# Supplementary material for: Modeling the Tertiary Structure of the Rift Valley Fever Virus L Protein
Source: Molecules. 2019 May 7;24(9):1768. doi: 10.3390/molecules24091768 (PMC6539450; doi:10.3390/molecules24091768)
Supplement: Supplementary file 1 [file molecules-24-01768-s001.zip]

Archive with 13 entries (13 files):
- README_Supplem_Mat_Gogovi_etal.pdf
- protein_min_1.pdb
- protein_min_10.pdb
- protein_min_11.pdb
- protein_min_12.pdb
- protein_min_2.pdb
- protein_min_3.pdb
- protein_min_4.pdb
- protein_min_5.pdb
- protein_min_6.pdb
- protein_min_7.pdb
- protein_min_8.pdb
- protein_min_9.pdb
