# Supplementary material for: Modeling the Tertiary Structure of the Rift Valley Fever Virus L Protein
Source: Molecules. 2019 May 7;24(9):1768. doi: 10.3390/molecules24091768 (PMC6539450; doi:10.3390/molecules24091768)
Supplement: Supplementary file 1 [file molecules-24-01768-s001.zip › protein_min_1.pdb]

ATOM      1  N   MET     1       7.586  13.011   2.060  1.00  0.00           N  
ATOM      2  H1  MET     1       8.110  13.767   2.479  1.00  0.00           H  
ATOM      3  H2  MET     1       6.681  12.926   2.505  1.00  0.00           H  
ATOM      4  H3  MET     1       7.445  13.261   1.088  1.00  0.00           H  
ATOM      5  CA  MET     1       8.355  11.754   2.164  1.00  0.00           C  
ATOM      6  HA  MET     1       8.537  11.554   3.220  1.00  0.00           H  
ATOM      7  CB  MET     1       7.561  10.563   1.593  1.00  0.00           C  
ATOM      8  HB2 MET     1       8.149   9.652   1.711  1.00  0.00           H  
ATOM      9  HB3 MET     1       6.657  10.446   2.190  1.00  0.00           H  
ATOM     10  CG  MET     1       7.159  10.701   0.118  1.00  0.00           C  
ATOM     11  HG2 MET     1       6.500  11.558   0.014  1.00  0.00           H  
ATOM     12  HG3 MET     1       8.052  10.887  -0.477  1.00  0.00           H  
ATOM     13  SD  MET     1       6.309   9.259  -0.583  1.00  0.00           S  
ATOM     14  CE  MET     1       4.767   9.252   0.374  1.00  0.00           C  
ATOM     15  HE1 MET     1       4.280  10.225   0.304  1.00  0.00           H  
ATOM     16  HE2 MET     1       4.098   8.488  -0.022  1.00  0.00           H  
ATOM     17  HE3 MET     1       4.980   9.022   1.418  1.00  0.00           H  
ATOM     18  C   MET     1       9.721  11.983   1.523  1.00  0.00           C  
ATOM     19  O   MET     1      10.079  13.139   1.335  1.00  0.00           O  
ATOM     20  N   ASP     2      10.492  10.934   1.226  1.00  0.00           N  
ATOM     21  H   ASP     2      10.097  10.003   1.273  1.00  0.00           H  
ATOM     22  CA  ASP     2      11.776  11.018   0.504  1.00  0.00           C  
ATOM     23  HA  ASP     2      12.220  10.024   0.572  1.00  0.00           H  
ATOM     24  CB  ASP     2      11.544  11.260  -1.001  1.00  0.00           C  
ATOM     25  HB2 ASP     2      11.178  12.278  -1.144  1.00  0.00           H  
ATOM     26  HB3 ASP     2      12.495  11.166  -1.527  1.00  0.00           H  
ATOM     27  CG  ASP     2      10.542  10.285  -1.634  1.00  0.00           C  
ATOM     28  OD1 ASP     2      10.133  10.511  -2.789  1.00  0.00           O  
ATOM     29  OD2 ASP     2      10.132   9.285  -1.001  1.00  0.00           O  
ATOM     30  C   ASP     2      12.818  11.952   1.157  1.00  0.00           C  
ATOM     31  O   ASP     2      13.607  12.622   0.487  1.00  0.00           O  
ATOM     32  N   SER     3      12.821  11.978   2.493  1.00  0.00           N  
ATOM     33  H   SER     3      12.124  11.440   2.981  1.00  0.00           H  
ATOM     34  CA  SER     3      13.753  12.735   3.332  1.00  0.00           C  
ATOM     35  HA  SER     3      13.569  13.799   3.185  1.00  0.00           H  
ATOM     36  CB  SER     3      13.502  12.394   4.807  1.00  0.00           C  
ATOM     37  HB2 SER     3      13.822  11.368   5.003  1.00  0.00           H  
ATOM     38  HB3 SER     3      14.081  13.070   5.439  1.00  0.00           H  
ATOM     39  OG  SER     3      12.120  12.514   5.113  1.00  0.00           O  
ATOM     40  HG  SER     3      12.002  12.373   6.061  1.00  0.00           H  
ATOM     41  C   SER     3      15.203  12.413   2.961  1.00  0.00           C  
ATOM     42  O   SER     3      15.580  11.244   2.914  1.00  0.00           O  
ATOM     43  N   ILE     4      16.001  13.445   2.659  1.00  0.00           N  
ATOM     44  H   ILE     4      15.593  14.362   2.740  1.00  0.00           H  
ATOM     45  CA  ILE     4      17.369  13.389   2.088  1.00  0.00           C  
ATOM     46  HA  ILE     4      17.672  14.425   1.936  1.00  0.00           H  
ATOM     47  CB  ILE     4      18.385  12.796   3.105  1.00  0.00           C  
ATOM     48  HB  ILE     4      18.203  11.725   3.205  1.00  0.00           H  
ATOM     49  CG2 ILE     4      19.818  12.967   2.579  1.00  0.00           C  
ATOM     50 HG21 ILE     4      20.041  14.019   2.403  1.00  0.00           H  
ATOM     51 HG22 ILE     4      20.520  12.574   3.314  1.00  0.00           H  
ATOM     52 HG23 ILE     4      19.960  12.397   1.667  1.00  0.00           H  
ATOM     53  CG1 ILE     4      18.308  13.455   4.509  1.00  0.00           C  
ATOM     54 HG12 ILE     4      19.308  13.708   4.865  1.00  0.00           H  
ATOM     55 HG13 ILE     4      17.746  14.388   4.464  1.00  0.00           H  
ATOM     56  CD1 ILE     4      17.684  12.534   5.566  1.00  0.00           C  
ATOM     57 HD11 ILE     4      18.262  11.611   5.640  1.00  0.00           H  
ATOM     58 HD12 ILE     4      17.698  13.034   6.535  1.00  0.00           H  
ATOM     59 HD13 ILE     4      16.655  12.295   5.306  1.00  0.00           H  
ATOM     60  C   ILE     4      17.457  12.739   0.682  1.00  0.00           C  
ATOM     61  O   ILE     4      18.277  13.155  -0.142  1.00  0.00           O  
ATOM     62  N   LEU     5      16.587  11.779   0.359  1.00  0.00           N  
ATOM     63  H   LEU     5      15.983  11.454   1.105  1.00  0.00           H  
ATOM     64  CA  LEU     5      16.491  11.067  -0.922  1.00  0.00           C  
ATOM     65  HA  LEU     5      17.487  10.710  -1.177  1.00  0.00           H  
ATOM     66  CB  LEU     5      15.573   9.850  -0.689  1.00  0.00           C  
ATOM     67  HB2 LEU     5      15.927   9.318   0.194  1.00  0.00           H  
ATOM     68  HB3 LEU     5      14.567  10.206  -0.473  1.00  0.00           H  
ATOM     69  CG  LEU     5      15.489   8.847  -1.854  1.00  0.00           C  
ATOM     70  HG  LEU     5      14.962   9.303  -2.692  1.00  0.00           H  
ATOM     71  CD1 LEU     5      16.874   8.396  -2.314  1.00  0.00           C  
ATOM     72 HD11 LEU     5      17.485   8.167  -1.445  1.00  0.00           H  
ATOM     73 HD12 LEU     5      16.814   7.499  -2.924  1.00  0.00           H  
ATOM     74 HD13 LEU     5      17.358   9.182  -2.890  1.00  0.00           H  
ATOM     75  CD2 LEU     5      14.700   7.617  -1.400  1.00  0.00           C  
ATOM     76 HD21 LEU     5      13.701   7.913  -1.083  1.00  0.00           H  
ATOM     77 HD22 LEU     5      14.616   6.905  -2.220  1.00  0.00           H  
ATOM     78 HD23 LEU     5      15.215   7.127  -0.571  1.00  0.00           H  
ATOM     79  C   LEU     5      16.008  11.932  -2.103  1.00  0.00           C  
ATOM     80  O   LEU     5      16.304  11.621  -3.255  1.00  0.00           O  
ATOM     81  N   SER     6      15.310  13.038  -1.830  1.00  0.00           N  
ATOM     82  H   SER     6      15.023  13.141  -0.861  1.00  0.00           H  
ATOM     83  CA  SER     6      14.772  14.020  -2.792  1.00  0.00           C  
ATOM     84  HA  SER     6      14.209  13.465  -3.543  1.00  0.00           H  
ATOM     85  CB  SER     6      13.771  14.917  -2.044  1.00  0.00           C  
ATOM     86  HB2 SER     6      12.999  14.294  -1.589  1.00  0.00           H  
ATOM     87  HB3 SER     6      14.292  15.460  -1.254  1.00  0.00           H  
ATOM     88  OG  SER     6      13.156  15.842  -2.913  1.00  0.00           O  
ATOM     89  HG  SER     6      13.871  16.360  -3.315  1.00  0.00           H  
ATOM     90  C   SER     6      15.842  14.839  -3.563  1.00  0.00           C  
ATOM     91  O   SER     6      15.738  16.058  -3.710  1.00  0.00           O  
ATOM     92  N   LYS     7      16.893  14.184  -4.072  1.00  0.00           N  
ATOM     93  H   LYS     7      16.894  13.178  -3.933  1.00  0.00           H  
ATOM     94  CA  LYS     7      18.067  14.783  -4.741  1.00  0.00           C  
ATOM     95  HA  LYS     7      18.380  15.653  -4.161  1.00  0.00           H  
ATOM     96  CB  LYS     7      19.220  13.760  -4.742  1.00  0.00           C  
ATOM     97  HB2 LYS     7      18.882  12.831  -5.206  1.00  0.00           H  
ATOM     98  HB3 LYS     7      20.051  14.153  -5.330  1.00  0.00           H  
ATOM     99  CG  LYS     7      19.741  13.470  -3.327  1.00  0.00           C  
ATOM    100  HG2 LYS     7      20.083  14.402  -2.874  1.00  0.00           H  
ATOM    101  HG3 LYS     7      18.931  13.058  -2.725  1.00  0.00           H  
ATOM    102  CD  LYS     7      20.903  12.467  -3.364  1.00  0.00           C  
ATOM    103  HD2 LYS     7      20.534  11.506  -3.726  1.00  0.00           H  
ATOM    104  HD3 LYS     7      21.666  12.824  -4.056  1.00  0.00           H  
ATOM    105  CE  LYS     7      21.556  12.276  -1.989  1.00  0.00           C  
ATOM    106  HE2 LYS     7      22.367  11.549  -2.089  1.00  0.00           H  
ATOM    107  HE3 LYS     7      21.986  13.225  -1.659  1.00  0.00           H  
ATOM    108  NZ  LYS     7      20.586  11.791  -0.987  1.00  0.00           N  
ATOM    109  HZ1 LYS     7      20.148  10.907  -1.259  1.00  0.00           H  
ATOM    110  HZ2 LYS     7      21.010  11.497  -0.106  1.00  0.00           H  
ATOM    111  HZ3 LYS     7      19.836  12.444  -0.782  1.00  0.00           H  
ATOM    112  C   LYS     7      17.812  15.317  -6.161  1.00  0.00           C  
ATOM    113  O   LYS     7      18.750  15.787  -6.805  1.00  0.00           O  
ATOM    114  N   GLN     8      16.582  15.245  -6.671  1.00  0.00           N  
ATOM    115  H   GLN     8      15.846  14.894  -6.075  1.00  0.00           H  
ATOM    116  CA  GLN     8      16.183  15.760  -7.986  1.00  0.00           C  
ATOM    117  HA  GLN     8      16.863  16.563  -8.270  1.00  0.00           H  
ATOM    118  CB  GLN     8      16.234  14.648  -9.054  1.00  0.00           C  
ATOM    119  HB2 GLN     8      15.782  13.739  -8.653  1.00  0.00           H  
ATOM    120  HB3 GLN     8      15.641  14.959  -9.916  1.00  0.00           H  
ATOM    121  CG  GLN     8      17.652  14.336  -9.551  1.00  0.00           C  
ATOM    122  HG2 GLN     8      18.272  13.992  -8.724  1.00  0.00           H  
ATOM    123  HG3 GLN     8      17.599  13.530 -10.283  1.00  0.00           H  
ATOM    124  CD  GLN     8      18.291  15.548 -10.222  1.00  0.00           C  
ATOM    125  OE1 GLN     8      17.929  15.946 -11.315  1.00  0.00           O  
ATOM    126  NE2 GLN     8      19.210  16.225  -9.572  1.00  0.00           N  
ATOM    127 HE21 GLN     8      19.404  16.003  -8.599  1.00  0.00           H  
ATOM    128 HE22 GLN     8      19.615  17.012 -10.042  1.00  0.00           H  
ATOM    129  C   GLN     8      14.783  16.372  -7.939  1.00  0.00           C  
ATOM    130  O   GLN     8      13.886  15.820  -7.314  1.00  0.00           O  
ATOM    131  N   LEU     9      14.606  17.498  -8.637  1.00  0.00           N  
ATOM    132  H   LEU     9      15.416  17.902  -9.081  1.00  0.00           H  
ATOM    133  CA  LEU     9      13.347  18.256  -8.718  1.00  0.00           C  
ATOM    134  HA  LEU     9      12.523  17.599  -8.438  1.00  0.00           H  
ATOM    135  CB  LEU     9      13.388  19.436  -7.719  1.00  0.00           C  
ATOM    136  HB2 LEU     9      14.240  20.067  -7.976  1.00  0.00           H  
ATOM    137  HB3 LEU     9      12.487  20.038  -7.849  1.00  0.00           H  
ATOM    138  CG  LEU     9      13.485  19.056  -6.227  1.00  0.00           C  
ATOM    139  HG  LEU     9      14.341  18.402  -6.064  1.00  0.00           H  
ATOM    140  CD1 LEU     9      13.695  20.318  -5.390  1.00  0.00           C  
ATOM    141 HD11 LEU     9      12.851  20.997  -5.517  1.00  0.00           H  
ATOM    142 HD12 LEU     9      13.784  20.049  -4.338  1.00  0.00           H  
ATOM    143 HD13 LEU     9      14.612  20.819  -5.700  1.00  0.00           H  
ATOM    144  CD2 LEU     9      12.218  18.364  -5.722  1.00  0.00           C  
ATOM    145 HD21 LEU     9      12.073  17.421  -6.245  1.00  0.00           H  
ATOM    146 HD22 LEU     9      12.314  18.146  -4.658  1.00  0.00           H  
ATOM    147 HD23 LEU     9      11.348  19.002  -5.881  1.00  0.00           H  
ATOM    148  C   LEU     9      13.024  18.725 -10.154  1.00  0.00           C  
ATOM    149  O   LEU     9      12.156  19.569 -10.346  1.00  0.00           O  
ATOM    150  N   VAL    10      13.724  18.194 -11.168  1.00  0.00           N  
ATOM    151  H   VAL    10      14.412  17.492 -10.951  1.00  0.00           H  
ATOM    152  CA  VAL    10      13.528  18.558 -12.590  1.00  0.00           C  
ATOM    153  HA  VAL    10      13.588  19.643 -12.684  1.00  0.00           H  
ATOM    154  CB  VAL    10      14.639  17.934 -13.463  1.00  0.00           C  
ATOM    155  HB  VAL    10      14.608  16.850 -13.350  1.00  0.00           H  
ATOM    156  CG1 VAL    10      14.486  18.266 -14.953  1.00  0.00           C  
ATOM    157 HG11 VAL    10      14.457  19.347 -15.095  1.00  0.00           H  
ATOM    158 HG12 VAL    10      15.322  17.850 -15.516  1.00  0.00           H  
ATOM    159 HG13 VAL    10      13.566  17.831 -15.345  1.00  0.00           H  
ATOM    160  CG2 VAL    10      16.027  18.423 -13.023  1.00  0.00           C  
ATOM    161 HG21 VAL    10      16.235  18.120 -11.998  1.00  0.00           H  
ATOM    162 HG22 VAL    10      16.794  17.979 -13.658  1.00  0.00           H  
ATOM    163 HG23 VAL    10      16.084  19.509 -13.098  1.00  0.00           H  
ATOM    164  C   VAL    10      12.136  18.152 -13.096  1.00  0.00           C  
ATOM    165  O   VAL    10      11.518  18.878 -13.868  1.00  0.00           O  
ATOM    166  N   ASP    11      11.629  17.014 -12.618  1.00  0.00           N  
ATOM    167  H   ASP    11      12.209  16.468 -11.999  1.00  0.00           H  
ATOM    168  CA  ASP    11      10.221  16.619 -12.666  1.00  0.00           C  
ATOM    169  HA  ASP    11       9.603  17.492 -12.447  1.00  0.00           H  
ATOM    170  CB  ASP    11       9.842  16.076 -14.058  1.00  0.00           C  
ATOM    171  HB2 ASP    11      10.042  16.831 -14.819  1.00  0.00           H  
ATOM    172  HB3 ASP    11      10.442  15.192 -14.278  1.00  0.00           H  
ATOM    173  CG  ASP    11       8.355  15.722 -14.097  1.00  0.00           C  
ATOM    174  OD1 ASP    11       7.993  14.555 -14.382  1.00  0.00           O  
ATOM    175  OD2 ASP    11       7.521  16.545 -13.662  1.00  0.00           O  
ATOM    176  C   ASP    11       9.951  15.540 -11.600  1.00  0.00           C  
ATOM    177  O   ASP    11      10.876  14.844 -11.172  1.00  0.00           O  
ATOM    178  N   LYS    12       8.680  15.315 -11.237  1.00  0.00           N  
ATOM    179  H   LYS    12       7.970  15.908 -11.656  1.00  0.00           H  
ATOM    180  CA  LYS    12       8.262  14.174 -10.400  1.00  0.00           C  
ATOM    181  HA  LYS    12       8.755  14.276  -9.432  1.00  0.00           H  
ATOM    182  CB  LYS    12       6.742  14.213 -10.145  1.00  0.00           C  
ATOM    183  HB2 LYS    12       6.498  13.406  -9.451  1.00  0.00           H  
ATOM    184  HB3 LYS    12       6.494  15.148  -9.638  1.00  0.00           H  
ATOM    185  CG  LYS    12       5.867  14.046 -11.405  1.00  0.00           C  
ATOM    186  HG2 LYS    12       6.488  13.803 -12.264  1.00  0.00           H  
ATOM    187  HG3 LYS    12       5.183  13.211 -11.248  1.00  0.00           H  
ATOM    188  CD  LYS    12       5.040  15.300 -11.722  1.00  0.00           C  
ATOM    189  HD2 LYS    12       4.294  15.434 -10.936  1.00  0.00           H  
ATOM    190  HD3 LYS    12       5.685  16.181 -11.732  1.00  0.00           H  
ATOM    191  CE  LYS    12       4.322  15.175 -13.073  1.00  0.00           C  
ATOM    192  HE2 LYS    12       3.777  14.228 -13.102  1.00  0.00           H  
ATOM    193  HE3 LYS    12       3.594  15.989 -13.145  1.00  0.00           H  
ATOM    194  NZ  LYS    12       5.277  15.267 -14.205  1.00  0.00           N  
ATOM    195  HZ1 LYS    12       6.002  14.553 -14.175  1.00  0.00           H  
ATOM    196  HZ2 LYS    12       4.836  15.275 -15.110  1.00  0.00           H  
ATOM    197  HZ3 LYS    12       5.863  16.102 -14.105  1.00  0.00           H  
ATOM    198  C   LYS    12       8.710  12.809 -10.952  1.00  0.00           C  
ATOM    199  O   LYS    12       8.979  11.901 -10.174  1.00  0.00           O  
ATOM    200  N   THR    13       8.860  12.658 -12.273  1.00  0.00           N  
ATOM    201  H   THR    13       8.627  13.437 -12.877  1.00  0.00           H  
ATOM    202  CA  THR    13       9.397  11.432 -12.899  1.00  0.00           C  
ATOM    203  HA  THR    13       8.866  10.576 -12.482  1.00  0.00           H  
ATOM    204  CB  THR    13       9.166  11.418 -14.418  1.00  0.00           C  
ATOM    205  HB  THR    13       9.700  10.568 -14.844  1.00  0.00           H  
ATOM    206  CG2 THR    13       7.688  11.266 -14.780  1.00  0.00           C  
ATOM    207 HG21 THR    13       7.102  12.074 -14.347  1.00  0.00           H  
ATOM    208 HG22 THR    13       7.580  11.281 -15.865  1.00  0.00           H  
ATOM    209 HG23 THR    13       7.320  10.313 -14.403  1.00  0.00           H  
ATOM    210  OG1 THR    13       9.648  12.591 -15.027  1.00  0.00           O  
ATOM    211  HG1 THR    13       9.002  13.309 -14.865  1.00  0.00           H  
ATOM    212  C   THR    13      10.881  11.177 -12.607  1.00  0.00           C  
ATOM    213  O   THR    13      11.330  10.043 -12.760  1.00  0.00           O  
ATOM    214  N   GLY    14      11.632  12.170 -12.111  1.00  0.00           N  
ATOM    215  H   GLY    14      11.218  13.089 -11.996  1.00  0.00           H  
ATOM    216  CA  GLY    14      12.993  11.971 -11.595  1.00  0.00           C  
ATOM    217  HA2 GLY    14      13.604  11.488 -12.358  1.00  0.00           H  
ATOM    218  HA3 GLY    14      13.425  12.944 -11.364  1.00  0.00           H  
ATOM    219  C   GLY    14      13.043  11.116 -10.321  1.00  0.00           C  
ATOM    220  O   GLY    14      14.048  10.456 -10.058  1.00  0.00           O  
ATOM    221  N   PHE    15      11.945  11.053  -9.560  1.00  0.00           N  
ATOM    222  H   PHE    15      11.130  11.581  -9.846  1.00  0.00           H  
ATOM    223  CA  PHE    15      11.776  10.127  -8.441  1.00  0.00           C  
ATOM    224  HA  PHE    15      12.709  10.080  -7.878  1.00  0.00           H  
ATOM    225  CB  PHE    15      10.681  10.628  -7.485  1.00  0.00           C  
ATOM    226  HB2 PHE    15       9.740  10.723  -8.026  1.00  0.00           H  
ATOM    227  HB3 PHE    15      10.530   9.865  -6.720  1.00  0.00           H  
ATOM    228  CG  PHE    15      10.973  11.945  -6.787  1.00  0.00           C  
ATOM    229  CD1 PHE    15      10.839  13.166  -7.476  1.00  0.00           C  
ATOM    230  HD1 PHE    15      10.562  13.177  -8.517  1.00  0.00           H  
ATOM    231  CE1 PHE    15      11.071  14.383  -6.812  1.00  0.00           C  
ATOM    232  HE1 PHE    15      10.986  15.318  -7.346  1.00  0.00           H  
ATOM    233  CZ  PHE    15      11.424  14.384  -5.453  1.00  0.00           C  
ATOM    234  HZ  PHE    15      11.593  15.321  -4.940  1.00  0.00           H  
ATOM    235  CE2 PHE    15      11.558  13.170  -4.760  1.00  0.00           C  
ATOM    236  HE2 PHE    15      11.812  13.171  -3.710  1.00  0.00           H  
ATOM    237  CD2 PHE    15      11.345  11.952  -5.429  1.00  0.00           C  
ATOM    238  HD2 PHE    15      11.449  11.025  -4.885  1.00  0.00           H  
ATOM    239  C   PHE    15      11.475   8.719  -8.977  1.00  0.00           C  
ATOM    240  O   PHE    15      10.338   8.249  -8.952  1.00  0.00           O  
ATOM    241  N   VAL    16      12.499   8.033  -9.490  1.00  0.00           N  
ATOM    242  H   VAL    16      13.381   8.528  -9.578  1.00  0.00           H  
ATOM    243  CA  VAL    16      12.406   6.668 -10.040  1.00  0.00           C  
ATOM    244  HA  VAL    16      11.531   6.636 -10.691  1.00  0.00           H  
ATOM    245  CB  VAL    16      13.628   6.335 -10.928  1.00  0.00           C  
ATOM    246  HB  VAL    16      13.580   5.278 -11.191  1.00  0.00           H  
ATOM    247  CG1 VAL    16      13.549   7.134 -12.235  1.00  0.00           C  
ATOM    248 HG11 VAL    16      13.617   8.204 -12.033  1.00  0.00           H  
ATOM    249 HG12 VAL    16      14.367   6.847 -12.896  1.00  0.00           H  
ATOM    250 HG13 VAL    16      12.605   6.934 -12.742  1.00  0.00           H  
ATOM    251  CG2 VAL    16      15.001   6.610 -10.294  1.00  0.00           C  
ATOM    252 HG21 VAL    16      15.126   6.033  -9.382  1.00  0.00           H  
ATOM    253 HG22 VAL    16      15.788   6.319 -10.989  1.00  0.00           H  
ATOM    254 HG23 VAL    16      15.117   7.671 -10.067  1.00  0.00           H  
ATOM    255  C   VAL    16      12.150   5.633  -8.930  1.00  0.00           C  
ATOM    256  O   VAL    16      13.053   4.923  -8.494  1.00  0.00           O  
ATOM    257  N   ARG    17      10.896   5.564  -8.451  1.00  0.00           N  
ATOM    258  H   ARG    17      10.264   6.246  -8.861  1.00  0.00           H  
ATOM    259  CA  ARG    17      10.475   5.003  -7.143  1.00  0.00           C  
ATOM    260  HA  ARG    17      10.974   5.582  -6.370  1.00  0.00           H  
ATOM    261  CB  ARG    17       8.963   5.218  -6.914  1.00  0.00           C  
ATOM    262  HB2 ARG    17       8.391   4.642  -7.644  1.00  0.00           H  
ATOM    263  HB3 ARG    17       8.716   4.838  -5.922  1.00  0.00           H  
ATOM    264  CG  ARG    17       8.544   6.699  -6.991  1.00  0.00           C  
ATOM    265  HG2 ARG    17       9.376   7.331  -6.678  1.00  0.00           H  
ATOM    266  HG3 ARG    17       8.305   6.935  -8.028  1.00  0.00           H  
ATOM    267  CD  ARG    17       7.322   7.042  -6.124  1.00  0.00           C  
ATOM    268  HD2 ARG    17       6.949   8.026  -6.415  1.00  0.00           H  
ATOM    269  HD3 ARG    17       6.529   6.317  -6.319  1.00  0.00           H  
ATOM    270  NE  ARG    17       7.649   7.048  -4.682  1.00  0.00           N  
ATOM    271  HE  ARG    17       7.366   6.250  -4.142  1.00  0.00           H  
ATOM    272  CZ  ARG    17       8.316   7.985  -4.024  1.00  0.00           C  
ATOM    273  NH1 ARG    17       8.710   9.089  -4.583  1.00  0.00           N  
ATOM    274 HH11 ARG    17       8.476   9.315  -5.526  1.00  0.00           H  
ATOM    275 HH12 ARG    17       9.227   9.754  -3.995  1.00  0.00           H  
ATOM    276  NH2 ARG    17       8.617   7.816  -2.774  1.00  0.00           N  
ATOM    277 HH21 ARG    17       8.315   7.027  -2.245  1.00  0.00           H  
ATOM    278 HH22 ARG    17       9.162   8.539  -2.284  1.00  0.00           H  
ATOM    279  C   ARG    17      10.861   3.550  -6.821  1.00  0.00           C  
ATOM    280  O   ARG    17      10.721   3.160  -5.668  1.00  0.00           O  
ATOM    281  N   VAL    18      11.368   2.768  -7.780  1.00  0.00           N  
ATOM    282  H   VAL    18      11.511   3.196  -8.680  1.00  0.00           H  
ATOM    283  CA  VAL    18      12.003   1.463  -7.510  1.00  0.00           C  
ATOM    284  HA  VAL    18      11.709   1.155  -6.504  1.00  0.00           H  
ATOM    285  CB  VAL    18      11.459   0.345  -8.424  1.00  0.00           C  
ATOM    286  HB  VAL    18      11.469   0.674  -9.461  1.00  0.00           H  
ATOM    287  CG1 VAL    18      12.264  -0.955  -8.306  1.00  0.00           C  
ATOM    288 HG11 VAL    18      12.289  -1.286  -7.267  1.00  0.00           H  
ATOM    289 HG12 VAL    18      11.804  -1.732  -8.916  1.00  0.00           H  
ATOM    290 HG13 VAL    18      13.285  -0.808  -8.659  1.00  0.00           H  
ATOM    291  CG2 VAL    18      10.001   0.033  -8.064  1.00  0.00           C  
ATOM    292 HG21 VAL    18       9.385   0.925  -8.180  1.00  0.00           H  
ATOM    293 HG22 VAL    18       9.613  -0.742  -8.725  1.00  0.00           H  
ATOM    294 HG23 VAL    18       9.933  -0.313  -7.032  1.00  0.00           H  
ATOM    295  C   VAL    18      13.537   1.584  -7.413  1.00  0.00           C  
ATOM    296  O   VAL    18      14.037   1.397  -6.307  1.00  0.00           O  
ATOM    297  N   PRO    19      14.310   1.964  -8.459  1.00  0.00           N  
ATOM    298  CD  PRO    19      13.927   2.078  -9.862  1.00  0.00           C  
ATOM    299  HD2 PRO    19      13.420   3.024 -10.041  1.00  0.00           H  
ATOM    300  HD3 PRO    19      13.304   1.249 -10.184  1.00  0.00           H  
ATOM    301  CG  PRO    19      15.227   2.027 -10.663  1.00  0.00           C  
ATOM    302  HG2 PRO    19      15.155   2.601 -11.588  1.00  0.00           H  
ATOM    303  HG3 PRO    19      15.488   0.988 -10.873  1.00  0.00           H  
ATOM    304  CB  PRO    19      16.247   2.625  -9.703  1.00  0.00           C  
ATOM    305  HB2 PRO    19      16.194   3.714  -9.755  1.00  0.00           H  
ATOM    306  HB3 PRO    19      17.259   2.283  -9.922  1.00  0.00           H  
ATOM    307  CA  PRO    19      15.768   2.133  -8.333  1.00  0.00           C  
ATOM    308  HA  PRO    19      16.212   1.157  -8.133  1.00  0.00           H  
ATOM    309  C   PRO    19      16.222   3.104  -7.231  1.00  0.00           C  
ATOM    310  O   PRO    19      17.228   2.856  -6.568  1.00  0.00           O  
ATOM    311  N   ILE    20      15.469   4.183  -6.989  1.00  0.00           N  
ATOM    312  H   ILE    20      14.648   4.344  -7.564  1.00  0.00           H  
ATOM    313  CA  ILE    20      15.788   5.174  -5.947  1.00  0.00           C  
ATOM    314  HA  ILE    20      16.804   5.524  -6.134  1.00  0.00           H  
ATOM    315  CB  ILE    20      14.834   6.384  -6.098  1.00  0.00           C  
ATOM    316  HB  ILE    20      14.708   6.565  -7.165  1.00  0.00           H  
ATOM    317  CG2 ILE    20      13.445   6.113  -5.495  1.00  0.00           C  
ATOM    318 HG21 ILE    20      13.494   6.109  -4.404  1.00  0.00           H  
ATOM    319 HG22 ILE    20      12.749   6.890  -5.808  1.00  0.00           H  
ATOM    320 HG23 ILE    20      13.081   5.144  -5.830  1.00  0.00           H  
ATOM    321  CG1 ILE    20      15.424   7.673  -5.502  1.00  0.00           C  
ATOM    322 HG12 ILE    20      15.278   7.656  -4.428  1.00  0.00           H  
ATOM    323 HG13 ILE    20      16.494   7.716  -5.709  1.00  0.00           H  
ATOM    324  CD1 ILE    20      14.785   8.953  -6.058  1.00  0.00           C  
ATOM    325 HD11 ILE    20      13.726   8.993  -5.804  1.00  0.00           H  
ATOM    326 HD12 ILE    20      15.280   9.820  -5.620  1.00  0.00           H  
ATOM    327 HD13 ILE    20      14.903   8.989  -7.142  1.00  0.00           H  
ATOM    328  C   ILE    20      15.783   4.545  -4.538  1.00  0.00           C  
ATOM    329  O   ILE    20      16.590   4.920  -3.694  1.00  0.00           O  
ATOM    330  N   LYS    21      14.947   3.515  -4.328  1.00  0.00           N  
ATOM    331  H   LYS    21      14.395   3.213  -5.119  1.00  0.00           H  
ATOM    332  CA  LYS    21      14.816   2.706  -3.100  1.00  0.00           C  
ATOM    333  HA  LYS    21      14.898   3.385  -2.249  1.00  0.00           H  
ATOM    334  CB  LYS    21      13.417   2.038  -3.106  1.00  0.00           C  
ATOM    335  HB2 LYS    21      12.831   2.450  -3.930  1.00  0.00           H  
ATOM    336  HB3 LYS    21      13.520   0.972  -3.317  1.00  0.00           H  
ATOM    337  CG  LYS    21      12.552   2.215  -1.843  1.00  0.00           C  
ATOM    338  HG2 LYS    21      12.402   3.279  -1.654  1.00  0.00           H  
ATOM    339  HG3 LYS    21      11.573   1.793  -2.075  1.00  0.00           H  
ATOM    340  CD  LYS    21      13.049   1.524  -0.560  1.00  0.00           C  
ATOM    341  HD2 LYS    21      12.183   1.301   0.064  1.00  0.00           H  
ATOM    342  HD3 LYS    21      13.529   0.576  -0.807  1.00  0.00           H  
ATOM    343  CE  LYS    21      13.978   2.429   0.257  1.00  0.00           C  
ATOM    344  HE2 LYS    21      14.114   3.379  -0.266  1.00  0.00           H  
ATOM    345  HE3 LYS    21      13.523   2.656   1.225  1.00  0.00           H  
ATOM    346  NZ  LYS    21      15.306   1.830   0.479  1.00  0.00           N  
ATOM    347  HZ1 LYS    21      15.700   1.458  -0.378  1.00  0.00           H  
ATOM    348  HZ2 LYS    21      15.945   2.584   0.746  1.00  0.00           H  
ATOM    349  HZ3 LYS    21      15.299   1.103   1.185  1.00  0.00           H  
ATOM    350  C   LYS    21      15.939   1.664  -2.925  1.00  0.00           C  
ATOM    351  O   LYS    21      15.856   0.839  -2.021  1.00  0.00           O  
ATOM    352  N   HIE    22      16.954   1.669  -3.791  1.00  0.00           N  
ATOM    353  H   HIE    22      16.908   2.338  -4.544  1.00  0.00           H  
ATOM    354  CA  HIE    22      18.170   0.847  -3.674  1.00  0.00           C  
ATOM    355  HA  HIE    22      18.200   0.367  -2.694  1.00  0.00           H  
ATOM    356  CB  HIE    22      18.154  -0.259  -4.739  1.00  0.00           C  
ATOM    357  HB2 HIE    22      17.982   0.177  -5.723  1.00  0.00           H  
ATOM    358  HB3 HIE    22      19.131  -0.746  -4.751  1.00  0.00           H  
ATOM    359  CG  HIE    22      17.117  -1.319  -4.470  1.00  0.00           C  
ATOM    360  ND1 HIE    22      17.332  -2.472  -3.716  1.00  0.00           N  
ATOM    361  CE1 HIE    22      16.145  -3.085  -3.628  1.00  0.00           C  
ATOM    362  HE1 HIE    22      15.973  -4.005  -3.085  1.00  0.00           H  
ATOM    363  NE2 HIE    22      15.205  -2.385  -4.287  1.00  0.00           N  
ATOM    364  HE2 HIE    22      14.226  -2.622  -4.327  1.00  0.00           H  
ATOM    365  CD2 HIE    22      15.801  -1.265  -4.825  1.00  0.00           C  
ATOM    366  HD2 HIE    22      15.324  -0.464  -5.368  1.00  0.00           H  
ATOM    367  C   HIE    22      19.443   1.692  -3.758  1.00  0.00           C  
ATOM    368  O   HIE    22      20.423   1.386  -3.087  1.00  0.00           O  
ATOM    369  N   PHE    23      19.413   2.794  -4.514  1.00  0.00           N  
ATOM    370  H   PHE    23      18.608   2.952  -5.104  1.00  0.00           H  
ATOM    371  CA  PHE    23      20.441   3.838  -4.464  1.00  0.00           C  
ATOM    372  HA  PHE    23      21.399   3.421  -4.777  1.00  0.00           H  
ATOM    373  CB  PHE    23      20.037   4.957  -5.444  1.00  0.00           C  
ATOM    374  HB2 PHE    23      20.296   4.649  -6.458  1.00  0.00           H  
ATOM    375  HB3 PHE    23      18.955   5.082  -5.408  1.00  0.00           H  
ATOM    376  CG  PHE    23      20.663   6.309  -5.150  1.00  0.00           C  
ATOM    377  CD1 PHE    23      21.975   6.596  -5.572  1.00  0.00           C  
ATOM    378  HD1 PHE    23      22.537   5.865  -6.134  1.00  0.00           H  
ATOM    379  CE1 PHE    23      22.574   7.819  -5.221  1.00  0.00           C  
ATOM    380  HE1 PHE    23      23.593   8.025  -5.519  1.00  0.00           H  
ATOM    381  CZ  PHE    23      21.869   8.753  -4.441  1.00  0.00           C  
ATOM    382  HZ  PHE    23      22.349   9.673  -4.145  1.00  0.00           H  
ATOM    383  CE2 PHE    23      20.562   8.464  -4.010  1.00  0.00           C  
ATOM    384  HE2 PHE    23      20.029   9.150  -3.367  1.00  0.00           H  
ATOM    385  CD2 PHE    23      19.958   7.249  -4.372  1.00  0.00           C  
ATOM    386  HD2 PHE    23      18.967   7.018  -4.008  1.00  0.00           H  
ATOM    387  C   PHE    23      20.642   4.400  -3.044  1.00  0.00           C  
ATOM    388  O   PHE    23      21.778   4.629  -2.632  1.00  0.00           O  
ATOM    389  N   ASP    24      19.556   4.615  -2.299  1.00  0.00           N  
ATOM    390  H   ASP    24      18.654   4.355  -2.673  1.00  0.00           H  
ATOM    391  CA  ASP    24      19.561   5.378  -1.048  1.00  0.00           C  
ATOM    392  HA  ASP    24      19.891   6.394  -1.275  1.00  0.00           H  
ATOM    393  CB  ASP    24      18.123   5.478  -0.525  1.00  0.00           C  
ATOM    394  HB2 ASP    24      18.123   6.124   0.346  1.00  0.00           H  
ATOM    395  HB3 ASP    24      17.533   5.968  -1.293  1.00  0.00           H  
ATOM    396  CG  ASP    24      17.376   4.187  -0.179  1.00  0.00           C  
ATOM    397  OD1 ASP    24      17.826   3.050  -0.457  1.00  0.00           O  
ATOM    398  OD2 ASP    24      16.258   4.324   0.359  1.00  0.00           O  
ATOM    399  C   ASP    24      20.529   4.837   0.019  1.00  0.00           C  
ATOM    400  O   ASP    24      21.304   5.600   0.600  1.00  0.00           O  
ATOM    401  N   CYS    25      20.581   3.518   0.202  1.00  0.00           N  
ATOM    402  H   CYS    25      19.860   2.963  -0.248  1.00  0.00           H  
ATOM    403  CA  CYS    25      21.481   2.884   1.168  1.00  0.00           C  
ATOM    404  HA  CYS    25      21.260   3.310   2.146  1.00  0.00           H  
ATOM    405  CB  CYS    25      21.149   1.393   1.226  1.00  0.00           C  
ATOM    406  HB2 CYS    25      21.682   0.958   2.072  1.00  0.00           H  
ATOM    407  HB3 CYS    25      20.082   1.285   1.405  1.00  0.00           H  
ATOM    408  SG  CYS    25      21.628   0.492  -0.282  1.00  0.00           S  
ATOM    409  HG  CYS    25      20.868   1.140  -1.181  1.00  0.00           H  
ATOM    410  C   CYS    25      22.979   3.136   0.892  1.00  0.00           C  
ATOM    411  O   CYS    25      23.792   3.132   1.822  1.00  0.00           O  
ATOM    412  N   THR    26      23.347   3.423  -0.364  1.00  0.00           N  
ATOM    413  H   THR    26      22.623   3.460  -1.072  1.00  0.00           H  
ATOM    414  CA  THR    26      24.725   3.779  -0.743  1.00  0.00           C  
ATOM    415  HA  THR    26      25.397   3.069  -0.262  1.00  0.00           H  
ATOM    416  CB  THR    26      24.978   3.677  -2.259  1.00  0.00           C  
ATOM    417  HB  THR    26      26.055   3.732  -2.415  1.00  0.00           H  
ATOM    418  CG2 THR    26      24.481   2.365  -2.868  1.00  0.00           C  
ATOM    419 HG21 THR    26      23.393   2.301  -2.818  1.00  0.00           H  
ATOM    420 HG22 THR    26      24.791   2.312  -3.911  1.00  0.00           H  
ATOM    421 HG23 THR    26      24.913   1.524  -2.326  1.00  0.00           H  
ATOM    422  OG1 THR    26      24.392   4.730  -2.988  1.00  0.00           O  
ATOM    423  HG1 THR    26      23.425   4.692  -2.863  1.00  0.00           H  
ATOM    424  C   THR    26      25.117   5.166  -0.230  1.00  0.00           C  
ATOM    425  O   THR    26      26.255   5.346   0.198  1.00  0.00           O  
ATOM    426  N   MET    27      24.171   6.114  -0.171  1.00  0.00           N  
ATOM    427  H   MET    27      23.238   5.877  -0.486  1.00  0.00           H  
ATOM    428  CA  MET    27      24.362   7.400   0.508  1.00  0.00           C  
ATOM    429  HA  MET    27      25.299   7.850   0.178  1.00  0.00           H  
ATOM    430  CB  MET    27      23.204   8.359   0.196  1.00  0.00           C  
ATOM    431  HB2 MET    27      22.260   7.871   0.428  1.00  0.00           H  
ATOM    432  HB3 MET    27      23.274   9.225   0.853  1.00  0.00           H  
ATOM    433  CG  MET    27      23.144   8.844  -1.255  1.00  0.00           C  
ATOM    434  HG2 MET    27      23.074   7.975  -1.911  1.00  0.00           H  
ATOM    435  HG3 MET    27      22.217   9.405  -1.369  1.00  0.00           H  
ATOM    436  SD  MET    27      24.513   9.896  -1.836  1.00  0.00           S  
ATOM    437  CE  MET    27      24.729  11.053  -0.453  1.00  0.00           C  
ATOM    438  HE1 MET    27      25.135  10.521   0.408  1.00  0.00           H  
ATOM    439  HE2 MET    27      25.432  11.835  -0.741  1.00  0.00           H  
ATOM    440  HE3 MET    27      23.774  11.500  -0.183  1.00  0.00           H  
ATOM    441  C   MET    27      24.444   7.215   2.024  1.00  0.00           C  
ATOM    442  O   MET    27      25.329   7.776   2.666  1.00  0.00           O  
ATOM    443  N   LEU    28      23.537   6.416   2.601  1.00  0.00           N  
ATOM    444  H   LEU    28      22.815   6.013   2.010  1.00  0.00           H  
ATOM    445  CA  LEU    28      23.489   6.137   4.041  1.00  0.00           C  
ATOM    446  HA  LEU    28      23.434   7.087   4.568  1.00  0.00           H  
ATOM    447  CB  LEU    28      22.204   5.337   4.327  1.00  0.00           C  
ATOM    448  HB2 LEU    28      21.354   5.932   3.997  1.00  0.00           H  
ATOM    449  HB3 LEU    28      22.235   4.432   3.724  1.00  0.00           H  
ATOM    450  CG  LEU    28      21.962   4.910   5.788  1.00  0.00           C  
ATOM    451  HG  LEU    28      22.793   4.296   6.134  1.00  0.00           H  
ATOM    452  CD1 LEU    28      21.801   6.108   6.725  1.00  0.00           C  
ATOM    453 HD11 LEU    28      20.952   6.711   6.408  1.00  0.00           H  
ATOM    454 HD12 LEU    28      21.616   5.754   7.739  1.00  0.00           H  
ATOM    455 HD13 LEU    28      22.706   6.711   6.722  1.00  0.00           H  
ATOM    456  CD2 LEU    28      20.697   4.062   5.877  1.00  0.00           C  
ATOM    457 HD21 LEU    28      20.779   3.198   5.219  1.00  0.00           H  
ATOM    458 HD22 LEU    28      20.547   3.716   6.900  1.00  0.00           H  
ATOM    459 HD23 LEU    28      19.833   4.652   5.575  1.00  0.00           H  
ATOM    460  C   LEU    28      24.747   5.422   4.562  1.00  0.00           C  
ATOM    461  O   LEU    28      25.044   5.499   5.752  1.00  0.00           O  
ATOM    462  N   THR    29      25.513   4.756   3.692  1.00  0.00           N  
ATOM    463  H   THR    29      25.207   4.759   2.727  1.00  0.00           H  
ATOM    464  CA  THR    29      26.646   3.878   4.040  1.00  0.00           C  
ATOM    465  HA  THR    29      26.949   3.399   3.110  1.00  0.00           H  
ATOM    466  CB  THR    29      27.896   4.645   4.531  1.00  0.00           C  
ATOM    467  HB  THR    29      28.709   3.929   4.651  1.00  0.00           H  
ATOM    468  CG2 THR    29      28.351   5.712   3.537  1.00  0.00           C  
ATOM    469 HG21 THR    29      27.603   6.501   3.453  1.00  0.00           H  
ATOM    470 HG22 THR    29      29.289   6.150   3.878  1.00  0.00           H  
ATOM    471 HG23 THR    29      28.505   5.264   2.556  1.00  0.00           H  
ATOM    472  OG1 THR    29      27.690   5.289   5.769  1.00  0.00           O  
ATOM    473  HG1 THR    29      26.784   5.647   5.713  1.00  0.00           H  
ATOM    474  C   THR    29      26.201   2.727   4.955  1.00  0.00           C  
ATOM    475  O   THR    29      26.703   2.536   6.067  1.00  0.00           O  
ATOM    476  N   LEU    30      25.217   1.961   4.472  1.00  0.00           N  
ATOM    477  H   LEU    30      24.813   2.214   3.573  1.00  0.00           H  
ATOM    478  CA  LEU    30      24.693   0.748   5.103  1.00  0.00           C  
ATOM    479  HA  LEU    30      25.455   0.342   5.770  1.00  0.00           H  
ATOM    480  CB  LEU    30      23.452   1.121   5.939  1.00  0.00           C  
ATOM    481  HB2 LEU    30      23.753   1.821   6.719  1.00  0.00           H  
ATOM    482  HB3 LEU    30      22.745   1.635   5.285  1.00  0.00           H  
ATOM    483  CG  LEU    30      22.716  -0.066   6.591  1.00  0.00           C  
ATOM    484  HG  LEU    30      22.377  -0.751   5.815  1.00  0.00           H  
ATOM    485  CD1 LEU    30      23.599  -0.834   7.577  1.00  0.00           C  
ATOM    486 HD11 LEU    30      23.965  -0.162   8.354  1.00  0.00           H  
ATOM    487 HD12 LEU    30      23.019  -1.630   8.045  1.00  0.00           H  
ATOM    488 HD13 LEU    30      24.446  -1.288   7.068  1.00  0.00           H  
ATOM    489  CD2 LEU    30      21.493   0.438   7.353  1.00  0.00           C  
ATOM    490 HD21 LEU    30      20.838   0.988   6.679  1.00  0.00           H  
ATOM    491 HD22 LEU    30      20.938  -0.404   7.766  1.00  0.00           H  
ATOM    492 HD23 LEU    30      21.798   1.099   8.164  1.00  0.00           H  
ATOM    493  C   LEU    30      24.386  -0.305   4.026  1.00  0.00           C  
ATOM    494  O   LEU    30      23.761   0.008   3.019  1.00  0.00           O  
ATOM    495  N   ALA    31      24.789  -1.559   4.240  1.00  0.00           N  
ATOM    496  H   ALA    31      25.284  -1.761   5.094  1.00  0.00           H  
ATOM    497  CA  ALA    31      24.671  -2.656   3.267  1.00  0.00           C  
ATOM    498  HA  ALA    31      25.006  -2.276   2.300  1.00  0.00           H  
ATOM    499  CB  ALA    31      25.649  -3.761   3.697  1.00  0.00           C  
ATOM    500  HB1 ALA    31      25.329  -4.196   4.645  1.00  0.00           H  
ATOM    501  HB2 ALA    31      25.674  -4.547   2.941  1.00  0.00           H  
ATOM    502  HB3 ALA    31      26.655  -3.353   3.805  1.00  0.00           H  
ATOM    503  C   ALA    31      23.233  -3.194   3.040  1.00  0.00           C  
ATOM    504  O   ALA    31      23.056  -4.333   2.614  1.00  0.00           O  
ATOM    505  N   LEU    32      22.199  -2.403   3.345  1.00  0.00           N  
ATOM    506  H   LEU    32      22.408  -1.434   3.550  1.00  0.00           H  
ATOM    507  CA  LEU    32      20.788  -2.802   3.335  1.00  0.00           C  
ATOM    508  HA  LEU    32      20.677  -3.728   2.776  1.00  0.00           H  
ATOM    509  CB  LEU    32      20.314  -3.070   4.781  1.00  0.00           C  
ATOM    510  HB2 LEU    32      20.420  -2.145   5.350  1.00  0.00           H  
ATOM    511  HB3 LEU    32      19.252  -3.318   4.755  1.00  0.00           H  
ATOM    512  CG  LEU    32      21.052  -4.188   5.543  1.00  0.00           C  
ATOM    513  HG  LEU    32      22.126  -4.005   5.527  1.00  0.00           H  
ATOM    514  CD1 LEU    32      20.597  -4.190   7.002  1.00  0.00           C  
ATOM    515 HD11 LEU    32      19.525  -4.382   7.066  1.00  0.00           H  
ATOM    516 HD12 LEU    32      21.132  -4.965   7.552  1.00  0.00           H  
ATOM    517 HD13 LEU    32      20.819  -3.227   7.461  1.00  0.00           H  
ATOM    518  CD2 LEU    32      20.765  -5.570   4.954  1.00  0.00           C  
ATOM    519 HD21 LEU    32      21.143  -5.628   3.934  1.00  0.00           H  
ATOM    520 HD22 LEU    32      21.276  -6.331   5.545  1.00  0.00           H  
ATOM    521 HD23 LEU    32      19.694  -5.771   4.959  1.00  0.00           H  
ATOM    522  C   LEU    32      19.934  -1.690   2.688  1.00  0.00           C  
ATOM    523  O   LEU    32      19.947  -0.581   3.229  1.00  0.00           O  
ATOM    524  N   PRO    33      19.171  -1.958   1.600  1.00  0.00           N  
ATOM    525  CD  PRO    33      19.346  -3.135   0.755  1.00  0.00           C  
ATOM    526  HD2 PRO    33      18.743  -3.957   1.144  1.00  0.00           H  
ATOM    527  HD3 PRO    33      20.394  -3.434   0.689  1.00  0.00           H  
ATOM    528  CG  PRO    33      18.854  -2.739  -0.633  1.00  0.00           C  
ATOM    529  HG2 PRO    33      18.513  -3.602  -1.205  1.00  0.00           H  
ATOM    530  HG3 PRO    33      19.638  -2.200  -1.169  1.00  0.00           H  
ATOM    531  CB  PRO    33      17.711  -1.792  -0.294  1.00  0.00           C  
ATOM    532  HB2 PRO    33      16.838  -2.382  -0.012  1.00  0.00           H  
ATOM    533  HB3 PRO    33      17.474  -1.131  -1.126  1.00  0.00           H  
ATOM    534  CA  PRO    33      18.265  -1.015   0.910  1.00  0.00           C  
ATOM    535  HA  PRO    33      18.869  -0.201   0.514  1.00  0.00           H  
ATOM    536  C   PRO    33      17.151  -0.391   1.777  1.00  0.00           C  
ATOM    537  O   PRO    33      15.961  -0.666   1.620  1.00  0.00           O  
ATOM    538  N   THR    34      17.524   0.495   2.696  1.00  0.00           N  
ATOM    539  H   THR    34      18.518   0.680   2.763  1.00  0.00           H  
ATOM    540  CA  THR    34      16.703   0.974   3.821  1.00  0.00           C  
ATOM    541  HA  THR    34      15.800   0.367   3.890  1.00  0.00           H  
ATOM    542  CB  THR    34      17.463   0.797   5.147  1.00  0.00           C  
ATOM    543  HB  THR    34      16.975   1.387   5.921  1.00  0.00           H  
ATOM    544  CG2 THR    34      17.489  -0.657   5.611  1.00  0.00           C  
ATOM    545 HG21 THR    34      17.882  -1.302   4.828  1.00  0.00           H  
ATOM    546 HG22 THR    34      18.111  -0.744   6.503  1.00  0.00           H  
ATOM    547 HG23 THR    34      16.477  -0.977   5.859  1.00  0.00           H  
ATOM    548  OG1 THR    34      18.797   1.231   5.011  1.00  0.00           O  
ATOM    549  HG1 THR    34      19.292   0.541   4.540  1.00  0.00           H  
ATOM    550  C   THR    34      16.229   2.414   3.625  1.00  0.00           C  
ATOM    551  O   THR    34      15.053   2.611   3.324  1.00  0.00           O  
ATOM    552  N   PHE    35      17.120   3.399   3.748  1.00  0.00           N  
ATOM    553  H   PHE    35      18.072   3.154   3.999  1.00  0.00           H  
ATOM    554  CA  PHE    35      16.853   4.831   3.552  1.00  0.00           C  
ATOM    555  HA  PHE    35      16.163   4.945   2.716  1.00  0.00           H  
ATOM    556  CB  PHE    35      16.151   5.414   4.800  1.00  0.00           C  
ATOM    557  HB2 PHE    35      16.077   6.497   4.698  1.00  0.00           H  
ATOM    558  HB3 PHE    35      15.126   5.041   4.805  1.00  0.00           H  
ATOM    559  CG  PHE    35      16.762   5.090   6.154  1.00  0.00           C  
ATOM    560  CD1 PHE    35      17.658   5.984   6.767  1.00  0.00           C  
ATOM    561  HD1 PHE    35      17.920   6.908   6.279  1.00  0.00           H  
ATOM    562  CE1 PHE    35      18.212   5.686   8.024  1.00  0.00           C  
ATOM    563  HE1 PHE    35      18.903   6.378   8.487  1.00  0.00           H  
ATOM    564  CZ  PHE    35      17.865   4.494   8.682  1.00  0.00           C  
ATOM    565  HZ  PHE    35      18.294   4.268   9.648  1.00  0.00           H  
ATOM    566  CE2 PHE    35      16.949   3.608   8.088  1.00  0.00           C  
ATOM    567  HE2 PHE    35      16.673   2.698   8.601  1.00  0.00           H  
ATOM    568  CD2 PHE    35      16.391   3.912   6.833  1.00  0.00           C  
ATOM    569  HD2 PHE    35      15.673   3.240   6.390  1.00  0.00           H  
ATOM    570  C   PHE    35      18.140   5.582   3.148  1.00  0.00           C  
ATOM    571  O   PHE    35      19.197   4.969   3.007  1.00  0.00           O  
ATOM    572  N   ASP    36      18.037   6.891   2.888  1.00  0.00           N  
ATOM    573  H   ASP    36      17.148   7.329   3.051  1.00  0.00           H  
ATOM    574  CA  ASP    36      19.156   7.777   2.510  1.00  0.00           C  
ATOM    575  HA  ASP    36      19.910   7.181   1.996  1.00  0.00           H  
ATOM    576  CB  ASP    36      18.621   8.817   1.507  1.00  0.00           C  
ATOM    577  HB2 ASP    36      17.854   8.345   0.895  1.00  0.00           H  
ATOM    578  HB3 ASP    36      18.142   9.630   2.053  1.00  0.00           H  
ATOM    579  CG  ASP    36      19.678   9.395   0.558  1.00  0.00           C  
ATOM    580  OD1 ASP    36      20.664  10.012   1.014  1.00  0.00           O  
ATOM    581  OD2 ASP    36      19.476   9.389  -0.676  1.00  0.00           O  
ATOM    582  C   ASP    36      19.837   8.393   3.756  1.00  0.00           C  
ATOM    583  O   ASP    36      19.422   8.138   4.883  1.00  0.00           O  
ATOM    584  N   VAL    37      20.910   9.170   3.591  1.00  0.00           N  
ATOM    585  H   VAL    37      21.143   9.452   2.643  1.00  0.00           H  
ATOM    586  CA  VAL    37      21.824   9.565   4.673  1.00  0.00           C  
ATOM    587  HA  VAL    37      22.066   8.646   5.202  1.00  0.00           H  
ATOM    588  CB  VAL    37      23.170  10.064   4.100  1.00  0.00           C  
ATOM    589  HB  VAL    37      23.514   9.281   3.438  1.00  0.00           H  
ATOM    590  CG1 VAL    37      23.141  11.344   3.253  1.00  0.00           C  
ATOM    591 HG11 VAL    37      22.916  12.210   3.873  1.00  0.00           H  
ATOM    592 HG12 VAL    37      24.117  11.489   2.791  1.00  0.00           H  
ATOM    593 HG13 VAL    37      22.393  11.252   2.470  1.00  0.00           H  
ATOM    594  CG2 VAL    37      24.228  10.224   5.195  1.00  0.00           C  
ATOM    595 HG21 VAL    37      24.278   9.318   5.799  1.00  0.00           H  
ATOM    596 HG22 VAL    37      25.204  10.391   4.739  1.00  0.00           H  
ATOM    597 HG23 VAL    37      23.979  11.073   5.831  1.00  0.00           H  
ATOM    598  C   VAL    37      21.205  10.486   5.735  1.00  0.00           C  
ATOM    599  O   VAL    37      21.242  11.711   5.640  1.00  0.00           O  
ATOM    600  N   SER    38      20.699   9.866   6.804  1.00  0.00           N  
ATOM    601  H   SER    38      20.510   8.875   6.724  1.00  0.00           H  
ATOM    602  CA  SER    38      20.692  10.447   8.149  1.00  0.00           C  
ATOM    603  HA  SER    38      20.519  11.519   8.052  1.00  0.00           H  
ATOM    604  CB  SER    38      19.490   9.910   8.955  1.00  0.00           C  
ATOM    605  HB2 SER    38      19.202  10.637   9.711  1.00  0.00           H  
ATOM    606  HB3 SER    38      18.638   9.823   8.278  1.00  0.00           H  
ATOM    607  OG  SER    38      19.688   8.656   9.576  1.00  0.00           O  
ATOM    608  HG  SER    38      19.890   8.856  10.528  1.00  0.00           H  
ATOM    609  C   SER    38      22.121  10.308   8.729  1.00  0.00           C  
ATOM    610  O   SER    38      23.009  11.004   8.237  1.00  0.00           O  
ATOM    611  N   LYS    39      22.397   9.371   9.651  1.00  0.00           N  
ATOM    612  H   LYS    39      21.569   8.962  10.075  1.00  0.00           H  
ATOM    613  CA  LYS    39      23.690   8.827  10.139  1.00  0.00           C  
ATOM    614  HA  LYS    39      23.486   8.416  11.130  1.00  0.00           H  
ATOM    615  CB  LYS    39      24.124   7.651   9.240  1.00  0.00           C  
ATOM    616  HB2 LYS    39      23.277   6.974   9.127  1.00  0.00           H  
ATOM    617  HB3 LYS    39      24.385   8.031   8.251  1.00  0.00           H  
ATOM    618  CG  LYS    39      25.304   6.841   9.811  1.00  0.00           C  
ATOM    619  HG2 LYS    39      26.130   7.509  10.057  1.00  0.00           H  
ATOM    620  HG3 LYS    39      24.981   6.330  10.719  1.00  0.00           H  
ATOM    621  CD  LYS    39      25.800   5.810   8.785  1.00  0.00           C  
ATOM    622  HD2 LYS    39      24.967   5.175   8.476  1.00  0.00           H  
ATOM    623  HD3 LYS    39      26.175   6.353   7.917  1.00  0.00           H  
ATOM    624  CE  LYS    39      26.925   4.935   9.351  1.00  0.00           C  
ATOM    625  HE2 LYS    39      27.697   5.587   9.772  1.00  0.00           H  
ATOM    626  HE3 LYS    39      26.525   4.324  10.166  1.00  0.00           H  
ATOM    627  NZ  LYS    39      27.524   4.068   8.303  1.00  0.00           N  
ATOM    628  HZ1 LYS    39      27.873   4.626   7.525  1.00  0.00           H  
ATOM    629  HZ2 LYS    39      28.285   3.513   8.668  1.00  0.00           H  
ATOM    630  HZ3 LYS    39      26.846   3.445   7.872  1.00  0.00           H  
ATOM    631  C   LYS    39      24.809   9.852  10.372  1.00  0.00           C  
ATOM    632  O   LYS    39      25.135  10.171  11.508  1.00  0.00           O  
ATOM    633  N   MET    40      25.402  10.356   9.292  1.00  0.00           N  
ATOM    634  H   MET    40      24.967  10.117   8.413  1.00  0.00           H  
ATOM    635  CA  MET    40      26.343  11.476   9.292  1.00  0.00           C  
ATOM    636  HA  MET    40      27.236  11.205   9.858  1.00  0.00           H  
ATOM    637  CB  MET    40      26.732  11.743   7.828  1.00  0.00           C  
ATOM    638  HB2 MET    40      27.267  10.876   7.438  1.00  0.00           H  
ATOM    639  HB3 MET    40      25.817  11.864   7.250  1.00  0.00           H  
ATOM    640  CG  MET    40      27.598  12.990   7.617  1.00  0.00           C  
ATOM    641  HG2 MET    40      27.094  13.858   8.040  1.00  0.00           H  
ATOM    642  HG3 MET    40      28.541  12.851   8.148  1.00  0.00           H  
ATOM    643  SD  MET    40      27.963  13.355   5.876  1.00  0.00           S  
ATOM    644  CE  MET    40      26.325  13.877   5.294  1.00  0.00           C  
ATOM    645  HE1 MET    40      25.952  14.685   5.924  1.00  0.00           H  
ATOM    646  HE2 MET    40      26.403  14.228   4.265  1.00  0.00           H  
ATOM    647  HE3 MET    40      25.629  13.038   5.331  1.00  0.00           H  
ATOM    648  C   MET    40      25.732  12.724   9.948  1.00  0.00           C  
ATOM    649  O   MET    40      26.378  13.349  10.780  1.00  0.00           O  
ATOM    650  N   VAL    41      24.484  13.066   9.613  1.00  0.00           N  
ATOM    651  H   VAL    41      23.982  12.465   8.967  1.00  0.00           H  
ATOM    652  CA  VAL    41      23.749  14.190  10.222  1.00  0.00           C  
ATOM    653  HA  VAL    41      24.366  15.087  10.173  1.00  0.00           H  
ATOM    654  CB  VAL    41      22.433  14.454   9.460  1.00  0.00           C  
ATOM    655  HB  VAL    41      21.802  13.566   9.515  1.00  0.00           H  
ATOM    656  CG1 VAL    41      21.656  15.637  10.053  1.00  0.00           C  
ATOM    657 HG11 VAL    41      22.278  16.532  10.056  1.00  0.00           H  
ATOM    658 HG12 VAL    41      20.756  15.820   9.466  1.00  0.00           H  
ATOM    659 HG13 VAL    41      21.349  15.410  11.074  1.00  0.00           H  
ATOM    660  CG2 VAL    41      22.696  14.757   7.977  1.00  0.00           C  
ATOM    661 HG21 VAL    41      23.137  13.889   7.488  1.00  0.00           H  
ATOM    662 HG22 VAL    41      21.754  14.976   7.474  1.00  0.00           H  
ATOM    663 HG23 VAL    41      23.367  15.611   7.882  1.00  0.00           H  
ATOM    664  C   VAL    41      23.469  13.913  11.702  1.00  0.00           C  
ATOM    665  O   VAL    41      23.720  14.757  12.559  1.00  0.00           O  
ATOM    666  N   ASP    42      23.002  12.703  12.000  1.00  0.00           N  
ATOM    667  H   ASP    42      22.652  12.141  11.235  1.00  0.00           H  
ATOM    668  CA  ASP    42      22.623  12.235  13.337  1.00  0.00           C  
ATOM    669  HA  ASP    42      21.867  12.913  13.736  1.00  0.00           H  
ATOM    670  CB  ASP    42      21.999  10.818  13.254  1.00  0.00           C  
ATOM    671  HB2 ASP    42      22.813  10.097  13.160  1.00  0.00           H  
ATOM    672  HB3 ASP    42      21.490  10.612  14.196  1.00  0.00           H  
ATOM    673  CG  ASP    42      21.018  10.550  12.094  1.00  0.00           C  
ATOM    674  OD1 ASP    42      20.610   9.378  11.914  1.00  0.00           O  
ATOM    675  OD2 ASP    42      20.742  11.456  11.278  1.00  0.00           O  
ATOM    676  C   ASP    42      23.817  12.248  14.309  1.00  0.00           C  
ATOM    677  O   ASP    42      23.638  12.481  15.501  1.00  0.00           O  
ATOM    678  N   ARG    43      25.042  12.051  13.796  1.00  0.00           N  
ATOM    679  H   ARG    43      25.097  11.764  12.825  1.00  0.00           H  
ATOM    680  CA  ARG    43      26.287  12.178  14.566  1.00  0.00           C  
ATOM    681  HA  ARG    43      26.063  11.913  15.602  1.00  0.00           H  
ATOM    682  CB  ARG    43      27.327  11.185  14.031  1.00  0.00           C  
ATOM    683  HB2 ARG    43      26.832  10.241  13.797  1.00  0.00           H  
ATOM    684  HB3 ARG    43      27.792  11.574  13.123  1.00  0.00           H  
ATOM    685  CG  ARG    43      28.389  10.917  15.104  1.00  0.00           C  
ATOM    686  HG2 ARG    43      28.924  11.836  15.350  1.00  0.00           H  
ATOM    687  HG3 ARG    43      27.885  10.555  16.002  1.00  0.00           H  
ATOM    688  CD  ARG    43      29.393   9.861  14.644  1.00  0.00           C  
ATOM    689  HD2 ARG    43      28.853   9.032  14.183  1.00  0.00           H  
ATOM    690  HD3 ARG    43      30.067  10.306  13.912  1.00  0.00           H  
ATOM    691  NE  ARG    43      30.146   9.363  15.801  1.00  0.00           N  
ATOM    692  HE  ARG    43      30.009   9.870  16.680  1.00  0.00           H  
ATOM    693  CZ  ARG    43      30.765   8.213  15.932  1.00  0.00           C  
ATOM    694  NH1 ARG    43      30.977   7.438  14.907  1.00  0.00           N  
ATOM    695 HH11 ARG    43      30.933   7.877  14.000  1.00  0.00           H  
ATOM    696 HH12 ARG    43      31.360   6.510  15.011  1.00  0.00           H  
ATOM    697  NH2 ARG    43      31.181   7.837  17.098  1.00  0.00           N  
ATOM    698 HH21 ARG    43      31.145   8.547  17.845  1.00  0.00           H  
ATOM    699 HH22 ARG    43      31.807   7.070  17.190  1.00  0.00           H  
ATOM    700  C   ARG    43      26.837  13.605  14.615  1.00  0.00           C  
ATOM    701  O   ARG    43      27.226  14.052  15.686  1.00  0.00           O  
ATOM    702  N   ILE    44      26.839  14.346  13.503  1.00  0.00           N  
ATOM    703  H   ILE    44      26.521  13.916  12.643  1.00  0.00           H  
ATOM    704  CA  ILE    44      27.349  15.737  13.443  1.00  0.00           C  
ATOM    705  HA  ILE    44      28.301  15.764  13.975  1.00  0.00           H  
ATOM    706  CB  ILE    44      27.655  16.123  11.970  1.00  0.00           C  
ATOM    707  HB  ILE    44      26.781  15.875  11.365  1.00  0.00           H  
ATOM    708  CG2 ILE    44      27.942  17.623  11.766  1.00  0.00           C  
ATOM    709 HG21 ILE    44      28.774  17.925  12.406  1.00  0.00           H  
ATOM    710 HG22 ILE    44      28.189  17.835  10.729  1.00  0.00           H  
ATOM    711 HG23 ILE    44      27.064  18.215  12.018  1.00  0.00           H  
ATOM    712  CG1 ILE    44      28.868  15.294  11.475  1.00  0.00           C  
ATOM    713 HG12 ILE    44      29.762  15.596  12.023  1.00  0.00           H  
ATOM    714 HG13 ILE    44      28.700  14.239  11.688  1.00  0.00           H  
ATOM    715  CD1 ILE    44      29.150  15.409   9.972  1.00  0.00           C  
ATOM    716 HD11 ILE    44      29.580  16.383   9.739  1.00  0.00           H  
ATOM    717 HD12 ILE    44      29.865  14.640   9.680  1.00  0.00           H  
ATOM    718 HD13 ILE    44      28.227  15.274   9.411  1.00  0.00           H  
ATOM    719  C   ILE    44      26.428  16.732  14.189  1.00  0.00           C  
ATOM    720  O   ILE    44      26.823  17.850  14.512  1.00  0.00           O  
ATOM    721  N   THR    45      25.205  16.324  14.538  1.00  0.00           N  
ATOM    722  H   THR    45      24.896  15.422  14.201  1.00  0.00           H  
ATOM    723  CA  THR    45      24.342  17.034  15.505  1.00  0.00           C  
ATOM    724  HA  THR    45      24.549  18.099  15.415  1.00  0.00           H  
ATOM    725  CB  THR    45      22.851  16.853  15.171  1.00  0.00           C  
ATOM    726  HB  THR    45      22.250  17.230  15.999  1.00  0.00           H  
ATOM    727  CG2 THR    45      22.456  17.632  13.916  1.00  0.00           C  
ATOM    728 HG21 THR    45      23.051  17.307  13.063  1.00  0.00           H  
ATOM    729 HG22 THR    45      21.400  17.465  13.704  1.00  0.00           H  
ATOM    730 HG23 THR    45      22.621  18.696  14.083  1.00  0.00           H  
ATOM    731  OG1 THR    45      22.503  15.510  14.941  1.00  0.00           O  
ATOM    732  HG1 THR    45      22.932  15.226  14.119  1.00  0.00           H  
ATOM    733  C   THR    45      24.651  16.710  16.980  1.00  0.00           C  
ATOM    734  O   THR    45      23.992  17.254  17.866  1.00  0.00           O  
ATOM    735  N   ILE    46      25.678  15.894  17.254  1.00  0.00           N  
ATOM    736  H   ILE    46      26.161  15.472  16.471  1.00  0.00           H  
ATOM    737  CA  ILE    46      26.240  15.606  18.588  1.00  0.00           C  
ATOM    738  HA  ILE    46      25.715  16.200  19.336  1.00  0.00           H  
ATOM    739  CB  ILE    46      26.050  14.109  18.949  1.00  0.00           C  
ATOM    740  HB  ILE    46      26.528  13.504  18.178  1.00  0.00           H  
ATOM    741  CG2 ILE    46      26.735  13.783  20.290  1.00  0.00           C  
ATOM    742 HG21 ILE    46      26.291  14.376  21.089  1.00  0.00           H  
ATOM    743 HG22 ILE    46      26.637  12.723  20.519  1.00  0.00           H  
ATOM    744 HG23 ILE    46      27.804  13.994  20.234  1.00  0.00           H  
ATOM    745  CG1 ILE    46      24.550  13.731  18.989  1.00  0.00           C  
ATOM    746 HG12 ILE    46      24.062  14.261  19.808  1.00  0.00           H  
ATOM    747 HG13 ILE    46      24.074  14.040  18.059  1.00  0.00           H  
ATOM    748  CD1 ILE    46      24.287  12.226  19.134  1.00  0.00           C  
ATOM    749 HD11 ILE    46      24.596  11.873  20.117  1.00  0.00           H  
ATOM    750 HD12 ILE    46      23.219  12.037  19.018  1.00  0.00           H  
ATOM    751 HD13 ILE    46      24.827  11.680  18.359  1.00  0.00           H  
ATOM    752  C   ILE    46      27.715  16.046  18.623  1.00  0.00           C  
ATOM    753  O   ILE    46      28.059  16.991  19.333  1.00  0.00           O  
ATOM    754  N   ASP    47      28.547  15.420  17.788  1.00  0.00           N  
ATOM    755  H   ASP    47      28.150  14.668  17.236  1.00  0.00           H  
ATOM    756  CA  ASP    47      29.895  15.848  17.386  1.00  0.00           C  
ATOM    757  HA  ASP    47      30.338  15.011  16.844  1.00  0.00           H  
ATOM    758  CB  ASP    47      29.729  17.000  16.378  1.00  0.00           C  
ATOM    759  HB2 ASP    47      28.803  16.865  15.825  1.00  0.00           H  
ATOM    760  HB3 ASP    47      29.663  17.955  16.902  1.00  0.00           H  
ATOM    761  CG  ASP    47      30.875  17.010  15.373  1.00  0.00           C  
ATOM    762  OD1 ASP    47      30.878  16.137  14.479  1.00  0.00           O  
ATOM    763  OD2 ASP    47      31.795  17.837  15.550  1.00  0.00           O  
ATOM    764  C   ASP    47      30.875  16.165  18.543  1.00  0.00           C  
ATOM    765  O   ASP    47      30.746  15.637  19.650  1.00  0.00           O  
ATOM    766  N   PHE    48      31.860  17.043  18.310  1.00  0.00           N  
ATOM    767  H   PHE    48      31.921  17.422  17.366  1.00  0.00           H  
ATOM    768  CA  PHE    48      32.925  17.477  19.232  1.00  0.00           C  
ATOM    769  HA  PHE    48      33.427  16.576  19.588  1.00  0.00           H  
ATOM    770  CB  PHE    48      33.939  18.284  18.396  1.00  0.00           C  
ATOM    771  HB2 PHE    48      34.189  17.703  17.506  1.00  0.00           H  
ATOM    772  HB3 PHE    48      33.449  19.197  18.056  1.00  0.00           H  
ATOM    773  CG  PHE    48      35.250  18.643  19.076  1.00  0.00           C  
ATOM    774  CD1 PHE    48      36.063  17.633  19.621  1.00  0.00           C  
ATOM    775  HD1 PHE    48      35.748  16.600  19.577  1.00  0.00           H  
ATOM    776  CE1 PHE    48      37.275  17.958  20.252  1.00  0.00           C  
ATOM    777  HE1 PHE    48      37.872  17.167  20.690  1.00  0.00           H  
ATOM    778  CZ  PHE    48      37.689  19.299  20.332  1.00  0.00           C  
ATOM    779  HZ  PHE    48      38.616  19.542  20.829  1.00  0.00           H  
ATOM    780  CE2 PHE    48      36.886  20.315  19.783  1.00  0.00           C  
ATOM    781  HE2 PHE    48      37.194  21.346  19.854  1.00  0.00           H  
ATOM    782  CD2 PHE    48      35.668  19.986  19.157  1.00  0.00           C  
ATOM    783  HD2 PHE    48      35.043  20.766  18.750  1.00  0.00           H  
ATOM    784  C   PHE    48      32.440  18.222  20.506  1.00  0.00           C  
ATOM    785  O   PHE    48      33.195  18.934  21.165  1.00  0.00           O  
ATOM    786  N   ASN    49      31.169  18.059  20.887  1.00  0.00           N  
ATOM    787  H   ASN    49      30.596  17.473  20.292  1.00  0.00           H  
ATOM    788  CA  ASN    49      30.717  18.249  22.266  1.00  0.00           C  
ATOM    789  HA  ASN    49      31.216  19.121  22.694  1.00  0.00           H  
ATOM    790  CB  ASN    49      29.199  18.502  22.269  1.00  0.00           C  
ATOM    791  HB2 ASN    49      28.683  17.640  21.846  1.00  0.00           H  
ATOM    792  HB3 ASN    49      28.865  18.623  23.298  1.00  0.00           H  
ATOM    793  CG  ASN    49      28.805  19.755  21.507  1.00  0.00           C  
ATOM    794  OD1 ASN    49      28.886  20.867  22.004  1.00  0.00           O  
ATOM    795  ND2 ASN    49      28.336  19.620  20.290  1.00  0.00           N  
ATOM    796 HD21 ASN    49      28.259  18.691  19.880  1.00  0.00           H  
ATOM    797 HD22 ASN    49      28.110  20.451  19.783  1.00  0.00           H  
ATOM    798  C   ASN    49      31.066  17.038  23.159  1.00  0.00           C  
ATOM    799  O   ASN    49      31.193  17.212  24.372  1.00  0.00           O  
ATOM    800  N   LEU    50      31.179  15.828  22.584  1.00  0.00           N  
ATOM    801  H   LEU    50      31.033  15.774  21.582  1.00  0.00           H  
ATOM    802  CA  LEU    50      31.510  14.577  23.299  1.00  0.00           C  
ATOM    803  HA  LEU    50      32.337  14.793  23.977  1.00  0.00           H  
ATOM    804  CB  LEU    50      30.290  14.146  24.147  1.00  0.00           C  
ATOM    805  HB2 LEU    50      30.583  13.308  24.781  1.00  0.00           H  
ATOM    806  HB3 LEU    50      30.042  14.962  24.824  1.00  0.00           H  
ATOM    807  CG  LEU    50      29.038  13.756  23.329  1.00  0.00           C  
ATOM    808  HG  LEU    50      29.116  14.135  22.311  1.00  0.00           H  
ATOM    809  CD1 LEU    50      28.833  12.240  23.278  1.00  0.00           C  
ATOM    810 HD11 LEU    50      28.690  11.842  24.281  1.00  0.00           H  
ATOM    811 HD12 LEU    50      27.966  12.005  22.661  1.00  0.00           H  
ATOM    812 HD13 LEU    50      29.707  11.767  22.830  1.00  0.00           H  
ATOM    813  CD2 LEU    50      27.782  14.360  23.965  1.00  0.00           C  
ATOM    814 HD21 LEU    50      27.860  15.447  23.947  1.00  0.00           H  
ATOM    815 HD22 LEU    50      26.902  14.062  23.397  1.00  0.00           H  
ATOM    816 HD23 LEU    50      27.684  14.017  24.994  1.00  0.00           H  
ATOM    817  C   LEU    50      31.980  13.394  22.415  1.00  0.00           C  
ATOM    818  O   LEU    50      32.311  12.344  22.963  1.00  0.00           O  
ATOM    819  N   ASP    51      31.956  13.514  21.084  1.00  0.00           N  
ATOM    820  H   ASP    51      31.679  14.399  20.681  1.00  0.00           H  
ATOM    821  CA  ASP    51      32.062  12.393  20.136  1.00  0.00           C  
ATOM    822  HA  ASP    51      32.382  11.507  20.685  1.00  0.00           H  
ATOM    823  CB  ASP    51      30.661  12.088  19.573  1.00  0.00           C  
ATOM    824  HB2 ASP    51      29.949  12.062  20.399  1.00  0.00           H  
ATOM    825  HB3 ASP    51      30.359  12.896  18.904  1.00  0.00           H  
ATOM    826  CG  ASP    51      30.554  10.752  18.830  1.00  0.00           C  
ATOM    827  OD1 ASP    51      29.506  10.522  18.189  1.00  0.00           O  
ATOM    828  OD2 ASP    51      31.472   9.901  18.876  1.00  0.00           O  
ATOM    829  C   ASP    51      33.135  12.625  19.050  1.00  0.00           C  
ATOM    830  O   ASP    51      32.881  12.534  17.847  1.00  0.00           O  
ATOM    831  N   ASP    52      34.366  12.932  19.479  1.00  0.00           N  
ATOM    832  H   ASP    52      34.476  13.196  20.457  1.00  0.00           H  
ATOM    833  CA  ASP    52      35.544  13.156  18.620  1.00  0.00           C  
ATOM    834  HA  ASP    52      35.382  14.067  18.043  1.00  0.00           H  
ATOM    835  CB  ASP    52      36.831  13.325  19.465  1.00  0.00           C  
ATOM    836  HB2 ASP    52      37.123  12.337  19.828  1.00  0.00           H  
ATOM    837  HB3 ASP    52      37.624  13.665  18.796  1.00  0.00           H  
ATOM    838  CG  ASP    52      36.803  14.252  20.691  1.00  0.00           C  
ATOM    839  OD1 ASP    52      37.918  14.604  21.140  1.00  0.00           O  
ATOM    840  OD2 ASP    52      35.705  14.585  21.191  1.00  0.00           O  
ATOM    841  C   ASP    52      35.802  11.998  17.635  1.00  0.00           C  
ATOM    842  O   ASP    52      36.351  12.184  16.548  1.00  0.00           O  
ATOM    843  N   ILE    53      35.398  10.780  18.006  1.00  0.00           N  
ATOM    844  H   ILE    53      34.875  10.737  18.869  1.00  0.00           H  
ATOM    845  CA  ILE    53      35.550   9.542  17.234  1.00  0.00           C  
ATOM    846  HA  ILE    53      36.507   9.620  16.718  1.00  0.00           H  
ATOM    847  CB  ILE    53      35.660   8.308  18.166  1.00  0.00           C  
ATOM    848  HB  ILE    53      35.800   7.450  17.508  1.00  0.00           H  
ATOM    849  CG2 ILE    53      36.941   8.384  19.016  1.00  0.00           C  
ATOM    850 HG21 ILE    53      36.919   9.256  19.670  1.00  0.00           H  
ATOM    851 HG22 ILE    53      37.034   7.484  19.625  1.00  0.00           H  
ATOM    852 HG23 ILE    53      37.813   8.461  18.365  1.00  0.00           H  
ATOM    853  CG1 ILE    53      34.411   7.984  19.021  1.00  0.00           C  
ATOM    854 HG12 ILE    53      33.522   8.093  18.405  1.00  0.00           H  
ATOM    855 HG13 ILE    53      34.472   6.934  19.309  1.00  0.00           H  
ATOM    856  CD1 ILE    53      34.199   8.793  20.310  1.00  0.00           C  
ATOM    857 HD11 ILE    53      34.081   9.851  20.091  1.00  0.00           H  
ATOM    858 HD12 ILE    53      33.289   8.447  20.800  1.00  0.00           H  
ATOM    859 HD13 ILE    53      35.034   8.651  20.996  1.00  0.00           H  
ATOM    860  C   ILE    53      34.508   9.405  16.104  1.00  0.00           C  
ATOM    861  O   ILE    53      34.026   8.306  15.823  1.00  0.00           O  
ATOM    862  N   GLN    54      34.215  10.508  15.402  1.00  0.00           N  
ATOM    863  H   GLN    54      34.671  11.358  15.720  1.00  0.00           H  
ATOM    864  CA  GLN    54      33.186  10.661  14.355  1.00  0.00           C  
ATOM    865  HA  GLN    54      32.213  10.755  14.835  1.00  0.00           H  
ATOM    866  CB  GLN    54      33.469  11.950  13.559  1.00  0.00           C  
ATOM    867  HB2 GLN    54      34.463  11.848  13.122  1.00  0.00           H  
ATOM    868  HB3 GLN    54      32.754  12.018  12.737  1.00  0.00           H  
ATOM    869  CG  GLN    54      33.405  13.274  14.342  1.00  0.00           C  
ATOM    870  HG2 GLN    54      32.366  13.495  14.592  1.00  0.00           H  
ATOM    871  HG3 GLN    54      33.965  13.194  15.273  1.00  0.00           H  
ATOM    872  CD  GLN    54      34.005  14.433  13.539  1.00  0.00           C  
ATOM    873  OE1 GLN    54      34.995  14.298  12.832  1.00  0.00           O  
ATOM    874  NE2 GLN    54      33.437  15.614  13.582  1.00  0.00           N  
ATOM    875 HE21 GLN    54      32.553  15.770  14.082  1.00  0.00           H  
ATOM    876 HE22 GLN    54      33.881  16.369  13.107  1.00  0.00           H  
ATOM    877  C   GLN    54      33.126   9.504  13.335  1.00  0.00           C  
ATOM    878  O   GLN    54      32.045   9.099  12.900  1.00  0.00           O  
ATOM    879  N   GLY    55      34.284   8.962  12.942  1.00  0.00           N  
ATOM    880  H   GLY    55      35.126   9.341  13.350  1.00  0.00           H  
ATOM    881  CA  GLY    55      34.402   7.884  11.952  1.00  0.00           C  
ATOM    882  HA2 GLY    55      33.660   8.038  11.167  1.00  0.00           H  
ATOM    883  HA3 GLY    55      35.389   7.943  11.495  1.00  0.00           H  
ATOM    884  C   GLY    55      34.226   6.456  12.487  1.00  0.00           C  
ATOM    885  O   GLY    55      34.184   5.525  11.687  1.00  0.00           O  
ATOM    886  N   ALA    56      34.145   6.247  13.805  1.00  0.00           N  
ATOM    887  H   ALA    56      34.141   7.047  14.430  1.00  0.00           H  
ATOM    888  CA  ALA    56      34.086   4.910  14.400  1.00  0.00           C  
ATOM    889  HA  ALA    56      34.898   4.316  13.976  1.00  0.00           H  
ATOM    890  CB  ALA    56      34.327   5.023  15.910  1.00  0.00           C  
ATOM    891  HB1 ALA    56      33.545   5.625  16.373  1.00  0.00           H  
ATOM    892  HB2 ALA    56      34.325   4.029  16.359  1.00  0.00           H  
ATOM    893  HB3 ALA    56      35.295   5.491  16.095  1.00  0.00           H  
ATOM    894  C   ALA    56      32.759   4.190  14.087  1.00  0.00           C  
ATOM    895  O   ALA    56      31.678   4.743  14.304  1.00  0.00           O  
ATOM    896  N   SER    57      32.841   2.954  13.589  1.00  0.00           N  
ATOM    897  H   SER    57      33.762   2.581  13.395  1.00  0.00           H  
ATOM    898  CA  SER    57      31.730   2.034  13.292  1.00  0.00           C  
ATOM    899  HA  SER    57      31.044   1.982  14.137  1.00  0.00           H  
ATOM    900  CB  SER    57      30.971   2.488  12.036  1.00  0.00           C  
ATOM    901  HB2 SER    57      31.686   2.722  11.246  1.00  0.00           H  
ATOM    902  HB3 SER    57      30.322   1.682  11.691  1.00  0.00           H  
ATOM    903  OG  SER    57      30.168   3.622  12.305  1.00  0.00           O  
ATOM    904  HG  SER    57      30.648   4.161  12.962  1.00  0.00           H  
ATOM    905  C   SER    57      32.287   0.631  13.017  1.00  0.00           C  
ATOM    906  O   SER    57      33.426   0.514  12.574  1.00  0.00           O  
ATOM    907  N   GLU    58      31.474  -0.409  13.211  1.00  0.00           N  
ATOM    908  H   GLU    58      30.542  -0.251  13.565  1.00  0.00           H  
ATOM    909  CA  GLU    58      31.757  -1.793  12.792  1.00  0.00           C  
ATOM    910  HA  GLU    58      32.422  -1.762  11.928  1.00  0.00           H  
ATOM    911  CB  GLU    58      32.452  -2.597  13.916  1.00  0.00           C  
ATOM    912  HB2 GLU    58      32.372  -2.049  14.856  1.00  0.00           H  
ATOM    913  HB3 GLU    58      31.938  -3.548  14.055  1.00  0.00           H  
ATOM    914  CG  GLU    58      33.940  -2.901  13.651  1.00  0.00           C  
ATOM    915  HG2 GLU    58      34.458  -1.973  13.401  1.00  0.00           H  
ATOM    916  HG3 GLU    58      34.375  -3.281  14.578  1.00  0.00           H  
ATOM    917  CD  GLU    58      34.165  -3.935  12.531  1.00  0.00           C  
ATOM    918  OE1 GLU    58      35.108  -4.753  12.652  1.00  0.00           O  
ATOM    919  OE2 GLU    58      33.374  -3.932  11.558  1.00  0.00           O  
ATOM    920  C   GLU    58      30.459  -2.479  12.322  1.00  0.00           C  
ATOM    921  O   GLU    58      29.352  -1.999  12.595  1.00  0.00           O  
ATOM    922  N   ILE    59      30.578  -3.564  11.553  1.00  0.00           N  
ATOM    923  H   ILE    59      31.524  -3.918  11.393  1.00  0.00           H  
ATOM    924  CA  ILE    59      29.448  -4.182  10.842  1.00  0.00           C  
ATOM    925  HA  ILE    59      28.741  -3.388  10.604  1.00  0.00           H  
ATOM    926  CB  ILE    59      29.890  -4.786   9.485  1.00  0.00           C  
ATOM    927  HB  ILE    59      30.478  -5.681   9.679  1.00  0.00           H  
ATOM    928  CG2 ILE    59      28.663  -5.225   8.664  1.00  0.00           C  
ATOM    929 HG21 ILE    59      27.981  -4.391   8.509  1.00  0.00           H  
ATOM    930 HG22 ILE    59      28.986  -5.621   7.701  1.00  0.00           H  
ATOM    931 HG23 ILE    59      28.134  -6.024   9.187  1.00  0.00           H  
ATOM    932  CG1 ILE    59      30.784  -3.845   8.641  1.00  0.00           C  
ATOM    933 HG12 ILE    59      31.720  -3.671   9.174  1.00  0.00           H  
ATOM    934 HG13 ILE    59      31.046  -4.356   7.714  1.00  0.00           H  
ATOM    935  CD1 ILE    59      30.169  -2.484   8.284  1.00  0.00           C  
ATOM    936 HD11 ILE    59      29.932  -1.925   9.190  1.00  0.00           H  
ATOM    937 HD12 ILE    59      30.889  -1.910   7.700  1.00  0.00           H  
ATOM    938 HD13 ILE    59      29.266  -2.618   7.689  1.00  0.00           H  
ATOM    939  C   ILE    59      28.688  -5.182  11.732  1.00  0.00           C  
ATOM    940  O   ILE    59      28.959  -6.380  11.712  1.00  0.00           O  
ATOM    941  N   GLY    60      27.707  -4.679  12.494  1.00  0.00           N  
ATOM    942  H   GLY    60      27.647  -3.673  12.560  1.00  0.00           H  
ATOM    943  CA  GLY    60      26.683  -5.496  13.171  1.00  0.00           C  
ATOM    944  HA2 GLY    60      26.019  -4.844  13.738  1.00  0.00           H  
ATOM    945  HA3 GLY    60      26.094  -6.026  12.423  1.00  0.00           H  
ATOM    946  C   GLY    60      27.257  -6.533  14.139  1.00  0.00           C  
ATOM    947  O   GLY    60      26.929  -7.713  14.052  1.00  0.00           O  
ATOM    948  N   SER    61      28.166  -6.104  15.013  1.00  0.00           N  
ATOM    949  H   SER    61      28.379  -5.117  15.023  1.00  0.00           H  
ATOM    950  CA  SER    61      29.155  -6.972  15.651  1.00  0.00           C  
ATOM    951  HA  SER    61      29.015  -7.986  15.296  1.00  0.00           H  
ATOM    952  CB  SER    61      30.500  -6.484  15.137  1.00  0.00           C  
ATOM    953  HB2 SER    61      31.227  -7.261  15.327  1.00  0.00           H  
ATOM    954  HB3 SER    61      30.455  -6.324  14.060  1.00  0.00           H  
ATOM    955  OG  SER    61      30.863  -5.280  15.778  1.00  0.00           O  
ATOM    956  HG  SER    61      31.624  -5.520  16.364  1.00  0.00           H  
ATOM    957  C   SER    61      29.033  -7.061  17.183  1.00  0.00           C  
ATOM    958  O   SER    61      27.922  -6.869  17.696  1.00  0.00           O  
ATOM    959  N   THR    62      30.093  -7.436  17.926  1.00  0.00           N  
ATOM    960  H   THR    62      30.998  -7.507  17.460  1.00  0.00           H  
ATOM    961  CA  THR    62      30.104  -7.491  19.412  1.00  0.00           C  
ATOM    962  HA  THR    62      29.585  -6.610  19.785  1.00  0.00           H  
ATOM    963  CB  THR    62      29.358  -8.738  19.932  1.00  0.00           C  
ATOM    964  HB  THR    62      29.677  -9.607  19.358  1.00  0.00           H  
ATOM    965  CG2 THR    62      29.502  -9.060  21.421  1.00  0.00           C  
ATOM    966 HG21 THR    62      29.333  -8.163  22.017  1.00  0.00           H  
ATOM    967 HG22 THR    62      28.778  -9.822  21.703  1.00  0.00           H  
ATOM    968 HG23 THR    62      30.501  -9.445  21.622  1.00  0.00           H  
ATOM    969  OG1 THR    62      27.976  -8.531  19.763  1.00  0.00           O  
ATOM    970  HG1 THR    62      27.900  -8.000  18.948  1.00  0.00           H  
ATOM    971  C   THR    62      31.490  -7.451  20.069  1.00  0.00           C  
ATOM    972  O   THR    62      31.609  -6.762  21.081  1.00  0.00           O  
ATOM    973  N   LEU    63      32.489  -8.175  19.539  1.00  0.00           N  
ATOM    974  H   LEU    63      32.349  -8.532  18.598  1.00  0.00           H  
ATOM    975  CA  LEU    63      33.849  -8.373  20.080  1.00  0.00           C  
ATOM    976  HA  LEU    63      34.244  -9.234  19.545  1.00  0.00           H  
ATOM    977  CB  LEU    63      34.779  -7.202  19.669  1.00  0.00           C  
ATOM    978  HB2 LEU    63      35.781  -7.389  20.047  1.00  0.00           H  
ATOM    979  HB3 LEU    63      34.871  -7.243  18.588  1.00  0.00           H  
ATOM    980  CG  LEU    63      34.402  -5.761  20.056  1.00  0.00           C  
ATOM    981  HG  LEU    63      33.384  -5.529  19.755  1.00  0.00           H  
ATOM    982  CD1 LEU    63      34.571  -5.508  21.558  1.00  0.00           C  
ATOM    983 HD11 LEU    63      35.583  -5.747  21.870  1.00  0.00           H  
ATOM    984 HD12 LEU    63      34.339  -4.468  21.782  1.00  0.00           H  
ATOM    985 HD13 LEU    63      33.869  -6.130  22.110  1.00  0.00           H  
ATOM    986  CD2 LEU    63      35.326  -4.804  19.300  1.00  0.00           C  
ATOM    987 HD21 LEU    63      35.143  -4.913  18.229  1.00  0.00           H  
ATOM    988 HD22 LEU    63      35.101  -3.776  19.580  1.00  0.00           H  
ATOM    989 HD23 LEU    63      36.366  -5.044  19.510  1.00  0.00           H  
ATOM    990  C   LEU    63      33.959  -8.789  21.569  1.00  0.00           C  
ATOM    991  O   LEU    63      32.975  -8.993  22.279  1.00  0.00           O  
ATOM    992  N   LEU    64      35.199  -8.929  22.047  1.00  0.00           N  
ATOM    993  H   LEU    64      35.947  -8.938  21.363  1.00  0.00           H  
ATOM    994  CA  LEU    64      35.542  -9.018  23.474  1.00  0.00           C  
ATOM    995  HA  LEU    64      34.675  -8.690  24.047  1.00  0.00           H  
ATOM    996  CB  LEU    64      35.859 -10.477  23.864  1.00  0.00           C  
ATOM    997  HB2 LEU    64      36.148 -11.024  22.966  1.00  0.00           H  
ATOM    998  HB3 LEU    64      36.708 -10.483  24.551  1.00  0.00           H  
ATOM    999  CG  LEU    64      34.721 -11.264  24.527  1.00  0.00           C  
ATOM   1000  HG  LEU    64      33.853 -11.288  23.869  1.00  0.00           H  
ATOM   1001  CD1 LEU    64      35.205 -12.692  24.777  1.00  0.00           C  
ATOM   1002 HD11 LEU    64      36.073 -12.682  25.439  1.00  0.00           H  
ATOM   1003 HD12 LEU    64      34.424 -13.286  25.247  1.00  0.00           H  
ATOM   1004 HD13 LEU    64      35.489 -13.155  23.834  1.00  0.00           H  
ATOM   1005  CD2 LEU    64      34.307 -10.681  25.878  1.00  0.00           C  
ATOM   1006 HD21 LEU    64      33.789  -9.736  25.729  1.00  0.00           H  
ATOM   1007 HD22 LEU    64      33.651 -11.388  26.377  1.00  0.00           H  
ATOM   1008 HD23 LEU    64      35.195 -10.535  26.497  1.00  0.00           H  
ATOM   1009  C   LEU    64      36.679  -8.056  23.885  1.00  0.00           C  
ATOM   1010  O   LEU    64      36.442  -7.239  24.775  1.00  0.00           O  
ATOM   1011  N   PRO    65      37.881  -8.073  23.266  1.00  0.00           N  
ATOM   1012  CD  PRO    65      38.309  -8.956  22.192  1.00  0.00           C  
ATOM   1013  HD2 PRO    65      38.184  -8.442  21.246  1.00  0.00           H  
ATOM   1014  HD3 PRO    65      37.770  -9.897  22.169  1.00  0.00           H  
ATOM   1015  CG  PRO    65      39.785  -9.222  22.441  1.00  0.00           C  
ATOM   1016  HG2 PRO    65      40.312  -9.479  21.523  1.00  0.00           H  
ATOM   1017  HG3 PRO    65      39.886 -10.009  23.186  1.00  0.00           H  
ATOM   1018  CB  PRO    65      40.257  -7.891  23.013  1.00  0.00           C  
ATOM   1019  HB2 PRO    65      40.463  -7.200  22.194  1.00  0.00           H  
ATOM   1020  HB3 PRO    65      41.136  -8.012  23.644  1.00  0.00           H  
ATOM   1021  CA  PRO    65      39.061  -7.400  23.832  1.00  0.00           C  
ATOM   1022  HA  PRO    65      39.182  -7.742  24.860  1.00  0.00           H  
ATOM   1023  C   PRO    65      39.022  -5.866  23.854  1.00  0.00           C  
ATOM   1024  O   PRO    65      39.798  -5.251  24.577  1.00  0.00           O  
ATOM   1025  N   SER    66      38.143  -5.238  23.066  1.00  0.00           N  
ATOM   1026  H   SER    66      37.591  -5.791  22.432  1.00  0.00           H  
ATOM   1027  CA  SER    66      37.923  -3.781  23.099  1.00  0.00           C  
ATOM   1028  HA  SER    66      38.866  -3.298  23.357  1.00  0.00           H  
ATOM   1029  CB  SER    66      37.506  -3.249  21.725  1.00  0.00           C  
ATOM   1030  HB2 SER    66      36.485  -3.558  21.515  1.00  0.00           H  
ATOM   1031  HB3 SER    66      37.538  -2.158  21.740  1.00  0.00           H  
ATOM   1032  OG  SER    66      38.364  -3.728  20.704  1.00  0.00           O  
ATOM   1033  HG  SER    66      38.057  -3.385  19.859  1.00  0.00           H  
ATOM   1034  C   SER    66      36.900  -3.341  24.159  1.00  0.00           C  
ATOM   1035  O   SER    66      36.681  -2.143  24.336  1.00  0.00           O  
ATOM   1036  N   MET    67      36.254  -4.281  24.861  1.00  0.00           N  
ATOM   1037  H   MET    67      36.500  -5.251  24.690  1.00  0.00           H  
ATOM   1038  CA  MET    67      35.545  -3.998  26.114  1.00  0.00           C  
ATOM   1039  HA  MET    67      35.013  -3.051  26.016  1.00  0.00           H  
ATOM   1040  CB  MET    67      34.520  -5.105  26.423  1.00  0.00           C  
ATOM   1041  HB2 MET    67      35.042  -6.036  26.640  1.00  0.00           H  
ATOM   1042  HB3 MET    67      33.962  -4.816  27.315  1.00  0.00           H  
ATOM   1043  CG  MET    67      33.512  -5.359  25.299  1.00  0.00           C  
ATOM   1044  HG2 MET    67      33.179  -4.403  24.893  1.00  0.00           H  
ATOM   1045  HG3 MET    67      34.009  -5.916  24.504  1.00  0.00           H  
ATOM   1046  SD  MET    67      32.051  -6.287  25.846  1.00  0.00           S  
ATOM   1047  CE  MET    67      31.289  -6.612  24.235  1.00  0.00           C  
ATOM   1048  HE1 MET    67      31.976  -7.193  23.621  1.00  0.00           H  
ATOM   1049  HE2 MET    67      30.366  -7.176  24.363  1.00  0.00           H  
ATOM   1050  HE3 MET    67      31.074  -5.673  23.724  1.00  0.00           H  
ATOM   1051  C   MET    67      36.546  -3.868  27.276  1.00  0.00           C  
ATOM   1052  O   MET    67      37.730  -4.164  27.137  1.00  0.00           O  
ATOM   1053  N   SER    68      36.077  -3.488  28.467  1.00  0.00           N  
ATOM   1054  H   SER    68      35.116  -3.193  28.538  1.00  0.00           H  
ATOM   1055  CA  SER    68      36.866  -3.541  29.712  1.00  0.00           C  
ATOM   1056  HA  SER    68      37.860  -3.142  29.505  1.00  0.00           H  
ATOM   1057  CB  SER    68      36.218  -2.656  30.786  1.00  0.00           C  
ATOM   1058  HB2 SER    68      35.272  -3.099  31.100  1.00  0.00           H  
ATOM   1059  HB3 SER    68      36.881  -2.592  31.650  1.00  0.00           H  
ATOM   1060  OG  SER    68      35.968  -1.357  30.280  1.00  0.00           O  
ATOM   1061  HG  SER    68      36.792  -0.999  29.937  1.00  0.00           H  
ATOM   1062  C   SER    68      37.067  -4.984  30.220  1.00  0.00           C  
ATOM   1063  O   SER    68      36.647  -5.312  31.329  1.00  0.00           O  
ATOM   1064  N   ILE    69      37.640  -5.854  29.380  1.00  0.00           N  
ATOM   1065  H   ILE    69      37.981  -5.484  28.497  1.00  0.00           H  
ATOM   1066  CA  ILE    69      37.844  -7.292  29.622  1.00  0.00           C  
ATOM   1067  HA  ILE    69      37.786  -7.456  30.698  1.00  0.00           H  
ATOM   1068  CB  ILE    69      36.716  -8.159  28.988  1.00  0.00           C  
ATOM   1069  HB  ILE    69      36.831  -8.142  27.902  1.00  0.00           H  
ATOM   1070  CG2 ILE    69      36.811  -9.621  29.478  1.00  0.00           C  
ATOM   1071 HG21 ILE    69      36.560  -9.683  30.537  1.00  0.00           H  
ATOM   1072 HG22 ILE    69      36.136 -10.258  28.908  1.00  0.00           H  
ATOM   1073 HG23 ILE    69      37.808 -10.035  29.342  1.00  0.00           H  
ATOM   1074  CG1 ILE    69      35.306  -7.609  29.332  1.00  0.00           C  
ATOM   1075 HG12 ILE    69      35.171  -7.617  30.414  1.00  0.00           H  
ATOM   1076 HG13 ILE    69      35.224  -6.579  28.992  1.00  0.00           H  
ATOM   1077  CD1 ILE    69      34.135  -8.358  28.687  1.00  0.00           C  
ATOM   1078 HD11 ILE    69      34.076  -9.375  29.073  1.00  0.00           H  
ATOM   1079 HD12 ILE    69      33.204  -7.843  28.924  1.00  0.00           H  
ATOM   1080 HD13 ILE    69      34.265  -8.373  27.606  1.00  0.00           H  
ATOM   1081  C   ILE    69      39.295  -7.662  29.243  1.00  0.00           C  
ATOM   1082  O   ILE    69      40.208  -7.147  29.884  1.00  0.00           O  
ATOM   1083  N   ASP    70      39.535  -8.529  28.251  1.00  0.00           N  
ATOM   1084  H   ASP    70      38.762  -8.897  27.716  1.00  0.00           H  
ATOM   1085  CA  ASP    70      40.846  -9.145  27.990  1.00  0.00           C  
ATOM   1086  HA  ASP    70      41.626  -8.389  28.091  1.00  0.00           H  
ATOM   1087  CB  ASP    70      41.083 -10.224  29.066  1.00  0.00           C  
ATOM   1088  HB2 ASP    70      41.091  -9.758  30.052  1.00  0.00           H  
ATOM   1089  HB3 ASP    70      40.255 -10.933  29.040  1.00  0.00           H  
ATOM   1090  CG  ASP    70      42.399 -10.977  28.884  1.00  0.00           C  
ATOM   1091  OD1 ASP    70      43.413 -10.327  28.536  1.00  0.00           O  
ATOM   1092  OD2 ASP    70      42.360 -12.218  28.972  1.00  0.00           O  
ATOM   1093  C   ASP    70      40.953  -9.747  26.565  1.00  0.00           C  
ATOM   1094  O   ASP    70      39.945  -9.972  25.890  1.00  0.00           O  
ATOM   1095  N   VAL    71      42.185 -10.007  26.111  1.00  0.00           N  
ATOM   1096  H   VAL    71      42.934  -9.882  26.792  1.00  0.00           H  
ATOM   1097  CA  VAL    71      42.527 -10.726  24.872  1.00  0.00           C  
ATOM   1098  HA  VAL    71      41.802 -10.473  24.103  1.00  0.00           H  
ATOM   1099  CB  VAL    71      43.926 -10.300  24.372  1.00  0.00           C  
ATOM   1100  HB  VAL    71      44.654 -10.487  25.162  1.00  0.00           H  
ATOM   1101  CG1 VAL    71      44.372 -11.065  23.116  1.00  0.00           C  
ATOM   1102 HG11 VAL    71      43.623 -10.967  22.331  1.00  0.00           H  
ATOM   1103 HG12 VAL    71      45.328 -10.679  22.763  1.00  0.00           H  
ATOM   1104 HG13 VAL    71      44.508 -12.122  23.350  1.00  0.00           H  
ATOM   1105  CG2 VAL    71      43.975  -8.806  24.020  1.00  0.00           C  
ATOM   1106 HG21 VAL    71      43.670  -8.205  24.877  1.00  0.00           H  
ATOM   1107 HG22 VAL    71      44.994  -8.527  23.753  1.00  0.00           H  
ATOM   1108 HG23 VAL    71      43.315  -8.599  23.179  1.00  0.00           H  
ATOM   1109  C   VAL    71      42.482 -12.250  25.044  1.00  0.00           C  
ATOM   1110  O   VAL    71      41.955 -12.937  24.169  1.00  0.00           O  
ATOM   1111  N   GLU    72      43.023 -12.791  26.138  1.00  0.00           N  
ATOM   1112  H   GLU    72      43.330 -12.198  26.903  1.00  0.00           H  
ATOM   1113  CA  GLU    72      43.127 -14.246  26.333  1.00  0.00           C  
ATOM   1114  HA  GLU    72      43.474 -14.687  25.398  1.00  0.00           H  
ATOM   1115  CB  GLU    72      44.181 -14.553  27.415  1.00  0.00           C  
ATOM   1116  HB2 GLU    72      45.005 -13.840  27.343  1.00  0.00           H  
ATOM   1117  HB3 GLU    72      43.720 -14.424  28.394  1.00  0.00           H  
ATOM   1118  CG  GLU    72      44.762 -15.976  27.341  1.00  0.00           C  
ATOM   1119  HG2 GLU    72      45.150 -16.226  28.332  1.00  0.00           H  
ATOM   1120  HG3 GLU    72      43.967 -16.690  27.116  1.00  0.00           H  
ATOM   1121  CD  GLU    72      45.902 -16.122  26.313  1.00  0.00           C  
ATOM   1122  OE1 GLU    72      46.885 -16.828  26.639  1.00  0.00           O  
ATOM   1123  OE2 GLU    72      45.793 -15.540  25.209  1.00  0.00           O  
ATOM   1124  C   GLU    72      41.757 -14.870  26.658  1.00  0.00           C  
ATOM   1125  O   GLU    72      41.448 -15.971  26.201  1.00  0.00           O  
ATOM   1126  N   ASP    73      40.879 -14.133  27.348  1.00  0.00           N  
ATOM   1127  H   ASP    73      41.250 -13.311  27.826  1.00  0.00           H  
ATOM   1128  CA  ASP    73      39.450 -14.457  27.496  1.00  0.00           C  
ATOM   1129  HA  ASP    73      39.347 -15.355  28.106  1.00  0.00           H  
ATOM   1130  CB  ASP    73      38.752 -13.292  28.217  1.00  0.00           C  
ATOM   1131  HB2 ASP    73      39.251 -13.124  29.173  1.00  0.00           H  
ATOM   1132  HB3 ASP    73      38.856 -12.385  27.617  1.00  0.00           H  
ATOM   1133  CG  ASP    73      37.268 -13.550  28.493  1.00  0.00           C  
ATOM   1134  OD1 ASP    73      36.413 -12.759  28.037  1.00  0.00           O  
ATOM   1135  OD2 ASP    73      36.933 -14.494  29.241  1.00  0.00           O  
ATOM   1136  C   ASP    73      38.781 -14.732  26.135  1.00  0.00           C  
ATOM   1137  O   ASP    73      38.141 -15.764  25.949  1.00  0.00           O  
ATOM   1138  N   MET    74      39.005 -13.864  25.139  1.00  0.00           N  
ATOM   1139  H   MET    74      39.602 -13.073  25.334  1.00  0.00           H  
ATOM   1140  CA  MET    74      38.521 -14.068  23.767  1.00  0.00           C  
ATOM   1141  HA  MET    74      37.450 -14.258  23.807  1.00  0.00           H  
ATOM   1142  CB  MET    74      38.751 -12.777  22.964  1.00  0.00           C  
ATOM   1143  HB2 MET    74      38.162 -11.995  23.434  1.00  0.00           H  
ATOM   1144  HB3 MET    74      39.789 -12.474  23.046  1.00  0.00           H  
ATOM   1145  CG  MET    74      38.366 -12.843  21.477  1.00  0.00           C  
ATOM   1146  HG2 MET    74      37.438 -13.409  21.380  1.00  0.00           H  
ATOM   1147  HG3 MET    74      38.159 -11.829  21.136  1.00  0.00           H  
ATOM   1148  SD  MET    74      39.602 -13.547  20.341  1.00  0.00           S  
ATOM   1149  CE  MET    74      40.997 -12.406  20.534  1.00  0.00           C  
ATOM   1150  HE1 MET    74      41.388 -12.459  21.550  1.00  0.00           H  
ATOM   1151  HE2 MET    74      41.789 -12.689  19.841  1.00  0.00           H  
ATOM   1152  HE3 MET    74      40.672 -11.391  20.311  1.00  0.00           H  
ATOM   1153  C   MET    74      39.153 -15.303  23.111  1.00  0.00           C  
ATOM   1154  O   MET    74      38.437 -16.121  22.527  1.00  0.00           O  
ATOM   1155  N   ALA    75      40.467 -15.494  23.268  1.00  0.00           N  
ATOM   1156  H   ALA    75      41.000 -14.801  23.783  1.00  0.00           H  
ATOM   1157  CA  ALA    75      41.173 -16.667  22.751  1.00  0.00           C  
ATOM   1158  HA  ALA    75      41.025 -16.701  21.671  1.00  0.00           H  
ATOM   1159  CB  ALA    75      42.673 -16.495  23.018  1.00  0.00           C  
ATOM   1160  HB1 ALA    75      42.876 -16.534  24.087  1.00  0.00           H  
ATOM   1161  HB2 ALA    75      43.225 -17.300  22.532  1.00  0.00           H  
ATOM   1162  HB3 ALA    75      43.019 -15.538  22.624  1.00  0.00           H  
ATOM   1163  C   ALA    75      40.639 -17.998  23.328  1.00  0.00           C  
ATOM   1164  O   ALA    75      40.693 -19.022  22.650  1.00  0.00           O  
ATOM   1165  N   ASN    76      40.070 -17.991  24.539  1.00  0.00           N  
ATOM   1166  H   ASN    76      40.082 -17.121  25.063  1.00  0.00           H  
ATOM   1167  CA  ASN    76      39.425 -19.158  25.147  1.00  0.00           C  
ATOM   1168  HA  ASN    76      40.037 -20.035  24.927  1.00  0.00           H  
ATOM   1169  CB  ASN    76      39.400 -18.990  26.678  1.00  0.00           C  
ATOM   1170  HB2 ASN    76      39.152 -17.964  26.949  1.00  0.00           H  
ATOM   1171  HB3 ASN    76      38.634 -19.641  27.099  1.00  0.00           H  
ATOM   1172  CG  ASN    76      40.720 -19.388  27.313  1.00  0.00           C  
ATOM   1173  OD1 ASN    76      40.906 -20.511  27.754  1.00  0.00           O  
ATOM   1174  ND2 ASN    76      41.688 -18.508  27.366  1.00  0.00           N  
ATOM   1175 HD21 ASN    76      41.562 -17.583  26.961  1.00  0.00           H  
ATOM   1176 HD22 ASN    76      42.566 -18.798  27.750  1.00  0.00           H  
ATOM   1177  C   ASN    76      38.028 -19.487  24.575  1.00  0.00           C  
ATOM   1178  O   ASN    76      37.565 -20.610  24.786  1.00  0.00           O  
ATOM   1179  N   PHE    77      37.371 -18.586  23.830  1.00  0.00           N  
ATOM   1180  H   PHE    77      37.789 -17.670  23.710  1.00  0.00           H  
ATOM   1181  CA  PHE    77      36.039 -18.831  23.243  1.00  0.00           C  
ATOM   1182  HA  PHE    77      35.594 -19.707  23.716  1.00  0.00           H  
ATOM   1183  CB  PHE    77      35.113 -17.640  23.531  1.00  0.00           C  
ATOM   1184  HB2 PHE    77      35.583 -16.728  23.161  1.00  0.00           H  
ATOM   1185  HB3 PHE    77      34.189 -17.780  22.970  1.00  0.00           H  
ATOM   1186  CG  PHE    77      34.731 -17.466  24.989  1.00  0.00           C  
ATOM   1187  CD1 PHE    77      35.133 -16.319  25.696  1.00  0.00           C  
ATOM   1188  HD1 PHE    77      35.734 -15.566  25.211  1.00  0.00           H  
ATOM   1189  CE1 PHE    77      34.790 -16.164  27.049  1.00  0.00           C  
ATOM   1190  HE1 PHE    77      35.130 -15.291  27.586  1.00  0.00           H  
ATOM   1191  CZ  PHE    77      34.047 -17.159  27.706  1.00  0.00           C  
ATOM   1192  HZ  PHE    77      33.803 -17.042  28.751  1.00  0.00           H  
ATOM   1193  CE2 PHE    77      33.627 -18.300  26.999  1.00  0.00           C  
ATOM   1194  HE2 PHE    77      33.046 -19.066  27.493  1.00  0.00           H  
ATOM   1195  CD2 PHE    77      33.960 -18.448  25.641  1.00  0.00           C  
ATOM   1196  HD2 PHE    77      33.634 -19.327  25.101  1.00  0.00           H  
ATOM   1197  C   PHE    77      36.026 -19.123  21.734  1.00  0.00           C  
ATOM   1198  O   PHE    77      35.138 -19.834  21.276  1.00  0.00           O  
ATOM   1199  N   VAL    78      36.957 -18.591  20.934  1.00  0.00           N  
ATOM   1200  H   VAL    78      37.665 -18.009  21.366  1.00  0.00           H  
ATOM   1201  CA  VAL    78      36.819 -18.537  19.455  1.00  0.00           C  
ATOM   1202  HA  VAL    78      35.872 -18.040  19.250  1.00  0.00           H  
ATOM   1203  CB  VAL    78      37.924 -17.672  18.820  1.00  0.00           C  
ATOM   1204  HB  VAL    78      37.893 -17.811  17.742  1.00  0.00           H  
ATOM   1205  CG1 VAL    78      37.668 -16.184  19.070  1.00  0.00           C  
ATOM   1206 HG11 VAL    78      37.722 -15.962  20.133  1.00  0.00           H  
ATOM   1207 HG12 VAL    78      38.414 -15.591  18.541  1.00  0.00           H  
ATOM   1208 HG13 VAL    78      36.681 -15.905  18.706  1.00  0.00           H  
ATOM   1209  CG2 VAL    78      39.335 -18.047  19.292  1.00  0.00           C  
ATOM   1210 HG21 VAL    78      39.524 -19.103  19.103  1.00  0.00           H  
ATOM   1211 HG22 VAL    78      40.071 -17.450  18.757  1.00  0.00           H  
ATOM   1212 HG23 VAL    78      39.444 -17.852  20.359  1.00  0.00           H  
ATOM   1213  C   VAL    78      36.720 -19.883  18.707  1.00  0.00           C  
ATOM   1214  O   VAL    78      36.329 -19.901  17.539  1.00  0.00           O  
ATOM   1215  N   HIE    79      37.051 -21.008  19.342  1.00  0.00           N  
ATOM   1216  H   HIE    79      37.392 -20.921  20.290  1.00  0.00           H  
ATOM   1217  CA  HIE    79      36.876 -22.373  18.807  1.00  0.00           C  
ATOM   1218  HA  HIE    79      36.909 -22.333  17.718  1.00  0.00           H  
ATOM   1219  CB  HIE    79      38.046 -23.257  19.281  1.00  0.00           C  
ATOM   1220  HB2 HIE    79      37.788 -24.312  19.193  1.00  0.00           H  
ATOM   1221  HB3 HIE    79      38.895 -23.071  18.622  1.00  0.00           H  
ATOM   1222  CG  HIE    79      38.494 -22.969  20.691  1.00  0.00           C  
ATOM   1223  ND1 HIE    79      39.722 -22.397  21.016  1.00  0.00           N  
ATOM   1224  CE1 HIE    79      39.638 -22.051  22.308  1.00  0.00           C  
ATOM   1225  HE1 HIE    79      40.410 -21.523  22.853  1.00  0.00           H  
ATOM   1226  NE2 HIE    79      38.433 -22.381  22.803  1.00  0.00           N  
ATOM   1227  HE2 HIE    79      38.080 -22.082  23.713  1.00  0.00           H  
ATOM   1228  CD2 HIE    79      37.694 -22.960  21.798  1.00  0.00           C  
ATOM   1229  HD2 HIE    79      36.650 -23.242  21.841  1.00  0.00           H  
ATOM   1230  C   HIE    79      35.524 -23.034  19.136  1.00  0.00           C  
ATOM   1231  O   HIE    79      35.240 -24.098  18.590  1.00  0.00           O  
ATOM   1232  N   ASP    80      34.707 -22.444  20.012  1.00  0.00           N  
ATOM   1233  H   ASP    80      34.974 -21.543  20.393  1.00  0.00           H  
ATOM   1234  CA  ASP    80      33.324 -22.879  20.269  1.00  0.00           C  
ATOM   1235  HA  ASP    80      33.302 -23.968  20.330  1.00  0.00           H  
ATOM   1236  CB  ASP    80      32.897 -22.331  21.647  1.00  0.00           C  
ATOM   1237  HB2 ASP    80      33.619 -22.675  22.390  1.00  0.00           H  
ATOM   1238  HB3 ASP    80      32.946 -21.246  21.632  1.00  0.00           H  
ATOM   1239  CG  ASP    80      31.505 -22.782  22.109  1.00  0.00           C  
ATOM   1240  OD1 ASP    80      31.095 -23.897  21.711  1.00  0.00           O  
ATOM   1241  OD2 ASP    80      30.852 -22.008  22.846  1.00  0.00           O  
ATOM   1242  C   ASP    80      32.383 -22.473  19.104  1.00  0.00           C  
ATOM   1243  O   ASP    80      32.783 -21.733  18.202  1.00  0.00           O  
ATOM   1244  N   PHE    81      31.141 -22.963  19.086  1.00  0.00           N  
ATOM   1245  H   PHE    81      30.834 -23.469  19.918  1.00  0.00           H  
ATOM   1246  CA  PHE    81      30.165 -22.799  17.997  1.00  0.00           C  
ATOM   1247  HA  PHE    81      30.596 -22.148  17.238  1.00  0.00           H  
ATOM   1248  CB  PHE    81      29.924 -24.164  17.329  1.00  0.00           C  
ATOM   1249  HB2 PHE    81      29.668 -23.982  16.288  1.00  0.00           H  
ATOM   1250  HB3 PHE    81      30.860 -24.723  17.314  1.00  0.00           H  
ATOM   1251  CG  PHE    81      28.851 -25.051  17.941  1.00  0.00           C  
ATOM   1252  CD1 PHE    81      27.712 -25.396  17.187  1.00  0.00           C  
ATOM   1253  HD1 PHE    81      27.581 -24.986  16.194  1.00  0.00           H  
ATOM   1254  CE1 PHE    81      26.744 -26.267  17.719  1.00  0.00           C  
ATOM   1255  HE1 PHE    81      25.867 -26.515  17.138  1.00  0.00           H  
ATOM   1256  CZ  PHE    81      26.905 -26.789  19.015  1.00  0.00           C  
ATOM   1257  HZ  PHE    81      26.155 -27.446  19.430  1.00  0.00           H  
ATOM   1258  CE2 PHE    81      28.026 -26.426  19.781  1.00  0.00           C  
ATOM   1259  HE2 PHE    81      28.145 -26.799  20.789  1.00  0.00           H  
ATOM   1260  CD2 PHE    81      29.000 -25.566  19.244  1.00  0.00           C  
ATOM   1261  HD2 PHE    81      29.859 -25.295  19.843  1.00  0.00           H  
ATOM   1262  C   PHE    81      28.872 -22.115  18.477  1.00  0.00           C  
ATOM   1263  O   PHE    81      28.527 -22.186  19.656  1.00  0.00           O  
ATOM   1264  N   THR    82      28.115 -21.461  17.586  1.00  0.00           N  
ATOM   1265  H   THR    82      28.327 -21.577  16.594  1.00  0.00           H  
ATOM   1266  CA  THR    82      26.886 -20.731  17.975  1.00  0.00           C  
ATOM   1267  HA  THR    82      27.075 -20.364  18.983  1.00  0.00           H  
ATOM   1268  CB  THR    82      26.651 -19.437  17.163  1.00  0.00           C  
ATOM   1269  HB  THR    82      27.505 -18.777  17.309  1.00  0.00           H  
ATOM   1270  CG2 THR    82      26.456 -19.594  15.667  1.00  0.00           C  
ATOM   1271 HG21 THR    82      25.813 -20.445  15.444  1.00  0.00           H  
ATOM   1272 HG22 THR    82      26.032 -18.678  15.257  1.00  0.00           H  
ATOM   1273 HG23 THR    82      27.430 -19.726  15.210  1.00  0.00           H  
ATOM   1274  OG1 THR    82      25.498 -18.774  17.631  1.00  0.00           O  
ATOM   1275  HG1 THR    82      24.916 -19.516  17.889  1.00  0.00           H  
ATOM   1276  C   THR    82      25.649 -21.640  18.153  1.00  0.00           C  
ATOM   1277  O   THR    82      24.517 -21.209  17.927  1.00  0.00           O  
ATOM   1278  N   PHE    83      25.865 -22.878  18.613  1.00  0.00           N  
ATOM   1279  H   PHE    83      26.842 -23.115  18.729  1.00  0.00           H  
ATOM   1280  CA  PHE    83      24.938 -23.740  19.361  1.00  0.00           C  
ATOM   1281  HA  PHE    83      25.394 -24.725  19.376  1.00  0.00           H  
ATOM   1282  CB  PHE    83      24.924 -23.275  20.830  1.00  0.00           C  
ATOM   1283  HB2 PHE    83      25.921 -23.423  21.249  1.00  0.00           H  
ATOM   1284  HB3 PHE    83      24.730 -22.203  20.844  1.00  0.00           H  
ATOM   1285  CG  PHE    83      23.918 -23.942  21.755  1.00  0.00           C  
ATOM   1286  CD1 PHE    83      23.701 -25.334  21.712  1.00  0.00           C  
ATOM   1287  HD1 PHE    83      24.255 -25.949  21.018  1.00  0.00           H  
ATOM   1288  CE1 PHE    83      22.766 -25.931  22.578  1.00  0.00           C  
ATOM   1289  HE1 PHE    83      22.608 -26.999  22.546  1.00  0.00           H  
ATOM   1290  CZ  PHE    83      22.052 -25.142  23.497  1.00  0.00           C  
ATOM   1291  HZ  PHE    83      21.346 -25.601  24.175  1.00  0.00           H  
ATOM   1292  CE2 PHE    83      22.275 -23.755  23.551  1.00  0.00           C  
ATOM   1293  HE2 PHE    83      21.745 -23.150  24.273  1.00  0.00           H  
ATOM   1294  CD2 PHE    83      23.206 -23.158  22.684  1.00  0.00           C  
ATOM   1295  HD2 PHE    83      23.390 -22.094  22.745  1.00  0.00           H  
ATOM   1296  C   PHE    83      23.531 -23.980  18.775  1.00  0.00           C  
ATOM   1297  O   PHE    83      23.231 -25.072  18.287  1.00  0.00           O  
ATOM   1298  N   GLY    84      22.627 -23.009  18.903  1.00  0.00           N  
ATOM   1299  H   GLY    84      22.974 -22.099  19.177  1.00  0.00           H  
ATOM   1300  CA  GLY    84      21.202 -23.169  18.624  1.00  0.00           C  
ATOM   1301  HA2 GLY    84      20.870 -24.143  18.984  1.00  0.00           H  
ATOM   1302  HA3 GLY    84      20.645 -22.406  19.165  1.00  0.00           H  
ATOM   1303  C   GLY    84      20.864 -23.040  17.141  1.00  0.00           C  
ATOM   1304  O   GLY    84      20.635 -21.936  16.654  1.00  0.00           O  
ATOM   1305  N   HIE    85      20.746 -24.168  16.436  1.00  0.00           N  
ATOM   1306  H   HIE    85      21.049 -25.027  16.874  1.00  0.00           H  
ATOM   1307  CA  HIE    85      20.241 -24.217  15.053  1.00  0.00           C  
ATOM   1308  HA  HIE    85      20.981 -23.725  14.421  1.00  0.00           H  
ATOM   1309  CB  HIE    85      20.132 -25.673  14.562  1.00  0.00           C  
ATOM   1310  HB2 HIE    85      19.809 -25.658  13.520  1.00  0.00           H  
ATOM   1311  HB3 HIE    85      21.132 -26.109  14.578  1.00  0.00           H  
ATOM   1312  CG  HIE    85      19.214 -26.616  15.316  1.00  0.00           C  
ATOM   1313  ND1 HIE    85      18.969 -27.940  14.937  1.00  0.00           N  
ATOM   1314  CE1 HIE    85      18.167 -28.458  15.876  1.00  0.00           C  
ATOM   1315  HE1 HIE    85      17.808 -29.478  15.877  1.00  0.00           H  
ATOM   1316  NE2 HIE    85      17.888 -27.540  16.815  1.00  0.00           N  
ATOM   1317  HE2 HIE    85      17.327 -27.688  17.640  1.00  0.00           H  
ATOM   1318  CD2 HIE    85      18.538 -26.375  16.481  1.00  0.00           C  
ATOM   1319  HD2 HIE    85      18.525 -25.447  17.036  1.00  0.00           H  
ATOM   1320  C   HIE    85      18.919 -23.445  14.857  1.00  0.00           C  
ATOM   1321  O   HIE    85      18.065 -23.400  15.742  1.00  0.00           O  
ATOM   1322  N   LEU    86      18.767 -22.815  13.690  1.00  0.00           N  
ATOM   1323  H   LEU    86      19.560 -22.867  13.048  1.00  0.00           H  
ATOM   1324  CA  LEU    86      17.747 -21.811  13.335  1.00  0.00           C  
ATOM   1325  HA  LEU    86      17.943 -21.561  12.292  1.00  0.00           H  
ATOM   1326  CB  LEU    86      16.318 -22.396  13.381  1.00  0.00           C  
ATOM   1327  HB2 LEU    86      16.030 -22.521  14.425  1.00  0.00           H  
ATOM   1328  HB3 LEU    86      15.639 -21.664  12.943  1.00  0.00           H  
ATOM   1329  CG  LEU    86      16.125 -23.743  12.657  1.00  0.00           C  
ATOM   1330  HG  LEU    86      16.760 -24.505  13.109  1.00  0.00           H  
ATOM   1331  CD1 LEU    86      14.670 -24.197  12.799  1.00  0.00           C  
ATOM   1332 HD11 LEU    86      14.004 -23.468  12.339  1.00  0.00           H  
ATOM   1333 HD12 LEU    86      14.542 -25.167  12.320  1.00  0.00           H  
ATOM   1334 HD13 LEU    86      14.428 -24.294  13.857  1.00  0.00           H  
ATOM   1335  CD2 LEU    86      16.445 -23.656  11.162  1.00  0.00           C  
ATOM   1336 HD21 LEU    86      17.503 -23.430  11.027  1.00  0.00           H  
ATOM   1337 HD22 LEU    86      16.239 -24.612  10.684  1.00  0.00           H  
ATOM   1338 HD23 LEU    86      15.848 -22.873  10.695  1.00  0.00           H  
ATOM   1339  C   LEU    86      17.867 -20.454  14.063  1.00  0.00           C  
ATOM   1340  O   LEU    86      17.257 -19.484  13.617  1.00  0.00           O  
ATOM   1341  N   ALA    87      18.702 -20.350  15.102  1.00  0.00           N  
ATOM   1342  H   ALA    87      19.090 -21.203  15.488  1.00  0.00           H  
ATOM   1343  CA  ALA    87      19.295 -19.100  15.595  1.00  0.00           C  
ATOM   1344  HA  ALA    87      18.838 -18.258  15.072  1.00  0.00           H  
ATOM   1345  CB  ALA    87      18.966 -18.954  17.086  1.00  0.00           C  
ATOM   1346  HB1 ALA    87      19.384 -19.791  17.645  1.00  0.00           H  
ATOM   1347  HB2 ALA    87      19.394 -18.026  17.466  1.00  0.00           H  
ATOM   1348  HB3 ALA    87      17.885 -18.933  17.225  1.00  0.00           H  
ATOM   1349  C   ALA    87      20.815 -19.022  15.297  1.00  0.00           C  
ATOM   1350  O   ALA    87      21.498 -18.086  15.712  1.00  0.00           O  
ATOM   1351  N   ASP    88      21.356 -19.985  14.542  1.00  0.00           N  
ATOM   1352  H   ASP    88      20.749 -20.742  14.265  1.00  0.00           H  
ATOM   1353  CA  ASP    88      22.783 -20.145  14.220  1.00  0.00           C  
ATOM   1354  HA  ASP    88      23.357 -20.182  15.148  1.00  0.00           H  
ATOM   1355  CB  ASP    88      22.966 -21.481  13.480  1.00  0.00           C  
ATOM   1356  HB2 ASP    88      24.012 -21.602  13.196  1.00  0.00           H  
ATOM   1357  HB3 ASP    88      22.717 -22.295  14.162  1.00  0.00           H  
ATOM   1358  CG  ASP    88      22.089 -21.569  12.227  1.00  0.00           C  
ATOM   1359  OD1 ASP    88      22.378 -20.842  11.247  1.00  0.00           O  
ATOM   1360  OD2 ASP    88      21.083 -22.312  12.285  1.00  0.00           O  
ATOM   1361  C   ASP    88      23.364 -19.015  13.353  1.00  0.00           C  
ATOM   1362  O   ASP    88      24.580 -18.930  13.193  1.00  0.00           O  
ATOM   1363  N   LYS    89      22.507 -18.165  12.761  1.00  0.00           N  
ATOM   1364  H   LYS    89      21.530 -18.332  12.949  1.00  0.00           H  
ATOM   1365  CA  LYS    89      22.867 -17.057  11.854  1.00  0.00           C  
ATOM   1366  HA  LYS    89      22.003 -16.912  11.208  1.00  0.00           H  
ATOM   1367  CB  LYS    89      23.027 -15.721  12.627  1.00  0.00           C  
ATOM   1368  HB2 LYS    89      23.379 -14.948  11.942  1.00  0.00           H  
ATOM   1369  HB3 LYS    89      22.022 -15.417  12.924  1.00  0.00           H  
ATOM   1370  CG  LYS    89      23.930 -15.707  13.884  1.00  0.00           C  
ATOM   1371  HG2 LYS    89      24.266 -16.704  14.137  1.00  0.00           H  
ATOM   1372  HG3 LYS    89      24.822 -15.117  13.676  1.00  0.00           H  
ATOM   1373  CD  LYS    89      23.211 -15.115  15.110  1.00  0.00           C  
ATOM   1374  HD2 LYS    89      23.157 -14.034  14.994  1.00  0.00           H  
ATOM   1375  HD3 LYS    89      22.195 -15.507  15.182  1.00  0.00           H  
ATOM   1376  CE  LYS    89      23.958 -15.438  16.409  1.00  0.00           C  
ATOM   1377  HE2 LYS    89      25.033 -15.352  16.227  1.00  0.00           H  
ATOM   1378  HE3 LYS    89      23.687 -14.703  17.171  1.00  0.00           H  
ATOM   1379  NZ  LYS    89      23.630 -16.792  16.903  1.00  0.00           N  
ATOM   1380  HZ1 LYS    89      24.471 -17.357  17.015  1.00  0.00           H  
ATOM   1381  HZ2 LYS    89      23.153 -16.748  17.802  1.00  0.00           H  
ATOM   1382  HZ3 LYS    89      22.999 -17.280  16.273  1.00  0.00           H  
ATOM   1383  C   LYS    89      23.983 -17.425  10.854  1.00  0.00           C  
ATOM   1384  O   LYS    89      24.845 -16.602  10.545  1.00  0.00           O  
ATOM   1385  N   THR    90      23.943 -18.664  10.342  1.00  0.00           N  
ATOM   1386  H   THR    90      23.229 -19.284  10.729  1.00  0.00           H  
ATOM   1387  CA  THR    90      24.979 -19.338   9.536  1.00  0.00           C  
ATOM   1388  HA  THR    90      24.666 -20.378   9.434  1.00  0.00           H  
ATOM   1389  CB  THR    90      25.045 -18.768   8.110  1.00  0.00           C  
ATOM   1390  HB  THR    90      25.338 -17.719   8.145  1.00  0.00           H  
ATOM   1391  CG2 THR    90      25.993 -19.534   7.186  1.00  0.00           C  
ATOM   1392 HG21 THR    90      25.694 -20.581   7.137  1.00  0.00           H  
ATOM   1393 HG22 THR    90      25.953 -19.099   6.188  1.00  0.00           H  
ATOM   1394 HG23 THR    90      27.017 -19.473   7.552  1.00  0.00           H  
ATOM   1395  OG1 THR    90      23.768 -18.868   7.523  1.00  0.00           O  
ATOM   1396  HG1 THR    90      23.135 -18.688   8.225  1.00  0.00           H  
ATOM   1397  C   THR    90      26.344 -19.370  10.238  1.00  0.00           C  
ATOM   1398  O   THR    90      27.198 -18.517   9.993  1.00  0.00           O  
ATOM   1399  N   ASP    91      26.530 -20.362  11.109  1.00  0.00           N  
ATOM   1400  H   ASP    91      25.745 -20.966  11.295  1.00  0.00           H  
ATOM   1401  CA  ASP    91      27.700 -20.543  11.983  1.00  0.00           C  
ATOM   1402  HA  ASP    91      27.733 -19.685  12.657  1.00  0.00           H  
ATOM   1403  CB  ASP    91      27.457 -21.800  12.845  1.00  0.00           C  
ATOM   1404  HB2 ASP    91      26.411 -21.808  13.154  1.00  0.00           H  
ATOM   1405  HB3 ASP    91      27.628 -22.688  12.234  1.00  0.00           H  
ATOM   1406  CG  ASP    91      28.308 -21.898  14.120  1.00  0.00           C  
ATOM   1407  OD1 ASP    91      29.293 -21.141  14.269  1.00  0.00           O  
ATOM   1408  OD2 ASP    91      27.941 -22.704  14.995  1.00  0.00           O  
ATOM   1409  C   ASP    91      29.055 -20.607  11.236  1.00  0.00           C  
ATOM   1410  O   ASP    91      29.151 -21.069  10.096  1.00  0.00           O  
ATOM   1411  N   ARG    92      30.112 -20.139  11.908  1.00  0.00           N  
ATOM   1412  H   ARG    92      29.921 -19.925  12.887  1.00  0.00           H  
ATOM   1413  CA  ARG    92      31.520 -20.071  11.469  1.00  0.00           C  
ATOM   1414  HA  ARG    92      31.675 -20.776  10.653  1.00  0.00           H  
ATOM   1415  CB  ARG    92      31.829 -18.638  10.989  1.00  0.00           C  
ATOM   1416  HB2 ARG    92      31.223 -17.928  11.553  1.00  0.00           H  
ATOM   1417  HB3 ARG    92      32.869 -18.400  11.215  1.00  0.00           H  
ATOM   1418  CG  ARG    92      31.665 -18.382   9.487  1.00  0.00           C  
ATOM   1419  HG2 ARG    92      32.201 -17.456   9.273  1.00  0.00           H  
ATOM   1420  HG3 ARG    92      32.145 -19.180   8.919  1.00  0.00           H  
ATOM   1421  CD  ARG    92      30.216 -18.214   9.018  1.00  0.00           C  
ATOM   1422  HD2 ARG    92      29.797 -19.186   8.762  1.00  0.00           H  
ATOM   1423  HD3 ARG    92      29.630 -17.785   9.833  1.00  0.00           H  
ATOM   1424  NE  ARG    92      30.161 -17.324   7.844  1.00  0.00           N  
ATOM   1425  HE  ARG    92      31.018 -17.180   7.347  1.00  0.00           H  
ATOM   1426  CZ  ARG    92      29.125 -16.602   7.462  1.00  0.00           C  
ATOM   1427  NH1 ARG    92      27.937 -16.726   7.956  1.00  0.00           N  
ATOM   1428 HH11 ARG    92      27.770 -17.363   8.732  1.00  0.00           H  
ATOM   1429 HH12 ARG    92      27.263 -16.000   7.719  1.00  0.00           H  
ATOM   1430  NH2 ARG    92      29.256 -15.683   6.557  1.00  0.00           N  
ATOM   1431 HH21 ARG    92      30.151 -15.399   6.228  1.00  0.00           H  
ATOM   1432 HH22 ARG    92      28.446 -15.060   6.481  1.00  0.00           H  
ATOM   1433  C   ARG    92      32.526 -20.481  12.567  1.00  0.00           C  
ATOM   1434  O   ARG    92      33.728 -20.390  12.322  1.00  0.00           O  
ATOM   1435  N   LEU    93      32.054 -20.921  13.738  1.00  0.00           N  
ATOM   1436  H   LEU    93      31.048 -21.056  13.802  1.00  0.00           H  
ATOM   1437  CA  LEU    93      32.734 -20.841  15.040  1.00  0.00           C  
ATOM   1438  HA  LEU    93      32.060 -21.318  15.752  1.00  0.00           H  
ATOM   1439  CB  LEU    93      34.056 -21.641  15.093  1.00  0.00           C  
ATOM   1440  HB2 LEU    93      34.809 -21.115  14.507  1.00  0.00           H  
ATOM   1441  HB3 LEU    93      34.411 -21.650  16.124  1.00  0.00           H  
ATOM   1442  CG  LEU    93      33.979 -23.098  14.602  1.00  0.00           C  
ATOM   1443  HG  LEU    93      33.703 -23.115  13.547  1.00  0.00           H  
ATOM   1444  CD1 LEU    93      35.353 -23.758  14.743  1.00  0.00           C  
ATOM   1445 HD11 LEU    93      35.636 -23.790  15.797  1.00  0.00           H  
ATOM   1446 HD12 LEU    93      35.315 -24.773  14.352  1.00  0.00           H  
ATOM   1447 HD13 LEU    93      36.093 -23.184  14.186  1.00  0.00           H  
ATOM   1448  CD2 LEU    93      32.970 -23.935  15.387  1.00  0.00           C  
ATOM   1449 HD21 LEU    93      31.965 -23.548  15.226  1.00  0.00           H  
ATOM   1450 HD22 LEU    93      33.000 -24.971  15.052  1.00  0.00           H  
ATOM   1451 HD23 LEU    93      33.205 -23.894  16.452  1.00  0.00           H  
ATOM   1452  C   LEU    93      32.893 -19.398  15.552  1.00  0.00           C  
ATOM   1453  O   LEU    93      32.848 -18.421  14.796  1.00  0.00           O  
ATOM   1454  N   LEU    94      33.092 -19.263  16.865  1.00  0.00           N  
ATOM   1455  H   LEU    94      33.120 -20.119  17.416  1.00  0.00           H  
ATOM   1456  CA  LEU    94      33.114 -17.993  17.601  1.00  0.00           C  
ATOM   1457  HA  LEU    94      32.234 -17.448  17.304  1.00  0.00           H  
ATOM   1458  CB  LEU    94      32.966 -18.286  19.109  1.00  0.00           C  
ATOM   1459  HB2 LEU    94      33.411 -19.255  19.341  1.00  0.00           H  
ATOM   1460  HB3 LEU    94      33.507 -17.529  19.678  1.00  0.00           H  
ATOM   1461  CG  LEU    94      31.495 -18.267  19.590  1.00  0.00           C  
ATOM   1462  HG  LEU    94      31.161 -17.234  19.581  1.00  0.00           H  
ATOM   1463  CD1 LEU    94      30.507 -19.074  18.744  1.00  0.00           C  
ATOM   1464 HD11 LEU    94      30.869 -20.092  18.647  1.00  0.00           H  
ATOM   1465 HD12 LEU    94      29.533 -19.100  19.231  1.00  0.00           H  
ATOM   1466 HD13 LEU    94      30.390 -18.639  17.754  1.00  0.00           H  
ATOM   1467  CD2 LEU    94      31.368 -18.785  21.020  1.00  0.00           C  
ATOM   1468 HD21 LEU    94      30.403 -18.503  21.438  1.00  0.00           H  
ATOM   1469 HD22 LEU    94      31.424 -19.871  21.022  1.00  0.00           H  
ATOM   1470 HD23 LEU    94      32.167 -18.386  21.641  1.00  0.00           H  
ATOM   1471  C   LEU    94      34.267 -17.045  17.216  1.00  0.00           C  
ATOM   1472  O   LEU    94      34.233 -15.864  17.559  1.00  0.00           O  
ATOM   1473  N   MET    95      35.201 -17.515  16.384  1.00  0.00           N  
ATOM   1474  H   MET    95      35.219 -18.520  16.258  1.00  0.00           H  
ATOM   1475  CA  MET    95      36.157 -16.714  15.610  1.00  0.00           C  
ATOM   1476  HA  MET    95      36.793 -16.168  16.307  1.00  0.00           H  
ATOM   1477  CB  MET    95      37.032 -17.685  14.798  1.00  0.00           C  
ATOM   1478  HB2 MET    95      37.403 -18.475  15.450  1.00  0.00           H  
ATOM   1479  HB3 MET    95      36.412 -18.155  14.032  1.00  0.00           H  
ATOM   1480  CG  MET    95      38.228 -17.013  14.110  1.00  0.00           C  
ATOM   1481  HG2 MET    95      38.681 -17.737  13.432  1.00  0.00           H  
ATOM   1482  HG3 MET    95      37.870 -16.183  13.502  1.00  0.00           H  
ATOM   1483  SD  MET    95      39.530 -16.394  15.217  1.00  0.00           S  
ATOM   1484  CE  MET    95      40.268 -17.954  15.776  1.00  0.00           C  
ATOM   1485  HE1 MET    95      40.650 -18.508  14.919  1.00  0.00           H  
ATOM   1486  HE2 MET    95      41.088 -17.740  16.462  1.00  0.00           H  
ATOM   1487  HE3 MET    95      39.523 -18.559  16.293  1.00  0.00           H  
ATOM   1488  C   MET    95      35.489 -15.673  14.688  1.00  0.00           C  
ATOM   1489  O   MET    95      36.069 -14.614  14.467  1.00  0.00           O  
ATOM   1490  N   ARG    96      34.277 -15.932  14.164  1.00  0.00           N  
ATOM   1491  H   ARG    96      33.869 -16.845  14.351  1.00  0.00           H  
ATOM   1492  CA  ARG    96      33.412 -14.883  13.576  1.00  0.00           C  
ATOM   1493  HA  ARG    96      34.022 -14.161  13.028  1.00  0.00           H  
ATOM   1494  CB  ARG    96      32.373 -15.513  12.621  1.00  0.00           C  
ATOM   1495  HB2 ARG    96      32.904 -16.082  11.858  1.00  0.00           H  
ATOM   1496  HB3 ARG    96      31.742 -16.198  13.190  1.00  0.00           H  
ATOM   1497  CG  ARG    96      31.484 -14.461  11.917  1.00  0.00           C  
ATOM   1498  HG2 ARG    96      31.059 -13.773  12.646  1.00  0.00           H  
ATOM   1499  HG3 ARG    96      32.119 -13.888  11.244  1.00  0.00           H  
ATOM   1500  CD  ARG    96      30.314 -15.033  11.101  1.00  0.00           C  
ATOM   1501  HD2 ARG    96      29.853 -14.208  10.555  1.00  0.00           H  
ATOM   1502  HD3 ARG    96      30.698 -15.751  10.378  1.00  0.00           H  
ATOM   1503  NE  ARG    96      29.298 -15.675  11.957  1.00  0.00           N  
ATOM   1504  HE  ARG    96      29.548 -15.887  12.926  1.00  0.00           H  
ATOM   1505  CZ  ARG    96      28.020 -15.898  11.710  1.00  0.00           C  
ATOM   1506  NH1 ARG    96      27.423 -15.521  10.623  1.00  0.00           N  
ATOM   1507 HH11 ARG    96      27.884 -14.894   9.964  1.00  0.00           H  
ATOM   1508 HH12 ARG    96      26.455 -15.789  10.499  1.00  0.00           H  
ATOM   1509  NH2 ARG    96      27.281 -16.488  12.595  1.00  0.00           N  
ATOM   1510 HH21 ARG    96      27.631 -16.498  13.560  1.00  0.00           H  
ATOM   1511 HH22 ARG    96      26.328 -16.734  12.408  1.00  0.00           H  
ATOM   1512  C   ARG    96      32.682 -14.101  14.664  1.00  0.00           C  
ATOM   1513  O   ARG    96      32.502 -12.896  14.559  1.00  0.00           O  
ATOM   1514  N   GLU    97      32.179 -14.819  15.660  1.00  0.00           N  
ATOM   1515  H   GLU    97      32.394 -15.802  15.670  1.00  0.00           H  
ATOM   1516  CA  GLU    97      31.023 -14.373  16.429  1.00  0.00           C  
ATOM   1517  HA  GLU    97      30.311 -13.969  15.714  1.00  0.00           H  
ATOM   1518  CB  GLU    97      30.359 -15.596  17.072  1.00  0.00           C  
ATOM   1519  HB2 GLU    97      30.664 -16.496  16.542  1.00  0.00           H  
ATOM   1520  HB3 GLU    97      30.680 -15.674  18.108  1.00  0.00           H  
ATOM   1521  CG  GLU    97      28.833 -15.579  17.008  1.00  0.00           C  
ATOM   1522  HG2 GLU    97      28.493 -16.438  17.578  1.00  0.00           H  
ATOM   1523  HG3 GLU    97      28.460 -14.666  17.472  1.00  0.00           H  
ATOM   1524  CD  GLU    97      28.277 -15.728  15.587  1.00  0.00           C  
ATOM   1525  OE1 GLU    97      29.063 -15.936  14.636  1.00  0.00           O  
ATOM   1526  OE2 GLU    97      27.045 -15.649  15.400  1.00  0.00           O  
ATOM   1527  C   GLU    97      31.312 -13.259  17.449  1.00  0.00           C  
ATOM   1528  O   GLU    97      30.413 -12.468  17.719  1.00  0.00           O  
ATOM   1529  N   PHE    98      32.526 -13.165  18.010  1.00  0.00           N  
ATOM   1530  H   PHE    98      33.210 -13.880  17.789  1.00  0.00           H  
ATOM   1531  CA  PHE    98      32.951 -12.006  18.824  1.00  0.00           C  
ATOM   1532  HA  PHE    98      32.637 -11.106  18.290  1.00  0.00           H  
ATOM   1533  CB  PHE    98      32.204 -11.999  20.177  1.00  0.00           C  
ATOM   1534  HB2 PHE    98      32.614 -11.210  20.806  1.00  0.00           H  
ATOM   1535  HB3 PHE    98      31.169 -11.711  19.999  1.00  0.00           H  
ATOM   1536  CG  PHE    98      32.197 -13.299  20.963  1.00  0.00           C  
ATOM   1537  CD1 PHE    98      33.160 -13.532  21.961  1.00  0.00           C  
ATOM   1538  HD1 PHE    98      33.954 -12.818  22.115  1.00  0.00           H  
ATOM   1539  CE1 PHE    98      33.102 -14.694  22.749  1.00  0.00           C  
ATOM   1540  HE1 PHE    98      33.856 -14.884  23.499  1.00  0.00           H  
ATOM   1541  CZ  PHE    98      32.065 -15.618  22.558  1.00  0.00           C  
ATOM   1542  HZ  PHE    98      32.014 -16.512  23.166  1.00  0.00           H  
ATOM   1543  CE2 PHE    98      31.101 -15.387  21.566  1.00  0.00           C  
ATOM   1544  HE2 PHE    98      30.312 -16.108  21.421  1.00  0.00           H  
ATOM   1545  CD2 PHE    98      31.181 -14.248  20.749  1.00  0.00           C  
ATOM   1546  HD2 PHE    98      30.451 -14.097  19.965  1.00  0.00           H  
ATOM   1547  C   PHE    98      34.488 -11.857  18.988  1.00  0.00           C  
ATOM   1548  O   PHE    98      34.989 -11.832  20.115  1.00  0.00           O  
ATOM   1549  N   PRO    99      35.267 -11.736  17.895  1.00  0.00           N  
ATOM   1550  CD  PRO    99      34.829 -11.821  16.505  1.00  0.00           C  
ATOM   1551  HD2 PRO    99      34.035 -11.105  16.285  1.00  0.00           H  
ATOM   1552  HD3 PRO    99      34.496 -12.837  16.299  1.00  0.00           H  
ATOM   1553  CG  PRO    99      36.062 -11.532  15.652  1.00  0.00           C  
ATOM   1554  HG2 PRO    99      36.145 -10.461  15.479  1.00  0.00           H  
ATOM   1555  HG3 PRO    99      36.041 -12.068  14.705  1.00  0.00           H  
ATOM   1556  CB  PRO    99      37.192 -12.012  16.562  1.00  0.00           C  
ATOM   1557  HB2 PRO    99      38.164 -11.620  16.265  1.00  0.00           H  
ATOM   1558  HB3 PRO    99      37.224 -13.103  16.554  1.00  0.00           H  
ATOM   1559  CA  PRO    99      36.716 -11.528  17.943  1.00  0.00           C  
ATOM   1560  HA  PRO    99      37.158 -12.172  18.705  1.00  0.00           H  
ATOM   1561  C   PRO    99      37.078 -10.061  18.299  1.00  0.00           C  
ATOM   1562  O   PRO    99      36.813  -9.594  19.405  1.00  0.00           O  
ATOM   1563  N   MET   100      37.755  -9.354  17.384  1.00  0.00           N  
ATOM   1564  H   MET   100      37.867  -9.823  16.498  1.00  0.00           H  
ATOM   1565  CA  MET   100      38.130  -7.922  17.392  1.00  0.00           C  
ATOM   1566  HA  MET   100      37.229  -7.309  17.361  1.00  0.00           H  
ATOM   1567  CB  MET   100      38.916  -7.583  18.679  1.00  0.00           C  
ATOM   1568  HB2 MET   100      38.172  -7.364  19.441  1.00  0.00           H  
ATOM   1569  HB3 MET   100      39.484  -8.454  19.005  1.00  0.00           H  
ATOM   1570  CG  MET   100      39.855  -6.368  18.637  1.00  0.00           C  
ATOM   1571  HG2 MET   100      39.394  -5.582  18.038  1.00  0.00           H  
ATOM   1572  HG3 MET   100      39.949  -5.981  19.653  1.00  0.00           H  
ATOM   1573  SD  MET   100      41.538  -6.683  18.019  1.00  0.00           S  
ATOM   1574  CE  MET   100      42.220  -7.670  19.382  1.00  0.00           C  
ATOM   1575  HE1 MET   100      41.670  -8.604  19.482  1.00  0.00           H  
ATOM   1576  HE2 MET   100      43.265  -7.898  19.174  1.00  0.00           H  
ATOM   1577  HE3 MET   100      42.154  -7.106  20.312  1.00  0.00           H  
ATOM   1578  C   MET   100      38.957  -7.595  16.132  1.00  0.00           C  
ATOM   1579  O   MET   100      38.911  -6.485  15.609  1.00  0.00           O  
ATOM   1580  N   MET   101      39.705  -8.585  15.637  1.00  0.00           N  
ATOM   1581  H   MET   101      39.729  -9.436  16.178  1.00  0.00           H  
ATOM   1582  CA  MET   101      40.625  -8.531  14.498  1.00  0.00           C  
ATOM   1583  HA  MET   101      41.227  -7.626  14.590  1.00  0.00           H  
ATOM   1584  CB  MET   101      41.571  -9.753  14.569  1.00  0.00           C  
ATOM   1585  HB2 MET   101      41.013 -10.660  14.336  1.00  0.00           H  
ATOM   1586  HB3 MET   101      42.335  -9.628  13.801  1.00  0.00           H  
ATOM   1587  CG  MET   101      42.285  -9.951  15.919  1.00  0.00           C  
ATOM   1588  HG2 MET   101      43.144 -10.600  15.750  1.00  0.00           H  
ATOM   1589  HG3 MET   101      42.667  -8.984  16.249  1.00  0.00           H  
ATOM   1590  SD  MET   101      41.313 -10.681  17.279  1.00  0.00           S  
ATOM   1591  CE  MET   101      41.051 -12.378  16.686  1.00  0.00           C  
ATOM   1592  HE1 MET   101      42.013 -12.864  16.522  1.00  0.00           H  
ATOM   1593  HE2 MET   101      40.490 -12.941  17.434  1.00  0.00           H  
ATOM   1594  HE3 MET   101      40.483 -12.372  15.757  1.00  0.00           H  
ATOM   1595  C   MET   101      39.880  -8.460  13.145  1.00  0.00           C  
ATOM   1596  O   MET   101      40.006  -9.371  12.330  1.00  0.00           O  
ATOM   1597  N   ASN   102      39.114  -7.381  12.931  1.00  0.00           N  
ATOM   1598  H   ASN   102      39.162  -6.690  13.672  1.00  0.00           H  
ATOM   1599  CA  ASN   102      37.832  -7.359  12.206  1.00  0.00           C  
ATOM   1600  HA  ASN   102      37.518  -6.314  12.139  1.00  0.00           H  
ATOM   1601  CB  ASN   102      37.963  -7.868  10.751  1.00  0.00           C  
ATOM   1602  HB2 ASN   102      38.769  -7.331  10.254  1.00  0.00           H  
ATOM   1603  HB3 ASN   102      38.200  -8.930  10.752  1.00  0.00           H  
ATOM   1604  CG  ASN   102      36.698  -7.704   9.926  1.00  0.00           C  
ATOM   1605  OD1 ASN   102      36.672  -6.974   8.949  1.00  0.00           O  
ATOM   1606  ND2 ASN   102      35.641  -8.406  10.263  1.00  0.00           N  
ATOM   1607 HD21 ASN   102      35.662  -9.033  11.053  1.00  0.00           H  
ATOM   1608 HD22 ASN   102      34.770  -8.248   9.767  1.00  0.00           H  
ATOM   1609  C   ASN   102      36.755  -8.083  13.032  1.00  0.00           C  
ATOM   1610  O   ASN   102      36.768  -9.306  13.151  1.00  0.00           O  
ATOM   1611  N   ASP   103      35.821  -7.318  13.590  1.00  0.00           N  
ATOM   1612  H   ASP   103      35.824  -6.318  13.380  1.00  0.00           H  
ATOM   1613  CA  ASP   103      34.636  -7.813  14.300  1.00  0.00           C  
ATOM   1614  HA  ASP   103      34.796  -8.838  14.635  1.00  0.00           H  
ATOM   1615  CB  ASP   103      34.447  -6.923  15.541  1.00  0.00           C  
ATOM   1616  HB2 ASP   103      35.384  -6.906  16.099  1.00  0.00           H  
ATOM   1617  HB3 ASP   103      34.246  -5.904  15.207  1.00  0.00           H  
ATOM   1618  CG  ASP   103      33.340  -7.348  16.513  1.00  0.00           C  
ATOM   1619  OD1 ASP   103      33.045  -8.550  16.690  1.00  0.00           O  
ATOM   1620  OD2 ASP   103      32.737  -6.436  17.123  1.00  0.00           O  
ATOM   1621  C   ASP   103      33.396  -7.818  13.384  1.00  0.00           C  
ATOM   1622  O   ASP   103      32.441  -8.532  13.656  1.00  0.00           O  
ATOM   1623  N   GLY   104      33.384  -7.048  12.292  1.00  0.00           N  
ATOM   1624  H   GLY   104      34.157  -6.397  12.162  1.00  0.00           H  
ATOM   1625  CA  GLY   104      32.237  -6.898  11.393  1.00  0.00           C  
ATOM   1626  HA2 GLY   104      31.346  -6.756  11.997  1.00  0.00           H  
ATOM   1627  HA3 GLY   104      32.387  -6.000  10.800  1.00  0.00           H  
ATOM   1628  C   GLY   104      32.006  -8.049  10.407  1.00  0.00           C  
ATOM   1629  O   GLY   104      32.857  -8.329   9.561  1.00  0.00           O  
ATOM   1630  N   PHE   105      30.813  -8.655  10.447  1.00  0.00           N  
ATOM   1631  H   PHE   105      30.119  -8.277  11.080  1.00  0.00           H  
ATOM   1632  CA  PHE   105      30.384  -9.771   9.588  1.00  0.00           C  
ATOM   1633  HA  PHE   105      30.842  -9.647   8.607  1.00  0.00           H  
ATOM   1634  CB  PHE   105      30.872 -11.121  10.170  1.00  0.00           C  
ATOM   1635  HB2 PHE   105      30.303 -11.345  11.071  1.00  0.00           H  
ATOM   1636  HB3 PHE   105      30.646 -11.910   9.453  1.00  0.00           H  
ATOM   1637  CG  PHE   105      32.350 -11.238  10.504  1.00  0.00           C  
ATOM   1638  CD1 PHE   105      33.299 -11.473   9.489  1.00  0.00           C  
ATOM   1639  HD1 PHE   105      32.983 -11.523   8.459  1.00  0.00           H  
ATOM   1640  CE1 PHE   105      34.662 -11.613   9.813  1.00  0.00           C  
ATOM   1641  HE1 PHE   105      35.392 -11.770   9.033  1.00  0.00           H  
ATOM   1642  CZ  PHE   105      35.082 -11.519  11.152  1.00  0.00           C  
ATOM   1643  HZ  PHE   105      36.129 -11.612  11.409  1.00  0.00           H  
ATOM   1644  CE2 PHE   105      34.138 -11.281  12.163  1.00  0.00           C  
ATOM   1645  HE2 PHE   105      34.450 -11.194  13.194  1.00  0.00           H  
ATOM   1646  CD2 PHE   105      32.778 -11.147  11.840  1.00  0.00           C  
ATOM   1647  HD2 PHE   105      32.064 -10.972  12.631  1.00  0.00           H  
ATOM   1648  C   PHE   105      28.847  -9.747   9.380  1.00  0.00           C  
ATOM   1649  O   PHE   105      28.212  -8.698   9.441  1.00  0.00           O  
ATOM   1650  N   ASP   106      28.229 -10.895   9.083  1.00  0.00           N  
ATOM   1651  H   ASP   106      28.781 -11.744   9.037  1.00  0.00           H  
ATOM   1652  CA  ASP   106      26.770 -11.092   8.994  1.00  0.00           C  
ATOM   1653  HA  ASP   106      26.301 -10.141   8.743  1.00  0.00           H  
ATOM   1654  CB  ASP   106      26.462 -12.084   7.852  1.00  0.00           C  
ATOM   1655  HB2 ASP   106      25.390 -12.284   7.834  1.00  0.00           H  
ATOM   1656  HB3 ASP   106      26.711 -11.592   6.910  1.00  0.00           H  
ATOM   1657  CG  ASP   106      27.218 -13.424   7.890  1.00  0.00           C  
ATOM   1658  OD1 ASP   106      28.115 -13.641   8.737  1.00  0.00           O  
ATOM   1659  OD2 ASP   106      26.948 -14.285   7.023  1.00  0.00           O  
ATOM   1660  C   ASP   106      26.124 -11.563  10.321  1.00  0.00           C  
ATOM   1661  O   ASP   106      24.898 -11.655  10.423  1.00  0.00           O  
ATOM   1662  N   HIE   107      26.941 -11.835  11.338  1.00  0.00           N  
ATOM   1663  H   HIE   107      27.902 -11.542  11.217  1.00  0.00           H  
ATOM   1664  CA  HIE   107      26.660 -12.504  12.616  1.00  0.00           C  
ATOM   1665  HA  HIE   107      26.264 -13.497  12.403  1.00  0.00           H  
ATOM   1666  CB  HIE   107      28.001 -12.697  13.350  1.00  0.00           C  
ATOM   1667  HB2 HIE   107      27.824 -13.237  14.278  1.00  0.00           H  
ATOM   1668  HB3 HIE   107      28.645 -13.310  12.730  1.00  0.00           H  
ATOM   1669  CG  HIE   107      28.769 -11.429  13.646  1.00  0.00           C  
ATOM   1670  ND1 HIE   107      28.724 -10.266  12.876  1.00  0.00           N  
ATOM   1671  CE1 HIE   107      29.655  -9.452  13.382  1.00  0.00           C  
ATOM   1672  HE1 HIE   107      29.902  -8.476  12.990  1.00  0.00           H  
ATOM   1673  NE2 HIE   107      30.274 -10.035  14.418  1.00  0.00           N  
ATOM   1674  HE2 HIE   107      31.146  -9.688  14.823  1.00  0.00           H  
ATOM   1675  CD2 HIE   107      29.726 -11.277  14.601  1.00  0.00           C  
ATOM   1676  HD2 HIE   107      30.057 -12.011  15.310  1.00  0.00           H  
ATOM   1677  C   HIE   107      25.620 -11.824  13.518  1.00  0.00           C  
ATOM   1678  O   HIE   107      24.509 -12.343  13.638  1.00  0.00           O  
ATOM   1679  N   LEU   108      25.925 -10.678  14.139  1.00  0.00           N  
ATOM   1680  H   LEU   108      26.806 -10.231  13.891  1.00  0.00           H  
ATOM   1681  CA  LEU   108      25.265 -10.216  15.372  1.00  0.00           C  
ATOM   1682  HA  LEU   108      24.460 -10.911  15.613  1.00  0.00           H  
ATOM   1683  CB  LEU   108      26.263 -10.291  16.556  1.00  0.00           C  
ATOM   1684  HB2 LEU   108      27.108  -9.633  16.347  1.00  0.00           H  
ATOM   1685  HB3 LEU   108      25.758  -9.917  17.441  1.00  0.00           H  
ATOM   1686  CG  LEU   108      26.818 -11.681  16.930  1.00  0.00           C  
ATOM   1687  HG  LEU   108      27.530 -12.008  16.179  1.00  0.00           H  
ATOM   1688  CD1 LEU   108      27.525 -11.578  18.279  1.00  0.00           C  
ATOM   1689 HD11 LEU   108      26.840 -11.233  19.053  1.00  0.00           H  
ATOM   1690 HD12 LEU   108      27.924 -12.552  18.561  1.00  0.00           H  
ATOM   1691 HD13 LEU   108      28.357 -10.885  18.183  1.00  0.00           H  
ATOM   1692  CD2 LEU   108      25.744 -12.751  17.094  1.00  0.00           C  
ATOM   1693 HD21 LEU   108      25.060 -12.465  17.888  1.00  0.00           H  
ATOM   1694 HD22 LEU   108      25.210 -12.897  16.160  1.00  0.00           H  
ATOM   1695 HD23 LEU   108      26.220 -13.695  17.355  1.00  0.00           H  
ATOM   1696  C   LEU   108      24.529  -8.862  15.236  1.00  0.00           C  
ATOM   1697  O   LEU   108      23.654  -8.735  14.377  1.00  0.00           O  
ATOM   1698  N   SER   109      24.811  -7.910  16.137  1.00  0.00           N  
ATOM   1699  H   SER   109      25.686  -8.030  16.624  1.00  0.00           H  
ATOM   1700  CA  SER   109      23.915  -6.870  16.678  1.00  0.00           C  
ATOM   1701  HA  SER   109      23.339  -7.343  17.466  1.00  0.00           H  
ATOM   1702  CB  SER   109      24.731  -5.795  17.420  1.00  0.00           C  
ATOM   1703  HB2 SER   109      24.080  -4.955  17.659  1.00  0.00           H  
ATOM   1704  HB3 SER   109      25.096  -6.217  18.356  1.00  0.00           H  
ATOM   1705  OG  SER   109      25.839  -5.308  16.697  1.00  0.00           O  
ATOM   1706  HG  SER   109      26.624  -5.825  16.954  1.00  0.00           H  
ATOM   1707  C   SER   109      22.891  -6.247  15.700  1.00  0.00           C  
ATOM   1708  O   SER   109      23.171  -5.244  15.038  1.00  0.00           O  
ATOM   1709  N   PRO   110      21.646  -6.775  15.646  1.00  0.00           N  
ATOM   1710  CD  PRO   110      21.183  -8.011  16.276  1.00  0.00           C  
ATOM   1711  HD2 PRO   110      21.380  -8.024  17.347  1.00  0.00           H  
ATOM   1712  HD3 PRO   110      21.659  -8.868  15.805  1.00  0.00           H  
ATOM   1713  CG  PRO   110      19.678  -8.082  16.043  1.00  0.00           C  
ATOM   1714  HG2 PRO   110      19.165  -7.645  16.897  1.00  0.00           H  
ATOM   1715  HG3 PRO   110      19.343  -9.107  15.888  1.00  0.00           H  
ATOM   1716  CB  PRO   110      19.467  -7.215  14.801  1.00  0.00           C  
ATOM   1717  HB2 PRO   110      18.462  -6.792  14.769  1.00  0.00           H  
ATOM   1718  HB3 PRO   110      19.649  -7.811  13.907  1.00  0.00           H  
ATOM   1719  CA  PRO   110      20.551  -6.137  14.920  1.00  0.00           C  
ATOM   1720  HA  PRO   110      20.876  -5.844  13.921  1.00  0.00           H  
ATOM   1721  C   PRO   110      20.053  -4.895  15.676  1.00  0.00           C  
ATOM   1722  O   PRO   110      19.458  -5.026  16.747  1.00  0.00           O  
ATOM   1723  N   ASP   111      20.288  -3.698  15.121  1.00  0.00           N  
ATOM   1724  H   ASP   111      20.843  -3.705  14.280  1.00  0.00           H  
ATOM   1725  CA  ASP   111      19.732  -2.396  15.550  1.00  0.00           C  
ATOM   1726  HA  ASP   111      20.493  -1.660  15.289  1.00  0.00           H  
ATOM   1727  CB  ASP   111      18.475  -1.953  14.733  1.00  0.00           C  
ATOM   1728  HB2 ASP   111      18.058  -1.063  15.208  1.00  0.00           H  
ATOM   1729  HB3 ASP   111      18.840  -1.629  13.757  1.00  0.00           H  
ATOM   1730  CG  ASP   111      17.324  -2.945  14.446  1.00  0.00           C  
ATOM   1731  OD1 ASP   111      17.529  -4.179  14.441  1.00  0.00           O  
ATOM   1732  OD2 ASP   111      16.166  -2.495  14.285  1.00  0.00           O  
ATOM   1733  C   ASP   111      19.608  -2.249  17.090  1.00  0.00           C  
ATOM   1734  O   ASP   111      18.517  -2.180  17.654  1.00  0.00           O  
ATOM   1735  N   MET   112      20.733  -2.292  17.811  1.00  0.00           N  
ATOM   1736  H   MET   112      21.619  -2.354  17.328  1.00  0.00           H  
ATOM   1737  CA  MET   112      20.767  -2.400  19.280  1.00  0.00           C  
ATOM   1738  HA  MET   112      19.914  -1.866  19.696  1.00  0.00           H  
ATOM   1739  CB  MET   112      20.651  -3.877  19.694  1.00  0.00           C  
ATOM   1740  HB2 MET   112      20.696  -3.949  20.782  1.00  0.00           H  
ATOM   1741  HB3 MET   112      19.685  -4.266  19.369  1.00  0.00           H  
ATOM   1742  CG  MET   112      21.752  -4.759  19.097  1.00  0.00           C  
ATOM   1743  HG2 MET   112      21.655  -4.765  18.013  1.00  0.00           H  
ATOM   1744  HG3 MET   112      22.726  -4.338  19.344  1.00  0.00           H  
ATOM   1745  SD  MET   112      21.688  -6.466  19.679  1.00  0.00           S  
ATOM   1746  CE  MET   112      23.034  -6.398  20.884  1.00  0.00           C  
ATOM   1747  HE1 MET   112      22.959  -5.486  21.470  1.00  0.00           H  
ATOM   1748  HE2 MET   112      22.974  -7.264  21.542  1.00  0.00           H  
ATOM   1749  HE3 MET   112      23.992  -6.401  20.367  1.00  0.00           H  
ATOM   1750  C   MET   112      22.025  -1.770  19.888  1.00  0.00           C  
ATOM   1751  O   MET   112      23.046  -1.641  19.217  1.00  0.00           O  
ATOM   1752  N   ILE   113      21.955  -1.408  21.172  1.00  0.00           N  
ATOM   1753  H   ILE   113      21.092  -1.589  21.676  1.00  0.00           H  
ATOM   1754  CA  ILE   113      23.088  -0.893  21.952  1.00  0.00           C  
ATOM   1755  HA  ILE   113      23.912  -0.651  21.278  1.00  0.00           H  
ATOM   1756  CB  ILE   113      22.704   0.415  22.687  1.00  0.00           C  
ATOM   1757  HB  ILE   113      21.825   0.223  23.305  1.00  0.00           H  
ATOM   1758  CG2 ILE   113      23.846   0.879  23.614  1.00  0.00           C  
ATOM   1759 HG21 ILE   113      24.747   1.078  23.032  1.00  0.00           H  
ATOM   1760 HG22 ILE   113      23.562   1.781  24.153  1.00  0.00           H  
ATOM   1761 HG23 ILE   113      24.072   0.120  24.362  1.00  0.00           H  
ATOM   1762  CG1 ILE   113      22.351   1.512  21.652  1.00  0.00           C  
ATOM   1763 HG12 ILE   113      23.195   1.654  20.976  1.00  0.00           H  
ATOM   1764 HG13 ILE   113      21.502   1.177  21.057  1.00  0.00           H  
ATOM   1765  CD1 ILE   113      21.977   2.875  22.251  1.00  0.00           C  
ATOM   1766 HD11 ILE   113      22.861   3.365  22.659  1.00  0.00           H  
ATOM   1767 HD12 ILE   113      21.563   3.510  21.467  1.00  0.00           H  
ATOM   1768 HD13 ILE   113      21.234   2.750  23.038  1.00  0.00           H  
ATOM   1769  C   ILE   113      23.579  -1.986  22.907  1.00  0.00           C  
ATOM   1770  O   ILE   113      22.871  -2.368  23.841  1.00  0.00           O  
ATOM   1771  N   ILE   114      24.803  -2.469  22.686  1.00  0.00           N  
ATOM   1772  H   ILE   114      25.323  -2.102  21.903  1.00  0.00           H  
ATOM   1773  CA  ILE   114      25.519  -3.339  23.630  1.00  0.00           C  
ATOM   1774  HA  ILE   114      24.834  -4.117  23.963  1.00  0.00           H  
ATOM   1775  CB  ILE   114      26.724  -4.024  22.944  1.00  0.00           C  
ATOM   1776  HB  ILE   114      27.358  -3.246  22.514  1.00  0.00           H  
ATOM   1777  CG2 ILE   114      27.570  -4.829  23.952  1.00  0.00           C  
ATOM   1778 HG21 ILE   114      26.966  -5.607  24.421  1.00  0.00           H  
ATOM   1779 HG22 ILE   114      28.415  -5.296  23.448  1.00  0.00           H  
ATOM   1780 HG23 ILE   114      27.983  -4.175  24.719  1.00  0.00           H  
ATOM   1781  CG1 ILE   114      26.224  -4.943  21.804  1.00  0.00           C  
ATOM   1782 HG12 ILE   114      25.703  -5.801  22.231  1.00  0.00           H  
ATOM   1783 HG13 ILE   114      25.518  -4.402  21.175  1.00  0.00           H  
ATOM   1784  CD1 ILE   114      27.332  -5.449  20.879  1.00  0.00           C  
ATOM   1785 HD11 ILE   114      27.992  -6.128  21.415  1.00  0.00           H  
ATOM   1786 HD12 ILE   114      26.878  -5.988  20.048  1.00  0.00           H  
ATOM   1787 HD13 ILE   114      27.907  -4.611  20.486  1.00  0.00           H  
ATOM   1788  C   ILE   114      25.921  -2.506  24.856  1.00  0.00           C  
ATOM   1789  O   ILE   114      26.375  -1.371  24.720  1.00  0.00           O  
ATOM   1790  N   LYS   115      25.711  -3.046  26.060  1.00  0.00           N  
ATOM   1791  H   LYS   115      25.348  -3.993  26.102  1.00  0.00           H  
ATOM   1792  CA  LYS   115      25.643  -2.268  27.310  1.00  0.00           C  
ATOM   1793  HA  LYS   115      26.235  -1.358  27.200  1.00  0.00           H  
ATOM   1794  CB  LYS   115      24.164  -1.873  27.467  1.00  0.00           C  
ATOM   1795  HB2 LYS   115      23.843  -1.406  26.533  1.00  0.00           H  
ATOM   1796  HB3 LYS   115      23.586  -2.785  27.579  1.00  0.00           H  
ATOM   1797  CG  LYS   115      23.774  -0.921  28.604  1.00  0.00           C  
ATOM   1798  HG2 LYS   115      24.054  -1.338  29.570  1.00  0.00           H  
ATOM   1799  HG3 LYS   115      24.248   0.052  28.469  1.00  0.00           H  
ATOM   1800  CD  LYS   115      22.248  -0.788  28.540  1.00  0.00           C  
ATOM   1801  HD2 LYS   115      21.974  -0.212  27.654  1.00  0.00           H  
ATOM   1802  HD3 LYS   115      21.825  -1.791  28.442  1.00  0.00           H  
ATOM   1803  CE  LYS   115      21.650  -0.135  29.786  1.00  0.00           C  
ATOM   1804  HE2 LYS   115      22.287  -0.383  30.641  1.00  0.00           H  
ATOM   1805  HE3 LYS   115      21.641   0.950  29.657  1.00  0.00           H  
ATOM   1806  NZ  LYS   115      20.288  -0.671  30.028  1.00  0.00           N  
ATOM   1807  HZ1 LYS   115      20.391  -1.663  30.252  1.00  0.00           H  
ATOM   1808  HZ2 LYS   115      19.841  -0.226  30.814  1.00  0.00           H  
ATOM   1809  HZ3 LYS   115      19.713  -0.612  29.198  1.00  0.00           H  
ATOM   1810  C   LYS   115      26.268  -3.057  28.475  1.00  0.00           C  
ATOM   1811  O   LYS   115      25.714  -3.160  29.566  1.00  0.00           O  
ATOM   1812  N   THR   116      27.430  -3.652  28.201  1.00  0.00           N  
ATOM   1813  H   THR   116      27.782  -3.560  27.261  1.00  0.00           H  
ATOM   1814  CA  THR   116      28.186  -4.531  29.105  1.00  0.00           C  
ATOM   1815  HA  THR   116      27.587  -5.420  29.294  1.00  0.00           H  
ATOM   1816  CB  THR   116      29.498  -4.968  28.432  1.00  0.00           C  
ATOM   1817  HB  THR   116      30.118  -4.090  28.249  1.00  0.00           H  
ATOM   1818  CG2 THR   116      30.300  -5.977  29.257  1.00  0.00           C  
ATOM   1819 HG21 THR   116      29.665  -6.810  29.556  1.00  0.00           H  
ATOM   1820 HG22 THR   116      31.137  -6.353  28.670  1.00  0.00           H  
ATOM   1821 HG23 THR   116      30.704  -5.496  30.147  1.00  0.00           H  
ATOM   1822  OG1 THR   116      29.201  -5.570  27.194  1.00  0.00           O  
ATOM   1823  HG1 THR   116      30.039  -5.761  26.751  1.00  0.00           H  
ATOM   1824  C   THR   116      28.509  -3.870  30.447  1.00  0.00           C  
ATOM   1825  O   THR   116      28.928  -2.716  30.502  1.00  0.00           O  
ATOM   1826  N   THR   117      28.381  -4.632  31.534  1.00  0.00           N  
ATOM   1827  H   THR   117      28.025  -5.575  31.424  1.00  0.00           H  
ATOM   1828  CA  THR   117      28.724  -4.215  32.901  1.00  0.00           C  
ATOM   1829  HA  THR   117      29.380  -3.347  32.850  1.00  0.00           H  
ATOM   1830  CB  THR   117      27.473  -3.804  33.697  1.00  0.00           C  
ATOM   1831  HB  THR   117      27.803  -3.356  34.635  1.00  0.00           H  
ATOM   1832  CG2 THR   117      26.564  -2.797  32.995  1.00  0.00           C  
ATOM   1833 HG21 THR   117      26.082  -3.260  32.135  1.00  0.00           H  
ATOM   1834 HG22 THR   117      25.796  -2.460  33.690  1.00  0.00           H  
ATOM   1835 HG23 THR   117      27.149  -1.941  32.661  1.00  0.00           H  
ATOM   1836  OG1 THR   117      26.698  -4.930  34.006  1.00  0.00           O  
ATOM   1837  HG1 THR   117      26.521  -5.413  33.182  1.00  0.00           H  
ATOM   1838  C   THR   117      29.488  -5.322  33.638  1.00  0.00           C  
ATOM   1839  O   THR   117      29.556  -6.462  33.174  1.00  0.00           O  
ATOM   1840  N   SER   118      30.077  -4.993  34.793  1.00  0.00           N  
ATOM   1841  H   SER   118      29.957  -4.052  35.129  1.00  0.00           H  
ATOM   1842  CA  SER   118      30.879  -5.911  35.618  1.00  0.00           C  
ATOM   1843  HA  SER   118      31.722  -6.270  35.027  1.00  0.00           H  
ATOM   1844  CB  SER   118      31.448  -5.134  36.813  1.00  0.00           C  
ATOM   1845  HB2 SER   118      32.144  -4.376  36.450  1.00  0.00           H  
ATOM   1846  HB3 SER   118      30.636  -4.640  37.350  1.00  0.00           H  
ATOM   1847  OG  SER   118      32.125  -5.995  37.702  1.00  0.00           O  
ATOM   1848  HG  SER   118      31.461  -6.548  38.135  1.00  0.00           H  
ATOM   1849  C   SER   118      30.076  -7.134  36.094  1.00  0.00           C  
ATOM   1850  O   SER   118      29.434  -7.091  37.143  1.00  0.00           O  
ATOM   1851  N   GLY   119      30.141  -8.232  35.337  1.00  0.00           N  
ATOM   1852  H   GLY   119      30.638  -8.161  34.460  1.00  0.00           H  
ATOM   1853  CA  GLY   119      29.410  -9.473  35.613  1.00  0.00           C  
ATOM   1854  HA2 GLY   119      29.991 -10.311  35.230  1.00  0.00           H  
ATOM   1855  HA3 GLY   119      29.310  -9.607  36.691  1.00  0.00           H  
ATOM   1856  C   GLY   119      28.006  -9.553  34.996  1.00  0.00           C  
ATOM   1857  O   GLY   119      27.256 -10.459  35.358  1.00  0.00           O  
ATOM   1858  N   MET   120      27.638  -8.641  34.085  1.00  0.00           N  
ATOM   1859  H   MET   120      28.299  -7.915  33.830  1.00  0.00           H  
ATOM   1860  CA  MET   120      26.354  -8.675  33.371  1.00  0.00           C  
ATOM   1861  HA  MET   120      26.081  -9.713  33.204  1.00  0.00           H  
ATOM   1862  CB  MET   120      25.252  -8.095  34.277  1.00  0.00           C  
ATOM   1863  HB2 MET   120      25.143  -8.743  35.146  1.00  0.00           H  
ATOM   1864  HB3 MET   120      25.547  -7.111  34.635  1.00  0.00           H  
ATOM   1865  CG  MET   120      23.891  -7.975  33.586  1.00  0.00           C  
ATOM   1866  HG2 MET   120      23.973  -7.249  32.779  1.00  0.00           H  
ATOM   1867  HG3 MET   120      23.621  -8.939  33.151  1.00  0.00           H  
ATOM   1868  SD  MET   120      22.552  -7.433  34.685  1.00  0.00           S  
ATOM   1869  CE  MET   120      22.192  -8.990  35.546  1.00  0.00           C  
ATOM   1870  HE1 MET   120      23.041  -9.267  36.168  1.00  0.00           H  
ATOM   1871  HE2 MET   120      21.313  -8.869  36.178  1.00  0.00           H  
ATOM   1872  HE3 MET   120      21.999  -9.783  34.822  1.00  0.00           H  
ATOM   1873  C   MET   120      26.429  -7.999  31.986  1.00  0.00           C  
ATOM   1874  O   MET   120      26.509  -6.770  31.886  1.00  0.00           O  
ATOM   1875  N   TYR   121      26.344  -8.794  30.916  1.00  0.00           N  
ATOM   1876  H   TYR   121      26.313  -9.797  31.093  1.00  0.00           H  
ATOM   1877  CA  TYR   121      26.122  -8.374  29.525  1.00  0.00           C  
ATOM   1878  HA  TYR   121      26.786  -7.541  29.300  1.00  0.00           H  
ATOM   1879  CB  TYR   121      26.466  -9.524  28.554  1.00  0.00           C  
ATOM   1880  HB2 TYR   121      25.898 -10.408  28.842  1.00  0.00           H  
ATOM   1881  HB3 TYR   121      26.139  -9.241  27.552  1.00  0.00           H  
ATOM   1882  CG  TYR   121      27.934  -9.898  28.455  1.00  0.00           C  
ATOM   1883  CD1 TYR   121      28.373 -11.174  28.857  1.00  0.00           C  
ATOM   1884  HD1 TYR   121      27.661 -11.898  29.238  1.00  0.00           H  
ATOM   1885  CE1 TYR   121      29.738 -11.510  28.770  1.00  0.00           C  
ATOM   1886  HE1 TYR   121      30.081 -12.484  29.085  1.00  0.00           H  
ATOM   1887  CZ  TYR   121      30.668 -10.571  28.281  1.00  0.00           C  
ATOM   1888  OH  TYR   121      31.989 -10.884  28.248  1.00  0.00           O  
ATOM   1889  HH  TYR   121      32.487 -10.274  27.694  1.00  0.00           H  
ATOM   1890  CE2 TYR   121      30.222  -9.314  27.821  1.00  0.00           C  
ATOM   1891  HE2 TYR   121      30.927  -8.604  27.416  1.00  0.00           H  
ATOM   1892  CD2 TYR   121      28.855  -8.985  27.904  1.00  0.00           C  
ATOM   1893  HD2 TYR   121      28.508  -8.026  27.548  1.00  0.00           H  
ATOM   1894  C   TYR   121      24.679  -7.870  29.322  1.00  0.00           C  
ATOM   1895  O   TYR   121      23.860  -8.484  28.638  1.00  0.00           O  
ATOM   1896  N   ASN   122      24.334  -6.735  29.934  1.00  0.00           N  
ATOM   1897  H   ASN   122      25.024  -6.263  30.501  1.00  0.00           H  
ATOM   1898  CA  ASN   122      23.090  -6.046  29.601  1.00  0.00           C  
ATOM   1899  HA  ASN   122      22.300  -6.795  29.613  1.00  0.00           H  
ATOM   1900  CB  ASN   122      22.772  -4.997  30.686  1.00  0.00           C  
ATOM   1901  HB2 ASN   122      22.748  -5.491  31.656  1.00  0.00           H  
ATOM   1902  HB3 ASN   122      23.561  -4.245  30.698  1.00  0.00           H  
ATOM   1903  CG  ASN   122      21.436  -4.287  30.503  1.00  0.00           C  
ATOM   1904  OD1 ASN   122      21.302  -3.097  30.748  1.00  0.00           O  
ATOM   1905  ND2 ASN   122      20.402  -4.942  30.032  1.00  0.00           N  
ATOM   1906 HD21 ASN   122      20.452  -5.932  29.808  1.00  0.00           H  
ATOM   1907 HD22 ASN   122      19.592  -4.418  29.751  1.00  0.00           H  
ATOM   1908  C   ASN   122      23.155  -5.472  28.167  1.00  0.00           C  
ATOM   1909  O   ASN   122      24.230  -5.161  27.652  1.00  0.00           O  
ATOM   1910  N   ILE   123      21.990  -5.315  27.538  1.00  0.00           N  
ATOM   1911  H   ILE   123      21.154  -5.616  28.021  1.00  0.00           H  
ATOM   1912  CA  ILE   123      21.762  -4.772  26.194  1.00  0.00           C  
ATOM   1913  HA  ILE   123      22.641  -4.218  25.865  1.00  0.00           H  
ATOM   1914  CB  ILE   123      21.528  -5.954  25.209  1.00  0.00           C  
ATOM   1915  HB  ILE   123      20.580  -6.414  25.487  1.00  0.00           H  
ATOM   1916  CG2 ILE   123      21.405  -5.483  23.752  1.00  0.00           C  
ATOM   1917 HG21 ILE   123      22.275  -4.895  23.471  1.00  0.00           H  
ATOM   1918 HG22 ILE   123      21.309  -6.350  23.099  1.00  0.00           H  
ATOM   1919 HG23 ILE   123      20.508  -4.887  23.618  1.00  0.00           H  
ATOM   1920  CG1 ILE   123      22.581  -7.095  25.258  1.00  0.00           C  
ATOM   1921 HG12 ILE   123      22.654  -7.485  26.273  1.00  0.00           H  
ATOM   1922 HG13 ILE   123      22.219  -7.920  24.645  1.00  0.00           H  
ATOM   1923  CD1 ILE   123      23.992  -6.753  24.760  1.00  0.00           C  
ATOM   1924 HD11 ILE   123      24.381  -5.880  25.276  1.00  0.00           H  
ATOM   1925 HD12 ILE   123      24.654  -7.599  24.948  1.00  0.00           H  
ATOM   1926 HD13 ILE   123      23.976  -6.563  23.688  1.00  0.00           H  
ATOM   1927  C   ILE   123      20.566  -3.782  26.266  1.00  0.00           C  
ATOM   1928  O   ILE   123      19.869  -3.722  27.286  1.00  0.00           O  
ATOM   1929  N   VAL   124      20.345  -2.960  25.232  1.00  0.00           N  
ATOM   1930  H   VAL   124      21.038  -2.961  24.491  1.00  0.00           H  
ATOM   1931  CA  VAL   124      19.019  -2.390  24.904  1.00  0.00           C  
ATOM   1932  HA  VAL   124      18.256  -2.972  25.425  1.00  0.00           H  
ATOM   1933  CB  VAL   124      18.868  -0.916  25.336  1.00  0.00           C  
ATOM   1934  HB  VAL   124      19.669  -0.328  24.886  1.00  0.00           H  
ATOM   1935  CG1 VAL   124      17.523  -0.311  24.907  1.00  0.00           C  
ATOM   1936 HG11 VAL   124      16.708  -0.885  25.348  1.00  0.00           H  
ATOM   1937 HG12 VAL   124      17.455   0.726  25.234  1.00  0.00           H  
ATOM   1938 HG13 VAL   124      17.419  -0.330  23.823  1.00  0.00           H  
ATOM   1939  CG2 VAL   124      18.940  -0.749  26.858  1.00  0.00           C  
ATOM   1940 HG21 VAL   124      19.897  -1.123  27.199  1.00  0.00           H  
ATOM   1941 HG22 VAL   124      18.842   0.304  27.121  1.00  0.00           H  
ATOM   1942 HG23 VAL   124      18.141  -1.330  27.323  1.00  0.00           H  
ATOM   1943  C   VAL   124      18.755  -2.538  23.403  1.00  0.00           C  
ATOM   1944  O   VAL   124      19.510  -2.018  22.577  1.00  0.00           O  
ATOM   1945  N   GLU   125      17.680  -3.233  23.034  1.00  0.00           N  
ATOM   1946  H   GLU   125      17.134  -3.670  23.772  1.00  0.00           H  
ATOM   1947  CA  GLU   125      17.422  -3.639  21.647  1.00  0.00           C  
ATOM   1948  HA  GLU   125      18.338  -3.503  21.078  1.00  0.00           H  
ATOM   1949  CB  GLU   125      17.075  -5.136  21.536  1.00  0.00           C  
ATOM   1950  HB2 GLU   125      16.024  -5.299  21.774  1.00  0.00           H  
ATOM   1951  HB3 GLU   125      17.221  -5.407  20.494  1.00  0.00           H  
ATOM   1952  CG  GLU   125      17.936  -6.083  22.383  1.00  0.00           C  
ATOM   1953  HG2 GLU   125      17.815  -7.097  21.993  1.00  0.00           H  
ATOM   1954  HG3 GLU   125      18.985  -5.810  22.271  1.00  0.00           H  
ATOM   1955  CD  GLU   125      17.494  -6.067  23.851  1.00  0.00           C  
ATOM   1956  OE1 GLU   125      18.274  -5.642  24.730  1.00  0.00           O  
ATOM   1957  OE2 GLU   125      16.322  -6.400  24.104  1.00  0.00           O  
ATOM   1958  C   GLU   125      16.344  -2.770  20.987  1.00  0.00           C  
ATOM   1959  O   GLU   125      15.153  -2.945  21.232  1.00  0.00           O  
ATOM   1960  N   PHE   126      16.747  -1.841  20.117  1.00  0.00           N  
ATOM   1961  H   PHE   126      17.727  -1.784  19.882  1.00  0.00           H  
ATOM   1962  CA  PHE   126      15.850  -0.910  19.427  1.00  0.00           C  
ATOM   1963  HA  PHE   126      15.045  -0.614  20.093  1.00  0.00           H  
ATOM   1964  CB  PHE   126      16.626   0.363  19.045  1.00  0.00           C  
ATOM   1965  HB2 PHE   126      17.498   0.097  18.446  1.00  0.00           H  
ATOM   1966  HB3 PHE   126      15.983   0.982  18.417  1.00  0.00           H  
ATOM   1967  CG  PHE   126      17.084   1.189  20.237  1.00  0.00           C  
ATOM   1968  CD1 PHE   126      18.211   0.799  20.987  1.00  0.00           C  
ATOM   1969  HD1 PHE   126      18.774  -0.078  20.710  1.00  0.00           H  
ATOM   1970  CE1 PHE   126      18.602   1.540  22.115  1.00  0.00           C  
ATOM   1971  HE1 PHE   126      19.453   1.215  22.697  1.00  0.00           H  
ATOM   1972  CZ  PHE   126      17.883   2.687  22.490  1.00  0.00           C  
ATOM   1973  HZ  PHE   126      18.189   3.257  23.355  1.00  0.00           H  
ATOM   1974  CE2 PHE   126      16.771   3.093  21.733  1.00  0.00           C  
ATOM   1975  HE2 PHE   126      16.222   3.979  22.015  1.00  0.00           H  
ATOM   1976  CD2 PHE   126      16.372   2.345  20.609  1.00  0.00           C  
ATOM   1977  HD2 PHE   126      15.516   2.660  20.031  1.00  0.00           H  
ATOM   1978  C   PHE   126      15.197  -1.597  18.226  1.00  0.00           C  
ATOM   1979  O   PHE   126      15.741  -1.621  17.128  1.00  0.00           O  
ATOM   1980  N   THR   127      14.047  -2.237  18.423  1.00  0.00           N  
ATOM   1981  H   THR   127      13.641  -2.221  19.356  1.00  0.00           H  
ATOM   1982  CA  THR   127      13.338  -2.939  17.339  1.00  0.00           C  
ATOM   1983  HA  THR   127      14.061  -3.514  16.762  1.00  0.00           H  
ATOM   1984  CB  THR   127      12.317  -3.951  17.895  1.00  0.00           C  
ATOM   1985  HB  THR   127      11.791  -4.391  17.049  1.00  0.00           H  
ATOM   1986  CG2 THR   127      12.906  -5.088  18.730  1.00  0.00           C  
ATOM   1987 HG21 THR   127      13.650  -4.712  19.431  1.00  0.00           H  
ATOM   1988 HG22 THR   127      12.118  -5.584  19.298  1.00  0.00           H  
ATOM   1989 HG23 THR   127      13.343  -5.832  18.071  1.00  0.00           H  
ATOM   1990  OG1 THR   127      11.363  -3.367  18.727  1.00  0.00           O  
ATOM   1991  HG1 THR   127      11.815  -2.866  19.430  1.00  0.00           H  
ATOM   1992  C   THR   127      12.702  -1.941  16.354  1.00  0.00           C  
ATOM   1993  O   THR   127      11.630  -1.392  16.592  1.00  0.00           O  
ATOM   1994  N   THR   128      13.333  -1.702  15.199  1.00  0.00           N  
ATOM   1995  H   THR   128      14.268  -2.085  15.050  1.00  0.00           H  
ATOM   1996  CA  THR   128      12.783  -0.803  14.152  1.00  0.00           C  
ATOM   1997  HA  THR   128      12.486   0.132  14.627  1.00  0.00           H  
ATOM   1998  CB  THR   128      13.850  -0.468  13.098  1.00  0.00           C  
ATOM   1999  HB  THR   128      13.374   0.088  12.290  1.00  0.00           H  
ATOM   2000  CG2 THR   128      14.973   0.409  13.653  1.00  0.00           C  
ATOM   2001 HG21 THR   128      15.430  -0.053  14.527  1.00  0.00           H  
ATOM   2002 HG22 THR   128      15.735   0.552  12.886  1.00  0.00           H  
ATOM   2003 HG23 THR   128      14.570   1.380  13.938  1.00  0.00           H  
ATOM   2004  OG1 THR   128      14.400  -1.640  12.547  1.00  0.00           O  
ATOM   2005  HG1 THR   128      15.087  -1.973  13.176  1.00  0.00           H  
ATOM   2006  C   THR   128      11.528  -1.350  13.444  1.00  0.00           C  
ATOM   2007  O   THR   128      10.874  -0.641  12.677  1.00  0.00           O  
ATOM   2008  N   PHE   129      11.160  -2.605  13.712  1.00  0.00           N  
ATOM   2009  H   PHE   129      11.755  -3.084  14.371  1.00  0.00           H  
ATOM   2010  CA  PHE   129      10.236  -3.466  12.956  1.00  0.00           C  
ATOM   2011  HA  PHE   129      10.479  -3.343  11.900  1.00  0.00           H  
ATOM   2012  CB  PHE   129      10.547  -4.932  13.338  1.00  0.00           C  
ATOM   2013  HB2 PHE   129       9.956  -5.179  14.222  1.00  0.00           H  
ATOM   2014  HB3 PHE   129      10.207  -5.583  12.532  1.00  0.00           H  
ATOM   2015  CG  PHE   129      12.003  -5.270  13.657  1.00  0.00           C  
ATOM   2016  CD1 PHE   129      12.301  -6.014  14.814  1.00  0.00           C  
ATOM   2017  HD1 PHE   129      11.500  -6.360  15.442  1.00  0.00           H  
ATOM   2018  CE1 PHE   129      13.630  -6.314  15.159  1.00  0.00           C  
ATOM   2019  HE1 PHE   129      13.844  -6.915  16.032  1.00  0.00           H  
ATOM   2020  CZ  PHE   129      14.680  -5.845  14.353  1.00  0.00           C  
ATOM   2021  HZ  PHE   129      15.709  -6.064  14.603  1.00  0.00           H  
ATOM   2022  CE2 PHE   129      14.395  -5.089  13.205  1.00  0.00           C  
ATOM   2023  HE2 PHE   129      15.211  -4.707  12.605  1.00  0.00           H  
ATOM   2024  CD2 PHE   129      13.063  -4.815  12.845  1.00  0.00           C  
ATOM   2025  HD2 PHE   129      12.867  -4.226  11.961  1.00  0.00           H  
ATOM   2026  C   PHE   129       8.728  -3.123  13.109  1.00  0.00           C  
ATOM   2027  O   PHE   129       7.882  -4.005  13.253  1.00  0.00           O  
ATOM   2028  N   ARG   130       8.370  -1.832  13.156  1.00  0.00           N  
ATOM   2029  H   ARG   130       9.124  -1.172  12.981  1.00  0.00           H  
ATOM   2030  CA  ARG   130       7.117  -1.297  13.739  1.00  0.00           C  
ATOM   2031  HA  ARG   130       6.912  -1.890  14.630  1.00  0.00           H  
ATOM   2032  CB  ARG   130       7.389   0.139  14.235  1.00  0.00           C  
ATOM   2033  HB2 ARG   130       6.588   0.397  14.919  1.00  0.00           H  
ATOM   2034  HB3 ARG   130       8.309   0.146  14.823  1.00  0.00           H  
ATOM   2035  CG  ARG   130       7.504   1.216  13.135  1.00  0.00           C  
ATOM   2036  HG2 ARG   130       8.519   1.615  13.117  1.00  0.00           H  
ATOM   2037  HG3 ARG   130       7.301   0.779  12.157  1.00  0.00           H  
ATOM   2038  CD  ARG   130       6.512   2.360  13.408  1.00  0.00           C  
ATOM   2039  HD2 ARG   130       5.570   1.947  13.771  1.00  0.00           H  
ATOM   2040  HD3 ARG   130       6.915   2.991  14.204  1.00  0.00           H  
ATOM   2041  NE  ARG   130       6.235   3.184  12.215  1.00  0.00           N  
ATOM   2042  HE  ARG   130       6.746   4.047  12.145  1.00  0.00           H  
ATOM   2043  CZ  ARG   130       5.276   2.978  11.328  1.00  0.00           C  
ATOM   2044  NH1 ARG   130       4.568   1.885  11.292  1.00  0.00           N  
ATOM   2045 HH11 ARG   130       4.797   1.122  11.927  1.00  0.00           H  
ATOM   2046 HH12 ARG   130       3.834   1.758  10.624  1.00  0.00           H  
ATOM   2047  NH2 ARG   130       4.994   3.892  10.441  1.00  0.00           N  
ATOM   2048 HH21 ARG   130       5.438   4.792  10.493  1.00  0.00           H  
ATOM   2049 HH22 ARG   130       4.225   3.760   9.810  1.00  0.00           H  
ATOM   2050  C   ARG   130       5.829  -1.461  12.902  1.00  0.00           C  
ATOM   2051  O   ARG   130       5.103  -0.489  12.682  1.00  0.00           O  
ATOM   2052  N   GLY   131       5.551  -2.669  12.411  1.00  0.00           N  
ATOM   2053  H   GLY   131       6.210  -3.411  12.627  1.00  0.00           H  
ATOM   2054  CA  GLY   131       4.471  -2.954  11.451  1.00  0.00           C  
ATOM   2055  HA2 GLY   131       4.243  -2.052  10.881  1.00  0.00           H  
ATOM   2056  HA3 GLY   131       4.844  -3.695  10.744  1.00  0.00           H  
ATOM   2057  C   GLY   131       3.141  -3.500  11.999  1.00  0.00           C  
ATOM   2058  O   GLY   131       2.162  -3.477  11.262  1.00  0.00           O  
ATOM   2059  N   ASP   132       3.080  -3.993  13.240  1.00  0.00           N  
ATOM   2060  H   ASP   132       3.910  -3.967  13.809  1.00  0.00           H  
ATOM   2061  CA  ASP   132       1.984  -4.865  13.715  1.00  0.00           C  
ATOM   2062  HA  ASP   132       1.063  -4.656  13.167  1.00  0.00           H  
ATOM   2063  CB  ASP   132       2.410  -6.323  13.427  1.00  0.00           C  
ATOM   2064  HB2 ASP   132       2.401  -6.486  12.348  1.00  0.00           H  
ATOM   2065  HB3 ASP   132       3.435  -6.462  13.777  1.00  0.00           H  
ATOM   2066  CG  ASP   132       1.536  -7.390  14.093  1.00  0.00           C  
ATOM   2067  OD1 ASP   132       2.060  -8.475  14.412  1.00  0.00           O  
ATOM   2068  OD2 ASP   132       0.346  -7.119  14.367  1.00  0.00           O  
ATOM   2069  C   ASP   132       1.697  -4.678  15.217  1.00  0.00           C  
ATOM   2070  O   ASP   132       2.621  -4.752  16.025  1.00  0.00           O  
ATOM   2071  N   GLU   133       0.436  -4.498  15.639  1.00  0.00           N  
ATOM   2072  H   GLU   133      -0.302  -4.399  14.941  1.00  0.00           H  
ATOM   2073  CA  GLU   133       0.053  -4.456  17.065  1.00  0.00           C  
ATOM   2074  HA  GLU   133       0.521  -3.587  17.526  1.00  0.00           H  
ATOM   2075  CB  GLU   133      -1.465  -4.313  17.275  1.00  0.00           C  
ATOM   2076  HB2 GLU   133      -1.970  -5.226  16.959  1.00  0.00           H  
ATOM   2077  HB3 GLU   133      -1.631  -4.216  18.349  1.00  0.00           H  
ATOM   2078  CG  GLU   133      -2.119  -3.101  16.602  1.00  0.00           C  
ATOM   2079  HG2 GLU   133      -2.918  -2.735  17.250  1.00  0.00           H  
ATOM   2080  HG3 GLU   133      -1.383  -2.304  16.497  1.00  0.00           H  
ATOM   2081  CD  GLU   133      -2.714  -3.491  15.247  1.00  0.00           C  
ATOM   2082  OE1 GLU   133      -3.949  -3.661  15.155  1.00  0.00           O  
ATOM   2083  OE2 GLU   133      -1.942  -3.790  14.311  1.00  0.00           O  
ATOM   2084  C   GLU   133       0.510  -5.703  17.838  1.00  0.00           C  
ATOM   2085  O   GLU   133       0.937  -5.582  18.986  1.00  0.00           O  
ATOM   2086  N   ARG   134       0.484  -6.888  17.211  1.00  0.00           N  
ATOM   2087  H   ARG   134       0.240  -6.888  16.219  1.00  0.00           H  
ATOM   2088  CA  ARG   134       0.950  -8.165  17.793  1.00  0.00           C  
ATOM   2089  HA  ARG   134       0.734  -8.148  18.862  1.00  0.00           H  
ATOM   2090  CB  ARG   134       0.183  -9.352  17.167  1.00  0.00           C  
ATOM   2091  HB2 ARG   134       0.556  -9.533  16.159  1.00  0.00           H  
ATOM   2092  HB3 ARG   134       0.410 -10.247  17.749  1.00  0.00           H  
ATOM   2093  CG  ARG   134      -1.354  -9.176  17.132  1.00  0.00           C  
ATOM   2094  HG2 ARG   134      -1.816 -10.017  17.648  1.00  0.00           H  
ATOM   2095  HG3 ARG   134      -1.637  -8.276  17.680  1.00  0.00           H  
ATOM   2096  CD  ARG   134      -1.927  -9.115  15.702  1.00  0.00           C  
ATOM   2097  HD2 ARG   134      -1.168  -8.753  15.015  1.00  0.00           H  
ATOM   2098  HD3 ARG   134      -2.173 -10.128  15.381  1.00  0.00           H  
ATOM   2099  NE  ARG   134      -3.135  -8.262  15.627  1.00  0.00           N  
ATOM   2100  HE  ARG   134      -3.956  -8.599  16.091  1.00  0.00           H  
ATOM   2101  CZ  ARG   134      -3.225  -7.057  15.079  1.00  0.00           C  
ATOM   2102  NH1 ARG   134      -2.271  -6.499  14.404  1.00  0.00           N  
ATOM   2103 HH11 ARG   134      -1.351  -6.938  14.316  1.00  0.00           H  
ATOM   2104 HH12 ARG   134      -2.334  -5.519  14.120  1.00  0.00           H  
ATOM   2105  NH2 ARG   134      -4.310  -6.357  15.231  1.00  0.00           N  
ATOM   2106 HH21 ARG   134      -5.079  -6.677  15.776  1.00  0.00           H  
ATOM   2107 HH22 ARG   134      -4.272  -5.363  14.966  1.00  0.00           H  
ATOM   2108  C   ARG   134       2.476  -8.346  17.680  1.00  0.00           C  
ATOM   2109  O   ARG   134       3.010  -9.398  18.043  1.00  0.00           O  
ATOM   2110  N   GLY   135       3.184  -7.318  17.207  1.00  0.00           N  
ATOM   2111  H   GLY   135       2.663  -6.505  16.905  1.00  0.00           H  
ATOM   2112  CA  GLY   135       4.592  -7.353  16.823  1.00  0.00           C  
ATOM   2113  HA2 GLY   135       4.728  -8.087  16.029  1.00  0.00           H  
ATOM   2114  HA3 GLY   135       4.856  -6.377  16.417  1.00  0.00           H  
ATOM   2115  C   GLY   135       5.576  -7.664  17.949  1.00  0.00           C  
ATOM   2116  O   GLY   135       6.611  -8.251  17.662  1.00  0.00           O  
ATOM   2117  N   ALA   136       5.271  -7.347  19.214  1.00  0.00           N  
ATOM   2118  H   ALA   136       4.405  -6.859  19.381  1.00  0.00           H  
ATOM   2119  CA  ALA   136       6.221  -7.438  20.335  1.00  0.00           C  
ATOM   2120  HA  ALA   136       6.975  -6.658  20.211  1.00  0.00           H  
ATOM   2121  CB  ALA   136       5.456  -7.150  21.631  1.00  0.00           C  
ATOM   2122  HB1 ALA   136       4.699  -7.914  21.809  1.00  0.00           H  
ATOM   2123  HB2 ALA   136       6.157  -7.138  22.468  1.00  0.00           H  
ATOM   2124  HB3 ALA   136       4.974  -6.176  21.568  1.00  0.00           H  
ATOM   2125  C   ALA   136       6.971  -8.786  20.429  1.00  0.00           C  
ATOM   2126  O   ALA   136       8.200  -8.811  20.461  1.00  0.00           O  
ATOM   2127  N   PHE   137       6.246  -9.913  20.385  1.00  0.00           N  
ATOM   2128  H   PHE   137       5.243  -9.831  20.343  1.00  0.00           H  
ATOM   2129  CA  PHE   137       6.846 -11.257  20.412  1.00  0.00           C  
ATOM   2130  HA  PHE   137       7.418 -11.378  21.333  1.00  0.00           H  
ATOM   2131  CB  PHE   137       5.746 -12.329  20.348  1.00  0.00           C  
ATOM   2132  HB2 PHE   137       5.277 -12.291  19.363  1.00  0.00           H  
ATOM   2133  HB3 PHE   137       6.223 -13.307  20.426  1.00  0.00           H  
ATOM   2134  CG  PHE   137       4.642 -12.259  21.384  1.00  0.00           C  
ATOM   2135  CD1 PHE   137       3.431 -11.611  21.077  1.00  0.00           C  
ATOM   2136  HD1 PHE   137       3.307 -11.109  20.127  1.00  0.00           H  
ATOM   2137  CE1 PHE   137       2.357 -11.660  21.982  1.00  0.00           C  
ATOM   2138  HE1 PHE   137       1.422 -11.185  21.725  1.00  0.00           H  
ATOM   2139  CZ  PHE   137       2.490 -12.361  23.194  1.00  0.00           C  
ATOM   2140  HZ  PHE   137       1.651 -12.438  23.869  1.00  0.00           H  
ATOM   2141  CE2 PHE   137       3.707 -12.985  23.516  1.00  0.00           C  
ATOM   2142  HE2 PHE   137       3.810 -13.528  24.445  1.00  0.00           H  
ATOM   2143  CD2 PHE   137       4.782 -12.935  22.611  1.00  0.00           C  
ATOM   2144  HD2 PHE   137       5.707 -13.444  22.844  1.00  0.00           H  
ATOM   2145  C   PHE   137       7.796 -11.498  19.227  1.00  0.00           C  
ATOM   2146  O   PHE   137       8.881 -12.053  19.383  1.00  0.00           O  
ATOM   2147  N   GLN   138       7.365 -11.083  18.034  1.00  0.00           N  
ATOM   2148  H   GLN   138       6.525 -10.523  18.009  1.00  0.00           H  
ATOM   2149  CA  GLN   138       8.074 -11.284  16.771  1.00  0.00           C  
ATOM   2150  HA  GLN   138       8.394 -12.324  16.694  1.00  0.00           H  
ATOM   2151  CB  GLN   138       7.125 -10.964  15.599  1.00  0.00           C  
ATOM   2152  HB2 GLN   138       6.882  -9.901  15.633  1.00  0.00           H  
ATOM   2153  HB3 GLN   138       7.644 -11.150  14.657  1.00  0.00           H  
ATOM   2154  CG  GLN   138       5.805 -11.762  15.603  1.00  0.00           C  
ATOM   2155  HG2 GLN   138       5.989 -12.767  15.222  1.00  0.00           H  
ATOM   2156  HG3 GLN   138       5.407 -11.853  16.612  1.00  0.00           H  
ATOM   2157  CD  GLN   138       4.748 -11.084  14.738  1.00  0.00           C  
ATOM   2158  OE1 GLN   138       4.814 -11.108  13.523  1.00  0.00           O  
ATOM   2159  NE2 GLN   138       3.758 -10.453  15.335  1.00  0.00           N  
ATOM   2160 HE21 GLN   138       3.684 -10.384  16.336  1.00  0.00           H  
ATOM   2161 HE22 GLN   138       3.135  -9.886  14.748  1.00  0.00           H  
ATOM   2162  C   GLN   138       9.324 -10.396  16.713  1.00  0.00           C  
ATOM   2163  O   GLN   138      10.388 -10.840  16.289  1.00  0.00           O  
ATOM   2164  N   ALA   139       9.212  -9.160  17.198  1.00  0.00           N  
ATOM   2165  H   ALA   139       8.300  -8.864  17.524  1.00  0.00           H  
ATOM   2166  CA  ALA   139      10.285  -8.184  17.267  1.00  0.00           C  
ATOM   2167  HA  ALA   139      10.747  -8.124  16.283  1.00  0.00           H  
ATOM   2168  CB  ALA   139       9.655  -6.829  17.617  1.00  0.00           C  
ATOM   2169  HB1 ALA   139       9.172  -6.877  18.595  1.00  0.00           H  
ATOM   2170  HB2 ALA   139      10.422  -6.061  17.645  1.00  0.00           H  
ATOM   2171  HB3 ALA   139       8.915  -6.557  16.864  1.00  0.00           H  
ATOM   2172  C   ALA   139      11.379  -8.600  18.263  1.00  0.00           C  
ATOM   2173  O   ALA   139      12.555  -8.596  17.903  1.00  0.00           O  
ATOM   2174  N   ALA   140      10.998  -9.042  19.467  1.00  0.00           N  
ATOM   2175  H   ALA   140      10.017  -8.992  19.722  1.00  0.00           H  
ATOM   2176  CA  ALA   140      11.930  -9.607  20.443  1.00  0.00           C  
ATOM   2177  HA  ALA   140      12.701  -8.867  20.667  1.00  0.00           H  
ATOM   2178  CB  ALA   140      11.154  -9.906  21.732  1.00  0.00           C  
ATOM   2179  HB1 ALA   140      10.374 -10.645  21.541  1.00  0.00           H  
ATOM   2180  HB2 ALA   140      11.839 -10.293  22.487  1.00  0.00           H  
ATOM   2181  HB3 ALA   140      10.695  -8.991  22.108  1.00  0.00           H  
ATOM   2182  C   ALA   140      12.635 -10.863  19.895  1.00  0.00           C  
ATOM   2183  O   ALA   140      13.857 -10.971  19.977  1.00  0.00           O  
ATOM   2184  N   MET   141      11.894 -11.776  19.252  1.00  0.00           N  
ATOM   2185  H   MET   141      10.886 -11.666  19.239  1.00  0.00           H  
ATOM   2186  CA  MET   141      12.478 -12.960  18.608  1.00  0.00           C  
ATOM   2187  HA  MET   141      13.074 -13.484  19.354  1.00  0.00           H  
ATOM   2188  CB  MET   141      11.348 -13.899  18.157  1.00  0.00           C  
ATOM   2189  HB2 MET   141      10.713 -14.128  19.012  1.00  0.00           H  
ATOM   2190  HB3 MET   141      10.737 -13.393  17.409  1.00  0.00           H  
ATOM   2191  CG  MET   141      11.860 -15.216  17.557  1.00  0.00           C  
ATOM   2192  HG2 MET   141      10.999 -15.829  17.291  1.00  0.00           H  
ATOM   2193  HG3 MET   141      12.398 -14.994  16.634  1.00  0.00           H  
ATOM   2194  SD  MET   141      12.956 -16.205  18.618  1.00  0.00           S  
ATOM   2195  CE  MET   141      11.868 -16.587  20.015  1.00  0.00           C  
ATOM   2196  HE1 MET   141      10.965 -17.079  19.655  1.00  0.00           H  
ATOM   2197  HE2 MET   141      12.391 -17.253  20.703  1.00  0.00           H  
ATOM   2198  HE3 MET   141      11.605 -15.670  20.542  1.00  0.00           H  
ATOM   2199  C   MET   141      13.425 -12.602  17.449  1.00  0.00           C  
ATOM   2200  O   MET   141      14.459 -13.242  17.287  1.00  0.00           O  
ATOM   2201  N   THR   142      13.126 -11.547  16.683  1.00  0.00           N  
ATOM   2202  H   THR   142      12.244 -11.079  16.849  1.00  0.00           H  
ATOM   2203  CA  THR   142      13.986 -11.048  15.590  1.00  0.00           C  
ATOM   2204  HA  THR   142      14.209 -11.876  14.917  1.00  0.00           H  
ATOM   2205  CB  THR   142      13.258  -9.963  14.775  1.00  0.00           C  
ATOM   2206  HB  THR   142      12.994  -9.135  15.430  1.00  0.00           H  
ATOM   2207  CG2 THR   142      14.064  -9.418  13.597  1.00  0.00           C  
ATOM   2208 HG21 THR   142      14.391 -10.239  12.959  1.00  0.00           H  
ATOM   2209 HG22 THR   142      13.444  -8.734  13.017  1.00  0.00           H  
ATOM   2210 HG23 THR   142      14.935  -8.869  13.955  1.00  0.00           H  
ATOM   2211  OG1 THR   142      12.076 -10.492  14.218  1.00  0.00           O  
ATOM   2212  HG1 THR   142      11.469 -10.702  14.947  1.00  0.00           H  
ATOM   2213  C   THR   142      15.332 -10.521  16.105  1.00  0.00           C  
ATOM   2214  O   THR   142      16.337 -10.629  15.406  1.00  0.00           O  
ATOM   2215  N   LYS   143      15.384  -9.999  17.341  1.00  0.00           N  
ATOM   2216  H   LYS   143      14.520  -9.920  17.863  1.00  0.00           H  
ATOM   2217  CA  LYS   143      16.652  -9.722  18.038  1.00  0.00           C  
ATOM   2218  HA  LYS   143      17.351  -9.261  17.341  1.00  0.00           H  
ATOM   2219  CB  LYS   143      16.437  -8.774  19.233  1.00  0.00           C  
ATOM   2220  HB2 LYS   143      15.797  -9.259  19.971  1.00  0.00           H  
ATOM   2221  HB3 LYS   143      17.400  -8.587  19.712  1.00  0.00           H  
ATOM   2222  CG  LYS   143      15.799  -7.428  18.869  1.00  0.00           C  
ATOM   2223  HG2 LYS   143      14.848  -7.597  18.373  1.00  0.00           H  
ATOM   2224  HG3 LYS   143      15.593  -6.894  19.796  1.00  0.00           H  
ATOM   2225  CD  LYS   143      16.686  -6.560  17.968  1.00  0.00           C  
ATOM   2226  HD2 LYS   143      17.679  -6.466  18.412  1.00  0.00           H  
ATOM   2227  HD3 LYS   143      16.774  -7.016  16.981  1.00  0.00           H  
ATOM   2228  CE  LYS   143      16.049  -5.177  17.840  1.00  0.00           C  
ATOM   2229  HE2 LYS   143      15.077  -5.284  17.361  1.00  0.00           H  
ATOM   2230  HE3 LYS   143      15.908  -4.758  18.839  1.00  0.00           H  
ATOM   2231  NZ  LYS   143      16.875  -4.271  17.032  1.00  0.00           N  
ATOM   2232  HZ1 LYS   143      16.917  -4.535  16.045  1.00  0.00           H  
ATOM   2233  HZ2 LYS   143      16.580  -3.296  17.055  1.00  0.00           H  
ATOM   2234  HZ3 LYS   143      17.853  -4.280  17.317  1.00  0.00           H  
ATOM   2235  C   LYS   143      17.316 -11.020  18.496  1.00  0.00           C  
ATOM   2236  O   LYS   143      18.455 -11.283  18.128  1.00  0.00           O  
ATOM   2237  N   LEU   144      16.590 -11.843  19.258  1.00  0.00           N  
ATOM   2238  H   LEU   144      15.648 -11.552  19.491  1.00  0.00           H  
ATOM   2239  CA  LEU   144      17.111 -13.049  19.910  1.00  0.00           C  
ATOM   2240  HA  LEU   144      17.898 -12.742  20.601  1.00  0.00           H  
ATOM   2241  CB  LEU   144      15.967 -13.695  20.716  1.00  0.00           C  
ATOM   2242  HB2 LEU   144      15.485 -12.937  21.336  1.00  0.00           H  
ATOM   2243  HB3 LEU   144      15.224 -14.066  20.009  1.00  0.00           H  
ATOM   2244  CG  LEU   144      16.415 -14.862  21.618  1.00  0.00           C  
ATOM   2245  HG  LEU   144      17.095 -15.516  21.074  1.00  0.00           H  
ATOM   2246  CD1 LEU   144      17.106 -14.351  22.883  1.00  0.00           C  
ATOM   2247 HD11 LEU   144      16.420 -13.748  23.476  1.00  0.00           H  
ATOM   2248 HD12 LEU   144      17.449 -15.196  23.481  1.00  0.00           H  
ATOM   2249 HD13 LEU   144      17.972 -13.748  22.620  1.00  0.00           H  
ATOM   2250  CD2 LEU   144      15.199 -15.685  22.044  1.00  0.00           C  
ATOM   2251 HD21 LEU   144      14.725 -16.115  21.163  1.00  0.00           H  
ATOM   2252 HD22 LEU   144      15.522 -16.497  22.696  1.00  0.00           H  
ATOM   2253 HD23 LEU   144      14.487 -15.055  22.577  1.00  0.00           H  
ATOM   2254  C   LEU   144      17.743 -14.034  18.912  1.00  0.00           C  
ATOM   2255  O   LEU   144      18.915 -14.371  19.046  1.00  0.00           O  
ATOM   2256  N   ALA   145      17.006 -14.429  17.869  1.00  0.00           N  
ATOM   2257  H   ALA   145      16.064 -14.065  17.781  1.00  0.00           H  
ATOM   2258  CA  ALA   145      17.457 -15.381  16.849  1.00  0.00           C  
ATOM   2259  HA  ALA   145      17.867 -16.252  17.361  1.00  0.00           H  
ATOM   2260  CB  ALA   145      16.232 -15.836  16.046  1.00  0.00           C  
ATOM   2261  HB1 ALA   145      15.806 -14.992  15.503  1.00  0.00           H  
ATOM   2262  HB2 ALA   145      16.528 -16.608  15.333  1.00  0.00           H  
ATOM   2263  HB3 ALA   145      15.480 -16.251  16.719  1.00  0.00           H  
ATOM   2264  C   ALA   145      18.575 -14.847  15.926  1.00  0.00           C  
ATOM   2265  O   ALA   145      19.094 -15.591  15.095  1.00  0.00           O  
ATOM   2266  N   LYS   146      18.965 -13.571  16.069  1.00  0.00           N  
ATOM   2267  H   LYS   146      18.484 -13.007  16.760  1.00  0.00           H  
ATOM   2268  CA  LYS   146      20.096 -12.953  15.362  1.00  0.00           C  
ATOM   2269  HA  LYS   146      20.653 -13.757  14.881  1.00  0.00           H  
ATOM   2270  CB  LYS   146      19.575 -12.028  14.248  1.00  0.00           C  
ATOM   2271  HB2 LYS   146      18.678 -12.461  13.801  1.00  0.00           H  
ATOM   2272  HB3 LYS   146      19.295 -11.070  14.687  1.00  0.00           H  
ATOM   2273  CG  LYS   146      20.622 -11.842  13.132  1.00  0.00           C  
ATOM   2274  HG2 LYS   146      21.592 -12.215  13.459  1.00  0.00           H  
ATOM   2275  HG3 LYS   146      20.321 -12.433  12.266  1.00  0.00           H  
ATOM   2276  CD  LYS   146      20.768 -10.372  12.718  1.00  0.00           C  
ATOM   2277  HD2 LYS   146      19.815 -10.020  12.321  1.00  0.00           H  
ATOM   2278  HD3 LYS   146      21.032  -9.770  13.590  1.00  0.00           H  
ATOM   2279  CE  LYS   146      21.852 -10.215  11.647  1.00  0.00           C  
ATOM   2280  HE2 LYS   146      21.680 -10.954  10.860  1.00  0.00           H  
ATOM   2281  HE3 LYS   146      21.777  -9.217  11.208  1.00  0.00           H  
ATOM   2282  NZ  LYS   146      23.203 -10.397  12.216  1.00  0.00           N  
ATOM   2283  HZ1 LYS   146      23.272 -11.248  12.770  1.00  0.00           H  
ATOM   2284  HZ2 LYS   146      23.914 -10.502  11.495  1.00  0.00           H  
ATOM   2285  HZ3 LYS   146      23.457  -9.643  12.853  1.00  0.00           H  
ATOM   2286  C   LYS   146      21.099 -12.278  16.313  1.00  0.00           C  
ATOM   2287  O   LYS   146      21.867 -11.416  15.888  1.00  0.00           O  
ATOM   2288  N   TYR   147      21.111 -12.676  17.587  1.00  0.00           N  
ATOM   2289  H   TYR   147      20.429 -13.361  17.883  1.00  0.00           H  
ATOM   2290  CA  TYR   147      22.088 -12.193  18.567  1.00  0.00           C  
ATOM   2291  HA  TYR   147      22.992 -11.917  18.030  1.00  0.00           H  
ATOM   2292  CB  TYR   147      21.569 -10.932  19.274  1.00  0.00           C  
ATOM   2293  HB2 TYR   147      21.162 -10.242  18.534  1.00  0.00           H  
ATOM   2294  HB3 TYR   147      20.768 -11.195  19.967  1.00  0.00           H  
ATOM   2295  CG  TYR   147      22.688 -10.231  20.015  1.00  0.00           C  
ATOM   2296  CD1 TYR   147      23.653  -9.545  19.259  1.00  0.00           C  
ATOM   2297  HD1 TYR   147      23.535  -9.479  18.188  1.00  0.00           H  
ATOM   2298  CE1 TYR   147      24.790  -9.005  19.883  1.00  0.00           C  
ATOM   2299  HE1 TYR   147      25.536  -8.494  19.300  1.00  0.00           H  
ATOM   2300  CZ  TYR   147      24.970  -9.156  21.274  1.00  0.00           C  
ATOM   2301  OH  TYR   147      26.103  -8.685  21.857  1.00  0.00           O  
ATOM   2302  HH  TYR   147      26.808  -8.586  21.194  1.00  0.00           H  
ATOM   2303  CE2 TYR   147      23.979  -9.806  22.042  1.00  0.00           C  
ATOM   2304  HE2 TYR   147      24.124  -9.926  23.105  1.00  0.00           H  
ATOM   2305  CD2 TYR   147      22.842 -10.353  21.411  1.00  0.00           C  
ATOM   2306  HD2 TYR   147      22.120 -10.909  21.995  1.00  0.00           H  
ATOM   2307  C   TYR   147      22.499 -13.249  19.598  1.00  0.00           C  
ATOM   2308  O   TYR   147      23.686 -13.404  19.873  1.00  0.00           O  
ATOM   2309  N   GLU   148      21.540 -13.987  20.155  1.00  0.00           N  
ATOM   2310  H   GLU   148      20.586 -13.895  19.830  1.00  0.00           H  
ATOM   2311  CA  GLU   148      21.803 -14.995  21.183  1.00  0.00           C  
ATOM   2312  HA  GLU   148      22.667 -14.642  21.746  1.00  0.00           H  
ATOM   2313  CB  GLU   148      20.596 -15.062  22.145  1.00  0.00           C  
ATOM   2314  HB2 GLU   148      20.273 -14.037  22.334  1.00  0.00           H  
ATOM   2315  HB3 GLU   148      19.770 -15.586  21.661  1.00  0.00           H  
ATOM   2316  CG  GLU   148      20.874 -15.700  23.519  1.00  0.00           C  
ATOM   2317  HG2 GLU   148      20.073 -15.422  24.208  1.00  0.00           H  
ATOM   2318  HG3 GLU   148      20.857 -16.787  23.421  1.00  0.00           H  
ATOM   2319  CD  GLU   148      22.231 -15.248  24.073  1.00  0.00           C  
ATOM   2320  OE1 GLU   148      22.308 -14.096  24.539  1.00  0.00           O  
ATOM   2321  OE2 GLU   148      23.225 -15.983  23.854  1.00  0.00           O  
ATOM   2322  C   GLU   148      22.204 -16.359  20.586  1.00  0.00           C  
ATOM   2323  O   GLU   148      22.223 -16.522  19.362  1.00  0.00           O  
ATOM   2324  N   VAL   149      22.589 -17.297  21.462  1.00  0.00           N  
ATOM   2325  H   VAL   149      22.612 -16.986  22.433  1.00  0.00           H  
ATOM   2326  CA  VAL   149      23.233 -18.612  21.254  1.00  0.00           C  
ATOM   2327  HA  VAL   149      23.305 -18.999  22.271  1.00  0.00           H  
ATOM   2328  CB  VAL   149      22.355 -19.675  20.546  1.00  0.00           C  
ATOM   2329  HB  VAL   149      22.867 -20.632  20.637  1.00  0.00           H  
ATOM   2330  CG1 VAL   149      21.002 -19.842  21.249  1.00  0.00           C  
ATOM   2331 HG11 VAL   149      20.414 -18.928  21.161  1.00  0.00           H  
ATOM   2332 HG12 VAL   149      20.451 -20.665  20.795  1.00  0.00           H  
ATOM   2333 HG13 VAL   149      21.162 -20.066  22.304  1.00  0.00           H  
ATOM   2334  CG2 VAL   149      22.102 -19.449  19.052  1.00  0.00           C  
ATOM   2335 HG21 VAL   149      23.015 -19.116  18.568  1.00  0.00           H  
ATOM   2336 HG22 VAL   149      21.781 -20.374  18.583  1.00  0.00           H  
ATOM   2337 HG23 VAL   149      21.317 -18.712  18.904  1.00  0.00           H  
ATOM   2338  C   VAL   149      24.724 -18.616  20.856  1.00  0.00           C  
ATOM   2339  O   VAL   149      25.248 -19.682  20.543  1.00  0.00           O  
ATOM   2340  N   PRO   150      25.442 -17.477  20.948  1.00  0.00           N  
ATOM   2341  CD  PRO   150      25.194 -16.365  20.044  1.00  0.00           C  
ATOM   2342  HD2 PRO   150      24.693 -15.553  20.566  1.00  0.00           H  
ATOM   2343  HD3 PRO   150      24.603 -16.711  19.206  1.00  0.00           H  
ATOM   2344  CG  PRO   150      26.537 -15.883  19.513  1.00  0.00           C  
ATOM   2345  HG2 PRO   150      26.790 -14.919  19.957  1.00  0.00           H  
ATOM   2346  HG3 PRO   150      26.504 -15.811  18.429  1.00  0.00           H  
ATOM   2347  CB  PRO   150      27.517 -16.956  19.985  1.00  0.00           C  
ATOM   2348  HB2 PRO   150      28.516 -16.554  20.143  1.00  0.00           H  
ATOM   2349  HB3 PRO   150      27.548 -17.771  19.267  1.00  0.00           H  
ATOM   2350  CA  PRO   150      26.869 -17.458  21.267  1.00  0.00           C  
ATOM   2351  HA  PRO   150      27.244 -18.455  21.493  1.00  0.00           H  
ATOM   2352  C   PRO   150      27.200 -16.514  22.437  1.00  0.00           C  
ATOM   2353  O   PRO   150      28.331 -16.495  22.922  1.00  0.00           O  
ATOM   2354  N   CYS   151      26.259 -15.662  22.859  1.00  0.00           N  
ATOM   2355  H   CYS   151      25.308 -15.779  22.534  1.00  0.00           H  
ATOM   2356  CA  CYS   151      26.522 -14.629  23.851  1.00  0.00           C  
ATOM   2357  HA  CYS   151      27.537 -14.268  23.707  1.00  0.00           H  
ATOM   2358  CB  CYS   151      25.564 -13.447  23.654  1.00  0.00           C  
ATOM   2359  HB2 CYS   151      24.532 -13.793  23.689  1.00  0.00           H  
ATOM   2360  HB3 CYS   151      25.708 -12.737  24.467  1.00  0.00           H  
ATOM   2361  SG  CYS   151      25.885 -12.615  22.068  1.00  0.00           S  
ATOM   2362  HG  CYS   151      24.910 -13.198  21.344  1.00  0.00           H  
ATOM   2363  C   CYS   151      26.492 -15.210  25.264  1.00  0.00           C  
ATOM   2364  O   CYS   151      27.424 -14.966  26.030  1.00  0.00           O  
ATOM   2365  N   GLU   152      25.507 -16.052  25.578  1.00  0.00           N  
ATOM   2366  H   GLU   152      24.710 -16.139  24.943  1.00  0.00           H  
ATOM   2367  CA  GLU   152      25.466 -16.765  26.855  1.00  0.00           C  
ATOM   2368  HA  GLU   152      25.692 -16.023  27.609  1.00  0.00           H  
ATOM   2369  CB  GLU   152      24.038 -17.276  27.129  1.00  0.00           C  
ATOM   2370  HB2 GLU   152      23.319 -16.526  26.795  1.00  0.00           H  
ATOM   2371  HB3 GLU   152      23.875 -18.176  26.535  1.00  0.00           H  
ATOM   2372  CG  GLU   152      23.733 -17.593  28.607  1.00  0.00           C  
ATOM   2373  HG2 GLU   152      22.759 -18.087  28.645  1.00  0.00           H  
ATOM   2374  HG3 GLU   152      24.468 -18.306  28.982  1.00  0.00           H  
ATOM   2375  CD  GLU   152      23.686 -16.371  29.548  1.00  0.00           C  
ATOM   2376  OE1 GLU   152      24.106 -15.254  29.173  1.00  0.00           O  
ATOM   2377  OE2 GLU   152      23.269 -16.540  30.715  1.00  0.00           O  
ATOM   2378  C   GLU   152      26.569 -17.840  26.985  1.00  0.00           C  
ATOM   2379  O   GLU   152      26.996 -18.145  28.097  1.00  0.00           O  
ATOM   2380  N   ASN   153      27.158 -18.316  25.878  1.00  0.00           N  
ATOM   2381  H   ASN   153      26.728 -18.137  24.979  1.00  0.00           H  
ATOM   2382  CA  ASN   153      28.396 -19.113  25.902  1.00  0.00           C  
ATOM   2383  HA  ASN   153      28.214 -20.018  26.484  1.00  0.00           H  
ATOM   2384  CB  ASN   153      28.845 -19.525  24.479  1.00  0.00           C  
ATOM   2385  HB2 ASN   153      29.239 -18.660  23.951  1.00  0.00           H  
ATOM   2386  HB3 ASN   153      29.671 -20.230  24.581  1.00  0.00           H  
ATOM   2387  CG  ASN   153      27.799 -20.156  23.571  1.00  0.00           C  
ATOM   2388  OD1 ASN   153      26.643 -19.753  23.531  1.00  0.00           O  
ATOM   2389  ND2 ASN   153      28.195 -21.114  22.768  1.00  0.00           N  
ATOM   2390 HD21 ASN   153      29.166 -21.452  22.791  1.00  0.00           H  
ATOM   2391 HD22 ASN   153      27.564 -21.468  22.073  1.00  0.00           H  
ATOM   2392  C   ASN   153      29.537 -18.330  26.586  1.00  0.00           C  
ATOM   2393  O   ASN   153      30.262 -18.873  27.423  1.00  0.00           O  
ATOM   2394  N   ARG   154      29.663 -17.029  26.273  1.00  0.00           N  
ATOM   2395  H   ARG   154      29.004 -16.650  25.601  1.00  0.00           H  
ATOM   2396  CA  ARG   154      30.662 -16.118  26.862  1.00  0.00           C  
ATOM   2397  HA  ARG   154      31.558 -16.712  27.031  1.00  0.00           H  
ATOM   2398  CB  ARG   154      31.060 -15.031  25.835  1.00  0.00           C  
ATOM   2399  HB2 ARG   154      32.148 -15.044  25.748  1.00  0.00           H  
ATOM   2400  HB3 ARG   154      30.653 -15.302  24.861  1.00  0.00           H  
ATOM   2401  CG  ARG   154      30.635 -13.589  26.157  1.00  0.00           C  
ATOM   2402  HG2 ARG   154      29.552 -13.529  26.254  1.00  0.00           H  
ATOM   2403  HG3 ARG   154      31.091 -13.298  27.100  1.00  0.00           H  
ATOM   2404  CD  ARG   154      31.119 -12.582  25.106  1.00  0.00           C  
ATOM   2405  HD2 ARG   154      30.895 -11.570  25.448  1.00  0.00           H  
ATOM   2406  HD3 ARG   154      32.202 -12.669  25.023  1.00  0.00           H  
ATOM   2407  NE  ARG   154      30.532 -12.802  23.775  1.00  0.00           N  
ATOM   2408  HE  ARG   154      31.094 -13.338  23.123  1.00  0.00           H  
ATOM   2409  CZ  ARG   154      29.370 -12.366  23.329  1.00  0.00           C  
ATOM   2410  NH1 ARG   154      28.518 -11.727  24.080  1.00  0.00           N  
ATOM   2411 HH11 ARG   154      28.722 -11.615  25.056  1.00  0.00           H  
ATOM   2412 HH12 ARG   154      27.634 -11.443  23.694  1.00  0.00           H  
ATOM   2413  NH2 ARG   154      29.026 -12.584  22.097  1.00  0.00           N  
ATOM   2414 HH21 ARG   154      29.660 -13.080  21.496  1.00  0.00           H  
ATOM   2415 HH22 ARG   154      28.107 -12.332  21.771  1.00  0.00           H  
ATOM   2416  C   ARG   154      30.279 -15.594  28.254  1.00  0.00           C  
ATOM   2417  O   ARG   154      31.124 -15.045  28.961  1.00  0.00           O  
ATOM   2418  N   SER   155      29.039 -15.802  28.698  1.00  0.00           N  
ATOM   2419  H   SER   155      28.394 -16.252  28.060  1.00  0.00           H  
ATOM   2420  CA  SER   155      28.501 -15.372  30.002  1.00  0.00           C  
ATOM   2421  HA  SER   155      28.766 -14.325  30.126  1.00  0.00           H  
ATOM   2422  CB  SER   155      26.980 -15.441  29.991  1.00  0.00           C  
ATOM   2423  HB2 SER   155      26.644 -16.369  29.544  1.00  0.00           H  
ATOM   2424  HB3 SER   155      26.567 -15.415  30.995  1.00  0.00           H  
ATOM   2425  OG  SER   155      26.487 -14.336  29.280  1.00  0.00           O  
ATOM   2426  HG  SER   155      25.541 -14.568  29.096  1.00  0.00           H  
ATOM   2427  C   SER   155      29.056 -16.106  31.231  1.00  0.00           C  
ATOM   2428  O   SER   155      28.412 -16.137  32.284  1.00  0.00           O  
ATOM   2429  N   GLN   156      30.276 -16.636  31.156  1.00  0.00           N  
ATOM   2430  H   GLN   156      30.785 -16.500  30.291  1.00  0.00           H  
ATOM   2431  CA  GLN   156      30.981 -17.258  32.274  1.00  0.00           C  
ATOM   2432  HA  GLN   156      30.353 -18.054  32.677  1.00  0.00           H  
ATOM   2433  CB  GLN   156      32.294 -17.888  31.765  1.00  0.00           C  
ATOM   2434  HB2 GLN   156      32.973 -17.100  31.437  1.00  0.00           H  
ATOM   2435  HB3 GLN   156      32.766 -18.421  32.591  1.00  0.00           H  
ATOM   2436  CG  GLN   156      32.087 -18.868  30.591  1.00  0.00           C  
ATOM   2437  HG2 GLN   156      31.803 -18.306  29.702  1.00  0.00           H  
ATOM   2438  HG3 GLN   156      33.030 -19.369  30.372  1.00  0.00           H  
ATOM   2439  CD  GLN   156      31.026 -19.933  30.867  1.00  0.00           C  
ATOM   2440  OE1 GLN   156      30.855 -20.401  31.982  1.00  0.00           O  
ATOM   2441  NE2 GLN   156      30.254 -20.324  29.880  1.00  0.00           N  
ATOM   2442 HE21 GLN   156      30.334 -19.904  28.956  1.00  0.00           H  
ATOM   2443 HE22 GLN   156      29.554 -21.011  30.085  1.00  0.00           H  
ATOM   2444  C   GLN   156      31.204 -16.223  33.389  1.00  0.00           C  
ATOM   2445  O   GLN   156      32.041 -15.325  33.267  1.00  0.00           O  
ATOM   2446  N   GLY   157      30.370 -16.294  34.435  1.00  0.00           N  
ATOM   2447  H   GLY   157      29.690 -17.041  34.420  1.00  0.00           H  
ATOM   2448  CA  GLY   157      30.248 -15.278  35.491  1.00  0.00           C  
ATOM   2449  HA2 GLY   157      29.640 -15.685  36.298  1.00  0.00           H  
ATOM   2450  HA3 GLY   157      31.241 -15.063  35.888  1.00  0.00           H  
ATOM   2451  C   GLY   157      29.617 -13.942  35.054  1.00  0.00           C  
ATOM   2452  O   GLY   157      29.719 -12.963  35.792  1.00  0.00           O  
ATOM   2453  N   ARG   158      29.016 -13.869  33.855  1.00  0.00           N  
ATOM   2454  H   ARG   158      28.928 -14.740  33.342  1.00  0.00           H  
ATOM   2455  CA  ARG   158      28.810 -12.610  33.108  1.00  0.00           C  
ATOM   2456  HA  ARG   158      28.873 -11.785  33.811  1.00  0.00           H  
ATOM   2457  CB  ARG   158      29.961 -12.444  32.099  1.00  0.00           C  
ATOM   2458  HB2 ARG   158      30.111 -13.377  31.557  1.00  0.00           H  
ATOM   2459  HB3 ARG   158      29.689 -11.669  31.385  1.00  0.00           H  
ATOM   2460  CG  ARG   158      31.285 -12.005  32.735  1.00  0.00           C  
ATOM   2461  HG2 ARG   158      31.157 -11.004  33.148  1.00  0.00           H  
ATOM   2462  HG3 ARG   158      31.577 -12.679  33.540  1.00  0.00           H  
ATOM   2463  CD  ARG   158      32.390 -11.964  31.675  1.00  0.00           C  
ATOM   2464  HD2 ARG   158      32.002 -11.500  30.768  1.00  0.00           H  
ATOM   2465  HD3 ARG   158      33.206 -11.345  32.051  1.00  0.00           H  
ATOM   2466  NE  ARG   158      32.927 -13.305  31.379  1.00  0.00           N  
ATOM   2467  HE  ARG   158      32.716 -14.050  32.034  1.00  0.00           H  
ATOM   2468  CZ  ARG   158      33.859 -13.562  30.478  1.00  0.00           C  
ATOM   2469  NH1 ARG   158      34.127 -12.733  29.514  1.00  0.00           N  
ATOM   2470 HH11 ARG   158      33.494 -11.989  29.297  1.00  0.00           H  
ATOM   2471 HH12 ARG   158      34.952 -12.896  28.922  1.00  0.00           H  
ATOM   2472  NH2 ARG   158      34.572 -14.641  30.566  1.00  0.00           N  
ATOM   2473 HH21 ARG   158      34.452 -15.286  31.316  1.00  0.00           H  
ATOM   2474 HH22 ARG   158      35.407 -14.708  29.966  1.00  0.00           H  
ATOM   2475  C   ARG   158      27.447 -12.389  32.426  1.00  0.00           C  
ATOM   2476  O   ARG   158      27.253 -11.294  31.922  1.00  0.00           O  
ATOM   2477  N   THR   159      26.534 -13.364  32.427  1.00  0.00           N  
ATOM   2478  H   THR   159      26.850 -14.249  32.788  1.00  0.00           H  
ATOM   2479  CA  THR   159      25.071 -13.272  32.139  1.00  0.00           C  
ATOM   2480  HA  THR   159      24.747 -14.234  31.736  1.00  0.00           H  
ATOM   2481  CB  THR   159      24.295 -13.050  33.444  1.00  0.00           C  
ATOM   2482  HB  THR   159      23.233 -13.002  33.208  1.00  0.00           H  
ATOM   2483  CG2 THR   159      24.525 -14.146  34.479  1.00  0.00           C  
ATOM   2484 HG21 THR   159      25.558 -14.143  34.825  1.00  0.00           H  
ATOM   2485 HG22 THR   159      23.859 -13.991  35.326  1.00  0.00           H  
ATOM   2486 HG23 THR   159      24.289 -15.103  34.024  1.00  0.00           H  
ATOM   2487  OG1 THR   159      24.687 -11.825  34.020  1.00  0.00           O  
ATOM   2488  HG1 THR   159      24.670 -11.206  33.268  1.00  0.00           H  
ATOM   2489  C   THR   159      24.564 -12.196  31.151  1.00  0.00           C  
ATOM   2490  O   THR   159      24.553 -11.002  31.477  1.00  0.00           O  
ATOM   2491  N   VAL   160      23.978 -12.600  30.022  1.00  0.00           N  
ATOM   2492  H   VAL   160      23.946 -13.597  29.806  1.00  0.00           H  
ATOM   2493  CA  VAL   160      23.190 -11.710  29.153  1.00  0.00           C  
ATOM   2494  HA  VAL   160      23.745 -10.790  29.025  1.00  0.00           H  
ATOM   2495  CB  VAL   160      22.976 -12.315  27.748  1.00  0.00           C  
ATOM   2496  HB  VAL   160      22.506 -13.294  27.845  1.00  0.00           H  
ATOM   2497  CG1 VAL   160      22.081 -11.428  26.864  1.00  0.00           C  
ATOM   2498 HG11 VAL   160      22.480 -10.415  26.814  1.00  0.00           H  
ATOM   2499 HG12 VAL   160      22.041 -11.845  25.856  1.00  0.00           H  
ATOM   2500 HG13 VAL   160      21.064 -11.414  27.250  1.00  0.00           H  
ATOM   2501  CG2 VAL   160      24.309 -12.473  27.009  1.00  0.00           C  
ATOM   2502 HG21 VAL   160      24.983 -13.111  27.575  1.00  0.00           H  
ATOM   2503 HG22 VAL   160      24.118 -12.962  26.056  1.00  0.00           H  
ATOM   2504 HG23 VAL   160      24.773 -11.502  26.842  1.00  0.00           H  
ATOM   2505  C   VAL   160      21.849 -11.365  29.803  1.00  0.00           C  
ATOM   2506  O   VAL   160      21.162 -12.243  30.322  1.00  0.00           O  
ATOM   2507  N   VAL   161      21.435 -10.093  29.723  1.00  0.00           N  
ATOM   2508  H   VAL   161      22.067  -9.427  29.291  1.00  0.00           H  
ATOM   2509  CA  VAL   161      20.035  -9.686  29.963  1.00  0.00           C  
ATOM   2510  HA  VAL   161      19.412 -10.566  29.792  1.00  0.00           H  
ATOM   2511  CB  VAL   161      19.743  -9.251  31.419  1.00  0.00           C  
ATOM   2512  HB  VAL   161      18.692  -8.963  31.465  1.00  0.00           H  
ATOM   2513  CG1 VAL   161      19.930 -10.387  32.431  1.00  0.00           C  
ATOM   2514 HG11 VAL   161      20.984 -10.661  32.503  1.00  0.00           H  
ATOM   2515 HG12 VAL   161      19.577 -10.080  33.415  1.00  0.00           H  
ATOM   2516 HG13 VAL   161      19.361 -11.261  32.114  1.00  0.00           H  
ATOM   2517  CG2 VAL   161      20.563  -8.057  31.912  1.00  0.00           C  
ATOM   2518 HG21 VAL   161      20.291  -7.166  31.362  1.00  0.00           H  
ATOM   2519 HG22 VAL   161      20.344  -7.875  32.963  1.00  0.00           H  
ATOM   2520 HG23 VAL   161      21.627  -8.260  31.792  1.00  0.00           H  
ATOM   2521  C   VAL   161      19.583  -8.635  28.943  1.00  0.00           C  
ATOM   2522  O   VAL   161      20.105  -7.517  28.892  1.00  0.00           O  
ATOM   2523  N   LEU   162      18.598  -9.009  28.126  1.00  0.00           N  
ATOM   2524  H   LEU   162      18.213  -9.932  28.249  1.00  0.00           H  
ATOM   2525  CA  LEU   162      17.983  -8.176  27.087  1.00  0.00           C  
ATOM   2526  HA  LEU   162      18.745  -7.540  26.632  1.00  0.00           H  
ATOM   2527  CB  LEU   162      17.400  -9.100  25.998  1.00  0.00           C  
ATOM   2528  HB2 LEU   162      16.608  -9.703  26.442  1.00  0.00           H  
ATOM   2529  HB3 LEU   162      16.939  -8.481  25.234  1.00  0.00           H  
ATOM   2530  CG  LEU   162      18.406 -10.047  25.310  1.00  0.00           C  
ATOM   2531  HG  LEU   162      18.751 -10.788  26.032  1.00  0.00           H  
ATOM   2532  CD1 LEU   162      17.715 -10.782  24.161  1.00  0.00           C  
ATOM   2533 HD11 LEU   162      17.383 -10.067  23.407  1.00  0.00           H  
ATOM   2534 HD12 LEU   162      18.413 -11.488  23.710  1.00  0.00           H  
ATOM   2535 HD13 LEU   162      16.856 -11.332  24.543  1.00  0.00           H  
ATOM   2536  CD2 LEU   162      19.623  -9.319  24.740  1.00  0.00           C  
ATOM   2537 HD21 LEU   162      20.214  -8.908  25.556  1.00  0.00           H  
ATOM   2538 HD22 LEU   162      20.252 -10.021  24.191  1.00  0.00           H  
ATOM   2539 HD23 LEU   162      19.306  -8.514  24.077  1.00  0.00           H  
ATOM   2540  C   LEU   162      16.905  -7.244  27.670  1.00  0.00           C  
ATOM   2541  O   LEU   162      16.186  -7.631  28.593  1.00  0.00           O  
ATOM   2542  N   TYR   163      16.782  -6.028  27.136  1.00  0.00           N  
ATOM   2543  H   TYR   163      17.345  -5.830  26.306  1.00  0.00           H  
ATOM   2544  CA  TYR   163      15.782  -5.021  27.521  1.00  0.00           C  
ATOM   2545  HA  TYR   163      14.939  -5.523  27.998  1.00  0.00           H  
ATOM   2546  CB  TYR   163      16.363  -4.023  28.545  1.00  0.00           C  
ATOM   2547  HB2 TYR   163      17.398  -3.802  28.285  1.00  0.00           H  
ATOM   2548  HB3 TYR   163      15.812  -3.086  28.461  1.00  0.00           H  
ATOM   2549  CG  TYR   163      16.291  -4.464  30.003  1.00  0.00           C  
ATOM   2550  CD1 TYR   163      17.189  -5.425  30.505  1.00  0.00           C  
ATOM   2551  HD1 TYR   163      17.907  -5.884  29.840  1.00  0.00           H  
ATOM   2552  CE1 TYR   163      17.112  -5.845  31.847  1.00  0.00           C  
ATOM   2553  HE1 TYR   163      17.790  -6.604  32.206  1.00  0.00           H  
ATOM   2554  CZ  TYR   163      16.129  -5.301  32.703  1.00  0.00           C  
ATOM   2555  OH  TYR   163      16.052  -5.725  33.996  1.00  0.00           O  
ATOM   2556  HH  TYR   163      16.756  -6.359  34.162  1.00  0.00           H  
ATOM   2557  CE2 TYR   163      15.233  -4.328  32.209  1.00  0.00           C  
ATOM   2558  HE2 TYR   163      14.475  -3.911  32.859  1.00  0.00           H  
ATOM   2559  CD2 TYR   163      15.316  -3.915  30.863  1.00  0.00           C  
ATOM   2560  HD2 TYR   163      14.612  -3.188  30.486  1.00  0.00           H  
ATOM   2561  C   TYR   163      15.233  -4.330  26.259  1.00  0.00           C  
ATOM   2562  O   TYR   163      15.685  -3.254  25.854  1.00  0.00           O  
ATOM   2563  N   VAL   164      14.231  -4.967  25.649  1.00  0.00           N  
ATOM   2564  H   VAL   164      14.009  -5.887  25.993  1.00  0.00           H  
ATOM   2565  CA  VAL   164      13.672  -4.593  24.341  1.00  0.00           C  
ATOM   2566  HA  VAL   164      14.495  -4.571  23.626  1.00  0.00           H  
ATOM   2567  CB  VAL   164      12.662  -5.659  23.851  1.00  0.00           C  
ATOM   2568  HB  VAL   164      11.869  -5.761  24.593  1.00  0.00           H  
ATOM   2569  CG1 VAL   164      12.016  -5.282  22.511  1.00  0.00           C  
ATOM   2570 HG11 VAL   164      12.789  -5.037  21.782  1.00  0.00           H  
ATOM   2571 HG12 VAL   164      11.412  -6.109  22.138  1.00  0.00           H  
ATOM   2572 HG13 VAL   164      11.360  -4.428  22.651  1.00  0.00           H  
ATOM   2573  CG2 VAL   164      13.306  -7.038  23.658  1.00  0.00           C  
ATOM   2574 HG21 VAL   164      13.777  -7.373  24.582  1.00  0.00           H  
ATOM   2575 HG22 VAL   164      12.551  -7.768  23.374  1.00  0.00           H  
ATOM   2576 HG23 VAL   164      14.071  -6.986  22.883  1.00  0.00           H  
ATOM   2577  C   VAL   164      13.024  -3.205  24.366  1.00  0.00           C  
ATOM   2578  O   VAL   164      12.039  -2.970  25.067  1.00  0.00           O  
ATOM   2579  N   VAL   165      13.518  -2.303  23.516  1.00  0.00           N  
ATOM   2580  H   VAL   165      14.315  -2.588  22.955  1.00  0.00           H  
ATOM   2581  CA  VAL   165      12.764  -1.138  23.038  1.00  0.00           C  
ATOM   2582  HA  VAL   165      12.123  -0.762  23.836  1.00  0.00           H  
ATOM   2583  CB  VAL   165      13.730  -0.009  22.625  1.00  0.00           C  
ATOM   2584  HB  VAL   165      14.586  -0.435  22.111  1.00  0.00           H  
ATOM   2585  CG1 VAL   165      13.093   1.057  21.725  1.00  0.00           C  
ATOM   2586 HG11 VAL   165      12.182   1.422  22.186  1.00  0.00           H  
ATOM   2587 HG12 VAL   165      13.782   1.887  21.586  1.00  0.00           H  
ATOM   2588 HG13 VAL   165      12.858   0.638  20.747  1.00  0.00           H  
ATOM   2589  CG2 VAL   165      14.250   0.708  23.874  1.00  0.00           C  
ATOM   2590 HG21 VAL   165      14.669  -0.024  24.563  1.00  0.00           H  
ATOM   2591 HG22 VAL   165      15.035   1.412  23.596  1.00  0.00           H  
ATOM   2592 HG23 VAL   165      13.438   1.241  24.367  1.00  0.00           H  
ATOM   2593  C   VAL   165      11.863  -1.630  21.904  1.00  0.00           C  
ATOM   2594  O   VAL   165      12.323  -1.901  20.789  1.00  0.00           O  
ATOM   2595  N   SER   166      10.582  -1.834  22.216  1.00  0.00           N  
ATOM   2596  H   SER   166      10.258  -1.572  23.141  1.00  0.00           H  
ATOM   2597  CA  SER   166       9.620  -2.463  21.310  1.00  0.00           C  
ATOM   2598  HA  SER   166      10.089  -3.356  20.901  1.00  0.00           H  
ATOM   2599  CB  SER   166       8.380  -2.939  22.061  1.00  0.00           C  
ATOM   2600  HB2 SER   166       8.684  -3.439  22.983  1.00  0.00           H  
ATOM   2601  HB3 SER   166       7.759  -2.079  22.301  1.00  0.00           H  
ATOM   2602  OG  SER   166       7.617  -3.838  21.281  1.00  0.00           O  
ATOM   2603  HG  SER   166       6.746  -3.920  21.742  1.00  0.00           H  
ATOM   2604  C   SER   166       9.238  -1.556  20.140  1.00  0.00           C  
ATOM   2605  O   SER   166       9.376  -0.329  20.178  1.00  0.00           O  
ATOM   2606  N   ALA   167       8.781  -2.184  19.063  1.00  0.00           N  
ATOM   2607  H   ALA   167       8.699  -3.188  19.114  1.00  0.00           H  
ATOM   2608  CA  ALA   167       8.630  -1.538  17.779  1.00  0.00           C  
ATOM   2609  HA  ALA   167       9.493  -0.892  17.617  1.00  0.00           H  
ATOM   2610  CB  ALA   167       8.632  -2.628  16.702  1.00  0.00           C  
ATOM   2611  HB1 ALA   167       7.689  -3.176  16.699  1.00  0.00           H  
ATOM   2612  HB2 ALA   167       8.808  -2.159  15.742  1.00  0.00           H  
ATOM   2613  HB3 ALA   167       9.450  -3.326  16.876  1.00  0.00           H  
ATOM   2614  C   ALA   167       7.370  -0.670  17.801  1.00  0.00           C  
ATOM   2615  O   ALA   167       6.260  -1.196  17.768  1.00  0.00           O  
ATOM   2616  N   TYR   168       7.529   0.653  17.877  1.00  0.00           N  
ATOM   2617  H   TYR   168       8.477   0.993  17.949  1.00  0.00           H  
ATOM   2618  CA  TYR   168       6.458   1.612  18.178  1.00  0.00           C  
ATOM   2619  HA  TYR   168       5.846   1.167  18.963  1.00  0.00           H  
ATOM   2620  CB  TYR   168       7.064   2.883  18.798  1.00  0.00           C  
ATOM   2621  HB2 TYR   168       6.255   3.585  18.993  1.00  0.00           H  
ATOM   2622  HB3 TYR   168       7.489   2.615  19.766  1.00  0.00           H  
ATOM   2623  CG  TYR   168       8.141   3.587  17.991  1.00  0.00           C  
ATOM   2624  CD1 TYR   168       7.806   4.693  17.185  1.00  0.00           C  
ATOM   2625  HD1 TYR   168       6.780   5.037  17.144  1.00  0.00           H  
ATOM   2626  CE1 TYR   168       8.799   5.355  16.438  1.00  0.00           C  
ATOM   2627  HE1 TYR   168       8.536   6.204  15.826  1.00  0.00           H  
ATOM   2628  CZ  TYR   168      10.139   4.918  16.512  1.00  0.00           C  
ATOM   2629  OH  TYR   168      11.106   5.558  15.806  1.00  0.00           O  
ATOM   2630  HH  TYR   168      10.818   6.413  15.486  1.00  0.00           H  
ATOM   2631  CE2 TYR   168      10.477   3.820  17.330  1.00  0.00           C  
ATOM   2632  HE2 TYR   168      11.508   3.502  17.386  1.00  0.00           H  
ATOM   2633  CD2 TYR   168       9.482   3.160  18.075  1.00  0.00           C  
ATOM   2634  HD2 TYR   168       9.756   2.334  18.722  1.00  0.00           H  
ATOM   2635  C   TYR   168       5.485   1.864  17.006  1.00  0.00           C  
ATOM   2636  O   TYR   168       5.418   2.939  16.413  1.00  0.00           O  
ATOM   2637  N   ARG   169       4.705   0.835  16.662  1.00  0.00           N  
ATOM   2638  H   ARG   169       4.892  -0.036  17.143  1.00  0.00           H  
ATOM   2639  CA  ARG   169       3.487   0.941  15.842  1.00  0.00           C  
ATOM   2640  HA  ARG   169       3.742   1.493  14.939  1.00  0.00           H  
ATOM   2641  CB  ARG   169       2.966  -0.448  15.412  1.00  0.00           C  
ATOM   2642  HB2 ARG   169       2.180  -0.295  14.672  1.00  0.00           H  
ATOM   2643  HB3 ARG   169       3.766  -0.983  14.901  1.00  0.00           H  
ATOM   2644  CG  ARG   169       2.396  -1.361  16.517  1.00  0.00           C  
ATOM   2645  HG2 ARG   169       1.694  -0.815  17.148  1.00  0.00           H  
ATOM   2646  HG3 ARG   169       1.852  -2.162  16.028  1.00  0.00           H  
ATOM   2647  CD  ARG   169       3.519  -1.957  17.371  1.00  0.00           C  
ATOM   2648  HD2 ARG   169       4.318  -2.302  16.712  1.00  0.00           H  
ATOM   2649  HD3 ARG   169       3.887  -1.165  18.019  1.00  0.00           H  
ATOM   2650  NE  ARG   169       3.116  -3.086  18.219  1.00  0.00           N  
ATOM   2651  HE  ARG   169       2.418  -3.713  17.852  1.00  0.00           H  
ATOM   2652  CZ  ARG   169       3.732  -3.469  19.320  1.00  0.00           C  
ATOM   2653  NH1 ARG   169       4.860  -2.960  19.706  1.00  0.00           N  
ATOM   2654 HH11 ARG   169       5.328  -2.233  19.182  1.00  0.00           H  
ATOM   2655 HH12 ARG   169       5.215  -3.215  20.626  1.00  0.00           H  
ATOM   2656  NH2 ARG   169       3.213  -4.375  20.088  1.00  0.00           N  
ATOM   2657 HH21 ARG   169       2.299  -4.749  19.868  1.00  0.00           H  
ATOM   2658 HH22 ARG   169       3.486  -4.309  21.075  1.00  0.00           H  
ATOM   2659  C   ARG   169       2.408   1.767  16.551  1.00  0.00           C  
ATOM   2660  O   ARG   169       2.469   1.938  17.770  1.00  0.00           O  
ATOM   2661  N   HIE   170       1.438   2.241  15.762  1.00  0.00           N  
ATOM   2662  H   HIE   170       1.431   1.912  14.810  1.00  0.00           H  
ATOM   2663  CA  HIE   170       0.245   2.980  16.202  1.00  0.00           C  
ATOM   2664  HA  HIE   170      -0.227   3.429  15.326  1.00  0.00           H  
ATOM   2665  CB  HIE   170      -0.777   1.994  16.799  1.00  0.00           C  
ATOM   2666  HB2 HIE   170      -0.332   1.474  17.648  1.00  0.00           H  
ATOM   2667  HB3 HIE   170      -1.633   2.562  17.166  1.00  0.00           H  
ATOM   2668  CG  HIE   170      -1.271   0.964  15.801  1.00  0.00           C  
ATOM   2669  ND1 HIE   170      -0.465   0.116  15.034  1.00  0.00           N  
ATOM   2670  CE1 HIE   170      -1.300  -0.650  14.316  1.00  0.00           C  
ATOM   2671  HE1 HIE   170      -0.992  -1.447  13.649  1.00  0.00           H  
ATOM   2672  NE2 HIE   170      -2.576  -0.340  14.600  1.00  0.00           N  
ATOM   2673  HE2 HIE   170      -3.381  -0.842  14.245  1.00  0.00           H  
ATOM   2674  CD2 HIE   170      -2.579   0.677  15.532  1.00  0.00           C  
ATOM   2675  HD2 HIE   170      -3.441   1.145  15.985  1.00  0.00           H  
ATOM   2676  C   HIE   170       0.638   4.147  17.114  1.00  0.00           C  
ATOM   2677  O   HIE   170       0.456   4.101  18.331  1.00  0.00           O  
ATOM   2678  N   GLY   171       1.257   5.162  16.503  1.00  0.00           N  
ATOM   2679  H   GLY   171       1.141   5.268  15.505  1.00  0.00           H  
ATOM   2680  CA  GLY   171       2.007   6.229  17.167  1.00  0.00           C  
ATOM   2681  HA2 GLY   171       2.878   5.785  17.638  1.00  0.00           H  
ATOM   2682  HA3 GLY   171       2.347   6.935  16.412  1.00  0.00           H  
ATOM   2683  C   GLY   171       1.211   7.011  18.210  1.00  0.00           C  
ATOM   2684  O   GLY   171       1.791   7.414  19.222  1.00  0.00           O  
ATOM   2685  N   VAL   172      -0.116   7.056  18.038  1.00  0.00           N  
ATOM   2686  H   VAL   172      -0.425   6.840  17.092  1.00  0.00           H  
ATOM   2687  CA  VAL   172      -1.146   7.338  19.053  1.00  0.00           C  
ATOM   2688  HA  VAL   172      -1.332   8.411  19.078  1.00  0.00           H  
ATOM   2689  CB  VAL   172      -2.467   6.608  18.708  1.00  0.00           C  
ATOM   2690  HB  VAL   172      -2.318   5.533  18.818  1.00  0.00           H  
ATOM   2691  CG1 VAL   172      -3.591   7.020  19.663  1.00  0.00           C  
ATOM   2692 HG11 VAL   172      -3.777   8.092  19.584  1.00  0.00           H  
ATOM   2693 HG12 VAL   172      -4.502   6.472  19.427  1.00  0.00           H  
ATOM   2694 HG13 VAL   172      -3.320   6.787  20.689  1.00  0.00           H  
ATOM   2695  CG2 VAL   172      -2.936   6.829  17.267  1.00  0.00           C  
ATOM   2696 HG21 VAL   172      -2.231   6.384  16.567  1.00  0.00           H  
ATOM   2697 HG22 VAL   172      -3.898   6.345  17.109  1.00  0.00           H  
ATOM   2698 HG23 VAL   172      -3.021   7.892  17.059  1.00  0.00           H  
ATOM   2699  C   VAL   172      -0.682   6.908  20.447  1.00  0.00           C  
ATOM   2700  O   VAL   172      -0.439   7.744  21.309  1.00  0.00           O  
ATOM   2701  N   TRP   173      -0.463   5.610  20.661  1.00  0.00           N  
ATOM   2702  H   TRP   173      -0.605   4.963  19.895  1.00  0.00           H  
ATOM   2703  CA  TRP   173       0.184   5.114  21.876  1.00  0.00           C  
ATOM   2704  HA  TRP   173      -0.046   5.783  22.704  1.00  0.00           H  
ATOM   2705  CB  TRP   173      -0.356   3.726  22.240  1.00  0.00           C  
ATOM   2706  HB2 TRP   173       0.137   2.994  21.599  1.00  0.00           H  
ATOM   2707  HB3 TRP   173      -0.081   3.499  23.270  1.00  0.00           H  
ATOM   2708  CG  TRP   173      -1.839   3.547  22.083  1.00  0.00           C  
ATOM   2709  CD1 TRP   173      -2.425   2.502  21.461  1.00  0.00           C  
ATOM   2710  HD1 TRP   173      -1.879   1.669  21.024  1.00  0.00           H  
ATOM   2711  NE1 TRP   173      -3.795   2.675  21.452  1.00  0.00           N  
ATOM   2712  HE1 TRP   173      -4.430   2.022  21.019  1.00  0.00           H  
ATOM   2713  CE2 TRP   173      -4.161   3.859  22.056  1.00  0.00           C  
ATOM   2714  CZ2 TRP   173      -5.396   4.501  22.237  1.00  0.00           C  
ATOM   2715  HZ2 TRP   173      -6.303   4.052  21.862  1.00  0.00           H  
ATOM   2716  CH2 TRP   173      -5.430   5.756  22.869  1.00  0.00           C  
ATOM   2717  HH2 TRP   173      -6.368   6.286  22.974  1.00  0.00           H  
ATOM   2718  CZ3 TRP   173      -4.238   6.334  23.341  1.00  0.00           C  
ATOM   2719  HZ3 TRP   173      -4.261   7.318  23.792  1.00  0.00           H  
ATOM   2720  CE3 TRP   173      -3.009   5.666  23.181  1.00  0.00           C  
ATOM   2721  HE3 TRP   173      -2.098   6.132  23.518  1.00  0.00           H  
ATOM   2722  CD2 TRP   173      -2.932   4.423  22.511  1.00  0.00           C  
ATOM   2723  C   TRP   173       1.704   5.107  21.725  1.00  0.00           C  
ATOM   2724  O   TRP   173       2.397   5.466  22.673  1.00  0.00           O  
ATOM   2725  N   SER   174       2.205   4.760  20.531  1.00  0.00           N  
ATOM   2726  H   SER   174       1.533   4.554  19.799  1.00  0.00           H  
ATOM   2727  CA  SER   174       3.597   4.378  20.264  1.00  0.00           C  
ATOM   2728  HA  SER   174       3.666   4.037  19.231  1.00  0.00           H  
ATOM   2729  CB  SER   174       4.562   5.558  20.423  1.00  0.00           C  
ATOM   2730  HB2 SER   174       4.398   6.027  21.388  1.00  0.00           H  
ATOM   2731  HB3 SER   174       5.589   5.197  20.390  1.00  0.00           H  
ATOM   2732  OG  SER   174       4.386   6.505  19.395  1.00  0.00           O  
ATOM   2733  HG  SER   174       3.478   6.857  19.457  1.00  0.00           H  
ATOM   2734  C   SER   174       3.992   3.209  21.158  1.00  0.00           C  
ATOM   2735  O   SER   174       4.646   3.394  22.182  1.00  0.00           O  
ATOM   2736  N   ASN   175       3.565   2.000  20.781  1.00  0.00           N  
ATOM   2737  H   ASN   175       2.988   1.943  19.947  1.00  0.00           H  
ATOM   2738  CA  ASN   175       3.789   0.763  21.538  1.00  0.00           C  
ATOM   2739  HA  ASN   175       3.438   0.919  22.561  1.00  0.00           H  
ATOM   2740  CB  ASN   175       2.934  -0.359  20.918  1.00  0.00           C  
ATOM   2741  HB2 ASN   175       2.896  -0.258  19.836  1.00  0.00           H  
ATOM   2742  HB3 ASN   175       3.390  -1.314  21.152  1.00  0.00           H  
ATOM   2743  CG  ASN   175       1.517  -0.392  21.457  1.00  0.00           C  
ATOM   2744  OD1 ASN   175       0.697   0.461  21.169  1.00  0.00           O  
ATOM   2745  ND2 ASN   175       1.188  -1.380  22.256  1.00  0.00           N  
ATOM   2746 HD21 ASN   175       1.863  -2.119  22.475  1.00  0.00           H  
ATOM   2747 HD22 ASN   175       0.278  -1.358  22.674  1.00  0.00           H  
ATOM   2748  C   ASN   175       5.289   0.395  21.646  1.00  0.00           C  
ATOM   2749  O   ASN   175       5.788  -0.471  20.931  1.00  0.00           O  
ATOM   2750  N   LEU   176       6.004   1.088  22.536  1.00  0.00           N  
ATOM   2751  H   LEU   176       5.544   1.898  22.940  1.00  0.00           H  
ATOM   2752  CA  LEU   176       7.435   0.930  22.807  1.00  0.00           C  
ATOM   2753  HA  LEU   176       7.895   0.490  21.924  1.00  0.00           H  
ATOM   2754  CB  LEU   176       8.034   2.337  22.997  1.00  0.00           C  
ATOM   2755  HB2 LEU   176       7.656   2.967  22.190  1.00  0.00           H  
ATOM   2756  HB3 LEU   176       7.679   2.769  23.934  1.00  0.00           H  
ATOM   2757  CG  LEU   176       9.576   2.350  22.950  1.00  0.00           C  
ATOM   2758  HG  LEU   176       9.937   1.427  22.500  1.00  0.00           H  
ATOM   2759  CD1 LEU   176      10.084   3.523  22.107  1.00  0.00           C  
ATOM   2760 HD11 LEU   176       9.739   4.465  22.529  1.00  0.00           H  
ATOM   2761 HD12 LEU   176      11.172   3.518  22.079  1.00  0.00           H  
ATOM   2762 HD13 LEU   176       9.712   3.424  21.087  1.00  0.00           H  
ATOM   2763  CD2 LEU   176      10.187   2.504  24.344  1.00  0.00           C  
ATOM   2764 HD21 LEU   176       9.824   1.711  24.996  1.00  0.00           H  
ATOM   2765 HD22 LEU   176      11.271   2.429  24.279  1.00  0.00           H  
ATOM   2766 HD23 LEU   176       9.915   3.472  24.762  1.00  0.00           H  
ATOM   2767  C   LEU   176       7.724  -0.031  23.977  1.00  0.00           C  
ATOM   2768  O   LEU   176       8.821  -0.568  24.059  1.00  0.00           O  
ATOM   2769  N   GLU   177       6.729  -0.275  24.841  1.00  0.00           N  
ATOM   2770  H   GLU   177       5.905   0.285  24.697  1.00  0.00           H  
ATOM   2771  CA  GLU   177       6.535  -1.456  25.721  1.00  0.00           C  
ATOM   2772  HA  GLU   177       5.731  -1.187  26.406  1.00  0.00           H  
ATOM   2773  CB  GLU   177       6.002  -2.644  24.895  1.00  0.00           C  
ATOM   2774  HB2 GLU   177       6.752  -2.894  24.153  1.00  0.00           H  
ATOM   2775  HB3 GLU   177       5.871  -3.515  25.537  1.00  0.00           H  
ATOM   2776  CG  GLU   177       4.650  -2.342  24.217  1.00  0.00           C  
ATOM   2777  HG2 GLU   177       3.860  -2.440  24.965  1.00  0.00           H  
ATOM   2778  HG3 GLU   177       4.626  -1.311  23.863  1.00  0.00           H  
ATOM   2779  CD  GLU   177       4.336  -3.236  23.010  1.00  0.00           C  
ATOM   2780  OE1 GLU   177       3.144  -3.364  22.658  1.00  0.00           O  
ATOM   2781  OE2 GLU   177       5.251  -3.741  22.320  1.00  0.00           O  
ATOM   2782  C   GLU   177       7.678  -1.872  26.680  1.00  0.00           C  
ATOM   2783  O   GLU   177       7.539  -2.872  27.388  1.00  0.00           O  
ATOM   2784  N   LEU   178       8.757  -1.089  26.749  1.00  0.00           N  
ATOM   2785  H   LEU   178       8.841  -0.386  26.031  1.00  0.00           H  
ATOM   2786  CA  LEU   178       9.815  -1.147  27.760  1.00  0.00           C  
ATOM   2787  HA  LEU   178      10.194  -2.170  27.782  1.00  0.00           H  
ATOM   2788  CB  LEU   178      10.950  -0.204  27.297  1.00  0.00           C  
ATOM   2789  HB2 LEU   178      11.243  -0.496  26.286  1.00  0.00           H  
ATOM   2790  HB3 LEU   178      10.543   0.807  27.245  1.00  0.00           H  
ATOM   2791  CG  LEU   178      12.221  -0.163  28.169  1.00  0.00           C  
ATOM   2792  HG  LEU   178      11.967   0.168  29.174  1.00  0.00           H  
ATOM   2793  CD1 LEU   178      12.930  -1.517  28.252  1.00  0.00           C  
ATOM   2794 HD11 LEU   178      13.213  -1.850  27.252  1.00  0.00           H  
ATOM   2795 HD12 LEU   178      13.830  -1.425  28.859  1.00  0.00           H  
ATOM   2796 HD13 LEU   178      12.283  -2.269  28.697  1.00  0.00           H  
ATOM   2797  CD2 LEU   178      13.209   0.853  27.601  1.00  0.00           C  
ATOM   2798 HD21 LEU   178      12.733   1.829  27.532  1.00  0.00           H  
ATOM   2799 HD22 LEU   178      14.076   0.927  28.257  1.00  0.00           H  
ATOM   2800 HD23 LEU   178      13.537   0.531  26.615  1.00  0.00           H  
ATOM   2801  C   LEU   178       9.261  -0.812  29.163  1.00  0.00           C  
ATOM   2802  O   LEU   178       8.167  -0.266  29.299  1.00  0.00           O  
ATOM   2803  N   GLU   179      10.023  -1.141  30.210  1.00  0.00           N  
ATOM   2804  H   GLU   179      10.923  -1.548  30.016  1.00  0.00           H  
ATOM   2805  CA  GLU   179       9.531  -1.269  31.587  1.00  0.00           C  
ATOM   2806  HA  GLU   179       8.849  -2.120  31.596  1.00  0.00           H  
ATOM   2807  CB  GLU   179      10.699  -1.629  32.519  1.00  0.00           C  
ATOM   2808  HB2 GLU   179      11.189  -2.517  32.116  1.00  0.00           H  
ATOM   2809  HB3 GLU   179      11.420  -0.809  32.541  1.00  0.00           H  
ATOM   2810  CG  GLU   179      10.213  -1.928  33.948  1.00  0.00           C  
ATOM   2811  HG2 GLU   179       9.916  -0.993  34.429  1.00  0.00           H  
ATOM   2812  HG3 GLU   179       9.337  -2.576  33.882  1.00  0.00           H  
ATOM   2813  CD  GLU   179      11.253  -2.629  34.827  1.00  0.00           C  
ATOM   2814  OE1 GLU   179      10.869  -3.125  35.909  1.00  0.00           O  
ATOM   2815  OE2 GLU   179      12.439  -2.725  34.444  1.00  0.00           O  
ATOM   2816  C   GLU   179       8.709  -0.090  32.140  1.00  0.00           C  
ATOM   2817  O   GLU   179       7.728  -0.365  32.821  1.00  0.00           O  
ATOM   2818  N   ASP   180       9.006   1.186  31.856  1.00  0.00           N  
ATOM   2819  H   ASP   180       9.797   1.390  31.266  1.00  0.00           H  
ATOM   2820  CA  ASP   180       8.038   2.269  32.120  1.00  0.00           C  
ATOM   2821  HA  ASP   180       7.087   1.948  31.704  1.00  0.00           H  
ATOM   2822  CB  ASP   180       7.866   2.496  33.638  1.00  0.00           C  
ATOM   2823  HB2 ASP   180       7.837   1.564  34.196  1.00  0.00           H  
ATOM   2824  HB3 ASP   180       8.749   3.035  33.976  1.00  0.00           H  
ATOM   2825  CG  ASP   180       6.596   3.278  34.002  1.00  0.00           C  
ATOM   2826  OD1 ASP   180       5.590   3.221  33.252  1.00  0.00           O  
ATOM   2827  OD2 ASP   180       6.679   4.061  34.966  1.00  0.00           O  
ATOM   2828  C   ASP   180       8.352   3.629  31.463  1.00  0.00           C  
ATOM   2829  O   ASP   180       9.466   3.903  31.029  1.00  0.00           O  
ATOM   2830  N   SER   181       7.326   4.483  31.497  1.00  0.00           N  
ATOM   2831  H   SER   181       6.488   4.041  31.866  1.00  0.00           H  
ATOM   2832  CA  SER   181       7.089   5.906  31.200  1.00  0.00           C  
ATOM   2833  HA  SER   181       6.795   5.973  30.154  1.00  0.00           H  
ATOM   2834  CB  SER   181       5.875   6.322  32.040  1.00  0.00           C  
ATOM   2835  HB2 SER   181       6.197   6.353  33.076  1.00  0.00           H  
ATOM   2836  HB3 SER   181       5.543   7.316  31.737  1.00  0.00           H  
ATOM   2837  OG  SER   181       4.781   5.423  31.945  1.00  0.00           O  
ATOM   2838  HG  SER   181       4.964   4.637  32.511  1.00  0.00           H  
ATOM   2839  C   SER   181       8.195   6.963  31.434  1.00  0.00           C  
ATOM   2840  O   SER   181       7.942   8.156  31.259  1.00  0.00           O  
ATOM   2841  N   GLU   182       9.441   6.600  31.721  1.00  0.00           N  
ATOM   2842  H   GLU   182       9.610   5.624  31.941  1.00  0.00           H  
ATOM   2843  CA  GLU   182      10.562   7.362  31.138  1.00  0.00           C  
ATOM   2844  HA  GLU   182      10.348   8.427  31.190  1.00  0.00           H  
ATOM   2845  CB  GLU   182      11.855   7.109  31.932  1.00  0.00           C  
ATOM   2846  HB2 GLU   182      12.104   6.047  31.890  1.00  0.00           H  
ATOM   2847  HB3 GLU   182      12.664   7.662  31.453  1.00  0.00           H  
ATOM   2848  CG  GLU   182      11.769   7.551  33.412  1.00  0.00           C  
ATOM   2849  HG2 GLU   182      11.153   6.830  33.951  1.00  0.00           H  
ATOM   2850  HG3 GLU   182      12.771   7.510  33.846  1.00  0.00           H  
ATOM   2851  CD  GLU   182      11.188   8.963  33.612  1.00  0.00           C  
ATOM   2852  OE1 GLU   182      11.448   9.852  32.768  1.00  0.00           O  
ATOM   2853  OE2 GLU   182      10.404   9.194  34.562  1.00  0.00           O  
ATOM   2854  C   GLU   182      10.683   7.062  29.627  1.00  0.00           C  
ATOM   2855  O   GLU   182      11.071   7.915  28.830  1.00  0.00           O  
ATOM   2856  N   ALA   183      10.162   5.908  29.201  1.00  0.00           N  
ATOM   2857  H   ALA   183       9.913   5.219  29.903  1.00  0.00           H  
ATOM   2858  CA  ALA   183       9.783   5.606  27.829  1.00  0.00           C  
ATOM   2859  HA  ALA   183      10.677   5.649  27.208  1.00  0.00           H  
ATOM   2860  CB  ALA   183       9.236   4.173  27.800  1.00  0.00           C  
ATOM   2861  HB1 ALA   183       8.358   4.093  28.443  1.00  0.00           H  
ATOM   2862  HB2 ALA   183       8.943   3.910  26.785  1.00  0.00           H  
ATOM   2863  HB3 ALA   183       9.998   3.473  28.145  1.00  0.00           H  
ATOM   2864  C   ALA   183       8.761   6.594  27.232  1.00  0.00           C  
ATOM   2865  O   ALA   183       8.787   6.774  26.023  1.00  0.00           O  
ATOM   2866  N   GLU   184       7.906   7.267  28.020  1.00  0.00           N  
ATOM   2867  H   GLU   184       7.948   7.127  29.015  1.00  0.00           H  
ATOM   2868  CA  GLU   184       7.021   8.330  27.499  1.00  0.00           C  
ATOM   2869  HA  GLU   184       6.489   7.958  26.623  1.00  0.00           H  
ATOM   2870  CB  GLU   184       5.962   8.766  28.526  1.00  0.00           C  
ATOM   2871  HB2 GLU   184       6.387   8.738  29.522  1.00  0.00           H  
ATOM   2872  HB3 GLU   184       5.678   9.800  28.337  1.00  0.00           H  
ATOM   2873  CG  GLU   184       4.695   7.902  28.496  1.00  0.00           C  
ATOM   2874  HG2 GLU   184       4.923   6.910  28.098  1.00  0.00           H  
ATOM   2875  HG3 GLU   184       4.352   7.774  29.525  1.00  0.00           H  
ATOM   2876  CD  GLU   184       3.575   8.576  27.689  1.00  0.00           C  
ATOM   2877  OE1 GLU   184       3.366   8.240  26.502  1.00  0.00           O  
ATOM   2878  OE2 GLU   184       2.887   9.454  28.257  1.00  0.00           O  
ATOM   2879  C   GLU   184       7.824   9.548  27.034  1.00  0.00           C  
ATOM   2880  O   GLU   184       7.577  10.032  25.937  1.00  0.00           O  
ATOM   2881  N   GLU   185       8.838   9.985  27.794  1.00  0.00           N  
ATOM   2882  H   GLU   185       9.061   9.486  28.640  1.00  0.00           H  
ATOM   2883  CA  GLU   185       9.760  11.039  27.335  1.00  0.00           C  
ATOM   2884  HA  GLU   185       9.190  11.932  27.086  1.00  0.00           H  
ATOM   2885  CB  GLU   185      10.753  11.413  28.453  1.00  0.00           C  
ATOM   2886  HB2 GLU   185      10.219  12.009  29.195  1.00  0.00           H  
ATOM   2887  HB3 GLU   185      11.088  10.505  28.954  1.00  0.00           H  
ATOM   2888  CG  GLU   185      12.013  12.183  28.006  1.00  0.00           C  
ATOM   2889  HG2 GLU   185      12.535  12.534  28.899  1.00  0.00           H  
ATOM   2890  HG3 GLU   185      12.680  11.478  27.503  1.00  0.00           H  
ATOM   2891  CD  GLU   185      11.753  13.379  27.074  1.00  0.00           C  
ATOM   2892  OE1 GLU   185      10.717  14.055  27.258  1.00  0.00           O  
ATOM   2893  OE2 GLU   185      12.608  13.605  26.182  1.00  0.00           O  
ATOM   2894  C   GLU   185      10.465  10.606  26.047  1.00  0.00           C  
ATOM   2895  O   GLU   185      10.486  11.357  25.075  1.00  0.00           O  
ATOM   2896  N   MET   186      10.955   9.361  25.977  1.00  0.00           N  
ATOM   2897  H   MET   186      10.906   8.774  26.802  1.00  0.00           H  
ATOM   2898  CA  MET   186      11.498   8.833  24.722  1.00  0.00           C  
ATOM   2899  HA  MET   186      12.345   9.450  24.453  1.00  0.00           H  
ATOM   2900  CB  MET   186      12.008   7.397  24.888  1.00  0.00           C  
ATOM   2901  HB2 MET   186      11.199   6.733  25.185  1.00  0.00           H  
ATOM   2902  HB3 MET   186      12.375   7.065  23.921  1.00  0.00           H  
ATOM   2903  CG  MET   186      13.165   7.280  25.883  1.00  0.00           C  
ATOM   2904  HG2 MET   186      13.798   8.163  25.784  1.00  0.00           H  
ATOM   2905  HG3 MET   186      12.772   7.260  26.900  1.00  0.00           H  
ATOM   2906  SD  MET   186      14.216   5.826  25.608  1.00  0.00           S  
ATOM   2907  CE  MET   186      13.081   4.487  26.062  1.00  0.00           C  
ATOM   2908  HE1 MET   186      12.194   4.519  25.430  1.00  0.00           H  
ATOM   2909  HE2 MET   186      13.582   3.528  25.926  1.00  0.00           H  
ATOM   2910  HE3 MET   186      12.790   4.593  27.108  1.00  0.00           H  
ATOM   2911  C   MET   186      10.483   8.939  23.571  1.00  0.00           C  
ATOM   2912  O   MET   186      10.798   9.490  22.510  1.00  0.00           O  
ATOM   2913  N   VAL   187       9.258   8.473  23.817  1.00  0.00           N  
ATOM   2914  H   VAL   187       9.087   8.090  24.742  1.00  0.00           H  
ATOM   2915  CA  VAL   187       8.133   8.433  22.880  1.00  0.00           C  
ATOM   2916  HA  VAL   187       8.475   7.945  21.971  1.00  0.00           H  
ATOM   2917  CB  VAL   187       6.999   7.568  23.475  1.00  0.00           C  
ATOM   2918  HB  VAL   187       6.932   7.752  24.542  1.00  0.00           H  
ATOM   2919  CG1 VAL   187       5.613   7.841  22.899  1.00  0.00           C  
ATOM   2920 HG11 VAL   187       5.647   7.762  21.815  1.00  0.00           H  
ATOM   2921 HG12 VAL   187       4.904   7.119  23.304  1.00  0.00           H  
ATOM   2922 HG13 VAL   187       5.282   8.838  23.191  1.00  0.00           H  
ATOM   2923  CG2 VAL   187       7.304   6.082  23.243  1.00  0.00           C  
ATOM   2924 HG21 VAL   187       8.266   5.830  23.684  1.00  0.00           H  
ATOM   2925 HG22 VAL   187       6.538   5.468  23.720  1.00  0.00           H  
ATOM   2926 HG23 VAL   187       7.325   5.861  22.176  1.00  0.00           H  
ATOM   2927  C   VAL   187       7.637   9.814  22.447  1.00  0.00           C  
ATOM   2928  O   VAL   187       7.228   9.924  21.297  1.00  0.00           O  
ATOM   2929  N   TYR   188       7.702  10.880  23.252  1.00  0.00           N  
ATOM   2930  H   TYR   188       7.985  10.745  24.222  1.00  0.00           H  
ATOM   2931  CA  TYR   188       7.214  12.209  22.837  1.00  0.00           C  
ATOM   2932  HA  TYR   188       6.144  12.145  22.640  1.00  0.00           H  
ATOM   2933  CB  TYR   188       7.451  13.250  23.945  1.00  0.00           C  
ATOM   2934  HB2 TYR   188       8.527  13.322  24.114  1.00  0.00           H  
ATOM   2935  HB3 TYR   188       7.119  14.220  23.571  1.00  0.00           H  
ATOM   2936  CG  TYR   188       6.780  13.039  25.295  1.00  0.00           C  
ATOM   2937  CD1 TYR   188       7.370  13.627  26.431  1.00  0.00           C  
ATOM   2938  HD1 TYR   188       8.292  14.191  26.335  1.00  0.00           H  
ATOM   2939  CE1 TYR   188       6.806  13.442  27.706  1.00  0.00           C  
ATOM   2940  HE1 TYR   188       7.277  13.876  28.574  1.00  0.00           H  
ATOM   2941  CZ  TYR   188       5.633  12.679  27.853  1.00  0.00           C  
ATOM   2942  OH  TYR   188       5.079  12.509  29.081  1.00  0.00           O  
ATOM   2943  HH  TYR   188       4.121  12.368  28.972  1.00  0.00           H  
ATOM   2944  CE2 TYR   188       5.015  12.118  26.715  1.00  0.00           C  
ATOM   2945  HE2 TYR   188       4.120  11.525  26.836  1.00  0.00           H  
ATOM   2946  CD2 TYR   188       5.587  12.296  25.439  1.00  0.00           C  
ATOM   2947  HD2 TYR   188       5.125  11.822  24.586  1.00  0.00           H  
ATOM   2948  C   TYR   188       7.879  12.684  21.533  1.00  0.00           C  
ATOM   2949  O   TYR   188       7.199  13.136  20.606  1.00  0.00           O  
ATOM   2950  N   ARG   189       9.202  12.498  21.412  1.00  0.00           N  
ATOM   2951  H   ARG   189       9.682  12.077  22.199  1.00  0.00           H  
ATOM   2952  CA  ARG   189       9.949  12.795  20.175  1.00  0.00           C  
ATOM   2953  HA  ARG   189       9.670  13.791  19.828  1.00  0.00           H  
ATOM   2954  CB  ARG   189      11.471  12.761  20.404  1.00  0.00           C  
ATOM   2955  HB2 ARG   189      11.792  11.730  20.554  1.00  0.00           H  
ATOM   2956  HB3 ARG   189      11.939  13.100  19.478  1.00  0.00           H  
ATOM   2957  CG  ARG   189      12.011  13.657  21.539  1.00  0.00           C  
ATOM   2958  HG2 ARG   189      13.052  13.892  21.313  1.00  0.00           H  
ATOM   2959  HG3 ARG   189      11.458  14.596  21.555  1.00  0.00           H  
ATOM   2960  CD  ARG   189      11.979  13.026  22.940  1.00  0.00           C  
ATOM   2961  HD2 ARG   189      12.431  13.730  23.641  1.00  0.00           H  
ATOM   2962  HD3 ARG   189      10.947  12.891  23.258  1.00  0.00           H  
ATOM   2963  NE  ARG   189      12.687  11.727  22.965  1.00  0.00           N  
ATOM   2964  HE  ARG   189      12.230  10.958  22.492  1.00  0.00           H  
ATOM   2965  CZ  ARG   189      13.793  11.443  23.625  1.00  0.00           C  
ATOM   2966  NH1 ARG   189      14.269  12.208  24.561  1.00  0.00           N  
ATOM   2967 HH11 ARG   189      13.617  12.889  24.985  1.00  0.00           H  
ATOM   2968 HH12 ARG   189      15.073  11.962  25.095  1.00  0.00           H  
ATOM   2969  NH2 ARG   189      14.452  10.348  23.355  1.00  0.00           N  
ATOM   2970 HH21 ARG   189      14.120   9.713  22.643  1.00  0.00           H  
ATOM   2971 HH22 ARG   189      15.309  10.157  23.834  1.00  0.00           H  
ATOM   2972  C   ARG   189       9.588  11.826  19.047  1.00  0.00           C  
ATOM   2973  O   ARG   189       9.558  12.215  17.882  1.00  0.00           O  
ATOM   2974  N   TYR   190       9.315  10.564  19.377  1.00  0.00           N  
ATOM   2975  H   TYR   190       9.339  10.305  20.353  1.00  0.00           H  
ATOM   2976  CA  TYR   190       9.011   9.527  18.390  1.00  0.00           C  
ATOM   2977  HA  TYR   190       9.684   9.660  17.542  1.00  0.00           H  
ATOM   2978  CB  TYR   190       9.292   8.131  18.968  1.00  0.00           C  
ATOM   2979  HB2 TYR   190       8.517   7.906  19.702  1.00  0.00           H  
ATOM   2980  HB3 TYR   190       9.192   7.406  18.163  1.00  0.00           H  
ATOM   2981  CG  TYR   190      10.655   7.920  19.624  1.00  0.00           C  
ATOM   2982  CD1 TYR   190      10.807   6.862  20.542  1.00  0.00           C  
ATOM   2983  HD1 TYR   190       9.983   6.185  20.719  1.00  0.00           H  
ATOM   2984  CE1 TYR   190      12.012   6.704  21.254  1.00  0.00           C  
ATOM   2985  HE1 TYR   190      12.108   5.903  21.970  1.00  0.00           H  
ATOM   2986  CZ  TYR   190      13.066   7.624  21.065  1.00  0.00           C  
ATOM   2987  OH  TYR   190      14.184   7.571  21.838  1.00  0.00           O  
ATOM   2988  HH  TYR   190      14.307   6.698  22.220  1.00  0.00           H  
ATOM   2989  CE2 TYR   190      12.948   8.636  20.092  1.00  0.00           C  
ATOM   2990  HE2 TYR   190      13.777   9.305  19.916  1.00  0.00           H  
ATOM   2991  CD2 TYR   190      11.756   8.767  19.358  1.00  0.00           C  
ATOM   2992  HD2 TYR   190      11.687   9.547  18.615  1.00  0.00           H  
ATOM   2993  C   TYR   190       7.590   9.661  17.826  1.00  0.00           C  
ATOM   2994  O   TYR   190       7.424   9.449  16.630  1.00  0.00           O  
ATOM   2995  N   ARG   191       6.601  10.120  18.613  1.00  0.00           N  
ATOM   2996  H   ARG   191       6.800  10.221  19.604  1.00  0.00           H  
ATOM   2997  CA  ARG   191       5.280  10.553  18.118  1.00  0.00           C  
ATOM   2998  HA  ARG   191       4.818   9.735  17.559  1.00  0.00           H  
ATOM   2999  CB  ARG   191       4.328  10.974  19.255  1.00  0.00           C  
ATOM   3000  HB2 ARG   191       4.793  11.744  19.874  1.00  0.00           H  
ATOM   3001  HB3 ARG   191       3.431  11.396  18.798  1.00  0.00           H  
ATOM   3002  CG  ARG   191       3.896   9.801  20.134  1.00  0.00           C  
ATOM   3003  HG2 ARG   191       3.690   8.953  19.492  1.00  0.00           H  
ATOM   3004  HG3 ARG   191       4.711   9.549  20.806  1.00  0.00           H  
ATOM   3005  CD  ARG   191       2.639  10.125  20.952  1.00  0.00           C  
ATOM   3006  HD2 ARG   191       2.808  11.064  21.477  1.00  0.00           H  
ATOM   3007  HD3 ARG   191       1.795  10.256  20.270  1.00  0.00           H  
ATOM   3008  NE  ARG   191       2.327   9.037  21.901  1.00  0.00           N  
ATOM   3009  HE  ARG   191       2.026   8.162  21.493  1.00  0.00           H  
ATOM   3010  CZ  ARG   191       2.399   9.087  23.220  1.00  0.00           C  
ATOM   3011  NH1 ARG   191       2.499  10.212  23.864  1.00  0.00           N  
ATOM   3012 HH11 ARG   191       2.303  11.071  23.372  1.00  0.00           H  
ATOM   3013 HH12 ARG   191       2.442  10.184  24.879  1.00  0.00           H  
ATOM   3014  NH2 ARG   191       2.382   8.008  23.943  1.00  0.00           N  
ATOM   3015 HH21 ARG   191       2.404   7.097  23.502  1.00  0.00           H  
ATOM   3016 HH22 ARG   191       2.652   8.079  24.931  1.00  0.00           H  
ATOM   3017  C   ARG   191       5.415  11.715  17.149  1.00  0.00           C  
ATOM   3018  O   ARG   191       4.793  11.686  16.092  1.00  0.00           O  
ATOM   3019  N   LEU   192       6.248  12.710  17.472  1.00  0.00           N  
ATOM   3020  H   LEU   192       6.696  12.690  18.379  1.00  0.00           H  
ATOM   3021  CA  LEU   192       6.514  13.834  16.572  1.00  0.00           C  
ATOM   3022  HA  LEU   192       5.561  14.310  16.341  1.00  0.00           H  
ATOM   3023  CB  LEU   192       7.411  14.866  17.283  1.00  0.00           C  
ATOM   3024  HB2 LEU   192       6.920  15.194  18.199  1.00  0.00           H  
ATOM   3025  HB3 LEU   192       8.343  14.383  17.567  1.00  0.00           H  
ATOM   3026  CG  LEU   192       7.759  16.101  16.429  1.00  0.00           C  
ATOM   3027  HG  LEU   192       8.241  15.784  15.505  1.00  0.00           H  
ATOM   3028  CD1 LEU   192       6.528  16.941  16.085  1.00  0.00           C  
ATOM   3029 HD11 LEU   192       6.030  17.271  16.996  1.00  0.00           H  
ATOM   3030 HD12 LEU   192       6.830  17.813  15.505  1.00  0.00           H  
ATOM   3031 HD13 LEU   192       5.833  16.358  15.483  1.00  0.00           H  
ATOM   3032  CD2 LEU   192       8.739  16.989  17.196  1.00  0.00           C  
ATOM   3033 HD21 LEU   192       9.645  16.426  17.420  1.00  0.00           H  
ATOM   3034 HD22 LEU   192       9.008  17.852  16.587  1.00  0.00           H  
ATOM   3035 HD23 LEU   192       8.288  17.330  18.128  1.00  0.00           H  
ATOM   3036  C   LEU   192       7.097  13.343  15.239  1.00  0.00           C  
ATOM   3037  O   LEU   192       6.539  13.639  14.190  1.00  0.00           O  
ATOM   3038  N   ALA   193       8.161  12.536  15.273  1.00  0.00           N  
ATOM   3039  H   ALA   193       8.589  12.334  16.170  1.00  0.00           H  
ATOM   3040  CA  ALA   193       8.782  11.991  14.065  1.00  0.00           C  
ATOM   3041  HA  ALA   193       9.061  12.822  13.415  1.00  0.00           H  
ATOM   3042  CB  ALA   193      10.060  11.253  14.482  1.00  0.00           C  
ATOM   3043  HB1 ALA   193       9.813  10.415  15.135  1.00  0.00           H  
ATOM   3044  HB2 ALA   193      10.570  10.877  13.594  1.00  0.00           H  
ATOM   3045  HB3 ALA   193      10.726  11.935  15.011  1.00  0.00           H  
ATOM   3046  C   ALA   193       7.841  11.076  13.252  1.00  0.00           C  
ATOM   3047  O   ALA   193       7.787  11.178  12.028  1.00  0.00           O  
ATOM   3048  N   LEU   194       7.095  10.188  13.918  1.00  0.00           N  
ATOM   3049  H   LEU   194       7.190  10.147  14.928  1.00  0.00           H  
ATOM   3050  CA  LEU   194       6.192   9.222  13.288  1.00  0.00           C  
ATOM   3051  HA  LEU   194       6.733   8.730  12.480  1.00  0.00           H  
ATOM   3052  CB  LEU   194       5.809   8.160  14.337  1.00  0.00           C  
ATOM   3053  HB2 LEU   194       6.722   7.647  14.642  1.00  0.00           H  
ATOM   3054  HB3 LEU   194       5.402   8.668  15.212  1.00  0.00           H  
ATOM   3055  CG  LEU   194       4.771   7.109  13.907  1.00  0.00           C  
ATOM   3056  HG  LEU   194       3.791   7.576  13.822  1.00  0.00           H  
ATOM   3057  CD1 LEU   194       5.119   6.425  12.584  1.00  0.00           C  
ATOM   3058 HD11 LEU   194       6.128   6.021  12.637  1.00  0.00           H  
ATOM   3059 HD12 LEU   194       4.387   5.640  12.407  1.00  0.00           H  
ATOM   3060 HD13 LEU   194       5.049   7.146  11.769  1.00  0.00           H  
ATOM   3061  CD2 LEU   194       4.716   6.010  14.969  1.00  0.00           C  
ATOM   3062 HD21 LEU   194       4.572   6.460  15.951  1.00  0.00           H  
ATOM   3063 HD22 LEU   194       3.881   5.340  14.769  1.00  0.00           H  
ATOM   3064 HD23 LEU   194       5.643   5.437  14.984  1.00  0.00           H  
ATOM   3065  C   LEU   194       4.971   9.899  12.656  1.00  0.00           C  
ATOM   3066  O   LEU   194       4.725   9.709  11.466  1.00  0.00           O  
ATOM   3067  N   SER   195       4.240  10.714  13.419  1.00  0.00           N  
ATOM   3068  H   SER   195       4.500  10.844  14.389  1.00  0.00           H  
ATOM   3069  CA  SER   195       3.050  11.406  12.914  1.00  0.00           C  
ATOM   3070  HA  SER   195       2.399  10.666  12.446  1.00  0.00           H  
ATOM   3071  CB  SER   195       2.253  12.043  14.053  1.00  0.00           C  
ATOM   3072  HB2 SER   195       1.340  12.483  13.650  1.00  0.00           H  
ATOM   3073  HB3 SER   195       1.986  11.273  14.778  1.00  0.00           H  
ATOM   3074  OG  SER   195       3.013  13.045  14.692  1.00  0.00           O  
ATOM   3075  HG  SER   195       3.679  12.586  15.239  1.00  0.00           H  
ATOM   3076  C   SER   195       3.404  12.438  11.842  1.00  0.00           C  
ATOM   3077  O   SER   195       2.749  12.458  10.808  1.00  0.00           O  
ATOM   3078  N   VAL   196       4.489  13.215  11.980  1.00  0.00           N  
ATOM   3079  H   VAL   196       4.998  13.199  12.857  1.00  0.00           H  
ATOM   3080  CA  VAL   196       4.927  14.140  10.914  1.00  0.00           C  
ATOM   3081  HA  VAL   196       4.064  14.737  10.617  1.00  0.00           H  
ATOM   3082  CB  VAL   196       6.002  15.125  11.418  1.00  0.00           C  
ATOM   3083  HB  VAL   196       6.824  14.563  11.861  1.00  0.00           H  
ATOM   3084  CG1 VAL   196       6.592  16.009  10.311  1.00  0.00           C  
ATOM   3085 HG11 VAL   196       5.792  16.516   9.772  1.00  0.00           H  
ATOM   3086 HG12 VAL   196       7.264  16.750  10.746  1.00  0.00           H  
ATOM   3087 HG13 VAL   196       7.167  15.399   9.617  1.00  0.00           H  
ATOM   3088  CG2 VAL   196       5.398  16.073  12.465  1.00  0.00           C  
ATOM   3089 HG21 VAL   196       4.955  15.503  13.282  1.00  0.00           H  
ATOM   3090 HG22 VAL   196       6.176  16.715  12.876  1.00  0.00           H  
ATOM   3091 HG23 VAL   196       4.620  16.687  12.011  1.00  0.00           H  
ATOM   3092  C   VAL   196       5.370  13.389   9.652  1.00  0.00           C  
ATOM   3093  O   VAL   196       5.160  13.886   8.549  1.00  0.00           O  
ATOM   3094  N   MET   197       5.904  12.168   9.762  1.00  0.00           N  
ATOM   3095  H   MET   197       6.080  11.787  10.685  1.00  0.00           H  
ATOM   3096  CA  MET   197       6.111  11.301   8.592  1.00  0.00           C  
ATOM   3097  HA  MET   197       6.569  11.901   7.808  1.00  0.00           H  
ATOM   3098  CB  MET   197       7.091  10.166   8.925  1.00  0.00           C  
ATOM   3099  HB2 MET   197       6.844   9.740   9.897  1.00  0.00           H  
ATOM   3100  HB3 MET   197       7.005   9.376   8.180  1.00  0.00           H  
ATOM   3101  CG  MET   197       8.540  10.677   8.941  1.00  0.00           C  
ATOM   3102  HG2 MET   197       8.588  11.567   9.570  1.00  0.00           H  
ATOM   3103  HG3 MET   197       9.168   9.917   9.406  1.00  0.00           H  
ATOM   3104  SD  MET   197       9.252  11.089   7.313  1.00  0.00           S  
ATOM   3105  CE  MET   197       9.484   9.425   6.630  1.00  0.00           C  
ATOM   3106  HE1 MET   197       8.518   8.939   6.501  1.00  0.00           H  
ATOM   3107  HE2 MET   197       9.983   9.496   5.664  1.00  0.00           H  
ATOM   3108  HE3 MET   197      10.101   8.835   7.309  1.00  0.00           H  
ATOM   3109  C   MET   197       4.803  10.763   7.985  1.00  0.00           C  
ATOM   3110  O   MET   197       4.792  10.468   6.791  1.00  0.00           O  
ATOM   3111  N   ASP   198       3.705  10.686   8.745  1.00  0.00           N  
ATOM   3112  H   ASP   198       3.784  10.914   9.729  1.00  0.00           H  
ATOM   3113  CA  ASP   198       2.352  10.404   8.240  1.00  0.00           C  
ATOM   3114  HA  ASP   198       2.432   9.592   7.520  1.00  0.00           H  
ATOM   3115  CB  ASP   198       1.455   9.902   9.389  1.00  0.00           C  
ATOM   3116  HB2 ASP   198       2.058   9.319  10.089  1.00  0.00           H  
ATOM   3117  HB3 ASP   198       1.030  10.747   9.931  1.00  0.00           H  
ATOM   3118  CG  ASP   198       0.333   8.997   8.878  1.00  0.00           C  
ATOM   3119  OD1 ASP   198      -0.853   9.376   9.003  1.00  0.00           O  
ATOM   3120  OD2 ASP   198       0.643   7.940   8.274  1.00  0.00           O  
ATOM   3121  C   ASP   198       1.744  11.630   7.513  1.00  0.00           C  
ATOM   3122  O   ASP   198       1.239  11.501   6.393  1.00  0.00           O  
ATOM   3123  N   GLU   199       1.912  12.845   8.059  1.00  0.00           N  
ATOM   3124  H   GLU   199       2.271  12.883   9.011  1.00  0.00           H  
ATOM   3125  CA  GLU   199       1.582  14.113   7.375  1.00  0.00           C  
ATOM   3126  HA  GLU   199       0.515  14.127   7.141  1.00  0.00           H  
ATOM   3127  CB  GLU   199       1.908  15.352   8.247  1.00  0.00           C  
ATOM   3128  HB2 GLU   199       2.993  15.437   8.305  1.00  0.00           H  
ATOM   3129  HB3 GLU   199       1.560  16.242   7.721  1.00  0.00           H  
ATOM   3130  CG  GLU   199       1.399  15.417   9.701  1.00  0.00           C  
ATOM   3131  HG2 GLU   199       1.658  14.502  10.218  1.00  0.00           H  
ATOM   3132  HG3 GLU   199       1.943  16.225  10.197  1.00  0.00           H  
ATOM   3133  CD  GLU   199      -0.100  15.675   9.891  1.00  0.00           C  
ATOM   3134  OE1 GLU   199      -0.528  15.950  11.038  1.00  0.00           O  
ATOM   3135  OE2 GLU   199      -0.883  15.606   8.921  1.00  0.00           O  
ATOM   3136  C   GLU   199       2.376  14.230   6.054  1.00  0.00           C  
ATOM   3137  O   GLU   199       1.824  14.473   4.980  1.00  0.00           O  
ATOM   3138  N   LEU   200       3.692  13.982   6.096  1.00  0.00           N  
ATOM   3139  H   LEU   200       4.099  13.807   7.012  1.00  0.00           H  
ATOM   3140  CA  LEU   200       4.582  13.981   4.926  1.00  0.00           C  
ATOM   3141  HA  LEU   200       4.334  14.851   4.318  1.00  0.00           H  
ATOM   3142  CB  LEU   200       6.045  14.099   5.395  1.00  0.00           C  
ATOM   3143  HB2 LEU   200       6.236  13.296   6.105  1.00  0.00           H  
ATOM   3144  HB3 LEU   200       6.708  13.946   4.546  1.00  0.00           H  
ATOM   3145  CG  LEU   200       6.414  15.447   6.046  1.00  0.00           C  
ATOM   3146  HG  LEU   200       5.697  15.707   6.821  1.00  0.00           H  
ATOM   3147  CD1 LEU   200       7.805  15.334   6.674  1.00  0.00           C  
ATOM   3148 HD11 LEU   200       8.555  15.114   5.915  1.00  0.00           H  
ATOM   3149 HD12 LEU   200       8.056  16.269   7.174  1.00  0.00           H  
ATOM   3150 HD13 LEU   200       7.802  14.537   7.419  1.00  0.00           H  
ATOM   3151  CD2 LEU   200       6.457  16.581   5.019  1.00  0.00           C  
ATOM   3152 HD21 LEU   200       5.471  16.727   4.580  1.00  0.00           H  
ATOM   3153 HD22 LEU   200       6.741  17.507   5.520  1.00  0.00           H  
ATOM   3154 HD23 LEU   200       7.183  16.361   4.239  1.00  0.00           H  
ATOM   3155  C   LEU   200       4.396  12.759   4.008  1.00  0.00           C  
ATOM   3156  O   LEU   200       4.967  12.738   2.912  1.00  0.00           O  
ATOM   3157  N   ARG   201       3.627  11.746   4.417  1.00  0.00           N  
ATOM   3158  H   ARG   201       3.277  11.785   5.371  1.00  0.00           H  
ATOM   3159  CA  ARG   201       3.106  10.679   3.548  1.00  0.00           C  
ATOM   3160  HA  ARG   201       3.843  10.443   2.785  1.00  0.00           H  
ATOM   3161  CB  ARG   201       2.877   9.413   4.400  1.00  0.00           C  
ATOM   3162  HB2 ARG   201       3.845   8.936   4.560  1.00  0.00           H  
ATOM   3163  HB3 ARG   201       2.543   9.715   5.384  1.00  0.00           H  
ATOM   3164  CG  ARG   201       1.897   8.348   3.862  1.00  0.00           C  
ATOM   3165  HG2 ARG   201       1.390   8.670   2.957  1.00  0.00           H  
ATOM   3166  HG3 ARG   201       2.466   7.453   3.608  1.00  0.00           H  
ATOM   3167  CD  ARG   201       0.837   7.967   4.904  1.00  0.00           C  
ATOM   3168  HD2 ARG   201       0.235   7.150   4.503  1.00  0.00           H  
ATOM   3169  HD3 ARG   201       1.341   7.604   5.803  1.00  0.00           H  
ATOM   3170  NE  ARG   201      -0.055   9.088   5.271  1.00  0.00           N  
ATOM   3171  HE  ARG   201       0.259  10.039   5.139  1.00  0.00           H  
ATOM   3172  CZ  ARG   201      -1.118   8.961   6.043  1.00  0.00           C  
ATOM   3173  NH1 ARG   201      -1.483   7.818   6.529  1.00  0.00           N  
ATOM   3174 HH11 ARG   201      -0.751   7.477   7.154  1.00  0.00           H  
ATOM   3175 HH12 ARG   201      -2.414   7.800   6.918  1.00  0.00           H  
ATOM   3176  NH2 ARG   201      -1.764   9.995   6.474  1.00  0.00           N  
ATOM   3177 HH21 ARG   201      -1.505  10.898   6.095  1.00  0.00           H  
ATOM   3178 HH22 ARG   201      -1.942   9.942   7.477  1.00  0.00           H  
ATOM   3179  C   ARG   201       1.866  11.156   2.791  1.00  0.00           C  
ATOM   3180  O   ARG   201       1.723  10.790   1.632  1.00  0.00           O  
ATOM   3181  N   THR   202       1.020  11.989   3.394  1.00  0.00           N  
ATOM   3182  H   THR   202       1.177  12.207   4.374  1.00  0.00           H  
ATOM   3183  CA  THR   202      -0.159  12.596   2.747  1.00  0.00           C  
ATOM   3184  HA  THR   202      -0.705  11.831   2.195  1.00  0.00           H  
ATOM   3185  CB  THR   202      -1.089  13.160   3.826  1.00  0.00           C  
ATOM   3186  HB  THR   202      -0.533  13.833   4.477  1.00  0.00           H  
ATOM   3187  CG2 THR   202      -2.312  13.907   3.294  1.00  0.00           C  
ATOM   3188 HG21 THR   202      -2.810  13.320   2.522  1.00  0.00           H  
ATOM   3189 HG22 THR   202      -3.008  14.094   4.112  1.00  0.00           H  
ATOM   3190 HG23 THR   202      -2.009  14.866   2.874  1.00  0.00           H  
ATOM   3191  OG1 THR   202      -1.529  12.072   4.586  1.00  0.00           O  
ATOM   3192  HG1 THR   202      -2.265  11.663   4.067  1.00  0.00           H  
ATOM   3193  C   THR   202       0.212  13.700   1.760  1.00  0.00           C  
ATOM   3194  O   THR   202      -0.219  13.686   0.609  1.00  0.00           O  
ATOM   3195  N   LEU   203       1.051  14.645   2.189  1.00  0.00           N  
ATOM   3196  H   LEU   203       1.359  14.577   3.157  1.00  0.00           H  
ATOM   3197  CA  LEU   203       1.383  15.884   1.471  1.00  0.00           C  
ATOM   3198  HA  LEU   203       0.467  16.261   1.016  1.00  0.00           H  
ATOM   3199  CB  LEU   203       1.870  16.923   2.507  1.00  0.00           C  
ATOM   3200  HB2 LEU   203       2.751  16.515   3.004  1.00  0.00           H  
ATOM   3201  HB3 LEU   203       2.176  17.834   1.990  1.00  0.00           H  
ATOM   3202  CG  LEU   203       0.827  17.311   3.578  1.00  0.00           C  
ATOM   3203  HG  LEU   203       0.388  16.419   4.020  1.00  0.00           H  
ATOM   3204  CD1 LEU   203       1.505  18.108   4.692  1.00  0.00           C  
ATOM   3205 HD11 LEU   203       1.946  19.020   4.291  1.00  0.00           H  
ATOM   3206 HD12 LEU   203       0.770  18.363   5.456  1.00  0.00           H  
ATOM   3207 HD13 LEU   203       2.280  17.497   5.156  1.00  0.00           H  
ATOM   3208  CD2 LEU   203      -0.303  18.160   2.992  1.00  0.00           C  
ATOM   3209 HD21 LEU   203      -0.855  17.587   2.249  1.00  0.00           H  
ATOM   3210 HD22 LEU   203      -0.994  18.442   3.786  1.00  0.00           H  
ATOM   3211 HD23 LEU   203       0.102  19.061   2.530  1.00  0.00           H  
ATOM   3212  C   LEU   203       2.374  15.695   0.297  1.00  0.00           C  
ATOM   3213  O   LEU   203       3.130  16.608  -0.025  1.00  0.00           O  
ATOM   3214  N   PHE   204       2.416  14.506  -0.315  1.00  0.00           N  
ATOM   3215  H   PHE   204       1.701  13.840  -0.051  1.00  0.00           H  
ATOM   3216  CA  PHE   204       3.360  14.134  -1.384  1.00  0.00           C  
ATOM   3217  HA  PHE   204       3.756  15.047  -1.834  1.00  0.00           H  
ATOM   3218  CB  PHE   204       4.555  13.360  -0.784  1.00  0.00           C  
ATOM   3219  HB2 PHE   204       4.232  12.821   0.108  1.00  0.00           H  
ATOM   3220  HB3 PHE   204       4.873  12.610  -1.509  1.00  0.00           H  
ATOM   3221  CG  PHE   204       5.771  14.191  -0.403  1.00  0.00           C  
ATOM   3222  CD1 PHE   204       5.730  15.068   0.698  1.00  0.00           C  
ATOM   3223  HD1 PHE   204       4.820  15.179   1.270  1.00  0.00           H  
ATOM   3224  CE1 PHE   204       6.861  15.829   1.045  1.00  0.00           C  
ATOM   3225  HE1 PHE   204       6.801  16.546   1.853  1.00  0.00           H  
ATOM   3226  CZ  PHE   204       8.056  15.682   0.319  1.00  0.00           C  
ATOM   3227  HZ  PHE   204       8.927  16.273   0.575  1.00  0.00           H  
ATOM   3228  CE2 PHE   204       8.114  14.783  -0.759  1.00  0.00           C  
ATOM   3229  HE2 PHE   204       9.031  14.679  -1.327  1.00  0.00           H  
ATOM   3230  CD2 PHE   204       6.972  14.050  -1.128  1.00  0.00           C  
ATOM   3231  HD2 PHE   204       7.019  13.386  -1.981  1.00  0.00           H  
ATOM   3232  C   PHE   204       2.699  13.362  -2.554  1.00  0.00           C  
ATOM   3233  O   PHE   204       3.047  13.660  -3.694  1.00  0.00           O  
ATOM   3234  N   PRO   205       1.766  12.407  -2.332  1.00  0.00           N  
ATOM   3235  CD  PRO   205       1.717  11.547  -1.158  1.00  0.00           C  
ATOM   3236  HD2 PRO   205       0.868  11.817  -0.533  1.00  0.00           H  
ATOM   3237  HD3 PRO   205       2.635  11.600  -0.584  1.00  0.00           H  
ATOM   3238  CG  PRO   205       1.536  10.110  -1.664  1.00  0.00           C  
ATOM   3239  HG2 PRO   205       0.554   9.739  -1.370  1.00  0.00           H  
ATOM   3240  HG3 PRO   205       2.316   9.450  -1.288  1.00  0.00           H  
ATOM   3241  CB  PRO   205       1.611  10.236  -3.186  1.00  0.00           C  
ATOM   3242  HB2 PRO   205       1.013   9.478  -3.693  1.00  0.00           H  
ATOM   3243  HB3 PRO   205       2.650  10.178  -3.512  1.00  0.00           H  
ATOM   3244  CA  PRO   205       1.087  11.659  -3.392  1.00  0.00           C  
ATOM   3245  HA  PRO   205       1.377  12.018  -4.380  1.00  0.00           H  
ATOM   3246  C   PRO   205      -0.454  11.739  -3.295  1.00  0.00           C  
ATOM   3247  O   PRO   205      -1.135  10.800  -3.694  1.00  0.00           O  
ATOM   3248  N   GLU   206      -0.997  12.810  -2.701  1.00  0.00           N  
ATOM   3249  H   GLU   206      -0.371  13.531  -2.382  1.00  0.00           H  
ATOM   3250  CA  GLU   206      -2.446  13.108  -2.642  1.00  0.00           C  
ATOM   3251  HA  GLU   206      -2.556  14.002  -2.029  1.00  0.00           H  
ATOM   3252  CB  GLU   206      -2.968  13.493  -4.050  1.00  0.00           C  
ATOM   3253  HB2 GLU   206      -2.866  12.635  -4.714  1.00  0.00           H  
ATOM   3254  HB3 GLU   206      -4.026  13.748  -3.983  1.00  0.00           H  
ATOM   3255  CG  GLU   206      -2.221  14.704  -4.647  1.00  0.00           C  
ATOM   3256  HG2 GLU   206      -2.423  15.577  -4.020  1.00  0.00           H  
ATOM   3257  HG3 GLU   206      -1.144  14.526  -4.617  1.00  0.00           H  
ATOM   3258  CD  GLU   206      -2.603  15.001  -6.108  1.00  0.00           C  
ATOM   3259  OE1 GLU   206      -2.975  16.165  -6.384  1.00  0.00           O  
ATOM   3260  OE2 GLU   206      -2.464  14.088  -6.955  1.00  0.00           O  
ATOM   3261  C   GLU   206      -3.306  12.040  -1.913  1.00  0.00           C  
ATOM   3262  O   GLU   206      -4.521  11.973  -2.097  1.00  0.00           O  
ATOM   3263  N   LEU   207      -2.681  11.226  -1.047  1.00  0.00           N  
ATOM   3264  H   LEU   207      -1.697  11.405  -0.926  1.00  0.00           H  
ATOM   3265  CA  LEU   207      -3.180   9.929  -0.551  1.00  0.00           C  
ATOM   3266  HA  LEU   207      -3.128   9.227  -1.385  1.00  0.00           H  
ATOM   3267  CB  LEU   207      -2.220   9.441   0.553  1.00  0.00           C  
ATOM   3268  HB2 LEU   207      -1.227   9.306   0.126  1.00  0.00           H  
ATOM   3269  HB3 LEU   207      -2.151  10.222   1.310  1.00  0.00           H  
ATOM   3270  CG  LEU   207      -2.644   8.136   1.259  1.00  0.00           C  
ATOM   3271  HG  LEU   207      -3.639   8.246   1.688  1.00  0.00           H  
ATOM   3272  CD1 LEU   207      -2.643   6.939   0.306  1.00  0.00           C  
ATOM   3273 HD11 LEU   207      -1.659   6.817  -0.145  1.00  0.00           H  
ATOM   3274 HD12 LEU   207      -2.908   6.035   0.855  1.00  0.00           H  
ATOM   3275 HD13 LEU   207      -3.385   7.088  -0.478  1.00  0.00           H  
ATOM   3276  CD2 LEU   207      -1.677   7.837   2.399  1.00  0.00           C  
ATOM   3277 HD21 LEU   207      -1.705   8.670   3.102  1.00  0.00           H  
ATOM   3278 HD22 LEU   207      -1.994   6.937   2.926  1.00  0.00           H  
ATOM   3279 HD23 LEU   207      -0.667   7.710   2.015  1.00  0.00           H  
ATOM   3280  C   LEU   207      -4.641   9.910  -0.063  1.00  0.00           C  
ATOM   3281  O   LEU   207      -5.401   9.030  -0.470  1.00  0.00           O  
ATOM   3282  N   SER   208      -5.026  10.833   0.823  1.00  0.00           N  
ATOM   3283  H   SER   208      -4.307  11.426   1.215  1.00  0.00           H  
ATOM   3284  CA  SER   208      -6.416  11.110   1.240  1.00  0.00           C  
ATOM   3285  HA  SER   208      -6.360  11.829   2.056  1.00  0.00           H  
ATOM   3286  CB  SER   208      -7.179  11.798   0.096  1.00  0.00           C  
ATOM   3287  HB2 SER   208      -7.359  11.082  -0.707  1.00  0.00           H  
ATOM   3288  HB3 SER   208      -8.141  12.153   0.469  1.00  0.00           H  
ATOM   3289  OG  SER   208      -6.454  12.901  -0.417  1.00  0.00           O  
ATOM   3290  HG  SER   208      -5.795  12.555  -1.053  1.00  0.00           H  
ATOM   3291  C   SER   208      -7.223   9.912   1.789  1.00  0.00           C  
ATOM   3292  O   SER   208      -8.448   9.977   1.867  1.00  0.00           O  
ATOM   3293  N   SER   209      -6.568   8.806   2.158  1.00  0.00           N  
ATOM   3294  H   SER   209      -5.557   8.855   2.169  1.00  0.00           H  
ATOM   3295  CA  SER   209      -7.211   7.493   2.377  1.00  0.00           C  
ATOM   3296  HA  SER   209      -8.177   7.478   1.871  1.00  0.00           H  
ATOM   3297  CB  SER   209      -6.341   6.405   1.741  1.00  0.00           C  
ATOM   3298  HB2 SER   209      -5.331   6.459   2.148  1.00  0.00           H  
ATOM   3299  HB3 SER   209      -6.761   5.426   1.977  1.00  0.00           H  
ATOM   3300  OG  SER   209      -6.300   6.550   0.333  1.00  0.00           O  
ATOM   3301  HG  SER   209      -6.017   7.455   0.096  1.00  0.00           H  
ATOM   3302  C   SER   209      -7.479   7.150   3.850  1.00  0.00           C  
ATOM   3303  O   SER   209      -8.243   6.238   4.154  1.00  0.00           O  
ATOM   3304  N   THR   210      -6.837   7.871   4.767  1.00  0.00           N  
ATOM   3305  H   THR   210      -6.139   8.515   4.406  1.00  0.00           H  
ATOM   3306  CA  THR   210      -6.872   7.702   6.235  1.00  0.00           C  
ATOM   3307  HA  THR   210      -7.777   7.170   6.527  1.00  0.00           H  
ATOM   3308  CB  THR   210      -5.639   6.897   6.701  1.00  0.00           C  
ATOM   3309  HB  THR   210      -5.735   6.729   7.774  1.00  0.00           H  
ATOM   3310  CG2 THR   210      -5.500   5.528   6.035  1.00  0.00           C  
ATOM   3311 HG21 THR   210      -5.261   5.641   4.978  1.00  0.00           H  
ATOM   3312 HG22 THR   210      -4.697   4.974   6.521  1.00  0.00           H  
ATOM   3313 HG23 THR   210      -6.432   4.973   6.140  1.00  0.00           H  
ATOM   3314  OG1 THR   210      -4.426   7.594   6.476  1.00  0.00           O  
ATOM   3315  HG1 THR   210      -4.489   8.088   5.631  1.00  0.00           H  
ATOM   3316  C   THR   210      -6.843   9.043   6.982  1.00  0.00           C  
ATOM   3317  O   THR   210      -7.034   9.103   8.195  1.00  0.00           O  
ATOM   3318  N   ASP   211      -6.506  10.113   6.265  1.00  0.00           N  
ATOM   3319  H   ASP   211      -6.570   9.989   5.268  1.00  0.00           H  
ATOM   3320  CA  ASP   211      -5.325  10.877   6.668  1.00  0.00           C  
ATOM   3321  HA  ASP   211      -4.590  10.187   7.086  1.00  0.00           H  
ATOM   3322  CB  ASP   211      -4.685  11.515   5.421  1.00  0.00           C  
ATOM   3323  HB2 ASP   211      -5.404  12.205   4.974  1.00  0.00           H  
ATOM   3324  HB3 ASP   211      -3.831  12.104   5.750  1.00  0.00           H  
ATOM   3325  CG  ASP   211      -4.225  10.526   4.329  1.00  0.00           C  
ATOM   3326  OD1 ASP   211      -3.537  10.981   3.390  1.00  0.00           O  
ATOM   3327  OD2 ASP   211      -4.559   9.320   4.387  1.00  0.00           O  
ATOM   3328  C   ASP   211      -5.601  11.915   7.760  1.00  0.00           C  
ATOM   3329  O   ASP   211      -4.865  11.991   8.744  1.00  0.00           O  
ATOM   3330  N   GLU   212      -6.678  12.694   7.629  1.00  0.00           N  
ATOM   3331  H   GLU   212      -7.269  12.582   6.820  1.00  0.00           H  
ATOM   3332  CA  GLU   212      -7.008  13.720   8.622  1.00  0.00           C  
ATOM   3333  HA  GLU   212      -6.108  14.310   8.789  1.00  0.00           H  
ATOM   3334  CB  GLU   212      -8.088  14.670   8.069  1.00  0.00           C  
ATOM   3335  HB2 GLU   212      -7.835  14.934   7.041  1.00  0.00           H  
ATOM   3336  HB3 GLU   212      -9.053  14.161   8.073  1.00  0.00           H  
ATOM   3337  CG  GLU   212      -8.174  15.959   8.902  1.00  0.00           C  
ATOM   3338  HG2 GLU   212      -8.295  15.692   9.951  1.00  0.00           H  
ATOM   3339  HG3 GLU   212      -7.229  16.500   8.813  1.00  0.00           H  
ATOM   3340  CD  GLU   212      -9.330  16.881   8.478  1.00  0.00           C  
ATOM   3341  OE1 GLU   212      -9.513  17.093   7.264  1.00  0.00           O  
ATOM   3342  OE2 GLU   212     -10.035  17.370   9.396  1.00  0.00           O  
ATOM   3343  C   GLU   212      -7.398  13.100   9.977  1.00  0.00           C  
ATOM   3344  O   GLU   212      -6.994  13.621  11.018  1.00  0.00           O  
ATOM   3345  N   GLU   213      -8.111  11.968   9.965  1.00  0.00           N  
ATOM   3346  H   GLU   213      -8.394  11.620   9.061  1.00  0.00           H  
ATOM   3347  CA  GLU   213      -8.636  11.263  11.146  1.00  0.00           C  
ATOM   3348  HA  GLU   213      -8.929  11.995  11.889  1.00  0.00           H  
ATOM   3349  CB  GLU   213      -9.894  10.456  10.754  1.00  0.00           C  
ATOM   3350  HB2 GLU   213      -9.969  10.392   9.666  1.00  0.00           H  
ATOM   3351  HB3 GLU   213      -9.797   9.434  11.124  1.00  0.00           H  
ATOM   3352  CG  GLU   213     -11.215  11.029  11.310  1.00  0.00           C  
ATOM   3353  HG2 GLU   213     -12.044  10.459  10.886  1.00  0.00           H  
ATOM   3354  HG3 GLU   213     -11.219  10.859  12.390  1.00  0.00           H  
ATOM   3355  CD  GLU   213     -11.445  12.527  11.047  1.00  0.00           C  
ATOM   3356  OE1 GLU   213     -10.874  13.089  10.087  1.00  0.00           O  
ATOM   3357  OE2 GLU   213     -12.137  13.190  11.854  1.00  0.00           O  
ATOM   3358  C   GLU   213      -7.587  10.381  11.837  1.00  0.00           C  
ATOM   3359  O   GLU   213      -7.485  10.407  13.068  1.00  0.00           O  
ATOM   3360  N   LEU   214      -6.745   9.668  11.076  1.00  0.00           N  
ATOM   3361  H   LEU   214      -6.874   9.664  10.067  1.00  0.00           H  
ATOM   3362  CA  LEU   214      -5.554   9.015  11.631  1.00  0.00           C  
ATOM   3363  HA  LEU   214      -5.870   8.323  12.412  1.00  0.00           H  
ATOM   3364  CB  LEU   214      -4.839   8.219  10.523  1.00  0.00           C  
ATOM   3365  HB2 LEU   214      -5.510   7.432  10.178  1.00  0.00           H  
ATOM   3366  HB3 LEU   214      -4.645   8.888   9.682  1.00  0.00           H  
ATOM   3367  CG  LEU   214      -3.497   7.589  10.948  1.00  0.00           C  
ATOM   3368  HG  LEU   214      -2.789   8.376  11.205  1.00  0.00           H  
ATOM   3369  CD1 LEU   214      -3.638   6.640  12.141  1.00  0.00           C  
ATOM   3370 HD11 LEU   214      -4.373   5.866  11.925  1.00  0.00           H  
ATOM   3371 HD12 LEU   214      -2.673   6.181  12.354  1.00  0.00           H  
ATOM   3372 HD13 LEU   214      -3.939   7.198  13.028  1.00  0.00           H  
ATOM   3373  CD2 LEU   214      -2.930   6.788   9.777  1.00  0.00           C  
ATOM   3374 HD21 LEU   214      -2.817   7.453   8.924  1.00  0.00           H  
ATOM   3375 HD22 LEU   214      -1.944   6.406  10.041  1.00  0.00           H  
ATOM   3376 HD23 LEU   214      -3.595   5.966   9.516  1.00  0.00           H  
ATOM   3377  C   LEU   214      -4.644  10.064  12.282  1.00  0.00           C  
ATOM   3378  O   LEU   214      -4.286   9.932  13.454  1.00  0.00           O  
ATOM   3379  N   GLY   215      -4.388  11.167  11.573  1.00  0.00           N  
ATOM   3380  H   GLY   215      -4.695  11.210  10.605  1.00  0.00           H  
ATOM   3381  CA  GLY   215      -3.652  12.305  12.104  1.00  0.00           C  
ATOM   3382  HA2 GLY   215      -2.632  11.995  12.337  1.00  0.00           H  
ATOM   3383  HA3 GLY   215      -3.610  13.073  11.336  1.00  0.00           H  
ATOM   3384  C   GLY   215      -4.290  12.889  13.368  1.00  0.00           C  
ATOM   3385  O   GLY   215      -3.591  13.089  14.351  1.00  0.00           O  
ATOM   3386  N   LYS   216      -5.613  13.120  13.421  1.00  0.00           N  
ATOM   3387  H   LYS   216      -6.160  12.942  12.582  1.00  0.00           H  
ATOM   3388  CA  LYS   216      -6.309  13.599  14.641  1.00  0.00           C  
ATOM   3389  HA  LYS   216      -5.914  14.565  14.947  1.00  0.00           H  
ATOM   3390  CB  LYS   216      -7.822  13.724  14.391  1.00  0.00           C  
ATOM   3391  HB2 LYS   216      -8.151  12.848  13.834  1.00  0.00           H  
ATOM   3392  HB3 LYS   216      -8.348  13.713  15.348  1.00  0.00           H  
ATOM   3393  CG  LYS   216      -8.234  15.011  13.655  1.00  0.00           C  
ATOM   3394  HG2 LYS   216      -8.303  15.834  14.368  1.00  0.00           H  
ATOM   3395  HG3 LYS   216      -7.492  15.266  12.902  1.00  0.00           H  
ATOM   3396  CD  LYS   216      -9.586  14.793  12.967  1.00  0.00           C  
ATOM   3397  HD2 LYS   216      -9.470  13.958  12.284  1.00  0.00           H  
ATOM   3398  HD3 LYS   216     -10.353  14.538  13.701  1.00  0.00           H  
ATOM   3399  CE  LYS   216     -10.039  15.996  12.143  1.00  0.00           C  
ATOM   3400  HE2 LYS   216     -10.471  16.757  12.796  1.00  0.00           H  
ATOM   3401  HE3 LYS   216      -9.172  16.431  11.640  1.00  0.00           H  
ATOM   3402  NZ  LYS   216     -11.013  15.583  11.108  1.00  0.00           N  
ATOM   3403  HZ1 LYS   216     -11.868  15.189  11.488  1.00  0.00           H  
ATOM   3404  HZ2 LYS   216     -11.140  16.325  10.417  1.00  0.00           H  
ATOM   3405  HZ3 LYS   216     -10.662  14.782  10.578  1.00  0.00           H  
ATOM   3406  C   LYS   216      -6.076  12.663  15.828  1.00  0.00           C  
ATOM   3407  O   LYS   216      -5.893  13.142  16.944  1.00  0.00           O  
ATOM   3408  N   THR   217      -6.047  11.356  15.578  1.00  0.00           N  
ATOM   3409  H   THR   217      -6.191  11.053  14.622  1.00  0.00           H  
ATOM   3410  CA  THR   217      -5.826  10.337  16.609  1.00  0.00           C  
ATOM   3411  HA  THR   217      -6.477  10.560  17.454  1.00  0.00           H  
ATOM   3412  CB  THR   217      -6.206   8.942  16.082  1.00  0.00           C  
ATOM   3413  HB  THR   217      -5.445   8.583  15.389  1.00  0.00           H  
ATOM   3414  CG2 THR   217      -6.369   7.947  17.228  1.00  0.00           C  
ATOM   3415 HG21 THR   217      -7.226   8.226  17.842  1.00  0.00           H  
ATOM   3416 HG22 THR   217      -6.526   6.948  16.821  1.00  0.00           H  
ATOM   3417 HG23 THR   217      -5.480   7.949  17.849  1.00  0.00           H  
ATOM   3418  OG1 THR   217      -7.463   8.959  15.436  1.00  0.00           O  
ATOM   3419  HG1 THR   217      -7.391   9.451  14.600  1.00  0.00           H  
ATOM   3420  C   THR   217      -4.381  10.374  17.133  1.00  0.00           C  
ATOM   3421  O   THR   217      -4.171  10.399  18.342  1.00  0.00           O  
ATOM   3422  N   GLU   218      -3.377  10.475  16.252  1.00  0.00           N  
ATOM   3423  H   GLU   218      -3.600  10.422  15.261  1.00  0.00           H  
ATOM   3424  CA  GLU   218      -1.961  10.679  16.627  1.00  0.00           C  
ATOM   3425  HA  GLU   218      -1.621   9.868  17.269  1.00  0.00           H  
ATOM   3426  CB  GLU   218      -1.098  10.698  15.349  1.00  0.00           C  
ATOM   3427  HB2 GLU   218      -1.508  11.450  14.674  1.00  0.00           H  
ATOM   3428  HB3 GLU   218      -0.094  11.030  15.608  1.00  0.00           H  
ATOM   3429  CG  GLU   218      -1.024   9.367  14.571  1.00  0.00           C  
ATOM   3430  HG2 GLU   218      -2.011   8.902  14.543  1.00  0.00           H  
ATOM   3431  HG3 GLU   218      -0.745   9.599  13.541  1.00  0.00           H  
ATOM   3432  CD  GLU   218       0.009   8.375  15.126  1.00  0.00           C  
ATOM   3433  OE1 GLU   218      -0.290   7.157  15.159  1.00  0.00           O  
ATOM   3434  OE2 GLU   218       1.104   8.814  15.542  1.00  0.00           O  
ATOM   3435  C   GLU   218      -1.757  12.004  17.396  1.00  0.00           C  
ATOM   3436  O   GLU   218      -1.092  12.065  18.438  1.00  0.00           O  
ATOM   3437  N   ARG   219      -2.386  13.080  16.907  1.00  0.00           N  
ATOM   3438  H   ARG   219      -2.912  12.946  16.047  1.00  0.00           H  
ATOM   3439  CA  ARG   219      -2.319  14.435  17.470  1.00  0.00           C  
ATOM   3440  HA  ARG   219      -1.271  14.710  17.570  1.00  0.00           H  
ATOM   3441  CB  ARG   219      -2.982  15.436  16.495  1.00  0.00           C  
ATOM   3442  HB2 ARG   219      -3.992  15.078  16.296  1.00  0.00           H  
ATOM   3443  HB3 ARG   219      -3.071  16.404  16.990  1.00  0.00           H  
ATOM   3444  CG  ARG   219      -2.234  15.658  15.149  1.00  0.00           C  
ATOM   3445  HG2 ARG   219      -1.364  16.294  15.316  1.00  0.00           H  
ATOM   3446  HG3 ARG   219      -1.865  14.711  14.760  1.00  0.00           H  
ATOM   3447  CD  ARG   219      -3.164  16.325  14.108  1.00  0.00           C  
ATOM   3448  HD2 ARG   219      -4.176  15.967  14.292  1.00  0.00           H  
ATOM   3449  HD3 ARG   219      -3.161  17.402  14.280  1.00  0.00           H  
ATOM   3450  NE  ARG   219      -2.814  16.055  12.687  1.00  0.00           N  
ATOM   3451  HE  ARG   219      -1.831  16.079  12.396  1.00  0.00           H  
ATOM   3452  CZ  ARG   219      -3.647  15.784  11.690  1.00  0.00           C  
ATOM   3453  NH1 ARG   219      -4.935  15.670  11.864  1.00  0.00           N  
ATOM   3454 HH11 ARG   219      -5.299  15.751  12.789  1.00  0.00           H  
ATOM   3455 HH12 ARG   219      -5.515  15.293  11.130  1.00  0.00           H  
ATOM   3456  NH2 ARG   219      -3.215  15.589  10.485  1.00  0.00           N  
ATOM   3457 HH21 ARG   219      -2.203  15.678  10.296  1.00  0.00           H  
ATOM   3458 HH22 ARG   219      -3.801  15.356   9.713  1.00  0.00           H  
ATOM   3459  C   ARG   219      -2.912  14.526  18.890  1.00  0.00           C  
ATOM   3460  O   ARG   219      -2.509  15.434  19.610  1.00  0.00           O  
ATOM   3461  N   GLU   220      -3.772  13.598  19.336  1.00  0.00           N  
ATOM   3462  H   GLU   220      -4.062  12.878  18.686  1.00  0.00           H  
ATOM   3463  CA  GLU   220      -4.383  13.589  20.690  1.00  0.00           C  
ATOM   3464  HA  GLU   220      -4.840  14.567  20.850  1.00  0.00           H  
ATOM   3465  CB  GLU   220      -5.500  12.518  20.766  1.00  0.00           C  
ATOM   3466  HB2 GLU   220      -5.894  12.378  19.758  1.00  0.00           H  
ATOM   3467  HB3 GLU   220      -5.082  11.560  21.080  1.00  0.00           H  
ATOM   3468  CG  GLU   220      -6.714  12.885  21.651  1.00  0.00           C  
ATOM   3469  HG2 GLU   220      -6.982  13.927  21.464  1.00  0.00           H  
ATOM   3470  HG3 GLU   220      -7.559  12.281  21.312  1.00  0.00           H  
ATOM   3471  CD  GLU   220      -6.559  12.646  23.167  1.00  0.00           C  
ATOM   3472  OE1 GLU   220      -6.394  11.494  23.629  1.00  0.00           O  
ATOM   3473  OE2 GLU   220      -6.635  13.616  23.954  1.00  0.00           O  
ATOM   3474  C   GLU   220      -3.366  13.385  21.832  1.00  0.00           C  
ATOM   3475  O   GLU   220      -3.647  13.729  22.983  1.00  0.00           O  
ATOM   3476  N   LEU   221      -2.171  12.847  21.544  1.00  0.00           N  
ATOM   3477  H   LEU   221      -2.021  12.509  20.601  1.00  0.00           H  
ATOM   3478  CA  LEU   221      -1.086  12.743  22.532  1.00  0.00           C  
ATOM   3479  HA  LEU   221      -1.145  13.657  23.126  1.00  0.00           H  
ATOM   3480  CB  LEU   221      -1.327  11.599  23.528  1.00  0.00           C  
ATOM   3481  HB2 LEU   221      -0.541  11.673  24.277  1.00  0.00           H  
ATOM   3482  HB3 LEU   221      -2.266  11.790  24.030  1.00  0.00           H  
ATOM   3483  CG  LEU   221      -1.345  10.162  22.990  1.00  0.00           C  
ATOM   3484  HG  LEU   221      -0.495  10.030  22.323  1.00  0.00           H  
ATOM   3485  CD1 LEU   221      -1.209   9.202  24.177  1.00  0.00           C  
ATOM   3486 HD11 LEU   221      -2.056   9.308  24.851  1.00  0.00           H  
ATOM   3487 HD12 LEU   221      -1.163   8.181  23.804  1.00  0.00           H  
ATOM   3488 HD13 LEU   221      -0.278   9.398  24.708  1.00  0.00           H  
ATOM   3489  CD2 LEU   221      -2.652   9.818  22.265  1.00  0.00           C  
ATOM   3490 HD21 LEU   221      -2.678  10.300  21.289  1.00  0.00           H  
ATOM   3491 HD22 LEU   221      -2.709   8.745  22.093  1.00  0.00           H  
ATOM   3492 HD23 LEU   221      -3.517  10.130  22.849  1.00  0.00           H  
ATOM   3493  C   LEU   221       0.350  12.790  21.984  1.00  0.00           C  
ATOM   3494  O   LEU   221       1.300  12.612  22.753  1.00  0.00           O  
ATOM   3495  N   LEU   222       0.534  13.169  20.715  1.00  0.00           N  
ATOM   3496  H   LEU   222      -0.234  13.082  20.059  1.00  0.00           H  
ATOM   3497  CA  LEU   222       1.587  14.143  20.413  1.00  0.00           C  
ATOM   3498  HA  LEU   222       2.527  13.779  20.832  1.00  0.00           H  
ATOM   3499  CB  LEU   222       1.770  14.302  18.891  1.00  0.00           C  
ATOM   3500  HB2 LEU   222       2.163  13.371  18.483  1.00  0.00           H  
ATOM   3501  HB3 LEU   222       0.797  14.478  18.434  1.00  0.00           H  
ATOM   3502  CG  LEU   222       2.704  15.468  18.504  1.00  0.00           C  
ATOM   3503  HG  LEU   222       2.270  16.410  18.839  1.00  0.00           H  
ATOM   3504  CD1 LEU   222       4.100  15.331  19.114  1.00  0.00           C  
ATOM   3505 HD11 LEU   222       4.530  14.367  18.849  1.00  0.00           H  
ATOM   3506 HD12 LEU   222       4.742  16.130  18.745  1.00  0.00           H  
ATOM   3507 HD13 LEU   222       4.056  15.413  20.199  1.00  0.00           H  
ATOM   3508  CD2 LEU   222       2.850  15.544  16.990  1.00  0.00           C  
ATOM   3509 HD21 LEU   222       1.870  15.626  16.521  1.00  0.00           H  
ATOM   3510 HD22 LEU   222       3.446  16.413  16.712  1.00  0.00           H  
ATOM   3511 HD23 LEU   222       3.337  14.644  16.625  1.00  0.00           H  
ATOM   3512  C   LEU   222       1.265  15.480  21.107  1.00  0.00           C  
ATOM   3513  O   LEU   222       2.041  15.918  21.948  1.00  0.00           O  
ATOM   3514  N   ALA   223       0.122  16.092  20.767  1.00  0.00           N  
ATOM   3515  H   ALA   223      -0.460  15.614  20.092  1.00  0.00           H  
ATOM   3516  CA  ALA   223      -0.551  17.231  21.417  1.00  0.00           C  
ATOM   3517  HA  ALA   223      -1.327  17.556  20.723  1.00  0.00           H  
ATOM   3518  CB  ALA   223      -1.292  16.686  22.644  1.00  0.00           C  
ATOM   3519  HB1 ALA   223      -0.589  16.202  23.319  1.00  0.00           H  
ATOM   3520  HB2 ALA   223      -1.799  17.496  23.169  1.00  0.00           H  
ATOM   3521  HB3 ALA   223      -2.038  15.957  22.329  1.00  0.00           H  
ATOM   3522  C   ALA   223       0.252  18.527  21.715  1.00  0.00           C  
ATOM   3523  O   ALA   223      -0.340  19.512  22.155  1.00  0.00           O  
ATOM   3524  N   MET   224       1.566  18.568  21.459  1.00  0.00           N  
ATOM   3525  H   MET   224       1.962  17.680  21.180  1.00  0.00           H  
ATOM   3526  CA  MET   224       2.544  19.562  21.942  1.00  0.00           C  
ATOM   3527  HA  MET   224       3.516  19.221  21.585  1.00  0.00           H  
ATOM   3528  CB  MET   224       2.319  20.943  21.296  1.00  0.00           C  
ATOM   3529  HB2 MET   224       2.346  20.816  20.213  1.00  0.00           H  
ATOM   3530  HB3 MET   224       1.340  21.340  21.564  1.00  0.00           H  
ATOM   3531  CG  MET   224       3.389  21.973  21.683  1.00  0.00           C  
ATOM   3532  HG2 MET   224       4.356  21.474  21.746  1.00  0.00           H  
ATOM   3533  HG3 MET   224       3.451  22.711  20.883  1.00  0.00           H  
ATOM   3534  SD  MET   224       3.066  22.879  23.225  1.00  0.00           S  
ATOM   3535  CE  MET   224       4.659  22.670  24.066  1.00  0.00           C  
ATOM   3536  HE1 MET   224       5.454  23.109  23.463  1.00  0.00           H  
ATOM   3537  HE2 MET   224       4.625  23.166  25.036  1.00  0.00           H  
ATOM   3538  HE3 MET   224       4.863  21.610  24.216  1.00  0.00           H  
ATOM   3539  C   MET   224       2.676  19.580  23.474  1.00  0.00           C  
ATOM   3540  O   MET   224       3.762  19.324  23.989  1.00  0.00           O  
ATOM   3541  N   VAL   225       1.576  19.776  24.205  1.00  0.00           N  
ATOM   3542  H   VAL   225       0.718  19.958  23.694  1.00  0.00           H  
ATOM   3543  CA  VAL   225       1.442  19.299  25.589  1.00  0.00           C  
ATOM   3544  HA  VAL   225       2.403  19.381  26.097  1.00  0.00           H  
ATOM   3545  CB  VAL   225       0.417  20.133  26.384  1.00  0.00           C  
ATOM   3546  HB  VAL   225      -0.562  20.066  25.907  1.00  0.00           H  
ATOM   3547  CG1 VAL   225       0.296  19.643  27.835  1.00  0.00           C  
ATOM   3548 HG11 VAL   225       1.267  19.692  28.329  1.00  0.00           H  
ATOM   3549 HG12 VAL   225      -0.419  20.260  28.377  1.00  0.00           H  
ATOM   3550 HG13 VAL   225      -0.061  18.612  27.856  1.00  0.00           H  
ATOM   3551  CG2 VAL   225       0.828  21.612  26.431  1.00  0.00           C  
ATOM   3552 HG21 VAL   225       0.843  22.027  25.424  1.00  0.00           H  
ATOM   3553 HG22 VAL   225       0.110  22.178  27.025  1.00  0.00           H  
ATOM   3554 HG23 VAL   225       1.821  21.710  26.871  1.00  0.00           H  
ATOM   3555  C   VAL   225       1.066  17.817  25.517  1.00  0.00           C  
ATOM   3556  O   VAL   225      -0.112  17.473  25.438  1.00  0.00           O  
ATOM   3557  N   SER   226       2.081  16.955  25.443  1.00  0.00           N  
ATOM   3558  H   SER   226       3.021  17.318  25.504  1.00  0.00           H  
ATOM   3559  CA  SER   226       1.948  15.503  25.265  1.00  0.00           C  
ATOM   3560  HA  SER   226       1.351  15.316  24.375  1.00  0.00           H  
ATOM   3561  CB  SER   226       3.344  14.911  25.022  1.00  0.00           C  
ATOM   3562  HB2 SER   226       3.259  13.837  24.853  1.00  0.00           H  
ATOM   3563  HB3 SER   226       3.779  15.366  24.131  1.00  0.00           H  
ATOM   3564  OG  SER   226       4.188  15.154  26.131  1.00  0.00           O  
ATOM   3565  HG  SER   226       4.916  14.517  26.125  1.00  0.00           H  
ATOM   3566  C   SER   226       1.242  14.809  26.443  1.00  0.00           C  
ATOM   3567  O   SER   226       0.841  15.435  27.426  1.00  0.00           O  
ATOM   3568  N   SER   227       1.053  13.486  26.351  1.00  0.00           N  
ATOM   3569  H   SER   227       1.437  12.984  25.565  1.00  0.00           H  
ATOM   3570  CA  SER   227       0.476  12.695  27.444  1.00  0.00           C  
ATOM   3571  HA  SER   227      -0.534  13.061  27.620  1.00  0.00           H  
ATOM   3572  CB  SER   227       0.370  11.215  27.059  1.00  0.00           C  
ATOM   3573  HB2 SER   227       0.127  10.618  27.936  1.00  0.00           H  
ATOM   3574  HB3 SER   227      -0.444  11.099  26.347  1.00  0.00           H  
ATOM   3575  OG  SER   227       1.557  10.731  26.474  1.00  0.00           O  
ATOM   3576  HG  SER   227       2.078  10.271  27.192  1.00  0.00           H  
ATOM   3577  C   SER   227       1.267  12.875  28.742  1.00  0.00           C  
ATOM   3578  O   SER   227       2.440  12.521  28.845  1.00  0.00           O  
ATOM   3579  N   ILE   228       0.607  13.450  29.750  1.00  0.00           N  
ATOM   3580  H   ILE   228      -0.318  13.800  29.564  1.00  0.00           H  
ATOM   3581  CA  ILE   228       1.164  13.671  31.086  1.00  0.00           C  
ATOM   3582  HA  ILE   228       2.200  13.998  30.979  1.00  0.00           H  
ATOM   3583  CB  ILE   228       0.386  14.795  31.808  1.00  0.00           C  
ATOM   3584  HB  ILE   228      -0.634  14.440  31.950  1.00  0.00           H  
ATOM   3585  CG2 ILE   228       0.977  15.098  33.199  1.00  0.00           C  
ATOM   3586 HG21 ILE   228       2.050  15.277  33.122  1.00  0.00           H  
ATOM   3587 HG22 ILE   228       0.499  15.980  33.623  1.00  0.00           H  
ATOM   3588 HG23 ILE   228       0.800  14.262  33.872  1.00  0.00           H  
ATOM   3589  CG1 ILE   228       0.297  16.103  30.983  1.00  0.00           C  
ATOM   3590 HG12 ILE   228      -0.272  15.917  30.071  1.00  0.00           H  
ATOM   3591 HG13 ILE   228      -0.268  16.840  31.555  1.00  0.00           H  
ATOM   3592  CD1 ILE   228       1.642  16.732  30.588  1.00  0.00           C  
ATOM   3593 HD11 ILE   228       2.209  16.051  29.952  1.00  0.00           H  
ATOM   3594 HD12 ILE   228       1.456  17.648  30.028  1.00  0.00           H  
ATOM   3595 HD13 ILE   228       2.225  16.977  31.475  1.00  0.00           H  
ATOM   3596  C   ILE   228       1.181  12.326  31.825  1.00  0.00           C  
ATOM   3597  O   ILE   228       0.332  12.042  32.674  1.00  0.00           O  
ATOM   3598  N   GLN   229       2.161  11.493  31.461  1.00  0.00           N  
ATOM   3599  H   GLN   229       2.743  11.841  30.706  1.00  0.00           H  
ATOM   3600  CA  GLN   229       2.140  10.031  31.573  1.00  0.00           C  
ATOM   3601  HA  GLN   229       3.073   9.684  31.125  1.00  0.00           H  
ATOM   3602  CB  GLN   229       2.154   9.564  33.042  1.00  0.00           C  
ATOM   3603  HB2 GLN   229       1.247   9.865  33.558  1.00  0.00           H  
ATOM   3604  HB3 GLN   229       2.158   8.473  33.022  1.00  0.00           H  
ATOM   3605  CG  GLN   229       3.397   9.984  33.849  1.00  0.00           C  
ATOM   3606  HG2 GLN   229       3.507   9.235  34.625  1.00  0.00           H  
ATOM   3607  HG3 GLN   229       4.275   9.948  33.205  1.00  0.00           H  
ATOM   3608  CD  GLN   229       3.382  11.317  34.601  1.00  0.00           C  
ATOM   3609  OE1 GLN   229       4.373  11.707  35.197  1.00  0.00           O  
ATOM   3610  NE2 GLN   229       2.299  12.052  34.687  1.00  0.00           N  
ATOM   3611 HE21 GLN   229       1.477  11.820  34.137  1.00  0.00           H  
ATOM   3612 HE22 GLN   229       2.397  12.930  35.161  1.00  0.00           H  
ATOM   3613  C   GLN   229       1.031   9.366  30.725  1.00  0.00           C  
ATOM   3614  O   GLN   229       0.078  10.017  30.290  1.00  0.00           O  
ATOM   3615  N   ILE   230       1.178   8.054  30.489  1.00  0.00           N  
ATOM   3616  H   ILE   230       2.002   7.609  30.860  1.00  0.00           H  
ATOM   3617  CA  ILE   230       0.391   7.261  29.529  1.00  0.00           C  
ATOM   3618  HA  ILE   230       0.656   7.636  28.539  1.00  0.00           H  
ATOM   3619  CB  ILE   230       0.772   5.756  29.566  1.00  0.00           C  
ATOM   3620  HB  ILE   230       0.302   5.308  28.689  1.00  0.00           H  
ATOM   3621  CG2 ILE   230       2.279   5.531  29.375  1.00  0.00           C  
ATOM   3622 HG21 ILE   230       2.851   5.961  30.194  1.00  0.00           H  
ATOM   3623 HG22 ILE   230       2.491   4.462  29.331  1.00  0.00           H  
ATOM   3624 HG23 ILE   230       2.596   5.978  28.434  1.00  0.00           H  
ATOM   3625  CG1 ILE   230       0.229   4.951  30.772  1.00  0.00           C  
ATOM   3626 HG12 ILE   230      -0.862   4.955  30.745  1.00  0.00           H  
ATOM   3627 HG13 ILE   230       0.537   3.911  30.654  1.00  0.00           H  
ATOM   3628  CD1 ILE   230       0.675   5.418  32.163  1.00  0.00           C  
ATOM   3629 HD11 ILE   230       0.281   6.410  32.376  1.00  0.00           H  
ATOM   3630 HD12 ILE   230       0.278   4.728  32.905  1.00  0.00           H  
ATOM   3631 HD13 ILE   230       1.763   5.426  32.233  1.00  0.00           H  
ATOM   3632  C   ILE   230      -1.129   7.406  29.674  1.00  0.00           C  
ATOM   3633  O   ILE   230      -1.664   7.647  30.756  1.00  0.00           O  
ATOM   3634  N   ASN   231      -1.846   7.168  28.573  1.00  0.00           N  
ATOM   3635  H   ASN   231      -1.350   6.940  27.725  1.00  0.00           H  
ATOM   3636  CA  ASN   231      -3.299   7.030  28.580  1.00  0.00           C  
ATOM   3637  HA  ASN   231      -3.737   7.875  29.110  1.00  0.00           H  
ATOM   3638  CB  ASN   231      -3.803   7.052  27.123  1.00  0.00           C  
ATOM   3639  HB2 ASN   231      -3.542   7.994  26.646  1.00  0.00           H  
ATOM   3640  HB3 ASN   231      -3.324   6.243  26.569  1.00  0.00           H  
ATOM   3641  CG  ASN   231      -5.310   6.867  27.044  1.00  0.00           C  
ATOM   3642  OD1 ASN   231      -6.059   7.318  27.896  1.00  0.00           O  
ATOM   3643  ND2 ASN   231      -5.801   6.186  26.038  1.00  0.00           N  
ATOM   3644 HD21 ASN   231      -5.197   5.818  25.317  1.00  0.00           H  
ATOM   3645 HD22 ASN   231      -6.801   6.025  26.015  1.00  0.00           H  
ATOM   3646  C   ASN   231      -3.739   5.745  29.308  1.00  0.00           C  
ATOM   3647  O   ASN   231      -3.608   4.649  28.763  1.00  0.00           O  
ATOM   3648  N   TRP   232      -4.343   5.868  30.492  1.00  0.00           N  
ATOM   3649  H   TRP   232      -4.397   6.790  30.916  1.00  0.00           H  
ATOM   3650  CA  TRP   232      -5.099   4.785  31.126  1.00  0.00           C  
ATOM   3651  HA  TRP   232      -4.545   3.856  30.996  1.00  0.00           H  
ATOM   3652  CB  TRP   232      -5.253   5.005  32.644  1.00  0.00           C  
ATOM   3653  HB2 TRP   232      -5.817   5.925  32.809  1.00  0.00           H  
ATOM   3654  HB3 TRP   232      -5.852   4.176  33.009  1.00  0.00           H  
ATOM   3655  CG  TRP   232      -4.040   5.051  33.538  1.00  0.00           C  
ATOM   3656  CD1 TRP   232      -2.898   5.741  33.313  1.00  0.00           C  
ATOM   3657  HD1 TRP   232      -2.696   6.328  32.430  1.00  0.00           H  
ATOM   3658  NE1 TRP   232      -2.068   5.659  34.414  1.00  0.00           N  
ATOM   3659  HE1 TRP   232      -1.180   6.137  34.480  1.00  0.00           H  
ATOM   3660  CE2 TRP   232      -2.626   4.900  35.414  1.00  0.00           C  
ATOM   3661  CZ2 TRP   232      -2.187   4.531  36.694  1.00  0.00           C  
ATOM   3662  HZ2 TRP   232      -1.244   4.895  37.065  1.00  0.00           H  
ATOM   3663  CH2 TRP   232      -2.969   3.660  37.467  1.00  0.00           C  
ATOM   3664  HH2 TRP   232      -2.626   3.353  38.444  1.00  0.00           H  
ATOM   3665  CZ3 TRP   232      -4.189   3.186  36.956  1.00  0.00           C  
ATOM   3666  HZ3 TRP   232      -4.795   2.510  37.541  1.00  0.00           H  
ATOM   3667  CE3 TRP   232      -4.634   3.594  35.684  1.00  0.00           C  
ATOM   3668  HE3 TRP   232      -5.553   3.201  35.296  1.00  0.00           H  
ATOM   3669  CD2 TRP   232      -3.872   4.466  34.873  1.00  0.00           C  
ATOM   3670  C   TRP   232      -6.456   4.627  30.397  1.00  0.00           C  
ATOM   3671  O   TRP   232      -7.501   5.036  30.905  1.00  0.00           O  
ATOM   3672  N   SER   233      -6.387   4.088  29.172  1.00  0.00           N  
ATOM   3673  H   SER   233      -5.439   3.898  28.862  1.00  0.00           H  
ATOM   3674  CA  SER   233      -7.439   3.814  28.166  1.00  0.00           C  
ATOM   3675  HA  SER   233      -6.894   3.554  27.258  1.00  0.00           H  
ATOM   3676  CB  SER   233      -8.255   2.554  28.507  1.00  0.00           C  
ATOM   3677  HB2 SER   233      -8.950   2.351  27.691  1.00  0.00           H  
ATOM   3678  HB3 SER   233      -7.579   1.704  28.606  1.00  0.00           H  
ATOM   3679  OG  SER   233      -8.985   2.700  29.704  1.00  0.00           O  
ATOM   3680  HG  SER   233      -9.736   2.057  29.744  1.00  0.00           H  
ATOM   3681  C   SER   233      -8.352   4.978  27.731  1.00  0.00           C  
ATOM   3682  O   SER   233      -8.462   5.230  26.532  1.00  0.00           O  
ATOM   3683  N   VAL   234      -9.029   5.683  28.640  1.00  0.00           N  
ATOM   3684  H   VAL   234      -8.843   5.444  29.610  1.00  0.00           H  
ATOM   3685  CA  VAL   234     -10.219   6.510  28.323  1.00  0.00           C  
ATOM   3686  HA  VAL   234     -10.624   6.137  27.381  1.00  0.00           H  
ATOM   3687  CB  VAL   234     -11.327   6.293  29.373  1.00  0.00           C  
ATOM   3688  HB  VAL   234     -12.185   6.887  29.081  1.00  0.00           H  
ATOM   3689  CG1 VAL   234     -11.827   4.847  29.432  1.00  0.00           C  
ATOM   3690 HG11 VAL   234     -11.052   4.193  29.823  1.00  0.00           H  
ATOM   3691 HG12 VAL   234     -12.700   4.793  30.080  1.00  0.00           H  
ATOM   3692 HG13 VAL   234     -12.105   4.510  28.434  1.00  0.00           H  
ATOM   3693  CG2 VAL   234     -10.905   6.746  30.772  1.00  0.00           C  
ATOM   3694 HG21 VAL   234     -10.662   7.807  30.753  1.00  0.00           H  
ATOM   3695 HG22 VAL   234     -11.720   6.577  31.473  1.00  0.00           H  
ATOM   3696 HG23 VAL   234     -10.033   6.183  31.103  1.00  0.00           H  
ATOM   3697  C   VAL   234      -9.976   8.014  28.065  1.00  0.00           C  
ATOM   3698  O   VAL   234     -10.947   8.771  27.982  1.00  0.00           O  
ATOM   3699  N   THR   235      -8.722   8.462  27.956  1.00  0.00           N  
ATOM   3700  H   THR   235      -7.989   7.759  28.015  1.00  0.00           H  
ATOM   3701  CA  THR   235      -8.238   9.856  27.789  1.00  0.00           C  
ATOM   3702  HA  THR   235      -7.161   9.758  27.919  1.00  0.00           H  
ATOM   3703  CB  THR   235      -8.357  10.382  26.338  1.00  0.00           C  
ATOM   3704  HB  THR   235      -8.098   9.568  25.660  1.00  0.00           H  
ATOM   3705  CG2 THR   235      -9.702  10.965  25.907  1.00  0.00           C  
ATOM   3706 HG21 THR   235      -9.961  11.828  26.520  1.00  0.00           H  
ATOM   3707 HG22 THR   235      -9.628  11.292  24.869  1.00  0.00           H  
ATOM   3708 HG23 THR   235     -10.480  10.209  25.969  1.00  0.00           H  
ATOM   3709  OG1 THR   235      -7.413  11.407  26.156  1.00  0.00           O  
ATOM   3710  HG1 THR   235      -7.220  11.474  25.192  1.00  0.00           H  
ATOM   3711  C   THR   235      -8.629  10.835  28.919  1.00  0.00           C  
ATOM   3712  O   THR   235      -7.759  11.207  29.703  1.00  0.00           O  
ATOM   3713  N   GLU   236      -9.912  11.157  29.139  1.00  0.00           N  
ATOM   3714  H   GLU   236     -10.579  10.869  28.437  1.00  0.00           H  
ATOM   3715  CA  GLU   236     -10.413  11.681  30.436  1.00  0.00           C  
ATOM   3716  HA  GLU   236      -9.649  11.462  31.164  1.00  0.00           H  
ATOM   3717  CB  GLU   236     -10.537  13.223  30.467  1.00  0.00           C  
ATOM   3718  HB2 GLU   236      -9.751  13.655  29.846  1.00  0.00           H  
ATOM   3719  HB3 GLU   236     -11.500  13.513  30.047  1.00  0.00           H  
ATOM   3720  CG  GLU   236     -10.388  13.778  31.911  1.00  0.00           C  
ATOM   3721  HG2 GLU   236     -11.201  13.405  32.531  1.00  0.00           H  
ATOM   3722  HG3 GLU   236      -9.458  13.397  32.341  1.00  0.00           H  
ATOM   3723  CD  GLU   236     -10.403  15.312  32.029  1.00  0.00           C  
ATOM   3724  OE1 GLU   236     -11.103  15.957  31.218  1.00  0.00           O  
ATOM   3725  OE2 GLU   236      -9.804  15.846  32.998  1.00  0.00           O  
ATOM   3726  C   GLU   236     -11.685  10.968  30.952  1.00  0.00           C  
ATOM   3727  O   GLU   236     -12.117  11.179  32.081  1.00  0.00           O  
ATOM   3728  N   SER   237     -12.282  10.070  30.164  1.00  0.00           N  
ATOM   3729  H   SER   237     -11.818   9.843  29.295  1.00  0.00           H  
ATOM   3730  CA  SER   237     -13.708   9.701  30.248  1.00  0.00           C  
ATOM   3731  HA  SER   237     -14.256  10.638  30.299  1.00  0.00           H  
ATOM   3732  CB  SER   237     -14.178   9.015  28.953  1.00  0.00           C  
ATOM   3733  HB2 SER   237     -13.944   7.954  28.981  1.00  0.00           H  
ATOM   3734  HB3 SER   237     -15.263   9.110  28.887  1.00  0.00           H  
ATOM   3735  OG  SER   237     -13.605   9.597  27.797  1.00  0.00           O  
ATOM   3736  HG  SER   237     -12.708   9.243  27.670  1.00  0.00           H  
ATOM   3737  C   SER   237     -14.158   8.861  31.464  1.00  0.00           C  
ATOM   3738  O   SER   237     -15.296   8.402  31.471  1.00  0.00           O  
ATOM   3739  N   VAL   238     -13.310   8.632  32.475  1.00  0.00           N  
ATOM   3740  H   VAL   238     -12.448   9.162  32.436  1.00  0.00           H  
ATOM   3741  CA  VAL   238     -13.567   7.833  33.701  1.00  0.00           C  
ATOM   3742  HA  VAL   238     -12.598   7.462  34.036  1.00  0.00           H  
ATOM   3743  CB  VAL   238     -14.118   8.697  34.861  1.00  0.00           C  
ATOM   3744  HB  VAL   238     -15.141   8.978  34.640  1.00  0.00           H  
ATOM   3745  CG1 VAL   238     -14.091   7.960  36.208  1.00  0.00           C  
ATOM   3746 HG11 VAL   238     -13.056   7.787  36.502  1.00  0.00           H  
ATOM   3747 HG12 VAL   238     -14.576   8.571  36.969  1.00  0.00           H  
ATOM   3748 HG13 VAL   238     -14.612   7.006  36.157  1.00  0.00           H  
ATOM   3749  CG2 VAL   238     -13.330   9.988  35.062  1.00  0.00           C  
ATOM   3750 HG21 VAL   238     -13.451  10.641  34.199  1.00  0.00           H  
ATOM   3751 HG22 VAL   238     -13.706  10.520  35.935  1.00  0.00           H  
ATOM   3752 HG23 VAL   238     -12.273   9.760  35.202  1.00  0.00           H  
ATOM   3753  C   VAL   238     -14.407   6.572  33.407  1.00  0.00           C  
ATOM   3754  O   VAL   238     -13.888   5.643  32.788  1.00  0.00           O  
ATOM   3755  N   PHE   239     -15.689   6.545  33.811  1.00  0.00           N  
ATOM   3756  H   PHE   239     -16.010   7.345  34.341  1.00  0.00           H  
ATOM   3757  CA  PHE   239     -16.752   5.715  33.231  1.00  0.00           C  
ATOM   3758  HA  PHE   239     -16.718   5.821  32.145  1.00  0.00           H  
ATOM   3759  CB  PHE   239     -16.539   4.227  33.571  1.00  0.00           C  
ATOM   3760  HB2 PHE   239     -15.538   3.924  33.278  1.00  0.00           H  
ATOM   3761  HB3 PHE   239     -16.619   4.088  34.649  1.00  0.00           H  
ATOM   3762  CG  PHE   239     -17.499   3.285  32.872  1.00  0.00           C  
ATOM   3763  CD1 PHE   239     -17.245   2.891  31.544  1.00  0.00           C  
ATOM   3764  HD1 PHE   239     -16.372   3.263  31.026  1.00  0.00           H  
ATOM   3765  CE1 PHE   239     -18.120   2.007  30.889  1.00  0.00           C  
ATOM   3766  HE1 PHE   239     -17.917   1.703  29.872  1.00  0.00           H  
ATOM   3767  CZ  PHE   239     -19.256   1.518  31.558  1.00  0.00           C  
ATOM   3768  HZ  PHE   239     -19.928   0.839  31.053  1.00  0.00           H  
ATOM   3769  CE2 PHE   239     -19.515   1.912  32.883  1.00  0.00           C  
ATOM   3770  HE2 PHE   239     -20.388   1.537  33.397  1.00  0.00           H  
ATOM   3771  CD2 PHE   239     -18.637   2.793  33.540  1.00  0.00           C  
ATOM   3772  HD2 PHE   239     -18.840   3.095  34.558  1.00  0.00           H  
ATOM   3773  C   PHE   239     -18.146   6.173  33.723  1.00  0.00           C  
ATOM   3774  O   PHE   239     -18.581   5.756  34.805  1.00  0.00           O  
ATOM   3775  N   PRO   240     -18.867   7.034  32.971  1.00  0.00           N  
ATOM   3776  CD  PRO   240     -20.313   7.153  33.120  1.00  0.00           C  
ATOM   3777  HD2 PRO   240     -20.621   7.086  34.164  1.00  0.00           H  
ATOM   3778  HD3 PRO   240     -20.795   6.365  32.540  1.00  0.00           H  
ATOM   3779  CG  PRO   240     -20.695   8.515  32.553  1.00  0.00           C  
ATOM   3780  HG2 PRO   240     -20.667   9.259  33.346  1.00  0.00           H  
ATOM   3781  HG3 PRO   240     -21.674   8.496  32.073  1.00  0.00           H  
ATOM   3782  CB  PRO   240     -19.574   8.785  31.554  1.00  0.00           C  
ATOM   3783  HB2 PRO   240     -19.499   9.845  31.325  1.00  0.00           H  
ATOM   3784  HB3 PRO   240     -19.761   8.221  30.639  1.00  0.00           H  
ATOM   3785  CA  PRO   240     -18.333   8.213  32.257  1.00  0.00           C  
ATOM   3786  HA  PRO   240     -17.604   7.919  31.506  1.00  0.00           H  
ATOM   3787  C   PRO   240     -17.699   9.217  33.267  1.00  0.00           C  
ATOM   3788  O   PRO   240     -17.625   8.876  34.449  1.00  0.00           O  
ATOM   3789  N   PRO   241     -17.289  10.462  32.920  1.00  0.00           N  
ATOM   3790  CD  PRO   241     -17.087  11.039  31.598  1.00  0.00           C  
ATOM   3791  HD2 PRO   241     -18.023  11.459  31.231  1.00  0.00           H  
ATOM   3792  HD3 PRO   241     -16.699  10.317  30.882  1.00  0.00           H  
ATOM   3793  CG  PRO   241     -16.088  12.178  31.819  1.00  0.00           C  
ATOM   3794  HG2 PRO   241     -16.153  12.937  31.038  1.00  0.00           H  
ATOM   3795  HG3 PRO   241     -15.074  11.788  31.897  1.00  0.00           H  
ATOM   3796  CB  PRO   241     -16.508  12.722  33.181  1.00  0.00           C  
ATOM   3797  HB2 PRO   241     -17.365  13.387  33.059  1.00  0.00           H  
ATOM   3798  HB3 PRO   241     -15.689  13.244  33.680  1.00  0.00           H  
ATOM   3799  CA  PRO   241     -16.906  11.453  33.942  1.00  0.00           C  
ATOM   3800  HA  PRO   241     -16.040  11.086  34.492  1.00  0.00           H  
ATOM   3801  C   PRO   241     -18.046  11.721  34.932  1.00  0.00           C  
ATOM   3802  O   PRO   241     -17.834  11.812  36.136  1.00  0.00           O  
ATOM   3803  N   PHE   242     -19.283  11.716  34.426  1.00  0.00           N  
ATOM   3804  H   PHE   242     -19.350  11.663  33.423  1.00  0.00           H  
ATOM   3805  CA  PHE   242     -20.548  11.728  35.169  1.00  0.00           C  
ATOM   3806  HA  PHE   242     -20.483  12.492  35.938  1.00  0.00           H  
ATOM   3807  CB  PHE   242     -21.634  12.151  34.157  1.00  0.00           C  
ATOM   3808  HB2 PHE   242     -21.326  13.102  33.717  1.00  0.00           H  
ATOM   3809  HB3 PHE   242     -21.646  11.424  33.344  1.00  0.00           H  
ATOM   3810  CG  PHE   242     -23.059  12.341  34.651  1.00  0.00           C  
ATOM   3811  CD1 PHE   242     -23.371  13.389  35.537  1.00  0.00           C  
ATOM   3812  HD1 PHE   242     -22.585  14.024  35.921  1.00  0.00           H  
ATOM   3813  CE1 PHE   242     -24.709  13.648  35.886  1.00  0.00           C  
ATOM   3814  HE1 PHE   242     -24.948  14.465  36.553  1.00  0.00           H  
ATOM   3815  CZ  PHE   242     -25.744  12.866  35.342  1.00  0.00           C  
ATOM   3816  HZ  PHE   242     -26.773  13.081  35.597  1.00  0.00           H  
ATOM   3817  CE2 PHE   242     -25.436  11.805  34.472  1.00  0.00           C  
ATOM   3818  HE2 PHE   242     -26.232  11.208  34.048  1.00  0.00           H  
ATOM   3819  CD2 PHE   242     -24.097  11.543  34.130  1.00  0.00           C  
ATOM   3820  HD2 PHE   242     -23.870  10.748  33.433  1.00  0.00           H  
ATOM   3821  C   PHE   242     -20.822  10.391  35.904  1.00  0.00           C  
ATOM   3822  O   PHE   242     -21.927   9.849  35.830  1.00  0.00           O  
ATOM   3823  N   SER   243     -19.805   9.809  36.559  1.00  0.00           N  
ATOM   3824  H   SER   243     -18.917  10.302  36.559  1.00  0.00           H  
ATOM   3825  CA  SER   243     -19.844   8.444  37.114  1.00  0.00           C  
ATOM   3826  HA  SER   243     -20.207   7.786  36.324  1.00  0.00           H  
ATOM   3827  CB  SER   243     -18.440   7.952  37.498  1.00  0.00           C  
ATOM   3828  HB2 SER   243     -17.700   8.332  36.797  1.00  0.00           H  
ATOM   3829  HB3 SER   243     -18.182   8.315  38.493  1.00  0.00           H  
ATOM   3830  OG  SER   243     -18.398   6.535  37.481  1.00  0.00           O  
ATOM   3831  HG  SER   243     -18.498   6.246  36.550  1.00  0.00           H  
ATOM   3832  C   SER   243     -20.834   8.331  38.281  1.00  0.00           C  
ATOM   3833  O   SER   243     -21.788   7.555  38.183  1.00  0.00           O  
ATOM   3834  N   ARG   244     -20.720   9.200  39.307  1.00  0.00           N  
ATOM   3835  H   ARG   244     -19.864   9.736  39.371  1.00  0.00           H  
ATOM   3836  CA  ARG   244     -21.879   9.644  40.113  1.00  0.00           C  
ATOM   3837  HA  ARG   244     -22.648   9.857  39.389  1.00  0.00           H  
ATOM   3838  CB  ARG   244     -22.396   8.517  41.041  1.00  0.00           C  
ATOM   3839  HB2 ARG   244     -22.185   7.537  40.615  1.00  0.00           H  
ATOM   3840  HB3 ARG   244     -21.866   8.551  41.993  1.00  0.00           H  
ATOM   3841  CG  ARG   244     -23.913   8.594  41.305  1.00  0.00           C  
ATOM   3842  HG2 ARG   244     -24.143   7.847  42.065  1.00  0.00           H  
ATOM   3843  HG3 ARG   244     -24.170   9.569  41.719  1.00  0.00           H  
ATOM   3844  CD  ARG   244     -24.802   8.291  40.079  1.00  0.00           C  
ATOM   3845  HD2 ARG   244     -24.364   7.468  39.512  1.00  0.00           H  
ATOM   3846  HD3 ARG   244     -25.773   7.955  40.446  1.00  0.00           H  
ATOM   3847  NE  ARG   244     -25.036   9.471  39.217  1.00  0.00           N  
ATOM   3848  HE  ARG   244     -25.458  10.298  39.642  1.00  0.00           H  
ATOM   3849  CZ  ARG   244     -24.688   9.657  37.956  1.00  0.00           C  
ATOM   3850  NH1 ARG   244     -24.063   8.778  37.236  1.00  0.00           N  
ATOM   3851 HH11 ARG   244     -23.635   7.992  37.707  1.00  0.00           H  
ATOM   3852 HH12 ARG   244     -23.573   9.109  36.414  1.00  0.00           H  
ATOM   3853  NH2 ARG   244     -24.905  10.813  37.423  1.00  0.00           N  
ATOM   3854 HH21 ARG   244     -25.299  11.538  38.032  1.00  0.00           H  
ATOM   3855 HH22 ARG   244     -24.634  11.039  36.480  1.00  0.00           H  
ATOM   3856  C   ARG   244     -21.681  10.963  40.878  1.00  0.00           C  
ATOM   3857  O   ARG   244     -21.206  10.977  42.008  1.00  0.00           O  
ATOM   3858  N   GLU   245     -22.115  12.065  40.267  1.00  0.00           N  
ATOM   3859  H   GLU   245     -22.450  11.954  39.323  1.00  0.00           H  
ATOM   3860  CA  GLU   245     -22.187  13.441  40.802  1.00  0.00           C  
ATOM   3861  HA  GLU   245     -22.531  14.055  39.978  1.00  0.00           H  
ATOM   3862  CB  GLU   245     -23.236  13.573  41.932  1.00  0.00           C  
ATOM   3863  HB2 GLU   245     -22.842  13.126  42.845  1.00  0.00           H  
ATOM   3864  HB3 GLU   245     -23.374  14.636  42.130  1.00  0.00           H  
ATOM   3865  CG  GLU   245     -24.620  12.956  41.673  1.00  0.00           C  
ATOM   3866  HG2 GLU   245     -24.553  11.883  41.858  1.00  0.00           H  
ATOM   3867  HG3 GLU   245     -25.329  13.370  42.392  1.00  0.00           H  
ATOM   3868  CD  GLU   245     -25.137  13.189  40.252  1.00  0.00           C  
ATOM   3869  OE1 GLU   245     -25.564  12.195  39.623  1.00  0.00           O  
ATOM   3870  OE2 GLU   245     -25.036  14.335  39.755  1.00  0.00           O  
ATOM   3871  C   GLU   245     -20.866  14.099  41.231  1.00  0.00           C  
ATOM   3872  O   GLU   245     -20.451  15.113  40.672  1.00  0.00           O  
ATOM   3873  N   MET   246     -20.202  13.559  42.250  1.00  0.00           N  
ATOM   3874  H   MET   246     -20.553  12.680  42.618  1.00  0.00           H  
ATOM   3875  CA  MET   246     -18.972  14.111  42.824  1.00  0.00           C  
ATOM   3876  HA  MET   246     -18.984  15.194  42.686  1.00  0.00           H  
ATOM   3877  CB  MET   246     -18.948  13.860  44.339  1.00  0.00           C  
ATOM   3878  HB2 MET   246     -18.909  12.789  44.540  1.00  0.00           H  
ATOM   3879  HB3 MET   246     -18.059  14.331  44.742  1.00  0.00           H  
ATOM   3880  CG  MET   246     -20.163  14.469  45.054  1.00  0.00           C  
ATOM   3881  HG2 MET   246     -20.307  15.490  44.698  1.00  0.00           H  
ATOM   3882  HG3 MET   246     -21.048  13.892  44.782  1.00  0.00           H  
ATOM   3883  SD  MET   246     -20.061  14.513  46.868  1.00  0.00           S  
ATOM   3884  CE  MET   246     -18.853  15.845  47.120  1.00  0.00           C  
ATOM   3885  HE1 MET   246     -19.204  16.757  46.639  1.00  0.00           H  
ATOM   3886  HE2 MET   246     -18.734  16.029  48.188  1.00  0.00           H  
ATOM   3887  HE3 MET   246     -17.889  15.560  46.701  1.00  0.00           H  
ATOM   3888  C   MET   246     -17.731  13.608  42.063  1.00  0.00           C  
ATOM   3889  O   MET   246     -16.801  13.057  42.651  1.00  0.00           O  
ATOM   3890  N   PHE   247     -17.777  13.755  40.735  1.00  0.00           N  
ATOM   3891  H   PHE   247     -18.599  14.221  40.367  1.00  0.00           H  
ATOM   3892  CA  PHE   247     -16.758  13.332  39.767  1.00  0.00           C  
ATOM   3893  HA  PHE   247     -15.787  13.254  40.260  1.00  0.00           H  
ATOM   3894  CB  PHE   247     -17.118  11.961  39.157  1.00  0.00           C  
ATOM   3895  HB2 PHE   247     -18.119  12.026  38.729  1.00  0.00           H  
ATOM   3896  HB3 PHE   247     -16.427  11.784  38.332  1.00  0.00           H  
ATOM   3897  CG  PHE   247     -17.094  10.733  40.051  1.00  0.00           C  
ATOM   3898  CD1 PHE   247     -18.119  10.513  40.988  1.00  0.00           C  
ATOM   3899  HD1 PHE   247     -18.878  11.262  41.133  1.00  0.00           H  
ATOM   3900  CE1 PHE   247     -18.168   9.320  41.730  1.00  0.00           C  
ATOM   3901  HE1 PHE   247     -18.965   9.160  42.443  1.00  0.00           H  
ATOM   3902  CZ  PHE   247     -17.190   8.330  41.529  1.00  0.00           C  
ATOM   3903  HZ  PHE   247     -17.235   7.400  42.079  1.00  0.00           H  
ATOM   3904  CE2 PHE   247     -16.164   8.541  40.592  1.00  0.00           C  
ATOM   3905  HE2 PHE   247     -15.430   7.765  40.419  1.00  0.00           H  
ATOM   3906  CD2 PHE   247     -16.117   9.739  39.856  1.00  0.00           C  
ATOM   3907  HD2 PHE   247     -15.346   9.885  39.114  1.00  0.00           H  
ATOM   3908  C   PHE   247     -16.630  14.387  38.652  1.00  0.00           C  
ATOM   3909  O   PHE   247     -15.634  15.104  38.582  1.00  0.00           O  
ATOM   3910  N   ASP   248     -17.676  14.548  37.834  1.00  0.00           N  
ATOM   3911  H   ASP   248     -18.478  13.935  37.943  1.00  0.00           H  
ATOM   3912  CA  ASP   248     -17.733  15.482  36.698  1.00  0.00           C  
ATOM   3913  HA  ASP   248     -16.895  15.287  36.030  1.00  0.00           H  
ATOM   3914  CB  ASP   248     -19.034  15.247  35.919  1.00  0.00           C  
ATOM   3915  HB2 ASP   248     -19.132  16.006  35.141  1.00  0.00           H  
ATOM   3916  HB3 ASP   248     -18.978  14.282  35.423  1.00  0.00           H  
ATOM   3917  CG  ASP   248     -20.265  15.271  36.825  1.00  0.00           C  
ATOM   3918  OD1 ASP   248     -20.552  14.259  37.504  1.00  0.00           O  
ATOM   3919  OD2 ASP   248     -20.947  16.314  36.879  1.00  0.00           O  
ATOM   3920  C   ASP   248     -17.658  16.956  37.127  1.00  0.00           C  
ATOM   3921  O   ASP   248     -17.159  17.803  36.392  1.00  0.00           O  
ATOM   3922  N   ARG   249     -18.098  17.270  38.350  1.00  0.00           N  
ATOM   3923  H   ARG   249     -18.542  16.530  38.876  1.00  0.00           H  
ATOM   3924  CA  ARG   249     -17.935  18.587  38.987  1.00  0.00           C  
ATOM   3925  HA  ARG   249     -18.074  19.355  38.223  1.00  0.00           H  
ATOM   3926  CB  ARG   249     -19.036  18.748  40.055  1.00  0.00           C  
ATOM   3927  HB2 ARG   249     -19.257  17.774  40.499  1.00  0.00           H  
ATOM   3928  HB3 ARG   249     -18.692  19.400  40.859  1.00  0.00           H  
ATOM   3929  CG  ARG   249     -20.311  19.371  39.450  1.00  0.00           C  
ATOM   3930  HG2 ARG   249     -20.324  20.429  39.715  1.00  0.00           H  
ATOM   3931  HG3 ARG   249     -20.291  19.310  38.360  1.00  0.00           H  
ATOM   3932  CD  ARG   249     -21.612  18.725  39.948  1.00  0.00           C  
ATOM   3933  HD2 ARG   249     -21.499  18.425  40.992  1.00  0.00           H  
ATOM   3934  HD3 ARG   249     -22.411  19.465  39.877  1.00  0.00           H  
ATOM   3935  NE  ARG   249     -21.975  17.568  39.116  1.00  0.00           N  
ATOM   3936  HE  ARG   249     -21.384  17.346  38.312  1.00  0.00           H  
ATOM   3937  CZ  ARG   249     -22.996  16.748  39.239  1.00  0.00           C  
ATOM   3938  NH1 ARG   249     -23.868  16.801  40.201  1.00  0.00           N  
ATOM   3939 HH11 ARG   249     -23.779  17.478  40.926  1.00  0.00           H  
ATOM   3940 HH12 ARG   249     -24.558  16.048  40.207  1.00  0.00           H  
ATOM   3941  NH2 ARG   249     -23.176  15.810  38.373  1.00  0.00           N  
ATOM   3942 HH21 ARG   249     -22.424  15.672  37.692  1.00  0.00           H  
ATOM   3943 HH22 ARG   249     -23.905  15.124  38.551  1.00  0.00           H  
ATOM   3944  C   ARG   249     -16.513  18.872  39.507  1.00  0.00           C  
ATOM   3945  O   ARG   249     -16.304  19.932  40.095  1.00  0.00           O  
ATOM   3946  N   PHE   250     -15.556  17.961  39.288  1.00  0.00           N  
ATOM   3947  H   PHE   250     -15.824  17.104  38.825  1.00  0.00           H  
ATOM   3948  CA  PHE   250     -14.137  18.124  39.643  1.00  0.00           C  
ATOM   3949  HA  PHE   250     -13.965  19.156  39.949  1.00  0.00           H  
ATOM   3950  CB  PHE   250     -13.778  17.215  40.832  1.00  0.00           C  
ATOM   3951  HB2 PHE   250     -13.684  16.193  40.461  1.00  0.00           H  
ATOM   3952  HB3 PHE   250     -12.799  17.521  41.197  1.00  0.00           H  
ATOM   3953  CG  PHE   250     -14.721  17.208  42.026  1.00  0.00           C  
ATOM   3954  CD1 PHE   250     -15.038  15.990  42.654  1.00  0.00           C  
ATOM   3955  HD1 PHE   250     -14.616  15.065  42.286  1.00  0.00           H  
ATOM   3956  CE1 PHE   250     -15.879  15.972  43.779  1.00  0.00           C  
ATOM   3957  HE1 PHE   250     -16.068  15.035  44.274  1.00  0.00           H  
ATOM   3958  CZ  PHE   250     -16.440  17.166  44.265  1.00  0.00           C  
ATOM   3959  HZ  PHE   250     -17.087  17.155  45.129  1.00  0.00           H  
ATOM   3960  CE2 PHE   250     -16.116  18.387  43.650  1.00  0.00           C  
ATOM   3961  HE2 PHE   250     -16.518  19.313  44.034  1.00  0.00           H  
ATOM   3962  CD2 PHE   250     -15.241  18.406  42.549  1.00  0.00           C  
ATOM   3963  HD2 PHE   250     -14.969  19.347  42.099  1.00  0.00           H  
ATOM   3964  C   PHE   250     -13.167  17.865  38.471  1.00  0.00           C  
ATOM   3965  O   PHE   250     -12.144  18.542  38.387  1.00  0.00           O  
ATOM   3966  N   ARG   251     -13.474  16.931  37.552  1.00  0.00           N  
ATOM   3967  H   ARG   251     -14.316  16.379  37.686  1.00  0.00           H  
ATOM   3968  CA  ARG   251     -12.694  16.694  36.320  1.00  0.00           C  
ATOM   3969  HA  ARG   251     -12.175  17.628  36.096  1.00  0.00           H  
ATOM   3970  CB  ARG   251     -11.648  15.573  36.509  1.00  0.00           C  
ATOM   3971  HB2 ARG   251     -11.708  15.151  37.514  1.00  0.00           H  
ATOM   3972  HB3 ARG   251     -11.829  14.781  35.783  1.00  0.00           H  
ATOM   3973  CG  ARG   251     -10.248  16.142  36.277  1.00  0.00           C  
ATOM   3974  HG2 ARG   251     -10.288  16.747  35.375  1.00  0.00           H  
ATOM   3975  HG3 ARG   251     -10.005  16.783  37.125  1.00  0.00           H  
ATOM   3976  CD  ARG   251      -9.129  15.103  36.103  1.00  0.00           C  
ATOM   3977  HD2 ARG   251      -9.224  14.374  36.903  1.00  0.00           H  
ATOM   3978  HD3 ARG   251      -9.244  14.594  35.144  1.00  0.00           H  
ATOM   3979  NE  ARG   251      -7.787  15.712  36.199  1.00  0.00           N  
ATOM   3980  HE  ARG   251      -7.140  15.348  36.890  1.00  0.00           H  
ATOM   3981  CZ  ARG   251      -7.403  16.848  35.654  1.00  0.00           C  
ATOM   3982  NH1 ARG   251      -7.934  17.319  34.560  1.00  0.00           N  
ATOM   3983 HH11 ARG   251      -8.615  16.757  34.036  1.00  0.00           H  
ATOM   3984 HH12 ARG   251      -7.745  18.280  34.282  1.00  0.00           H  
ATOM   3985  NH2 ARG   251      -6.500  17.549  36.269  1.00  0.00           N  
ATOM   3986 HH21 ARG   251      -6.248  17.243  37.203  1.00  0.00           H  
ATOM   3987 HH22 ARG   251      -6.469  18.557  36.105  1.00  0.00           H  
ATOM   3988  C   ARG   251     -13.568  16.419  35.099  1.00  0.00           C  
ATOM   3989  O   ARG   251     -14.695  15.953  35.230  1.00  0.00           O  
ATOM   3990  N   SER   252     -13.036  16.713  33.910  1.00  0.00           N  
ATOM   3991  H   SER   252     -12.050  16.935  33.866  1.00  0.00           H  
ATOM   3992  CA  SER   252     -13.773  16.720  32.633  1.00  0.00           C  
ATOM   3993  HA  SER   252     -13.110  17.209  31.920  1.00  0.00           H  
ATOM   3994  CB  SER   252     -14.004  15.291  32.124  1.00  0.00           C  
ATOM   3995  HB2 SER   252     -13.412  14.585  32.708  1.00  0.00           H  
ATOM   3996  HB3 SER   252     -15.057  15.024  32.211  1.00  0.00           H  
ATOM   3997  OG  SER   252     -13.595  15.209  30.777  1.00  0.00           O  
ATOM   3998  HG  SER   252     -12.645  15.481  30.764  1.00  0.00           H  
ATOM   3999  C   SER   252     -15.040  17.597  32.639  1.00  0.00           C  
ATOM   4000  O   SER   252     -16.004  17.364  31.914  1.00  0.00           O  
ATOM   4001  N   SER   253     -15.026  18.641  33.471  1.00  0.00           N  
ATOM   4002  H   SER   253     -14.229  18.753  34.079  1.00  0.00           H  
ATOM   4003  CA  SER   253     -16.125  19.581  33.688  1.00  0.00           C  
ATOM   4004  HA  SER   253     -17.010  18.985  33.916  1.00  0.00           H  
ATOM   4005  CB  SER   253     -15.820  20.419  34.926  1.00  0.00           C  
ATOM   4006  HB2 SER   253     -15.069  21.160  34.667  1.00  0.00           H  
ATOM   4007  HB3 SER   253     -16.730  20.927  35.247  1.00  0.00           H  
ATOM   4008  OG  SER   253     -15.329  19.620  35.988  1.00  0.00           O  
ATOM   4009  HG  SER   253     -15.988  18.906  36.135  1.00  0.00           H  
ATOM   4010  C   SER   253     -16.526  20.505  32.513  1.00  0.00           C  
ATOM   4011  O   SER   253     -17.649  21.012  32.573  1.00  0.00           O  
ATOM   4012  N   PRO   254     -15.745  20.727  31.427  1.00  0.00           N  
ATOM   4013  CD  PRO   254     -16.361  20.839  30.110  1.00  0.00           C  
ATOM   4014  HD2 PRO   254     -16.662  21.870  29.917  1.00  0.00           H  
ATOM   4015  HD3 PRO   254     -17.230  20.181  30.049  1.00  0.00           H  
ATOM   4016  CG  PRO   254     -15.309  20.389  29.089  1.00  0.00           C  
ATOM   4017  HG2 PRO   254     -14.957  21.252  28.522  1.00  0.00           H  
ATOM   4018  HG3 PRO   254     -15.708  19.631  28.414  1.00  0.00           H  
ATOM   4019  CB  PRO   254     -14.166  19.823  29.937  1.00  0.00           C  
ATOM   4020  HB2 PRO   254     -13.196  19.960  29.456  1.00  0.00           H  
ATOM   4021  HB3 PRO   254     -14.344  18.765  30.129  1.00  0.00           H  
ATOM   4022  CA  PRO   254     -14.291  20.617  31.239  1.00  0.00           C  
ATOM   4023  HA  PRO   254     -13.812  20.070  32.039  1.00  0.00           H  
ATOM   4024  C   PRO   254     -13.577  21.985  31.094  1.00  0.00           C  
ATOM   4025  O   PRO   254     -14.196  22.968  30.665  1.00  0.00           O  
ATOM   4026  N   PRO   255     -12.251  22.061  31.345  1.00  0.00           N  
ATOM   4027  CD  PRO   255     -11.422  23.146  30.847  1.00  0.00           C  
ATOM   4028  HD2 PRO   255     -11.333  23.920  31.611  1.00  0.00           H  
ATOM   4029  HD3 PRO   255     -11.818  23.569  29.922  1.00  0.00           H  
ATOM   4030  CG  PRO   255     -10.064  22.506  30.590  1.00  0.00           C  
ATOM   4031  HG2 PRO   255      -9.260  23.242  30.586  1.00  0.00           H  
ATOM   4032  HG3 PRO   255     -10.087  21.944  29.655  1.00  0.00           H  
ATOM   4033  CB  PRO   255      -9.954  21.548  31.773  1.00  0.00           C  
ATOM   4034  HB2 PRO   255      -9.575  22.108  32.629  1.00  0.00           H  
ATOM   4035  HB3 PRO   255      -9.289  20.712  31.550  1.00  0.00           H  
ATOM   4036  CA  PRO   255     -11.399  21.071  32.026  1.00  0.00           C  
ATOM   4037  HA  PRO   255     -11.527  20.089  31.569  1.00  0.00           H  
ATOM   4038  C   PRO   255     -11.707  20.975  33.534  1.00  0.00           C  
ATOM   4039  O   PRO   255     -12.754  21.416  33.987  1.00  0.00           O  
ATOM   4040  N   ASP   256     -10.788  20.442  34.334  1.00  0.00           N  
ATOM   4041  H   ASP   256      -9.928  20.092  33.914  1.00  0.00           H  
ATOM   4042  CA  ASP   256     -10.728  20.644  35.792  1.00  0.00           C  
ATOM   4043  HA  ASP   256     -11.668  20.346  36.261  1.00  0.00           H  
ATOM   4044  CB  ASP   256      -9.576  19.808  36.371  1.00  0.00           C  
ATOM   4045  HB2 ASP   256      -9.514  19.976  37.448  1.00  0.00           H  
ATOM   4046  HB3 ASP   256      -9.817  18.767  36.214  1.00  0.00           H  
ATOM   4047  CG  ASP   256      -8.209  20.086  35.721  1.00  0.00           C  
ATOM   4048  OD1 ASP   256      -7.207  20.195  36.449  1.00  0.00           O  
ATOM   4049  OD2 ASP   256      -8.125  20.098  34.470  1.00  0.00           O  
ATOM   4050  C   ASP   256     -10.409  22.092  36.191  1.00  0.00           C  
ATOM   4051  O   ASP   256     -10.933  22.603  37.179  1.00  0.00           O  
ATOM   4052  N   SER   257      -9.510  22.739  35.442  1.00  0.00           N  
ATOM   4053  H   SER   257      -9.171  22.227  34.636  1.00  0.00           H  
ATOM   4054  CA  SER   257      -8.582  23.764  35.953  1.00  0.00           C  
ATOM   4055  HA  SER   257      -7.971  23.297  36.726  1.00  0.00           H  
ATOM   4056  CB  SER   257      -7.640  24.173  34.817  1.00  0.00           C  
ATOM   4057  HB2 SER   257      -6.908  24.889  35.189  1.00  0.00           H  
ATOM   4058  HB3 SER   257      -7.109  23.288  34.459  1.00  0.00           H  
ATOM   4059  OG  SER   257      -8.366  24.752  33.745  1.00  0.00           O  
ATOM   4060  HG  SER   257      -7.737  24.975  33.052  1.00  0.00           H  
ATOM   4061  C   SER   257      -9.234  25.004  36.578  1.00  0.00           C  
ATOM   4062  O   SER   257      -8.602  25.707  37.371  1.00  0.00           O  
ATOM   4063  N   GLU   258     -10.515  25.246  36.299  1.00  0.00           N  
ATOM   4064  H   GLU   258     -10.945  24.598  35.657  1.00  0.00           H  
ATOM   4065  CA  GLU   258     -11.316  26.332  36.863  1.00  0.00           C  
ATOM   4066  HA  GLU   258     -10.762  26.758  37.693  1.00  0.00           H  
ATOM   4067  CB  GLU   258     -11.501  27.455  35.819  1.00  0.00           C  
ATOM   4068  HB2 GLU   258     -12.063  27.046  34.977  1.00  0.00           H  
ATOM   4069  HB3 GLU   258     -12.099  28.258  36.252  1.00  0.00           H  
ATOM   4070  CG  GLU   258     -10.204  28.081  35.272  1.00  0.00           C  
ATOM   4071  HG2 GLU   258      -9.571  27.303  34.845  1.00  0.00           H  
ATOM   4072  HG3 GLU   258     -10.486  28.747  34.454  1.00  0.00           H  
ATOM   4073  CD  GLU   258      -9.394  28.898  36.294  1.00  0.00           C  
ATOM   4074  OE1 GLU   258      -9.691  28.903  37.510  1.00  0.00           O  
ATOM   4075  OE2 GLU   258      -8.445  29.602  35.884  1.00  0.00           O  
ATOM   4076  C   GLU   258     -12.662  25.862  37.459  1.00  0.00           C  
ATOM   4077  O   GLU   258     -13.574  26.681  37.590  1.00  0.00           O  
ATOM   4078  N   TYR   259     -12.838  24.585  37.831  1.00  0.00           N  
ATOM   4079  H   TYR   259     -12.060  23.938  37.695  1.00  0.00           H  
ATOM   4080  CA  TYR   259     -14.173  23.968  37.990  1.00  0.00           C  
ATOM   4081  HA  TYR   259     -14.930  24.736  37.835  1.00  0.00           H  
ATOM   4082  CB  TYR   259     -14.394  22.957  36.860  1.00  0.00           C  
ATOM   4083  HB2 TYR   259     -13.499  22.352  36.715  1.00  0.00           H  
ATOM   4084  HB3 TYR   259     -15.185  22.263  37.146  1.00  0.00           H  
ATOM   4085  CG  TYR   259     -14.798  23.595  35.546  1.00  0.00           C  
ATOM   4086  CD1 TYR   259     -13.820  24.061  34.649  1.00  0.00           C  
ATOM   4087  HD1 TYR   259     -12.773  23.969  34.903  1.00  0.00           H  
ATOM   4088  CE1 TYR   259     -14.194  24.519  33.374  1.00  0.00           C  
ATOM   4089  HE1 TYR   259     -13.442  24.816  32.658  1.00  0.00           H  
ATOM   4090  CZ  TYR   259     -15.549  24.485  32.988  1.00  0.00           C  
ATOM   4091  OH  TYR   259     -15.904  24.878  31.745  1.00  0.00           O  
ATOM   4092  HH  TYR   259     -15.374  24.369  31.105  1.00  0.00           H  
ATOM   4093  CE2 TYR   259     -16.537  24.071  33.903  1.00  0.00           C  
ATOM   4094  HE2 TYR   259     -17.569  24.011  33.585  1.00  0.00           H  
ATOM   4095  CD2 TYR   259     -16.160  23.642  35.188  1.00  0.00           C  
ATOM   4096  HD2 TYR   259     -16.910  23.263  35.873  1.00  0.00           H  
ATOM   4097  C   TYR   259     -14.571  23.350  39.347  1.00  0.00           C  
ATOM   4098  O   TYR   259     -15.760  23.086  39.495  1.00  0.00           O  
ATOM   4099  N   ILE   260     -13.694  23.183  40.352  1.00  0.00           N  
ATOM   4100  H   ILE   260     -12.719  23.367  40.174  1.00  0.00           H  
ATOM   4101  CA  ILE   260     -14.058  22.599  41.672  1.00  0.00           C  
ATOM   4102  HA  ILE   260     -14.555  21.651  41.458  1.00  0.00           H  
ATOM   4103  CB  ILE   260     -12.799  22.242  42.505  1.00  0.00           C  
ATOM   4104  HB  ILE   260     -12.224  21.535  41.906  1.00  0.00           H  
ATOM   4105  CG2 ILE   260     -11.888  23.447  42.820  1.00  0.00           C  
ATOM   4106 HG21 ILE   260     -12.311  24.068  43.608  1.00  0.00           H  
ATOM   4107 HG22 ILE   260     -10.914  23.089  43.159  1.00  0.00           H  
ATOM   4108 HG23 ILE   260     -11.737  24.061  41.938  1.00  0.00           H  
ATOM   4109  CG1 ILE   260     -13.206  21.521  43.812  1.00  0.00           C  
ATOM   4110 HG12 ILE   260     -13.623  22.238  44.520  1.00  0.00           H  
ATOM   4111 HG13 ILE   260     -13.977  20.786  43.589  1.00  0.00           H  
ATOM   4112  CD1 ILE   260     -12.050  20.783  44.492  1.00  0.00           C  
ATOM   4113 HD11 ILE   260     -11.279  21.490  44.790  1.00  0.00           H  
ATOM   4114 HD12 ILE   260     -12.418  20.277  45.384  1.00  0.00           H  
ATOM   4115 HD13 ILE   260     -11.624  20.046  43.811  1.00  0.00           H  
ATOM   4116  C   ILE   260     -15.084  23.456  42.448  1.00  0.00           C  
ATOM   4117  O   ILE   260     -14.750  24.318  43.256  1.00  0.00           O  
ATOM   4118  N   THR   261     -16.372  23.287  42.140  1.00  0.00           N  
ATOM   4119  H   THR   261     -16.538  22.581  41.428  1.00  0.00           H  
ATOM   4120  CA  THR   261     -17.389  24.365  42.188  1.00  0.00           C  
ATOM   4121  HA  THR   261     -18.307  23.947  41.776  1.00  0.00           H  
ATOM   4122  CB  THR   261     -17.725  24.824  43.618  1.00  0.00           C  
ATOM   4123  HB  THR   261     -16.866  25.323  44.065  1.00  0.00           H  
ATOM   4124  CG2 THR   261     -18.916  25.779  43.661  1.00  0.00           C  
ATOM   4125 HG21 THR   261     -19.784  25.309  43.199  1.00  0.00           H  
ATOM   4126 HG22 THR   261     -19.149  26.017  44.699  1.00  0.00           H  
ATOM   4127 HG23 THR   261     -18.679  26.702  43.133  1.00  0.00           H  
ATOM   4128  OG1 THR   261     -18.063  23.707  44.403  1.00  0.00           O  
ATOM   4129  HG1 THR   261     -17.278  23.151  44.432  1.00  0.00           H  
ATOM   4130  C   THR   261     -17.018  25.542  41.269  1.00  0.00           C  
ATOM   4131  O   THR   261     -17.764  25.830  40.338  1.00  0.00           O  
ATOM   4132  N   ARG   262     -15.854  26.176  41.489  1.00  0.00           N  
ATOM   4133  H   ARG   262     -15.370  25.893  42.341  1.00  0.00           H  
ATOM   4134  CA  ARG   262     -14.970  26.795  40.482  1.00  0.00           C  
ATOM   4135  HA  ARG   262     -14.810  26.065  39.695  1.00  0.00           H  
ATOM   4136  CB  ARG   262     -15.575  28.075  39.846  1.00  0.00           C  
ATOM   4137  HB2 ARG   262     -16.173  28.611  40.584  1.00  0.00           H  
ATOM   4138  HB3 ARG   262     -14.760  28.737  39.552  1.00  0.00           H  
ATOM   4139  CG  ARG   262     -16.426  27.790  38.585  1.00  0.00           C  
ATOM   4140  HG2 ARG   262     -16.260  26.766  38.250  1.00  0.00           H  
ATOM   4141  HG3 ARG   262     -17.482  27.893  38.837  1.00  0.00           H  
ATOM   4142  CD  ARG   262     -16.106  28.737  37.415  1.00  0.00           C  
ATOM   4143  HD2 ARG   262     -16.406  29.749  37.694  1.00  0.00           H  
ATOM   4144  HD3 ARG   262     -15.029  28.749  37.239  1.00  0.00           H  
ATOM   4145  NE  ARG   262     -16.808  28.343  36.171  1.00  0.00           N  
ATOM   4146  HE  ARG   262     -17.678  28.805  35.977  1.00  0.00           H  
ATOM   4147  CZ  ARG   262     -16.412  27.433  35.292  1.00  0.00           C  
ATOM   4148  NH1 ARG   262     -15.321  26.749  35.445  1.00  0.00           N  
ATOM   4149 HH11 ARG   262     -14.759  26.884  36.278  1.00  0.00           H  
ATOM   4150 HH12 ARG   262     -15.110  25.963  34.847  1.00  0.00           H  
ATOM   4151  NH2 ARG   262     -17.114  27.182  34.223  1.00  0.00           N  
ATOM   4152 HH21 ARG   262     -17.972  27.663  34.039  1.00  0.00           H  
ATOM   4153 HH22 ARG   262     -16.781  26.483  33.573  1.00  0.00           H  
ATOM   4154  C   ARG   262     -13.574  27.063  41.076  1.00  0.00           C  
ATOM   4155  O   ARG   262     -13.405  27.145  42.288  1.00  0.00           O  
ATOM   4156  N   ILE   263     -12.603  27.286  40.189  1.00  0.00           N  
ATOM   4157  H   ILE   263     -12.892  27.255  39.221  1.00  0.00           H  
ATOM   4158  CA  ILE   263     -11.207  27.682  40.446  1.00  0.00           C  
ATOM   4159  HA  ILE   263     -10.756  27.845  39.471  1.00  0.00           H  
ATOM   4160  CB  ILE   263     -11.138  29.064  41.160  1.00  0.00           C  
ATOM   4161  HB  ILE   263     -11.374  28.912  42.214  1.00  0.00           H  
ATOM   4162  CG2 ILE   263      -9.713  29.631  41.092  1.00  0.00           C  
ATOM   4163 HG21 ILE   263      -9.389  29.669  40.054  1.00  0.00           H  
ATOM   4164 HG22 ILE   263      -9.686  30.629  41.528  1.00  0.00           H  
ATOM   4165 HG23 ILE   263      -9.033  28.993  41.652  1.00  0.00           H  
ATOM   4166  CG1 ILE   263     -12.135  30.133  40.646  1.00  0.00           C  
ATOM   4167 HG12 ILE   263     -13.150  29.820  40.884  1.00  0.00           H  
ATOM   4168 HG13 ILE   263     -11.968  31.059  41.198  1.00  0.00           H  
ATOM   4169  CD1 ILE   263     -12.062  30.453  39.146  1.00  0.00           C  
ATOM   4170 HD11 ILE   263     -12.251  29.558  38.555  1.00  0.00           H  
ATOM   4171 HD12 ILE   263     -12.819  31.198  38.901  1.00  0.00           H  
ATOM   4172 HD13 ILE   263     -11.082  30.856  38.893  1.00  0.00           H  
ATOM   4173  C   ILE   263     -10.337  26.591  41.114  1.00  0.00           C  
ATOM   4174  O   ILE   263      -9.965  26.739  42.272  1.00  0.00           O  
ATOM   4175  N   VAL   264      -9.949  25.525  40.387  1.00  0.00           N  
ATOM   4176  H   VAL   264     -10.241  25.457  39.424  1.00  0.00           H  
ATOM   4177  CA  VAL   264      -8.928  24.549  40.861  1.00  0.00           C  
ATOM   4178  HA  VAL   264      -9.188  24.200  41.861  1.00  0.00           H  
ATOM   4179  CB  VAL   264      -8.832  23.300  39.946  1.00  0.00           C  
ATOM   4180  HB  VAL   264      -8.832  23.627  38.911  1.00  0.00           H  
ATOM   4181  CG1 VAL   264      -7.569  22.455  40.162  1.00  0.00           C  
ATOM   4182 HG11 VAL   264      -7.477  22.180  41.213  1.00  0.00           H  
ATOM   4183 HG12 VAL   264      -7.622  21.544  39.562  1.00  0.00           H  
ATOM   4184 HG13 VAL   264      -6.677  22.998  39.852  1.00  0.00           H  
ATOM   4185  CG2 VAL   264     -10.034  22.380  40.150  1.00  0.00           C  
ATOM   4186 HG21 VAL   264     -10.954  22.918  39.949  1.00  0.00           H  
ATOM   4187 HG22 VAL   264      -9.973  21.534  39.464  1.00  0.00           H  
ATOM   4188 HG23 VAL   264     -10.030  21.994  41.169  1.00  0.00           H  
ATOM   4189  C   VAL   264      -7.559  25.224  40.973  1.00  0.00           C  
ATOM   4190  O   VAL   264      -6.963  25.265  42.048  1.00  0.00           O  
ATOM   4191  N   SER   265      -7.104  25.862  39.888  1.00  0.00           N  
ATOM   4192  H   SER   265      -7.670  25.795  39.050  1.00  0.00           H  
ATOM   4193  CA  SER   265      -5.737  26.398  39.725  1.00  0.00           C  
ATOM   4194  HA  SER   265      -5.030  25.569  39.781  1.00  0.00           H  
ATOM   4195  CB  SER   265      -5.599  27.053  38.343  1.00  0.00           C  
ATOM   4196  HB2 SER   265      -6.242  27.934  38.289  1.00  0.00           H  
ATOM   4197  HB3 SER   265      -4.564  27.367  38.200  1.00  0.00           H  
ATOM   4198  OG  SER   265      -5.948  26.165  37.304  1.00  0.00           O  
ATOM   4199  HG  SER   265      -6.918  26.085  37.266  1.00  0.00           H  
ATOM   4200  C   SER   265      -5.311  27.436  40.775  1.00  0.00           C  
ATOM   4201  O   SER   265      -4.147  27.823  40.831  1.00  0.00           O  
ATOM   4202  N   ARG   266      -6.257  27.950  41.573  1.00  0.00           N  
ATOM   4203  H   ARG   266      -7.172  27.526  41.485  1.00  0.00           H  
ATOM   4204  CA  ARG   266      -6.049  28.952  42.635  1.00  0.00           C  
ATOM   4205  HA  ARG   266      -5.022  28.849  42.993  1.00  0.00           H  
ATOM   4206  CB  ARG   266      -6.220  30.389  42.080  1.00  0.00           C  
ATOM   4207  HB2 ARG   266      -7.276  30.563  41.889  1.00  0.00           H  
ATOM   4208  HB3 ARG   266      -5.901  31.101  42.840  1.00  0.00           H  
ATOM   4209  CG  ARG   266      -5.433  30.686  40.789  1.00  0.00           C  
ATOM   4210  HG2 ARG   266      -4.362  30.673  40.995  1.00  0.00           H  
ATOM   4211  HG3 ARG   266      -5.644  29.906  40.062  1.00  0.00           H  
ATOM   4212  CD  ARG   266      -5.820  32.023  40.138  1.00  0.00           C  
ATOM   4213  HD2 ARG   266      -6.842  32.289  40.416  1.00  0.00           H  
ATOM   4214  HD3 ARG   266      -5.157  32.806  40.511  1.00  0.00           H  
ATOM   4215  NE  ARG   266      -5.727  31.936  38.663  1.00  0.00           N  
ATOM   4216  HE  ARG   266      -4.908  32.321  38.226  1.00  0.00           H  
ATOM   4217  CZ  ARG   266      -6.570  31.285  37.874  1.00  0.00           C  
ATOM   4218  NH1 ARG   266      -7.659  30.736  38.321  1.00  0.00           N  
ATOM   4219 HH11 ARG   266      -7.909  30.780  39.282  1.00  0.00           H  
ATOM   4220 HH12 ARG   266      -8.242  30.184  37.671  1.00  0.00           H  
ATOM   4221  NH2 ARG   266      -6.342  31.141  36.606  1.00  0.00           N  
ATOM   4222 HH21 ARG   266      -5.511  31.460  36.156  1.00  0.00           H  
ATOM   4223 HH22 ARG   266      -7.039  30.581  36.094  1.00  0.00           H  
ATOM   4224  C   ARG   266      -6.954  28.674  43.850  1.00  0.00           C  
ATOM   4225  O   ARG   266      -7.300  29.599  44.583  1.00  0.00           O  
ATOM   4226  N   CYS   267      -7.379  27.421  44.049  1.00  0.00           N  
ATOM   4227  H   CYS   267      -7.058  26.700  43.408  1.00  0.00           H  
ATOM   4228  CA  CYS   267      -8.466  27.047  44.965  1.00  0.00           C  
ATOM   4229  HA  CYS   267      -9.387  27.508  44.608  1.00  0.00           H  
ATOM   4230  CB  CYS   267      -8.655  25.528  44.895  1.00  0.00           C  
ATOM   4231  HB2 CYS   267      -8.751  25.205  43.858  1.00  0.00           H  
ATOM   4232  HB3 CYS   267      -7.786  25.035  45.326  1.00  0.00           H  
ATOM   4233  SG  CYS   267     -10.162  25.043  45.782  1.00  0.00           S  
ATOM   4234  HG  CYS   267      -9.986  23.711  45.644  1.00  0.00           H  
ATOM   4235  C   CYS   267      -8.258  27.526  46.413  1.00  0.00           C  
ATOM   4236  O   CYS   267      -9.212  27.957  47.055  1.00  0.00           O  
ATOM   4237  N   LEU   268      -7.010  27.574  46.896  1.00  0.00           N  
ATOM   4238  H   LEU   268      -6.278  27.179  46.324  1.00  0.00           H  
ATOM   4239  CA  LEU   268      -6.629  28.183  48.179  1.00  0.00           C  
ATOM   4240  HA  LEU   268      -7.006  27.555  48.986  1.00  0.00           H  
ATOM   4241  CB  LEU   268      -5.084  28.197  48.239  1.00  0.00           C  
ATOM   4242  HB2 LEU   268      -4.732  27.168  48.335  1.00  0.00           H  
ATOM   4243  HB3 LEU   268      -4.711  28.583  47.288  1.00  0.00           H  
ATOM   4244  CG  LEU   268      -4.440  29.048  49.353  1.00  0.00           C  
ATOM   4245  HG  LEU   268      -4.754  30.086  49.247  1.00  0.00           H  
ATOM   4246  CD1 LEU   268      -4.805  28.568  50.754  1.00  0.00           C  
ATOM   4247 HD11 LEU   268      -4.458  27.546  50.899  1.00  0.00           H  
ATOM   4248 HD12 LEU   268      -4.330  29.211  51.496  1.00  0.00           H  
ATOM   4249 HD13 LEU   268      -5.880  28.618  50.896  1.00  0.00           H  
ATOM   4250  CD2 LEU   268      -2.919  28.998  49.215  1.00  0.00           C  
ATOM   4251 HD21 LEU   268      -2.620  29.378  48.238  1.00  0.00           H  
ATOM   4252 HD22 LEU   268      -2.457  29.618  49.983  1.00  0.00           H  
ATOM   4253 HD23 LEU   268      -2.562  27.973  49.322  1.00  0.00           H  
ATOM   4254  C   LEU   268      -7.244  29.584  48.378  1.00  0.00           C  
ATOM   4255  O   LEU   268      -7.961  29.814  49.355  1.00  0.00           O  
ATOM   4256  N   ILE   269      -7.015  30.496  47.428  1.00  0.00           N  
ATOM   4257  H   ILE   269      -6.519  30.203  46.597  1.00  0.00           H  
ATOM   4258  CA  ILE   269      -7.480  31.893  47.489  1.00  0.00           C  
ATOM   4259  HA  ILE   269      -7.527  32.177  48.541  1.00  0.00           H  
ATOM   4260  CB  ILE   269      -6.469  32.857  46.825  1.00  0.00           C  
ATOM   4261  HB  ILE   269      -6.857  33.868  46.962  1.00  0.00           H  
ATOM   4262  CG2 ILE   269      -5.114  32.790  47.553  1.00  0.00           C  
ATOM   4263 HG21 ILE   269      -4.618  31.838  47.362  1.00  0.00           H  
ATOM   4264 HG22 ILE   269      -4.467  33.600  47.216  1.00  0.00           H  
ATOM   4265 HG23 ILE   269      -5.265  32.906  48.627  1.00  0.00           H  
ATOM   4266  CG1 ILE   269      -6.315  32.610  45.309  1.00  0.00           C  
ATOM   4267 HG12 ILE   269      -5.763  31.684  45.151  1.00  0.00           H  
ATOM   4268 HG13 ILE   269      -7.301  32.504  44.856  1.00  0.00           H  
ATOM   4269  CD1 ILE   269      -5.591  33.745  44.574  1.00  0.00           C  
ATOM   4270 HD11 ILE   269      -4.558  33.820  44.914  1.00  0.00           H  
ATOM   4271 HD12 ILE   269      -5.590  33.539  43.504  1.00  0.00           H  
ATOM   4272 HD13 ILE   269      -6.104  34.690  44.753  1.00  0.00           H  
ATOM   4273  C   ILE   269      -8.909  32.094  46.958  1.00  0.00           C  
ATOM   4274  O   ILE   269      -9.445  33.194  47.054  1.00  0.00           O  
ATOM   4275  N   ASN   270      -9.564  31.052  46.434  1.00  0.00           N  
ATOM   4276  H   ASN   270      -9.068  30.176  46.340  1.00  0.00           H  
ATOM   4277  CA  ASN   270     -11.020  31.062  46.278  1.00  0.00           C  
ATOM   4278  HA  ASN   270     -11.351  32.087  46.102  1.00  0.00           H  
ATOM   4279  CB  ASN   270     -11.445  30.223  45.053  1.00  0.00           C  
ATOM   4280  HB2 ASN   270     -10.959  30.609  44.158  1.00  0.00           H  
ATOM   4281  HB3 ASN   270     -11.136  29.186  45.189  1.00  0.00           H  
ATOM   4282  CG  ASN   270     -12.954  30.260  44.836  1.00  0.00           C  
ATOM   4283  OD1 ASN   270     -13.649  31.180  45.254  1.00  0.00           O  
ATOM   4284  ND2 ASN   270     -13.529  29.277  44.190  1.00  0.00           N  
ATOM   4285 HD21 ASN   270     -13.012  28.474  43.843  1.00  0.00           H  
ATOM   4286 HD22 ASN   270     -14.525  29.291  44.102  1.00  0.00           H  
ATOM   4287  C   ASN   270     -11.709  30.584  47.568  1.00  0.00           C  
ATOM   4288  O   ASN   270     -12.502  31.306  48.173  1.00  0.00           O  
ATOM   4289  N   SER   271     -11.428  29.348  47.962  1.00  0.00           N  
ATOM   4290  H   SER   271     -10.736  28.833  47.428  1.00  0.00           H  
ATOM   4291  CA  SER   271     -12.282  28.544  48.832  1.00  0.00           C  
ATOM   4292  HA  SER   271     -13.304  28.918  48.777  1.00  0.00           H  
ATOM   4293  CB  SER   271     -12.294  27.105  48.306  1.00  0.00           C  
ATOM   4294  HB2 SER   271     -11.312  26.654  48.459  1.00  0.00           H  
ATOM   4295  HB3 SER   271     -13.047  26.532  48.843  1.00  0.00           H  
ATOM   4296  OG  SER   271     -12.599  27.097  46.921  1.00  0.00           O  
ATOM   4297  HG  SER   271     -12.207  26.304  46.526  1.00  0.00           H  
ATOM   4298  C   SER   271     -11.850  28.595  50.297  1.00  0.00           C  
ATOM   4299  O   SER   271     -12.704  28.748  51.170  1.00  0.00           O  
ATOM   4300  N   GLN   272     -10.542  28.549  50.589  1.00  0.00           N  
ATOM   4301  H   GLN   272      -9.866  28.492  49.837  1.00  0.00           H  
ATOM   4302  CA  GLN   272     -10.056  28.678  51.971  1.00  0.00           C  
ATOM   4303  HA  GLN   272     -10.825  28.250  52.604  1.00  0.00           H  
ATOM   4304  CB  GLN   272      -8.766  27.868  52.178  1.00  0.00           C  
ATOM   4305  HB2 GLN   272      -8.852  26.928  51.635  1.00  0.00           H  
ATOM   4306  HB3 GLN   272      -7.938  28.430  51.751  1.00  0.00           H  
ATOM   4307  CG  GLN   272      -8.436  27.545  53.653  1.00  0.00           C  
ATOM   4308  HG2 GLN   272      -7.423  27.143  53.688  1.00  0.00           H  
ATOM   4309  HG3 GLN   272      -8.450  28.453  54.254  1.00  0.00           H  
ATOM   4310  CD  GLN   272      -9.386  26.517  54.275  1.00  0.00           C  
ATOM   4311  OE1 GLN   272     -10.597  26.558  54.110  1.00  0.00           O  
ATOM   4312  NE2 GLN   272      -8.904  25.544  55.008  1.00  0.00           N  
ATOM   4313 HE21 GLN   272      -7.925  25.460  55.245  1.00  0.00           H  
ATOM   4314 HE22 GLN   272      -9.560  24.785  55.200  1.00  0.00           H  
ATOM   4315  C   GLN   272      -9.941  30.135  52.431  1.00  0.00           C  
ATOM   4316  O   GLN   272     -10.171  30.415  53.603  1.00  0.00           O  
ATOM   4317  N   GLU   273      -9.769  31.077  51.502  1.00  0.00           N  
ATOM   4318  H   GLU   273      -9.451  30.781  50.586  1.00  0.00           H  
ATOM   4319  CA  GLU   273     -10.093  32.502  51.695  1.00  0.00           C  
ATOM   4320  HA  GLU   273      -9.359  32.967  52.353  1.00  0.00           H  
ATOM   4321  CB  GLU   273     -10.006  33.182  50.312  1.00  0.00           C  
ATOM   4322  HB2 GLU   273      -8.952  33.332  50.076  1.00  0.00           H  
ATOM   4323  HB3 GLU   273     -10.408  32.493  49.568  1.00  0.00           H  
ATOM   4324  CG  GLU   273     -10.749  34.517  50.116  1.00  0.00           C  
ATOM   4325  HG2 GLU   273     -10.515  34.892  49.118  1.00  0.00           H  
ATOM   4326  HG3 GLU   273     -11.823  34.312  50.134  1.00  0.00           H  
ATOM   4327  CD  GLU   273     -10.435  35.611  51.147  1.00  0.00           C  
ATOM   4328  OE1 GLU   273      -9.563  35.389  52.014  1.00  0.00           O  
ATOM   4329  OE2 GLU   273     -11.139  36.644  51.098  1.00  0.00           O  
ATOM   4330  C   GLU   273     -11.479  32.686  52.349  1.00  0.00           C  
ATOM   4331  O   GLU   273     -11.652  33.414  53.329  1.00  0.00           O  
ATOM   4332  N   LYS   274     -12.488  31.933  51.899  1.00  0.00           N  
ATOM   4333  H   LYS   274     -12.308  31.300  51.130  1.00  0.00           H  
ATOM   4334  CA  LYS   274     -13.844  32.017  52.461  1.00  0.00           C  
ATOM   4335  HA  LYS   274     -14.066  33.075  52.610  1.00  0.00           H  
ATOM   4336  CB  LYS   274     -14.862  31.493  51.431  1.00  0.00           C  
ATOM   4337  HB2 LYS   274     -14.574  30.499  51.092  1.00  0.00           H  
ATOM   4338  HB3 LYS   274     -15.851  31.437  51.887  1.00  0.00           H  
ATOM   4339  CG  LYS   274     -14.916  32.469  50.238  1.00  0.00           C  
ATOM   4340  HG2 LYS   274     -15.351  33.410  50.578  1.00  0.00           H  
ATOM   4341  HG3 LYS   274     -13.905  32.680  49.894  1.00  0.00           H  
ATOM   4342  CD  LYS   274     -15.730  31.951  49.044  1.00  0.00           C  
ATOM   4343  HD2 LYS   274     -15.327  30.996  48.700  1.00  0.00           H  
ATOM   4344  HD3 LYS   274     -16.764  31.804  49.359  1.00  0.00           H  
ATOM   4345  CE  LYS   274     -15.693  32.982  47.902  1.00  0.00           C  
ATOM   4346  HE2 LYS   274     -16.474  32.739  47.176  1.00  0.00           H  
ATOM   4347  HE3 LYS   274     -15.918  33.965  48.327  1.00  0.00           H  
ATOM   4348  NZ  LYS   274     -14.375  33.015  47.222  1.00  0.00           N  
ATOM   4349  HZ1 LYS   274     -14.276  32.242  46.562  1.00  0.00           H  
ATOM   4350  HZ2 LYS   274     -14.211  33.877  46.724  1.00  0.00           H  
ATOM   4351  HZ3 LYS   274     -13.617  32.861  47.886  1.00  0.00           H  
ATOM   4352  C   LYS   274     -13.966  31.406  53.869  1.00  0.00           C  
ATOM   4353  O   LYS   274     -14.917  31.753  54.571  1.00  0.00           O  
ATOM   4354  N   LEU   275     -12.996  30.604  54.332  1.00  0.00           N  
ATOM   4355  H   LEU   275     -12.231  30.399  53.703  1.00  0.00           H  
ATOM   4356  CA  LEU   275     -12.815  30.228  55.749  1.00  0.00           C  
ATOM   4357  HA  LEU   275     -13.795  30.189  56.226  1.00  0.00           H  
ATOM   4358  CB  LEU   275     -12.178  28.824  55.834  1.00  0.00           C  
ATOM   4359  HB2 LEU   275     -12.703  28.144  55.163  1.00  0.00           H  
ATOM   4360  HB3 LEU   275     -11.148  28.902  55.485  1.00  0.00           H  
ATOM   4361  CG  LEU   275     -12.165  28.221  57.258  1.00  0.00           C  
ATOM   4362  HG  LEU   275     -11.874  28.976  57.985  1.00  0.00           H  
ATOM   4363  CD1 LEU   275     -13.539  27.665  57.646  1.00  0.00           C  
ATOM   4364 HD11 LEU   275     -13.842  26.882  56.955  1.00  0.00           H  
ATOM   4365 HD12 LEU   275     -13.492  27.257  58.655  1.00  0.00           H  
ATOM   4366 HD13 LEU   275     -14.275  28.465  57.633  1.00  0.00           H  
ATOM   4367  CD2 LEU   275     -11.151  27.083  57.362  1.00  0.00           C  
ATOM   4368 HD21 LEU   275     -10.155  27.465  57.138  1.00  0.00           H  
ATOM   4369 HD22 LEU   275     -11.144  26.676  58.372  1.00  0.00           H  
ATOM   4370 HD23 LEU   275     -11.387  26.289  56.655  1.00  0.00           H  
ATOM   4371  C   LEU   275     -11.975  31.260  56.533  1.00  0.00           C  
ATOM   4372  O   LEU   275     -12.263  31.522  57.696  1.00  0.00           O  
ATOM   4373  N   ILE   276     -10.981  31.903  55.911  1.00  0.00           N  
ATOM   4374  H   ILE   276     -10.740  31.624  54.965  1.00  0.00           H  
ATOM   4375  CA  ILE   276     -10.248  33.038  56.509  1.00  0.00           C  
ATOM   4376  HA  ILE   276      -9.823  32.711  57.458  1.00  0.00           H  
ATOM   4377  CB  ILE   276      -9.074  33.471  55.596  1.00  0.00           C  
ATOM   4378  HB  ILE   276      -9.451  33.619  54.586  1.00  0.00           H  
ATOM   4379  CG2 ILE   276      -8.449  34.801  56.058  1.00  0.00           C  
ATOM   4380 HG21 ILE   276      -8.080  34.716  57.080  1.00  0.00           H  
ATOM   4381 HG22 ILE   276      -7.628  35.080  55.398  1.00  0.00           H  
ATOM   4382 HG23 ILE   276      -9.182  35.606  55.998  1.00  0.00           H  
ATOM   4383  CG1 ILE   276      -8.000  32.356  55.568  1.00  0.00           C  
ATOM   4384 HG12 ILE   276      -7.501  32.309  56.537  1.00  0.00           H  
ATOM   4385 HG13 ILE   276      -8.478  31.391  55.401  1.00  0.00           H  
ATOM   4386  CD1 ILE   276      -6.940  32.522  54.471  1.00  0.00           C  
ATOM   4387 HD11 ILE   276      -6.327  33.403  54.659  1.00  0.00           H  
ATOM   4388 HD12 ILE   276      -6.292  31.645  54.462  1.00  0.00           H  
ATOM   4389 HD13 ILE   276      -7.420  32.614  53.497  1.00  0.00           H  
ATOM   4390  C   ILE   276     -11.227  34.181  56.837  1.00  0.00           C  
ATOM   4391  O   ILE   276     -11.134  34.791  57.904  1.00  0.00           O  
ATOM   4392  N   ASN   277     -12.254  34.372  56.004  1.00  0.00           N  
ATOM   4393  H   ASN   277     -12.200  33.903  55.106  1.00  0.00           H  
ATOM   4394  CA  ASN   277     -13.448  35.163  56.314  1.00  0.00           C  
ATOM   4395  HA  ASN   277     -13.137  36.128  56.720  1.00  0.00           H  
ATOM   4396  CB  ASN   277     -14.241  35.425  55.020  1.00  0.00           C  
ATOM   4397  HB2 ASN   277     -14.366  34.501  54.459  1.00  0.00           H  
ATOM   4398  HB3 ASN   277     -15.232  35.795  55.283  1.00  0.00           H  
ATOM   4399  CG  ASN   277     -13.611  36.467  54.113  1.00  0.00           C  
ATOM   4400  OD1 ASN   277     -14.085  37.586  54.041  1.00  0.00           O  
ATOM   4401  ND2 ASN   277     -12.570  36.116  53.401  1.00  0.00           N  
ATOM   4402 HD21 ASN   277     -12.133  35.208  53.467  1.00  0.00           H  
ATOM   4403 HD22 ASN   277     -12.162  36.761  52.717  1.00  0.00           H  
ATOM   4404  C   ASN   277     -14.341  34.488  57.381  1.00  0.00           C  
ATOM   4405  O   ASN   277     -14.510  35.021  58.480  1.00  0.00           O  
ATOM   4406  N   SER   278     -14.920  33.321  57.078  1.00  0.00           N  
ATOM   4407  H   SER   278     -14.704  32.899  56.184  1.00  0.00           H  
ATOM   4408  CA  SER   278     -16.012  32.714  57.861  1.00  0.00           C  
ATOM   4409  HA  SER   278     -16.598  33.510  58.321  1.00  0.00           H  
ATOM   4410  CB  SER   278     -16.958  31.913  56.952  1.00  0.00           C  
ATOM   4411  HB2 SER   278     -16.496  30.961  56.684  1.00  0.00           H  
ATOM   4412  HB3 SER   278     -17.884  31.709  57.493  1.00  0.00           H  
ATOM   4413  OG  SER   278     -17.257  32.608  55.760  1.00  0.00           O  
ATOM   4414  HG  SER   278     -16.524  32.429  55.146  1.00  0.00           H  
ATOM   4415  C   SER   278     -15.514  31.768  58.958  1.00  0.00           C  
ATOM   4416  O   SER   278     -14.873  30.766  58.658  1.00  0.00           O  
ATOM   4417  N   SER   279     -15.887  31.992  60.223  1.00  0.00           N  
ATOM   4418  H   SER   279     -16.401  32.836  60.429  1.00  0.00           H  
ATOM   4419  CA  SER   279     -15.544  31.116  61.370  1.00  0.00           C  
ATOM   4420  HA  SER   279     -14.489  30.870  61.278  1.00  0.00           H  
ATOM   4421  CB  SER   279     -15.719  31.875  62.694  1.00  0.00           C  
ATOM   4422  HB2 SER   279     -16.776  32.095  62.851  1.00  0.00           H  
ATOM   4423  HB3 SER   279     -15.361  31.253  63.517  1.00  0.00           H  
ATOM   4424  OG  SER   279     -14.979  33.086  62.673  1.00  0.00           O  
ATOM   4425  HG  SER   279     -15.065  33.496  63.542  1.00  0.00           H  
ATOM   4426  C   SER   279     -16.302  29.767  61.404  1.00  0.00           C  
ATOM   4427  O   SER   279     -16.697  29.284  62.466  1.00  0.00           O  
ATOM   4428  N   PHE   280     -16.546  29.177  60.229  1.00  0.00           N  
ATOM   4429  H   PHE   280     -16.098  29.596  59.425  1.00  0.00           H  
ATOM   4430  CA  PHE   280     -17.453  28.051  59.982  1.00  0.00           C  
ATOM   4431  HA  PHE   280     -17.674  28.071  58.917  1.00  0.00           H  
ATOM   4432  CB  PHE   280     -16.717  26.729  60.283  1.00  0.00           C  
ATOM   4433  HB2 PHE   280     -15.726  26.778  59.831  1.00  0.00           H  
ATOM   4434  HB3 PHE   280     -16.576  26.643  61.362  1.00  0.00           H  
ATOM   4435  CG  PHE   280     -17.378  25.465  59.753  1.00  0.00           C  
ATOM   4436  CD1 PHE   280     -17.470  24.321  60.572  1.00  0.00           C  
ATOM   4437  HD1 PHE   280     -17.099  24.338  61.586  1.00  0.00           H  
ATOM   4438  CE1 PHE   280     -18.048  23.140  60.073  1.00  0.00           C  
ATOM   4439  HE1 PHE   280     -18.130  22.266  60.706  1.00  0.00           H  
ATOM   4440  CZ  PHE   280     -18.545  23.100  58.761  1.00  0.00           C  
ATOM   4441  HZ  PHE   280     -19.009  22.201  58.385  1.00  0.00           H  
ATOM   4442  CE2 PHE   280     -18.468  24.238  57.944  1.00  0.00           C  
ATOM   4443  HE2 PHE   280     -18.873  24.206  56.942  1.00  0.00           H  
ATOM   4444  CD2 PHE   280     -17.877  25.414  58.434  1.00  0.00           C  
ATOM   4445  HD2 PHE   280     -17.804  26.271  57.783  1.00  0.00           H  
ATOM   4446  C   PHE   280     -18.814  28.252  60.683  1.00  0.00           C  
ATOM   4447  O   PHE   280     -19.317  29.373  60.717  1.00  0.00           O  
ATOM   4448  N   PHE   281     -19.429  27.203  61.234  1.00  0.00           N  
ATOM   4449  H   PHE   281     -19.017  26.288  61.122  1.00  0.00           H  
ATOM   4450  CA  PHE   281     -20.705  27.289  61.963  1.00  0.00           C  
ATOM   4451  HA  PHE   281     -21.378  27.945  61.412  1.00  0.00           H  
ATOM   4452  CB  PHE   281     -21.342  25.889  62.026  1.00  0.00           C  
ATOM   4453  HB2 PHE   281     -20.725  25.269  62.679  1.00  0.00           H  
ATOM   4454  HB3 PHE   281     -22.323  25.975  62.496  1.00  0.00           H  
ATOM   4455  CG  PHE   281     -21.547  25.141  60.717  1.00  0.00           C  
ATOM   4456  CD1 PHE   281     -21.719  25.812  59.486  1.00  0.00           C  
ATOM   4457  HD1 PHE   281     -21.693  26.890  59.440  1.00  0.00           H  
ATOM   4458  CE1 PHE   281     -21.942  25.081  58.305  1.00  0.00           C  
ATOM   4459  HE1 PHE   281     -22.075  25.598  57.366  1.00  0.00           H  
ATOM   4460  CZ  PHE   281     -22.011  23.677  58.349  1.00  0.00           C  
ATOM   4461  HZ  PHE   281     -22.188  23.110  57.446  1.00  0.00           H  
ATOM   4462  CE2 PHE   281     -21.859  23.010  59.575  1.00  0.00           C  
ATOM   4463  HE2 PHE   281     -21.926  21.936  59.623  1.00  0.00           H  
ATOM   4464  CD2 PHE   281     -21.624  23.737  60.752  1.00  0.00           C  
ATOM   4465  HD2 PHE   281     -21.519  23.209  61.690  1.00  0.00           H  
ATOM   4466  C   PHE   281     -20.600  27.891  63.383  1.00  0.00           C  
ATOM   4467  O   PHE   281     -21.572  27.823  64.129  1.00  0.00           O  
ATOM   4468  N   ALA   282     -19.435  28.416  63.792  1.00  0.00           N  
ATOM   4469  H   ALA   282     -18.709  28.517  63.095  1.00  0.00           H  
ATOM   4470  CA  ALA   282     -19.077  28.860  65.153  1.00  0.00           C  
ATOM   4471  HA  ALA   282     -18.031  29.167  65.104  1.00  0.00           H  
ATOM   4472  CB  ALA   282     -19.872  30.122  65.517  1.00  0.00           C  
ATOM   4473  HB1 ALA   282     -20.930  29.885  65.626  1.00  0.00           H  
ATOM   4474  HB2 ALA   282     -19.506  30.520  66.465  1.00  0.00           H  
ATOM   4475  HB3 ALA   282     -19.751  30.877  64.739  1.00  0.00           H  
ATOM   4476  C   ALA   282     -19.129  27.786  66.268  1.00  0.00           C  
ATOM   4477  O   ALA   282     -18.296  27.824  67.171  1.00  0.00           O  
ATOM   4478  N   GLU   283     -20.001  26.774  66.180  1.00  0.00           N  
ATOM   4479  H   GLU   283     -20.723  26.874  65.473  1.00  0.00           H  
ATOM   4480  CA  GLU   283     -20.207  25.718  67.190  1.00  0.00           C  
ATOM   4481  HA  GLU   283     -20.609  26.182  68.091  1.00  0.00           H  
ATOM   4482  CB  GLU   283     -21.226  24.690  66.652  1.00  0.00           C  
ATOM   4483  HB2 GLU   283     -20.988  24.472  65.609  1.00  0.00           H  
ATOM   4484  HB3 GLU   283     -21.114  23.760  67.204  1.00  0.00           H  
ATOM   4485  CG  GLU   283     -22.702  25.108  66.749  1.00  0.00           C  
ATOM   4486  HG2 GLU   283     -22.838  26.070  66.252  1.00  0.00           H  
ATOM   4487  HG3 GLU   283     -23.303  24.368  66.216  1.00  0.00           H  
ATOM   4488  CD  GLU   283     -23.180  25.193  68.206  1.00  0.00           C  
ATOM   4489  OE1 GLU   283     -22.912  26.218  68.863  1.00  0.00           O  
ATOM   4490  OE2 GLU   283     -23.749  24.214  68.746  1.00  0.00           O  
ATOM   4491  C   GLU   283     -18.932  24.974  67.631  1.00  0.00           C  
ATOM   4492  O   GLU   283     -18.896  24.447  68.740  1.00  0.00           O  
ATOM   4493  N   GLY   284     -17.860  24.964  66.830  1.00  0.00           N  
ATOM   4494  H   GLY   284     -17.936  25.443  65.947  1.00  0.00           H  
ATOM   4495  CA  GLY   284     -16.548  24.451  67.251  1.00  0.00           C  
ATOM   4496  HA2 GLY   284     -16.628  23.391  67.482  1.00  0.00           H  
ATOM   4497  HA3 GLY   284     -15.850  24.580  66.426  1.00  0.00           H  
ATOM   4498  C   GLY   284     -15.965  25.161  68.483  1.00  0.00           C  
ATOM   4499  O   GLY   284     -15.299  24.522  69.298  1.00  0.00           O  
ATOM   4500  N   ASN   285     -16.266  26.452  68.651  1.00  0.00           N  
ATOM   4501  H   ASN   285     -16.860  26.892  67.956  1.00  0.00           H  
ATOM   4502  CA  ASN   285     -16.039  27.206  69.882  1.00  0.00           C  
ATOM   4503  HA  ASN   285     -15.086  26.913  70.322  1.00  0.00           H  
ATOM   4504  CB  ASN   285     -15.973  28.702  69.523  1.00  0.00           C  
ATOM   4505  HB2 ASN   285     -15.144  28.876  68.840  1.00  0.00           H  
ATOM   4506  HB3 ASN   285     -16.893  29.009  69.024  1.00  0.00           H  
ATOM   4507  CG  ASN   285     -15.765  29.583  70.740  1.00  0.00           C  
ATOM   4508  OD1 ASN   285     -14.690  29.632  71.315  1.00  0.00           O  
ATOM   4509  ND2 ASN   285     -16.776  30.291  71.177  1.00  0.00           N  
ATOM   4510 HD21 ASN   285     -17.695  30.240  70.718  1.00  0.00           H  
ATOM   4511 HD22 ASN   285     -16.648  30.878  71.974  1.00  0.00           H  
ATOM   4512  C   ASN   285     -17.138  26.907  70.917  1.00  0.00           C  
ATOM   4513  O   ASN   285     -16.858  26.465  72.028  1.00  0.00           O  
ATOM   4514  N   ASP   286     -18.409  27.119  70.583  1.00  0.00           N  
ATOM   4515  H   ASP   286     -18.601  27.563  69.689  1.00  0.00           H  
ATOM   4516  CA  ASP   286     -19.454  27.189  71.610  1.00  0.00           C  
ATOM   4517  HA  ASP   286     -19.001  27.673  72.475  1.00  0.00           H  
ATOM   4518  CB  ASP   286     -20.552  28.154  71.160  1.00  0.00           C  
ATOM   4519  HB2 ASP   286     -20.935  27.861  70.181  1.00  0.00           H  
ATOM   4520  HB3 ASP   286     -21.367  28.143  71.884  1.00  0.00           H  
ATOM   4521  CG  ASP   286     -19.948  29.556  71.110  1.00  0.00           C  
ATOM   4522  OD1 ASP   286     -19.311  29.888  70.085  1.00  0.00           O  
ATOM   4523  OD2 ASP   286     -19.969  30.216  72.169  1.00  0.00           O  
ATOM   4524  C   ASP   286     -19.960  25.837  72.142  1.00  0.00           C  
ATOM   4525  O   ASP   286     -20.410  25.768  73.293  1.00  0.00           O  
ATOM   4526  N   LYS   287     -19.813  24.731  71.397  1.00  0.00           N  
ATOM   4527  H   LYS   287     -19.472  24.835  70.442  1.00  0.00           H  
ATOM   4528  CA  LYS   287     -19.948  23.366  71.950  1.00  0.00           C  
ATOM   4529  HA  LYS   287     -20.856  23.317  72.548  1.00  0.00           H  
ATOM   4530  CB  LYS   287     -20.067  22.311  70.832  1.00  0.00           C  
ATOM   4531  HB2 LYS   287     -19.210  22.391  70.163  1.00  0.00           H  
ATOM   4532  HB3 LYS   287     -20.034  21.319  71.285  1.00  0.00           H  
ATOM   4533  CG  LYS   287     -21.379  22.414  70.027  1.00  0.00           C  
ATOM   4534  HG2 LYS   287     -22.221  22.193  70.682  1.00  0.00           H  
ATOM   4535  HG3 LYS   287     -21.477  23.424  69.636  1.00  0.00           H  
ATOM   4536  CD  LYS   287     -21.371  21.420  68.857  1.00  0.00           C  
ATOM   4537  HD2 LYS   287     -20.558  21.717  68.203  1.00  0.00           H  
ATOM   4538  HD3 LYS   287     -21.166  20.421  69.246  1.00  0.00           H  
ATOM   4539  CE  LYS   287     -22.637  21.356  67.989  1.00  0.00           C  
ATOM   4540  HE2 LYS   287     -23.483  21.039  68.603  1.00  0.00           H  
ATOM   4541  HE3 LYS   287     -22.863  22.355  67.606  1.00  0.00           H  
ATOM   4542  NZ  LYS   287     -22.446  20.407  66.858  1.00  0.00           N  
ATOM   4543  HZ1 LYS   287     -21.520  19.973  66.861  1.00  0.00           H  
ATOM   4544  HZ2 LYS   287     -23.149  19.666  66.823  1.00  0.00           H  
ATOM   4545  HZ3 LYS   287     -22.597  20.823  65.939  1.00  0.00           H  
ATOM   4546  C   LYS   287     -18.797  23.029  72.906  1.00  0.00           C  
ATOM   4547  O   LYS   287     -18.982  22.203  73.796  1.00  0.00           O  
ATOM   4548  N   ALA   288     -17.642  23.694  72.794  1.00  0.00           N  
ATOM   4549  H   ALA   288     -17.543  24.368  72.045  1.00  0.00           H  
ATOM   4550  CA  ALA   288     -16.604  23.666  73.825  1.00  0.00           C  
ATOM   4551  HA  ALA   288     -16.556  22.662  74.246  1.00  0.00           H  
ATOM   4552  CB  ALA   288     -15.245  23.958  73.188  1.00  0.00           C  
ATOM   4553  HB1 ALA   288     -15.179  24.985  72.846  1.00  0.00           H  
ATOM   4554  HB2 ALA   288     -14.471  23.813  73.934  1.00  0.00           H  
ATOM   4555  HB3 ALA   288     -15.071  23.291  72.346  1.00  0.00           H  
ATOM   4556  C   ALA   288     -16.905  24.622  74.996  1.00  0.00           C  
ATOM   4557  O   ALA   288     -16.639  24.272  76.143  1.00  0.00           O  
ATOM   4558  N   LEU   289     -17.535  25.783  74.763  1.00  0.00           N  
ATOM   4559  H   LEU   289     -17.643  26.079  73.797  1.00  0.00           H  
ATOM   4560  CA  LEU   289     -17.966  26.692  75.841  1.00  0.00           C  
ATOM   4561  HA  LEU   289     -17.081  26.956  76.419  1.00  0.00           H  
ATOM   4562  CB  LEU   289     -18.556  27.982  75.234  1.00  0.00           C  
ATOM   4563  HB2 LEU   289     -17.815  28.443  74.580  1.00  0.00           H  
ATOM   4564  HB3 LEU   289     -19.416  27.709  74.625  1.00  0.00           H  
ATOM   4565  CG  LEU   289     -19.045  29.030  76.255  1.00  0.00           C  
ATOM   4566  HG  LEU   289     -19.813  28.587  76.888  1.00  0.00           H  
ATOM   4567  CD1 LEU   289     -17.923  29.566  77.148  1.00  0.00           C  
ATOM   4568 HD11 LEU   289     -17.175  30.064  76.532  1.00  0.00           H  
ATOM   4569 HD12 LEU   289     -18.337  30.290  77.850  1.00  0.00           H  
ATOM   4570 HD13 LEU   289     -17.464  28.755  77.710  1.00  0.00           H  
ATOM   4571  CD2 LEU   289     -19.668  30.216  75.526  1.00  0.00           C  
ATOM   4572 HD21 LEU   289     -20.500  29.877  74.906  1.00  0.00           H  
ATOM   4573 HD22 LEU   289     -20.041  30.950  76.238  1.00  0.00           H  
ATOM   4574 HD23 LEU   289     -18.937  30.687  74.866  1.00  0.00           H  
ATOM   4575  C   LEU   289     -18.952  26.007  76.805  1.00  0.00           C  
ATOM   4576  O   LEU   289     -18.925  26.279  78.007  1.00  0.00           O  
ATOM   4577  N   ARG   290     -19.754  25.064  76.294  1.00  0.00           N  
ATOM   4578  H   ARG   290     -19.730  24.968  75.284  1.00  0.00           H  
ATOM   4579  CA  ARG   290     -20.643  24.152  77.043  1.00  0.00           C  
ATOM   4580  HA  ARG   290     -21.297  24.748  77.681  1.00  0.00           H  
ATOM   4581  CB  ARG   290     -21.516  23.391  76.015  1.00  0.00           C  
ATOM   4582  HB2 ARG   290     -20.983  23.320  75.067  1.00  0.00           H  
ATOM   4583  HB3 ARG   290     -21.698  22.372  76.360  1.00  0.00           H  
ATOM   4584  CG  ARG   290     -22.884  24.065  75.788  1.00  0.00           C  
ATOM   4585  HG2 ARG   290     -23.567  23.708  76.560  1.00  0.00           H  
ATOM   4586  HG3 ARG   290     -22.791  25.146  75.903  1.00  0.00           H  
ATOM   4587  CD  ARG   290     -23.497  23.765  74.406  1.00  0.00           C  
ATOM   4588  HD2 ARG   290     -23.223  22.757  74.089  1.00  0.00           H  
ATOM   4589  HD3 ARG   290     -24.584  23.823  74.490  1.00  0.00           H  
ATOM   4590  NE  ARG   290     -23.052  24.761  73.416  1.00  0.00           N  
ATOM   4591  HE  ARG   290     -22.328  25.404  73.711  1.00  0.00           H  
ATOM   4592  CZ  ARG   290     -23.401  24.909  72.150  1.00  0.00           C  
ATOM   4593  NH1 ARG   290     -24.106  24.049  71.479  1.00  0.00           N  
ATOM   4594 HH11 ARG   290     -24.437  23.209  71.900  1.00  0.00           H  
ATOM   4595 HH12 ARG   290     -24.154  24.175  70.457  1.00  0.00           H  
ATOM   4596  NH2 ARG   290     -23.007  25.967  71.524  1.00  0.00           N  
ATOM   4597 HH21 ARG   290     -22.478  26.685  71.975  1.00  0.00           H  
ATOM   4598 HH22 ARG   290     -23.160  26.044  70.510  1.00  0.00           H  
ATOM   4599  C   ARG   290     -19.939  23.187  78.024  1.00  0.00           C  
ATOM   4600  O   ARG   290     -20.627  22.587  78.839  1.00  0.00           O  
ATOM   4601  N   PHE   291     -18.608  23.053  78.006  1.00  0.00           N  
ATOM   4602  H   PHE   291     -18.085  23.571  77.312  1.00  0.00           H  
ATOM   4603  CA  PHE   291     -17.845  22.166  78.907  1.00  0.00           C  
ATOM   4604  HA  PHE   291     -18.231  21.152  78.782  1.00  0.00           H  
ATOM   4605  CB  PHE   291     -16.370  22.174  78.460  1.00  0.00           C  
ATOM   4606  HB2 PHE   291     -16.302  21.698  77.482  1.00  0.00           H  
ATOM   4607  HB3 PHE   291     -16.070  23.215  78.344  1.00  0.00           H  
ATOM   4608  CG  PHE   291     -15.354  21.522  79.387  1.00  0.00           C  
ATOM   4609  CD1 PHE   291     -15.580  20.240  79.926  1.00  0.00           C  
ATOM   4610  HD1 PHE   291     -16.463  19.677  79.659  1.00  0.00           H  
ATOM   4611  CE1 PHE   291     -14.672  19.693  80.849  1.00  0.00           C  
ATOM   4612  HE1 PHE   291     -14.877  18.731  81.305  1.00  0.00           H  
ATOM   4613  CZ  PHE   291     -13.506  20.395  81.192  1.00  0.00           C  
ATOM   4614  HZ  PHE   291     -12.823  19.973  81.917  1.00  0.00           H  
ATOM   4615  CE2 PHE   291     -13.242  21.646  80.609  1.00  0.00           C  
ATOM   4616  HE2 PHE   291     -12.336  22.178  80.860  1.00  0.00           H  
ATOM   4617  CD2 PHE   291     -14.172  22.215  79.720  1.00  0.00           C  
ATOM   4618  HD2 PHE   291     -13.973  23.187  79.287  1.00  0.00           H  
ATOM   4619  C   PHE   291     -17.975  22.519  80.407  1.00  0.00           C  
ATOM   4620  O   PHE   291     -18.016  23.691  80.787  1.00  0.00           O  
ATOM   4621  N   SER   292     -17.948  21.502  81.270  1.00  0.00           N  
ATOM   4622  H   SER   292     -18.008  20.562  80.899  1.00  0.00           H  
ATOM   4623  CA  SER   292     -18.061  21.559  82.736  1.00  0.00           C  
ATOM   4624  HA  SER   292     -19.026  21.996  82.994  1.00  0.00           H  
ATOM   4625  CB  SER   292     -18.037  20.117  83.268  1.00  0.00           C  
ATOM   4626  HB2 SER   292     -17.023  19.725  83.206  1.00  0.00           H  
ATOM   4627  HB3 SER   292     -18.360  20.099  84.311  1.00  0.00           H  
ATOM   4628  OG  SER   292     -18.874  19.286  82.492  1.00  0.00           O  
ATOM   4629  HG  SER   292     -18.752  18.356  82.829  1.00  0.00           H  
ATOM   4630  C   SER   292     -16.967  22.349  83.475  1.00  0.00           C  
ATOM   4631  O   SER   292     -17.195  22.765  84.609  1.00  0.00           O  
ATOM   4632  N   LYS   293     -15.777  22.567  82.884  1.00  0.00           N  
ATOM   4633  H   LYS   293     -15.667  22.145  81.969  1.00  0.00           H  
ATOM   4634  CA  LYS   293     -14.540  23.097  83.528  1.00  0.00           C  
ATOM   4635  HA  LYS   293     -13.781  23.159  82.750  1.00  0.00           H  
ATOM   4636  CB  LYS   293     -14.772  24.535  84.057  1.00  0.00           C  
ATOM   4637  HB2 LYS   293     -15.394  25.056  83.330  1.00  0.00           H  
ATOM   4638  HB3 LYS   293     -15.350  24.491  84.980  1.00  0.00           H  
ATOM   4639  CG  LYS   293     -13.533  25.431  84.295  1.00  0.00           C  
ATOM   4640  HG2 LYS   293     -13.050  25.608  83.333  1.00  0.00           H  
ATOM   4641  HG3 LYS   293     -13.899  26.395  84.651  1.00  0.00           H  
ATOM   4642  CD  LYS   293     -12.445  24.957  85.277  1.00  0.00           C  
ATOM   4643  HD2 LYS   293     -11.841  24.203  84.776  1.00  0.00           H  
ATOM   4644  HD3 LYS   293     -11.778  25.794  85.487  1.00  0.00           H  
ATOM   4645  CE  LYS   293     -12.985  24.423  86.615  1.00  0.00           C  
ATOM   4646  HE2 LYS   293     -12.999  25.226  87.357  1.00  0.00           H  
ATOM   4647  HE3 LYS   293     -14.019  24.095  86.478  1.00  0.00           H  
ATOM   4648  NZ  LYS   293     -12.202  23.263  87.106  1.00  0.00           N  
ATOM   4649  HZ1 LYS   293     -11.289  23.521  87.446  1.00  0.00           H  
ATOM   4650  HZ2 LYS   293     -12.733  22.809  87.854  1.00  0.00           H  
ATOM   4651  HZ3 LYS   293     -12.116  22.569  86.365  1.00  0.00           H  
ATOM   4652  C   LYS   293     -13.955  22.148  84.588  1.00  0.00           C  
ATOM   4653  O   LYS   293     -12.740  21.951  84.624  1.00  0.00           O  
ATOM   4654  N   ASN   294     -14.773  21.596  85.479  1.00  0.00           N  
ATOM   4655  H   ASN   294     -15.749  21.864  85.430  1.00  0.00           H  
ATOM   4656  CA  ASN   294     -14.470  20.334  86.163  1.00  0.00           C  
ATOM   4657  HA  ASN   294     -13.423  20.302  86.465  1.00  0.00           H  
ATOM   4658  CB  ASN   294     -15.334  20.227  87.425  1.00  0.00           C  
ATOM   4659  HB2 ASN   294     -16.388  20.181  87.151  1.00  0.00           H  
ATOM   4660  HB3 ASN   294     -15.067  19.298  87.912  1.00  0.00           H  
ATOM   4661  CG  ASN   294     -15.155  21.286  88.494  1.00  0.00           C  
ATOM   4662  OD1 ASN   294     -14.332  22.193  88.407  1.00  0.00           O  
ATOM   4663  ND2 ASN   294     -15.911  21.169  89.553  1.00  0.00           N  
ATOM   4664 HD21 ASN   294     -16.511  20.329  89.612  1.00  0.00           H  
ATOM   4665 HD22 ASN   294     -15.817  21.802  90.319  1.00  0.00           H  
ATOM   4666  C   ASN   294     -14.695  19.154  85.186  1.00  0.00           C  
ATOM   4667  O   ASN   294     -14.703  19.380  83.974  1.00  0.00           O  
ATOM   4668  N   ALA   295     -14.863  17.921  85.670  1.00  0.00           N  
ATOM   4669  H   ALA   295     -14.967  17.783  86.676  1.00  0.00           H  
ATOM   4670  CA  ALA   295     -15.192  16.770  84.829  1.00  0.00           C  
ATOM   4671  HA  ALA   295     -15.936  17.074  84.090  1.00  0.00           H  
ATOM   4672  CB  ALA   295     -13.934  16.312  84.079  1.00  0.00           C  
ATOM   4673  HB1 ALA   295     -13.201  15.952  84.793  1.00  0.00           H  
ATOM   4674  HB2 ALA   295     -14.201  15.513  83.394  1.00  0.00           H  
ATOM   4675  HB3 ALA   295     -13.509  17.133  83.503  1.00  0.00           H  
ATOM   4676  C   ALA   295     -15.814  15.653  85.690  1.00  0.00           C  
ATOM   4677  O   ALA   295     -15.126  14.725  86.134  1.00  0.00           O  
ATOM   4678  N   GLU   296     -17.121  15.753  85.926  1.00  0.00           N  
ATOM   4679  H   GLU   296     -17.628  16.474  85.425  1.00  0.00           H  
ATOM   4680  CA  GLU   296     -17.846  14.969  86.938  1.00  0.00           C  
ATOM   4681  HA  GLU   296     -17.124  14.586  87.661  1.00  0.00           H  
ATOM   4682  CB  GLU   296     -18.834  15.874  87.710  1.00  0.00           C  
ATOM   4683  HB2 GLU   296     -19.799  15.815  87.203  1.00  0.00           H  
ATOM   4684  HB3 GLU   296     -18.974  15.448  88.704  1.00  0.00           H  
ATOM   4685  CG  GLU   296     -18.530  17.381  87.864  1.00  0.00           C  
ATOM   4686  HG2 GLU   296     -18.525  17.839  86.872  1.00  0.00           H  
ATOM   4687  HG3 GLU   296     -19.371  17.826  88.402  1.00  0.00           H  
ATOM   4688  CD  GLU   296     -17.225  17.767  88.584  1.00  0.00           C  
ATOM   4689  OE1 GLU   296     -16.154  17.198  88.273  1.00  0.00           O  
ATOM   4690  OE2 GLU   296     -17.255  18.759  89.351  1.00  0.00           O  
ATOM   4691  C   GLU   296     -18.594  13.759  86.327  1.00  0.00           C  
ATOM   4692  O   GLU   296     -19.228  12.973  87.027  1.00  0.00           O  
ATOM   4693  N   GLU   297     -18.559  13.611  85.000  1.00  0.00           N  
ATOM   4694  H   GLU   297     -17.938  14.248  84.503  1.00  0.00           H  
ATOM   4695  CA  GLU   297     -19.585  12.948  84.174  1.00  0.00           C  
ATOM   4696  HA  GLU   297     -20.554  13.282  84.545  1.00  0.00           H  
ATOM   4697  CB  GLU   297     -19.472  13.434  82.709  1.00  0.00           C  
ATOM   4698  HB2 GLU   297     -18.557  13.043  82.266  1.00  0.00           H  
ATOM   4699  HB3 GLU   297     -20.306  13.008  82.151  1.00  0.00           H  
ATOM   4700  CG  GLU   297     -19.538  14.963  82.499  1.00  0.00           C  
ATOM   4701  HG2 GLU   297     -19.686  15.151  81.434  1.00  0.00           H  
ATOM   4702  HG3 GLU   297     -20.416  15.346  83.025  1.00  0.00           H  
ATOM   4703  CD  GLU   297     -18.285  15.731  82.954  1.00  0.00           C  
ATOM   4704  OE1 GLU   297     -17.190  15.126  83.001  1.00  0.00           O  
ATOM   4705  OE2 GLU   297     -18.414  16.910  83.358  1.00  0.00           O  
ATOM   4706  C   GLU   297     -19.628  11.402  84.246  1.00  0.00           C  
ATOM   4707  O   GLU   297     -20.298  10.763  83.436  1.00  0.00           O  
ATOM   4708  N   CYS   298     -18.950  10.776  85.212  1.00  0.00           N  
ATOM   4709  H   CYS   298     -18.532  11.361  85.925  1.00  0.00           H  
ATOM   4710  CA  CYS   298     -18.935   9.315  85.395  1.00  0.00           C  
ATOM   4711  HA  CYS   298     -18.570   8.841  84.483  1.00  0.00           H  
ATOM   4712  CB  CYS   298     -17.955   9.000  86.536  1.00  0.00           C  
ATOM   4713  HB2 CYS   298     -16.959   9.342  86.253  1.00  0.00           H  
ATOM   4714  HB3 CYS   298     -18.269   9.513  87.447  1.00  0.00           H  
ATOM   4715  SG  CYS   298     -17.889   7.215  86.851  1.00  0.00           S  
ATOM   4716  HG  CYS   298     -16.987   7.240  87.838  1.00  0.00           H  
ATOM   4717  C   CYS   298     -20.348   8.753  85.654  1.00  0.00           C  
ATOM   4718  O   CYS   298     -20.788   7.797  85.009  1.00  0.00           O  
ATOM   4719  N   SER   299     -21.124   9.434  86.504  1.00  0.00           N  
ATOM   4720  H   SER   299     -20.708  10.179  87.046  1.00  0.00           H  
ATOM   4721  CA  SER   299     -22.529   9.107  86.791  1.00  0.00           C  
ATOM   4722  HA  SER   299     -22.581   8.079  87.152  1.00  0.00           H  
ATOM   4723  CB  SER   299     -23.059  10.029  87.894  1.00  0.00           C  
ATOM   4724  HB2 SER   299     -23.166  11.042  87.502  1.00  0.00           H  
ATOM   4725  HB3 SER   299     -24.035   9.671  88.226  1.00  0.00           H  
ATOM   4726  OG  SER   299     -22.160  10.049  88.987  1.00  0.00           O  
ATOM   4727  HG  SER   299     -22.557  10.535  89.717  1.00  0.00           H  
ATOM   4728  C   SER   299     -23.454   9.219  85.569  1.00  0.00           C  
ATOM   4729  O   SER   299     -24.565   8.702  85.595  1.00  0.00           O  
ATOM   4730  N   LEU   300     -23.008   9.874  84.490  1.00  0.00           N  
ATOM   4731  H   LEU   300     -22.059  10.230  84.511  1.00  0.00           H  
ATOM   4732  CA  LEU   300     -23.723   9.978  83.213  1.00  0.00           C  
ATOM   4733  HA  LEU   300     -24.787   9.824  83.397  1.00  0.00           H  
ATOM   4734  CB  LEU   300     -23.542  11.398  82.634  1.00  0.00           C  
ATOM   4735  HB2 LEU   300     -22.506  11.513  82.321  1.00  0.00           H  
ATOM   4736  HB3 LEU   300     -24.167  11.490  81.744  1.00  0.00           H  
ATOM   4737  CG  LEU   300     -23.877  12.560  83.589  1.00  0.00           C  
ATOM   4738  HG  LEU   300     -23.215  12.525  84.455  1.00  0.00           H  
ATOM   4739  CD1 LEU   300     -23.648  13.892  82.875  1.00  0.00           C  
ATOM   4740 HD11 LEU   300     -24.316  13.981  82.019  1.00  0.00           H  
ATOM   4741 HD12 LEU   300     -23.834  14.716  83.564  1.00  0.00           H  
ATOM   4742 HD13 LEU   300     -22.616  13.954  82.532  1.00  0.00           H  
ATOM   4743  CD2 LEU   300     -25.328  12.519  84.073  1.00  0.00           C  
ATOM   4744 HD21 LEU   300     -25.499  11.621  84.666  1.00  0.00           H  
ATOM   4745 HD22 LEU   300     -25.531  13.387  84.700  1.00  0.00           H  
ATOM   4746 HD23 LEU   300     -26.008  12.524  83.221  1.00  0.00           H  
ATOM   4747  C   LEU   300     -23.299   8.887  82.207  1.00  0.00           C  
ATOM   4748  O   LEU   300     -23.704   8.936  81.041  1.00  0.00           O  
ATOM   4749  N   ALA   301     -22.488   7.909  82.627  1.00  0.00           N  
ATOM   4750  H   ALA   301     -22.159   7.958  83.585  1.00  0.00           H  
ATOM   4751  CA  ALA   301     -21.788   6.981  81.737  1.00  0.00           C  
ATOM   4752  HA  ALA   301     -22.232   7.020  80.742  1.00  0.00           H  
ATOM   4753  CB  ALA   301     -20.352   7.486  81.631  1.00  0.00           C  
ATOM   4754  HB1 ALA   301     -19.805   7.285  82.554  1.00  0.00           H  
ATOM   4755  HB2 ALA   301     -19.857   6.979  80.804  1.00  0.00           H  
ATOM   4756  HB3 ALA   301     -20.355   8.560  81.456  1.00  0.00           H  
ATOM   4757  C   ALA   301     -21.823   5.507  82.179  1.00  0.00           C  
ATOM   4758  O   ALA   301     -22.038   4.635  81.335  1.00  0.00           O  
ATOM   4759  N   VAL   302     -21.665   5.225  83.482  1.00  0.00           N  
ATOM   4760  H   VAL   302     -21.436   5.994  84.104  1.00  0.00           H  
ATOM   4761  CA  VAL   302     -21.616   3.852  84.036  1.00  0.00           C  
ATOM   4762  HA  VAL   302     -20.754   3.338  83.622  1.00  0.00           H  
ATOM   4763  CB  VAL   302     -21.434   3.893  85.569  1.00  0.00           C  
ATOM   4764  HB  VAL   302     -22.187   4.557  85.995  1.00  0.00           H  
ATOM   4765  CG1 VAL   302     -21.565   2.521  86.243  1.00  0.00           C  
ATOM   4766 HG11 VAL   302     -20.855   1.818  85.806  1.00  0.00           H  
ATOM   4767 HG12 VAL   302     -21.363   2.611  87.311  1.00  0.00           H  
ATOM   4768 HG13 VAL   302     -22.575   2.130  86.126  1.00  0.00           H  
ATOM   4769  CG2 VAL   302     -20.043   4.433  85.924  1.00  0.00           C  
ATOM   4770 HG21 VAL   302     -19.880   5.408  85.470  1.00  0.00           H  
ATOM   4771 HG22 VAL   302     -19.955   4.543  87.005  1.00  0.00           H  
ATOM   4772 HG23 VAL   302     -19.271   3.748  85.574  1.00  0.00           H  
ATOM   4773  C   VAL   302     -22.834   3.009  83.641  1.00  0.00           C  
ATOM   4774  O   VAL   302     -22.681   1.854  83.258  1.00  0.00           O  
ATOM   4775  N   GLU   303     -24.027   3.606  83.642  1.00  0.00           N  
ATOM   4776  H   GLU   303     -24.075   4.561  83.956  1.00  0.00           H  
ATOM   4777  CA  GLU   303     -25.280   2.951  83.242  1.00  0.00           C  
ATOM   4778  HA  GLU   303     -25.506   2.153  83.952  1.00  0.00           H  
ATOM   4779  CB  GLU   303     -26.402   4.006  83.344  1.00  0.00           C  
ATOM   4780  HB2 GLU   303     -26.608   4.154  84.405  1.00  0.00           H  
ATOM   4781  HB3 GLU   303     -26.037   4.959  82.957  1.00  0.00           H  
ATOM   4782  CG  GLU   303     -27.727   3.656  82.648  1.00  0.00           C  
ATOM   4783  HG2 GLU   303     -27.914   2.585  82.733  1.00  0.00           H  
ATOM   4784  HG3 GLU   303     -28.533   4.171  83.174  1.00  0.00           H  
ATOM   4785  CD  GLU   303     -27.738   4.121  81.185  1.00  0.00           C  
ATOM   4786  OE1 GLU   303     -27.780   3.269  80.274  1.00  0.00           O  
ATOM   4787  OE2 GLU   303     -27.628   5.349  80.957  1.00  0.00           O  
ATOM   4788  C   GLU   303     -25.189   2.272  81.861  1.00  0.00           C  
ATOM   4789  O   GLU   303     -25.556   1.104  81.736  1.00  0.00           O  
ATOM   4790  N   ARG   304     -24.623   2.943  80.847  1.00  0.00           N  
ATOM   4791  H   ARG   304     -24.243   3.861  81.027  1.00  0.00           H  
ATOM   4792  CA  ARG   304     -24.513   2.372  79.493  1.00  0.00           C  
ATOM   4793  HA  ARG   304     -25.453   1.861  79.283  1.00  0.00           H  
ATOM   4794  CB  ARG   304     -24.295   3.473  78.438  1.00  0.00           C  
ATOM   4795  HB2 ARG   304     -23.977   4.392  78.930  1.00  0.00           H  
ATOM   4796  HB3 ARG   304     -23.491   3.184  77.759  1.00  0.00           H  
ATOM   4797  CG  ARG   304     -25.572   3.697  77.598  1.00  0.00           C  
ATOM   4798  HG2 ARG   304     -25.450   3.197  76.636  1.00  0.00           H  
ATOM   4799  HG3 ARG   304     -26.442   3.256  78.083  1.00  0.00           H  
ATOM   4800  CD  ARG   304     -25.887   5.173  77.357  1.00  0.00           C  
ATOM   4801  HD2 ARG   304     -25.055   5.639  76.839  1.00  0.00           H  
ATOM   4802  HD3 ARG   304     -26.770   5.239  76.719  1.00  0.00           H  
ATOM   4803  NE  ARG   304     -26.168   5.861  78.625  1.00  0.00           N  
ATOM   4804  HE  ARG   304     -26.908   5.465  79.215  1.00  0.00           H  
ATOM   4805  CZ  ARG   304     -25.486   6.833  79.190  1.00  0.00           C  
ATOM   4806  NH1 ARG   304     -24.424   7.385  78.673  1.00  0.00           N  
ATOM   4807 HH11 ARG   304     -24.051   7.034  77.800  1.00  0.00           H  
ATOM   4808 HH12 ARG   304     -23.958   8.095  79.217  1.00  0.00           H  
ATOM   4809  NH2 ARG   304     -25.861   7.271  80.346  1.00  0.00           N  
ATOM   4810 HH21 ARG   304     -26.636   6.760  80.786  1.00  0.00           H  
ATOM   4811 HH22 ARG   304     -25.331   7.985  80.815  1.00  0.00           H  
ATOM   4812  C   ARG   304     -23.467   1.272  79.382  1.00  0.00           C  
ATOM   4813  O   ARG   304     -23.677   0.342  78.613  1.00  0.00           O  
ATOM   4814  N   ALA   305     -22.393   1.328  80.170  1.00  0.00           N  
ATOM   4815  H   ALA   305     -22.319   2.092  80.826  1.00  0.00           H  
ATOM   4816  CA  ALA   305     -21.425   0.235  80.235  1.00  0.00           C  
ATOM   4817  HA  ALA   305     -21.070   0.014  79.226  1.00  0.00           H  
ATOM   4818  CB  ALA   305     -20.232   0.673  81.085  1.00  0.00           C  
ATOM   4819  HB1 ALA   305     -20.563   1.029  82.059  1.00  0.00           H  
ATOM   4820  HB2 ALA   305     -19.571  -0.179  81.238  1.00  0.00           H  
ATOM   4821  HB3 ALA   305     -19.688   1.457  80.561  1.00  0.00           H  
ATOM   4822  C   ALA   305     -22.055  -1.051  80.789  1.00  0.00           C  
ATOM   4823  O   ALA   305     -21.859  -2.120  80.218  1.00  0.00           O  
ATOM   4824  N   LEU   306     -22.839  -0.950  81.866  1.00  0.00           N  
ATOM   4825  H   LEU   306     -22.958  -0.039  82.295  1.00  0.00           H  
ATOM   4826  CA  LEU   306     -23.522  -2.096  82.474  1.00  0.00           C  
ATOM   4827  HA  LEU   306     -22.817  -2.922  82.576  1.00  0.00           H  
ATOM   4828  CB  LEU   306     -24.001  -1.702  83.885  1.00  0.00           C  
ATOM   4829  HB2 LEU   306     -24.376  -0.678  83.870  1.00  0.00           H  
ATOM   4830  HB3 LEU   306     -24.835  -2.353  84.156  1.00  0.00           H  
ATOM   4831  CG  LEU   306     -22.930  -1.854  84.992  1.00  0.00           C  
ATOM   4832  HG  LEU   306     -22.704  -2.911  85.117  1.00  0.00           H  
ATOM   4833  CD1 LEU   306     -21.598  -1.146  84.723  1.00  0.00           C  
ATOM   4834 HD11 LEU   306     -21.772  -0.088  84.551  1.00  0.00           H  
ATOM   4835 HD12 LEU   306     -20.941  -1.266  85.583  1.00  0.00           H  
ATOM   4836 HD13 LEU   306     -21.112  -1.586  83.855  1.00  0.00           H  
ATOM   4837  CD2 LEU   306     -23.475  -1.300  86.309  1.00  0.00           C  
ATOM   4838 HD21 LEU   306     -24.400  -1.822  86.560  1.00  0.00           H  
ATOM   4839 HD22 LEU   306     -22.762  -1.479  87.113  1.00  0.00           H  
ATOM   4840 HD23 LEU   306     -23.675  -0.233  86.220  1.00  0.00           H  
ATOM   4841  C   LEU   306     -24.657  -2.613  81.569  1.00  0.00           C  
ATOM   4842  O   LEU   306     -24.722  -3.813  81.298  1.00  0.00           O  
ATOM   4843  N   ASN   307     -25.482  -1.721  81.005  1.00  0.00           N  
ATOM   4844  H   ASN   307     -25.410  -0.747  81.284  1.00  0.00           H  
ATOM   4845  CA  ASN   307     -26.521  -2.095  80.036  1.00  0.00           C  
ATOM   4846  HA  ASN   307     -27.167  -2.845  80.497  1.00  0.00           H  
ATOM   4847  CB  ASN   307     -27.376  -0.862  79.682  1.00  0.00           C  
ATOM   4848  HB2 ASN   307     -26.734   0.000  79.514  1.00  0.00           H  
ATOM   4849  HB3 ASN   307     -27.923  -1.058  78.760  1.00  0.00           H  
ATOM   4850  CG  ASN   307     -28.416  -0.532  80.740  1.00  0.00           C  
ATOM   4851  OD1 ASN   307     -29.002  -1.400  81.364  1.00  0.00           O  
ATOM   4852  ND2 ASN   307     -28.732   0.721  80.957  1.00  0.00           N  
ATOM   4853 HD21 ASN   307     -28.241   1.499  80.510  1.00  0.00           H  
ATOM   4854 HD22 ASN   307     -29.406   0.887  81.676  1.00  0.00           H  
ATOM   4855  C   ASN   307     -25.947  -2.761  78.771  1.00  0.00           C  
ATOM   4856  O   ASN   307     -26.508  -3.751  78.303  1.00  0.00           O  
ATOM   4857  N   GLN   308     -24.819  -2.276  78.235  1.00  0.00           N  
ATOM   4858  H   GLN   308     -24.414  -1.428  78.617  1.00  0.00           H  
ATOM   4859  CA  GLN   308     -24.114  -2.948  77.138  1.00  0.00           C  
ATOM   4860  HA  GLN   308     -24.833  -3.158  76.346  1.00  0.00           H  
ATOM   4861  CB  GLN   308     -23.029  -2.019  76.560  1.00  0.00           C  
ATOM   4862  HB2 GLN   308     -23.534  -1.143  76.149  1.00  0.00           H  
ATOM   4863  HB3 GLN   308     -22.356  -1.691  77.353  1.00  0.00           H  
ATOM   4864  CG  GLN   308     -22.195  -2.697  75.453  1.00  0.00           C  
ATOM   4865  HG2 GLN   308     -21.448  -3.346  75.910  1.00  0.00           H  
ATOM   4866  HG3 GLN   308     -22.851  -3.319  74.844  1.00  0.00           H  
ATOM   4867  CD  GLN   308     -21.491  -1.726  74.505  1.00  0.00           C  
ATOM   4868  OE1 GLN   308     -21.645  -0.513  74.540  1.00  0.00           O  
ATOM   4869  NE2 GLN   308     -20.678  -2.223  73.603  1.00  0.00           N  
ATOM   4870 HE21 GLN   308     -20.393  -3.210  73.629  1.00  0.00           H  
ATOM   4871 HE22 GLN   308     -20.263  -1.564  72.958  1.00  0.00           H  
ATOM   4872  C   GLN   308     -23.533  -4.297  77.584  1.00  0.00           C  
ATOM   4873  O   GLN   308     -23.660  -5.284  76.859  1.00  0.00           O  
ATOM   4874  N   TYR   309     -22.933  -4.370  78.776  1.00  0.00           N  
ATOM   4875  H   TYR   309     -22.836  -3.525  79.330  1.00  0.00           H  
ATOM   4876  CA  TYR   309     -22.302  -5.591  79.275  1.00  0.00           C  
ATOM   4877  HA  TYR   309     -21.552  -5.893  78.546  1.00  0.00           H  
ATOM   4878  CB  TYR   309     -21.576  -5.314  80.599  1.00  0.00           C  
ATOM   4879  HB2 TYR   309     -20.811  -4.554  80.436  1.00  0.00           H  
ATOM   4880  HB3 TYR   309     -22.289  -4.933  81.330  1.00  0.00           H  
ATOM   4881  CG  TYR   309     -20.907  -6.556  81.147  1.00  0.00           C  
ATOM   4882  CD1 TYR   309     -19.925  -7.196  80.372  1.00  0.00           C  
ATOM   4883  HD1 TYR   309     -19.619  -6.778  79.424  1.00  0.00           H  
ATOM   4884  CE1 TYR   309     -19.405  -8.428  80.793  1.00  0.00           C  
ATOM   4885  HE1 TYR   309     -18.711  -8.951  80.163  1.00  0.00           H  
ATOM   4886  CZ  TYR   309     -19.826  -9.013  82.005  1.00  0.00           C  
ATOM   4887  OH  TYR   309     -19.346 -10.239  82.351  1.00  0.00           O  
ATOM   4888  HH  TYR   309     -19.172 -10.764  81.539  1.00  0.00           H  
ATOM   4889  CE2 TYR   309     -20.774  -8.346  82.807  1.00  0.00           C  
ATOM   4890  HE2 TYR   309     -21.095  -8.793  83.736  1.00  0.00           H  
ATOM   4891  CD2 TYR   309     -21.325  -7.125  82.366  1.00  0.00           C  
ATOM   4892  HD2 TYR   309     -22.090  -6.637  82.949  1.00  0.00           H  
ATOM   4893  C   TYR   309     -23.278  -6.769  79.410  1.00  0.00           C  
ATOM   4894  O   TYR   309     -22.921  -7.887  79.046  1.00  0.00           O  
ATOM   4895  N   ARG   310     -24.534  -6.533  79.819  1.00  0.00           N  
ATOM   4896  H   ARG   310     -24.764  -5.587  80.113  1.00  0.00           H  
ATOM   4897  CA  ARG   310     -25.577  -7.581  79.884  1.00  0.00           C  
ATOM   4898  HA  ARG   310     -25.142  -8.442  80.393  1.00  0.00           H  
ATOM   4899  CB  ARG   310     -26.779  -7.097  80.718  1.00  0.00           C  
ATOM   4900  HB2 ARG   310     -27.205  -6.203  80.259  1.00  0.00           H  
ATOM   4901  HB3 ARG   310     -27.540  -7.878  80.703  1.00  0.00           H  
ATOM   4902  CG  ARG   310     -26.427  -6.797  82.188  1.00  0.00           C  
ATOM   4903  HG2 ARG   310     -25.777  -7.577  82.584  1.00  0.00           H  
ATOM   4904  HG3 ARG   310     -25.891  -5.852  82.244  1.00  0.00           H  
ATOM   4905  CD  ARG   310     -27.687  -6.697  83.065  1.00  0.00           C  
ATOM   4906  HD2 ARG   310     -27.430  -6.199  84.000  1.00  0.00           H  
ATOM   4907  HD3 ARG   310     -28.423  -6.069  82.560  1.00  0.00           H  
ATOM   4908  NE  ARG   310     -28.269  -8.031  83.342  1.00  0.00           N  
ATOM   4909  HE  ARG   310     -28.935  -8.379  82.679  1.00  0.00           H  
ATOM   4910  CZ  ARG   310     -27.906  -8.855  84.314  1.00  0.00           C  
ATOM   4911  NH1 ARG   310     -27.071  -8.529  85.244  1.00  0.00           N  
ATOM   4912 HH11 ARG   310     -26.673  -7.590  85.303  1.00  0.00           H  
ATOM   4913 HH12 ARG   310     -26.717  -9.224  85.904  1.00  0.00           H  
ATOM   4914  NH2 ARG   310     -28.365 -10.070  84.365  1.00  0.00           N  
ATOM   4915 HH21 ARG   310     -28.990 -10.434  83.682  1.00  0.00           H  
ATOM   4916 HH22 ARG   310     -27.976 -10.678  85.098  1.00  0.00           H  
ATOM   4917  C   ARG   310     -26.024  -8.148  78.516  1.00  0.00           C  
ATOM   4918  O   ARG   310     -26.902  -9.011  78.491  1.00  0.00           O  
ATOM   4919  N   ALA   311     -25.441  -7.690  77.402  1.00  0.00           N  
ATOM   4920  H   ALA   311     -24.768  -6.946  77.511  1.00  0.00           H  
ATOM   4921  CA  ALA   311     -25.644  -8.237  76.053  1.00  0.00           C  
ATOM   4922  HA  ALA   311     -26.203  -9.171  76.127  1.00  0.00           H  
ATOM   4923  CB  ALA   311     -26.493  -7.236  75.260  1.00  0.00           C  
ATOM   4924  HB1 ALA   311     -25.965  -6.285  75.174  1.00  0.00           H  
ATOM   4925  HB2 ALA   311     -26.688  -7.631  74.263  1.00  0.00           H  
ATOM   4926  HB3 ALA   311     -27.443  -7.073  75.771  1.00  0.00           H  
ATOM   4927  C   ALA   311     -24.324  -8.573  75.321  1.00  0.00           C  
ATOM   4928  O   ALA   311     -24.249  -9.582  74.619  1.00  0.00           O  
ATOM   4929  N   GLU   312     -23.276  -7.763  75.510  1.00  0.00           N  
ATOM   4930  H   GLU   312     -23.431  -6.916  76.045  1.00  0.00           H  
ATOM   4931  CA  GLU   312     -21.884  -8.035  75.094  1.00  0.00           C  
ATOM   4932  HA  GLU   312     -21.867  -8.262  74.029  1.00  0.00           H  
ATOM   4933  CB  GLU   312     -21.087  -6.741  75.339  1.00  0.00           C  
ATOM   4934  HB2 GLU   312     -21.559  -5.955  74.748  1.00  0.00           H  
ATOM   4935  HB3 GLU   312     -21.165  -6.461  76.389  1.00  0.00           H  
ATOM   4936  CG  GLU   312     -19.599  -6.819  74.976  1.00  0.00           C  
ATOM   4937  HG2 GLU   312     -19.056  -7.328  75.775  1.00  0.00           H  
ATOM   4938  HG3 GLU   312     -19.487  -7.403  74.059  1.00  0.00           H
[truncated: 2,296,277 more chars]
