# Supplementary material for: Modeling the Tertiary Structure of the Rift Valley Fever Virus L Protein
Source: Molecules. 2019 May 7;24(9):1768. doi: 10.3390/molecules24091768 (PMC6539450; doi:10.3390/molecules24091768)
Supplement: Supplementary file 1 [file molecules-24-01768-s001.zip › protein_min_10.pdb]

ATOM      1  N   MET     1      -1.634 -11.347 -26.363  1.00  0.00           N  
ATOM      2  H1  MET     1      -2.515 -11.490 -26.854  1.00  0.00           H  
ATOM      3  H2  MET     1      -1.061 -12.167 -26.500  1.00  0.00           H  
ATOM      4  H3  MET     1      -1.197 -10.554 -26.807  1.00  0.00           H  
ATOM      5  CA  MET     1      -1.893 -11.052 -24.940  1.00  0.00           C  
ATOM      6  HA  MET     1      -2.548 -11.822 -24.541  1.00  0.00           H  
ATOM      7  CB  MET     1      -0.563 -11.030 -24.172  1.00  0.00           C  
ATOM      8  HB2 MET     1       0.077 -11.800 -24.599  1.00  0.00           H  
ATOM      9  HB3 MET     1      -0.062 -10.077 -24.339  1.00  0.00           H  
ATOM     10  CG  MET     1      -0.622 -11.306 -22.664  1.00  0.00           C  
ATOM     11  HG2 MET     1      -0.565 -12.384 -22.517  1.00  0.00           H  
ATOM     12  HG3 MET     1       0.276 -10.876 -22.221  1.00  0.00           H  
ATOM     13  SD  MET     1      -2.022 -10.700 -21.700  1.00  0.00           S  
ATOM     14  CE  MET     1      -3.116 -12.117 -21.874  1.00  0.00           C  
ATOM     15  HE1 MET     1      -2.572 -13.034 -21.658  1.00  0.00           H  
ATOM     16  HE2 MET     1      -3.934 -12.010 -21.167  1.00  0.00           H  
ATOM     17  HE3 MET     1      -3.521 -12.166 -22.882  1.00  0.00           H  
ATOM     18  C   MET     1      -2.611  -9.709 -24.914  1.00  0.00           C  
ATOM     19  O   MET     1      -2.010  -8.727 -25.331  1.00  0.00           O  
ATOM     20  N   ASP     2      -3.913  -9.661 -24.614  1.00  0.00           N  
ATOM     21  H   ASP     2      -4.341 -10.423 -24.090  1.00  0.00           H  
ATOM     22  CA  ASP     2      -4.841  -8.920 -25.489  1.00  0.00           C  
ATOM     23  HA  ASP     2      -4.260  -8.238 -26.111  1.00  0.00           H  
ATOM     24  CB  ASP     2      -5.531  -9.898 -26.468  1.00  0.00           C  
ATOM     25  HB2 ASP     2      -6.263 -10.506 -25.935  1.00  0.00           H  
ATOM     26  HB3 ASP     2      -6.051  -9.331 -27.242  1.00  0.00           H  
ATOM     27  CG  ASP     2      -4.507 -10.829 -27.110  1.00  0.00           C  
ATOM     28  OD1 ASP     2      -3.694 -10.331 -27.915  1.00  0.00           O  
ATOM     29  OD2 ASP     2      -4.313 -11.960 -26.610  1.00  0.00           O  
ATOM     30  C   ASP     2      -5.831  -8.030 -24.729  1.00  0.00           C  
ATOM     31  O   ASP     2      -5.563  -6.841 -24.512  1.00  0.00           O  
ATOM     32  N   SER     3      -6.974  -8.570 -24.289  1.00  0.00           N  
ATOM     33  H   SER     3      -7.104  -9.579 -24.359  1.00  0.00           H  
ATOM     34  CA  SER     3      -7.906  -7.815 -23.453  1.00  0.00           C  
ATOM     35  HA  SER     3      -8.109  -6.868 -23.944  1.00  0.00           H  
ATOM     36  CB  SER     3      -9.262  -8.518 -23.303  1.00  0.00           C  
ATOM     37  HB2 SER     3     -10.016  -7.762 -23.082  1.00  0.00           H  
ATOM     38  HB3 SER     3      -9.532  -9.006 -24.241  1.00  0.00           H  
ATOM     39  OG  SER     3      -9.260  -9.462 -22.250  1.00  0.00           O  
ATOM     40  HG  SER     3      -8.766 -10.249 -22.619  1.00  0.00           H  
ATOM     41  C   SER     3      -7.288  -7.520 -22.087  1.00  0.00           C  
ATOM     42  O   SER     3      -7.634  -6.519 -21.468  1.00  0.00           O  
ATOM     43  N   ILE     4      -6.412  -8.382 -21.563  1.00  0.00           N  
ATOM     44  H   ILE     4      -6.191  -9.231 -22.089  1.00  0.00           H  
ATOM     45  CA  ILE     4      -5.762  -8.175 -20.265  1.00  0.00           C  
ATOM     46  HA  ILE     4      -6.516  -7.855 -19.547  1.00  0.00           H  
ATOM     47  CB  ILE     4      -5.171  -9.498 -19.728  1.00  0.00           C  
ATOM     48  HB  ILE     4      -4.547  -9.941 -20.502  1.00  0.00           H  
ATOM     49  CG2 ILE     4      -4.292  -9.251 -18.491  1.00  0.00           C  
ATOM     50 HG21 ILE     4      -4.876  -8.791 -17.694  1.00  0.00           H  
ATOM     51 HG22 ILE     4      -3.866 -10.185 -18.132  1.00  0.00           H  
ATOM     52 HG23 ILE     4      -3.452  -8.602 -18.742  1.00  0.00           H  
ATOM     53  CG1 ILE     4      -6.342 -10.463 -19.409  1.00  0.00           C  
ATOM     54 HG12 ILE     4      -7.064  -9.954 -18.768  1.00  0.00           H  
ATOM     55 HG13 ILE     4      -6.851 -10.722 -20.337  1.00  0.00           H  
ATOM     56  CD1 ILE     4      -5.953 -11.773 -18.717  1.00  0.00           C  
ATOM     57 HD11 ILE     4      -5.672 -11.579 -17.682  1.00  0.00           H  
ATOM     58 HD12 ILE     4      -6.806 -12.452 -18.720  1.00  0.00           H  
ATOM     59 HD13 ILE     4      -5.123 -12.242 -19.241  1.00  0.00           H  
ATOM     60  C   ILE     4      -4.766  -7.014 -20.347  1.00  0.00           C  
ATOM     61  O   ILE     4      -4.879  -6.093 -19.543  1.00  0.00           O  
ATOM     62  N   LEU     5      -3.885  -6.968 -21.355  1.00  0.00           N  
ATOM     63  H   LEU     5      -3.858  -7.730 -22.018  1.00  0.00           H  
ATOM     64  CA  LEU     5      -2.954  -5.840 -21.518  1.00  0.00           C  
ATOM     65  HA  LEU     5      -2.429  -5.694 -20.573  1.00  0.00           H  
ATOM     66  CB  LEU     5      -1.909  -6.140 -22.610  1.00  0.00           C  
ATOM     67  HB2 LEU     5      -2.419  -6.318 -23.559  1.00  0.00           H  
ATOM     68  HB3 LEU     5      -1.298  -5.252 -22.734  1.00  0.00           H  
ATOM     69  CG  LEU     5      -0.978  -7.332 -22.325  1.00  0.00           C  
ATOM     70  HG  LEU     5      -1.547  -8.234 -22.502  1.00  0.00           H  
ATOM     71  CD1 LEU     5       0.221  -7.333 -23.274  1.00  0.00           C  
ATOM     72 HD11 LEU     5       0.833  -6.450 -23.115  1.00  0.00           H  
ATOM     73 HD12 LEU     5       0.827  -8.222 -23.105  1.00  0.00           H  
ATOM     74 HD13 LEU     5      -0.134  -7.342 -24.303  1.00  0.00           H  
ATOM     75  CD2 LEU     5      -0.414  -7.367 -20.901  1.00  0.00           C  
ATOM     76 HD21 LEU     5      -1.216  -7.536 -20.182  1.00  0.00           H  
ATOM     77 HD22 LEU     5       0.293  -8.191 -20.802  1.00  0.00           H  
ATOM     78 HD23 LEU     5       0.089  -6.430 -20.668  1.00  0.00           H  
ATOM     79  C   LEU     5      -3.684  -4.516 -21.789  1.00  0.00           C  
ATOM     80  O   LEU     5      -3.383  -3.508 -21.148  1.00  0.00           O  
ATOM     81  N   SER     6      -4.711  -4.521 -22.644  1.00  0.00           N  
ATOM     82  H   SER     6      -4.912  -5.377 -23.149  1.00  0.00           H  
ATOM     83  CA  SER     6      -5.587  -3.351 -22.858  1.00  0.00           C  
ATOM     84  HA  SER     6      -4.944  -2.479 -22.978  1.00  0.00           H  
ATOM     85  CB  SER     6      -6.375  -3.494 -24.165  1.00  0.00           C  
ATOM     86  HB2 SER     6      -7.034  -2.632 -24.282  1.00  0.00           H  
ATOM     87  HB3 SER     6      -5.682  -3.510 -25.006  1.00  0.00           H  
ATOM     88  OG  SER     6      -7.146  -4.673 -24.184  1.00  0.00           O  
ATOM     89  HG  SER     6      -6.553  -5.426 -24.376  1.00  0.00           H  
ATOM     90  C   SER     6      -6.516  -3.016 -21.672  1.00  0.00           C  
ATOM     91  O   SER     6      -7.192  -1.990 -21.705  1.00  0.00           O  
ATOM     92  N   LYS     7      -6.507  -3.816 -20.594  1.00  0.00           N  
ATOM     93  H   LYS     7      -5.966  -4.670 -20.658  1.00  0.00           H  
ATOM     94  CA  LYS     7      -7.120  -3.514 -19.284  1.00  0.00           C  
ATOM     95  HA  LYS     7      -7.661  -2.570 -19.366  1.00  0.00           H  
ATOM     96  CB  LYS     7      -8.145  -4.610 -18.908  1.00  0.00           C  
ATOM     97  HB2 LYS     7      -7.690  -5.593 -19.025  1.00  0.00           H  
ATOM     98  HB3 LYS     7      -8.420  -4.495 -17.859  1.00  0.00           H  
ATOM     99  CG  LYS     7      -9.445  -4.511 -19.730  1.00  0.00           C  
ATOM    100  HG2 LYS     7      -9.845  -3.507 -19.581  1.00  0.00           H  
ATOM    101  HG3 LYS     7      -9.237  -4.619 -20.794  1.00  0.00           H  
ATOM    102  CD  LYS     7     -10.537  -5.515 -19.301  1.00  0.00           C  
ATOM    103  HD2 LYS     7     -10.421  -5.775 -18.247  1.00  0.00           H  
ATOM    104  HD3 LYS     7     -11.494  -4.999 -19.396  1.00  0.00           H  
ATOM    105  CE  LYS     7     -10.638  -6.787 -20.161  1.00  0.00           C  
ATOM    106  HE2 LYS     7     -11.591  -7.279 -19.946  1.00  0.00           H  
ATOM    107  HE3 LYS     7     -10.647  -6.488 -21.213  1.00  0.00           H  
ATOM    108  NZ  LYS     7      -9.531  -7.743 -19.930  1.00  0.00           N  
ATOM    109  HZ1 LYS     7      -9.508  -8.091 -18.984  1.00  0.00           H  
ATOM    110  HZ2 LYS     7      -9.591  -8.529 -20.582  1.00  0.00           H  
ATOM    111  HZ3 LYS     7      -8.653  -7.278 -20.152  1.00  0.00           H  
ATOM    112  C   LYS     7      -6.083  -3.259 -18.169  1.00  0.00           C  
ATOM    113  O   LYS     7      -6.467  -3.218 -17.002  1.00  0.00           O  
ATOM    114  N   GLN     8      -4.794  -3.091 -18.493  1.00  0.00           N  
ATOM    115  H   GLN     8      -4.539  -3.176 -19.468  1.00  0.00           H  
ATOM    116  CA  GLN     8      -3.711  -2.952 -17.499  1.00  0.00           C  
ATOM    117  HA  GLN     8      -4.132  -2.635 -16.544  1.00  0.00           H  
ATOM    118  CB  GLN     8      -3.030  -4.318 -17.293  1.00  0.00           C  
ATOM    119  HB2 GLN     8      -2.775  -4.742 -18.266  1.00  0.00           H  
ATOM    120  HB3 GLN     8      -2.100  -4.166 -16.741  1.00  0.00           H  
ATOM    121  CG  GLN     8      -3.880  -5.320 -16.496  1.00  0.00           C  
ATOM    122  HG2 GLN     8      -4.108  -4.887 -15.522  1.00  0.00           H  
ATOM    123  HG3 GLN     8      -4.820  -5.510 -17.009  1.00  0.00           H  
ATOM    124  CD  GLN     8      -3.174  -6.659 -16.285  1.00  0.00           C  
ATOM    125  OE1 GLN     8      -2.235  -7.035 -16.965  1.00  0.00           O  
ATOM    126  NE2 GLN     8      -3.605  -7.446 -15.323  1.00  0.00           N  
ATOM    127 HE21 GLN     8      -4.352  -7.159 -14.721  1.00  0.00           H  
ATOM    128 HE22 GLN     8      -3.094  -8.302 -15.195  1.00  0.00           H  
ATOM    129  C   GLN     8      -2.621  -1.919 -17.837  1.00  0.00           C  
ATOM    130  O   GLN     8      -2.091  -1.289 -16.924  1.00  0.00           O  
ATOM    131  N   LEU     9      -2.216  -1.780 -19.103  1.00  0.00           N  
ATOM    132  H   LEU     9      -2.692  -2.296 -19.834  1.00  0.00           H  
ATOM    133  CA  LEU     9      -0.952  -1.116 -19.441  1.00  0.00           C  
ATOM    134  HA  LEU     9      -0.246  -1.322 -18.637  1.00  0.00           H  
ATOM    135  CB  LEU     9      -0.375  -1.713 -20.734  1.00  0.00           C  
ATOM    136  HB2 LEU     9      -1.120  -1.619 -21.526  1.00  0.00           H  
ATOM    137  HB3 LEU     9       0.488  -1.114 -21.025  1.00  0.00           H  
ATOM    138  CG  LEU     9       0.077  -3.179 -20.641  1.00  0.00           C  
ATOM    139  HG  LEU     9      -0.785  -3.827 -20.488  1.00  0.00           H  
ATOM    140  CD1 LEU     9       0.735  -3.538 -21.970  1.00  0.00           C  
ATOM    141 HD11 LEU     9       1.550  -2.855 -22.194  1.00  0.00           H  
ATOM    142 HD12 LEU     9       1.110  -4.558 -21.935  1.00  0.00           H  
ATOM    143 HD13 LEU     9      -0.006  -3.449 -22.760  1.00  0.00           H  
ATOM    144  CD2 LEU     9       1.084  -3.433 -19.516  1.00  0.00           C  
ATOM    145 HD21 LEU     9       0.579  -3.367 -18.552  1.00  0.00           H  
ATOM    146 HD22 LEU     9       1.494  -4.439 -19.604  1.00  0.00           H  
ATOM    147 HD23 LEU     9       1.886  -2.699 -19.556  1.00  0.00           H  
ATOM    148  C   LEU     9      -1.013   0.413 -19.565  1.00  0.00           C  
ATOM    149  O   LEU     9      -1.835   0.970 -20.291  1.00  0.00           O  
ATOM    150  N   VAL    10      -0.012   1.071 -18.972  1.00  0.00           N  
ATOM    151  H   VAL    10       0.590   0.530 -18.373  1.00  0.00           H  
ATOM    152  CA  VAL    10       0.544   2.333 -19.491  1.00  0.00           C  
ATOM    153  HA  VAL    10      -0.280   2.955 -19.841  1.00  0.00           H  
ATOM    154  CB  VAL    10       1.308   3.123 -18.410  1.00  0.00           C  
ATOM    155  HB  VAL    10       1.705   4.026 -18.874  1.00  0.00           H  
ATOM    156  CG1 VAL    10       0.364   3.563 -17.285  1.00  0.00           C  
ATOM    157 HG11 VAL    10      -0.031   2.694 -16.757  1.00  0.00           H  
ATOM    158 HG12 VAL    10       0.901   4.195 -16.579  1.00  0.00           H  
ATOM    159 HG13 VAL    10      -0.467   4.130 -17.704  1.00  0.00           H  
ATOM    160  CG2 VAL    10       2.489   2.353 -17.800  1.00  0.00           C  
ATOM    161 HG21 VAL    10       3.193   2.060 -18.577  1.00  0.00           H  
ATOM    162 HG22 VAL    10       3.010   2.992 -17.086  1.00  0.00           H  
ATOM    163 HG23 VAL    10       2.136   1.462 -17.281  1.00  0.00           H  
ATOM    164  C   VAL    10       1.448   2.048 -20.698  1.00  0.00           C  
ATOM    165  O   VAL    10       2.029   0.967 -20.810  1.00  0.00           O  
ATOM    166  N   ASP    11       1.595   3.015 -21.605  1.00  0.00           N  
ATOM    167  H   ASP    11       1.197   3.926 -21.434  1.00  0.00           H  
ATOM    168  CA  ASP    11       2.142   2.768 -22.949  1.00  0.00           C  
ATOM    169  HA  ASP    11       1.608   1.907 -23.332  1.00  0.00           H  
ATOM    170  CB  ASP    11       1.832   3.953 -23.878  1.00  0.00           C  
ATOM    171  HB2 ASP    11       1.927   3.610 -24.909  1.00  0.00           H  
ATOM    172  HB3 ASP    11       0.801   4.277 -23.728  1.00  0.00           H  
ATOM    173  CG  ASP    11       2.770   5.143 -23.676  1.00  0.00           C  
ATOM    174  OD1 ASP    11       3.132   5.773 -24.693  1.00  0.00           O  
ATOM    175  OD2 ASP    11       3.244   5.374 -22.543  1.00  0.00           O  
ATOM    176  C   ASP    11       3.638   2.397 -23.013  1.00  0.00           C  
ATOM    177  O   ASP    11       4.128   1.979 -24.061  1.00  0.00           O  
ATOM    178  N   LYS    12       4.365   2.501 -21.894  1.00  0.00           N  
ATOM    179  H   LYS    12       3.894   2.916 -21.104  1.00  0.00           H  
ATOM    180  CA  LYS    12       5.776   2.100 -21.758  1.00  0.00           C  
ATOM    181  HA  LYS    12       6.358   2.733 -22.424  1.00  0.00           H  
ATOM    182  CB  LYS    12       6.205   2.334 -20.289  1.00  0.00           C  
ATOM    183  HB2 LYS    12       5.565   3.106 -19.856  1.00  0.00           H  
ATOM    184  HB3 LYS    12       6.020   1.422 -19.718  1.00  0.00           H  
ATOM    185  CG  LYS    12       7.655   2.796 -20.027  1.00  0.00           C  
ATOM    186  HG2 LYS    12       7.771   3.820 -20.386  1.00  0.00           H  
ATOM    187  HG3 LYS    12       7.787   2.823 -18.945  1.00  0.00           H  
ATOM    188  CD  LYS    12       8.777   1.921 -20.610  1.00  0.00           C  
ATOM    189  HD2 LYS    12       9.645   1.968 -19.952  1.00  0.00           H  
ATOM    190  HD3 LYS    12       8.451   0.881 -20.653  1.00  0.00           H  
ATOM    191  CE  LYS    12       9.199   2.448 -21.988  1.00  0.00           C  
ATOM    192  HE2 LYS    12       8.364   2.991 -22.436  1.00  0.00           H  
ATOM    193  HE3 LYS    12      10.007   3.175 -21.866  1.00  0.00           H  
ATOM    194  NZ  LYS    12       9.608   1.379 -22.924  1.00  0.00           N  
ATOM    195  HZ1 LYS    12       8.821   0.757 -23.088  1.00  0.00           H  
ATOM    196  HZ2 LYS    12       9.869   1.812 -23.816  1.00  0.00           H  
ATOM    197  HZ3 LYS    12      10.395   0.837 -22.591  1.00  0.00           H  
ATOM    198  C   LYS    12       6.006   0.637 -22.182  1.00  0.00           C  
ATOM    199  O   LYS    12       7.077   0.316 -22.694  1.00  0.00           O  
ATOM    200  N   THR    13       5.036  -0.251 -21.965  1.00  0.00           N  
ATOM    201  H   THR    13       4.163   0.088 -21.585  1.00  0.00           H  
ATOM    202  CA  THR    13       5.153  -1.687 -22.274  1.00  0.00           C  
ATOM    203  HA  THR    13       6.195  -1.985 -22.150  1.00  0.00           H  
ATOM    204  CB  THR    13       4.338  -2.504 -21.265  1.00  0.00           C  
ATOM    205  HB  THR    13       3.317  -2.129 -21.250  1.00  0.00           H  
ATOM    206  CG2 THR    13       4.331  -4.009 -21.535  1.00  0.00           C  
ATOM    207 HG21 THR    13       5.354  -4.381 -21.599  1.00  0.00           H  
ATOM    208 HG22 THR    13       3.812  -4.526 -20.728  1.00  0.00           H  
ATOM    209 HG23 THR    13       3.806  -4.222 -22.466  1.00  0.00           H  
ATOM    210  OG1 THR    13       4.903  -2.329 -19.988  1.00  0.00           O  
ATOM    211  HG1 THR    13       4.394  -2.854 -19.364  1.00  0.00           H  
ATOM    212  C   THR    13       4.746  -1.999 -23.719  1.00  0.00           C  
ATOM    213  O   THR    13       3.695  -1.551 -24.179  1.00  0.00           O  
ATOM    214  N   GLY    14       5.554  -2.819 -24.409  1.00  0.00           N  
ATOM    215  H   GLY    14       6.379  -3.164 -23.935  1.00  0.00           H  
ATOM    216  CA  GLY    14       5.536  -3.056 -25.862  1.00  0.00           C  
ATOM    217  HA2 GLY    14       6.166  -2.316 -26.351  1.00  0.00           H  
ATOM    218  HA3 GLY    14       5.984  -4.032 -26.052  1.00  0.00           H  
ATOM    219  C   GLY    14       4.173  -3.041 -26.556  1.00  0.00           C  
ATOM    220  O   GLY    14       3.997  -2.291 -27.508  1.00  0.00           O  
ATOM    221  N   PHE    15       3.200  -3.812 -26.062  1.00  0.00           N  
ATOM    222  H   PHE    15       3.420  -4.355 -25.244  1.00  0.00           H  
ATOM    223  CA  PHE    15       1.859  -3.986 -26.647  1.00  0.00           C  
ATOM    224  HA  PHE    15       1.936  -4.618 -27.534  1.00  0.00           H  
ATOM    225  CB  PHE    15       1.016  -4.723 -25.594  1.00  0.00           C  
ATOM    226  HB2 PHE    15       1.401  -5.739 -25.499  1.00  0.00           H  
ATOM    227  HB3 PHE    15       1.167  -4.233 -24.633  1.00  0.00           H  
ATOM    228  CG  PHE    15      -0.480  -4.787 -25.848  1.00  0.00           C  
ATOM    229  CD1 PHE    15      -1.027  -5.867 -26.559  1.00  0.00           C  
ATOM    230  HD1 PHE    15      -0.382  -6.645 -26.931  1.00  0.00           H  
ATOM    231  CE1 PHE    15      -2.415  -5.952 -26.764  1.00  0.00           C  
ATOM    232  HE1 PHE    15      -2.827  -6.796 -27.299  1.00  0.00           H  
ATOM    233  CZ  PHE    15      -3.265  -4.954 -26.256  1.00  0.00           C  
ATOM    234  HZ  PHE    15      -4.332  -5.029 -26.411  1.00  0.00           H  
ATOM    235  CE2 PHE    15      -2.722  -3.865 -25.552  1.00  0.00           C  
ATOM    236  HE2 PHE    15      -3.366  -3.087 -25.171  1.00  0.00           H  
ATOM    237  CD2 PHE    15      -1.333  -3.784 -25.349  1.00  0.00           C  
ATOM    238  HD2 PHE    15      -0.923  -2.944 -24.812  1.00  0.00           H  
ATOM    239  C   PHE    15       1.151  -2.692 -27.096  1.00  0.00           C  
ATOM    240  O   PHE    15       0.441  -2.704 -28.096  1.00  0.00           O  
ATOM    241  N   VAL    16       1.343  -1.573 -26.390  1.00  0.00           N  
ATOM    242  H   VAL    16       1.985  -1.601 -25.605  1.00  0.00           H  
ATOM    243  CA  VAL    16       0.682  -0.291 -26.714  1.00  0.00           C  
ATOM    244  HA  VAL    16      -0.327  -0.508 -27.067  1.00  0.00           H  
ATOM    245  CB  VAL    16       0.555   0.573 -25.440  1.00  0.00           C  
ATOM    246  HB  VAL    16       1.553   0.920 -25.180  1.00  0.00           H  
ATOM    247  CG1 VAL    16      -0.364   1.789 -25.626  1.00  0.00           C  
ATOM    248 HG11 VAL    16      -1.327   1.473 -26.028  1.00  0.00           H  
ATOM    249 HG12 VAL    16      -0.526   2.293 -24.674  1.00  0.00           H  
ATOM    250 HG13 VAL    16       0.090   2.508 -26.307  1.00  0.00           H  
ATOM    251  CG2 VAL    16      -0.015  -0.218 -24.247  1.00  0.00           C  
ATOM    252 HG21 VAL    16       0.667  -1.017 -23.956  1.00  0.00           H  
ATOM    253 HG22 VAL    16      -0.139   0.434 -23.382  1.00  0.00           H  
ATOM    254 HG23 VAL    16      -0.987  -0.635 -24.510  1.00  0.00           H  
ATOM    255  C   VAL    16       1.390   0.474 -27.853  1.00  0.00           C  
ATOM    256  O   VAL    16       0.837   1.421 -28.408  1.00  0.00           O  
ATOM    257  N   ARG    17       2.618   0.075 -28.217  1.00  0.00           N  
ATOM    258  H   ARG    17       2.984  -0.746 -27.745  1.00  0.00           H  
ATOM    259  CA  ARG    17       3.523   0.792 -29.136  1.00  0.00           C  
ATOM    260  HA  ARG    17       2.969   1.580 -29.649  1.00  0.00           H  
ATOM    261  CB  ARG    17       4.646   1.444 -28.306  1.00  0.00           C  
ATOM    262  HB2 ARG    17       5.091   0.672 -27.677  1.00  0.00           H  
ATOM    263  HB3 ARG    17       5.416   1.807 -28.989  1.00  0.00           H  
ATOM    264  CG  ARG    17       4.220   2.624 -27.412  1.00  0.00           C  
ATOM    265  HG2 ARG    17       3.800   3.422 -28.026  1.00  0.00           H  
ATOM    266  HG3 ARG    17       3.480   2.297 -26.682  1.00  0.00           H  
ATOM    267  CD  ARG    17       5.479   3.127 -26.689  1.00  0.00           C  
ATOM    268  HD2 ARG    17       5.868   2.301 -26.092  1.00  0.00           H  
ATOM    269  HD3 ARG    17       6.227   3.404 -27.433  1.00  0.00           H  
ATOM    270  NE  ARG    17       5.250   4.276 -25.792  1.00  0.00           N  
ATOM    271  HE  ARG    17       4.315   4.672 -25.709  1.00  0.00           H  
ATOM    272  CZ  ARG    17       6.139   4.771 -24.951  1.00  0.00           C  
ATOM    273  NH1 ARG    17       7.364   4.342 -24.912  1.00  0.00           N  
ATOM    274 HH11 ARG    17       7.686   3.623 -25.530  1.00  0.00           H  
ATOM    275 HH12 ARG    17       8.078   4.754 -24.308  1.00  0.00           H  
ATOM    276  NH2 ARG    17       5.821   5.713 -24.120  1.00  0.00           N  
ATOM    277 HH21 ARG    17       4.825   5.959 -24.058  1.00  0.00           H  
ATOM    278 HH22 ARG    17       6.474   6.039 -23.441  1.00  0.00           H  
ATOM    279  C   ARG    17       4.137  -0.071 -30.255  1.00  0.00           C  
ATOM    280  O   ARG    17       4.766   0.493 -31.148  1.00  0.00           O  
ATOM    281  N   VAL    18       3.998  -1.401 -30.228  1.00  0.00           N  
ATOM    282  H   VAL    18       3.485  -1.806 -29.455  1.00  0.00           H  
ATOM    283  CA  VAL    18       4.649  -2.342 -31.170  1.00  0.00           C  
ATOM    284  HA  VAL    18       4.990  -1.762 -32.025  1.00  0.00           H  
ATOM    285  CB  VAL    18       5.905  -3.025 -30.558  1.00  0.00           C  
ATOM    286  HB  VAL    18       6.529  -3.367 -31.382  1.00  0.00           H  
ATOM    287  CG1 VAL    18       6.765  -2.064 -29.731  1.00  0.00           C  
ATOM    288 HG11 VAL    18       6.246  -1.805 -28.811  1.00  0.00           H  
ATOM    289 HG12 VAL    18       7.710  -2.545 -29.481  1.00  0.00           H  
ATOM    290 HG13 VAL    18       6.969  -1.160 -30.298  1.00  0.00           H  
ATOM    291  CG2 VAL    18       5.605  -4.260 -29.695  1.00  0.00           C  
ATOM    292 HG21 VAL    18       5.366  -5.104 -30.334  1.00  0.00           H  
ATOM    293 HG22 VAL    18       6.478  -4.533 -29.102  1.00  0.00           H  
ATOM    294 HG23 VAL    18       4.761  -4.076 -29.040  1.00  0.00           H  
ATOM    295  C   VAL    18       3.660  -3.390 -31.702  1.00  0.00           C  
ATOM    296  O   VAL    18       2.729  -3.761 -30.984  1.00  0.00           O  
ATOM    297  N   PRO    19       3.840  -3.920 -32.930  1.00  0.00           N  
ATOM    298  CD  PRO    19       4.853  -3.562 -33.916  1.00  0.00           C  
ATOM    299  HD2 PRO    19       5.820  -3.368 -33.460  1.00  0.00           H  
ATOM    300  HD3 PRO    19       4.520  -2.686 -34.473  1.00  0.00           H  
ATOM    301  CG  PRO    19       4.965  -4.761 -34.856  1.00  0.00           C  
ATOM    302  HG2 PRO    19       5.691  -5.474 -34.461  1.00  0.00           H  
ATOM    303  HG3 PRO    19       5.241  -4.456 -35.866  1.00  0.00           H  
ATOM    304  CB  PRO    19       3.561  -5.365 -34.808  1.00  0.00           C  
ATOM    305  HB2 PRO    19       3.570  -6.427 -35.058  1.00  0.00           H  
ATOM    306  HB3 PRO    19       2.910  -4.819 -35.493  1.00  0.00           H  
ATOM    307  CA  PRO    19       3.110  -5.110 -33.365  1.00  0.00           C  
ATOM    308  HA  PRO    19       2.036  -4.921 -33.340  1.00  0.00           H  
ATOM    309  C   PRO    19       3.447  -6.285 -32.437  1.00  0.00           C  
ATOM    310  O   PRO    19       4.616  -6.562 -32.192  1.00  0.00           O  
ATOM    311  N   ILE    20       2.436  -6.999 -31.930  1.00  0.00           N  
ATOM    312  H   ILE    20       1.499  -6.688 -32.134  1.00  0.00           H  
ATOM    313  CA  ILE    20       2.602  -7.950 -30.808  1.00  0.00           C  
ATOM    314  HA  ILE    20       3.047  -7.377 -29.992  1.00  0.00           H  
ATOM    315  CB  ILE    20       1.210  -8.426 -30.338  1.00  0.00           C  
ATOM    316  HB  ILE    20       0.545  -7.560 -30.363  1.00  0.00           H  
ATOM    317  CG2 ILE    20       0.618  -9.497 -31.273  1.00  0.00           C  
ATOM    318 HG21 ILE    20       1.176 -10.430 -31.189  1.00  0.00           H  
ATOM    319 HG22 ILE    20      -0.422  -9.690 -31.006  1.00  0.00           H  
ATOM    320 HG23 ILE    20       0.642  -9.152 -32.306  1.00  0.00           H  
ATOM    321  CG1 ILE    20       1.266  -8.899 -28.871  1.00  0.00           C  
ATOM    322 HG12 ILE    20       1.849  -9.815 -28.789  1.00  0.00           H  
ATOM    323 HG13 ILE    20       1.758  -8.130 -28.275  1.00  0.00           H  
ATOM    324  CD1 ILE    20      -0.119  -9.137 -28.264  1.00  0.00           C  
ATOM    325 HD11 ILE    20      -0.577 -10.024 -28.697  1.00  0.00           H  
ATOM    326 HD12 ILE    20      -0.008  -9.273 -27.189  1.00  0.00           H  
ATOM    327 HD13 ILE    20      -0.767  -8.281 -28.451  1.00  0.00           H  
ATOM    328  C   ILE    20       3.582  -9.114 -31.082  1.00  0.00           C  
ATOM    329  O   ILE    20       4.100  -9.728 -30.147  1.00  0.00           O  
ATOM    330  N   LYS    21       3.902  -9.377 -32.357  1.00  0.00           N  
ATOM    331  H   LYS    21       3.442  -8.806 -33.048  1.00  0.00           H  
ATOM    332  CA  LYS    21       5.155 -10.029 -32.761  1.00  0.00           C  
ATOM    333  HA  LYS    21       5.420 -10.761 -31.995  1.00  0.00           H  
ATOM    334  CB  LYS    21       4.951 -10.819 -34.081  1.00  0.00           C  
ATOM    335  HB2 LYS    21       5.797 -11.494 -34.216  1.00  0.00           H  
ATOM    336  HB3 LYS    21       4.076 -11.456 -33.943  1.00  0.00           H  
ATOM    337  CG  LYS    21       4.735 -10.003 -35.381  1.00  0.00           C  
ATOM    338  HG2 LYS    21       3.953 -10.486 -35.968  1.00  0.00           H  
ATOM    339  HG3 LYS    21       4.370  -9.007 -35.123  1.00  0.00           H  
ATOM    340  CD  LYS    21       5.998  -9.902 -36.270  1.00  0.00           C  
ATOM    341  HD2 LYS    21       6.883 -10.150 -35.685  1.00  0.00           H  
ATOM    342  HD3 LYS    21       5.924 -10.620 -37.088  1.00  0.00           H  
ATOM    343  CE  LYS    21       6.182  -8.485 -36.832  1.00  0.00           C  
ATOM    344  HE2 LYS    21       5.346  -8.229 -37.485  1.00  0.00           H  
ATOM    345  HE3 LYS    21       6.178  -7.777 -35.994  1.00  0.00           H  
ATOM    346  NZ  LYS    21       7.467  -8.322 -37.551  1.00  0.00           N  
ATOM    347  HZ1 LYS    21       7.528  -8.802 -38.430  1.00  0.00           H  
ATOM    348  HZ2 LYS    21       7.649  -7.322 -37.714  1.00  0.00           H  
ATOM    349  HZ3 LYS    21       8.269  -8.560 -36.972  1.00  0.00           H  
ATOM    350  C   LYS    21       6.285  -8.982 -32.777  1.00  0.00           C  
ATOM    351  O   LYS    21       6.609  -8.432 -33.821  1.00  0.00           O  
ATOM    352  N   HIE    22       6.918  -8.716 -31.632  1.00  0.00           N  
ATOM    353  H   HIE    22       6.565  -9.158 -30.795  1.00  0.00           H  
ATOM    354  CA  HIE    22       7.989  -7.700 -31.473  1.00  0.00           C  
ATOM    355  HA  HIE    22       7.626  -6.758 -31.892  1.00  0.00           H  
ATOM    356  CB  HIE    22       8.177  -7.476 -29.964  1.00  0.00           C  
ATOM    357  HB2 HIE    22       7.216  -7.195 -29.531  1.00  0.00           H  
ATOM    358  HB3 HIE    22       8.482  -8.419 -29.508  1.00  0.00           H  
ATOM    359  CG  HIE    22       9.174  -6.416 -29.572  1.00  0.00           C  
ATOM    360  ND1 HIE    22       9.089  -5.045 -29.837  1.00  0.00           N  
ATOM    361  CE1 HIE    22      10.160  -4.495 -29.241  1.00  0.00           C  
ATOM    362  HE1 HIE    22      10.387  -3.437 -29.230  1.00  0.00           H  
ATOM    363  NE2 HIE    22      10.884  -5.438 -28.616  1.00  0.00           N  
ATOM    364  HE2 HIE    22      11.691  -5.294 -28.013  1.00  0.00           H  
ATOM    365  CD2 HIE    22      10.276  -6.651 -28.811  1.00  0.00           C  
ATOM    366  HD2 HIE    22      10.594  -7.608 -28.420  1.00  0.00           H  
ATOM    367  C   HIE    22       9.306  -8.013 -32.240  1.00  0.00           C  
ATOM    368  O   HIE    22      10.343  -7.379 -32.066  1.00  0.00           O  
ATOM    369  N   PHE    23       9.270  -9.005 -33.130  1.00  0.00           N  
ATOM    370  H   PHE    23       8.365  -9.413 -33.284  1.00  0.00           H  
ATOM    371  CA  PHE    23      10.316  -9.393 -34.074  1.00  0.00           C  
ATOM    372  HA  PHE    23      11.274  -9.404 -33.557  1.00  0.00           H  
ATOM    373  CB  PHE    23       9.974 -10.832 -34.526  1.00  0.00           C  
ATOM    374  HB2 PHE    23       9.737 -11.415 -33.634  1.00  0.00           H  
ATOM    375  HB3 PHE    23       9.063 -10.806 -35.122  1.00  0.00           H  
ATOM    376  CG  PHE    23      11.025 -11.615 -35.298  1.00  0.00           C  
ATOM    377  CD1 PHE    23      11.855 -12.532 -34.622  1.00  0.00           C  
ATOM    378  HD1 PHE    23      11.790 -12.643 -33.550  1.00  0.00           H  
ATOM    379  CE1 PHE    23      12.751 -13.346 -35.337  1.00  0.00           C  
ATOM    380  HE1 PHE    23      13.366 -14.057 -34.803  1.00  0.00           H  
ATOM    381  CZ  PHE    23      12.821 -13.251 -36.738  1.00  0.00           C  
ATOM    382  HZ  PHE    23      13.493 -13.889 -37.296  1.00  0.00           H  
ATOM    383  CE2 PHE    23      11.999 -12.338 -37.419  1.00  0.00           C  
ATOM    384  HE2 PHE    23      12.044 -12.275 -38.497  1.00  0.00           H  
ATOM    385  CD2 PHE    23      11.101 -11.527 -36.703  1.00  0.00           C  
ATOM    386  HD2 PHE    23      10.456 -10.854 -37.244  1.00  0.00           H  
ATOM    387  C   PHE    23      10.409  -8.360 -35.218  1.00  0.00           C  
ATOM    388  O   PHE    23       9.965  -8.627 -36.333  1.00  0.00           O  
ATOM    389  N   ASP    24      10.922  -7.160 -34.920  1.00  0.00           N  
ATOM    390  H   ASP    24      11.131  -6.987 -33.940  1.00  0.00           H  
ATOM    391  CA  ASP    24      11.123  -6.031 -35.849  1.00  0.00           C  
ATOM    392  HA  ASP    24      11.360  -6.411 -36.844  1.00  0.00           H  
ATOM    393  CB  ASP    24       9.840  -5.179 -35.954  1.00  0.00           C  
ATOM    394  HB2 ASP    24       9.396  -5.081 -34.962  1.00  0.00           H  
ATOM    395  HB3 ASP    24      10.113  -4.182 -36.302  1.00  0.00           H  
ATOM    396  CG  ASP    24       8.798  -5.723 -36.930  1.00  0.00           C  
ATOM    397  OD1 ASP    24       7.591  -5.720 -36.606  1.00  0.00           O  
ATOM    398  OD2 ASP    24       9.164  -6.224 -38.016  1.00  0.00           O  
ATOM    399  C   ASP    24      12.283  -5.126 -35.387  1.00  0.00           C  
ATOM    400  O   ASP    24      12.192  -4.472 -34.345  1.00  0.00           O  
ATOM    401  N   CYS    25      13.356  -4.997 -36.182  1.00  0.00           N  
ATOM    402  H   CYS    25      13.435  -5.583 -36.999  1.00  0.00           H  
ATOM    403  CA  CYS    25      14.477  -4.095 -35.853  1.00  0.00           C  
ATOM    404  HA  CYS    25      14.882  -4.388 -34.886  1.00  0.00           H  
ATOM    405  CB  CYS    25      15.611  -4.224 -36.879  1.00  0.00           C  
ATOM    406  HB2 CYS    25      15.216  -4.173 -37.894  1.00  0.00           H  
ATOM    407  HB3 CYS    25      16.319  -3.404 -36.734  1.00  0.00           H  
ATOM    408  SG  CYS    25      16.506  -5.780 -36.632  1.00  0.00           S  
ATOM    409  HG  CYS    25      16.942  -5.528 -35.381  1.00  0.00           H  
ATOM    410  C   CYS    25      14.067  -2.618 -35.716  1.00  0.00           C  
ATOM    411  O   CYS    25      14.730  -1.875 -34.999  1.00  0.00           O  
ATOM    412  N   THR    26      12.963  -2.181 -36.333  1.00  0.00           N  
ATOM    413  H   THR    26      12.414  -2.831 -36.878  1.00  0.00           H  
ATOM    414  CA  THR    26      12.413  -0.825 -36.138  1.00  0.00           C  
ATOM    415  HA  THR    26      13.199  -0.093 -36.324  1.00  0.00           H  
ATOM    416  CB  THR    26      11.257  -0.553 -37.111  1.00  0.00           C  
ATOM    417  HB  THR    26      10.831   0.429 -36.900  1.00  0.00           H  
ATOM    418  CG2 THR    26      11.716  -0.577 -38.569  1.00  0.00           C  
ATOM    419 HG21 THR    26      12.074  -1.570 -38.840  1.00  0.00           H  
ATOM    420 HG22 THR    26      10.876  -0.317 -39.213  1.00  0.00           H  
ATOM    421 HG23 THR    26      12.514   0.151 -38.715  1.00  0.00           H  
ATOM    422  OG1 THR    26      10.252  -1.531 -36.972  1.00  0.00           O  
ATOM    423  HG1 THR    26       9.685  -1.287 -36.229  1.00  0.00           H  
ATOM    424  C   THR    26      11.909  -0.580 -34.714  1.00  0.00           C  
ATOM    425  O   THR    26      11.821   0.572 -34.299  1.00  0.00           O  
ATOM    426  N   MET    27      11.580  -1.642 -33.971  1.00  0.00           N  
ATOM    427  H   MET    27      11.673  -2.563 -34.384  1.00  0.00           H  
ATOM    428  CA  MET    27      11.112  -1.571 -32.583  1.00  0.00           C  
ATOM    429  HA  MET    27      10.836  -0.541 -32.353  1.00  0.00           H  
ATOM    430  CB  MET    27       9.854  -2.440 -32.396  1.00  0.00           C  
ATOM    431  HB2 MET    27      10.154  -3.484 -32.281  1.00  0.00           H  
ATOM    432  HB3 MET    27       9.358  -2.136 -31.473  1.00  0.00           H  
ATOM    433  CG  MET    27       8.840  -2.376 -33.553  1.00  0.00           C  
ATOM    434  HG2 MET    27       9.247  -2.957 -34.377  1.00  0.00           H  
ATOM    435  HG3 MET    27       7.929  -2.877 -33.231  1.00  0.00           H  
ATOM    436  SD  MET    27       8.404  -0.744 -34.231  1.00  0.00           S  
ATOM    437  CE  MET    27       7.639   0.046 -32.795  1.00  0.00           C  
ATOM    438  HE1 MET    27       8.354   0.099 -31.975  1.00  0.00           H  
ATOM    439  HE2 MET    27       7.322   1.055 -33.059  1.00  0.00           H  
ATOM    440  HE3 MET    27       6.768  -0.528 -32.488  1.00  0.00           H  
ATOM    441  C   MET    27      12.217  -1.978 -31.598  1.00  0.00           C  
ATOM    442  O   MET    27      12.290  -1.436 -30.496  1.00  0.00           O  
ATOM    443  N   LEU    28      13.101  -2.898 -31.997  1.00  0.00           N  
ATOM    444  H   LEU    28      12.920  -3.363 -32.880  1.00  0.00           H  
ATOM    445  CA  LEU    28      14.227  -3.386 -31.192  1.00  0.00           C  
ATOM    446  HA  LEU    28      13.910  -3.485 -30.154  1.00  0.00           H  
ATOM    447  CB  LEU    28      14.640  -4.772 -31.724  1.00  0.00           C  
ATOM    448  HB2 LEU    28      14.854  -4.678 -32.785  1.00  0.00           H  
ATOM    449  HB3 LEU    28      15.569  -5.082 -31.242  1.00  0.00           H  
ATOM    450  CG  LEU    28      13.588  -5.876 -31.519  1.00  0.00           C  
ATOM    451  HG  LEU    28      12.591  -5.490 -31.728  1.00  0.00           H  
ATOM    452  CD1 LEU    28      13.856  -7.042 -32.472  1.00  0.00           C  
ATOM    453 HD11 LEU    28      14.855  -7.443 -32.310  1.00  0.00           H  
ATOM    454 HD12 LEU    28      13.112  -7.821 -32.311  1.00  0.00           H  
ATOM    455 HD13 LEU    28      13.781  -6.698 -33.501  1.00  0.00           H  
ATOM    456  CD2 LEU    28      13.635  -6.374 -30.075  1.00  0.00           C  
ATOM    457 HD21 LEU    28      13.445  -5.553 -29.389  1.00  0.00           H  
ATOM    458 HD22 LEU    28      12.871  -7.136 -29.930  1.00  0.00           H  
ATOM    459 HD23 LEU    28      14.614  -6.786 -29.847  1.00  0.00           H  
ATOM    460  C   LEU    28      15.460  -2.467 -31.200  1.00  0.00           C  
ATOM    461  O   LEU    28      16.156  -2.396 -30.191  1.00  0.00           O  
ATOM    462  N   THR    29      15.770  -1.812 -32.324  1.00  0.00           N  
ATOM    463  H   THR    29      15.095  -1.858 -33.078  1.00  0.00           H  
ATOM    464  CA  THR    29      17.120  -1.354 -32.742  1.00  0.00           C  
ATOM    465  HA  THR    29      17.005  -0.920 -33.735  1.00  0.00           H  
ATOM    466  CB  THR    29      17.705  -0.240 -31.852  1.00  0.00           C  
ATOM    467  HB  THR    29      17.877  -0.625 -30.849  1.00  0.00           H  
ATOM    468  CG2 THR    29      19.024   0.317 -32.391  1.00  0.00           C  
ATOM    469 HG21 THR    29      18.900   0.638 -33.426  1.00  0.00           H  
ATOM    470 HG22 THR    29      19.347   1.161 -31.783  1.00  0.00           H  
ATOM    471 HG23 THR    29      19.800  -0.447 -32.340  1.00  0.00           H  
ATOM    472  OG1 THR    29      16.841   0.867 -31.773  1.00  0.00           O  
ATOM    473  HG1 THR    29      17.303   1.514 -31.234  1.00  0.00           H  
ATOM    474  C   THR    29      18.137  -2.493 -32.902  1.00  0.00           C  
ATOM    475  O   THR    29      18.800  -2.579 -33.933  1.00  0.00           O  
ATOM    476  N   LEU    30      18.259  -3.370 -31.901  1.00  0.00           N  
ATOM    477  H   LEU    30      17.681  -3.223 -31.084  1.00  0.00           H  
ATOM    478  CA  LEU    30      19.134  -4.545 -31.902  1.00  0.00           C  
ATOM    479  HA  LEU    30      20.133  -4.206 -32.179  1.00  0.00           H  
ATOM    480  CB  LEU    30      19.198  -5.064 -30.451  1.00  0.00           C  
ATOM    481  HB2 LEU    30      19.538  -4.239 -29.823  1.00  0.00           H  
ATOM    482  HB3 LEU    30      18.183  -5.314 -30.137  1.00  0.00           H  
ATOM    483  CG  LEU    30      20.094  -6.283 -30.153  1.00  0.00           C  
ATOM    484  HG  LEU    30      19.676  -7.163 -30.641  1.00  0.00           H  
ATOM    485  CD1 LEU    30      21.556  -6.124 -30.580  1.00  0.00           C  
ATOM    486 HD11 LEU    30      22.019  -5.322 -30.011  1.00  0.00           H  
ATOM    487 HD12 LEU    30      22.093  -7.052 -30.379  1.00  0.00           H  
ATOM    488 HD13 LEU    30      21.644  -5.903 -31.638  1.00  0.00           H  
ATOM    489  CD2 LEU    30      20.108  -6.510 -28.640  1.00  0.00           C  
ATOM    490 HD21 LEU    30      19.091  -6.645 -28.274  1.00  0.00           H  
ATOM    491 HD22 LEU    30      20.694  -7.398 -28.404  1.00  0.00           H  
ATOM    492 HD23 LEU    30      20.554  -5.651 -28.136  1.00  0.00           H  
ATOM    493  C   LEU    30      18.707  -5.594 -32.957  1.00  0.00           C  
ATOM    494  O   LEU    30      17.566  -5.618 -33.429  1.00  0.00           O  
ATOM    495  N   ALA    31      19.659  -6.432 -33.369  1.00  0.00           N  
ATOM    496  H   ALA    31      20.563  -6.378 -32.928  1.00  0.00           H  
ATOM    497  CA  ALA    31      19.556  -7.305 -34.532  1.00  0.00           C  
ATOM    498  HA  ALA    31      19.268  -6.686 -35.383  1.00  0.00           H  
ATOM    499  CB  ALA    31      20.951  -7.867 -34.819  1.00  0.00           C  
ATOM    500  HB1 ALA    31      21.294  -8.468 -33.975  1.00  0.00           H  
ATOM    501  HB2 ALA    31      20.920  -8.497 -35.709  1.00  0.00           H  
ATOM    502  HB3 ALA    31      21.652  -7.048 -34.983  1.00  0.00           H  
ATOM    503  C   ALA    31      18.525  -8.442 -34.406  1.00  0.00           C  
ATOM    504  O   ALA    31      18.442  -9.145 -33.397  1.00  0.00           O  
ATOM    505  N   LEU    32      17.796  -8.673 -35.499  1.00  0.00           N  
ATOM    506  H   LEU    32      17.906  -8.028 -36.265  1.00  0.00           H  
ATOM    507  CA  LEU    32      17.075  -9.916 -35.790  1.00  0.00           C  
ATOM    508  HA  LEU    32      16.589 -10.257 -34.885  1.00  0.00           H  
ATOM    509  CB  LEU    32      15.990  -9.584 -36.831  1.00  0.00           C  
ATOM    510  HB2 LEU    32      16.429  -8.951 -37.601  1.00  0.00           H  
ATOM    511  HB3 LEU    32      15.645 -10.491 -37.314  1.00  0.00           H  
ATOM    512  CG  LEU    32      14.765  -8.862 -36.234  1.00  0.00           C  
ATOM    513  HG  LEU    32      15.075  -7.951 -35.730  1.00  0.00           H  
ATOM    514  CD1 LEU    32      13.803  -8.495 -37.365  1.00  0.00           C  
ATOM    515 HD11 LEU    32      13.446  -9.400 -37.856  1.00  0.00           H  
ATOM    516 HD12 LEU    32      12.947  -7.964 -36.960  1.00  0.00           H  
ATOM    517 HD13 LEU    32      14.311  -7.862 -38.092  1.00  0.00           H  
ATOM    518  CD2 LEU    32      13.995  -9.714 -35.228  1.00  0.00           C  
ATOM    519 HD21 LEU    32      14.583  -9.873 -34.326  1.00  0.00           H  
ATOM    520 HD22 LEU    32      13.087  -9.196 -34.937  1.00  0.00           H  
ATOM    521 HD23 LEU    32      13.742 -10.674 -35.673  1.00  0.00           H  
ATOM    522  C   LEU    32      18.053 -11.054 -36.191  1.00  0.00           C  
ATOM    523  O   LEU    32      19.234 -10.771 -36.419  1.00  0.00           O  
ATOM    524  N   PRO    33      17.618 -12.336 -36.226  1.00  0.00           N  
ATOM    525  CD  PRO    33      16.231 -12.782 -36.156  1.00  0.00           C  
ATOM    526  HD2 PRO    33      15.763 -12.649 -37.131  1.00  0.00           H  
ATOM    527  HD3 PRO    33      15.669 -12.249 -35.388  1.00  0.00           H  
ATOM    528  CG  PRO    33      16.264 -14.271 -35.833  1.00  0.00           C  
ATOM    529  HG2 PRO    33      15.445 -14.810 -36.309  1.00  0.00           H  
ATOM    530  HG3 PRO    33      16.232 -14.414 -34.757  1.00  0.00           H  
ATOM    531  CB  PRO    33      17.613 -14.724 -36.372  1.00  0.00           C  
ATOM    532  HB2 PRO    33      17.515 -14.964 -37.433  1.00  0.00           H  
ATOM    533  HB3 PRO    33      17.990 -15.578 -35.816  1.00  0.00           H  
ATOM    534  CA  PRO    33      18.510 -13.503 -36.169  1.00  0.00           C  
ATOM    535  HA  PRO    33      18.927 -13.554 -35.162  1.00  0.00           H  
ATOM    536  C   PRO    33      19.659 -13.480 -37.184  1.00  0.00           C  
ATOM    537  O   PRO    33      19.427 -13.465 -38.390  1.00  0.00           O  
ATOM    538  N   THR    34      20.895 -13.435 -36.671  1.00  0.00           N  
ATOM    539  H   THR    34      20.974 -13.460 -35.664  1.00  0.00           H  
ATOM    540  CA  THR    34      22.162 -13.280 -37.420  1.00  0.00           C  
ATOM    541  HA  THR    34      22.862 -12.827 -36.722  1.00  0.00           H  
ATOM    542  CB  THR    34      22.793 -14.622 -37.828  1.00  0.00           C  
ATOM    543  HB  THR    34      22.291 -15.003 -38.713  1.00  0.00           H  
ATOM    544  CG2 THR    34      24.293 -14.495 -38.104  1.00  0.00           C  
ATOM    545 HG21 THR    34      24.772 -13.949 -37.293  1.00  0.00           H  
ATOM    546 HG22 THR    34      24.740 -15.482 -38.186  1.00  0.00           H  
ATOM    547 HG23 THR    34      24.479 -13.973 -39.040  1.00  0.00           H  
ATOM    548  OG1 THR    34      22.704 -15.567 -36.783  1.00  0.00           O  
ATOM    549  HG1 THR    34      21.780 -15.864 -36.716  1.00  0.00           H  
ATOM    550  C   THR    34      22.080 -12.290 -38.595  1.00  0.00           C  
ATOM    551  O   THR    34      22.630 -12.525 -39.669  1.00  0.00           O  
ATOM    552  N   PHE    35      21.391 -11.164 -38.392  1.00  0.00           N  
ATOM    553  H   PHE    35      20.877 -11.091 -37.521  1.00  0.00           H  
ATOM    554  CA  PHE    35      21.278 -10.022 -39.310  1.00  0.00           C  
ATOM    555  HA  PHE    35      20.663  -9.286 -38.792  1.00  0.00           H  
ATOM    556  CB  PHE    35      22.662  -9.368 -39.513  1.00  0.00           C  
ATOM    557  HB2 PHE    35      23.202  -9.933 -40.274  1.00  0.00           H  
ATOM    558  HB3 PHE    35      22.515  -8.363 -39.910  1.00  0.00           H  
ATOM    559  CG  PHE    35      23.542  -9.281 -38.270  1.00  0.00           C  
ATOM    560  CD1 PHE    35      24.538 -10.252 -38.038  1.00  0.00           C  
ATOM    561  HD1 PHE    35      24.698 -11.046 -38.755  1.00  0.00           H  
ATOM    562  CE1 PHE    35      25.319 -10.206 -36.870  1.00  0.00           C  
ATOM    563  HE1 PHE    35      26.075 -10.960 -36.687  1.00  0.00           H  
ATOM    564  CZ  PHE    35      25.121  -9.177 -35.934  1.00  0.00           C  
ATOM    565  HZ  PHE    35      25.722  -9.144 -35.035  1.00  0.00           H  
ATOM    566  CE2 PHE    35      24.145  -8.192 -36.170  1.00  0.00           C  
ATOM    567  HE2 PHE    35      24.000  -7.398 -35.449  1.00  0.00           H  
ATOM    568  CD2 PHE    35      23.355  -8.246 -37.334  1.00  0.00           C  
ATOM    569  HD2 PHE    35      22.599  -7.493 -37.505  1.00  0.00           H  
ATOM    570  C   PHE    35      20.556 -10.272 -40.655  1.00  0.00           C  
ATOM    571  O   PHE    35      20.027  -9.314 -41.216  1.00  0.00           O  
ATOM    572  N   ASP    36      20.491 -11.505 -41.176  1.00  0.00           N  
ATOM    573  H   ASP    36      20.971 -12.254 -40.690  1.00  0.00           H  
ATOM    574  CA  ASP    36      19.808 -11.825 -42.445  1.00  0.00           C  
ATOM    575  HA  ASP    36      19.937 -10.968 -43.107  1.00  0.00           H  
ATOM    576  CB  ASP    36      20.469 -13.027 -43.153  1.00  0.00           C  
ATOM    577  HB2 ASP    36      20.237 -12.946 -44.216  1.00  0.00           H  
ATOM    578  HB3 ASP    36      21.553 -12.947 -43.054  1.00  0.00           H  
ATOM    579  CG  ASP    36      20.028 -14.424 -42.689  1.00  0.00           C  
ATOM    580  OD1 ASP    36      20.199 -15.388 -43.469  1.00  0.00           O  
ATOM    581  OD2 ASP    36      19.463 -14.586 -41.588  1.00  0.00           O  
ATOM    582  C   ASP    36      18.287 -12.020 -42.299  1.00  0.00           C  
ATOM    583  O   ASP    36      17.561 -11.953 -43.291  1.00  0.00           O  
ATOM    584  N   VAL    37      17.802 -12.236 -41.068  1.00  0.00           N  
ATOM    585  H   VAL    37      18.490 -12.390 -40.340  1.00  0.00           H  
ATOM    586  CA  VAL    37      16.381 -12.450 -40.732  1.00  0.00           C  
ATOM    587  HA  VAL    37      16.370 -12.670 -39.666  1.00  0.00           H  
ATOM    588  CB  VAL    37      15.537 -11.159 -40.927  1.00  0.00           C  
ATOM    589  HB  VAL    37      15.264 -11.061 -41.978  1.00  0.00           H  
ATOM    590  CG1 VAL    37      14.245 -11.169 -40.093  1.00  0.00           C  
ATOM    591 HG11 VAL    37      14.475 -11.353 -39.046  1.00  0.00           H  
ATOM    592 HG12 VAL    37      13.727 -10.217 -40.194  1.00  0.00           H  
ATOM    593 HG13 VAL    37      13.570 -11.945 -40.446  1.00  0.00           H  
ATOM    594  CG2 VAL    37      16.308  -9.888 -40.524  1.00  0.00           C  
ATOM    595 HG21 VAL    37      17.089  -9.683 -41.257  1.00  0.00           H  
ATOM    596 HG22 VAL    37      15.645  -9.025 -40.498  1.00  0.00           H  
ATOM    597 HG23 VAL    37      16.774 -10.031 -39.552  1.00  0.00           H  
ATOM    598  C   VAL    37      15.785 -13.705 -41.404  1.00  0.00           C  
ATOM    599  O   VAL    37      14.574 -13.810 -41.604  1.00  0.00           O  
ATOM    600  N   SER    38      16.626 -14.684 -41.758  1.00  0.00           N  
ATOM    601  H   SER    38      17.623 -14.542 -41.590  1.00  0.00           H  
ATOM    602  CA  SER    38      16.194 -15.990 -42.268  1.00  0.00           C  
ATOM    603  HA  SER    38      15.207 -15.868 -42.713  1.00  0.00           H  
ATOM    604  CB  SER    38      17.114 -16.447 -43.418  1.00  0.00           C  
ATOM    605  HB2 SER    38      16.557 -17.151 -44.037  1.00  0.00           H  
ATOM    606  HB3 SER    38      17.371 -15.588 -44.041  1.00  0.00           H  
ATOM    607  OG  SER    38      18.300 -17.091 -42.990  1.00  0.00           O  
ATOM    608  HG  SER    38      19.038 -16.426 -43.078  1.00  0.00           H  
ATOM    609  C   SER    38      16.017 -17.004 -41.120  1.00  0.00           C  
ATOM    610  O   SER    38      15.551 -16.668 -40.032  1.00  0.00           O  
ATOM    611  N   LYS    39      16.399 -18.270 -41.327  1.00  0.00           N  
ATOM    612  H   LYS    39      16.897 -18.432 -42.194  1.00  0.00           H  
ATOM    613  CA  LYS    39      16.401 -19.332 -40.304  1.00  0.00           C  
ATOM    614  HA  LYS    39      15.414 -19.351 -39.838  1.00  0.00           H  
ATOM    615  CB  LYS    39      16.642 -20.695 -40.993  1.00  0.00           C  
ATOM    616  HB2 LYS    39      16.477 -21.498 -40.272  1.00  0.00           H  
ATOM    617  HB3 LYS    39      15.886 -20.808 -41.772  1.00  0.00           H  
ATOM    618  CG  LYS    39      18.031 -20.880 -41.647  1.00  0.00           C  
ATOM    619  HG2 LYS    39      17.931 -21.597 -42.462  1.00  0.00           H  
ATOM    620  HG3 LYS    39      18.357 -19.934 -42.082  1.00  0.00           H  
ATOM    621  CD  LYS    39      19.119 -21.408 -40.694  1.00  0.00           C  
ATOM    622  HD2 LYS    39      19.152 -20.813 -39.788  1.00  0.00           H  
ATOM    623  HD3 LYS    39      18.897 -22.438 -40.411  1.00  0.00           H  
ATOM    624  CE  LYS    39      20.500 -21.329 -41.345  1.00  0.00           C  
ATOM    625  HE2 LYS    39      20.584 -22.098 -42.116  1.00  0.00           H  
ATOM    626  HE3 LYS    39      20.603 -20.347 -41.818  1.00  0.00           H  
ATOM    627  NZ  LYS    39      21.561 -21.488 -40.325  1.00  0.00           N  
ATOM    628  HZ1 LYS    39      21.501 -22.369 -39.807  1.00  0.00           H  
ATOM    629  HZ2 LYS    39      22.489 -21.343 -40.683  1.00  0.00           H  
ATOM    630  HZ3 LYS    39      21.422 -20.837 -39.547  1.00  0.00           H  
ATOM    631  C   LYS    39      17.394 -19.096 -39.155  1.00  0.00           C  
ATOM    632  O   LYS    39      17.439 -19.912 -38.238  1.00  0.00           O  
ATOM    633  N   MET    40      18.252 -18.075 -39.245  1.00  0.00           N  
ATOM    634  H   MET    40      18.075 -17.395 -39.972  1.00  0.00           H  
ATOM    635  CA  MET    40      19.556 -17.976 -38.567  1.00  0.00           C  
ATOM    636  HA  MET    40      20.015 -18.958 -38.627  1.00  0.00           H  
ATOM    637  CB  MET    40      20.475 -17.029 -39.354  1.00  0.00           C  
ATOM    638  HB2 MET    40      19.998 -16.050 -39.427  1.00  0.00           H  
ATOM    639  HB3 MET    40      21.412 -16.922 -38.817  1.00  0.00           H  
ATOM    640  CG  MET    40      20.814 -17.544 -40.761  1.00  0.00           C  
ATOM    641  HG2 MET    40      20.007 -18.173 -41.132  1.00  0.00           H  
ATOM    642  HG3 MET    40      20.880 -16.686 -41.425  1.00  0.00           H  
ATOM    643  SD  MET    40      22.385 -18.446 -40.899  1.00  0.00           S  
ATOM    644  CE  MET    40      23.507 -17.021 -40.970  1.00  0.00           C  
ATOM    645  HE1 MET    40      23.460 -16.466 -40.035  1.00  0.00           H  
ATOM    646  HE2 MET    40      24.529 -17.360 -41.135  1.00  0.00           H  
ATOM    647  HE3 MET    40      23.211 -16.362 -41.788  1.00  0.00           H  
ATOM    648  C   MET    40      19.517 -17.660 -37.056  1.00  0.00           C  
ATOM    649  O   MET    40      20.382 -16.960 -36.532  1.00  0.00           O  
ATOM    650  N   VAL    41      18.541 -18.219 -36.336  1.00  0.00           N  
ATOM    651  H   VAL    41      17.866 -18.780 -36.842  1.00  0.00           H  
ATOM    652  CA  VAL    41      18.510 -18.308 -34.864  1.00  0.00           C  
ATOM    653  HA  VAL    41      18.735 -17.330 -34.436  1.00  0.00           H  
ATOM    654  CB  VAL    41      17.095 -18.729 -34.399  1.00  0.00           C  
ATOM    655  HB  VAL    41      16.847 -19.687 -34.856  1.00  0.00           H  
ATOM    656  CG1 VAL    41      16.970 -18.877 -32.879  1.00  0.00           C  
ATOM    657 HG11 VAL    41      17.304 -17.960 -32.395  1.00  0.00           H  
ATOM    658 HG12 VAL    41      15.935 -19.074 -32.598  1.00  0.00           H  
ATOM    659 HG13 VAL    41      17.581 -19.708 -32.530  1.00  0.00           H  
ATOM    660  CG2 VAL    41      16.034 -17.704 -34.825  1.00  0.00           C  
ATOM    661 HG21 VAL    41      16.036 -17.569 -35.906  1.00  0.00           H  
ATOM    662 HG22 VAL    41      15.044 -18.050 -34.526  1.00  0.00           H  
ATOM    663 HG23 VAL    41      16.234 -16.751 -34.336  1.00  0.00           H  
ATOM    664  C   VAL    41      19.579 -19.284 -34.344  1.00  0.00           C  
ATOM    665  O   VAL    41      19.990 -19.198 -33.195  1.00  0.00           O  
ATOM    666  N   ASP    42      20.082 -20.197 -35.182  1.00  0.00           N  
ATOM    667  H   ASP    42      19.752 -20.208 -36.137  1.00  0.00           H  
ATOM    668  CA  ASP    42      21.186 -21.100 -34.833  1.00  0.00           C  
ATOM    669  HA  ASP    42      21.021 -21.477 -33.822  1.00  0.00           H  
ATOM    670  CB  ASP    42      21.201 -22.314 -35.791  1.00  0.00           C  
ATOM    671  HB2 ASP    42      22.040 -22.955 -35.516  1.00  0.00           H  
ATOM    672  HB3 ASP    42      20.288 -22.886 -35.622  1.00  0.00           H  
ATOM    673  CG  ASP    42      21.293 -22.007 -37.297  1.00  0.00           C  
ATOM    674  OD1 ASP    42      21.488 -22.950 -38.098  1.00  0.00           O  
ATOM    675  OD2 ASP    42      21.188 -20.832 -37.727  1.00  0.00           O  
ATOM    676  C   ASP    42      22.555 -20.390 -34.827  1.00  0.00           C  
ATOM    677  O   ASP    42      23.364 -20.579 -33.915  1.00  0.00           O  
ATOM    678  N   ARG    43      22.843 -19.579 -35.851  1.00  0.00           N  
ATOM    679  H   ARG    43      22.140 -19.514 -36.584  1.00  0.00           H  
ATOM    680  CA  ARG    43      24.190 -19.045 -36.113  1.00  0.00           C  
ATOM    681  HA  ARG    43      24.882 -19.861 -35.916  1.00  0.00           H  
ATOM    682  CB  ARG    43      24.292 -18.667 -37.602  1.00  0.00           C  
ATOM    683  HB2 ARG    43      24.016 -19.533 -38.206  1.00  0.00           H  
ATOM    684  HB3 ARG    43      23.578 -17.872 -37.817  1.00  0.00           H  
ATOM    685  CG  ARG    43      25.689 -18.198 -38.039  1.00  0.00           C  
ATOM    686  HG2 ARG    43      25.665 -17.952 -39.100  1.00  0.00           H  
ATOM    687  HG3 ARG    43      25.926 -17.285 -37.498  1.00  0.00           H  
ATOM    688  CD  ARG    43      26.806 -19.225 -37.797  1.00  0.00           C  
ATOM    689  HD2 ARG    43      26.751 -19.587 -36.770  1.00  0.00           H  
ATOM    690  HD3 ARG    43      26.682 -20.061 -38.485  1.00  0.00           H  
ATOM    691  NE  ARG    43      28.119 -18.596 -37.985  1.00  0.00           N  
ATOM    692  HE  ARG    43      28.103 -17.603 -38.242  1.00  0.00           H  
ATOM    693  CZ  ARG    43      29.299 -19.064 -37.644  1.00  0.00           C  
ATOM    694  NH1 ARG    43      29.469 -20.301 -37.267  1.00  0.00           N  
ATOM    695 HH11 ARG    43      28.656 -20.880 -37.191  1.00  0.00           H  
ATOM    696 HH12 ARG    43      30.369 -20.613 -36.962  1.00  0.00           H  
ATOM    697  NH2 ARG    43      30.333 -18.283 -37.652  1.00  0.00           N  
ATOM    698 HH21 ARG    43      30.112 -17.275 -37.640  1.00  0.00           H  
ATOM    699 HH22 ARG    43      31.213 -18.563 -37.283  1.00  0.00           H  
ATOM    700  C   ARG    43      24.630 -17.927 -35.154  1.00  0.00           C  
ATOM    701  O   ARG    43      25.836 -17.712 -35.002  1.00  0.00           O  
ATOM    702  N   ILE    44      23.698 -17.332 -34.406  1.00  0.00           N  
ATOM    703  H   ILE    44      22.732 -17.533 -34.618  1.00  0.00           H  
ATOM    704  CA  ILE    44      23.984 -16.402 -33.297  1.00  0.00           C  
ATOM    705  HA  ILE    44      24.444 -15.506 -33.717  1.00  0.00           H  
ATOM    706  CB  ILE    44      22.681 -15.972 -32.579  1.00  0.00           C  
ATOM    707  HB  ILE    44      22.945 -15.189 -31.870  1.00  0.00           H  
ATOM    708  CG2 ILE    44      21.695 -15.354 -33.587  1.00  0.00           C  
ATOM    709 HG21 ILE    44      21.254 -16.126 -34.216  1.00  0.00           H  
ATOM    710 HG22 ILE    44      20.896 -14.836 -33.056  1.00  0.00           H  
ATOM    711 HG23 ILE    44      22.216 -14.624 -34.206  1.00  0.00           H  
ATOM    712  CG1 ILE    44      22.073 -17.130 -31.755  1.00  0.00           C  
ATOM    713 HG12 ILE    44      22.004 -18.017 -32.381  1.00  0.00           H  
ATOM    714 HG13 ILE    44      22.740 -17.362 -30.925  1.00  0.00           H  
ATOM    715  CD1 ILE    44      20.696 -16.846 -31.153  1.00  0.00           C  
ATOM    716 HD11 ILE    44      19.969 -16.647 -31.939  1.00  0.00           H  
ATOM    717 HD12 ILE    44      20.364 -17.723 -30.599  1.00  0.00           H  
ATOM    718 HD13 ILE    44      20.762 -15.994 -30.477  1.00  0.00           H  
ATOM    719  C   ILE    44      24.982 -16.994 -32.289  1.00  0.00           C  
ATOM    720  O   ILE    44      25.765 -16.252 -31.707  1.00  0.00           O  
ATOM    721  N   THR    45      25.022 -18.330 -32.157  1.00  0.00           N  
ATOM    722  H   THR    45      24.348 -18.863 -32.690  1.00  0.00           H  
ATOM    723  CA  THR    45      25.955 -19.092 -31.301  1.00  0.00           C  
ATOM    724  HA  THR    45      25.819 -18.736 -30.284  1.00  0.00           H  
ATOM    725  CB  THR    45      25.624 -20.592 -31.311  1.00  0.00           C  
ATOM    726  HB  THR    45      26.374 -21.115 -30.716  1.00  0.00           H  
ATOM    727  CG2 THR    45      24.256 -20.894 -30.697  1.00  0.00           C  
ATOM    728 HG21 THR    45      23.463 -20.382 -31.242  1.00  0.00           H  
ATOM    729 HG22 THR    45      24.074 -21.968 -30.726  1.00  0.00           H  
ATOM    730 HG23 THR    45      24.243 -20.560 -29.660  1.00  0.00           H  
ATOM    731  OG1 THR    45      25.655 -21.120 -32.619  1.00  0.00           O  
ATOM    732  HG1 THR    45      24.788 -20.947 -33.033  1.00  0.00           H  
ATOM    733  C   THR    45      27.447 -18.903 -31.624  1.00  0.00           C  
ATOM    734  O   THR    45      28.296 -19.367 -30.858  1.00  0.00           O  
ATOM    735  N   ILE    46      27.774 -18.184 -32.704  1.00  0.00           N  
ATOM    736  H   ILE    46      27.007 -17.877 -33.289  1.00  0.00           H  
ATOM    737  CA  ILE    46      29.080 -17.544 -32.922  1.00  0.00           C  
ATOM    738  HA  ILE    46      29.652 -17.566 -31.993  1.00  0.00           H  
ATOM    739  CB  ILE    46      29.884 -18.291 -34.014  1.00  0.00           C  
ATOM    740  HB  ILE    46      29.280 -18.275 -34.921  1.00  0.00           H  
ATOM    741  CG2 ILE    46      31.209 -17.571 -34.334  1.00  0.00           C  
ATOM    742 HG21 ILE    46      31.763 -17.377 -33.414  1.00  0.00           H  
ATOM    743 HG22 ILE    46      31.820 -18.172 -35.003  1.00  0.00           H  
ATOM    744 HG23 ILE    46      31.008 -16.614 -34.820  1.00  0.00           H  
ATOM    745  CG1 ILE    46      30.162 -19.778 -33.690  1.00  0.00           C  
ATOM    746 HG12 ILE    46      29.223 -20.281 -33.460  1.00  0.00           H  
ATOM    747 HG13 ILE    46      30.568 -20.256 -34.581  1.00  0.00           H  
ATOM    748  CD1 ILE    46      31.146 -20.028 -32.540  1.00  0.00           C  
ATOM    749 HD11 ILE    46      30.827 -19.497 -31.645  1.00  0.00           H  
ATOM    750 HD12 ILE    46      31.180 -21.096 -32.324  1.00  0.00           H  
ATOM    751 HD13 ILE    46      32.148 -19.698 -32.814  1.00  0.00           H  
ATOM    752  C   ILE    46      28.900 -16.061 -33.285  1.00  0.00           C  
ATOM    753  O   ILE    46      29.550 -15.200 -32.698  1.00  0.00           O  
ATOM    754  N   ASP    47      28.024 -15.744 -34.242  1.00  0.00           N  
ATOM    755  H   ASP    47      27.470 -16.479 -34.662  1.00  0.00           H  
ATOM    756  CA  ASP    47      28.037 -14.437 -34.922  1.00  0.00           C  
ATOM    757  HA  ASP    47      29.080 -14.126 -35.017  1.00  0.00           H  
ATOM    758  CB  ASP    47      27.497 -14.592 -36.355  1.00  0.00           C  
ATOM    759  HB2 ASP    47      26.501 -15.029 -36.293  1.00  0.00           H  
ATOM    760  HB3 ASP    47      27.413 -13.607 -36.817  1.00  0.00           H  
ATOM    761  CG  ASP    47      28.368 -15.470 -37.266  1.00  0.00           C  
ATOM    762  OD1 ASP    47      27.890 -15.881 -38.346  1.00  0.00           O  
ATOM    763  OD2 ASP    47      29.504 -15.846 -36.900  1.00  0.00           O  
ATOM    764  C   ASP    47      27.351 -13.287 -34.155  1.00  0.00           C  
ATOM    765  O   ASP    47      27.436 -12.138 -34.586  1.00  0.00           O  
ATOM    766  N   PHE    48      26.716 -13.551 -33.004  1.00  0.00           N  
ATOM    767  H   PHE    48      26.649 -14.516 -32.702  1.00  0.00           H  
ATOM    768  CA  PHE    48      26.317 -12.507 -32.042  1.00  0.00           C  
ATOM    769  HA  PHE    48      26.265 -11.545 -32.552  1.00  0.00           H  
ATOM    770  CB  PHE    48      24.910 -12.799 -31.477  1.00  0.00           C  
ATOM    771  HB2 PHE    48      24.836 -13.858 -31.237  1.00  0.00           H  
ATOM    772  HB3 PHE    48      24.812 -12.267 -30.530  1.00  0.00           H  
ATOM    773  CG  PHE    48      23.696 -12.389 -32.309  1.00  0.00           C  
ATOM    774  CD1 PHE    48      23.797 -11.892 -33.628  1.00  0.00           C  
ATOM    775  HD1 PHE    48      24.753 -11.826 -34.124  1.00  0.00           H  
ATOM    776  CE1 PHE    48      22.650 -11.430 -34.304  1.00  0.00           C  
ATOM    777  HE1 PHE    48      22.746 -11.001 -35.292  1.00  0.00           H  
ATOM    778  CZ  PHE    48      21.391 -11.485 -33.682  1.00  0.00           C  
ATOM    779  HZ  PHE    48      20.515 -11.108 -34.190  1.00  0.00           H  
ATOM    780  CE2 PHE    48      21.279 -11.997 -32.379  1.00  0.00           C  
ATOM    781  HE2 PHE    48      20.318 -12.027 -31.887  1.00  0.00           H  
ATOM    782  CD2 PHE    48      22.427 -12.439 -31.697  1.00  0.00           C  
ATOM    783  HD2 PHE    48      22.335 -12.803 -30.682  1.00  0.00           H  
ATOM    784  C   PHE    48      27.355 -12.280 -30.922  1.00  0.00           C  
ATOM    785  O   PHE    48      27.162 -11.391 -30.095  1.00  0.00           O  
ATOM    786  N   ASN    49      28.479 -13.012 -30.890  1.00  0.00           N  
ATOM    787  H   ASN    49      28.623 -13.703 -31.617  1.00  0.00           H  
ATOM    788  CA  ASN    49      29.516 -12.905 -29.849  1.00  0.00           C  
ATOM    789  HA  ASN    49      28.990 -12.787 -28.898  1.00  0.00           H  
ATOM    790  CB  ASN    49      30.286 -14.246 -29.790  1.00  0.00           C  
ATOM    791  HB2 ASN    49      29.605 -15.063 -30.013  1.00  0.00           H  
ATOM    792  HB3 ASN    49      31.068 -14.252 -30.548  1.00  0.00           H  
ATOM    793  CG  ASN    49      30.898 -14.527 -28.428  1.00  0.00           C  
ATOM    794  OD1 ASN    49      30.589 -15.499 -27.760  1.00  0.00           O  
ATOM    795  ND2 ASN    49      31.748 -13.656 -27.949  1.00  0.00           N  
ATOM    796 HD21 ASN    49      31.952 -12.838 -28.511  1.00  0.00           H  
ATOM    797 HD22 ASN    49      32.022 -13.715 -26.979  1.00  0.00           H  
ATOM    798  C   ASN    49      30.424 -11.649 -30.003  1.00  0.00           C  
ATOM    799  O   ASN    49      31.653 -11.737 -29.920  1.00  0.00           O  
ATOM    800  N   LEU    50      29.828 -10.480 -30.241  1.00  0.00           N  
ATOM    801  H   LEU    50      28.813 -10.472 -30.208  1.00  0.00           H  
ATOM    802  CA  LEU    50      30.492  -9.190 -30.449  1.00  0.00           C  
ATOM    803  HA  LEU    50      31.558  -9.355 -30.612  1.00  0.00           H  
ATOM    804  CB  LEU    50      29.896  -8.569 -31.730  1.00  0.00           C  
ATOM    805  HB2 LEU    50      30.147  -9.212 -32.576  1.00  0.00           H  
ATOM    806  HB3 LEU    50      28.809  -8.564 -31.628  1.00  0.00           H  
ATOM    807  CG  LEU    50      30.338  -7.130 -32.048  1.00  0.00           C  
ATOM    808  HG  LEU    50      30.045  -6.479 -31.231  1.00  0.00           H  
ATOM    809  CD1 LEU    50      31.848  -7.008 -32.266  1.00  0.00           C  
ATOM    810 HD11 LEU    50      32.160  -7.649 -33.090  1.00  0.00           H  
ATOM    811 HD12 LEU    50      32.100  -5.972 -32.500  1.00  0.00           H  
ATOM    812 HD13 LEU    50      32.391  -7.290 -31.366  1.00  0.00           H  
ATOM    813  CD2 LEU    50      29.629  -6.642 -33.312  1.00  0.00           C  
ATOM    814 HD21 LEU    50      28.551  -6.667 -33.156  1.00  0.00           H  
ATOM    815 HD22 LEU    50      29.924  -5.614 -33.523  1.00  0.00           H  
ATOM    816 HD23 LEU    50      29.889  -7.276 -34.159  1.00  0.00           H  
ATOM    817  C   LEU    50      30.332  -8.282 -29.217  1.00  0.00           C  
ATOM    818  O   LEU    50      29.227  -8.111 -28.713  1.00  0.00           O  
ATOM    819  N   ASP    51      31.423  -7.664 -28.755  1.00  0.00           N  
ATOM    820  H   ASP    51      32.329  -7.881 -29.161  1.00  0.00           H  
ATOM    821  CA  ASP    51      31.411  -6.734 -27.611  1.00  0.00           C  
ATOM    822  HA  ASP    51      30.947  -7.243 -26.766  1.00  0.00           H  
ATOM    823  CB  ASP    51      32.846  -6.340 -27.208  1.00  0.00           C  
ATOM    824  HB2 ASP    51      33.163  -5.498 -27.823  1.00  0.00           H  
ATOM    825  HB3 ASP    51      32.837  -5.995 -26.172  1.00  0.00           H  
ATOM    826  CG  ASP    51      33.883  -7.451 -27.375  1.00  0.00           C  
ATOM    827  OD1 ASP    51      34.373  -7.978 -26.355  1.00  0.00           O  
ATOM    828  OD2 ASP    51      34.228  -7.787 -28.530  1.00  0.00           O  
ATOM    829  C   ASP    51      30.591  -5.460 -27.886  1.00  0.00           C  
ATOM    830  O   ASP    51      29.929  -4.939 -26.993  1.00  0.00           O  
ATOM    831  N   ASP    52      30.601  -4.987 -29.136  1.00  0.00           N  
ATOM    832  H   ASP    52      31.169  -5.484 -29.805  1.00  0.00           H  
ATOM    833  CA  ASP    52      29.804  -3.860 -29.647  1.00  0.00           C  
ATOM    834  HA  ASP    52      29.811  -3.082 -28.882  1.00  0.00           H  
ATOM    835  CB  ASP    52      30.480  -3.271 -30.900  1.00  0.00           C  
ATOM    836  HB2 ASP    52      30.404  -3.990 -31.717  1.00  0.00           H  
ATOM    837  HB3 ASP    52      29.951  -2.364 -31.196  1.00  0.00           H  
ATOM    838  CG  ASP    52      31.953  -2.926 -30.670  1.00  0.00           C  
ATOM    839  OD1 ASP    52      32.810  -3.400 -31.446  1.00  0.00           O  
ATOM    840  OD2 ASP    52      32.267  -2.222 -29.683  1.00  0.00           O  
ATOM    841  C   ASP    52      28.322  -4.239 -29.878  1.00  0.00           C  
ATOM    842  O   ASP    52      27.737  -3.988 -30.941  1.00  0.00           O  
ATOM    843  N   ILE    53      27.707  -4.890 -28.886  1.00  0.00           N  
ATOM    844  H   ILE    53      28.249  -5.075 -28.048  1.00  0.00           H  
ATOM    845  CA  ILE    53      26.283  -5.243 -28.890  1.00  0.00           C  
ATOM    846  HA  ILE    53      26.110  -5.813 -29.802  1.00  0.00           H  
ATOM    847  CB  ILE    53      25.931  -6.180 -27.712  1.00  0.00           C  
ATOM    848  HB  ILE    53      26.586  -7.051 -27.789  1.00  0.00           H  
ATOM    849  CG2 ILE    53      26.169  -5.535 -26.334  1.00  0.00           C  
ATOM    850 HG21 ILE    53      25.474  -4.711 -26.172  1.00  0.00           H  
ATOM    851 HG22 ILE    53      26.037  -6.275 -25.546  1.00  0.00           H  
ATOM    852 HG23 ILE    53      27.189  -5.155 -26.267  1.00  0.00           H  
ATOM    853  CG1 ILE    53      24.472  -6.671 -27.857  1.00  0.00           C  
ATOM    854 HG12 ILE    53      23.782  -5.852 -27.648  1.00  0.00           H  
ATOM    855 HG13 ILE    53      24.312  -6.993 -28.887  1.00  0.00           H  
ATOM    856  CD1 ILE    53      24.123  -7.857 -26.949  1.00  0.00           C  
ATOM    857 HD11 ILE    53      24.159  -7.559 -25.901  1.00  0.00           H  
ATOM    858 HD12 ILE    53      23.114  -8.200 -27.178  1.00  0.00           H  
ATOM    859 HD13 ILE    53      24.822  -8.676 -27.120  1.00  0.00           H  
ATOM    860  C   ILE    53      25.419  -3.973 -28.964  1.00  0.00           C  
ATOM    861  O   ILE    53      25.600  -3.012 -28.216  1.00  0.00           O  
ATOM    862  N   GLN    54      24.505  -3.936 -29.934  1.00  0.00           N  
ATOM    863  H   GLN    54      24.382  -4.757 -30.506  1.00  0.00           H  
ATOM    864  CA  GLN    54      23.834  -2.697 -30.328  1.00  0.00           C  
ATOM    865  HA  GLN    54      24.593  -1.914 -30.358  1.00  0.00           H  
ATOM    866  CB  GLN    54      23.250  -2.816 -31.747  1.00  0.00           C  
ATOM    867  HB2 GLN    54      22.437  -3.540 -31.761  1.00  0.00           H  
ATOM    868  HB3 GLN    54      22.832  -1.844 -32.015  1.00  0.00           H  
ATOM    869  CG  GLN    54      24.307  -3.191 -32.806  1.00  0.00           C  
ATOM    870  HG2 GLN    54      23.961  -2.837 -33.777  1.00  0.00           H  
ATOM    871  HG3 GLN    54      25.251  -2.691 -32.587  1.00  0.00           H  
ATOM    872  CD  GLN    54      24.522  -4.698 -32.926  1.00  0.00           C  
ATOM    873  OE1 GLN    54      23.661  -5.433 -33.380  1.00  0.00           O  
ATOM    874  NE2 GLN    54      25.652  -5.227 -32.507  1.00  0.00           N  
ATOM    875 HE21 GLN    54      26.395  -4.658 -32.098  1.00  0.00           H  
ATOM    876 HE22 GLN    54      25.761  -6.217 -32.630  1.00  0.00           H  
ATOM    877  C   GLN    54      22.776  -2.269 -29.300  1.00  0.00           C  
ATOM    878  O   GLN    54      21.899  -3.047 -28.931  1.00  0.00           O  
ATOM    879  N   GLY    55      22.840  -1.009 -28.858  1.00  0.00           N  
ATOM    880  H   GLY    55      23.599  -0.430 -29.174  1.00  0.00           H  
ATOM    881  CA  GLY    55      21.911  -0.461 -27.867  1.00  0.00           C  
ATOM    882  HA2 GLY    55      22.013  -1.025 -26.939  1.00  0.00           H  
ATOM    883  HA3 GLY    55      22.161   0.579 -27.665  1.00  0.00           H  
ATOM    884  C   GLY    55      20.455  -0.521 -28.337  1.00  0.00           C  
ATOM    885  O   GLY    55      20.110   0.041 -29.378  1.00  0.00           O  
ATOM    886  N   ALA    56      19.607  -1.202 -27.565  1.00  0.00           N  
ATOM    887  H   ALA    56      19.966  -1.673 -26.752  1.00  0.00           H  
ATOM    888  CA  ALA    56      18.191  -1.365 -27.875  1.00  0.00           C  
ATOM    889  HA  ALA    56      18.126  -1.774 -28.882  1.00  0.00           H  
ATOM    890  CB  ALA    56      17.587  -2.392 -26.909  1.00  0.00           C  
ATOM    891  HB1 ALA    56      17.614  -2.010 -25.888  1.00  0.00           H  
ATOM    892  HB2 ALA    56      16.552  -2.591 -27.185  1.00  0.00           H  
ATOM    893  HB3 ALA    56      18.146  -3.328 -26.963  1.00  0.00           H  
ATOM    894  C   ALA    56      17.418  -0.029 -27.855  1.00  0.00           C  
ATOM    895  O   ALA    56      17.806   0.933 -27.187  1.00  0.00           O  
ATOM    896  N   SER    57      16.300   0.028 -28.583  1.00  0.00           N  
ATOM    897  H   SER    57      16.043  -0.797 -29.113  1.00  0.00           H  
ATOM    898  CA  SER    57      15.388   1.179 -28.560  1.00  0.00           C  
ATOM    899  HA  SER    57      15.992   2.072 -28.722  1.00  0.00           H  
ATOM    900  CB  SER    57      14.377   1.096 -29.719  1.00  0.00           C  
ATOM    901  HB2 SER    57      14.327   2.069 -30.209  1.00  0.00           H  
ATOM    902  HB3 SER    57      14.709   0.364 -30.456  1.00  0.00           H  
ATOM    903  OG  SER    57      13.079   0.753 -29.281  1.00  0.00           O  
ATOM    904  HG  SER    57      12.802  -0.057 -29.767  1.00  0.00           H  
ATOM    905  C   SER    57      14.700   1.342 -27.194  1.00  0.00           C  
ATOM    906  O   SER    57      14.652   0.406 -26.395  1.00  0.00           O  
ATOM    907  N   GLU    58      14.076   2.501 -26.945  1.00  0.00           N  
ATOM    908  H   GLU    58      14.120   3.229 -27.638  1.00  0.00           H  
ATOM    909  CA  GLU    58      13.265   2.724 -25.736  1.00  0.00           C  
ATOM    910  HA  GLU    58      13.928   2.692 -24.870  1.00  0.00           H  
ATOM    911  CB  GLU    58      12.615   4.122 -25.805  1.00  0.00           C  
ATOM    912  HB2 GLU    58      13.412   4.837 -26.014  1.00  0.00           H  
ATOM    913  HB3 GLU    58      11.914   4.168 -26.640  1.00  0.00           H  
ATOM    914  CG  GLU    58      11.918   4.587 -24.509  1.00  0.00           C  
ATOM    915  HG2 GLU    58      12.462   4.191 -23.648  1.00  0.00           H  
ATOM    916  HG3 GLU    58      12.003   5.675 -24.469  1.00  0.00           H  
ATOM    917  CD  GLU    58      10.427   4.228 -24.383  1.00  0.00           C  
ATOM    918  OE1 GLU    58       9.701   4.911 -23.626  1.00  0.00           O  
ATOM    919  OE2 GLU    58       9.957   3.221 -24.963  1.00  0.00           O  
ATOM    920  C   GLU    58      12.213   1.622 -25.542  1.00  0.00           C  
ATOM    921  O   GLU    58      12.044   1.117 -24.428  1.00  0.00           O  
ATOM    922  N   ILE    59      11.545   1.196 -26.622  1.00  0.00           N  
ATOM    923  H   ILE    59      11.788   1.600 -27.518  1.00  0.00           H  
ATOM    924  CA  ILE    59      10.537   0.129 -26.594  1.00  0.00           C  
ATOM    925  HA  ILE    59      10.146   0.106 -25.581  1.00  0.00           H  
ATOM    926  CB  ILE    59       9.360   0.497 -27.524  1.00  0.00           C  
ATOM    927  HB  ILE    59       9.162   1.564 -27.401  1.00  0.00           H  
ATOM    928  CG2 ILE    59       9.660   0.261 -29.012  1.00  0.00           C  
ATOM    929 HG21 ILE    59       9.857  -0.794 -29.206  1.00  0.00           H  
ATOM    930 HG22 ILE    59       8.806   0.575 -29.614  1.00  0.00           H  
ATOM    931 HG23 ILE    59      10.519   0.853 -29.319  1.00  0.00           H  
ATOM    932  CG1 ILE    59       8.056  -0.235 -27.158  1.00  0.00           C  
ATOM    933 HG12 ILE    59       7.284   0.102 -27.847  1.00  0.00           H  
ATOM    934 HG13 ILE    59       8.179  -1.311 -27.282  1.00  0.00           H  
ATOM    935  CD1 ILE    59       7.567   0.054 -25.734  1.00  0.00           C  
ATOM    936 HD11 ILE    59       7.705   1.107 -25.493  1.00  0.00           H  
ATOM    937 HD12 ILE    59       6.507  -0.188 -25.652  1.00  0.00           H  
ATOM    938 HD13 ILE    59       8.120  -0.559 -25.022  1.00  0.00           H  
ATOM    939  C   ILE    59      11.142  -1.266 -26.823  1.00  0.00           C  
ATOM    940  O   ILE    59      10.520  -2.267 -26.472  1.00  0.00           O  
ATOM    941  N   GLY    60      12.400  -1.323 -27.273  1.00  0.00           N  
ATOM    942  H   GLY    60      12.832  -0.443 -27.529  1.00  0.00           H  
ATOM    943  CA  GLY    60      13.296  -2.486 -27.231  1.00  0.00           C  
ATOM    944  HA2 GLY    60      12.797  -3.343 -27.681  1.00  0.00           H  
ATOM    945  HA3 GLY    60      14.190  -2.261 -27.813  1.00  0.00           H  
ATOM    946  C   GLY    60      13.743  -2.885 -25.816  1.00  0.00           C  
ATOM    947  O   GLY    60      14.457  -3.866 -25.655  1.00  0.00           O  
ATOM    948  N   SER    61      13.268  -2.180 -24.781  1.00  0.00           N  
ATOM    949  H   SER    61      12.804  -1.311 -24.990  1.00  0.00           H  
ATOM    950  CA  SER    61      13.139  -2.730 -23.420  1.00  0.00           C  
ATOM    951  HA  SER    61      14.104  -3.146 -23.126  1.00  0.00           H  
ATOM    952  CB  SER    61      12.782  -1.619 -22.423  1.00  0.00           C  
ATOM    953  HB2 SER    61      12.601  -2.067 -21.444  1.00  0.00           H  
ATOM    954  HB3 SER    61      13.630  -0.939 -22.335  1.00  0.00           H  
ATOM    955  OG  SER    61      11.637  -0.875 -22.816  1.00  0.00           O  
ATOM    956  HG  SER    61      11.945  -0.204 -23.463  1.00  0.00           H  
ATOM    957  C   SER    61      12.120  -3.883 -23.334  1.00  0.00           C  
ATOM    958  O   SER    61      12.139  -4.648 -22.372  1.00  0.00           O  
ATOM    959  N   THR    62      11.259  -4.053 -24.344  1.00  0.00           N  
ATOM    960  H   THR    62      11.289  -3.384 -25.100  1.00  0.00           H  
ATOM    961  CA  THR    62      10.544  -5.313 -24.607  1.00  0.00           C  
ATOM    962  HA  THR    62      10.196  -5.724 -23.660  1.00  0.00           H  
ATOM    963  CB  THR    62       9.320  -5.082 -25.512  1.00  0.00           C  
ATOM    964  HB  THR    62       9.658  -4.849 -26.516  1.00  0.00           H  
ATOM    965  CG2 THR    62       8.393  -6.293 -25.574  1.00  0.00           C  
ATOM    966 HG21 THR    62       8.033  -6.541 -24.576  1.00  0.00           H  
ATOM    967 HG22 THR    62       7.545  -6.065 -26.220  1.00  0.00           H  
ATOM    968 HG23 THR    62       8.923  -7.147 -25.996  1.00  0.00           H  
ATOM    969  OG1 THR    62       8.563  -3.978 -25.060  1.00  0.00           O  
ATOM    970  HG1 THR    62       9.082  -3.209 -25.336  1.00  0.00           H  
ATOM    971  C   THR    62      11.527  -6.302 -25.252  1.00  0.00           C  
ATOM    972  O   THR    62      12.239  -5.933 -26.185  1.00  0.00           O  
ATOM    973  N   LEU    63      11.594  -7.532 -24.733  1.00  0.00           N  
ATOM    974  H   LEU    63      10.933  -7.767 -24.012  1.00  0.00           H  
ATOM    975  CA  LEU    63      12.732  -8.452 -24.906  1.00  0.00           C  
ATOM    976  HA  LEU    63      13.633  -7.910 -24.614  1.00  0.00           H  
ATOM    977  CB  LEU    63      12.568  -9.654 -23.957  1.00  0.00           C  
ATOM    978  HB2 LEU    63      11.720 -10.249 -24.303  1.00  0.00           H  
ATOM    979  HB3 LEU    63      13.459 -10.281 -24.028  1.00  0.00           H  
ATOM    980  CG  LEU    63      12.339  -9.291 -22.478  1.00  0.00           C  
ATOM    981  HG  LEU    63      11.423  -8.706 -22.384  1.00  0.00           H  
ATOM    982  CD1 LEU    63      12.153 -10.570 -21.671  1.00  0.00           C  
ATOM    983 HD11 LEU    63      13.037 -11.203 -21.754  1.00  0.00           H  
ATOM    984 HD12 LEU    63      11.974 -10.326 -20.625  1.00  0.00           H  
ATOM    985 HD13 LEU    63      11.293 -11.115 -22.059  1.00  0.00           H  
ATOM    986  CD2 LEU    63      13.492  -8.482 -21.885  1.00  0.00           C  
ATOM    987 HD21 LEU    63      13.578  -7.519 -22.389  1.00  0.00           H  
ATOM    988 HD22 LEU    63      13.298  -8.286 -20.831  1.00  0.00           H  
ATOM    989 HD23 LEU    63      14.430  -9.030 -21.987  1.00  0.00           H  
ATOM    990  C   LEU    63      12.975  -8.942 -26.347  1.00  0.00           C  
ATOM    991  O   LEU    63      12.040  -9.084 -27.130  1.00  0.00           O  
ATOM    992  N   LEU    64      14.244  -9.234 -26.660  1.00  0.00           N  
ATOM    993  H   LEU    64      14.926  -9.157 -25.923  1.00  0.00           H  
ATOM    994  CA  LEU    64      14.766  -9.582 -27.989  1.00  0.00           C  
ATOM    995  HA  LEU    64      14.408  -8.834 -28.692  1.00  0.00           H  
ATOM    996  CB  LEU    64      16.306  -9.465 -27.906  1.00  0.00           C  
ATOM    997  HB2 LEU    64      16.570  -8.479 -27.522  1.00  0.00           H  
ATOM    998  HB3 LEU    64      16.666 -10.201 -27.185  1.00  0.00           H  
ATOM    999  CG  LEU    64      17.049  -9.693 -29.237  1.00  0.00           C  
ATOM   1000  HG  LEU    64      16.701 -10.611 -29.707  1.00  0.00           H  
ATOM   1001  CD1 LEU    64      16.819  -8.524 -30.192  1.00  0.00           C  
ATOM   1002 HD11 LEU    64      17.003  -7.577 -29.687  1.00  0.00           H  
ATOM   1003 HD12 LEU    64      17.490  -8.601 -31.046  1.00  0.00           H  
ATOM   1004 HD13 LEU    64      15.798  -8.565 -30.560  1.00  0.00           H  
ATOM   1005  CD2 LEU    64      18.549  -9.829 -28.998  1.00  0.00           C  
ATOM   1006 HD21 LEU    64      18.744 -10.720 -28.407  1.00  0.00           H  
ATOM   1007 HD22 LEU    64      19.079  -9.922 -29.946  1.00  0.00           H  
ATOM   1008 HD23 LEU    64      18.920  -8.969 -28.450  1.00  0.00           H  
ATOM   1009  C   LEU    64      14.336 -10.992 -28.472  1.00  0.00           C  
ATOM   1010  O   LEU    64      14.912 -11.978 -28.017  1.00  0.00           O  
ATOM   1011  N   PRO    65      13.416 -11.128 -29.448  1.00  0.00           N  
ATOM   1012  CD  PRO    65      12.742 -10.050 -30.160  1.00  0.00           C  
ATOM   1013  HD2 PRO    65      13.460  -9.449 -30.718  1.00  0.00           H  
ATOM   1014  HD3 PRO    65      12.186  -9.423 -29.468  1.00  0.00           H  
ATOM   1015  CG  PRO    65      11.762 -10.718 -31.118  1.00  0.00           C  
ATOM   1016  HG2 PRO    65      12.234 -10.834 -32.094  1.00  0.00           H  
ATOM   1017  HG3 PRO    65      10.834 -10.155 -31.189  1.00  0.00           H  
ATOM   1018  CB  PRO    65      11.527 -12.088 -30.489  1.00  0.00           C  
ATOM   1019  HB2 PRO    65      11.163 -12.819 -31.210  1.00  0.00           H  
ATOM   1020  HB3 PRO    65      10.821 -11.990 -29.666  1.00  0.00           H  
ATOM   1021  CA  PRO    65      12.913 -12.421 -29.934  1.00  0.00           C  
ATOM   1022  HA  PRO    65      12.808 -13.118 -29.104  1.00  0.00           H  
ATOM   1023  C   PRO    65      13.821 -13.089 -30.988  1.00  0.00           C  
ATOM   1024  O   PRO    65      13.386 -13.964 -31.733  1.00  0.00           O  
ATOM   1025  N   SER    66      15.072 -12.643 -31.119  1.00  0.00           N  
ATOM   1026  H   SER    66      15.378 -11.917 -30.491  1.00  0.00           H  
ATOM   1027  CA  SER    66      16.001 -13.054 -32.184  1.00  0.00           C  
ATOM   1028  HA  SER    66      15.433 -13.151 -33.108  1.00  0.00           H  
ATOM   1029  CB  SER    66      17.061 -11.965 -32.386  1.00  0.00           C  
ATOM   1030  HB2 SER    66      17.732 -11.941 -31.527  1.00  0.00           H  
ATOM   1031  HB3 SER    66      17.646 -12.185 -33.280  1.00  0.00           H  
ATOM   1032  OG  SER    66      16.451 -10.699 -32.526  1.00  0.00           O  
ATOM   1033  HG  SER    66      17.164 -10.057 -32.725  1.00  0.00           H  
ATOM   1034  C   SER    66      16.714 -14.392 -31.927  1.00  0.00           C  
ATOM   1035  O   SER    66      17.657 -14.727 -32.644  1.00  0.00           O  
ATOM   1036  N   MET    67      16.353 -15.101 -30.855  1.00  0.00           N  
ATOM   1037  H   MET    67      15.493 -14.849 -30.386  1.00  0.00           H  
ATOM   1038  CA  MET    67      17.244 -16.015 -30.131  1.00  0.00           C  
ATOM   1039  HA  MET    67      18.002 -16.388 -30.815  1.00  0.00           H  
ATOM   1040  CB  MET    67      17.952 -15.219 -29.018  1.00  0.00           C  
ATOM   1041  HB2 MET    67      17.209 -14.843 -28.314  1.00  0.00           H  
ATOM   1042  HB3 MET    67      18.622 -15.879 -28.481  1.00  0.00           H  
ATOM   1043  CG  MET    67      18.762 -14.031 -29.562  1.00  0.00           C  
ATOM   1044  HG2 MET    67      19.164 -14.300 -30.538  1.00  0.00           H  
ATOM   1045  HG3 MET    67      18.084 -13.189 -29.698  1.00  0.00           H  
ATOM   1046  SD  MET    67      20.165 -13.471 -28.565  1.00  0.00           S  
ATOM   1047  CE  MET    67      19.321 -13.091 -27.008  1.00  0.00           C  
ATOM   1048  HE1 MET    67      19.056 -14.020 -26.511  1.00  0.00           H  
ATOM   1049  HE2 MET    67      19.984 -12.520 -26.359  1.00  0.00           H  
ATOM   1050  HE3 MET    67      18.412 -12.521 -27.189  1.00  0.00           H  
ATOM   1051  C   MET    67      16.493 -17.240 -29.577  1.00  0.00           C  
ATOM   1052  O   MET    67      15.286 -17.179 -29.352  1.00  0.00           O  
ATOM   1053  N   SER    68      17.186 -18.372 -29.403  1.00  0.00           N  
ATOM   1054  H   SER    68      18.183 -18.377 -29.557  1.00  0.00           H  
ATOM   1055  CA  SER    68      16.582 -19.635 -28.949  1.00  0.00           C  
ATOM   1056  HA  SER    68      15.578 -19.693 -29.371  1.00  0.00           H  
ATOM   1057  CB  SER    68      17.368 -20.838 -29.493  1.00  0.00           C  
ATOM   1058  HB2 SER    68      16.905 -21.764 -29.148  1.00  0.00           H  
ATOM   1059  HB3 SER    68      17.325 -20.824 -30.582  1.00  0.00           H  
ATOM   1060  OG  SER    68      18.721 -20.823 -29.097  1.00  0.00           O  
ATOM   1061  HG  SER    68      18.878 -21.546 -28.438  1.00  0.00           H  
ATOM   1062  C   SER    68      16.432 -19.729 -27.426  1.00  0.00           C  
ATOM   1063  O   SER    68      17.168 -19.108 -26.663  1.00  0.00           O  
ATOM   1064  N   ILE    69      15.513 -20.597 -26.987  1.00  0.00           N  
ATOM   1065  H   ILE    69      14.953 -21.062 -27.680  1.00  0.00           H  
ATOM   1066  CA  ILE    69      15.134 -20.841 -25.580  1.00  0.00           C  
ATOM   1067  HA  ILE    69      14.876 -19.868 -25.166  1.00  0.00           H  
ATOM   1068  CB  ILE    69      13.847 -21.712 -25.579  1.00  0.00           C  
ATOM   1069  HB  ILE    69      13.229 -21.384 -26.417  1.00  0.00           H  
ATOM   1070  CG2 ILE    69      14.168 -23.197 -25.841  1.00  0.00           C  
ATOM   1071 HG21 ILE    69      14.668 -23.630 -24.973  1.00  0.00           H  
ATOM   1072 HG22 ILE    69      13.242 -23.745 -26.015  1.00  0.00           H  
ATOM   1073 HG23 ILE    69      14.810 -23.300 -26.714  1.00  0.00           H  
ATOM   1074  CG1 ILE    69      12.965 -21.581 -24.315  1.00  0.00           C  
ATOM   1075 HG12 ILE    69      12.292 -22.437 -24.259  1.00  0.00           H  
ATOM   1076 HG13 ILE    69      13.572 -21.581 -23.411  1.00  0.00           H  
ATOM   1077  CD1 ILE    69      12.090 -20.323 -24.335  1.00  0.00           C  
ATOM   1078 HD11 ILE    69      11.435 -20.335 -25.206  1.00  0.00           H  
ATOM   1079 HD12 ILE    69      11.474 -20.296 -23.435  1.00  0.00           H  
ATOM   1080 HD13 ILE    69      12.711 -19.430 -24.362  1.00  0.00           H  
ATOM   1081  C   ILE    69      16.268 -21.418 -24.689  1.00  0.00           C  
ATOM   1082  O   ILE    69      16.040 -21.795 -23.545  1.00  0.00           O  
ATOM   1083  N   ASP    70      17.494 -21.530 -25.206  1.00  0.00           N  
ATOM   1084  H   ASP    70      17.635 -21.175 -26.140  1.00  0.00           H  
ATOM   1085  CA  ASP    70      18.643 -22.172 -24.556  1.00  0.00           C  
ATOM   1086  HA  ASP    70      18.439 -22.254 -23.488  1.00  0.00           H  
ATOM   1087  CB  ASP    70      18.811 -23.597 -25.125  1.00  0.00           C  
ATOM   1088  HB2 ASP    70      19.474 -24.155 -24.461  1.00  0.00           H  
ATOM   1089  HB3 ASP    70      17.845 -24.105 -25.119  1.00  0.00           H  
ATOM   1090  CG  ASP    70      19.389 -23.641 -26.550  1.00  0.00           C  
ATOM   1091  OD1 ASP    70      20.174 -24.589 -26.819  1.00  0.00           O  
ATOM   1092  OD2 ASP    70      19.119 -22.734 -27.368  1.00  0.00           O  
ATOM   1093  C   ASP    70      19.961 -21.379 -24.694  1.00  0.00           C  
ATOM   1094  O   ASP    70      21.032 -21.941 -24.426  1.00  0.00           O  
ATOM   1095  N   VAL    71      19.918 -20.130 -25.185  1.00  0.00           N  
ATOM   1096  H   VAL    71      19.009 -19.733 -25.397  1.00  0.00           H  
ATOM   1097  CA  VAL    71      21.122 -19.401 -25.633  1.00  0.00           C  
ATOM   1098  HA  VAL    71      21.939 -20.104 -25.632  1.00  0.00           H  
ATOM   1099  CB  VAL    71      20.977 -18.971 -27.102  1.00  0.00           C  
ATOM   1100  HB  VAL    71      20.506 -19.791 -27.638  1.00  0.00           H  
ATOM   1101  CG1 VAL    71      20.142 -17.709 -27.301  1.00  0.00           C  
ATOM   1102 HG11 VAL    71      20.692 -16.823 -26.981  1.00  0.00           H  
ATOM   1103 HG12 VAL    71      19.904 -17.622 -28.356  1.00  0.00           H  
ATOM   1104 HG13 VAL    71      19.219 -17.768 -26.730  1.00  0.00           H  
ATOM   1105  CG2 VAL    71      22.330 -18.724 -27.776  1.00  0.00           C  
ATOM   1106 HG21 VAL    71      22.965 -19.599 -27.667  1.00  0.00           H  
ATOM   1107 HG22 VAL    71      22.177 -18.529 -28.837  1.00  0.00           H  
ATOM   1108 HG23 VAL    71      22.813 -17.858 -27.322  1.00  0.00           H  
ATOM   1109  C   VAL    71      21.588 -18.258 -24.730  1.00  0.00           C  
ATOM   1110  O   VAL    71      22.797 -18.066 -24.619  1.00  0.00           O  
ATOM   1111  N   GLU    72      20.668 -17.532 -24.093  1.00  0.00           N  
ATOM   1112  H   GLU    72      19.701 -17.815 -24.149  1.00  0.00           H  
ATOM   1113  CA  GLU    72      20.922 -16.274 -23.375  1.00  0.00           C  
ATOM   1114  HA  GLU    72      21.893 -16.328 -22.886  1.00  0.00           H  
ATOM   1115  CB  GLU    72      21.005 -15.144 -24.420  1.00  0.00           C  
ATOM   1116  HB2 GLU    72      21.883 -15.341 -25.038  1.00  0.00           H  
ATOM   1117  HB3 GLU    72      20.143 -15.209 -25.081  1.00  0.00           H  
ATOM   1118  CG  GLU    72      21.151 -13.709 -23.883  1.00  0.00           C  
ATOM   1119  HG2 GLU    72      21.862 -13.714 -23.055  1.00  0.00           H  
ATOM   1120  HG3 GLU    72      21.574 -13.094 -24.679  1.00  0.00           H  
ATOM   1121  CD  GLU    72      19.831 -13.058 -23.448  1.00  0.00           C  
ATOM   1122  OE1 GLU    72      19.867 -12.163 -22.581  1.00  0.00           O  
ATOM   1123  OE2 GLU    72      18.759 -13.463 -23.947  1.00  0.00           O  
ATOM   1124  C   GLU    72      19.867 -16.034 -22.270  1.00  0.00           C  
ATOM   1125  O   GLU    72      18.751 -16.564 -22.329  1.00  0.00           O  
ATOM   1126  N   ASP    73      20.241 -15.276 -21.233  1.00  0.00           N  
ATOM   1127  H   ASP    73      21.190 -14.909 -21.241  1.00  0.00           H  
ATOM   1128  CA  ASP    73      19.495 -15.108 -19.976  1.00  0.00           C  
ATOM   1129  HA  ASP    73      19.313 -16.112 -19.599  1.00  0.00           H  
ATOM   1130  CB  ASP    73      20.378 -14.359 -18.952  1.00  0.00           C  
ATOM   1131  HB2 ASP    73      21.130 -13.757 -19.466  1.00  0.00           H  
ATOM   1132  HB3 ASP    73      19.758 -13.679 -18.365  1.00  0.00           H  
ATOM   1133  CG  ASP    73      21.050 -15.329 -17.979  1.00  0.00           C  
ATOM   1134  OD1 ASP    73      22.250 -15.181 -17.655  1.00  0.00           O  
ATOM   1135  OD2 ASP    73      20.374 -16.290 -17.549  1.00  0.00           O  
ATOM   1136  C   ASP    73      18.092 -14.479 -20.069  1.00  0.00           C  
ATOM   1137  O   ASP    73      17.255 -14.772 -19.210  1.00  0.00           O  
ATOM   1138  N   MET    74      17.773 -13.703 -21.107  1.00  0.00           N  
ATOM   1139  H   MET    74      18.506 -13.420 -21.756  1.00  0.00           H  
ATOM   1140  CA  MET    74      16.402 -13.253 -21.379  1.00  0.00           C  
ATOM   1141  HA  MET    74      15.828 -13.297 -20.454  1.00  0.00           H  
ATOM   1142  CB  MET    74      16.416 -11.790 -21.844  1.00  0.00           C  
ATOM   1143  HB2 MET    74      16.928 -11.723 -22.805  1.00  0.00           H  
ATOM   1144  HB3 MET    74      15.389 -11.461 -21.991  1.00  0.00           H  
ATOM   1145  CG  MET    74      17.105 -10.830 -20.858  1.00  0.00           C  
ATOM   1146  HG2 MET    74      18.180 -11.014 -20.906  1.00  0.00           H  
ATOM   1147  HG3 MET    74      16.941  -9.813 -21.210  1.00  0.00           H  
ATOM   1148  SD  MET    74      16.616 -10.915 -19.103  1.00  0.00           S  
ATOM   1149  CE  MET    74      14.818 -10.743 -19.193  1.00  0.00           C  
ATOM   1150  HE1 MET    74      14.397 -11.569 -19.766  1.00  0.00           H  
ATOM   1151  HE2 MET    74      14.408 -10.765 -18.184  1.00  0.00           H  
ATOM   1152  HE3 MET    74      14.569  -9.796 -19.665  1.00  0.00           H  
ATOM   1153  C   MET    74      15.657 -14.145 -22.387  1.00  0.00           C  
ATOM   1154  O   MET    74      14.441 -14.309 -22.272  1.00  0.00           O  
ATOM   1155  N   ALA    75      16.351 -14.731 -23.365  1.00  0.00           N  
ATOM   1156  H   ALA    75      17.339 -14.482 -23.446  1.00  0.00           H  
ATOM   1157  CA  ALA    75      15.762 -15.508 -24.460  1.00  0.00           C  
ATOM   1158  HA  ALA    75      14.920 -14.941 -24.854  1.00  0.00           H  
ATOM   1159  CB  ALA    75      16.810 -15.640 -25.565  1.00  0.00           C  
ATOM   1160  HB1 ALA    75      17.705 -16.127 -25.176  1.00  0.00           H  
ATOM   1161  HB2 ALA    75      16.407 -16.231 -26.388  1.00  0.00           H  
ATOM   1162  HB3 ALA    75      17.063 -14.645 -25.925  1.00  0.00           H  
ATOM   1163  C   ALA    75      15.216 -16.891 -24.063  1.00  0.00           C  
ATOM   1164  O   ALA    75      14.352 -17.427 -24.754  1.00  0.00           O  
ATOM   1165  N   ASN    76      15.683 -17.463 -22.952  1.00  0.00           N  
ATOM   1166  H   ASN    76      16.434 -16.990 -22.465  1.00  0.00           H  
ATOM   1167  CA  ASN    76      15.104 -18.678 -22.356  1.00  0.00           C  
ATOM   1168  HA  ASN    76      14.938 -19.418 -23.132  1.00  0.00           H  
ATOM   1169  CB  ASN    76      16.107 -19.255 -21.342  1.00  0.00           C  
ATOM   1170  HB2 ASN    76      15.757 -20.236 -21.018  1.00  0.00           H  
ATOM   1171  HB3 ASN    76      17.082 -19.380 -21.812  1.00  0.00           H  
ATOM   1172  CG  ASN    76      16.227 -18.369 -20.116  1.00  0.00           C  
ATOM   1173  OD1 ASN    76      15.490 -18.484 -19.153  1.00  0.00           O  
ATOM   1174  ND2 ASN    76      17.121 -17.417 -20.148  1.00  0.00           N  
ATOM   1175 HD21 ASN    76      17.749 -17.299 -20.937  1.00  0.00           H  
ATOM   1176 HD22 ASN    76      17.105 -16.730 -19.402  1.00  0.00           H  
ATOM   1177  C   ASN    76      13.745 -18.442 -21.667  1.00  0.00           C  
ATOM   1178  O   ASN    76      13.053 -19.400 -21.320  1.00  0.00           O  
ATOM   1179  N   PHE    77      13.406 -17.185 -21.366  1.00  0.00           N  
ATOM   1180  H   PHE    77      13.965 -16.425 -21.730  1.00  0.00           H  
ATOM   1181  CA  PHE    77      12.510 -16.899 -20.253  1.00  0.00           C  
ATOM   1182  HA  PHE    77      12.771 -17.610 -19.465  1.00  0.00           H  
ATOM   1183  CB  PHE    77      12.805 -15.499 -19.696  1.00  0.00           C  
ATOM   1184  HB2 PHE    77      13.860 -15.273 -19.858  1.00  0.00           H  
ATOM   1185  HB3 PHE    77      12.232 -14.762 -20.256  1.00  0.00           H  
ATOM   1186  CG  PHE    77      12.539 -15.348 -18.208  1.00  0.00           C  
ATOM   1187  CD1 PHE    77      13.610 -15.467 -17.301  1.00  0.00           C  
ATOM   1188  HD1 PHE    77      14.608 -15.683 -17.665  1.00  0.00           H  
ATOM   1189  CE1 PHE    77      13.392 -15.302 -15.922  1.00  0.00           C  
ATOM   1190  HE1 PHE    77      14.223 -15.394 -15.236  1.00  0.00           H  
ATOM   1191  CZ  PHE    77      12.103 -15.014 -15.441  1.00  0.00           C  
ATOM   1192  HZ  PHE    77      11.940 -14.881 -14.380  1.00  0.00           H  
ATOM   1193  CE2 PHE    77      11.029 -14.904 -16.341  1.00  0.00           C  
ATOM   1194  HE2 PHE    77      10.039 -14.676 -15.974  1.00  0.00           H  
ATOM   1195  CD2 PHE    77      11.245 -15.084 -17.719  1.00  0.00           C  
ATOM   1196  HD2 PHE    77      10.413 -14.996 -18.401  1.00  0.00           H  
ATOM   1197  C   PHE    77      11.026 -17.116 -20.590  1.00  0.00           C  
ATOM   1198  O   PHE    77      10.556 -16.898 -21.707  1.00  0.00           O  
ATOM   1199  N   VAL    78      10.260 -17.460 -19.553  1.00  0.00           N  
ATOM   1200  H   VAL    78      10.753 -17.571 -18.680  1.00  0.00           H  
ATOM   1201  CA  VAL    78       8.850 -17.905 -19.563  1.00  0.00           C  
ATOM   1202  HA  VAL    78       8.806 -18.807 -20.169  1.00  0.00           H  
ATOM   1203  CB  VAL    78       8.451 -18.283 -18.112  1.00  0.00           C  
ATOM   1204  HB  VAL    78       8.391 -17.363 -17.535  1.00  0.00           H  
ATOM   1205  CG1 VAL    78       7.103 -19.004 -17.997  1.00  0.00           C  
ATOM   1206 HG11 VAL    78       7.051 -19.815 -18.724  1.00  0.00           H  
ATOM   1207 HG12 VAL    78       6.973 -19.410 -16.995  1.00  0.00           H  
ATOM   1208 HG13 VAL    78       6.297 -18.291 -18.155  1.00  0.00           H  
ATOM   1209  CG2 VAL    78       9.485 -19.192 -17.422  1.00  0.00           C  
ATOM   1210 HG21 VAL    78      10.450 -18.697 -17.322  1.00  0.00           H  
ATOM   1211 HG22 VAL    78       9.149 -19.433 -16.416  1.00  0.00           H  
ATOM   1212 HG23 VAL    78       9.610 -20.116 -17.989  1.00  0.00           H  
ATOM   1213  C   VAL    78       7.844 -16.913 -20.199  1.00  0.00           C  
ATOM   1214  O   VAL    78       6.676 -17.245 -20.382  1.00  0.00           O  
ATOM   1215  N   HIE    79       8.281 -15.710 -20.585  1.00  0.00           N  
ATOM   1216  H   HIE    79       9.273 -15.545 -20.508  1.00  0.00           H  
ATOM   1217  CA  HIE    79       7.474 -14.688 -21.271  1.00  0.00           C  
ATOM   1218  HA  HIE    79       6.569 -14.511 -20.692  1.00  0.00           H  
ATOM   1219  CB  HIE    79       8.276 -13.375 -21.353  1.00  0.00           C  
ATOM   1220  HB2 HIE    79       9.074 -13.505 -22.085  1.00  0.00           H  
ATOM   1221  HB3 HIE    79       7.621 -12.586 -21.723  1.00  0.00           H  
ATOM   1222  CG  HIE    79       8.901 -12.900 -20.063  1.00  0.00           C  
ATOM   1223  ND1 HIE    79       8.221 -12.558 -18.894  1.00  0.00           N  
ATOM   1224  CE1 HIE    79       9.157 -12.172 -18.015  1.00  0.00           C  
ATOM   1225  HE1 HIE    79       8.955 -11.872 -16.995  1.00  0.00           H  
ATOM   1226  NE2 HIE    79      10.378 -12.241 -18.573  1.00  0.00           N  
ATOM   1227  HE2 HIE    79      11.253 -12.074 -18.092  1.00  0.00           H  
ATOM   1228  CD2 HIE    79      10.235 -12.703 -19.862  1.00  0.00           C  
ATOM   1229  HD2 HIE    79      11.023 -12.889 -20.580  1.00  0.00           H  
ATOM   1230  C   HIE    79       7.033 -15.067 -22.698  1.00  0.00           C  
ATOM   1231  O   HIE    79       6.153 -14.407 -23.243  1.00  0.00           O  
ATOM   1232  N   ASP    80       7.701 -16.045 -23.328  1.00  0.00           N  
ATOM   1233  H   ASP    80       8.427 -16.507 -22.793  1.00  0.00           H  
ATOM   1234  CA  ASP    80       7.530 -16.502 -24.728  1.00  0.00           C  
ATOM   1235  HA  ASP    80       8.422 -17.096 -24.927  1.00  0.00           H  
ATOM   1236  CB  ASP    80       6.361 -17.507 -24.866  1.00  0.00           C  
ATOM   1237  HB2 ASP    80       6.483 -18.032 -25.814  1.00  0.00           H  
ATOM   1238  HB3 ASP    80       6.466 -18.257 -24.078  1.00  0.00           H  
ATOM   1239  CG  ASP    80       4.929 -16.951 -24.828  1.00  0.00           C  
ATOM   1240  OD1 ASP    80       4.036 -17.664 -24.307  1.00  0.00           O  
ATOM   1241  OD2 ASP    80       4.673 -15.860 -25.384  1.00  0.00           O  
ATOM   1242  C   ASP    80       7.604 -15.388 -25.808  1.00  0.00           C  
ATOM   1243  O   ASP    80       7.187 -15.561 -26.953  1.00  0.00           O  
ATOM   1244  N   PHE    81       8.183 -14.237 -25.443  1.00  0.00           N  
ATOM   1245  H   PHE    81       8.526 -14.221 -24.496  1.00  0.00           H  
ATOM   1246  CA  PHE    81       8.279 -12.977 -26.202  1.00  0.00           C  
ATOM   1247  HA  PHE    81       8.779 -12.266 -25.546  1.00  0.00           H  
ATOM   1248  CB  PHE    81       9.176 -13.129 -27.441  1.00  0.00           C  
ATOM   1249  HB2 PHE    81       8.620 -13.665 -28.211  1.00  0.00           H  
ATOM   1250  HB3 PHE    81       9.380 -12.132 -27.834  1.00  0.00           H  
ATOM   1251  CG  PHE    81      10.502 -13.829 -27.221  1.00  0.00           C  
ATOM   1252  CD1 PHE    81      10.660 -15.167 -27.629  1.00  0.00           C  
ATOM   1253  HD1 PHE    81       9.828 -15.703 -28.064  1.00  0.00           H  
ATOM   1254  CE1 PHE    81      11.900 -15.809 -27.473  1.00  0.00           C  
ATOM   1255  HE1 PHE    81      12.030 -16.835 -27.787  1.00  0.00           H  
ATOM   1256  CZ  PHE    81      12.981 -15.118 -26.904  1.00  0.00           C  
ATOM   1257  HZ  PHE    81      13.933 -15.618 -26.796  1.00  0.00           H  
ATOM   1258  CE2 PHE    81      12.821 -13.788 -26.475  1.00  0.00           C  
ATOM   1259  HE2 PHE    81      13.658 -13.261 -26.038  1.00  0.00           H  
ATOM   1260  CD2 PHE    81      11.583 -13.139 -26.640  1.00  0.00           C  
ATOM   1261  HD2 PHE    81      11.472 -12.109 -26.336  1.00  0.00           H  
ATOM   1262  C   PHE    81       6.946 -12.306 -26.583  1.00  0.00           C  
ATOM   1263  O   PHE    81       6.960 -11.176 -27.073  1.00  0.00           O  
ATOM   1264  N   THR    82       5.795 -12.952 -26.372  1.00  0.00           N  
ATOM   1265  H   THR    82       5.847 -13.916 -26.046  1.00  0.00           H  
ATOM   1266  CA  THR    82       4.484 -12.444 -26.816  1.00  0.00           C  
ATOM   1267  HA  THR    82       4.547 -11.359 -26.883  1.00  0.00           H  
ATOM   1268  CB  THR    82       4.232 -12.967 -28.245  1.00  0.00           C  
ATOM   1269  HB  THR    82       5.168 -12.894 -28.800  1.00  0.00           H  
ATOM   1270  CG2 THR    82       3.781 -14.426 -28.301  1.00  0.00           C  
ATOM   1271 HG21 THR    82       2.852 -14.563 -27.749  1.00  0.00           H  
ATOM   1272 HG22 THR    82       3.646 -14.729 -29.338  1.00  0.00           H  
ATOM   1273 HG23 THR    82       4.551 -15.059 -27.859  1.00  0.00           H  
ATOM   1274  OG1 THR    82       3.292 -12.190 -28.953  1.00  0.00           O  
ATOM   1275  HG1 THR    82       3.714 -11.339 -29.158  1.00  0.00           H  
ATOM   1276  C   THR    82       3.349 -12.721 -25.810  1.00  0.00           C  
ATOM   1277  O   THR    82       2.209 -12.286 -26.005  1.00  0.00           O  
ATOM   1278  N   PHE    83       3.670 -13.394 -24.697  1.00  0.00           N  
ATOM   1279  H   PHE    83       4.605 -13.792 -24.650  1.00  0.00           H  
ATOM   1280  CA  PHE    83       2.770 -13.861 -23.641  1.00  0.00           C  
ATOM   1281  HA  PHE    83       3.353 -14.570 -23.050  1.00  0.00           H  
ATOM   1282  CB  PHE    83       2.402 -12.704 -22.709  1.00  0.00           C  
ATOM   1283  HB2 PHE    83       1.934 -11.929 -23.307  1.00  0.00           H  
ATOM   1284  HB3 PHE    83       1.680 -13.060 -21.976  1.00  0.00           H  
ATOM   1285  CG  PHE    83       3.560 -12.080 -21.956  1.00  0.00           C  
ATOM   1286  CD1 PHE    83       4.017 -10.790 -22.290  1.00  0.00           C  
ATOM   1287  HD1 PHE    83       3.579 -10.260 -23.123  1.00  0.00           H  
ATOM   1288  CE1 PHE    83       5.049 -10.193 -21.544  1.00  0.00           C  
ATOM   1289  HE1 PHE    83       5.409  -9.209 -21.806  1.00  0.00           H  
ATOM   1290  CZ  PHE    83       5.617 -10.880 -20.456  1.00  0.00           C  
ATOM   1291  HZ  PHE    83       6.416 -10.431 -19.882  1.00  0.00           H  
ATOM   1292  CE2 PHE    83       5.165 -12.168 -20.126  1.00  0.00           C  
ATOM   1293  HE2 PHE    83       5.615 -12.700 -19.299  1.00  0.00           H  
ATOM   1294  CD2 PHE    83       4.152 -12.775 -20.886  1.00  0.00           C  
ATOM   1295  HD2 PHE    83       3.828 -13.776 -20.646  1.00  0.00           H  
ATOM   1296  C   PHE    83       1.581 -14.689 -24.170  1.00  0.00           C  
ATOM   1297  O   PHE    83       0.432 -14.515 -23.746  1.00  0.00           O  
ATOM   1298  N   GLY    84       1.870 -15.573 -25.128  1.00  0.00           N  
ATOM   1299  H   GLY    84       2.870 -15.639 -25.341  1.00  0.00           H  
ATOM   1300  CA  GLY    84       1.082 -16.719 -25.598  1.00  0.00           C  
ATOM   1301  HA2 GLY    84       1.682 -17.239 -26.344  1.00  0.00           H  
ATOM   1302  HA3 GLY    84       0.958 -17.403 -24.763  1.00  0.00           H  
ATOM   1303  C   GLY    84      -0.306 -16.486 -26.208  1.00  0.00           C  
ATOM   1304  O   GLY    84      -0.808 -17.387 -26.877  1.00  0.00           O  
ATOM   1305  N   HIE    85      -0.944 -15.328 -25.996  1.00  0.00           N  
ATOM   1306  H   HIE    85      -0.439 -14.678 -25.403  1.00  0.00           H  
ATOM   1307  CA  HIE    85      -2.322 -14.950 -26.403  1.00  0.00           C  
ATOM   1308  HA  HIE    85      -2.502 -13.930 -26.072  1.00  0.00           H  
ATOM   1309  CB  HIE    85      -2.443 -14.924 -27.940  1.00  0.00           C  
ATOM   1310  HB2 HIE    85      -2.552 -15.942 -28.314  1.00  0.00           H  
ATOM   1311  HB3 HIE    85      -3.340 -14.366 -28.213  1.00  0.00           H  
ATOM   1312  CG  HIE    85      -1.252 -14.289 -28.615  1.00  0.00           C  
ATOM   1313  ND1 HIE    85      -0.943 -12.931 -28.574  1.00  0.00           N  
ATOM   1314  CE1 HIE    85       0.275 -12.812 -29.117  1.00  0.00           C  
ATOM   1315  HE1 HIE    85       0.830 -11.888 -29.191  1.00  0.00           H  
ATOM   1316  NE2 HIE    85       0.744 -14.012 -29.484  1.00  0.00           N  
ATOM   1317  HE2 HIE    85       1.698 -14.175 -29.783  1.00  0.00           H  
ATOM   1318  CD2 HIE    85      -0.203 -14.961 -29.173  1.00  0.00           C  
ATOM   1319  HD2 HIE    85      -0.104 -16.035 -29.251  1.00  0.00           H  
ATOM   1320  C   HIE    85      -3.436 -15.774 -25.737  1.00  0.00           C  
ATOM   1321  O   HIE    85      -4.412 -15.228 -25.231  1.00  0.00           O  
ATOM   1322  N   LEU    86      -3.258 -17.088 -25.625  1.00  0.00           N  
ATOM   1323  H   LEU    86      -2.442 -17.475 -26.087  1.00  0.00           H  
ATOM   1324  CA  LEU    86      -4.122 -18.000 -24.875  1.00  0.00           C  
ATOM   1325  HA  LEU    86      -5.112 -18.002 -25.321  1.00  0.00           H  
ATOM   1326  CB  LEU    86      -3.514 -19.407 -24.989  1.00  0.00           C  
ATOM   1327  HB2 LEU    86      -2.532 -19.378 -24.519  1.00  0.00           H  
ATOM   1328  HB3 LEU    86      -4.141 -20.093 -24.424  1.00  0.00           H  
ATOM   1329  CG  LEU    86      -3.337 -19.967 -26.417  1.00  0.00           C  
ATOM   1330  HG  LEU    86      -2.600 -19.369 -26.949  1.00  0.00           H  
ATOM   1331  CD1 LEU    86      -2.819 -21.403 -26.351  1.00  0.00           C  
ATOM   1332 HD11 LEU    86      -3.528 -22.033 -25.810  1.00  0.00           H  
ATOM   1333 HD12 LEU    86      -2.687 -21.797 -27.359  1.00  0.00           H  
ATOM   1334 HD13 LEU    86      -1.855 -21.421 -25.847  1.00  0.00           H  
ATOM   1335  CD2 LEU    86      -4.629 -19.963 -27.235  1.00  0.00           C  
ATOM   1336 HD21 LEU    86      -4.943 -18.938 -27.414  1.00  0.00           H  
ATOM   1337 HD22 LEU    86      -4.449 -20.438 -28.200  1.00  0.00           H  
ATOM   1338 HD23 LEU    86      -5.400 -20.524 -26.705  1.00  0.00           H  
ATOM   1339  C   LEU    86      -4.300 -17.567 -23.404  1.00  0.00           C  
ATOM   1340  O   LEU    86      -5.408 -17.612 -22.871  1.00  0.00           O  
ATOM   1341  N   ALA    87      -3.252 -17.011 -22.788  1.00  0.00           N  
ATOM   1342  H   ALA    87      -2.381 -16.976 -23.292  1.00  0.00           H  
ATOM   1343  CA  ALA    87      -3.267 -16.465 -21.428  1.00  0.00           C  
ATOM   1344  HA  ALA    87      -3.672 -17.238 -20.772  1.00  0.00           H  
ATOM   1345  CB  ALA    87      -1.815 -16.213 -21.008  1.00  0.00           C  
ATOM   1346  HB1 ALA    87      -1.328 -15.531 -21.708  1.00  0.00           H  
ATOM   1347  HB2 ALA    87      -1.783 -15.781 -20.010  1.00  0.00           H  
ATOM   1348  HB3 ALA    87      -1.282 -17.164 -20.985  1.00  0.00           H  
ATOM   1349  C   ALA    87      -4.153 -15.210 -21.222  1.00  0.00           C  
ATOM   1350  O   ALA    87      -4.145 -14.631 -20.133  1.00  0.00           O  
ATOM   1351  N   ASP    88      -4.908 -14.761 -22.233  1.00  0.00           N  
ATOM   1352  H   ASP    88      -4.800 -15.183 -23.149  1.00  0.00           H  
ATOM   1353  CA  ASP    88      -6.015 -13.806 -22.057  1.00  0.00           C  
ATOM   1354  HA  ASP    88      -5.722 -13.049 -21.333  1.00  0.00           H  
ATOM   1355  CB  ASP    88      -6.308 -13.106 -23.395  1.00  0.00           C  
ATOM   1356  HB2 ASP    88      -5.416 -13.128 -24.022  1.00  0.00           H  
ATOM   1357  HB3 ASP    88      -7.105 -13.625 -23.930  1.00  0.00           H  
ATOM   1358  CG  ASP    88      -6.666 -11.636 -23.187  1.00  0.00           C  
ATOM   1359  OD1 ASP    88      -7.825 -11.233 -23.423  1.00  0.00           O  
ATOM   1360  OD2 ASP    88      -5.765 -10.854 -22.814  1.00  0.00           O  
ATOM   1361  C   ASP    88      -7.285 -14.474 -21.498  1.00  0.00           C  
ATOM   1362  O   ASP    88      -8.096 -13.818 -20.850  1.00  0.00           O  
ATOM   1363  N   LYS    89      -7.439 -15.789 -21.722  1.00  0.00           N  
ATOM   1364  H   LYS    89      -6.711 -16.249 -22.261  1.00  0.00           H  
ATOM   1365  CA  LYS    89      -8.611 -16.595 -21.323  1.00  0.00           C  
ATOM   1366  HA  LYS    89      -8.985 -16.159 -20.395  1.00  0.00           H  
ATOM   1367  CB  LYS    89      -9.767 -16.436 -22.341  1.00  0.00           C  
ATOM   1368  HB2 LYS    89     -10.504 -17.227 -22.198  1.00  0.00           H  
ATOM   1369  HB3 LYS    89     -10.272 -15.497 -22.107  1.00  0.00           H  
ATOM   1370  CG  LYS    89      -9.386 -16.365 -23.829  1.00  0.00           C  
ATOM   1371  HG2 LYS    89     -10.296 -16.208 -24.410  1.00  0.00           H  
ATOM   1372  HG3 LYS    89      -8.742 -15.501 -23.994  1.00  0.00           H  
ATOM   1373  CD  LYS    89      -8.689 -17.623 -24.352  1.00  0.00           C  
ATOM   1374  HD2 LYS    89      -7.845 -17.876 -23.713  1.00  0.00           H  
ATOM   1375  HD3 LYS    89      -9.393 -18.458 -24.350  1.00  0.00           H  
ATOM   1376  CE  LYS    89      -8.178 -17.359 -25.770  1.00  0.00           C  
ATOM   1377  HE2 LYS    89      -9.017 -17.065 -26.404  1.00  0.00           H  
ATOM   1378  HE3 LYS    89      -7.459 -16.535 -25.732  1.00  0.00           H  
ATOM   1379  NZ  LYS    89      -7.530 -18.570 -26.309  1.00  0.00           N  
ATOM   1380  HZ1 LYS    89      -8.174 -19.367 -26.339  1.00  0.00           H  
ATOM   1381  HZ2 LYS    89      -7.086 -18.452 -27.202  1.00  0.00           H  
ATOM   1382  HZ3 LYS    89      -6.873 -18.960 -25.626  1.00  0.00           H  
ATOM   1383  C   LYS    89      -8.285 -18.047 -20.914  1.00  0.00           C  
ATOM   1384  O   LYS    89      -9.169 -18.890 -20.849  1.00  0.00           O  
ATOM   1385  N   THR    90      -7.030 -18.305 -20.538  1.00  0.00           N  
ATOM   1386  H   THR    90      -6.350 -17.587 -20.724  1.00  0.00           H  
ATOM   1387  CA  THR    90      -6.568 -19.452 -19.720  1.00  0.00           C  
ATOM   1388  HA  THR    90      -5.508 -19.278 -19.543  1.00  0.00           H  
ATOM   1389  CB  THR    90      -7.223 -19.401 -18.319  1.00  0.00           C  
ATOM   1390  HB  THR    90      -8.294 -19.582 -18.413  1.00  0.00           H  
ATOM   1391  CG2 THR    90      -6.668 -20.369 -17.274  1.00  0.00           C  
ATOM   1392 HG21 THR    90      -5.581 -20.393 -17.325  1.00  0.00           H  
ATOM   1393 HG22 THR    90      -6.979 -20.059 -16.276  1.00  0.00           H  
ATOM   1394 HG23 THR    90      -7.059 -21.370 -17.454  1.00  0.00           H  
ATOM   1395  OG1 THR    90      -7.037 -18.111 -17.772  1.00  0.00           O  
ATOM   1396  HG1 THR    90      -7.786 -17.576 -18.041  1.00  0.00           H  
ATOM   1397  C   THR    90      -6.610 -20.850 -20.373  1.00  0.00           C  
ATOM   1398  O   THR    90      -6.153 -21.814 -19.765  1.00  0.00           O  
ATOM   1399  N   ASP    91      -7.040 -20.995 -21.632  1.00  0.00           N  
ATOM   1400  H   ASP    91      -7.343 -20.180 -22.144  1.00  0.00           H  
ATOM   1401  CA  ASP    91      -6.971 -22.282 -22.362  1.00  0.00           C  
ATOM   1402  HA  ASP    91      -7.420 -23.040 -21.721  1.00  0.00           H  
ATOM   1403  CB  ASP    91      -7.820 -22.254 -23.645  1.00  0.00           C  
ATOM   1404  HB2 ASP    91      -7.688 -23.199 -24.174  1.00  0.00           H  
ATOM   1405  HB3 ASP    91      -8.868 -22.194 -23.347  1.00  0.00           H  
ATOM   1406  CG  ASP    91      -7.549 -21.105 -24.618  1.00  0.00           C  
ATOM   1407  OD1 ASP    91      -6.674 -20.241 -24.373  1.00  0.00           O  
ATOM   1408  OD2 ASP    91      -8.264 -21.004 -25.640  1.00  0.00           O  
ATOM   1409  C   ASP    91      -5.525 -22.767 -22.622  1.00  0.00           C  
ATOM   1410  O   ASP    91      -5.291 -23.956 -22.828  1.00  0.00           O  
ATOM   1411  N   ARG    92      -4.541 -21.875 -22.470  1.00  0.00           N  
ATOM   1412  H   ARG    92      -4.849 -20.913 -22.391  1.00  0.00           H  
ATOM   1413  CA  ARG    92      -3.239 -22.186 -21.855  1.00  0.00           C  
ATOM   1414  HA  ARG    92      -3.281 -23.200 -21.460  1.00  0.00           H  
ATOM   1415  CB  ARG    92      -2.112 -22.150 -22.895  1.00  0.00           C  
ATOM   1416  HB2 ARG    92      -2.288 -22.948 -23.618  1.00  0.00           H  
ATOM   1417  HB3 ARG    92      -2.152 -21.198 -23.412  1.00  0.00           H  
ATOM   1418  CG  ARG    92      -0.700 -22.298 -22.308  1.00  0.00           C  
ATOM   1419  HG2 ARG    92      -0.470 -21.418 -21.704  1.00  0.00           H  
ATOM   1420  HG3 ARG    92      -0.644 -23.188 -21.680  1.00  0.00           H  
ATOM   1421  CD  ARG    92       0.323 -22.407 -23.446  1.00  0.00           C  
ATOM   1422  HD2 ARG    92       0.308 -23.422 -23.849  1.00  0.00           H  
ATOM   1423  HD3 ARG    92       0.035 -21.724 -24.246  1.00  0.00           H  
ATOM   1424  NE  ARG    92       1.686 -22.048 -23.018  1.00  0.00           N  
ATOM   1425  HE  ARG    92       2.041 -21.156 -23.318  1.00  0.00           H  
ATOM   1426  CZ  ARG    92       2.550 -22.817 -22.380  1.00  0.00           C  
ATOM   1427  NH1 ARG    92       2.277 -24.001 -21.920  1.00  0.00           N  
ATOM   1428 HH11 ARG    92       1.351 -24.397 -21.877  1.00  0.00           H  
ATOM   1429 HH12 ARG    92       3.048 -24.529 -21.503  1.00  0.00           H  
ATOM   1430  NH2 ARG    92       3.762 -22.397 -22.182  1.00  0.00           N  
ATOM   1431 HH21 ARG    92       4.114 -21.535 -22.549  1.00  0.00           H  
ATOM   1432 HH22 ARG    92       4.366 -23.042 -21.662  1.00  0.00           H  
ATOM   1433  C   ARG    92      -3.030 -21.237 -20.676  1.00  0.00           C  
ATOM   1434  O   ARG    92      -3.421 -20.070 -20.745  1.00  0.00           O  
ATOM   1435  N   LEU    93      -2.432 -21.751 -19.600  1.00  0.00           N  
ATOM   1436  H   LEU    93      -2.133 -22.710 -19.632  1.00  0.00           H  
ATOM   1437  CA  LEU    93      -2.269 -21.023 -18.342  1.00  0.00           C  
ATOM   1438  HA  LEU    93      -3.255 -20.643 -18.075  1.00  0.00           H  
ATOM   1439  CB  LEU    93      -1.850 -21.985 -17.217  1.00  0.00           C  
ATOM   1440  HB2 LEU    93      -1.985 -21.455 -16.273  1.00  0.00           H  
ATOM   1441  HB3 LEU    93      -2.530 -22.838 -17.187  1.00  0.00           H  
ATOM   1442  CG  LEU    93      -0.388 -22.467 -17.311  1.00  0.00           C  
ATOM   1443  HG  LEU    93       0.193 -21.816 -17.962  1.00  0.00           H  
ATOM   1444  CD1 LEU    93       0.253 -22.458 -15.929  1.00  0.00           C  
ATOM   1445 HD11 LEU    93      -0.367 -23.028 -15.242  1.00  0.00           H  
ATOM   1446 HD12 LEU    93       1.242 -22.908 -15.981  1.00  0.00           H  
ATOM   1447 HD13 LEU    93       0.357 -21.433 -15.576  1.00  0.00           H  
ATOM   1448  CD2 LEU    93      -0.343 -23.881 -17.872  1.00  0.00           C  
ATOM   1449 HD21 LEU    93      -0.849 -23.928 -18.832  1.00  0.00           H  
ATOM   1450 HD22 LEU    93       0.697 -24.162 -18.023  1.00  0.00           H  
ATOM   1451 HD23 LEU    93      -0.799 -24.580 -17.170  1.00  0.00           H  
ATOM   1452  C   LEU    93      -1.343 -19.795 -18.441  1.00  0.00           C  
ATOM   1453  O   LEU    93      -0.699 -19.517 -19.457  1.00  0.00           O  
ATOM   1454  N   LEU    94      -1.312 -19.033 -17.353  1.00  0.00           N  
ATOM   1455  H   LEU    94      -1.732 -19.390 -16.503  1.00  0.00           H  
ATOM   1456  CA  LEU    94      -0.840 -17.662 -17.313  1.00  0.00           C  
ATOM   1457  HA  LEU    94      -1.067 -17.193 -18.269  1.00  0.00           H  
ATOM   1458  CB  LEU    94      -1.615 -16.903 -16.209  1.00  0.00           C  
ATOM   1459  HB2 LEU    94      -1.339 -17.311 -15.238  1.00  0.00           H  
ATOM   1460  HB3 LEU    94      -1.269 -15.868 -16.218  1.00  0.00           H  
ATOM   1461  CG  LEU    94      -3.159 -16.872 -16.290  1.00  0.00           C  
ATOM   1462  HG  LEU    94      -3.497 -16.142 -15.553  1.00  0.00           H  
ATOM   1463  CD1 LEU    94      -3.635 -16.409 -17.664  1.00  0.00           C  
ATOM   1464 HD11 LEU    94      -3.459 -17.189 -18.404  1.00  0.00           H  
ATOM   1465 HD12 LEU    94      -4.705 -16.199 -17.632  1.00  0.00           H  
ATOM   1466 HD13 LEU    94      -3.085 -15.523 -17.957  1.00  0.00           H  
ATOM   1467  CD2 LEU    94      -3.885 -18.188 -15.994  1.00  0.00           C  
ATOM   1468 HD21 LEU    94      -3.412 -18.716 -15.171  1.00  0.00           H  
ATOM   1469 HD22 LEU    94      -4.921 -17.975 -15.728  1.00  0.00           H  
ATOM   1470 HD23 LEU    94      -3.892 -18.834 -16.867  1.00  0.00           H  
ATOM   1471  C   LEU    94       0.686 -17.598 -17.141  1.00  0.00           C  
ATOM   1472  O   LEU    94       1.174 -17.236 -16.077  1.00  0.00           O  
ATOM   1473  N   MET    95       1.450 -17.873 -18.206  1.00  0.00           N  
ATOM   1474  H   MET    95       0.989 -18.245 -19.027  1.00  0.00           H  
ATOM   1475  CA  MET    95       2.921 -17.703 -18.225  1.00  0.00           C  
ATOM   1476  HA  MET    95       3.347 -18.403 -17.503  1.00  0.00           H  
ATOM   1477  CB  MET    95       3.474 -18.055 -19.624  1.00  0.00           C  
ATOM   1478  HB2 MET    95       4.523 -18.313 -19.512  1.00  0.00           H  
ATOM   1479  HB3 MET    95       2.969 -18.943 -19.998  1.00  0.00           H  
ATOM   1480  CG  MET    95       3.389 -16.957 -20.695  1.00  0.00           C  
ATOM   1481  HG2 MET    95       3.953 -16.087 -20.360  1.00  0.00           H  
ATOM   1482  HG3 MET    95       3.887 -17.318 -21.597  1.00  0.00           H  
ATOM   1483  SD  MET    95       1.708 -16.441 -21.145  1.00  0.00           S  
ATOM   1484  CE  MET    95       1.213 -17.911 -22.083  1.00  0.00           C  
ATOM   1485  HE1 MET    95       1.103 -18.763 -21.412  1.00  0.00           H  
ATOM   1486  HE2 MET    95       0.265 -17.723 -22.582  1.00  0.00           H  
ATOM   1487  HE3 MET    95       1.974 -18.132 -22.833  1.00  0.00           H  
ATOM   1488  C   MET    95       3.348 -16.289 -17.782  1.00  0.00           C  
ATOM   1489  O   MET    95       4.289 -16.117 -17.014  1.00  0.00           O  
ATOM   1490  N   ARG    96       2.548 -15.287 -18.169  1.00  0.00           N  
ATOM   1491  H   ARG    96       1.843 -15.545 -18.844  1.00  0.00           H  
ATOM   1492  CA  ARG    96       2.580 -13.881 -17.727  1.00  0.00           C  
ATOM   1493  HA  ARG    96       3.571 -13.479 -17.948  1.00  0.00           H  
ATOM   1494  CB  ARG    96       1.541 -13.093 -18.553  1.00  0.00           C  
ATOM   1495  HB2 ARG    96       1.582 -12.042 -18.261  1.00  0.00           H  
ATOM   1496  HB3 ARG    96       1.793 -13.157 -19.609  1.00  0.00           H  
ATOM   1497  CG  ARG    96       0.109 -13.620 -18.368  1.00  0.00           C  
ATOM   1498  HG2 ARG    96       0.029 -14.634 -18.762  1.00  0.00           H  
ATOM   1499  HG3 ARG    96      -0.102 -13.662 -17.303  1.00  0.00           H  
ATOM   1500  CD  ARG    96      -0.938 -12.740 -19.071  1.00  0.00           C  
ATOM   1501  HD2 ARG    96      -0.672 -11.687 -18.959  1.00  0.00           H  
ATOM   1502  HD3 ARG    96      -0.932 -12.979 -20.135  1.00  0.00           H  
ATOM   1503  NE  ARG    96      -2.284 -12.970 -18.506  1.00  0.00           N  
ATOM   1504  HE  ARG    96      -2.932 -13.549 -19.033  1.00  0.00           H  
ATOM   1505  CZ  ARG    96      -2.623 -12.656 -17.267  1.00  0.00           C  
ATOM   1506  NH1 ARG    96      -1.942 -11.818 -16.546  1.00  0.00           N  
ATOM   1507 HH11 ARG    96      -1.125 -11.369 -16.909  1.00  0.00           H  
ATOM   1508 HH12 ARG    96      -2.129 -11.848 -15.541  1.00  0.00           H  
ATOM   1509  NH2 ARG    96      -3.623 -13.219 -16.663  1.00  0.00           N  
ATOM   1510 HH21 ARG    96      -4.182 -13.912 -17.124  1.00  0.00           H  
ATOM   1511 HH22 ARG    96      -3.634 -13.115 -15.644  1.00  0.00           H  
ATOM   1512  C   ARG    96       2.393 -13.658 -16.211  1.00  0.00           C  
ATOM   1513  O   ARG    96       2.427 -12.517 -15.765  1.00  0.00           O  
ATOM   1514  N   GLU    97       2.160 -14.713 -15.431  1.00  0.00           N  
ATOM   1515  H   GLU    97       2.084 -15.616 -15.881  1.00  0.00           H  
ATOM   1516  CA  GLU    97       2.039 -14.703 -13.969  1.00  0.00           C  
ATOM   1517  HA  GLU    97       2.554 -13.821 -13.596  1.00  0.00           H  
ATOM   1518  CB  GLU    97       0.567 -14.604 -13.529  1.00  0.00           C  
ATOM   1519  HB2 GLU    97       0.042 -15.502 -13.854  1.00  0.00           H  
ATOM   1520  HB3 GLU    97       0.569 -14.574 -12.443  1.00  0.00           H  
ATOM   1521  CG  GLU    97      -0.223 -13.377 -13.997  1.00  0.00           C  
ATOM   1522  HG2 GLU    97       0.294 -12.472 -13.673  1.00  0.00           H  
ATOM   1523  HG3 GLU    97      -0.265 -13.382 -15.084  1.00  0.00           H  
ATOM   1524  CD  GLU    97      -1.656 -13.372 -13.435  1.00  0.00           C  
ATOM   1525  OE1 GLU    97      -1.870 -13.916 -12.331  1.00  0.00           O  
ATOM   1526  OE2 GLU    97      -2.554 -12.844 -14.139  1.00  0.00           O  
ATOM   1527  C   GLU    97       2.671 -15.932 -13.267  1.00  0.00           C  
ATOM   1528  O   GLU    97       2.559 -16.037 -12.043  1.00  0.00           O  
ATOM   1529  N   PHE    98       3.307 -16.876 -13.979  1.00  0.00           N  
ATOM   1530  H   PHE    98       3.444 -16.746 -14.974  1.00  0.00           H  
ATOM   1531  CA  PHE    98       3.617 -18.207 -13.428  1.00  0.00           C  
ATOM   1532  HA  PHE    98       3.688 -18.103 -12.349  1.00  0.00           H  
ATOM   1533  CB  PHE    98       2.427 -19.142 -13.710  1.00  0.00           C  
ATOM   1534  HB2 PHE    98       1.498 -18.630 -13.459  1.00  0.00           H  
ATOM   1535  HB3 PHE    98       2.396 -19.379 -14.775  1.00  0.00           H  
ATOM   1536  CG  PHE    98       2.497 -20.423 -12.911  1.00  0.00           C  
ATOM   1537  CD1 PHE    98       1.960 -20.475 -11.611  1.00  0.00           C  
ATOM   1538  HD1 PHE    98       1.420 -19.628 -11.219  1.00  0.00           H  
ATOM   1539  CE1 PHE    98       2.178 -21.605 -10.801  1.00  0.00           C  
ATOM   1540  HE1 PHE    98       1.786 -21.640  -9.794  1.00  0.00           H  
ATOM   1541  CZ  PHE    98       2.953 -22.673 -11.286  1.00  0.00           C  
ATOM   1542  HZ  PHE    98       3.154 -23.533 -10.658  1.00  0.00           H  
ATOM   1543  CE2 PHE    98       3.471 -22.625 -12.590  1.00  0.00           C  
ATOM   1544  HE2 PHE    98       4.082 -23.433 -12.964  1.00  0.00           H  
ATOM   1545  CD2 PHE    98       3.225 -21.515 -13.411  1.00  0.00           C  
ATOM   1546  HD2 PHE    98       3.658 -21.474 -14.402  1.00  0.00           H  
ATOM   1547  C   PHE    98       4.954 -18.810 -13.936  1.00  0.00           C  
ATOM   1548  O   PHE    98       5.223 -18.735 -15.135  1.00  0.00           O  
ATOM   1549  N   PRO    99       5.792 -19.405 -13.054  1.00  0.00           N  
ATOM   1550  CD  PRO    99       5.575 -19.542 -11.617  1.00  0.00           C  
ATOM   1551  HD2 PRO    99       4.603 -19.971 -11.390  1.00  0.00           H  
ATOM   1552  HD3 PRO    99       5.673 -18.565 -11.142  1.00  0.00           H  
ATOM   1553  CG  PRO    99       6.669 -20.472 -11.106  1.00  0.00           C  
ATOM   1554  HG2 PRO    99       6.364 -21.511 -11.243  1.00  0.00           H  
ATOM   1555  HG3 PRO    99       6.916 -20.273 -10.063  1.00  0.00           H  
ATOM   1556  CB  PRO    99       7.828 -20.145 -12.040  1.00  0.00           C  
ATOM   1557  HB2 PRO    99       8.553 -20.960 -12.071  1.00  0.00           H  
ATOM   1558  HB3 PRO    99       8.318 -19.233 -11.710  1.00  0.00           H  
ATOM   1559  CA  PRO    99       7.133 -19.908 -13.389  1.00  0.00           C  
ATOM   1560  HA  PRO    99       7.676 -19.138 -13.939  1.00  0.00           H  
ATOM   1561  C   PRO    99       7.179 -21.206 -14.213  1.00  0.00           C  
ATOM   1562  O   PRO    99       6.221 -21.970 -14.291  1.00  0.00           O  
ATOM   1563  N   MET   100       8.370 -21.488 -14.749  1.00  0.00           N  
ATOM   1564  H   MET   100       9.096 -20.801 -14.629  1.00  0.00           H  
ATOM   1565  CA  MET   100       8.788 -22.780 -15.310  1.00  0.00           C  
ATOM   1566  HA  MET   100       8.192 -22.994 -16.197  1.00  0.00           H  
ATOM   1567  CB  MET   100      10.273 -22.646 -15.713  1.00  0.00           C  
ATOM   1568  HB2 MET   100      10.340 -22.012 -16.597  1.00  0.00           H  
ATOM   1569  HB3 MET   100      10.804 -22.147 -14.902  1.00  0.00           H  
ATOM   1570  CG  MET   100      11.007 -23.965 -15.999  1.00  0.00           C  
ATOM   1571  HG2 MET   100      11.021 -24.578 -15.097  1.00  0.00           H  
ATOM   1572  HG3 MET   100      10.457 -24.509 -16.765  1.00  0.00           H  
ATOM   1573  SD  MET   100      12.723 -23.775 -16.561  1.00  0.00           S  
ATOM   1574  CE  MET   100      13.518 -23.116 -15.073  1.00  0.00           C  
ATOM   1575  HE1 MET   100      13.346 -23.791 -14.236  1.00  0.00           H  
ATOM   1576  HE2 MET   100      14.590 -23.026 -15.252  1.00  0.00           H  
ATOM   1577  HE3 MET   100      13.114 -22.131 -14.843  1.00  0.00           H  
ATOM   1578  C   MET   100       8.606 -23.942 -14.316  1.00  0.00           C  
ATOM   1579  O   MET   100       8.869 -23.784 -13.124  1.00  0.00           O  
ATOM   1580  N   MET   101       8.245 -25.128 -14.822  1.00  0.00           N  
ATOM   1581  H   MET   101       7.981 -25.170 -15.801  1.00  0.00           H  
ATOM   1582  CA  MET   101       8.181 -26.379 -14.042  1.00  0.00           C  
ATOM   1583  HA  MET   101       8.688 -26.229 -13.087  1.00  0.00           H  
ATOM   1584  CB  MET   101       6.721 -26.738 -13.743  1.00  0.00           C  
ATOM   1585  HB2 MET   101       6.180 -26.887 -14.678  1.00  0.00           H  
ATOM   1586  HB3 MET   101       6.702 -27.675 -13.186  1.00  0.00           H  
ATOM   1587  CG  MET   101       6.008 -25.666 -12.917  1.00  0.00           C  
ATOM   1588  HG2 MET   101       6.620 -25.410 -12.051  1.00  0.00           H  
ATOM   1589  HG3 MET   101       5.897 -24.771 -13.528  1.00  0.00           H  
ATOM   1590  SD  MET   101       4.370 -26.173 -12.340  1.00  0.00           S  
ATOM   1591  CE  MET   101       4.813 -27.323 -11.011  1.00  0.00           C  
ATOM   1592  HE1 MET   101       5.452 -26.816 -10.287  1.00  0.00           H  
ATOM   1593  HE2 MET   101       3.907 -27.661 -10.508  1.00  0.00           H  
ATOM   1594  HE3 MET   101       5.336 -28.186 -11.421  1.00  0.00           H  
ATOM   1595  C   MET   101       8.875 -27.586 -14.696  1.00  0.00           C  
ATOM   1596  O   MET   101       9.083 -28.594 -14.027  1.00  0.00           O  
ATOM   1597  N   ASN   102       9.234 -27.499 -15.979  1.00  0.00           N  
ATOM   1598  H   ASN   102       9.040 -26.639 -16.472  1.00  0.00           H  
ATOM   1599  CA  ASN   102       9.883 -28.557 -16.757  1.00  0.00           C  
ATOM   1600  HA  ASN   102      10.163 -29.387 -16.103  1.00  0.00           H  
ATOM   1601  CB  ASN   102       8.908 -29.076 -17.835  1.00  0.00           C  
ATOM   1602  HB2 ASN   102       8.673 -28.264 -18.524  1.00  0.00           H  
ATOM   1603  HB3 ASN   102       9.398 -29.868 -18.401  1.00  0.00           H  
ATOM   1604  CG  ASN   102       7.605 -29.639 -17.293  1.00  0.00           C  
ATOM   1605  OD1 ASN   102       7.431 -30.835 -17.140  1.00  0.00           O  
ATOM   1606  ND2 ASN   102       6.624 -28.808 -17.030  1.00  0.00           N  
ATOM   1607 HD21 ASN   102       6.773 -27.811 -17.140  1.00  0.00           H  
ATOM   1608 HD22 ASN   102       5.780 -29.209 -16.669  1.00  0.00           H  
ATOM   1609  C   ASN   102      11.164 -28.011 -17.408  1.00  0.00           C  
ATOM   1610  O   ASN   102      11.212 -26.832 -17.751  1.00  0.00           O  
ATOM   1611  N   ASP   103      12.166 -28.860 -17.655  1.00  0.00           N  
ATOM   1612  H   ASP   103      12.121 -29.809 -17.280  1.00  0.00           H  
ATOM   1613  CA  ASP   103      13.464 -28.470 -18.236  1.00  0.00           C  
ATOM   1614  HA  ASP   103      13.938 -27.761 -17.555  1.00  0.00           H  
ATOM   1615  CB  ASP   103      14.397 -29.697 -18.367  1.00  0.00           C  
ATOM   1616  HB2 ASP   103      14.078 -30.275 -19.236  1.00  0.00           H  
ATOM   1617  HB3 ASP   103      15.408 -29.339 -18.570  1.00  0.00           H  
ATOM   1618  CG  ASP   103      14.425 -30.656 -17.165  1.00  0.00           C  
ATOM   1619  OD1 ASP   103      15.534 -30.897 -16.638  1.00  0.00           O  
ATOM   1620  OD2 ASP   103      13.342 -31.180 -16.812  1.00  0.00           O  
ATOM   1621  C   ASP   103      13.339 -27.774 -19.608  1.00  0.00           C  
ATOM   1622  O   ASP   103      14.166 -26.944 -19.973  1.00  0.00           O  
ATOM   1623  N   GLY   104      12.270 -28.067 -20.357  1.00  0.00           N  
ATOM   1624  H   GLY   104      11.624 -28.735 -19.968  1.00  0.00           H  
ATOM   1625  CA  GLY   104      11.882 -27.363 -21.585  1.00  0.00           C  
ATOM   1626  HA2 GLY   104      12.780 -27.087 -22.138  1.00  0.00           H  
ATOM   1627  HA3 GLY   104      11.286 -28.029 -22.208  1.00  0.00           H  
ATOM   1628  C   GLY   104      11.074 -26.082 -21.337  1.00  0.00           C  
ATOM   1629  O   GLY   104      10.078 -25.874 -22.023  1.00  0.00           O  
ATOM   1630  N   PHE   105      11.446 -25.287 -20.328  1.00  0.00           N  
ATOM   1631  H   PHE   105      12.264 -25.595 -19.814  1.00  0.00           H  
ATOM   1632  CA  PHE   105      10.806 -24.056 -19.814  1.00  0.00           C  
ATOM   1633  HA  PHE   105      11.383 -23.798 -18.930  1.00  0.00           H  
ATOM   1634  CB  PHE   105      11.017 -22.873 -20.789  1.00  0.00           C  
ATOM   1635  HB2 PHE   105      11.342 -22.018 -20.194  1.00  0.00           H  
ATOM   1636  HB3 PHE   105      11.844 -23.095 -21.466  1.00  0.00           H  
ATOM   1637  CG  PHE   105       9.814 -22.416 -21.606  1.00  0.00           C  
ATOM   1638  CD1 PHE   105       8.928 -21.456 -21.078  1.00  0.00           C  
ATOM   1639  HD1 PHE   105       9.086 -21.086 -20.077  1.00  0.00           H  
ATOM   1640  CE1 PHE   105       7.852 -20.973 -21.846  1.00  0.00           C  
ATOM   1641  HE1 PHE   105       7.192 -20.220 -21.440  1.00  0.00           H  
ATOM   1642  CZ  PHE   105       7.654 -21.454 -23.152  1.00  0.00           C  
ATOM   1643  HZ  PHE   105       6.843 -21.070 -23.754  1.00  0.00           H  
ATOM   1644  CE2 PHE   105       8.526 -22.423 -23.680  1.00  0.00           C  
ATOM   1645  HE2 PHE   105       8.379 -22.793 -24.684  1.00  0.00           H  
ATOM   1646  CD2 PHE   105       9.604 -22.899 -22.911  1.00  0.00           C  
ATOM   1647  HD2 PHE   105      10.279 -23.632 -23.326  1.00  0.00           H  
ATOM   1648  C   PHE   105       9.354 -24.163 -19.296  1.00  0.00           C  
ATOM   1649  O   PHE   105       8.910 -23.305 -18.533  1.00  0.00           O  
ATOM   1650  N   ASP   106       8.592 -25.180 -19.698  1.00  0.00           N  
ATOM   1651  H   ASP   106       9.006 -25.797 -20.384  1.00  0.00           H  
ATOM   1652  CA  ASP   106       7.131 -25.135 -19.638  1.00  0.00           C  
ATOM   1653  HA  ASP   106       6.861 -24.108 -19.894  1.00  0.00           H  
ATOM   1654  CB  ASP   106       6.557 -26.051 -20.739  1.00  0.00           C  
ATOM   1655  HB2 ASP   106       7.162 -25.954 -21.642  1.00  0.00           H  
ATOM   1656  HB3 ASP   106       6.598 -27.090 -20.405  1.00  0.00           H  
ATOM   1657  CG  ASP   106       5.118 -25.673 -21.101  1.00  0.00           C  
ATOM   1658  OD1 ASP   106       4.706 -24.529 -20.811  1.00  0.00           O  
ATOM   1659  OD2 ASP   106       4.345 -26.514 -21.588  1.00  0.00           O  
ATOM   1660  C   ASP   106       6.480 -25.426 -18.263  1.00  0.00           C  
ATOM   1661  O   ASP   106       7.074 -26.013 -17.354  1.00  0.00           O  
ATOM   1662  N   HIE   107       5.201 -25.059 -18.150  1.00  0.00           N  
ATOM   1663  H   HIE   107       4.834 -24.533 -18.942  1.00  0.00           H  
ATOM   1664  CA  HIE   107       4.250 -25.285 -17.047  1.00  0.00           C  
ATOM   1665  HA  HIE   107       4.661 -26.035 -16.372  1.00  0.00           H  
ATOM   1666  CB  HIE   107       4.101 -23.977 -16.257  1.00  0.00           C  
ATOM   1667  HB2 HIE   107       3.262 -24.044 -15.566  1.00  0.00           H  
ATOM   1668  HB3 HIE   107       5.005 -23.839 -15.665  1.00  0.00           H  
ATOM   1669  CG  HIE   107       3.933 -22.775 -17.152  1.00  0.00           C  
ATOM   1670  ND1 HIE   107       2.939 -22.617 -18.119  1.00  0.00           N  
ATOM   1671  CE1 HIE   107       3.238 -21.488 -18.769  1.00  0.00           C  
ATOM   1672  HE1 HIE   107       2.659 -21.094 -19.592  1.00  0.00           H  
ATOM   1673  NE2 HIE   107       4.359 -20.939 -18.270  1.00  0.00           N  
ATOM   1674  HE2 HIE   107       4.816 -20.098 -18.597  1.00  0.00           H  
ATOM   1675  CD2 HIE   107       4.813 -21.741 -17.254  1.00  0.00           C  
ATOM   1676  HD2 HIE   107       5.716 -21.613 -16.676  1.00  0.00           H  
ATOM   1677  C   HIE   107       2.886 -25.850 -17.524  1.00  0.00           C  
ATOM   1678  O   HIE   107       1.981 -26.045 -16.706  1.00  0.00           O  
ATOM   1679  N   LEU   108       2.792 -26.218 -18.814  1.00  0.00           N  
ATOM   1680  H   LEU   108       3.561 -25.947 -19.413  1.00  0.00           H  
ATOM   1681  CA  LEU   108       1.792 -27.090 -19.456  1.00  0.00           C  
ATOM   1682  HA  LEU   108       2.203 -27.294 -20.445  1.00  0.00           H  
ATOM   1683  CB  LEU   108       1.740 -28.472 -18.757  1.00  0.00           C  
ATOM   1684  HB2 LEU   108       1.314 -28.329 -17.765  1.00  0.00           H  
ATOM   1685  HB3 LEU   108       1.067 -29.125 -19.315  1.00  0.00           H  
ATOM   1686  CG  LEU   108       3.093 -29.197 -18.590  1.00  0.00           C  
ATOM   1687  HG  LEU   108       3.824 -28.530 -18.133  1.00  0.00           H  
ATOM   1688  CD1 LEU   108       2.923 -30.398 -17.659  1.00  0.00           C  
ATOM   1689 HD11 LEU   108       2.192 -31.093 -18.073  1.00  0.00           H  
ATOM   1690 HD12 LEU   108       3.879 -30.909 -17.537  1.00  0.00           H  
ATOM   1691 HD13 LEU   108       2.581 -30.059 -16.681  1.00  0.00           H  
ATOM   1692  CD2 LEU   108       3.649 -29.705 -19.920  1.00  0.00           C  
ATOM   1693 HD21 LEU   108       3.839 -28.865 -20.588  1.00  0.00           H  
ATOM   1694 HD22 LEU   108       4.594 -30.221 -19.749  1.00  0.00           H  
ATOM   1695 HD23 LEU   108       2.941 -30.387 -20.390  1.00  0.00           H  
ATOM   1696  C   LEU   108       0.414 -26.468 -19.791  1.00  0.00           C  
ATOM   1697  O   LEU   108       0.296 -25.669 -20.725  1.00  0.00           O  
ATOM   1698  N   SER   109      -0.653 -26.909 -19.116  1.00  0.00           N  
ATOM   1699  H   SER   109      -0.474 -27.459 -18.287  1.00  0.00           H  
ATOM   1700  CA  SER   109      -2.062 -26.793 -19.542  1.00  0.00           C  
ATOM   1701  HA  SER   109      -2.140 -26.072 -20.355  1.00  0.00           H  
ATOM   1702  CB  SER   109      -2.512 -28.174 -20.070  1.00  0.00           C  
ATOM   1703  HB2 SER   109      -2.037 -28.362 -21.034  1.00  0.00           H  
ATOM   1704  HB3 SER   109      -2.177 -28.941 -19.373  1.00  0.00           H  
ATOM   1705  OG  SER   109      -3.919 -28.271 -20.212  1.00  0.00           O  
ATOM   1706  HG  SER   109      -4.208 -29.212 -20.307  1.00  0.00           H  
ATOM   1707  C   SER   109      -2.965 -26.327 -18.384  1.00  0.00           C  
ATOM   1708  O   SER   109      -2.622 -26.586 -17.230  1.00  0.00           O  
ATOM   1709  N   PRO   110      -4.152 -25.725 -18.624  1.00  0.00           N  
ATOM   1710  CD  PRO   110      -4.680 -25.264 -19.901  1.00  0.00           C  
ATOM   1711  HD2 PRO   110      -4.320 -25.839 -20.753  1.00  0.00           H  
ATOM   1712  HD3 PRO   110      -4.429 -24.212 -20.025  1.00  0.00           H  
ATOM   1713  CG  PRO   110      -6.193 -25.398 -19.776  1.00  0.00           C  
ATOM   1714  HG2 PRO   110      -6.489 -26.436 -19.938  1.00  0.00           H  
ATOM   1715  HG3 PRO   110      -6.719 -24.735 -20.460  1.00  0.00           H  
ATOM   1716  CB  PRO   110      -6.417 -25.007 -18.317  1.00  0.00           C  
ATOM   1717  HB2 PRO   110      -7.363 -25.396 -17.937  1.00  0.00           H  
ATOM   1718  HB3 PRO   110      -6.392 -23.922 -18.218  1.00  0.00           H  
ATOM   1719  CA  PRO   110      -5.204 -25.611 -17.602  1.00  0.00           C  
ATOM   1720  HA  PRO   110      -4.872 -24.931 -16.819  1.00  0.00           H  
ATOM   1721  C   PRO   110      -5.574 -26.950 -16.938  1.00  0.00           C  
ATOM   1722  O   PRO   110      -6.107 -26.946 -15.829  1.00  0.00           O  
ATOM   1723  N   ASP   111      -5.213 -28.096 -17.525  1.00  0.00           N  
ATOM   1724  H   ASP   111      -4.835 -28.058 -18.468  1.00  0.00           H  
ATOM   1725  CA  ASP   111      -5.197 -29.386 -16.829  1.00  0.00           C  
ATOM   1726  HA  ASP   111      -6.227 -29.703 -16.671  1.00  0.00           H  
ATOM   1727  CB  ASP   111      -4.453 -30.440 -17.652  1.00  0.00           C  
ATOM   1728  HB2 ASP   111      -3.537 -30.021 -18.065  1.00  0.00           H  
ATOM   1729  HB3 ASP   111      -4.169 -31.270 -17.003  1.00  0.00           H  
ATOM   1730  CG  ASP   111      -5.333 -31.007 -18.740  1.00  0.00           C  
ATOM   1731  OD1 ASP   111      -6.248 -31.760 -18.322  1.00  0.00           O  
ATOM   1732  OD2 ASP   111      -5.066 -30.682 -19.915  1.00  0.00           O  
ATOM   1733  C   ASP   111      -4.498 -29.346 -15.473  1.00  0.00           C  
ATOM   1734  O   ASP   111      -4.959 -30.022 -14.557  1.00  0.00           O  
ATOM   1735  N   MET   112      -3.399 -28.602 -15.362  1.00  0.00           N  
ATOM   1736  H   MET   112      -3.094 -28.081 -16.180  1.00  0.00           H  
ATOM   1737  CA  MET   112      -2.602 -28.437 -14.151  1.00  0.00           C  
ATOM   1738  HA  MET   112      -2.575 -29.381 -13.606  1.00  0.00           H  
ATOM   1739  CB  MET   112      -1.164 -28.063 -14.535  1.00  0.00           C  
ATOM   1740  HB2 MET   112      -1.185 -27.272 -15.281  1.00  0.00           H  
ATOM   1741  HB3 MET   112      -0.668 -27.673 -13.649  1.00  0.00           H  
ATOM   1742  CG  MET   112      -0.286 -29.208 -15.056  1.00  0.00           C  
ATOM   1743  HG2 MET   112       0.712 -28.797 -15.214  1.00  0.00           H  
ATOM   1744  HG3 MET   112      -0.200 -29.967 -14.277  1.00  0.00           H  
ATOM   1745  SD  MET   112      -0.791 -30.005 -16.608  1.00  0.00           S  
ATOM   1746  CE  MET   112      -1.491 -31.538 -15.944  1.00  0.00           C  
ATOM   1747  HE1 MET   112      -2.300 -31.304 -15.253  1.00  0.00           H  
ATOM   1748  HE2 MET   112      -1.875 -32.145 -16.765  1.00  0.00           H  
ATOM   1749  HE3 MET   112      -0.715 -32.095 -15.418  1.00  0.00           H  
ATOM   1750  C   MET   112      -3.200 -27.391 -13.198  1.00  0.00           C  
ATOM   1751  O   MET   112      -2.907 -27.459 -12.010  1.00  0.00           O  
ATOM   1752  N   ILE   113      -4.087 -26.498 -13.657  1.00  0.00           N  
ATOM   1753  H   ILE   113      -4.290 -26.494 -14.646  1.00  0.00           H  
ATOM   1754  CA  ILE   113      -4.950 -25.698 -12.763  1.00  0.00           C  
ATOM   1755  HA  ILE   113      -4.344 -25.285 -11.956  1.00  0.00           H  
ATOM   1756  CB  ILE   113      -5.626 -24.520 -13.513  1.00  0.00           C  
ATOM   1757  HB  ILE   113      -6.185 -24.915 -14.359  1.00  0.00           H  
ATOM   1758  CG2 ILE   113      -6.627 -23.787 -12.596  1.00  0.00           C  
ATOM   1759 HG21 ILE   113      -6.110 -23.390 -11.721  1.00  0.00           H  
ATOM   1760 HG22 ILE   113      -7.109 -22.969 -13.129  1.00  0.00           H  
ATOM   1761 HG23 ILE   113      -7.416 -24.461 -12.264  1.00  0.00           H  
ATOM   1762  CG1 ILE   113      -4.576 -23.524 -14.050  1.00  0.00           C  
ATOM   1763 HG12 ILE   113      -4.129 -23.005 -13.205  1.00  0.00           H  
ATOM   1764 HG13 ILE   113      -3.789 -24.068 -14.573  1.00  0.00           H  
ATOM   1765  CD1 ILE   113      -5.129 -22.476 -15.025  1.00  0.00           C  
ATOM   1766 HD11 ILE   113      -5.801 -21.791 -14.510  1.00  0.00           H  
ATOM   1767 HD12 ILE   113      -4.304 -21.898 -15.438  1.00  0.00           H  
ATOM   1768 HD13 ILE   113      -5.662 -22.967 -15.839  1.00  0.00           H  
ATOM   1769  C   ILE   113      -5.987 -26.631 -12.125  1.00  0.00           C  
ATOM   1770  O   ILE   113      -6.089 -26.724 -10.904  1.00  0.00           O  
ATOM   1771  N   ILE   114      -6.687 -27.401 -12.966  1.00  0.00           N  
ATOM   1772  H   ILE   114      -6.528 -27.257 -13.959  1.00  0.00           H  
ATOM   1773  CA  ILE   114      -7.698 -28.403 -12.578  1.00  0.00           C  
ATOM   1774  HA  ILE   114      -8.473 -27.909 -11.991  1.00  0.00           H  
ATOM   1775  CB  ILE   114      -8.345 -28.964 -13.875  1.00  0.00           C  
ATOM   1776  HB  ILE   114      -7.538 -29.289 -14.532  1.00  0.00           H  
ATOM   1777  CG2 ILE   114      -9.258 -30.181 -13.630  1.00  0.00           C  
ATOM   1778 HG21 ILE   114     -10.036 -29.917 -12.911  1.00  0.00           H  
ATOM   1779 HG22 ILE   114      -9.732 -30.507 -14.554  1.00  0.00           H  
ATOM   1780 HG23 ILE   114      -8.688 -31.018 -13.230  1.00  0.00           H  
ATOM   1781  CG1 ILE   114      -9.148 -27.858 -14.607  1.00  0.00           C  
ATOM   1782 HG12 ILE   114     -10.096 -27.693 -14.092  1.00  0.00           H  
ATOM   1783 HG13 ILE   114      -8.599 -26.918 -14.583  1.00  0.00           H  
ATOM   1784  CD1 ILE   114      -9.421 -28.168 -16.086  1.00  0.00           C  
ATOM   1785 HD11 ILE   114     -10.087 -29.024 -16.185  1.00  0.00           H  
ATOM   1786 HD12 ILE   114      -9.896 -27.304 -16.550  1.00  0.00           H  
ATOM   1787 HD13 ILE   114      -8.483 -28.373 -16.604  1.00  0.00           H  
ATOM   1788  C   ILE   114      -7.102 -29.508 -11.679  1.00  0.00           C  
ATOM   1789  O   ILE   114      -7.829 -30.172 -10.946  1.00  0.00           O  
ATOM   1790  N   LYS   115      -5.777 -29.702 -11.719  1.00  0.00           N  
ATOM   1791  H   LYS   115      -5.266 -29.139 -12.382  1.00  0.00           H  
ATOM   1792  CA  LYS   115      -5.020 -30.711 -10.957  1.00  0.00           C  
ATOM   1793  HA  LYS   115      -5.704 -31.212 -10.268  1.00  0.00           H  
ATOM   1794  CB  LYS   115      -4.459 -31.784 -11.917  1.00  0.00           C  
ATOM   1795  HB2 LYS   115      -3.747 -31.299 -12.586  1.00  0.00           H  
ATOM   1796  HB3 LYS   115      -3.918 -32.538 -11.343  1.00  0.00           H  
ATOM   1797  CG  LYS   115      -5.555 -32.495 -12.743  1.00  0.00           C  
ATOM   1798  HG2 LYS   115      -6.086 -33.205 -12.108  1.00  0.00           H  
ATOM   1799  HG3 LYS   115      -6.282 -31.767 -13.092  1.00  0.00           H  
ATOM   1800  CD  LYS   115      -4.977 -33.228 -13.967  1.00  0.00           C  
ATOM   1801  HD2 LYS   115      -4.183 -32.629 -14.415  1.00  0.00           H  
ATOM   1802  HD3 LYS   115      -4.539 -34.171 -13.636  1.00  0.00           H  
ATOM   1803  CE  LYS   115      -6.036 -33.509 -15.049  1.00  0.00           C  
ATOM   1804  HE2 LYS   115      -5.571 -34.111 -15.835  1.00  0.00           H  
ATOM   1805  HE3 LYS   115      -6.851 -34.094 -14.613  1.00  0.00           H  
ATOM   1806  NZ  LYS   115      -6.562 -32.256 -15.647  1.00  0.00           N  
ATOM   1807  HZ1 LYS   115      -6.500 -32.267 -16.673  1.00  0.00           H  
ATOM   1808  HZ2 LYS   115      -7.529 -32.104 -15.404  1.00  0.00           H  
ATOM   1809  HZ3 LYS   115      -6.020 -31.461 -15.317  1.00  0.00           H  
ATOM   1810  C   LYS   115      -3.955 -30.065 -10.051  1.00  0.00           C  
ATOM   1811  O   LYS   115      -2.870 -30.618  -9.883  1.00  0.00           O  
ATOM   1812  N   THR   116      -4.247 -28.868  -9.526  1.00  0.00           N  
ATOM   1813  H   THR   116      -5.123 -28.451  -9.814  1.00  0.00           H  
ATOM   1814  CA  THR   116      -3.545 -28.214  -8.396  1.00  0.00           C  
ATOM   1815  HA  THR   116      -3.830 -27.163  -8.424  1.00  0.00           H  
ATOM   1816  CB  THR   116      -4.033 -28.759  -7.038  1.00  0.00           C  
ATOM   1817  HB  THR   116      -3.565 -28.181  -6.241  1.00  0.00           H  
ATOM   1818  CG2 THR   116      -5.550 -28.658  -6.868  1.00  0.00           C  
ATOM   1819 HG21 THR   116      -6.059 -29.311  -7.576  1.00  0.00           H  
ATOM   1820 HG22 THR   116      -5.816 -28.963  -5.856  1.00  0.00           H  
ATOM   1821 HG23 THR   116      -5.873 -27.629  -7.023  1.00  0.00           H  
ATOM   1822  OG1 THR   116      -3.675 -30.111  -6.883  1.00  0.00           O  
ATOM   1823  HG1 THR   116      -2.711 -30.141  -6.919  1.00  0.00           H  
ATOM   1824  C   THR   116      -2.009 -28.221  -8.496  1.00  0.00           C  
ATOM   1825  O   THR   116      -1.315 -28.553  -7.537  1.00  0.00           O  
ATOM   1826  N   THR   117      -1.479 -27.895  -9.676  1.00  0.00           N  
ATOM   1827  H   THR   117      -2.132 -27.656 -10.413  1.00  0.00           H  
ATOM   1828  CA  THR   117      -0.059 -28.039 -10.050  1.00  0.00           C  
ATOM   1829  HA  THR   117       0.528 -28.290  -9.166  1.00  0.00           H  
ATOM   1830  CB  THR   117       0.091 -29.202 -11.048  1.00  0.00           C  
ATOM   1831  HB  THR   117      -0.616 -29.064 -11.865  1.00  0.00           H  
ATOM   1832  CG2 THR   117       1.493 -29.346 -11.643  1.00  0.00           C  
ATOM   1833 HG21 THR   117       2.226 -29.422 -10.840  1.00  0.00           H  
ATOM   1834 HG22 THR   117       1.538 -30.248 -12.254  1.00  0.00           H  
ATOM   1835 HG23 THR   117       1.730 -28.490 -12.274  1.00  0.00           H  
ATOM   1836  OG1 THR   117      -0.188 -30.436 -10.429  1.00  0.00           O  
ATOM   1837  HG1 THR   117      -1.117 -30.439 -10.135  1.00  0.00           H  
ATOM   1838  C   THR   117       0.540 -26.747 -10.622  1.00  0.00           C  
ATOM   1839  O   THR   117       1.657 -26.389 -10.257  1.00  0.00           O  
ATOM   1840  N   SER   118      -0.180 -26.016 -11.481  1.00  0.00           N  
ATOM   1841  H   SER   118      -1.123 -26.308 -11.708  1.00  0.00           H  
ATOM   1842  CA  SER   118       0.280 -24.747 -12.076  1.00  0.00           C  
ATOM   1843  HA  SER   118       0.936 -24.263 -11.357  1.00  0.00           H  
ATOM   1844  CB  SER   118       1.101 -24.997 -13.356  1.00  0.00           C  
ATOM   1845  HB2 SER   118       1.615 -24.079 -13.633  1.00  0.00           H  
ATOM   1846  HB3 SER   118       1.842 -25.767 -13.158  1.00  0.00           H  
ATOM   1847  OG  SER   118       0.312 -25.399 -14.453  1.00  0.00           O  
ATOM   1848  HG  SER   118       0.896 -25.573 -15.216  1.00  0.00           H  
ATOM   1849  C   SER   118      -0.889 -23.786 -12.322  1.00  0.00           C  
ATOM   1850  O   SER   118      -2.046 -24.193 -12.223  1.00  0.00           O  
ATOM   1851  N   GLY   119      -0.627 -22.500 -12.596  1.00  0.00           N  
ATOM   1852  H   GLY   119       0.334 -22.197 -12.680  1.00  0.00           H  
ATOM   1853  CA  GLY   119      -1.715 -21.552 -12.873  1.00  0.00           C  
ATOM   1854  HA2 GLY   119      -2.234 -21.892 -13.769  1.00  0.00           H  
ATOM   1855  HA3 GLY   119      -2.429 -21.582 -12.049  1.00  0.00           H  
ATOM   1856  C   GLY   119      -1.318 -20.097 -13.117  1.00  0.00           C  
ATOM   1857  O   GLY   119      -1.117 -19.697 -14.262  1.00  0.00           O  
ATOM   1858  N   MET   120      -1.319 -19.285 -12.054  1.00  0.00           N  
ATOM   1859  H   MET   120      -1.442 -19.700 -11.143  1.00  0.00           H  
ATOM   1860  CA  MET   120      -1.235 -17.814 -12.106  1.00  0.00           C  
ATOM   1861  HA  MET   120      -0.570 -17.529 -12.922  1.00  0.00           H  
ATOM   1862  CB  MET   120      -2.639 -17.260 -12.420  1.00  0.00           C  
ATOM   1863  HB2 MET   120      -2.541 -16.231 -12.744  1.00  0.00           H  
ATOM   1864  HB3 MET   120      -3.057 -17.810 -13.257  1.00  0.00           H  
ATOM   1865  CG  MET   120      -3.645 -17.334 -11.264  1.00  0.00           C  
ATOM   1866  HG2 MET   120      -3.741 -18.373 -10.951  1.00  0.00           H  
ATOM   1867  HG3 MET   120      -3.275 -16.756 -10.419  1.00  0.00           H  
ATOM   1868  SD  MET   120      -5.299 -16.717 -11.680  1.00  0.00           S  
ATOM   1869  CE  MET   120      -4.940 -14.953 -11.925  1.00  0.00           C  
ATOM   1870  HE1 MET   120      -4.327 -14.815 -12.816  1.00  0.00           H  
ATOM   1871  HE2 MET   120      -5.874 -14.406 -12.051  1.00  0.00           H  
ATOM   1872  HE3 MET   120      -4.404 -14.559 -11.062  1.00  0.00           H  
ATOM   1873  C   MET   120      -0.648 -17.223 -10.805  1.00  0.00           C  
ATOM   1874  O   MET   120      -0.137 -17.989  -9.989  1.00  0.00           O  
ATOM   1875  N   TYR   121      -0.723 -15.895 -10.623  1.00  0.00           N  
ATOM   1876  H   TYR   121      -1.177 -15.366 -11.370  1.00  0.00           H  
ATOM   1877  CA  TYR   121      -0.323 -15.037  -9.483  1.00  0.00           C  
ATOM   1878  HA  TYR   121      -0.433 -14.019  -9.858  1.00  0.00           H  
ATOM   1879  CB  TYR   121      -1.334 -15.159  -8.321  1.00  0.00           C  
ATOM   1880  HB2 TYR   121      -1.286 -14.237  -7.741  1.00  0.00           H  
ATOM   1881  HB3 TYR   121      -2.345 -15.222  -8.726  1.00  0.00           H  
ATOM   1882  CG  TYR   121      -1.092 -16.315  -7.363  1.00  0.00           C  
ATOM   1883  CD1 TYR   121      -0.091 -16.209  -6.373  1.00  0.00           C  
ATOM   1884  HD1 TYR   121       0.462 -15.286  -6.260  1.00  0.00           H  
ATOM   1885  CE1 TYR   121       0.233 -17.317  -5.571  1.00  0.00           C  
ATOM   1886  HE1 TYR   121       1.040 -17.255  -4.856  1.00  0.00           H  
ATOM   1887  CZ  TYR   121      -0.474 -18.527  -5.730  1.00  0.00           C  
ATOM   1888  OH  TYR   121      -0.081 -19.637  -5.056  1.00  0.00           O  
ATOM   1889  HH  TYR   121       0.817 -19.548  -4.724  1.00  0.00           H  
ATOM   1890  CE2 TYR   121      -1.527 -18.613  -6.664  1.00  0.00           C  
ATOM   1891  HE2 TYR   121      -2.066 -19.542  -6.768  1.00  0.00           H  
ATOM   1892  CD2 TYR   121      -1.834 -17.507  -7.480  1.00  0.00           C  
ATOM   1893  HD2 TYR   121      -2.616 -17.587  -8.221  1.00  0.00           H  
ATOM   1894  C   TYR   121       1.133 -15.111  -8.971  1.00  0.00           C  
ATOM   1895  O   TYR   121       1.650 -14.118  -8.454  1.00  0.00           O  
ATOM   1896  N   ASN   122       1.804 -16.258  -9.074  1.00  0.00           N  
ATOM   1897  H   ASN   122       1.314 -17.017  -9.525  1.00  0.00           H  
ATOM   1898  CA  ASN   122       3.063 -16.573  -8.392  1.00  0.00           C  
ATOM   1899  HA  ASN   122       2.924 -16.391  -7.324  1.00  0.00           H  
ATOM   1900  CB  ASN   122       3.361 -18.072  -8.579  1.00  0.00           C  
ATOM   1901  HB2 ASN   122       3.193 -18.369  -9.614  1.00  0.00           H  
ATOM   1902  HB3 ASN   122       4.407 -18.262  -8.337  1.00  0.00           H  
ATOM   1903  CG  ASN   122       2.531 -18.935  -7.644  1.00  0.00           C  
ATOM   1904  OD1 ASN   122       2.896 -19.176  -6.507  1.00  0.00           O  
ATOM   1905  ND2 ASN   122       1.382 -19.409  -8.058  1.00  0.00           N  
ATOM   1906 HD21 ASN   122       0.945 -19.047  -8.895  1.00  0.00           H  
ATOM   1907 HD22 ASN   122       0.837 -19.896  -7.366  1.00  0.00           H  
ATOM   1908  C   ASN   122       4.253 -15.686  -8.806  1.00  0.00           C  
ATOM   1909  O   ASN   122       5.257 -15.653  -8.097  1.00  0.00           O  
ATOM   1910  N   ILE   123       4.139 -14.916  -9.892  1.00  0.00           N  
ATOM   1911  H   ILE   123       3.311 -15.060 -10.463  1.00  0.00           H  
ATOM   1912  CA  ILE   123       5.098 -13.890 -10.337  1.00  0.00           C  
ATOM   1913  HA  ILE   123       6.024 -14.392 -10.603  1.00  0.00           H  
ATOM   1914  CB  ILE   123       4.551 -13.222 -11.616  1.00  0.00           C  
ATOM   1915  HB  ILE   123       4.295 -14.028 -12.298  1.00  0.00           H  
ATOM   1916  CG2 ILE   123       3.283 -12.387 -11.343  1.00  0.00           C  
ATOM   1917 HG21 ILE   123       3.512 -11.551 -10.682  1.00  0.00           H  
ATOM   1918 HG22 ILE   123       2.882 -11.988 -12.274  1.00  0.00           H  
ATOM   1919 HG23 ILE   123       2.511 -13.004 -10.884  1.00  0.00           H  
ATOM   1920  CG1 ILE   123       5.636 -12.394 -12.321  1.00  0.00           C  
ATOM   1921 HG12 ILE   123       5.807 -11.476 -11.765  1.00  0.00           H  
ATOM   1922 HG13 ILE   123       6.560 -12.971 -12.329  1.00  0.00           H  
ATOM   1923  CD1 ILE   123       5.304 -12.047 -13.778  1.00  0.00           C  
ATOM   1924 HD11 ILE   123       4.437 -11.388 -13.827  1.00  0.00           H  
ATOM   1925 HD12 ILE   123       6.156 -11.534 -14.225  1.00  0.00           H  
ATOM   1926 HD13 ILE   123       5.104 -12.958 -14.343  1.00  0.00           H  
ATOM   1927  C   ILE   123       5.486 -12.867  -9.256  1.00  0.00           C  
ATOM   1928  O   ILE   123       6.608 -12.361  -9.279  1.00  0.00           O  
ATOM   1929  N   VAL   124       4.637 -12.637  -8.245  1.00  0.00           N  
ATOM   1930  H   VAL   124       3.725 -13.079  -8.269  1.00  0.00           H  
ATOM   1931  CA  VAL   124       5.005 -11.818  -7.072  1.00  0.00           C  
ATOM   1932  HA  VAL   124       5.290 -10.840  -7.446  1.00  0.00           H  
ATOM   1933  CB  VAL   124       3.820 -11.619  -6.107  1.00  0.00           C  
ATOM   1934  HB  VAL   124       4.153 -10.968  -5.298  1.00  0.00           H  
ATOM   1935  CG1 VAL   124       2.655 -10.911  -6.810  1.00  0.00           C  
ATOM   1936 HG11 VAL   124       2.235 -11.546  -7.591  1.00  0.00           H  
ATOM   1937 HG12 VAL   124       1.872 -10.687  -6.085  1.00  0.00           H  
ATOM   1938 HG13 VAL   124       3.001  -9.977  -7.249  1.00  0.00           H  
ATOM   1939  CG2 VAL   124       3.308 -12.921  -5.478  1.00  0.00           C  
ATOM   1940 HG21 VAL   124       4.083 -13.358  -4.851  1.00  0.00           H  
ATOM   1941 HG22 VAL   124       2.445 -12.711  -4.846  1.00  0.00           H  
ATOM   1942 HG23 VAL   124       3.018 -13.635  -6.247  1.00  0.00           H  
ATOM   1943  C   VAL   124       6.235 -12.357  -6.323  1.00  0.00           C  
ATOM   1944  O   VAL   124       6.990 -11.574  -5.749  1.00  0.00           O  
ATOM   1945  N   GLU   125       6.489 -13.666  -6.406  1.00  0.00           N  
ATOM   1946  H   GLU   125       5.815 -14.241  -6.898  1.00  0.00           H  
ATOM   1947  CA  GLU   125       7.721 -14.322  -5.958  1.00  0.00           C  
ATOM   1948  HA  GLU   125       8.284 -13.644  -5.318  1.00  0.00           H  
ATOM   1949  CB  GLU   125       7.371 -15.581  -5.141  1.00  0.00           C  
ATOM   1950  HB2 GLU   125       6.956 -16.340  -5.807  1.00  0.00           H  
ATOM   1951  HB3 GLU   125       8.296 -15.980  -4.722  1.00  0.00           H  
ATOM   1952  CG  GLU   125       6.370 -15.355  -3.992  1.00  0.00           C  
ATOM   1953  HG2 GLU   125       5.370 -15.249  -4.416  1.00  0.00           H  
ATOM   1954  HG3 GLU   125       6.361 -16.245  -3.359  1.00  0.00           H  
ATOM   1955  CD  GLU   125       6.698 -14.128  -3.131  1.00  0.00           C  
ATOM   1956  OE1 GLU   125       5.767 -13.412  -2.700  1.00  0.00           O  
ATOM   1957  OE2 GLU   125       7.904 -13.886  -2.884  1.00  0.00           O  
ATOM   1958  C   GLU   125       8.644 -14.676  -7.136  1.00  0.00           C  
ATOM   1959  O   GLU   125       9.831 -14.355  -7.100  1.00  0.00           O  
ATOM   1960  N   PHE   126       8.100 -15.264  -8.210  1.00  0.00           N  
ATOM   1961  H   PHE   126       7.107 -15.468  -8.170  1.00  0.00           H  
ATOM   1962  CA  PHE   126       8.844 -15.754  -9.384  1.00  0.00           C  
ATOM   1963  HA  PHE   126       9.604 -16.446  -9.018  1.00  0.00           H  
ATOM   1964  CB  PHE   126       7.882 -16.582 -10.272  1.00  0.00           C  
ATOM   1965  HB2 PHE   126       8.021 -17.630 -10.009  1.00  0.00           H  
ATOM   1966  HB3 PHE   126       6.856 -16.351  -9.997  1.00  0.00           H  
ATOM   1967  CG  PHE   126       7.984 -16.464 -11.787  1.00  0.00           C  
ATOM   1968  CD1 PHE   126       9.192 -16.745 -12.456  1.00  0.00           C  
ATOM   1969  HD1 PHE   126      10.074 -17.019 -11.895  1.00  0.00           H  
ATOM   1970  CE1 PHE   126       9.260 -16.671 -13.858  1.00  0.00           C  
ATOM   1971  HE1 PHE   126      10.190 -16.885 -14.366  1.00  0.00           H  
ATOM   1972  CZ  PHE   126       8.120 -16.318 -14.600  1.00  0.00           C  
ATOM   1973  HZ  PHE   126       8.166 -16.250 -15.675  1.00  0.00           H  
ATOM   1974  CE2 PHE   126       6.905 -16.067 -13.945  1.00  0.00           C  
ATOM   1975  HE2 PHE   126       6.024 -15.829 -14.527  1.00  0.00           H  
ATOM   1976  CD2 PHE   126       6.834 -16.155 -12.545  1.00  0.00           C  
ATOM   1977  HD2 PHE   126       5.882 -16.005 -12.062  1.00  0.00           H  
ATOM   1978  C   PHE   126       9.641 -14.657 -10.119  1.00  0.00           C  
ATOM   1979  O   PHE   126      10.759 -14.923 -10.554  1.00  0.00           O  
ATOM   1980  N   THR   127       9.156 -13.411 -10.153  1.00  0.00           N  
ATOM   1981  H   THR   127       8.207 -13.243  -9.837  1.00  0.00           H  
ATOM   1982  CA  THR   127       9.979 -12.225 -10.475  1.00  0.00           C  
ATOM   1983  HA  THR   127      11.016 -12.550 -10.548  1.00  0.00           H  
ATOM   1984  CB  THR   127       9.652 -11.604 -11.843  1.00  0.00           C  
ATOM   1985  HB  THR   127      10.389 -10.829 -12.055  1.00  0.00           H  
ATOM   1986  CG2 THR   127       9.693 -12.617 -12.988  1.00  0.00           C  
ATOM   1987 HG21 THR   127       8.917 -13.372 -12.859  1.00  0.00           H  
ATOM   1988 HG22 THR   127       9.531 -12.101 -13.934  1.00  0.00           H  
ATOM   1989 HG23 THR   127      10.667 -13.106 -13.009  1.00  0.00           H  
ATOM   1990  OG1 THR   127       8.380 -11.012 -11.847  1.00  0.00           O  
ATOM   1991  HG1 THR   127       8.380 -10.286 -11.214  1.00  0.00           H  
ATOM   1992  C   THR   127       9.987 -11.198  -9.335  1.00  0.00           C  
ATOM   1993  O   THR   127      10.245 -10.018  -9.555  1.00  0.00           O  
ATOM   1994  N   THR   128       9.738 -11.654  -8.100  1.00  0.00           N  
ATOM   1995  H   THR   128       9.519 -12.640  -8.026  1.00  0.00           H  
ATOM   1996  CA  THR   128      10.101 -10.972  -6.842  1.00  0.00           C  
ATOM   1997  HA  THR   128       9.586 -11.514  -6.050  1.00  0.00           H  
ATOM   1998  CB  THR   128      11.612 -11.200  -6.576  1.00  0.00           C  
ATOM   1999  HB  THR   128      12.159 -11.086  -7.512  1.00  0.00           H  
ATOM   2000  CG2 THR   128      12.337 -10.377  -5.509  1.00  0.00           C  
ATOM   2001 HG21 THR   128      11.737 -10.322  -4.606  1.00  0.00           H  
ATOM   2002 HG22 THR   128      13.300 -10.833  -5.281  1.00  0.00           H  
ATOM   2003 HG23 THR   128      12.524  -9.372  -5.886  1.00  0.00           H  
ATOM   2004  OG1 THR   128      11.764 -12.530  -6.118  1.00  0.00           O  
ATOM   2005  HG1 THR   128      11.244 -13.130  -6.676  1.00  0.00           H  
ATOM   2006  C   THR   128       9.541  -9.540  -6.704  1.00  0.00           C  
ATOM   2007  O   THR   128      10.160  -8.649  -6.128  1.00  0.00           O  
ATOM   2008  N   PHE   129       8.298  -9.314  -7.151  1.00  0.00           N  
ATOM   2009  H   PHE   129       7.820 -10.061  -7.634  1.00  0.00           H  
ATOM   2010  CA  PHE   129       7.564  -8.069  -6.854  1.00  0.00           C  
ATOM   2011  HA  PHE   129       8.172  -7.229  -7.192  1.00  0.00           H  
ATOM   2012  CB  PHE   129       6.227  -8.024  -7.608  1.00  0.00           C  
ATOM   2013  HB2 PHE   129       5.556  -8.753  -7.157  1.00  0.00           H  
ATOM   2014  HB3 PHE   129       5.782  -7.043  -7.436  1.00  0.00           H  
ATOM   2015  CG  PHE   129       6.260  -8.247  -9.114  1.00  0.00           C  
ATOM   2016  CD1 PHE   129       5.103  -8.728  -9.759  1.00  0.00           C  
ATOM   2017  HD1 PHE   129       4.219  -8.960  -9.185  1.00  0.00           H  
ATOM   2018  CE1 PHE   129       5.085  -8.898 -11.155  1.00  0.00           C  
ATOM   2019  HE1 PHE   129       4.197  -9.271 -11.646  1.00  0.00           H  
ATOM   2020  CZ  PHE   129       6.226  -8.592 -11.915  1.00  0.00           C  
ATOM   2021  HZ  PHE   129       6.218  -8.741 -12.987  1.00  0.00           H  
ATOM   2022  CE2 PHE   129       7.382  -8.109 -11.280  1.00  0.00           C  
ATOM   2023  HE2 PHE   129       8.261  -7.875 -11.866  1.00  0.00           H  
ATOM   2024  CD2 PHE   129       7.400  -7.935  -9.886  1.00  0.00           C  
ATOM   2025  HD2 PHE   129       8.299  -7.560  -9.419  1.00  0.00           H  
ATOM   2026  C   PHE   129       7.343  -7.856  -5.342  1.00  0.00           C  
ATOM   2027  O   PHE   129       7.238  -6.715  -4.891  1.00  0.00           O  
ATOM   2028  N   ARG   130       7.372  -8.928  -4.534  1.00  0.00           N  
ATOM   2029  H   ARG   130       7.364  -9.842  -4.980  1.00  0.00           H  
ATOM   2030  CA  ARG   130       7.749  -8.869  -3.111  1.00  0.00           C  
ATOM   2031  HA  ARG   130       7.182  -8.070  -2.629  1.00  0.00           H  
ATOM   2032  CB  ARG   130       7.339 -10.194  -2.431  1.00  0.00           C  
ATOM   2033  HB2 ARG   130       6.253 -10.185  -2.346  1.00  0.00           H  
ATOM   2034  HB3 ARG   130       7.593 -11.035  -3.071  1.00  0.00           H  
ATOM   2035  CG  ARG   130       7.946 -10.425  -1.032  1.00  0.00           C  
ATOM   2036  HG2 ARG   130       9.008 -10.640  -1.119  1.00  0.00           H  
ATOM   2037  HG3 ARG   130       7.837  -9.517  -0.439  1.00  0.00           H  
ATOM   2038  CD  ARG   130       7.311 -11.603  -0.285  1.00  0.00           C  
ATOM   2039  HD2 ARG   130       7.086 -12.418  -0.967  1.00  0.00           H  
ATOM   2040  HD3 ARG   130       8.027 -11.970   0.451  1.00  0.00           H  
ATOM   2041  NE  ARG   130       6.120 -11.154   0.437  1.00  0.00           N  
ATOM   2042  HE  ARG   130       6.303 -10.656   1.312  1.00  0.00           H  
ATOM   2043  CZ  ARG   130       4.886 -11.056   0.006  1.00  0.00           C  
ATOM   2044  NH1 ARG   130       4.417 -11.729  -1.008  1.00  0.00           N  
ATOM   2045 HH11 ARG   130       5.038 -12.367  -1.526  1.00  0.00           H  
ATOM   2046 HH12 ARG   130       3.469 -11.646  -1.296  1.00  0.00           H  
ATOM   2047  NH2 ARG   130       4.109 -10.208   0.608  1.00  0.00           N  
ATOM   2048 HH21 ARG   130       4.602  -9.513   1.188  1.00  0.00           H  
ATOM   2049 HH22 ARG   130       3.184 -10.030   0.291  1.00  0.00           H  
ATOM   2050  C   ARG   130       9.236  -8.479  -3.003  1.00  0.00           C  
ATOM   2051  O   ARG   130      10.114  -9.331  -2.856  1.00  0.00           O  
ATOM   2052  N   GLY   131       9.496  -7.179  -3.143  1.00  0.00           N  
ATOM   2053  H   GLY   131       8.712  -6.594  -3.404  1.00  0.00           H  
ATOM   2054  CA  GLY   131      10.827  -6.571  -3.166  1.00  0.00           C  
ATOM   2055  HA2 GLY   131      11.501  -7.196  -3.754  1.00  0.00           H  
ATOM   2056  HA3 GLY   131      10.767  -5.595  -3.648  1.00  0.00           H  
ATOM   2057  C   GLY   131      11.422  -6.398  -1.769  1.00  0.00           C  
ATOM   2058  O   GLY   131      12.051  -7.312  -1.236  1.00  0.00           O  
ATOM   2059  N   ASP   132      11.239  -5.222  -1.169  1.00  0.00           N  
ATOM   2060  H   ASP   132      10.797  -4.476  -1.707  1.00  0.00           H  
ATOM   2061  CA  ASP   132      11.925  -4.765   0.051  1.00  0.00           C  
ATOM   2062  HA  ASP   132      12.991  -4.796  -0.158  1.00  0.00           H  
ATOM   2063  CB  ASP   132      11.601  -3.285   0.314  1.00  0.00           C  
ATOM   2064  HB2 ASP   132      10.539  -3.186   0.545  1.00  0.00           H  
ATOM   2065  HB3 ASP   132      12.170  -2.945   1.182  1.00  0.00           H  
ATOM   2066  CG  ASP   132      11.940  -2.403  -0.894  1.00  0.00           C  
ATOM   2067  OD1 ASP   132      12.924  -1.635  -0.800  1.00  0.00           O  
ATOM   2068  OD2 ASP   132      11.247  -2.547  -1.925  1.00  0.00           O  
ATOM   2069  C   ASP   132      11.718  -5.623   1.314  1.00  0.00           C  
ATOM   2070  O   ASP   132      12.532  -5.541   2.228  1.00  0.00           O  
ATOM   2071  N   GLU   133      10.730  -6.526   1.349  1.00  0.00           N  
ATOM   2072  H   GLU   133      10.074  -6.543   0.584  1.00  0.00           H  
ATOM   2073  CA  GLU   133      10.646  -7.574   2.385  1.00  0.00           C  
ATOM   2074  HA  GLU   133      10.591  -7.104   3.368  1.00  0.00           H  
ATOM   2075  CB  GLU   133       9.389  -8.437   2.184  1.00  0.00           C  
ATOM   2076  HB2 GLU   133       9.447  -8.920   1.207  1.00  0.00           H  
ATOM   2077  HB3 GLU   133       9.402  -9.215   2.948  1.00  0.00           H  
ATOM   2078  CG  GLU   133       8.060  -7.665   2.282  1.00  0.00           C  
ATOM   2079  HG2 GLU   133       8.023  -7.142   3.240  1.00  0.00           H  
ATOM   2080  HG3 GLU   133       8.020  -6.921   1.483  1.00  0.00           H  
ATOM   2081  CD  GLU   133       6.845  -8.604   2.171  1.00  0.00           C  
ATOM   2082  OE1 GLU   133       5.844  -8.252   1.508  1.00  0.00           O  
ATOM   2083  OE2 GLU   133       6.909  -9.748   2.668  1.00  0.00           O  
ATOM   2084  C   GLU   133      11.891  -8.489   2.386  1.00  0.00           C  
ATOM   2085  O   GLU   133      12.374  -8.892   3.443  1.00  0.00           O  
ATOM   2086  N   ARG   134      12.450  -8.775   1.200  1.00  0.00           N  
ATOM   2087  H   ARG   134      11.990  -8.390   0.380  1.00  0.00           H  
ATOM   2088  CA  ARG   134      13.788  -9.372   1.013  1.00  0.00           C  
ATOM   2089  HA  ARG   134      14.062  -9.948   1.900  1.00  0.00           H  
ATOM   2090  CB  ARG   134      13.763 -10.296  -0.216  1.00  0.00           C  
ATOM   2091  HB2 ARG   134      13.313  -9.770  -1.059  1.00  0.00           H  
ATOM   2092  HB3 ARG   134      14.790 -10.553  -0.484  1.00  0.00           H  
ATOM   2093  CG  ARG   134      12.999 -11.600   0.056  1.00  0.00           C  
ATOM   2094  HG2 ARG   134      13.518 -12.146   0.845  1.00  0.00           H  
ATOM   2095  HG3 ARG   134      11.985 -11.383   0.397  1.00  0.00           H  
ATOM   2096  CD  ARG   134      12.940 -12.485  -1.196  1.00  0.00           C  
ATOM   2097  HD2 ARG   134      13.914 -12.486  -1.689  1.00  0.00           H  
ATOM   2098  HD3 ARG   134      12.730 -13.506  -0.879  1.00  0.00           H  
ATOM   2099  NE  ARG   134      11.907 -12.021  -2.143  1.00  0.00           N  
ATOM   2100  HE  ARG   134      12.002 -11.094  -2.532  1.00  0.00           H  
ATOM   2101  CZ  ARG   134      10.805 -12.659  -2.493  1.00  0.00           C  
ATOM   2102  NH1 ARG   134      10.489 -13.848  -2.079  1.00  0.00           N  
ATOM   2103 HH11 ARG   134      11.095 -14.379  -1.496  1.00  0.00           H  
ATOM   2104 HH12 ARG   134       9.547 -14.165  -2.330  1.00  0.00           H  
ATOM   2105  NH2 ARG   134       9.929 -12.089  -3.248  1.00  0.00           N  
ATOM   2106 HH21 ARG   134      10.011 -11.100  -3.443  1.00  0.00           H  
ATOM   2107 HH22 ARG   134       9.040 -12.582  -3.360  1.00  0.00           H  
ATOM   2108  C   ARG   134      14.874  -8.306   0.844  1.00  0.00           C  
ATOM   2109  O   ARG   134      16.007  -8.498   1.278  1.00  0.00           O  
ATOM   2110  N   GLY   135      14.531  -7.181   0.218  1.00  0.00           N  
ATOM   2111  H   GLY   135      13.583  -7.134  -0.138  1.00  0.00           H  
ATOM   2112  CA  GLY   135      15.431  -6.068  -0.094  1.00  0.00           C  
ATOM   2113  HA2 GLY   135      16.340  -6.470  -0.536  1.00  0.00           H  
ATOM   2114  HA3 GLY   135      14.959  -5.432  -0.843  1.00  0.00           H  
ATOM   2115  C   GLY   135      15.835  -5.180   1.090  1.00  0.00           C  
ATOM   2116  O   GLY   135      16.521  -4.189   0.871  1.00  0.00           O  
ATOM   2117  N   ALA   136      15.449  -5.500   2.331  1.00  0.00           N  
ATOM   2118  H   ALA   136      14.815  -6.283   2.419  1.00  0.00           H  
ATOM   2119  CA  ALA   136      15.560  -4.631   3.514  1.00  0.00           C  
ATOM   2120  HA  ALA   136      14.898  -3.777   3.357  1.00  0.00           H  
ATOM   2121  CB  ALA   136      15.027  -5.422   4.715  1.00  0.00           C  
ATOM   2122  HB1 ALA   136      15.652  -6.298   4.897  1.00  0.00           H  
ATOM   2123  HB2 ALA   136      15.029  -4.788   5.602  1.00  0.00           H  
ATOM   2124  HB3 ALA   136      14.003  -5.747   4.522  1.00  0.00           H  
ATOM   2125  C   ALA   136      16.968  -4.061   3.811  1.00  0.00           C  
ATOM   2126  O   ALA   136      17.097  -3.051   4.508  1.00  0.00           O  
ATOM   2127  N   PHE   137      18.029  -4.633   3.230  1.00  0.00           N  
ATOM   2128  H   PHE   137      17.848  -5.415   2.617  1.00  0.00           H  
ATOM   2129  CA  PHE   137      19.369  -4.029   3.184  1.00  0.00           C  
ATOM   2130  HA  PHE   137      19.715  -3.898   4.210  1.00  0.00           H  
ATOM   2131  CB  PHE   137      20.336  -4.994   2.483  1.00  0.00           C  
ATOM   2132  HB2 PHE   137      21.314  -4.516   2.398  1.00  0.00           H  
ATOM   2133  HB3 PHE   137      20.466  -5.870   3.121  1.00  0.00           H  
ATOM   2134  CG  PHE   137      19.897  -5.460   1.106  1.00  0.00           C  
ATOM   2135  CD1 PHE   137      20.111  -4.645  -0.023  1.00  0.00           C  
ATOM   2136  HD1 PHE   137      20.598  -3.686   0.082  1.00  0.00           H  
ATOM   2137  CE1 PHE   137      19.688  -5.075  -1.293  1.00  0.00           C  
ATOM   2138  HE1 PHE   137      19.842  -4.444  -2.158  1.00  0.00           H  
ATOM   2139  CZ  PHE   137      19.063  -6.325  -1.442  1.00  0.00           C  
ATOM   2140  HZ  PHE   137      18.737  -6.654  -2.419  1.00  0.00           H  
ATOM   2141  CE2 PHE   137      18.856  -7.144  -0.319  1.00  0.00           C  
ATOM   2142  HE2 PHE   137      18.367  -8.102  -0.428  1.00  0.00           H  
ATOM   2143  CD2 PHE   137      19.265  -6.710   0.954  1.00  0.00           C  
ATOM   2144  HD2 PHE   137      19.090  -7.345   1.811  1.00  0.00           H  
ATOM   2145  C   PHE   137      19.395  -2.627   2.535  1.00  0.00           C  
ATOM   2146  O   PHE   137      20.331  -1.867   2.786  1.00  0.00           O  
ATOM   2147  N   GLN   138      18.344  -2.227   1.806  1.00  0.00           N  
ATOM   2148  H   GLN   138      17.650  -2.930   1.565  1.00  0.00           H  
ATOM   2149  CA  GLN   138      18.041  -0.844   1.410  1.00  0.00           C  
ATOM   2150  HA  GLN   138      18.684  -0.554   0.581  1.00  0.00           H  
ATOM   2151  CB  GLN   138      16.579  -0.776   0.938  1.00  0.00           C  
ATOM   2152  HB2 GLN   138      15.946  -1.271   1.677  1.00  0.00           H  
ATOM   2153  HB3 GLN   138      16.262   0.267   0.888  1.00  0.00           H  
ATOM   2154  CG  GLN   138      16.343  -1.433  -0.431  1.00  0.00           C  
ATOM   2155  HG2 GLN   138      17.170  -2.091  -0.699  1.00  0.00           H  
ATOM   2156  HG3 GLN   138      15.443  -2.045  -0.376  1.00  0.00           H  
ATOM   2157  CD  GLN   138      16.168  -0.398  -1.532  1.00  0.00           C  
ATOM   2158  OE1 GLN   138      17.105   0.289  -1.914  1.00  0.00           O  
ATOM   2159  NE2 GLN   138      14.974  -0.234  -2.055  1.00  0.00           N  
ATOM   2160 HE21 GLN   138      14.178  -0.772  -1.680  1.00  0.00           H  
ATOM   2161 HE22 GLN   138      14.857   0.432  -2.790  1.00  0.00           H  
ATOM   2162  C   GLN   138      18.240   0.164   2.554  1.00  0.00           C  
ATOM   2163  O   GLN   138      18.794   1.243   2.337  1.00  0.00           O  
ATOM   2164  N   ALA   139      17.889  -0.208   3.792  1.00  0.00           N  
ATOM   2165  H   ALA   139      17.459  -1.118   3.923  1.00  0.00           H  
ATOM   2166  CA  ALA   139      18.114   0.622   4.974  1.00  0.00           C  
ATOM   2167  HA  ALA   139      17.565   1.557   4.851  1.00  0.00           H  
ATOM   2168  CB  ALA   139      17.541  -0.114   6.192  1.00  0.00           C  
ATOM   2169  HB1 ALA   139      18.062  -1.061   6.341  1.00  0.00           H  
ATOM   2170  HB2 ALA   139      17.657   0.505   7.083  1.00  0.00           H  
ATOM   2171  HB3 ALA   139      16.479  -0.314   6.037  1.00  0.00           H  
ATOM   2172  C   ALA   139      19.601   0.980   5.176  1.00  0.00           C  
ATOM   2173  O   ALA   139      19.918   2.124   5.498  1.00  0.00           O  
ATOM   2174  N   ALA   140      20.527   0.050   4.914  1.00  0.00           N  
ATOM   2175  H   ALA   140      20.215  -0.846   4.561  1.00  0.00           H  
ATOM   2176  CA  ALA   140      21.967   0.315   4.917  1.00  0.00           C  
ATOM   2177  HA  ALA   140      22.204   0.950   5.773  1.00  0.00           H  
ATOM   2178  CB  ALA   140      22.709  -1.015   5.094  1.00  0.00           C  
ATOM   2179  HB1 ALA   140      22.542  -1.661   4.231  1.00  0.00           H  
ATOM   2180  HB2 ALA   140      23.778  -0.824   5.191  1.00  0.00           H  
ATOM   2181  HB3 ALA   140      22.359  -1.519   5.995  1.00  0.00           H  
ATOM   2182  C   ALA   140      22.431   1.060   3.650  1.00  0.00           C  
ATOM   2183  O   ALA   140      23.308   1.924   3.729  1.00  0.00           O  
ATOM   2184  N   MET   141      21.815   0.794   2.490  1.00  0.00           N  
ATOM   2185  H   MET   141      21.113   0.060   2.485  1.00  0.00           H  
ATOM   2186  CA  MET   141      22.099   1.495   1.224  1.00  0.00           C  
ATOM   2187  HA  MET   141      23.165   1.406   1.026  1.00  0.00           H  
ATOM   2188  CB  MET   141      21.358   0.841   0.045  1.00  0.00           C  
ATOM   2189  HB2 MET   141      20.284   0.920   0.204  1.00  0.00           H  
ATOM   2190  HB3 MET   141      21.597   1.383  -0.871  1.00  0.00           H  
ATOM   2191  CG  MET   141      21.736  -0.633  -0.150  1.00  0.00           C  
ATOM   2192  HG2 MET   141      21.534  -1.177   0.769  1.00  0.00           H  
ATOM   2193  HG3 MET   141      21.099  -1.059  -0.926  1.00  0.00           H  
ATOM   2194  SD  MET   141      23.470  -0.918  -0.600  1.00  0.00           S  
ATOM   2195  CE  MET   141      23.377  -0.654  -2.392  1.00  0.00           C  
ATOM   2196  HE1 MET   141      22.984   0.340  -2.603  1.00  0.00           H  
ATOM   2197  HE2 MET   141      24.374  -0.748  -2.824  1.00  0.00           H  
ATOM   2198  HE3 MET   141      22.722  -1.403  -2.838  1.00  0.00           H  
ATOM   2199  C   MET   141      21.797   3.002   1.281  1.00  0.00           C  
ATOM   2200  O   MET   141      22.362   3.769   0.495  1.00  0.00           O  
ATOM   2201  N   THR   142      20.995   3.462   2.253  1.00  0.00           N  
ATOM   2202  H   THR   142      20.475   2.785   2.800  1.00  0.00           H  
ATOM   2203  CA  THR   142      20.871   4.894   2.584  1.00  0.00           C  
ATOM   2204  HA  THR   142      20.434   5.403   1.726  1.00  0.00           H  
ATOM   2205  CB  THR   142      19.949   5.163   3.788  1.00  0.00           C  
ATOM   2206  HB  THR   142      19.862   6.245   3.893  1.00  0.00           H  
ATOM   2207  CG2 THR   142      18.540   4.600   3.624  1.00  0.00           C  
ATOM   2208 HG21 THR   142      18.562   3.515   3.557  1.00  0.00           H  
ATOM   2209 HG22 THR   142      17.932   4.889   4.482  1.00  0.00           H  
ATOM   2210 HG23 THR   142      18.085   5.003   2.720  1.00  0.00           H  
ATOM   2211  OG1 THR   142      20.497   4.667   4.986  1.00  0.00           O  
ATOM   2212  HG1 THR   142      20.172   3.758   5.144  1.00  0.00           H  
ATOM   2213  C   THR   142      22.246   5.526   2.838  1.00  0.00           C  
ATOM   2214  O   THR   142      22.580   6.509   2.176  1.00  0.00           O  
ATOM   2215  N   LYS   143      23.079   4.921   3.700  1.00  0.00           N  
ATOM   2216  H   LYS   143      22.709   4.117   4.195  1.00  0.00           H  
ATOM   2217  CA  LYS   143      24.455   5.352   3.995  1.00  0.00           C  
ATOM   2218  HA  LYS   143      24.481   6.443   3.977  1.00  0.00           H  
ATOM   2219  CB  LYS   143      24.855   4.876   5.411  1.00  0.00           C  
ATOM   2220  HB2 LYS   143      24.064   5.191   6.095  1.00  0.00           H  
ATOM   2221  HB3 LYS   143      24.895   3.786   5.443  1.00  0.00           H  
ATOM   2222  CG  LYS   143      26.182   5.460   5.951  1.00  0.00           C  
ATOM   2223  HG2 LYS   143      26.241   6.513   5.671  1.00  0.00           H  
ATOM   2224  HG3 LYS   143      26.143   5.413   7.040  1.00  0.00           H  
ATOM   2225  CD  LYS   143      27.472   4.740   5.505  1.00  0.00           C  
ATOM   2226  HD2 LYS   143      27.452   3.704   5.847  1.00  0.00           H  
ATOM   2227  HD3 LYS   143      27.549   4.743   4.423  1.00  0.00           H  
ATOM   2228  CE  LYS   143      28.710   5.450   6.074  1.00  0.00           C  
ATOM   2229  HE2 LYS   143      28.533   6.530   6.044  1.00  0.00           H  
ATOM   2230  HE3 LYS   143      28.835   5.164   7.123  1.00  0.00           H  
ATOM   2231  NZ  LYS   143      29.937   5.141   5.291  1.00  0.00           N  
ATOM   2232  HZ1 LYS   143      29.836   5.485   4.339  1.00  0.00           H  
ATOM   2233  HZ2 LYS   143      30.740   5.612   5.690  1.00  0.00           H  
ATOM   2234  HZ3 LYS   143      30.121   4.148   5.262  1.00  0.00           H  
ATOM   2235  C   LYS   143      25.453   4.879   2.945  1.00  0.00           C  
ATOM   2236  O   LYS   143      26.287   5.676   2.534  1.00  0.00           O  
ATOM   2237  N   LEU   144      25.433   3.590   2.590  1.00  0.00           N  
ATOM   2238  H   LEU   144      24.694   3.010   2.975  1.00  0.00           H  
ATOM   2239  CA  LEU   144      26.533   2.932   1.868  1.00  0.00           C  
ATOM   2240  HA  LEU   144      27.460   3.129   2.404  1.00  0.00           H  
ATOM   2241  CB  LEU   144      26.323   1.404   1.826  1.00  0.00           C  
ATOM   2242  HB2 LEU   144      25.346   1.198   1.392  1.00  0.00           H  
ATOM   2243  HB3 LEU   144      27.071   0.967   1.161  1.00  0.00           H  
ATOM   2244  CG  LEU   144      26.416   0.696   3.191  1.00  0.00           C  
ATOM   2245  HG  LEU   144      25.764   1.189   3.910  1.00  0.00           H  
ATOM   2246  CD1 LEU   144      25.964  -0.756   3.046  1.00  0.00           C  
ATOM   2247 HD11 LEU   144      26.604  -1.278   2.334  1.00  0.00           H  
ATOM   2248 HD12 LEU   144      26.014  -1.262   4.010  1.00  0.00           H  
ATOM   2249 HD13 LEU   144      24.935  -0.789   2.685  1.00  0.00           H  
ATOM   2250  CD2 LEU   144      27.840   0.707   3.754  1.00  0.00           C  
ATOM   2251 HD21 LEU   144      28.161   1.726   3.949  1.00  0.00           H  
ATOM   2252 HD22 LEU   144      27.867   0.146   4.689  1.00  0.00           H  
ATOM   2253 HD23 LEU   144      28.522   0.242   3.041  1.00  0.00           H  
ATOM   2254  C   LEU   144      26.755   3.517   0.468  1.00  0.00           C  
ATOM   2255  O   LEU   144      27.758   4.199   0.271  1.00  0.00           O  
ATOM   2256  N   ALA   145      25.789   3.294  -0.434  1.00  0.00           N  
ATOM   2257  H   ALA   145      25.011   2.732  -0.139  1.00  0.00           H  
ATOM   2258  CA  ALA   145      25.821   3.665  -1.852  1.00  0.00           C  
ATOM   2259  HA  ALA   145      26.763   3.322  -2.275  1.00  0.00           H  
ATOM   2260  CB  ALA   145      24.697   2.896  -2.560  1.00  0.00           C  
ATOM   2261  HB1 ALA   145      23.728   3.151  -2.130  1.00  0.00           H  
ATOM   2262  HB2 ALA   145      24.699   3.146  -3.622  1.00  0.00           H  
ATOM   2263  HB3 ALA   145      24.875   1.826  -2.456  1.00  0.00           H  
ATOM   2264  C   ALA   145      25.738   5.192  -2.056  1.00  0.00           C  
ATOM   2265  O   ALA   145      24.689   5.727  -2.431  1.00  0.00           O  
ATOM   2266  N   LYS   146      26.821   5.882  -1.694  1.00  0.00           N  
ATOM   2267  H   LYS   146      27.630   5.272  -1.549  1.00  0.00           H  
ATOM   2268  CA  LYS   146      27.041   7.336  -1.564  1.00  0.00           C  
ATOM   2269  HA  LYS   146      26.576   7.858  -2.400  1.00  0.00           H  
ATOM   2270  CB  LYS   146      26.495   7.873  -0.215  1.00  0.00           C  
ATOM   2271  HB2 LYS   146      27.098   7.449   0.588  1.00  0.00           H  
ATOM   2272  HB3 LYS   146      26.650   8.953  -0.190  1.00  0.00           H  
ATOM   2273  CG  LYS   146      25.027   7.593   0.143  1.00  0.00           C  
ATOM   2274  HG2 LYS   146      24.877   6.515   0.168  1.00  0.00           H  
ATOM   2275  HG3 LYS   146      24.843   7.962   1.153  1.00  0.00           H  
ATOM   2276  CD  LYS   146      24.021   8.268  -0.805  1.00  0.00           C  
ATOM   2277  HD2 LYS   146      24.029   9.342  -0.613  1.00  0.00           H  
ATOM   2278  HD3 LYS   146      24.324   8.122  -1.842  1.00  0.00           H  
ATOM   2279  CE  LYS   146      22.588   7.741  -0.628  1.00  0.00           C  
ATOM   2280  HE2 LYS   146      22.241   7.983   0.381  1.00  0.00           H  
ATOM   2281  HE3 LYS   146      21.948   8.260  -1.346  1.00  0.00           H  
ATOM   2282  NZ  LYS   146      22.505   6.276  -0.851  1.00  0.00           N  
ATOM   2283  HZ1 LYS   146      22.834   5.769  -0.033  1.00  0.00           H  
ATOM   2284  HZ2 LYS   146      21.566   5.961  -1.038  1.00  0.00           H  
ATOM   2285  HZ3 LYS   146      23.114   6.004  -1.622  1.00  0.00           H  
ATOM   2286  C   LYS   146      28.545   7.658  -1.593  1.00  0.00           C  
ATOM   2287  O   LYS   146      28.941   8.675  -2.155  1.00  0.00           O  
ATOM   2288  N   TYR   147      29.369   6.821  -0.955  1.00  0.00           N  
ATOM   2289  H   TYR   147      28.973   5.956  -0.608  1.00  0.00           H  
ATOM   2290  CA  TYR   147      30.812   7.039  -0.750  1.00  0.00           C  
ATOM   2291  HA  TYR   147      30.989   8.100  -0.573  1.00  0.00           H  
ATOM   2292  CB  TYR   147      31.254   6.263   0.504  1.00  0.00           C  
ATOM   2293  HB2 TYR   147      30.896   5.234   0.436  1.00  0.00           H  
ATOM   2294  HB3 TYR   147      32.344   6.223   0.522  1.00  0.00           H  
ATOM   2295  CG  TYR   147      30.777   6.879   1.810  1.00  0.00           C  
ATOM   2296  CD1 TYR   147      29.443   6.719   2.234  1.00  0.00           C  
ATOM   2297  HD1 TYR   147      28.755   6.128   1.642  1.00  0.00           H  
ATOM   2298  CE1 TYR   147      28.984   7.379   3.389  1.00  0.00           C  
ATOM   2299  HE1 TYR   147      27.945   7.308   3.677  1.00  0.00           H  
ATOM   2300  CZ  TYR   147      29.870   8.165   4.154  1.00  0.00           C  
ATOM   2301  OH  TYR   147      29.437   8.723   5.313  1.00  0.00           O  
ATOM   2302  HH  TYR   147      29.972   9.482   5.566  1.00  0.00           H  
ATOM   2303  CE2 TYR   147      31.218   8.290   3.759  1.00  0.00           C  
ATOM   2304  HE2 TYR   147      31.907   8.886   4.343  1.00  0.00           H  
ATOM   2305  CD2 TYR   147      31.663   7.660   2.581  1.00  0.00           C  
ATOM   2306  HD2 TYR   147      32.688   7.793   2.254  1.00  0.00           H  
ATOM   2307  C   TYR   147      31.673   6.654  -1.969  1.00  0.00           C  
ATOM   2308  O   TYR   147      32.839   7.026  -2.055  1.00  0.00           O  
ATOM   2309  N   GLU   148      31.100   5.923  -2.920  1.00  0.00           N  
ATOM   2310  H   GLU   148      30.151   5.595  -2.746  1.00  0.00           H  
ATOM   2311  CA  GLU   148      31.720   5.453  -4.160  1.00  0.00           C  
ATOM   2312  HA  GLU   148      32.743   5.144  -3.945  1.00  0.00           H  
ATOM   2313  CB  GLU   148      30.937   4.228  -4.684  1.00  0.00           C  
ATOM   2314  HB2 GLU   148      29.977   4.551  -5.090  1.00  0.00           H  
ATOM   2315  HB3 GLU   148      31.510   3.808  -5.511  1.00  0.00           H  
ATOM   2316  CG  GLU   148      30.705   3.096  -3.658  1.00  0.00           C  
ATOM   2317  HG2 GLU   148      30.592   2.166  -4.220  1.00  0.00           H  
ATOM   2318  HG3 GLU   148      31.597   2.991  -3.036  1.00  0.00           H  
ATOM   2319  CD  GLU   148      29.459   3.264  -2.761  1.00  0.00           C  
ATOM   2320  OE1 GLU   148      29.066   2.275  -2.109  1.00  0.00           O  
ATOM   2321  OE2 GLU   148      28.894   4.383  -2.697  1.00  0.00           O  
ATOM   2322  C   GLU   148      31.785   6.541  -5.251  1.00  0.00           C  
ATOM   2323  O   GLU   148      32.380   6.329  -6.310  1.00  0.00           O  
ATOM   2324  N   VAL   149      31.160   7.700  -5.020  1.00  0.00           N  
ATOM   2325  H   VAL   149      30.731   7.816  -4.112  1.00  0.00           H  
ATOM   2326  CA  VAL   149      31.044   8.811  -5.978  1.00  0.00           C  
ATOM   2327  HA  VAL   149      30.718   8.388  -6.926  1.00  0.00           H  
ATOM   2328  CB  VAL   149      29.957   9.800  -5.502  1.00  0.00           C  
ATOM   2329  HB  VAL   149      30.187  10.111  -4.482  1.00  0.00           H  
ATOM   2330  CG1 VAL   149      29.849  11.065  -6.366  1.00  0.00           C  
ATOM   2331 HG11 VAL   149      29.624  10.800  -7.399  1.00  0.00           H  
ATOM   2332 HG12 VAL   149      29.050  11.700  -5.984  1.00  0.00           H  
ATOM   2333 HG13 VAL   149      30.776  11.636  -6.327  1.00  0.00           H  
ATOM   2334  CG2 VAL   149      28.575   9.129  -5.507  1.00  0.00           C  
ATOM   2335 HG21 VAL   149      28.574   8.256  -4.855  1.00  0.00           H  
ATOM   2336 HG22 VAL   149      27.824   9.826  -5.135  1.00  0.00           H  
ATOM   2337 HG23 VAL   149      28.310   8.817  -6.518  1.00  0.00           H  
ATOM   2338  C   VAL   149      32.391   9.531  -6.179  1.00  0.00           C  
ATOM   2339  O   VAL   149      33.041   9.886  -5.192  1.00  0.00           O  
ATOM   2340  N   PRO   150      32.812   9.835  -7.426  1.00  0.00           N  
ATOM   2341  CD  PRO   150      32.191   9.428  -8.682  1.00  0.00           C  
ATOM   2342  HD2 PRO   150      31.131   9.679  -8.706  1.00  0.00           H  
ATOM   2343  HD3 PRO   150      32.320   8.355  -8.819  1.00  0.00           H  
ATOM   2344  CG  PRO   150      32.922  10.181  -9.792  1.00  0.00           C  
ATOM   2345  HG2 PRO   150      32.409  11.122  -9.997  1.00  0.00           H  
ATOM   2346  HG3 PRO   150      33.000   9.583 -10.700  1.00  0.00           H  
ATOM   2347  CB  PRO   150      34.294  10.463  -9.182  1.00  0.00           C  
ATOM   2348  HB2 PRO   150      34.774  11.331  -9.636  1.00  0.00           H  
ATOM   2349  HB3 PRO   150      34.929   9.586  -9.302  1.00  0.00           H  
ATOM   2350  CA  PRO   150      33.986  10.667  -7.694  1.00  0.00           C  
ATOM   2351  HA  PRO   150      34.837  10.317  -7.108  1.00  0.00           H  
ATOM   2352  C   PRO   150      33.706  12.136  -7.326  1.00  0.00           C  
ATOM   2353  O   PRO   150      33.319  12.949  -8.164  1.00  0.00           O  
ATOM   2354  N   CYS   151      33.867  12.481  -6.047  1.00  0.00           N  
ATOM   2355  H   CYS   151      34.067  11.736  -5.390  1.00  0.00           H  
ATOM   2356  CA  CYS   151      33.646  13.835  -5.539  1.00  0.00           C  
ATOM   2357  HA  CYS   151      32.617  14.121  -5.763  1.00  0.00           H  
ATOM   2358  CB  CYS   151      33.814  13.818  -4.014  1.00  0.00           C  
ATOM   2359  HB2 CYS   151      33.076  13.138  -3.582  1.00  0.00           H  
ATOM   2360  HB3 CYS   151      34.814  13.462  -3.758  1.00  0.00           H  
ATOM   2361  SG  CYS   151      33.568  15.488  -3.343  1.00  0.00           S  
ATOM   2362  HG  CYS   151      33.368  15.126  -2.069  1.00  0.00           H  
ATOM   2363  C   CYS   151      34.582  14.844  -6.232  1.00  0.00           C  
ATOM   2364  O   CYS   151      35.806  14.749  -6.111  1.00  0.00           O  
ATOM   2365  N   GLU   152      34.008  15.799  -6.970  1.00  0.00           N  
ATOM   2366  H   GLU   152      33.003  15.782  -7.052  1.00  0.00           H  
ATOM   2367  CA  GLU   152      34.730  16.642  -7.935  1.00  0.00           C  
ATOM   2368  HA  GLU   152      35.210  15.984  -8.661  1.00  0.00           H  
ATOM   2369  CB  GLU   152      33.710  17.509  -8.701  1.00  0.00           C  
ATOM   2370  HB2 GLU   152      32.868  16.867  -8.967  1.00  0.00           H  
ATOM   2371  HB3 GLU   152      33.319  18.293  -8.052  1.00  0.00           H  
ATOM   2372  CG  GLU   152      34.230  18.115 -10.017  1.00  0.00           C  
ATOM   2373  HG2 GLU   152      34.688  17.316 -10.605  1.00  0.00           H  
ATOM   2374  HG3 GLU   152      33.366  18.477 -10.578  1.00  0.00           H  
ATOM   2375  CD  GLU   152      35.223  19.278  -9.870  1.00  0.00           C  
ATOM   2376  OE1 GLU   152      35.928  19.551 -10.864  1.00  0.00           O  
ATOM   2377  OE2 GLU   152      35.292  19.886  -8.777  1.00  0.00           O  
ATOM   2378  C   GLU   152      35.847  17.463  -7.275  1.00  0.00           C  
ATOM   2379  O   GLU   152      37.020  17.254  -7.579  1.00  0.00           O  
ATOM   2380  N   ASN   153      35.516  18.313  -6.295  1.00  0.00           N  
ATOM   2381  H   ASN   153      34.536  18.490  -6.137  1.00  0.00           H  
ATOM   2382  CA  ASN   153      36.498  19.222  -5.691  1.00  0.00           C  
ATOM   2383  HA  ASN   153      36.959  19.812  -6.487  1.00  0.00           H  
ATOM   2384  CB  ASN   153      35.796  20.173  -4.703  1.00  0.00           C  
ATOM   2385  HB2 ASN   153      35.391  19.591  -3.875  1.00  0.00           H  
ATOM   2386  HB3 ASN   153      36.547  20.850  -4.298  1.00  0.00           H  
ATOM   2387  CG  ASN   153      34.665  21.047  -5.233  1.00  0.00           C  
ATOM   2388  OD1 ASN   153      33.938  21.634  -4.453  1.00  0.00           O  
ATOM   2389  ND2 ASN   153      34.430  21.170  -6.517  1.00  0.00           N  
ATOM   2390 HD21 ASN   153      34.964  20.681  -7.246  1.00  0.00           H  
ATOM   2391 HD22 ASN   153      33.681  21.777  -6.784  1.00  0.00           H  
ATOM   2392  C   ASN   153      37.624  18.448  -4.976  1.00  0.00           C  
ATOM   2393  O   ASN   153      38.789  18.844  -5.010  1.00  0.00           O  
ATOM   2394  N   ARG   154      37.294  17.298  -4.366  1.00  0.00           N  
ATOM   2395  H   ARG   154      36.326  17.010  -4.423  1.00  0.00           H  
ATOM   2396  CA  ARG   154      38.279  16.364  -3.795  1.00  0.00           C  
ATOM   2397  HA  ARG   154      38.942  16.921  -3.134  1.00  0.00           H  
ATOM   2398  CB  ARG   154      37.555  15.245  -3.018  1.00  0.00           C  
ATOM   2399  HB2 ARG   154      36.542  15.132  -3.404  1.00  0.00           H  
ATOM   2400  HB3 ARG   154      38.057  14.290  -3.184  1.00  0.00           H  
ATOM   2401  CG  ARG   154      37.483  15.507  -1.505  1.00  0.00           C  
ATOM   2402  HG2 ARG   154      37.057  16.496  -1.333  1.00  0.00           H  
ATOM   2403  HG3 ARG   154      36.813  14.771  -1.057  1.00  0.00           H  
ATOM   2404  CD  ARG   154      38.851  15.417  -0.804  1.00  0.00           C  
ATOM   2405  HD2 ARG   154      39.526  16.166  -1.219  1.00  0.00           H  
ATOM   2406  HD3 ARG   154      38.721  15.654   0.254  1.00  0.00           H  
ATOM   2407  NE  ARG   154      39.466  14.083  -0.947  1.00  0.00           N  
ATOM   2408  HE  ARG   154      40.089  13.925  -1.728  1.00  0.00           H  
ATOM   2409  CZ  ARG   154      39.291  13.032  -0.167  1.00  0.00           C  
ATOM   2410  NH1 ARG   154      38.497  13.055   0.859  1.00  0.00           N  
ATOM   2411 HH11 ARG   154      38.046  13.889   1.158  1.00  0.00           H  
ATOM   2412 HH12 ARG   154      38.428  12.217   1.455  1.00  0.00           H  
ATOM   2413  NH2 ARG   154      39.926  11.934  -0.428  1.00  0.00           N  
ATOM   2414 HH21 ARG   154      40.580  11.874  -1.181  1.00  0.00           H  
ATOM   2415 HH22 ARG   154      39.885  11.178   0.273  1.00  0.00           H  
ATOM   2416  C   ARG   154      39.180  15.764  -4.870  1.00  0.00           C  
ATOM   2417  O   ARG   154      40.381  15.611  -4.636  1.00  0.00           O  
ATOM   2418  N   SER   155      38.620  15.422  -6.027  1.00  0.00           N  
ATOM   2419  H   SER   155      37.628  15.597  -6.145  1.00  0.00           H  
ATOM   2420  CA  SER   155      39.358  14.899  -7.178  1.00  0.00           C  
ATOM   2421  HA  SER   155      39.932  14.036  -6.859  1.00  0.00           H  
ATOM   2422  CB  SER   155      38.404  14.404  -8.271  1.00  0.00           C  
ATOM   2423  HB2 SER   155      37.816  15.225  -8.679  1.00  0.00           H  
ATOM   2424  HB3 SER   155      38.983  13.957  -9.078  1.00  0.00           H  
ATOM   2425  OG  SER   155      37.547  13.418  -7.730  1.00  0.00           O  
ATOM   2426  HG  SER   155      36.876  13.864  -7.181  1.00  0.00           H  
ATOM   2427  C   SER   155      40.357  15.932  -7.695  1.00  0.00           C  
ATOM   2428  O   SER   155      41.549  15.625  -7.722  1.00  0.00           O  
ATOM   2429  N   GLN   156      39.919  17.169  -7.956  1.00  0.00           N  
ATOM   2430  H   GLN   156      38.920  17.352  -7.891  1.00  0.00           H  
ATOM   2431  CA  GLN   156      40.800  18.286  -8.337  1.00  0.00           C  
ATOM   2432  HA  GLN   156      41.314  18.031  -9.265  1.00  0.00           H  
ATOM   2433  CB  GLN   156      39.974  19.568  -8.555  1.00  0.00           C  
ATOM   2434  HB2 GLN   156      39.511  19.846  -7.607  1.00  0.00           H  
ATOM   2435  HB3 GLN   156      40.651  20.375  -8.840  1.00  0.00           H  
ATOM   2436  CG  GLN   156      38.859  19.477  -9.610  1.00  0.00           C  
ATOM   2437  HG2 GLN   156      38.168  18.679  -9.354  1.00  0.00           H  
ATOM   2438  HG3 GLN   156      38.292  20.409  -9.583  1.00  0.00           H  
ATOM   2439  CD  GLN   156      39.330  19.261 -11.046  1.00  0.00           C  
ATOM   2440  OE1 GLN   156      40.500  19.094 -11.354  1.00  0.00           O  
ATOM   2441  NE2 GLN   156      38.417  19.250 -11.985  1.00  0.00           N  
ATOM   2442 HE21 GLN   156      37.437  19.399 -11.707  1.00  0.00           H  
ATOM   2443 HE22 GLN   156      38.709  19.123 -12.930  1.00  0.00           H  
ATOM   2444  C   GLN   156      41.883  18.564  -7.282  1.00  0.00           C  
ATOM   2445  O   GLN   156      43.036  18.820  -7.618  1.00  0.00           O  
ATOM   2446  N   GLY   157      41.542  18.458  -5.991  1.00  0.00           N  
ATOM   2447  H   GLY   157      40.558  18.352  -5.766  1.00  0.00           H  
ATOM   2448  CA  GLY   157      42.491  18.649  -4.891  1.00  0.00           C  
ATOM   2449  HA2 GLY   157      42.936  19.641  -4.979  1.00  0.00           H  
ATOM   2450  HA3 GLY   157      41.943  18.600  -3.951  1.00  0.00           H  
ATOM   2451  C   GLY   157      43.629  17.619  -4.830  1.00  0.00           C  
ATOM   2452  O   GLY   157      44.671  17.943  -4.257  1.00  0.00           O  
ATOM   2453  N   ARG   158      43.422  16.409  -5.388  1.00  0.00           N  
ATOM   2454  H   ARG   158      42.531  16.338  -5.869  1.00  0.00           H  
ATOM   2455  CA  ARG   158      44.404  15.333  -5.714  1.00  0.00           C  
ATOM   2456  HA  ARG   158      44.947  15.606  -6.621  1.00  0.00           H  
ATOM   2457  CB  ARG   158      45.405  15.091  -4.558  1.00  0.00           C  
ATOM   2458  HB2 ARG   158      44.957  15.404  -3.614  1.00  0.00           H  
ATOM   2459  HB3 ARG   158      45.642  14.029  -4.463  1.00  0.00           H  
ATOM   2460  CG  ARG   158      46.728  15.832  -4.817  1.00  0.00           C  
ATOM   2461  HG2 ARG   158      47.393  15.198  -5.406  1.00  0.00           H  
ATOM   2462  HG3 ARG   158      46.540  16.735  -5.396  1.00  0.00           H  
ATOM   2463  CD  ARG   158      47.415  16.217  -3.503  1.00  0.00           C  
ATOM   2464  HD2 ARG   158      46.685  16.653  -2.819  1.00  0.00           H  
ATOM   2465  HD3 ARG   158      47.827  15.319  -3.039  1.00  0.00           H  
ATOM   2466  NE  ARG   158      48.497  17.185  -3.734  1.00  0.00           N  
ATOM   2467  HE  ARG   158      49.444  16.803  -3.826  1.00  0.00           H  
ATOM   2468  CZ  ARG   158      48.390  18.488  -3.894  1.00  0.00           C  
ATOM   2469  NH1 ARG   158      47.237  19.099  -3.930  1.00  0.00           N  
ATOM   2470 HH11 ARG   158      46.388  18.541  -3.926  1.00  0.00           H  
ATOM   2471 HH12 ARG   158      47.192  20.082  -4.089  1.00  0.00           H  
ATOM   2472  NH2 ARG   158      49.450  19.221  -4.037  1.00  0.00           N  
ATOM   2473 HH21 ARG   158      50.367  18.749  -4.042  1.00  0.00           H  
ATOM   2474 HH22 ARG   158      49.413  20.205  -4.167  1.00  0.00           H  
ATOM   2475  C   ARG   158      43.739  13.985  -6.023  1.00  0.00           C  
ATOM   2476  O   ARG   158      44.359  13.114  -6.626  1.00  0.00           O  
ATOM   2477  N   THR   159      42.498  13.775  -5.576  1.00  0.00           N  
ATOM   2478  H   THR   159      42.030  14.560  -5.147  1.00  0.00           H  
ATOM   2479  CA  THR   159      41.876  12.439  -5.462  1.00  0.00           C  
ATOM   2480  HA  THR   159      42.611  11.804  -4.968  1.00  0.00           H  
ATOM   2481  CB  THR   159      40.629  12.460  -4.537  1.00  0.00           C  
ATOM   2482  HB  THR   159      39.774  12.838  -5.096  1.00  0.00           H  
ATOM   2483  CG2 THR   159      40.233  11.126  -3.902  1.00  0.00           C  
ATOM   2484 HG21 THR   159      41.045  10.747  -3.282  1.00  0.00           H  
ATOM   2485 HG22 THR   159      39.350  11.269  -3.279  1.00  0.00           H  
ATOM   2486 HG23 THR   159      39.981  10.390  -4.663  1.00  0.00           H  
ATOM   2487  OG1 THR   159      40.845  13.308  -3.424  1.00  0.00           O  
ATOM   2488  HG1 THR   159      40.833  14.215  -3.782  1.00  0.00           H  
ATOM   2489  C   THR   159      41.584  11.756  -6.817  1.00  0.00           C  
ATOM   2490  O   THR   159      41.129  10.622  -6.811  1.00  0.00           O  
ATOM   2491  N   VAL   160      41.883  12.364  -7.980  1.00  0.00           N  
ATOM   2492  H   VAL   160      42.266  13.301  -7.946  1.00  0.00           H  
ATOM   2493  CA  VAL   160      41.774  11.700  -9.304  1.00  0.00           C  
ATOM   2494  HA  VAL   160      40.726  11.456  -9.481  1.00  0.00           H  
ATOM   2495  CB  VAL   160      42.251  12.616 -10.457  1.00  0.00           C  
ATOM   2496  HB  VAL   160      43.217  13.047 -10.190  1.00  0.00           H  
ATOM   2497  CG1 VAL   160      42.409  11.880 -11.797  1.00  0.00           C  
ATOM   2498 HG11 VAL   160      41.483  11.366 -12.057  1.00  0.00           H  
ATOM   2499 HG12 VAL   160      42.654  12.592 -12.587  1.00  0.00           H  
ATOM   2500 HG13 VAL   160      43.223  11.156 -11.749  1.00  0.00           H  
ATOM   2501  CG2 VAL   160      41.257  13.753 -10.706  1.00  0.00           C  
ATOM   2502 HG21 VAL   160      41.151  14.353  -9.812  1.00  0.00           H  
ATOM   2503 HG22 VAL   160      41.625  14.403 -11.501  1.00  0.00           H  
ATOM   2504 HG23 VAL   160      40.285  13.351 -10.995  1.00  0.00           H  
ATOM   2505  C   VAL   160      42.541  10.373  -9.345  1.00  0.00           C  
ATOM   2506  O   VAL   160      41.959   9.343  -9.681  1.00  0.00           O  
ATOM   2507  N   VAL   161      43.823  10.357  -8.962  1.00  0.00           N  
ATOM   2508  H   VAL   161      44.260  11.222  -8.672  1.00  0.00           H  
ATOM   2509  CA  VAL   161      44.625   9.113  -8.953  1.00  0.00           C  
ATOM   2510  HA  VAL   161      44.518   8.634  -9.927  1.00  0.00           H  
ATOM   2511  CB  VAL   161      46.129   9.391  -8.756  1.00  0.00           C  
ATOM   2512  HB  VAL   161      46.648   8.433  -8.756  1.00  0.00           H  
ATOM   2513  CG1 VAL   161      46.684  10.209  -9.928  1.00  0.00           C  
ATOM   2514 HG11 VAL   161      46.253  11.209  -9.942  1.00  0.00           H  
ATOM   2515 HG12 VAL   161      47.768  10.292  -9.831  1.00  0.00           H  
ATOM   2516 HG13 VAL   161      46.464   9.706 -10.869  1.00  0.00           H  
ATOM   2517  CG2 VAL   161      46.462  10.122  -7.448  1.00  0.00           C  
ATOM   2518 HG21 VAL   161      46.224   9.496  -6.591  1.00  0.00           H  
ATOM   2519 HG22 VAL   161      47.531  10.333  -7.417  1.00  0.00           H  
ATOM   2520 HG23 VAL   161      45.926  11.067  -7.380  1.00  0.00           H  
ATOM   2521  C   VAL   161      44.082   8.113  -7.925  1.00  0.00           C  
ATOM   2522  O   VAL   161      43.908   6.937  -8.235  1.00  0.00           O  
ATOM   2523  N   LEU   162      43.650   8.608  -6.761  1.00  0.00           N  
ATOM   2524  H   LEU   162      43.791   9.594  -6.607  1.00  0.00           H  
ATOM   2525  CA  LEU   162      42.916   7.863  -5.729  1.00  0.00           C  
ATOM   2526  HA  LEU   162      43.406   6.896  -5.604  1.00  0.00           H  
ATOM   2527  CB  LEU   162      43.024   8.624  -4.396  1.00  0.00           C  
ATOM   2528  HB2 LEU   162      42.562   9.597  -4.532  1.00  0.00           H  
ATOM   2529  HB3 LEU   162      42.452   8.087  -3.646  1.00  0.00           H  
ATOM   2530  CG  LEU   162      44.451   8.831  -3.849  1.00  0.00           C  
ATOM   2531  HG  LEU   162      45.037   9.394  -4.573  1.00  0.00           H  
ATOM   2532  CD1 LEU   162      44.383   9.653  -2.562  1.00  0.00           C  
ATOM   2533 HD11 LEU   162      43.820   9.108  -1.801  1.00  0.00           H  
ATOM   2534 HD12 LEU   162      45.392   9.830  -2.188  1.00  0.00           H  
ATOM   2535 HD13 LEU   162      43.905  10.612  -2.752  1.00  0.00           H  
ATOM   2536  CD2 LEU   162      45.168   7.517  -3.544  1.00  0.00           C  
ATOM   2537 HD21 LEU   162      45.306   6.935  -4.453  1.00  0.00           H  
ATOM   2538 HD22 LEU   162      46.155   7.721  -3.128  1.00  0.00           H  
ATOM   2539 HD23 LEU   162      44.597   6.930  -2.823  1.00  0.00           H  
ATOM   2540  C   LEU   162      41.447   7.539  -6.110  1.00  0.00           C  
ATOM   2541  O   LEU   162      40.678   7.023  -5.290  1.00  0.00           O  
ATOM   2542  N   TYR   163      41.055   7.778  -7.366  1.00  0.00           N  
ATOM   2543  H   TYR   163      41.670   8.334  -7.946  1.00  0.00           H  
ATOM   2544  CA  TYR   163      39.831   7.272  -7.988  1.00  0.00           C  
ATOM   2545  HA  TYR   163      39.333   6.630  -7.271  1.00  0.00           H  
ATOM   2546  CB  TYR   163      38.862   8.422  -8.294  1.00  0.00           C  
ATOM   2547  HB2 TYR   163      38.901   9.153  -7.485  1.00  0.00           H  
ATOM   2548  HB3 TYR   163      39.163   8.925  -9.214  1.00  0.00           H  
ATOM   2549  CG  TYR   163      37.436   7.920  -8.415  1.00  0.00           C  
ATOM   2550  CD1 TYR   163      36.631   7.840  -7.261  1.00  0.00           C  
ATOM   2551  HD1 TYR   163      36.996   8.218  -6.315  1.00  0.00           H  
ATOM   2552  CE1 TYR   163      35.353   7.255  -7.331  1.00  0.00           C  
ATOM   2553  HE1 TYR   163      34.738   7.191  -6.445  1.00  0.00           H  
ATOM   2554  CZ  TYR   163      34.877   6.746  -8.559  1.00  0.00           C  
ATOM   2555  OH  TYR   163      33.660   6.152  -8.639  1.00  0.00           O  
ATOM   2556  HH  TYR   163      33.185   6.176  -7.786  1.00  0.00           H  
ATOM   2557  CE2 TYR   163      35.674   6.852  -9.718  1.00  0.00           C  
ATOM   2558  HE2 TYR   163      35.291   6.471 -10.651  1.00  0.00           H  
ATOM   2559  CD2 TYR   163      36.950   7.442  -9.647  1.00  0.00           C  
ATOM   2560  HD2 TYR   163      37.567   7.503 -10.533  1.00  0.00           H  
ATOM   2561  C   TYR   163      40.102   6.375  -9.207  1.00  0.00           C  
ATOM   2562  O   TYR   163      39.314   5.463  -9.472  1.00  0.00           O  
ATOM   2563  N   VAL   164      41.247   6.517  -9.885  1.00  0.00           N  
ATOM   2564  H   VAL   164      41.839   7.314  -9.670  1.00  0.00           H  
ATOM   2565  CA  VAL   164      41.724   5.537 -10.880  1.00  0.00           C  
ATOM   2566  HA  VAL   164      40.973   5.461 -11.664  1.00  0.00           H  
ATOM   2567  CB  VAL   164      43.038   6.008 -11.540  1.00  0.00           C  
ATOM   2568  HB  VAL   164      43.747   6.306 -10.770  1.00  0.00           H  
ATOM   2569  CG1 VAL   164      43.700   4.927 -12.401  1.00  0.00           C  
ATOM   2570 HG11 VAL   164      42.978   4.475 -13.078  1.00  0.00           H  
ATOM   2571 HG12 VAL   164      44.503   5.368 -12.986  1.00  0.00           H  
ATOM   2572 HG13 VAL   164      44.132   4.156 -11.763  1.00  0.00           H  
ATOM   2573  CG2 VAL   164      42.766   7.213 -12.451  1.00  0.00           C  
ATOM   2574 HG21 VAL   164      42.307   8.022 -11.885  1.00  0.00           H  
ATOM   2575 HG22 VAL   164      43.705   7.583 -12.865  1.00  0.00           H  
ATOM   2576 HG23 VAL   164      42.104   6.928 -13.268  1.00  0.00           H  
ATOM   2577  C   VAL   164      41.850   4.136 -10.264  1.00  0.00           C  
ATOM   2578  O   VAL   164      41.485   3.158 -10.908  1.00  0.00           O  
ATOM   2579  N   VAL   165      42.218   4.037  -8.983  1.00  0.00           N  
ATOM   2580  H   VAL   165      42.564   4.880  -8.540  1.00  0.00           H  
ATOM   2581  CA  VAL   165      42.271   2.791  -8.184  1.00  0.00           C  
ATOM   2582  HA  VAL   165      42.905   2.081  -8.714  1.00  0.00           H  
ATOM   2583  CB  VAL   165      42.944   3.055  -6.822  1.00  0.00           C  
ATOM   2584  HB  VAL   165      43.005   2.120  -6.269  1.00  0.00           H  
ATOM   2585  CG1 VAL   165      44.361   3.582  -7.014  1.00  0.00           C  
ATOM   2586 HG11 VAL   165      44.358   4.569  -7.467  1.00  0.00           H  
ATOM   2587 HG12 VAL   165      44.853   3.631  -6.043  1.00  0.00           H  
ATOM   2588 HG13 VAL   165      44.925   2.907  -7.649  1.00  0.00           H  
ATOM   2589  CG2 VAL   165      42.181   4.083  -5.980  1.00  0.00           C  
ATOM   2590 HG21 VAL   165      41.139   3.799  -5.870  1.00  0.00           H  
ATOM   2591 HG22 VAL   165      42.643   4.140  -4.993  1.00  0.00           H  
ATOM   2592 HG23 VAL   165      42.236   5.055  -6.457  1.00  0.00           H  
ATOM   2593  C   VAL   165      40.925   2.075  -7.950  1.00  0.00           C  
ATOM   2594  O   VAL   165      40.895   1.033  -7.298  1.00  0.00           O  
ATOM   2595  N   SER   166      39.792   2.578  -8.460  1.00  0.00           N  
ATOM   2596  H   SER   166      39.867   3.421  -9.014  1.00  0.00           H  
ATOM   2597  CA  SER   166      38.435   2.036  -8.202  1.00  0.00           C  
ATOM   2598  HA  SER   166      38.372   1.854  -7.129  1.00  0.00           H  
ATOM   2599  CB  SER   166      37.340   3.065  -8.525  1.00  0.00           C  
ATOM   2600  HB2 SER   166      37.312   3.249  -9.600  1.00  0.00           H  
ATOM   2601  HB3 SER   166      36.372   2.674  -8.209  1.00  0.00           H  
ATOM   2602  OG  SER   166      37.582   4.280  -7.843  1.00  0.00           O  
ATOM   2603  HG  SER   166      38.096   4.834  -8.465  1.00  0.00           H  
ATOM   2604  C   SER   166      38.120   0.673  -8.861  1.00  0.00           C  
ATOM   2605  O   SER   166      36.990   0.417  -9.277  1.00  0.00           O  
ATOM   2606  N   ALA   167      39.114  -0.207  -8.989  1.00  0.00           N  
ATOM   2607  H   ALA   167      40.033   0.107  -8.705  1.00  0.00           H  
ATOM   2608  CA  ALA   167      38.935  -1.658  -9.101  1.00  0.00           C  
ATOM   2609  HA  ALA   167      37.905  -1.882  -9.382  1.00  0.00           H  
ATOM   2610  CB  ALA   167      39.850  -2.168 -10.223  1.00  0.00           C  
ATOM   2611  HB1 ALA   167      40.890  -1.914 -10.016  1.00  0.00           H  
ATOM   2612  HB2 ALA   167      39.759  -3.252 -10.305  1.00  0.00           H  
ATOM   2613  HB3 ALA   167      39.558  -1.723 -11.173  1.00  0.00           H  
ATOM   2614  C   ALA   167      39.188  -2.393  -7.761  1.00  0.00           C  
ATOM   2615  O   ALA   167      38.859  -3.569  -7.653  1.00  0.00           O  
ATOM   2616  N   TYR   168      39.766  -1.718  -6.755  1.00  0.00           N  
ATOM   2617  H   TYR   168      40.038  -0.758  -6.923  1.00  0.00           H  
ATOM   2618  CA  TYR   168      40.140  -2.301  -5.453  1.00  0.00           C  
ATOM   2619  HA  TYR   168      39.370  -3.011  -5.143  1.00  0.00           H  
ATOM   2620  CB  TYR   168      41.475  -3.065  -5.594  1.00  0.00           C  
ATOM   2621  HB2 TYR   168      41.685  -3.562  -4.646  1.00  0.00           H  
ATOM   2622  HB3 TYR   168      41.365  -3.844  -6.349  1.00  0.00           H  
ATOM   2623  CG  TYR   168      42.663  -2.187  -5.953  1.00  0.00           C  
ATOM   2624  CD1 TYR   168      43.598  -1.815  -4.965  1.00  0.00           C  
ATOM   2625  HD1 TYR   168      43.536  -2.227  -3.968  1.00  0.00           H  
ATOM   2626  CE1 TYR   168      44.614  -0.888  -5.272  1.00  0.00           C  
ATOM   2627  HE1 TYR   168      45.329  -0.590  -4.519  1.00  0.00           H  
ATOM   2628  CZ  TYR   168      44.710  -0.344  -6.571  1.00  0.00           C  
ATOM   2629  OH  TYR   168      45.677   0.555  -6.884  1.00  0.00           O  
ATOM   2630  HH  TYR   168      45.953   1.036  -6.057  1.00  0.00           H  
ATOM   2631  CE2 TYR   168      43.789  -0.739  -7.559  1.00  0.00           C  
ATOM   2632  HE2 TYR   168      43.887  -0.343  -8.553  1.00  0.00           H  
ATOM   2633  CD2 TYR   168      42.778  -1.665  -7.255  1.00  0.00           C  
ATOM   2634  HD2 TYR   168      42.096  -1.981  -8.028  1.00  0.00           H  
ATOM   2635  C   TYR   168      40.261  -1.232  -4.348  1.00  0.00           C  
ATOM   2636  O   TYR   168      39.688  -1.383  -3.274  1.00  0.00           O  
ATOM   2637  N   ARG   169      40.998  -0.143  -4.616  1.00  0.00           N  
ATOM   2638  H   ARG   169      41.456  -0.134  -5.522  1.00  0.00           H  
ATOM   2639  CA  ARG   169      41.295   1.016  -3.750  1.00  0.00           C  
ATOM   2640  HA  ARG   169      42.159   1.506  -4.207  1.00  0.00           H  
ATOM   2641  CB  ARG   169      40.154   2.045  -3.797  1.00  0.00           C  
ATOM   2642  HB2 ARG   169      40.528   2.959  -3.339  1.00  0.00           H  
ATOM   2643  HB3 ARG   169      39.924   2.260  -4.840  1.00  0.00           H  
ATOM   2644  CG  ARG   169      38.847   1.630  -3.096  1.00  0.00           C  
ATOM   2645  HG2 ARG   169      38.305   0.936  -3.740  1.00  0.00           H  
ATOM   2646  HG3 ARG   169      39.075   1.120  -2.160  1.00  0.00           H  
ATOM   2647  CD  ARG   169      37.938   2.829  -2.773  1.00  0.00           C  
ATOM   2648  HD2 ARG   169      36.976   2.447  -2.427  1.00  0.00           H  
ATOM   2649  HD3 ARG   169      38.380   3.387  -1.945  1.00  0.00           H  
ATOM   2650  NE  ARG   169      37.719   3.717  -3.936  1.00  0.00           N  
ATOM   2651  HE  ARG   169      37.008   3.447  -4.594  1.00  0.00           H  
ATOM   2652  CZ  ARG   169      38.397   4.817  -4.219  1.00  0.00           C  
ATOM   2653  NH1 ARG   169      39.306   5.324  -3.443  1.00  0.00           N  
ATOM   2654 HH11 ARG   169      39.532   4.889  -2.565  1.00  0.00           H  
ATOM   2655 HH12 ARG   169      39.882   6.077  -3.799  1.00  0.00           H  
ATOM   2656  NH2 ARG   169      38.222   5.453  -5.332  1.00  0.00           N  
ATOM   2657 HH21 ARG   169      37.645   5.071  -6.074  1.00  0.00           H  
ATOM   2658 HH22 ARG   169      38.824   6.245  -5.502  1.00  0.00           H  
ATOM   2659  C   ARG   169      41.811   0.756  -2.324  1.00  0.00           C  
ATOM   2660  O   ARG   169      41.820   1.694  -1.533  1.00  0.00           O  
ATOM   2661  N   HIE   170      42.188  -0.481  -1.981  1.00  0.00           N  
ATOM   2662  H   HIE   170      42.034  -1.176  -2.693  1.00  0.00           H  
ATOM   2663  CA  HIE   170      42.811  -0.961  -0.722  1.00  0.00           C  
ATOM   2664  HA  HIE   170      42.886  -2.045  -0.809  1.00  0.00           H  
ATOM   2665  CB  HIE   170      44.251  -0.413  -0.652  1.00  0.00           C  
ATOM   2666  HB2 HIE   170      44.683  -0.441  -1.654  1.00  0.00           H  
ATOM   2667  HB3 HIE   170      44.213   0.632  -0.346  1.00  0.00           H  
ATOM   2668  CG  HIE   170      45.225  -1.138   0.252  1.00  0.00           C  
ATOM   2669  ND1 HIE   170      46.534  -0.712   0.489  1.00  0.00           N  
ATOM   2670  CE1 HIE   170      47.114  -1.678   1.216  1.00  0.00           C  
ATOM   2671  HE1 HIE   170      48.150  -1.683   1.525  1.00  0.00           H  
ATOM   2672  NE2 HIE   170      46.243  -2.667   1.462  1.00  0.00           N  
ATOM   2673  HE2 HIE   170      46.472  -3.559   1.896  1.00  0.00           H  
ATOM   2674  CD2 HIE   170      45.049  -2.348   0.863  1.00  0.00           C  
ATOM   2675  HD2 HIE   170      44.159  -2.963   0.855  1.00  0.00           H  
ATOM   2676  C   HIE   170      42.039  -0.723   0.598  1.00  0.00           C  
ATOM   2677  O   HIE   170      42.229  -1.455   1.564  1.00  0.00           O  
ATOM   2678  N   GLY   171      41.173   0.287   0.688  1.00  0.00           N  
ATOM   2679  H   GLY   171      41.129   0.908  -0.109  1.00  0.00           H  
ATOM   2680  CA  GLY   171      40.372   0.644   1.862  1.00  0.00           C  
ATOM   2681  HA2 GLY   171      39.591   1.341   1.561  1.00  0.00           H  
ATOM   2682  HA3 GLY   171      39.897  -0.258   2.248  1.00  0.00           H  
ATOM   2683  C   GLY   171      41.173   1.280   3.005  1.00  0.00           C  
ATOM   2684  O   GLY   171      40.772   2.318   3.531  1.00  0.00           O  
ATOM   2685  N   VAL   172      42.314   0.701   3.383  1.00  0.00           N  
ATOM   2686  H   VAL   172      42.570  -0.158   2.900  1.00  0.00           H  
ATOM   2687  CA  VAL   172      43.068   1.065   4.595  1.00  0.00           C  
ATOM   2688  HA  VAL   172      42.372   1.000   5.433  1.00  0.00           H  
ATOM   2689  CB  VAL   172      44.179   0.026   4.850  1.00  0.00           C  
ATOM   2690  HB  VAL   172      43.742  -0.969   4.747  1.00  0.00           H  
ATOM   2691  CG1 VAL   172      45.336   0.130   3.852  1.00  0.00           C  
ATOM   2692 HG11 VAL   172      45.884   1.063   3.983  1.00  0.00           H  
ATOM   2693 HG12 VAL   172      46.015  -0.708   3.994  1.00  0.00           H  
ATOM   2694 HG13 VAL   172      44.954   0.079   2.832  1.00  0.00           H  
ATOM   2695  CG2 VAL   172      44.732   0.129   6.276  1.00  0.00           C  
ATOM   2696 HG21 VAL   172      43.939  -0.085   6.993  1.00  0.00           H  
ATOM   2697 HG22 VAL   172      45.539  -0.588   6.415  1.00  0.00           H  
ATOM   2698 HG23 VAL   172      45.117   1.128   6.472  1.00  0.00           H  
ATOM   2699  C   VAL   172      43.602   2.506   4.596  1.00  0.00           C  
ATOM   2700  O   VAL   172      43.672   3.118   5.661  1.00  0.00           O  
ATOM   2701  N   TRP   173      43.914   3.102   3.438  1.00  0.00           N  
ATOM   2702  H   TRP   173      43.819   2.587   2.575  1.00  0.00           H  
ATOM   2703  CA  TRP   173      44.344   4.508   3.375  1.00  0.00           C  
ATOM   2704  HA  TRP   173      45.043   4.667   4.196  1.00  0.00           H  
ATOM   2705  CB  TRP   173      45.121   4.808   2.090  1.00  0.00           C  
ATOM   2706  HB2 TRP   173      45.503   5.828   2.148  1.00  0.00           H  
ATOM   2707  HB3 TRP   173      45.992   4.151   2.059  1.00  0.00           H  
ATOM   2708  CG  TRP   173      44.383   4.675   0.795  1.00  0.00           C  
ATOM   2709  CD1 TRP   173      44.557   3.654  -0.066  1.00  0.00           C  
ATOM   2710  HD1 TRP   173      45.232   2.825   0.102  1.00  0.00           H  
ATOM   2711  NE1 TRP   173      43.811   3.864  -1.207  1.00  0.00           N  
ATOM   2712  HE1 TRP   173      43.848   3.242  -2.025  1.00  0.00           H  
ATOM   2713  CE2 TRP   173      43.051   5.008  -1.106  1.00  0.00           C  
ATOM   2714  CZ2 TRP   173      42.133   5.621  -1.971  1.00  0.00           C  
ATOM   2715  HZ2 TRP   173      41.950   5.178  -2.936  1.00  0.00           H  
ATOM   2716  CH2 TRP   173      41.495   6.807  -1.563  1.00  0.00           C  
ATOM   2717  HH2 TRP   173      40.779   7.302  -2.202  1.00  0.00           H  
ATOM   2718  CZ3 TRP   173      41.816   7.382  -0.323  1.00  0.00           C  
ATOM   2719  HZ3 TRP   173      41.335   8.300  -0.006  1.00  0.00           H  
ATOM   2720  CE3 TRP   173      42.770   6.778   0.515  1.00  0.00           C  
ATOM   2721  HE3 TRP   173      43.019   7.261   1.446  1.00  0.00           H  
ATOM   2722  CD2 TRP   173      43.399   5.561   0.164  1.00  0.00           C  
ATOM   2723  C   TRP   173      43.222   5.525   3.622  1.00  0.00           C  
ATOM   2724  O   TRP   173      43.516   6.710   3.740  1.00  0.00           O  
ATOM   2725  N   SER   174      41.971   5.093   3.824  1.00  0.00           N  
ATOM   2726  H   SER   174      41.771   4.108   3.706  1.00  0.00           H  
ATOM   2727  CA  SER   174      40.926   5.944   4.425  1.00  0.00           C  
ATOM   2728  HA  SER   174      40.756   6.797   3.766  1.00  0.00           H  
ATOM   2729  CB  SER   174      39.603   5.185   4.557  1.00  0.00           C  
ATOM   2730  HB2 SER   174      38.870   5.832   5.042  1.00  0.00           H  
ATOM   2731  HB3 SER   174      39.235   4.925   3.564  1.00  0.00           H  
ATOM   2732  OG  SER   174      39.759   4.006   5.321  1.00  0.00           O  
ATOM   2733  HG  SER   174      40.094   3.308   4.727  1.00  0.00           H  
ATOM   2734  C   SER   174      41.336   6.515   5.792  1.00  0.00           C  
ATOM   2735  O   SER   174      40.822   7.549   6.190  1.00  0.00           O  
ATOM   2736  N   ASN   175      42.351   5.949   6.454  1.00  0.00           N  
ATOM   2737  H   ASN   175      42.700   5.067   6.106  1.00  0.00           H  
ATOM   2738  CA  ASN   175      43.061   6.559   7.586  1.00  0.00           C  
ATOM   2739  HA  ASN   175      42.308   6.974   8.256  1.00  0.00           H  
ATOM   2740  CB  ASN   175      43.781   5.449   8.365  1.00  0.00           C  
ATOM   2741  HB2 ASN   175      44.505   4.951   7.725  1.00  0.00           H  
ATOM   2742  HB3 ASN   175      44.310   5.882   9.212  1.00  0.00           H  
ATOM   2743  CG  ASN   175      42.790   4.444   8.918  1.00  0.00           C  
ATOM   2744  OD1 ASN   175      42.110   4.682   9.896  1.00  0.00           O  
ATOM   2745  ND2 ASN   175      42.647   3.295   8.303  1.00  0.00           N  
ATOM   2746 HD21 ASN   175      43.157   3.111   7.450  1.00  0.00           H  
ATOM   2747 HD22 ASN   175      41.953   2.684   8.687  1.00  0.00           H  
ATOM   2748  C   ASN   175      43.964   7.765   7.213  1.00  0.00           C  
ATOM   2749  O   ASN   175      44.859   8.136   7.963  1.00  0.00           O  
ATOM   2750  N   LEU   176      43.737   8.397   6.059  1.00  0.00           N  
ATOM   2751  H   LEU   176      43.124   7.945   5.395  1.00  0.00           H  
ATOM   2752  CA  LEU   176      44.071   9.803   5.783  1.00  0.00           C  
ATOM   2753  HA  LEU   176      44.885  10.121   6.435  1.00  0.00           H  
ATOM   2754  CB  LEU   176      44.521   9.922   4.312  1.00  0.00           C  
ATOM   2755  HB2 LEU   176      43.717   9.540   3.681  1.00  0.00           H  
ATOM   2756  HB3 LEU   176      44.660  10.975   4.063  1.00  0.00           H  
ATOM   2757  CG  LEU   176      45.821   9.164   3.981  1.00  0.00           C  
ATOM   2758  HG  LEU   176      45.772   8.151   4.377  1.00  0.00           H  
ATOM   2759  CD1 LEU   176      46.009   9.071   2.466  1.00  0.00           C  
ATOM   2760 HD11 LEU   176      46.057  10.070   2.033  1.00  0.00           H  
ATOM   2761 HD12 LEU   176      46.926   8.529   2.238  1.00  0.00           H  
ATOM   2762 HD13 LEU   176      45.168   8.531   2.031  1.00  0.00           H  
ATOM   2763  CD2 LEU   176      47.052   9.861   4.566  1.00  0.00           C  
ATOM   2764 HD21 LEU   176      46.969   9.909   5.651  1.00  0.00           H  
ATOM   2765 HD22 LEU   176      47.950   9.300   4.310  1.00  0.00           H  
ATOM   2766 HD23 LEU   176      47.131  10.874   4.172  1.00  0.00           H  
ATOM   2767  C   LEU   176      42.883  10.751   6.076  1.00  0.00           C  
ATOM   2768  O   LEU   176      43.000  11.961   5.903  1.00  0.00           O  
ATOM   2769  N   GLU   177      41.733  10.198   6.475  1.00  0.00           N  
ATOM   2770  H   GLU   177      41.704   9.188   6.544  1.00  0.00           H  
ATOM   2771  CA  GLU   177      40.417  10.853   6.550  1.00  0.00           C  
ATOM   2772  HA  GLU   177      40.569  11.930   6.610  1.00  0.00           H  
ATOM   2773  CB  GLU   177      39.597  10.551   5.269  1.00  0.00           C  
ATOM   2774  HB2 GLU   177      39.161   9.554   5.347  1.00  0.00           H  
ATOM   2775  HB3 GLU   177      38.781  11.273   5.224  1.00  0.00           H  
ATOM   2776  CG  GLU   177      40.400  10.613   3.953  1.00  0.00           C  
ATOM   2777  HG2 GLU   177      40.966  11.547   3.934  1.00  0.00           H  
ATOM   2778  HG3 GLU   177      41.110   9.782   3.926  1.00  0.00           H  
ATOM   2779  CD  GLU   177      39.540  10.561   2.682  1.00  0.00           C  
ATOM   2780  OE1 GLU   177      38.394  11.063   2.673  1.00  0.00           O  
ATOM   2781  OE2 GLU   177      40.058  10.162   1.613  1.00  0.00           O  
ATOM   2782  C   GLU   177      39.629  10.440   7.821  1.00  0.00           C  
ATOM   2783  O   GLU   177      38.413  10.621   7.885  1.00  0.00           O  
ATOM   2784  N   LEU   178      40.318   9.861   8.815  1.00  0.00           N  
ATOM   2785  H   LEU   178      41.323   9.862   8.734  1.00  0.00           H  
ATOM   2786  CA  LEU   178      39.775   9.255  10.045  1.00  0.00           C  
ATOM   2787  HA  LEU   178      38.777   9.649  10.237  1.00  0.00           H  
ATOM   2788  CB  LEU   178      39.675   7.722   9.864  1.00  0.00           C  
ATOM   2789  HB2 LEU   178      40.665   7.345   9.615  1.00  0.00           H  
ATOM   2790  HB3 LEU   178      39.393   7.264  10.812  1.00  0.00           H  
ATOM   2791  CG  LEU   178      38.670   7.238   8.802  1.00  0.00           C  
ATOM   2792  HG  LEU   178      38.858   7.731   7.851  1.00  0.00           H  
ATOM   2793  CD1 LEU   178      38.826   5.730   8.594  1.00  0.00           C  
ATOM   2794 HD11 LEU   178      38.621   5.206   9.529  1.00  0.00           H  
ATOM   2795 HD12 LEU   178      38.142   5.388   7.819  1.00  0.00           H  
ATOM   2796 HD13 LEU   178      39.846   5.510   8.283  1.00  0.00           H  
ATOM   2797  CD2 LEU   178      37.221   7.513   9.214  1.00  0.00           C  
ATOM   2798 HD21 LEU   178      37.055   8.588   9.256  1.00  0.00           H  
ATOM   2799 HD22 LEU   178      36.540   7.082   8.483  1.00  0.00           H  
ATOM   2800 HD23 LEU   178      37.030   7.086  10.201  1.00  0.00           H  
ATOM   2801  C   LEU   178      40.632   9.621  11.277  1.00  0.00           C  
ATOM   2802  O   LEU   178      41.605  10.366  11.168  1.00  0.00           O  
ATOM   2803  N   GLU   179      40.250   9.126  12.454  1.00  0.00           N  
ATOM   2804  H   GLU   179      39.420   8.532  12.469  1.00  0.00           H  
ATOM   2805  CA  GLU   179      40.825   9.472  13.759  1.00  0.00           C  
ATOM   2806  HA  GLU   179      40.873  10.562  13.800  1.00  0.00           H  
ATOM   2807  CB  GLU   179      39.860   9.034  14.881  1.00  0.00           C  
ATOM   2808  HB2 GLU   179      40.325   9.298  15.833  1.00  0.00           H  
ATOM   2809  HB3 GLU   179      38.942   9.619  14.811  1.00  0.00           H  
ATOM   2810  CG  GLU   179      39.501   7.534  14.933  1.00  0.00           C  
ATOM   2811  HG2 GLU   179      40.315   6.942  14.509  1.00  0.00           H  
ATOM   2812  HG3 GLU   179      39.413   7.255  15.986  1.00  0.00           H  
ATOM   2813  CD  GLU   179      38.180   7.184  14.221  1.00  0.00           C  
ATOM   2814  OE1 GLU   179      37.968   7.669  13.085  1.00  0.00           O  
ATOM   2815  OE2 GLU   179      37.383   6.422  14.817  1.00  0.00           O  
ATOM   2816  C   GLU   179      42.268   8.980  14.025  1.00  0.00           C  
ATOM   2817  O   GLU   179      42.721   7.917  13.582  1.00  0.00           O  
ATOM   2818  N   ASP   180      42.993   9.758  14.839  1.00  0.00           N  
ATOM   2819  H   ASP   180      42.568  10.629  15.162  1.00  0.00           H  
ATOM   2820  CA  ASP   180      44.430   9.647  15.131  1.00  0.00           C  
ATOM   2821  HA  ASP   180      44.972   9.809  14.200  1.00  0.00           H  
ATOM   2822  CB  ASP   180      44.864  10.750  16.122  1.00  0.00           C  
ATOM   2823  HB2 ASP   180      44.549  10.452  17.124  1.00  0.00           H  
ATOM   2824  HB3 ASP   180      45.954  10.801  16.127  1.00  0.00           H  
ATOM   2825  CG  ASP   180      44.287  12.147  15.856  1.00  0.00           C  
ATOM   2826  OD1 ASP   180      45.099  13.069  15.628  1.00  0.00           O  
ATOM   2827  OD2 ASP   180      43.042  12.280  15.922  1.00  0.00           O  
ATOM   2828  C   ASP   180      44.870   8.290  15.702  1.00  0.00           C  
ATOM   2829  O   ASP   180      46.045   7.925  15.612  1.00  0.00           O  
ATOM   2830  N   SER   181      43.951   7.502  16.270  1.00  0.00           N  
ATOM   2831  H   SER   181      42.986   7.808  16.246  1.00  0.00           H  
ATOM   2832  CA  SER   181      44.238   6.149  16.762  1.00  0.00           C  
ATOM   2833  HA  SER   181      44.969   6.227  17.566  1.00  0.00           H  
ATOM   2834  CB  SER   181      42.974   5.512  17.349  1.00  0.00           C  
ATOM   2835  HB2 SER   181      43.142   4.448  17.521  1.00  0.00           H  
ATOM   2836  HB3 SER   181      42.764   5.987  18.308  1.00  0.00           H  
ATOM   2837  OG  SER   181      41.845   5.691  16.518  1.00  0.00           O  
ATOM   2838  HG  SER   181      41.940   5.218  15.684  1.00  0.00           H  
ATOM   2839  C   SER   181      44.853   5.250  15.684  1.00  0.00           C  
ATOM   2840  O   SER   181      45.739   4.462  16.014  1.00  0.00           O  
ATOM   2841  N   GLU   182      44.482   5.433  14.413  1.00  0.00           N  
ATOM   2842  H   GLU   182      43.780   6.145  14.224  1.00  0.00           H  
ATOM   2843  CA  GLU   182      45.142   4.803  13.259  1.00  0.00           C  
ATOM   2844  HA  GLU   182      46.006   4.232  13.602  1.00  0.00           H  
ATOM   2845  CB  GLU   182      44.174   3.792  12.617  1.00  0.00           C  
ATOM   2846  HB2 GLU   182      43.932   3.025  13.354  1.00  0.00           H  
ATOM   2847  HB3 GLU   182      43.249   4.316  12.377  1.00  0.00           H  
ATOM   2848  CG  GLU   182      44.669   3.101  11.333  1.00  0.00           C  
ATOM   2849  HG2 GLU   182      43.865   2.462  10.964  1.00  0.00           H  
ATOM   2850  HG3 GLU   182      44.854   3.864  10.577  1.00  0.00           H  
ATOM   2851  CD  GLU   182      45.931   2.240  11.474  1.00  0.00           C  
ATOM   2852  OE1 GLU   182      46.198   1.625  12.532  1.00  0.00           O  
ATOM   2853  OE2 GLU   182      46.690   2.114  10.487  1.00  0.00           O  
ATOM   2854  C   GLU   182      45.692   5.841  12.261  1.00  0.00           C  
ATOM   2855  O   GLU   182      46.752   5.610  11.686  1.00  0.00           O  
ATOM   2856  N   ALA   183      45.075   7.017  12.092  1.00  0.00           N  
ATOM   2857  H   ALA   183      44.194   7.203  12.563  1.00  0.00           H  
ATOM   2858  CA  ALA   183      45.544   8.010  11.116  1.00  0.00           C  
ATOM   2859  HA  ALA   183      45.623   7.513  10.152  1.00  0.00           H  
ATOM   2860  CB  ALA   183      44.491   9.112  10.998  1.00  0.00           C  
ATOM   2861  HB1 ALA   183      44.375   9.638  11.945  1.00  0.00           H  
ATOM   2862  HB2 ALA   183      44.787   9.826  10.229  1.00  0.00           H  
ATOM   2863  HB3 ALA   183      43.536   8.669  10.713  1.00  0.00           H  
ATOM   2864  C   ALA   183      46.944   8.586  11.413  1.00  0.00           C  
ATOM   2865  O   ALA   183      47.711   8.892  10.495  1.00  0.00           O  
ATOM   2866  N   GLU   184      47.356   8.648  12.683  1.00  0.00           N  
ATOM   2867  H   GLU   184      46.714   8.382  13.420  1.00  0.00           H  
ATOM   2868  CA  GLU   184      48.724   9.042  13.046  1.00  0.00           C  
ATOM   2869  HA  GLU   184      48.933  10.003  12.583  1.00  0.00           H  
ATOM   2870  CB  GLU   184      48.800   9.241  14.564  1.00  0.00           C  
ATOM   2871  HB2 GLU   184      47.875   9.690  14.925  1.00  0.00           H  
ATOM   2872  HB3 GLU   184      48.899   8.252  14.994  1.00  0.00           H  
ATOM   2873  CG  GLU   184      49.964  10.136  15.022  1.00  0.00           C  
ATOM   2874  HG2 GLU   184      50.726  10.150  14.242  1.00  0.00           H  
ATOM   2875  HG3 GLU   184      49.593  11.155  15.139  1.00  0.00           H  
ATOM   2876  CD  GLU   184      50.602   9.664  16.337  1.00  0.00           C  
ATOM   2877  OE1 GLU   184      49.872   9.170  17.229  1.00  0.00           O  
ATOM   2878  OE2 GLU   184      51.847   9.655  16.414  1.00  0.00           O  
ATOM   2879  C   GLU   184      49.779   8.031  12.530  1.00  0.00           C  
ATOM   2880  O   GLU   184      50.948   8.379  12.343  1.00  0.00           O  
ATOM   2881  N   GLU   185      49.374   6.790  12.215  1.00  0.00           N  
ATOM   2882  H   GLU   185      48.383   6.573  12.305  1.00  0.00           H  
ATOM   2883  CA  GLU   185      50.212   5.785  11.545  1.00  0.00           C  
ATOM   2884  HA  GLU   185      51.151   5.726  12.075  1.00  0.00           H  
ATOM   2885  CB  GLU   185      49.577   4.376  11.562  1.00  0.00           C  
ATOM   2886  HB2 GLU   185      48.762   4.377  10.841  1.00  0.00           H  
ATOM   2887  HB3 GLU   185      50.309   3.659  11.195  1.00  0.00           H  
ATOM   2888  CG  GLU   185      49.014   3.873  12.907  1.00  0.00           C  
ATOM   2889  HG2 GLU   185      48.702   4.712  13.528  1.00  0.00           H  
ATOM   2890  HG3 GLU   185      48.118   3.302  12.691  1.00  0.00           H  
ATOM   2891  CD  GLU   185      49.940   2.949  13.706  1.00  0.00           C  
ATOM   2892  OE1 GLU   185      50.138   3.206  14.913  1.00  0.00           O  
ATOM   2893  OE2 GLU   185      50.473   1.947  13.170  1.00  0.00           O  
ATOM   2894  C   GLU   185      50.567   6.174  10.099  1.00  0.00           C  
ATOM   2895  O   GLU   185      51.523   5.619   9.557  1.00  0.00           O  
ATOM   2896  N   MET   186      49.861   7.124   9.474  1.00  0.00           N  
ATOM   2897  H   MET   186      49.053   7.519   9.950  1.00  0.00           H  
ATOM   2898  CA  MET   186      50.322   7.780   8.244  1.00  0.00           C  
ATOM   2899  HA  MET   186      50.864   7.059   7.632  1.00  0.00           H  
ATOM   2900  CB  MET   186      49.140   8.313   7.414  1.00  0.00           C  
ATOM   2901  HB2 MET   186      48.503   8.942   8.036  1.00  0.00           H  
ATOM   2902  HB3 MET   186      49.526   8.930   6.601  1.00  0.00           H  
ATOM   2903  CG  MET   186      48.291   7.201   6.799  1.00  0.00           C  
ATOM   2904  HG2 MET   186      47.934   6.552   7.595  1.00  0.00           H  
ATOM   2905  HG3 MET   186      47.420   7.663   6.335  1.00  0.00           H  
ATOM   2906  SD  MET   186      49.164   6.219   5.541  1.00  0.00           S  
ATOM   2907  CE  MET   186      47.784   5.751   4.468  1.00  0.00           C  
ATOM   2908  HE1 MET   186      47.411   6.633   3.949  1.00  0.00           H  
ATOM   2909  HE2 MET   186      48.125   5.022   3.733  1.00  0.00           H  
ATOM   2910  HE3 MET   186      46.985   5.320   5.068  1.00  0.00           H  
ATOM   2911  C   MET   186      51.296   8.926   8.536  1.00  0.00           C  
ATOM   2912  O   MET   186      52.380   8.959   7.959  1.00  0.00           O  
ATOM   2913  N   VAL   187      50.904   9.876   9.394  1.00  0.00           N  
ATOM   2914  H   VAL   187      50.009   9.751   9.851  1.00  0.00           H  
ATOM   2915  CA  VAL   187      51.514  11.221   9.425  1.00  0.00           C  
ATOM   2916  HA  VAL   187      51.937  11.399   8.436  1.00  0.00           H  
ATOM   2917  CB  VAL   187      50.420  12.298   9.597  1.00  0.00           C  
ATOM   2918  HB  VAL   187      49.716  12.179   8.772  1.00  0.00           H  
ATOM   2919  CG1 VAL   187      49.624  12.152  10.897  1.00  0.00           C  
ATOM   2920 HG11 VAL   187      50.291  12.116  11.756  1.00  0.00           H  
ATOM   2921 HG12 VAL   187      48.942  12.995  11.012  1.00  0.00           H  
ATOM   2922 HG13 VAL   187      49.022  11.247  10.849  1.00  0.00           H  
ATOM   2923  CG2 VAL   187      50.967  13.726   9.506  1.00  0.00           C  
ATOM   2924 HG21 VAL   187      51.553  13.841   8.595  1.00  0.00           H  
ATOM   2925 HG22 VAL   187      50.141  14.437   9.486  1.00  0.00           H  
ATOM   2926 HG23 VAL   187      51.596  13.946  10.367  1.00  0.00           H  
ATOM   2927  C   VAL   187      52.703  11.399  10.385  1.00  0.00           C  
ATOM   2928  O   VAL   187      53.588  12.191  10.059  1.00  0.00           O  
ATOM   2929  N   TYR   188      52.786  10.661  11.505  1.00  0.00           N  
ATOM   2930  H   TYR   188      52.026  10.028  11.720  1.00  0.00           H  
ATOM   2931  CA  TYR   188      53.899  10.800  12.475  1.00  0.00           C  
ATOM   2932  HA  TYR   188      54.726  11.314  11.985  1.00  0.00           H  
ATOM   2933  CB  TYR   188      53.487  11.672  13.674  1.00  0.00           C  
ATOM   2934  HB2 TYR   188      52.763  11.119  14.270  1.00  0.00           H  
ATOM   2935  HB3 TYR   188      54.364  11.817  14.305  1.00  0.00           H  
ATOM   2936  CG  TYR   188      52.922  13.046  13.351  1.00  0.00           C  
ATOM   2937  CD1 TYR   188      51.642  13.406  13.814  1.00  0.00           C  
ATOM   2938  HD1 TYR   188      51.067  12.708  14.405  1.00  0.00           H  
ATOM   2939  CE1 TYR   188      51.104  14.671  13.515  1.00  0.00           C  
ATOM   2940  HE1 TYR   188      50.116  14.930  13.865  1.00  0.00           H  
ATOM   2941  CZ  TYR   188      51.861  15.595  12.762  1.00  0.00           C  
ATOM   2942  OH  TYR   188      51.341  16.813  12.462  1.00  0.00           O  
ATOM   2943  HH  TYR   188      50.424  16.873  12.734  1.00  0.00           H  
ATOM   2944  CE2 TYR   188      53.154  15.248  12.319  1.00  0.00           C  
ATOM   2945  HE2 TYR   188      53.724  15.958  11.740  1.00  0.00           H  
ATOM   2946  CD2 TYR   188      53.683  13.976  12.615  1.00  0.00           C  
ATOM   2947  HD2 TYR   188      54.669  13.708  12.260  1.00  0.00           H  
ATOM   2948  C   TYR   188      54.497   9.476  12.978  1.00  0.00           C  
ATOM   2949  O   TYR   188      55.706   9.400  13.186  1.00  0.00           O  
ATOM   2950  N   ARG   189      53.705   8.403  13.136  1.00  0.00           N  
ATOM   2951  H   ARG   189      52.702   8.523  13.018  1.00  0.00           H  
ATOM   2952  CA  ARG   189      54.246   7.060  13.452  1.00  0.00           C  
ATOM   2953  HA  ARG   189      55.118   7.193  14.097  1.00  0.00           H  
ATOM   2954  CB  ARG   189      53.233   6.174  14.204  1.00  0.00           C  
ATOM   2955  HB2 ARG   189      52.596   5.691  13.472  1.00  0.00           H  
ATOM   2956  HB3 ARG   189      53.785   5.380  14.708  1.00  0.00           H  
ATOM   2957  CG  ARG   189      52.336   6.873  15.237  1.00  0.00           C  
ATOM   2958  HG2 ARG   189      52.937   7.239  16.070  1.00  0.00           H  
ATOM   2959  HG3 ARG   189      51.819   7.703  14.762  1.00  0.00           H  
ATOM   2960  CD  ARG   189      51.278   5.885  15.734  1.00  0.00           C  
ATOM   2961  HD2 ARG   189      50.768   5.500  14.852  1.00  0.00           H  
ATOM   2962  HD3 ARG   189      51.767   5.071  16.262  1.00  0.00           H  
ATOM   2963  NE  ARG   189      50.279   6.511  16.611  1.00  0.00           N  
ATOM   2964  HE  ARG   189      50.500   7.436  16.989  1.00  0.00           H  
ATOM   2965  CZ  ARG   189      48.995   6.204  16.676  1.00  0.00           C  
ATOM   2966  NH1 ARG   189      48.501   5.102  16.187  1.00  0.00           N  
ATOM   2967 HH11 ARG   189      49.113   4.432  15.728  1.00  0.00           H  
ATOM   2968 HH12 ARG   189      47.501   4.930  16.208  1.00  0.00           H  
ATOM   2969  NH2 ARG   189      48.180   7.056  17.213  1.00  0.00           N  
ATOM   2970 HH21 ARG   189      48.611   7.959  17.439  1.00  0.00           H  
ATOM   2971 HH22 ARG   189      47.236   7.100  16.852  1.00  0.00           H  
ATOM   2972  C   ARG   189      54.739   6.320  12.204  1.00  0.00           C  
ATOM   2973  O   ARG   189      55.421   5.308  12.335  1.00  0.00           O  
ATOM   2974  N   TYR   190      54.314   6.758  11.014  1.00  0.00           N  
ATOM   2975  H   TYR   190      53.764   7.603  11.038  1.00  0.00           H  
ATOM   2976  CA  TYR   190      54.626   6.238   9.667  1.00  0.00           C  
ATOM   2977  HA  TYR   190      53.961   6.771   8.986  1.00  0.00           H  
ATOM   2978  CB  TYR   190      56.058   6.634   9.276  1.00  0.00           C  
ATOM   2979  HB2 TYR   190      56.764   6.123   9.932  1.00  0.00           H  
ATOM   2980  HB3 TYR   190      56.251   6.302   8.259  1.00  0.00           H  
ATOM   2981  CG  TYR   190      56.290   8.129   9.340  1.00  0.00           C  
ATOM   2982  CD1 TYR   190      57.121   8.679  10.335  1.00  0.00           C  
ATOM   2983  HD1 TYR   190      57.650   8.038  11.026  1.00  0.00           H  
ATOM   2984  CE1 TYR   190      57.196  10.076  10.493  1.00  0.00           C  
ATOM   2985  HE1 TYR   190      57.774  10.509  11.295  1.00  0.00           H  
ATOM   2986  CZ  TYR   190      56.430  10.921   9.666  1.00  0.00           C  
ATOM   2987  OH  TYR   190      56.344  12.246   9.942  1.00  0.00           O  
ATOM   2988  HH  TYR   190      55.417  12.521   9.875  1.00  0.00           H  
ATOM   2989  CE2 TYR   190      55.640  10.369   8.637  1.00  0.00           C  
ATOM   2990  HE2 TYR   190      55.041  11.017   8.016  1.00  0.00           H  
ATOM   2991  CD2 TYR   190      55.577   8.976   8.471  1.00  0.00           C  
ATOM   2992  HD2 TYR   190      54.922   8.562   7.716  1.00  0.00           H  
ATOM   2993  C   TYR   190      54.339   4.749   9.381  1.00  0.00           C  
ATOM   2994  O   TYR   190      54.435   4.323   8.231  1.00  0.00           O  
ATOM   2995  N   ARG   191      53.955   3.946  10.379  1.00  0.00           N  
ATOM   2996  H   ARG   191      53.975   4.356  11.301  1.00  0.00           H  
ATOM   2997  CA  ARG   191      53.729   2.495  10.272  1.00  0.00           C  
ATOM   2998  HA  ARG   191      54.664   2.012   9.986  1.00  0.00           H  
ATOM   2999  CB  ARG   191      53.278   1.961  11.637  1.00  0.00           C  
ATOM   3000  HB2 ARG   191      52.504   2.620  12.025  1.00  0.00           H  
ATOM   3001  HB3 ARG   191      52.854   0.964  11.501  1.00  0.00           H  
ATOM   3002  CG  ARG   191      54.415   1.867  12.662  1.00  0.00           C  
ATOM   3003  HG2 ARG   191      55.267   1.368  12.198  1.00  0.00           H  
ATOM   3004  HG3 ARG   191      54.723   2.864  12.977  1.00  0.00           H  
ATOM   3005  CD  ARG   191      53.988   1.046  13.885  1.00  0.00           C  
ATOM   3006  HD2 ARG   191      53.588   0.089  13.544  1.00  0.00           H  
ATOM   3007  HD3 ARG   191      54.877   0.828  14.478  1.00  0.00           H  
ATOM   3008  NE  ARG   191      52.963   1.721  14.710  1.00  0.00           N  
ATOM   3009  HE  ARG   191      52.024   1.807  14.304  1.00  0.00           H  
ATOM   3010  CZ  ARG   191      53.095   2.134  15.959  1.00  0.00           C  
ATOM   3011  NH1 ARG   191      54.245   2.160  16.573  1.00  0.00           N  
ATOM   3012 HH11 ARG   191      55.068   1.923  16.054  1.00  0.00           H  
ATOM   3013 HH12 ARG   191      54.304   2.512  17.509  1.00  0.00           H  
ATOM   3014  NH2 ARG   191      52.066   2.537  16.634  1.00  0.00           N  
ATOM   3015 HH21 ARG   191      51.189   2.651  16.110  1.00  0.00           H  
ATOM   3016 HH22 ARG   191      52.127   2.871  17.572  1.00  0.00           H  
ATOM   3017  C   ARG   191      52.708   2.069   9.215  1.00  0.00           C  
ATOM   3018  O   ARG   191      52.892   0.998   8.638  1.00  0.00           O  
ATOM   3019  N   LEU   192      51.651   2.846   8.955  1.00  0.00           N  
ATOM   3020  H   LEU   192      51.593   3.750   9.412  1.00  0.00           H  
ATOM   3021  CA  LEU   192      50.709   2.543   7.874  1.00  0.00           C  
ATOM   3022  HA  LEU   192      50.543   1.468   7.884  1.00  0.00           H  
ATOM   3023  CB  LEU   192      49.339   3.222   8.088  1.00  0.00           C  
ATOM   3024  HB2 LEU   192      48.918   2.884   9.034  1.00  0.00           H  
ATOM   3025  HB3 LEU   192      49.479   4.301   8.147  1.00  0.00           H  
ATOM   3026  CG  LEU   192      48.317   2.929   6.966  1.00  0.00           C  
ATOM   3027  HG  LEU   192      48.688   3.343   6.029  1.00  0.00           H  
ATOM   3028  CD1 LEU   192      48.055   1.437   6.756  1.00  0.00           C  
ATOM   3029 HD11 LEU   192      47.607   1.012   7.653  1.00  0.00           H  
ATOM   3030 HD12 LEU   192      47.373   1.314   5.918  1.00  0.00           H  
ATOM   3031 HD13 LEU   192      48.975   0.919   6.507  1.00  0.00           H  
ATOM   3032  CD2 LEU   192      46.962   3.562   7.273  1.00  0.00           C  
ATOM   3033 HD21 LEU   192      47.077   4.626   7.456  1.00  0.00           H  
ATOM   3034 HD22 LEU   192      46.282   3.419   6.435  1.00  0.00           H  
ATOM   3035 HD23 LEU   192      46.527   3.113   8.166  1.00  0.00           H  
ATOM   3036  C   LEU   192      51.334   2.873   6.517  1.00  0.00           C  
ATOM   3037  O   LEU   192      51.426   1.979   5.682  1.00  0.00           O  
ATOM   3038  N   ALA   193      51.847   4.092   6.326  1.00  0.00           N  
ATOM   3039  H   ALA   193      51.768   4.769   7.073  1.00  0.00           H  
ATOM   3040  CA  ALA   193      52.479   4.518   5.072  1.00  0.00           C  
ATOM   3041  HA  ALA   193      51.732   4.492   4.276  1.00  0.00           H  
ATOM   3042  CB  ALA   193      52.960   5.966   5.237  1.00  0.00           C  
ATOM   3043  HB1 ALA   193      53.699   6.034   6.037  1.00  0.00           H  
ATOM   3044  HB2 ALA   193      53.408   6.311   4.305  1.00  0.00           H  
ATOM   3045  HB3 ALA   193      52.117   6.616   5.478  1.00  0.00           H  
ATOM   3046  C   ALA   193      53.634   3.583   4.659  1.00  0.00           C  
ATOM   3047  O   ALA   193      53.667   3.080   3.536  1.00  0.00           O  
ATOM   3048  N   LEU   194      54.521   3.256   5.603  1.00  0.00           N  
ATOM   3049  H   LEU   194      54.419   3.700   6.511  1.00  0.00           H  
ATOM   3050  CA  LEU   194      55.618   2.294   5.443  1.00  0.00           C  
ATOM   3051  HA  LEU   194      56.154   2.537   4.527  1.00  0.00           H  
ATOM   3052  CB  LEU   194      56.586   2.425   6.635  1.00  0.00           C  
ATOM   3053  HB2 LEU   194      56.018   2.272   7.553  1.00  0.00           H  
ATOM   3054  HB3 LEU   194      57.335   1.635   6.574  1.00  0.00           H  
ATOM   3055  CG  LEU   194      57.322   3.772   6.714  1.00  0.00           C  
ATOM   3056  HG  LEU   194      56.609   4.592   6.660  1.00  0.00           H  
ATOM   3057  CD1 LEU   194      58.075   3.869   8.042  1.00  0.00           C  
ATOM   3058 HD11 LEU   194      58.832   3.087   8.102  1.00  0.00           H  
ATOM   3059 HD12 LEU   194      58.555   4.844   8.121  1.00  0.00           H  
ATOM   3060 HD13 LEU   194      57.375   3.760   8.869  1.00  0.00           H  
ATOM   3061  CD2 LEU   194      58.332   3.924   5.580  1.00  0.00           C  
ATOM   3062 HD21 LEU   194      57.824   3.956   4.618  1.00  0.00           H  
ATOM   3063 HD22 LEU   194      58.864   4.862   5.697  1.00  0.00           H  
ATOM   3064 HD23 LEU   194      59.050   3.104   5.591  1.00  0.00           H  
ATOM   3065  C   LEU   194      55.158   0.835   5.287  1.00  0.00           C  
ATOM   3066  O   LEU   194      55.992  -0.030   5.051  1.00  0.00           O  
ATOM   3067  N   SER   195      53.860   0.543   5.400  1.00  0.00           N  
ATOM   3068  H   SER   195      53.220   1.298   5.615  1.00  0.00           H  
ATOM   3069  CA  SER   195      53.280  -0.774   5.116  1.00  0.00           C  
ATOM   3070  HA  SER   195      54.081  -1.501   5.013  1.00  0.00           H  
ATOM   3071  CB  SER   195      52.416  -1.252   6.282  1.00  0.00           C  
ATOM   3072  HB2 SER   195      51.583  -0.564   6.431  1.00  0.00           H  
ATOM   3073  HB3 SER   195      52.027  -2.235   6.031  1.00  0.00           H  
ATOM   3074  OG  SER   195      53.152  -1.379   7.478  1.00  0.00           O  
ATOM   3075  HG  SER   195      53.193  -0.488   7.881  1.00  0.00           H  
ATOM   3076  C   SER   195      52.445  -0.838   3.827  1.00  0.00           C  
ATOM   3077  O   SER   195      52.065  -1.949   3.454  1.00  0.00           O  
ATOM   3078  N   VAL   196      52.131   0.302   3.182  1.00  0.00           N  
ATOM   3079  H   VAL   196      52.460   1.172   3.584  1.00  0.00           H  
ATOM   3080  CA  VAL   196      51.159   0.401   2.060  1.00  0.00           C  
ATOM   3081  HA  VAL   196      51.106  -0.582   1.590  1.00  0.00           H  
ATOM   3082  CB  VAL   196      49.722   0.731   2.544  1.00  0.00           C  
ATOM   3083  HB  VAL   196      49.041   0.511   1.723  1.00  0.00           H  
ATOM   3084  CG1 VAL   196      49.298  -0.159   3.715  1.00  0.00           C  
ATOM   3085 HG11 VAL   196      49.868   0.089   4.606  1.00  0.00           H  
ATOM   3086 HG12 VAL   196      48.239  -0.018   3.915  1.00  0.00           H  
ATOM   3087 HG13 VAL   196      49.470  -1.199   3.450  1.00  0.00           H  
ATOM   3088  CG2 VAL   196      49.496   2.203   2.928  1.00  0.00           C  
ATOM   3089 HG21 VAL   196      49.519   2.828   2.036  1.00  0.00           H  
ATOM   3090 HG22 VAL   196      48.518   2.320   3.392  1.00  0.00           H  
ATOM   3091 HG23 VAL   196      50.266   2.545   3.611  1.00  0.00           H  
ATOM   3092  C   VAL   196      51.568   1.356   0.927  1.00  0.00           C  
ATOM   3093  O   VAL   196      50.748   1.671   0.064  1.00  0.00           O  
ATOM   3094  N   MET   197      52.822   1.825   0.898  1.00  0.00           N  
ATOM   3095  H   MET   197      53.438   1.580   1.659  1.00  0.00           H  
ATOM   3096  CA  MET   197      53.307   2.797  -0.100  1.00  0.00           C  
ATOM   3097  HA  MET   197      52.740   3.711   0.045  1.00  0.00           H  
ATOM   3098  CB  MET   197      54.785   3.111   0.170  1.00  0.00           C  
ATOM   3099  HB2 MET   197      54.911   3.335   1.226  1.00  0.00           H  
ATOM   3100  HB3 MET   197      55.360   2.221  -0.065  1.00  0.00           H  
ATOM   3101  CG  MET   197      55.383   4.270  -0.639  1.00  0.00           C  
ATOM   3102  HG2 MET   197      56.450   4.313  -0.420  1.00  0.00           H  
ATOM   3103  HG3 MET   197      55.286   4.047  -1.700  1.00  0.00           H  
ATOM   3104  SD  MET   197      54.686   5.919  -0.331  1.00  0.00           S  
ATOM   3105  CE  MET   197      55.084   6.153   1.424  1.00  0.00           C  
ATOM   3106  HE1 MET   197      56.159   6.051   1.576  1.00  0.00           H  
ATOM   3107  HE2 MET   197      54.769   7.149   1.733  1.00  0.00           H  
ATOM   3108  HE3 MET   197      54.556   5.414   2.027  1.00  0.00           H  
ATOM   3109  C   MET   197      53.090   2.350  -1.558  1.00  0.00           C  
ATOM   3110  O   MET   197      53.009   3.195  -2.440  1.00  0.00           O  
ATOM   3111  N   ASP   198      52.934   1.047  -1.797  1.00  0.00           N  
ATOM   3112  H   ASP   198      53.162   0.409  -1.043  1.00  0.00           H  
ATOM   3113  CA  ASP   198      52.520   0.396  -3.045  1.00  0.00           C  
ATOM   3114  HA  ASP   198      53.350   0.422  -3.750  1.00  0.00           H  
ATOM   3115  CB  ASP   198      52.174  -1.085  -2.759  1.00  0.00           C  
ATOM   3116  HB2 ASP   198      51.198  -1.123  -2.273  1.00  0.00           H  
ATOM   3117  HB3 ASP   198      52.075  -1.604  -3.710  1.00  0.00           H  
ATOM   3118  CG  ASP   198      53.127  -1.894  -1.869  1.00  0.00           C  
ATOM   3119  OD1 ASP   198      52.838  -3.098  -1.715  1.00  0.00           O  
ATOM   3120  OD2 ASP   198      54.125  -1.345  -1.339  1.00  0.00           O  
ATOM   3121  C   ASP   198      51.299   1.070  -3.704  1.00  0.00           C  
ATOM   3122  O   ASP   198      51.351   1.471  -4.863  1.00  0.00           O  
ATOM   3123  N   GLU   199      50.214   1.255  -2.949  1.00  0.00           N  
ATOM   3124  H   GLU   199      50.258   0.953  -1.983  1.00  0.00           H  
ATOM   3125  CA  GLU   199      48.989   1.942  -3.391  1.00  0.00           C  
ATOM   3126  HA  GLU   199      48.714   1.604  -4.392  1.00  0.00           H  
ATOM   3127  CB  GLU   199      47.877   1.532  -2.408  1.00  0.00           C  
ATOM   3128  HB2 GLU   199      47.652   0.475  -2.561  1.00  0.00           H  
ATOM   3129  HB3 GLU   199      48.273   1.632  -1.396  1.00  0.00           H  
ATOM   3130  CG  GLU   199      46.559   2.317  -2.430  1.00  0.00           C  
ATOM   3131  HG2 GLU   199      45.986   1.931  -1.593  1.00  0.00           H  
ATOM   3132  HG3 GLU   199      46.756   3.376  -2.248  1.00  0.00           H  
ATOM   3133  CD  GLU   199      45.688   2.153  -3.680  1.00  0.00           C  
ATOM   3134  OE1 GLU   199      46.227   1.812  -4.755  1.00  0.00           O  
ATOM   3135  OE2 GLU   199      44.453   2.347  -3.552  1.00  0.00           O  
ATOM   3136  C   GLU   199      49.204   3.464  -3.460  1.00  0.00           C  
ATOM   3137  O   GLU   199      48.704   4.156  -4.349  1.00  0.00           O  
ATOM   3138  N   LEU   200      50.057   4.000  -2.582  1.00  0.00           N  
ATOM   3139  H   LEU   200      50.487   3.372  -1.915  1.00  0.00           H  
ATOM   3140  CA  LEU   200      50.520   5.391  -2.634  1.00  0.00           C  
ATOM   3141  HA  LEU   200      49.653   6.019  -2.846  1.00  0.00           H  
ATOM   3142  CB  LEU   200      51.076   5.826  -1.265  1.00  0.00           C  
ATOM   3143  HB2 LEU   200      52.036   5.339  -1.129  1.00  0.00           H  
ATOM   3144  HB3 LEU   200      51.261   6.901  -1.295  1.00  0.00           H  
ATOM   3145  CG  LEU   200      50.187   5.514  -0.042  1.00  0.00           C  
ATOM   3146  HG  LEU   200      50.028   4.439   0.030  1.00  0.00           H  
ATOM   3147  CD1 LEU   200      50.884   5.969   1.242  1.00  0.00           C  
ATOM   3148 HD11 LEU   200      51.047   7.047   1.218  1.00  0.00           H  
ATOM   3149 HD12 LEU   200      50.267   5.717   2.105  1.00  0.00           H  
ATOM   3150 HD13 LEU   200      51.844   5.463   1.340  1.00  0.00           H  
ATOM   3151  CD2 LEU   200      48.826   6.211  -0.119  1.00  0.00           C  
ATOM   3152 HD21 LEU   200      48.265   5.834  -0.974  1.00  0.00           H  
ATOM   3153 HD22 LEU   200      48.251   5.999   0.782  1.00  0.00           H  
ATOM   3154 HD23 LEU   200      48.959   7.288  -0.220  1.00  0.00           H  
ATOM   3155  C   LEU   200      51.520   5.654  -3.785  1.00  0.00           C  
ATOM   3156  O   LEU   200      51.993   6.781  -3.937  1.00  0.00           O  
ATOM   3157  N   ARG   201      51.820   4.669  -4.649  1.00  0.00           N  
ATOM   3158  H   ARG   201      51.497   3.730  -4.432  1.00  0.00           H  
ATOM   3159  CA  ARG   201      52.466   4.895  -5.959  1.00  0.00           C  
ATOM   3160  HA  ARG   201      53.155   5.722  -5.861  1.00  0.00           H  
ATOM   3161  CB  ARG   201      53.280   3.674  -6.411  1.00  0.00           C  
ATOM   3162  HB2 ARG   201      52.590   2.870  -6.654  1.00  0.00           H  
ATOM   3163  HB3 ARG   201      53.811   3.955  -7.321  1.00  0.00           H  
ATOM   3164  CG  ARG   201      54.315   3.111  -5.421  1.00  0.00           C  
ATOM   3165  HG2 ARG   201      53.796   2.487  -4.701  1.00  0.00           H  
ATOM   3166  HG3 ARG   201      54.988   2.459  -5.976  1.00  0.00           H  
ATOM   3167  CD  ARG   201      55.142   4.149  -4.647  1.00  0.00           C  
ATOM   3168  HD2 ARG   201      54.471   4.739  -4.023  1.00  0.00           H  
ATOM   3169  HD3 ARG   201      55.813   3.621  -3.969  1.00  0.00           H  
ATOM   3170  NE  ARG   201      55.940   5.007  -5.546  1.00  0.00           N  
ATOM   3171  HE  ARG   201      56.578   4.549  -6.172  1.00  0.00           H  
ATOM   3172  CZ  ARG   201      55.820   6.310  -5.713  1.00  0.00           C  
ATOM   3173  NH1 ARG   201      55.028   7.041  -4.987  1.00  0.00           N  
ATOM   3174 HH11 ARG   201      54.449   6.599  -4.293  1.00  0.00           H  
ATOM   3175 HH12 ARG   201      54.677   7.897  -5.401  1.00  0.00           H  
ATOM   3176  NH2 ARG   201      56.495   6.895  -6.655  1.00  0.00           N  
ATOM   3177 HH21 ARG   201      57.124   6.363  -7.244  1.00  0.00           H  
ATOM   3178 HH22 ARG   201      56.417   7.896  -6.802  1.00  0.00           H  
ATOM   3179  C   ARG   201      51.503   5.400  -7.041  1.00  0.00           C  
ATOM   3180  O   ARG   201      51.933   5.769  -8.132  1.00  0.00           O  
ATOM   3181  N   THR   202      50.232   5.583  -6.679  1.00  0.00           N  
ATOM   3182  H   THR   202      49.933   5.155  -5.811  1.00  0.00           H  
ATOM   3183  CA  THR   202      49.348   6.607  -7.267  1.00  0.00           C  
ATOM   3184  HA  THR   202      49.196   6.394  -8.323  1.00  0.00           H  
ATOM   3185  CB  THR   202      47.984   6.612  -6.566  1.00  0.00           C  
ATOM   3186  HB  THR   202      47.446   7.508  -6.868  1.00  0.00           H  
ATOM   3187  CG2 THR   202      47.119   5.419  -6.932  1.00  0.00           C  
ATOM   3188 HG21 THR   202      47.633   4.482  -6.716  1.00  0.00           H  
ATOM   3189 HG22 THR   202      46.207   5.471  -6.342  1.00  0.00           H  
ATOM   3190 HG23 THR   202      46.864   5.458  -7.990  1.00  0.00           H  
ATOM   3191  OG1 THR   202      48.122   6.649  -5.166  1.00  0.00           O  
ATOM   3192  HG1 THR   202      48.177   5.722  -4.855  1.00  0.00           H  
ATOM   3193  C   THR   202      49.904   8.033  -7.150  1.00  0.00           C  
ATOM   3194  O   THR   202      49.636   8.854  -8.024  1.00  0.00           O  
ATOM   3195  N   LEU   203      50.662   8.346  -6.093  1.00  0.00           N  
ATOM   3196  H   LEU   203      50.859   7.621  -5.414  1.00  0.00           H  
ATOM   3197  CA  LEU   203      51.269   9.659  -5.851  1.00  0.00           C  
ATOM   3198  HA  LEU   203      50.682  10.418  -6.372  1.00  0.00           H  
ATOM   3199  CB  LEU   203      51.249   9.984  -4.342  1.00  0.00           C  
ATOM   3200  HB2 LEU   203      52.013   9.379  -3.851  1.00  0.00           H  
ATOM   3201  HB3 LEU   203      51.530  11.030  -4.212  1.00  0.00           H  
ATOM   3202  CG  LEU   203      49.910   9.736  -3.615  1.00  0.00           C  
ATOM   3203  HG  LEU   203      49.642   8.682  -3.684  1.00  0.00           H  
ATOM   3204  CD1 LEU   203      50.057  10.083  -2.134  1.00  0.00           C  
ATOM   3205 HD11 LEU   203      50.300  11.139  -2.014  1.00  0.00           H  
ATOM   3206 HD12 LEU   203      49.124   9.866  -1.613  1.00  0.00           H  
ATOM   3207 HD13 LEU   203      50.847   9.475  -1.694  1.00  0.00           H  
ATOM   3208  CD2 LEU   203      48.770  10.578  -4.194  1.00  0.00           C  
ATOM   3209 HD21 LEU   203      48.594  10.292  -5.229  1.00  0.00           H  
ATOM   3210 HD22 LEU   203      47.857  10.390  -3.629  1.00  0.00           H  
ATOM   3211 HD23 LEU   203      49.020  11.637  -4.143  1.00  0.00           H  
ATOM   3212  C   LEU   203      52.702   9.708  -6.404  1.00  0.00           C  
ATOM   3213  O   LEU   203      53.401   8.697  -6.432  1.00  0.00           O  
ATOM   3214  N   PHE   204      53.188  10.887  -6.798  1.00  0.00           N  
ATOM   3215  H   PHE   204      52.572  11.686  -6.802  1.00  0.00           H  
ATOM   3216  CA  PHE   204      54.484  11.012  -7.484  1.00  0.00           C  
ATOM   3217  HA  PHE   204      54.411  10.383  -8.371  1.00  0.00           H  
ATOM   3218  CB  PHE   204      54.665  12.443  -8.012  1.00  0.00           C  
ATOM   3219  HB2 PHE   204      54.796  13.130  -7.181  1.00  0.00           H  
ATOM   3220  HB3 PHE   204      55.570  12.482  -8.620  1.00  0.00           H  
ATOM   3221  CG  PHE   204      53.491  12.919  -8.849  1.00  0.00           C  
ATOM   3222  CD1 PHE   204      52.569  13.841  -8.316  1.00  0.00           C  
ATOM   3223  HD1 PHE   204      52.714  14.250  -7.327  1.00  0.00           H  
ATOM   3224  CE1 PHE   204      51.448  14.237  -9.068  1.00  0.00           C  
ATOM   3225  HE1 PHE   204      50.743  14.945  -8.654  1.00  0.00           H  
ATOM   3226  CZ  PHE   204      51.246  13.713 -10.356  1.00  0.00           C  
ATOM   3227  HZ  PHE   204      50.384  14.016 -10.935  1.00  0.00           H  
ATOM   3228  CE2 PHE   204      52.166  12.797 -10.894  1.00  0.00           C  
ATOM   3229  HE2 PHE   204      52.011  12.397 -11.887  1.00  0.00           H  
ATOM   3230  CD2 PHE   204      53.286  12.399 -10.142  1.00  0.00           C  
ATOM   3231  HD2 PHE   204      53.984  11.689 -10.561  1.00  0.00           H  
ATOM   3232  C   PHE   204      55.707  10.451  -6.708  1.00  0.00           C  
ATOM   3233  O   PHE   204      56.403   9.622  -7.296  1.00  0.00           O  
ATOM   3234  N   PRO   205      55.947  10.726  -5.406  1.00  0.00           N  
ATOM   3235  CD  PRO   205      57.035  10.083  -4.667  1.00  0.00           C  
ATOM   3236  HD2 PRO   205      57.989  10.217  -5.181  1.00  0.00           H  
ATOM   3237  HD3 PRO   205      56.824   9.021  -4.553  1.00  0.00           H  
ATOM   3238  CG  PRO   205      57.090  10.741  -3.288  1.00  0.00           C  
ATOM   3239  HG2 PRO   205      57.813  11.558  -3.296  1.00  0.00           H  
ATOM   3240  HG3 PRO   205      57.335  10.022  -2.506  1.00  0.00           H  
ATOM   3241  CB  PRO   205      55.678  11.300  -3.125  1.00  0.00           C  
ATOM   3242  HB2 PRO   205      55.648  12.122  -2.410  1.00  0.00           H  
ATOM   3243  HB3 PRO   205      55.002  10.501  -2.815  1.00  0.00           H  
ATOM   3244  CA  PRO   205      55.331  11.741  -4.551  1.00  0.00           C  
ATOM   3245  HA  PRO   205      54.249  11.760  -4.663  1.00  0.00           H  
ATOM   3246  C   PRO   205      55.896  13.141  -4.835  1.00  0.00           C  
ATOM   3247  O   PRO   205      56.937  13.298  -5.467  1.00  0.00           O  
ATOM   3248  N   GLU   206      55.222  14.179  -4.345  1.00  0.00           N  
ATOM   3249  H   GLU   206      54.362  14.016  -3.843  1.00  0.00           H  
ATOM   3250  CA  GLU   206      55.603  15.582  -4.599  1.00  0.00           C  
ATOM   3251  HA  GLU   206      55.768  15.713  -5.670  1.00  0.00           H  
ATOM   3252  CB  GLU   206      54.438  16.498  -4.190  1.00  0.00           C  
ATOM   3253  HB2 GLU   206      54.188  16.305  -3.145  1.00  0.00           H  
ATOM   3254  HB3 GLU   206      54.737  17.542  -4.292  1.00  0.00           H  
ATOM   3255  CG  GLU   206      53.203  16.243  -5.072  1.00  0.00           C  
ATOM   3256  HG2 GLU   206      53.381  16.662  -6.065  1.00  0.00           H  
ATOM   3257  HG3 GLU   206      53.047  15.169  -5.192  1.00  0.00           H  
ATOM   3258  CD  GLU   206      51.928  16.842  -4.478  1.00  0.00           C  
ATOM   3259  OE1 GLU   206      50.937  16.094  -4.329  1.00  0.00           O  
ATOM   3260  OE2 GLU   206      51.889  18.056  -4.187  1.00  0.00           O  
ATOM   3261  C   GLU   206      56.925  15.996  -3.920  1.00  0.00           C  
ATOM   3262  O   GLU   206      57.531  16.986  -4.316  1.00  0.00           O  
ATOM   3263  N   LEU   207      57.409  15.208  -2.951  1.00  0.00           N  
ATOM   3264  H   LEU   207      56.851  14.416  -2.682  1.00  0.00           H  
ATOM   3265  CA  LEU   207      58.740  15.341  -2.338  1.00  0.00           C  
ATOM   3266  HA  LEU   207      59.042  16.387  -2.408  1.00  0.00           H  
ATOM   3267  CB  LEU   207      58.657  14.978  -0.841  1.00  0.00           C  
ATOM   3268  HB2 LEU   207      58.355  13.933  -0.754  1.00  0.00           H  
ATOM   3269  HB3 LEU   207      59.651  15.076  -0.401  1.00  0.00           H  
ATOM   3270  CG  LEU   207      57.678  15.854  -0.029  1.00  0.00           C  
ATOM   3271  HG  LEU   207      56.680  15.783  -0.462  1.00  0.00           H  
ATOM   3272  CD1 LEU   207      57.592  15.359   1.412  1.00  0.00           C  
ATOM   3273 HD11 LEU   207      58.567  15.442   1.894  1.00  0.00           H  
ATOM   3274 HD12 LEU   207      56.870  15.956   1.968  1.00  0.00           H  
ATOM   3275 HD13 LEU   207      57.265  14.320   1.425  1.00  0.00           H  
ATOM   3276  CD2 LEU   207      58.094  17.327   0.005  1.00  0.00           C  
ATOM   3277 HD21 LEU   207      58.045  17.754  -0.996  1.00  0.00           H  
ATOM   3278 HD22 LEU   207      57.418  17.887   0.649  1.00  0.00           H  
ATOM   3279 HD23 LEU   207      59.111  17.414   0.389  1.00  0.00           H  
ATOM   3280  C   LEU   207      59.850  14.566  -3.088  1.00  0.00           C  
ATOM   3281  O   LEU   207      60.998  14.555  -2.647  1.00  0.00           O  
ATOM   3282  N   SER   208      59.538  13.980  -4.251  1.00  0.00           N  
ATOM   3283  H   SER   208      58.571  14.024  -4.547  1.00  0.00           H  
ATOM   3284  CA  SER   208      60.464  13.297  -5.173  1.00  0.00           C  
ATOM   3285  HA  SER   208      59.856  12.965  -6.014  1.00  0.00           H  
ATOM   3286  CB  SER   208      61.453  14.319  -5.764  1.00  0.00           C  
ATOM   3287  HB2 SER   208      61.870  13.923  -6.691  1.00  0.00           H  
ATOM   3288  HB3 SER   208      60.924  15.245  -5.998  1.00  0.00           H  
ATOM   3289  OG  SER   208      62.513  14.593  -4.872  1.00  0.00           O  
ATOM   3290  HG  SER   208      62.126  14.728  -3.985  1.00  0.00           H  
ATOM   3291  C   SER   208      61.115  12.004  -4.631  1.00  0.00           C  
ATOM   3292  O   SER   208      60.515  11.288  -3.828  1.00  0.00           O  
ATOM   3293  N   SER   209      62.285  11.641  -5.168  1.00  0.00           N  
ATOM   3294  H   SER   209      62.751  12.318  -5.757  1.00  0.00           H  
ATOM   3295  CA  SER   209      62.934  10.325  -5.069  1.00  0.00           C  
ATOM   3296  HA  SER   209      62.867   9.948  -4.048  1.00  0.00           H  
ATOM   3297  CB  SER   209      62.217   9.349  -6.016  1.00  0.00           C  
ATOM   3298  HB2 SER   209      62.700   8.376  -5.985  1.00  0.00           H  
ATOM   3299  HB3 SER   209      61.183   9.226  -5.691  1.00  0.00           H  
ATOM   3300  OG  SER   209      62.231   9.833  -7.349  1.00  0.00           O  
ATOM   3301  HG  SER   209      63.127  10.150  -7.533  1.00  0.00           H  
ATOM   3302  C   SER   209      64.411  10.440  -5.478  1.00  0.00           C  
ATOM   3303  O   SER   209      64.704  11.094  -6.480  1.00  0.00           O  
ATOM   3304  N   THR   210      65.339   9.804  -4.755  1.00  0.00           N  
ATOM   3305  H   THR   210      65.023   9.166  -4.031  1.00  0.00           H  
ATOM   3306  CA  THR   210      66.792   9.869  -5.027  1.00  0.00           C  
ATOM   3307  HA  THR   210      66.940   9.823  -6.105  1.00  0.00           H  
ATOM   3308  CB  THR   210      67.381  11.216  -4.554  1.00  0.00           C  
ATOM   3309  HB  THR   210      67.003  12.006  -5.204  1.00  0.00           H  
ATOM   3310  CG2 THR   210      67.046  11.592  -3.106  1.00  0.00           C  
ATOM   3311 HG21 THR   210      67.510  10.892  -2.413  1.00  0.00           H  
ATOM   3312 HG22 THR   210      67.409  12.599  -2.909  1.00  0.00           H  
ATOM   3313 HG23 THR   210      65.968  11.594  -2.953  1.00  0.00           H  
ATOM   3314  OG1 THR   210      68.784  11.174  -4.662  1.00  0.00           O  
ATOM   3315  HG1 THR   210      69.138  11.996  -4.243  1.00  0.00           H  
ATOM   3316  C   THR   210      67.581   8.706  -4.407  1.00  0.00           C  
ATOM   3317  O   THR   210      67.480   8.445  -3.208  1.00  0.00           O  
ATOM   3318  N   ASP   211      68.434   8.040  -5.198  1.00  0.00           N  
ATOM   3319  H   ASP   211      68.432   8.239  -6.190  1.00  0.00           H  
ATOM   3320  CA  ASP   211      69.347   6.983  -4.726  1.00  0.00           C  
ATOM   3321  HA  ASP   211      68.759   6.350  -4.065  1.00  0.00           H  
ATOM   3322  CB  ASP   211      69.851   6.088  -5.870  1.00  0.00           C  
ATOM   3323  HB2 ASP   211      70.554   6.658  -6.479  1.00  0.00           H  
ATOM   3324  HB3 ASP   211      70.388   5.236  -5.449  1.00  0.00           H  
ATOM   3325  CG  ASP   211      68.738   5.566  -6.767  1.00  0.00           C  
ATOM   3326  OD1 ASP   211      68.307   6.324  -7.661  1.00  0.00           O  
ATOM   3327  OD2 ASP   211      68.340   4.383  -6.634  1.00  0.00           O  
ATOM   3328  C   ASP   211      70.530   7.470  -3.870  1.00  0.00           C  
ATOM   3329  O   ASP   211      71.346   6.652  -3.443  1.00  0.00           O  
ATOM   3330  N   GLU   212      70.595   8.756  -3.506  1.00  0.00           N  
ATOM   3331  H   GLU   212      69.932   9.409  -3.912  1.00  0.00           H  
ATOM   3332  CA  GLU   212      71.338   9.177  -2.303  1.00  0.00           C  
ATOM   3333  HA  GLU   212      72.405   9.003  -2.443  1.00  0.00           H  
ATOM   3334  CB  GLU   212      71.100  10.667  -2.032  1.00  0.00           C  
ATOM   3335  HB2 GLU   212      70.020  10.813  -2.026  1.00  0.00           H  
ATOM   3336  HB3 GLU   212      71.475  10.914  -1.038  1.00  0.00           H  
ATOM   3337  CG  GLU   212      71.740  11.640  -3.036  1.00  0.00           C  
ATOM   3338  HG2 GLU   212      72.813  11.708  -2.844  1.00  0.00           H  
ATOM   3339  HG3 GLU   212      71.598  11.271  -4.053  1.00  0.00           H  
ATOM   3340  CD  GLU   212      71.071  13.014  -2.901  1.00  0.00           C  
ATOM   3341  OE1 GLU   212      69.903  13.132  -3.339  1.00  0.00           O  
ATOM   3342  OE2 GLU   212      71.598  13.901  -2.195  1.00  0.00           O  
ATOM   3343  C   GLU   212      70.886   8.375  -1.064  1.00  0.00           C  
ATOM   3344  O   GLU   212      71.679   8.118  -0.160  1.00  0.00           O  
ATOM   3345  N   GLU   213      69.634   7.895  -1.057  1.00  0.00           N  
ATOM   3346  H   GLU   213      69.032   8.153  -1.835  1.00  0.00           H  
ATOM   3347  CA  GLU   213      69.082   6.943  -0.084  1.00  0.00           C  
ATOM   3348  HA  GLU   213      69.148   7.391   0.908  1.00  0.00           H  
ATOM   3349  CB  GLU   213      67.599   6.703  -0.423  1.00  0.00           C  
ATOM   3350  HB2 GLU   213      67.494   6.536  -1.494  1.00  0.00           H  
ATOM   3351  HB3 GLU   213      67.241   5.801   0.067  1.00  0.00           H  
ATOM   3352  CG  GLU   213      66.710   7.879   0.007  1.00  0.00           C  
ATOM   3353  HG2 GLU   213      67.105   8.812  -0.400  1.00  0.00           H  
ATOM   3354  HG3 GLU   213      65.711   7.736  -0.406  1.00  0.00           H  
ATOM   3355  CD  GLU   213      66.598   7.971   1.532  1.00  0.00           C  
ATOM   3356  OE1 GLU   213      67.018   8.997   2.103  1.00  0.00           O  
ATOM   3357  OE2 GLU   213      66.085   7.016   2.165  1.00  0.00           O  
ATOM   3358  C   GLU   213      69.845   5.606   0.013  1.00  0.00           C  
ATOM   3359  O   GLU   213      69.615   4.849   0.956  1.00  0.00           O  
ATOM   3360  N   LEU   214      70.805   5.315  -0.871  1.00  0.00           N  
ATOM   3361  H   LEU   214      70.949   5.946  -1.655  1.00  0.00           H  
ATOM   3362  CA  LEU   214      71.813   4.277  -0.631  1.00  0.00           C  
ATOM   3363  HA  LEU   214      71.310   3.310  -0.577  1.00  0.00           H  
ATOM   3364  CB  LEU   214      72.792   4.277  -1.823  1.00  0.00           C  
ATOM   3365  HB2 LEU   214      72.244   4.008  -2.728  1.00  0.00           H  
ATOM   3366  HB3 LEU   214      73.161   5.296  -1.953  1.00  0.00           H  
ATOM   3367  CG  LEU   214      74.015   3.351  -1.679  1.00  0.00           C  
ATOM   3368  HG  LEU   214      74.547   3.579  -0.756  1.00  0.00           H  
ATOM   3369  CD1 LEU   214      73.631   1.872  -1.677  1.00  0.00           C  
ATOM   3370 HD11 LEU   214      73.173   1.629  -2.634  1.00  0.00           H  
ATOM   3371 HD12 LEU   214      74.522   1.262  -1.535  1.00  0.00           H  
ATOM   3372 HD13 LEU   214      72.928   1.668  -0.869  1.00  0.00           H  
ATOM   3373  CD2 LEU   214      74.979   3.578  -2.844  1.00  0.00           C  
ATOM   3374 HD21 LEU   214      75.304   4.619  -2.849  1.00  0.00           H  
ATOM   3375 HD22 LEU   214      75.853   2.937  -2.736  1.00  0.00           H  
ATOM   3376 HD23 LEU   214      74.480   3.361  -3.789  1.00  0.00           H  
ATOM   3377  C   LEU   214      72.546   4.511   0.706  1.00  0.00           C  
ATOM   3378  O   LEU   214      72.748   3.569   1.476  1.00  0.00           O  
ATOM   3379  N   GLY   215      72.911   5.759   1.008  1.00  0.00           N  
ATOM   3380  H   GLY   215      72.613   6.503   0.380  1.00  0.00           H  
ATOM   3381  CA  GLY   215      73.635   6.172   2.214  1.00  0.00           C  
ATOM   3382  HA2 GLY   215      74.362   5.407   2.488  1.00  0.00           H  
ATOM   3383  HA3 GLY   215      74.179   7.094   2.004  1.00  0.00           H  
ATOM   3384  C   GLY   215      72.734   6.424   3.423  1.00  0.00           C  
ATOM   3385  O   GLY   215      72.896   7.435   4.097  1.00  0.00           O  
ATOM   3386  N   LYS   216      71.735   5.571   3.698  1.00  0.00           N  
ATOM   3387  H   LYS   216      71.599   4.785   3.076  1.00  0.00           H  
ATOM   3388  CA  LYS   216      70.745   5.831   4.769  1.00  0.00           C  
ATOM   3389  HA  LYS   216      70.497   6.883   4.651  1.00  0.00           H  
ATOM   3390  CB  LYS   216      69.466   4.997   4.551  1.00  0.00           C  
ATOM   3391  HB2 LYS   216      69.287   4.949   3.481  1.00  0.00           H  
ATOM   3392  HB3 LYS   216      69.627   3.978   4.905  1.00  0.00           H  
ATOM   3393  CG  LYS   216      68.187   5.569   5.205  1.00  0.00           C  
ATOM   3394  HG2 LYS   216      67.327   5.018   4.826  1.00  0.00           H  
ATOM   3395  HG3 LYS   216      68.219   5.430   6.285  1.00  0.00           H  
ATOM   3396  CD  LYS   216      68.011   7.061   4.889  1.00  0.00           C  
ATOM   3397  HD2 LYS   216      68.730   7.635   5.475  1.00  0.00           H  
ATOM   3398  HD3 LYS   216      68.215   7.207   3.827  1.00  0.00           H  
ATOM   3399  CE  LYS   216      66.624   7.618   5.193  1.00  0.00           C  
ATOM   3400  HE2 LYS   216      65.888   7.041   4.625  1.00  0.00           H  
ATOM   3401  HE3 LYS   216      66.424   7.519   6.262  1.00  0.00           H  
ATOM   3402  NZ  LYS   216      66.580   9.036   4.774  1.00  0.00           N  
ATOM   3403  HZ1 LYS   216      66.755   9.100   3.767  1.00  0.00           H  
ATOM   3404  HZ2 LYS   216      65.699   9.486   4.944  1.00  0.00           H  
ATOM   3405  HZ3 LYS   216      67.322   9.580   5.211  1.00  0.00           H  
ATOM   3406  C   LYS   216      71.276   5.741   6.209  1.00  0.00           C  
ATOM   3407  O   LYS   216      70.548   6.030   7.151  1.00  0.00           O  
ATOM   3408  N   THR   217      72.550   5.401   6.379  1.00  0.00           N  
ATOM   3409  H   THR   217      73.098   5.166   5.565  1.00  0.00           H  
ATOM   3410  CA  THR   217      73.329   5.666   7.597  1.00  0.00           C  
ATOM   3411  HA  THR   217      72.791   5.270   8.457  1.00  0.00           H  
ATOM   3412  CB  THR   217      74.694   4.954   7.494  1.00  0.00           C  
ATOM   3413  HB  THR   217      75.441   5.481   8.088  1.00  0.00           H  
ATOM   3414  CG2 THR   217      74.582   3.521   8.016  1.00  0.00           C  
ATOM   3415 HG21 THR   217      73.837   2.972   7.441  1.00  0.00           H  
ATOM   3416 HG22 THR   217      75.550   3.030   7.920  1.00  0.00           H  
ATOM   3417 HG23 THR   217      74.296   3.537   9.067  1.00  0.00           H  
ATOM   3418  OG1 THR   217      75.131   4.839   6.151  1.00  0.00           O  
ATOM   3419  HG1 THR   217      75.511   5.722   5.899  1.00  0.00           H  
ATOM   3420  C   THR   217      73.514   7.168   7.871  1.00  0.00           C  
ATOM   3421  O   THR   217      73.684   7.550   9.026  1.00  0.00           O  
ATOM   3422  N   GLU   218      73.409   8.020   6.845  1.00  0.00           N  
ATOM   3423  H   GLU   218      73.426   7.615   5.914  1.00  0.00           H  
ATOM   3424  CA  GLU   218      73.585   9.476   6.915  1.00  0.00           C  
ATOM   3425  HA  GLU   218      73.700   9.783   7.955  1.00  0.00           H  
ATOM   3426  CB  GLU   218      74.869   9.866   6.152  1.00  0.00           C  
ATOM   3427  HB2 GLU   218      74.761   9.610   5.097  1.00  0.00           H  
ATOM   3428  HB3 GLU   218      74.962  10.952   6.208  1.00  0.00           H  
ATOM   3429  CG  GLU   218      76.186   9.273   6.694  1.00  0.00           C  
ATOM   3430  HG2 GLU   218      77.009   9.849   6.263  1.00  0.00           H  
ATOM   3431  HG3 GLU   218      76.215   9.430   7.775  1.00  0.00           H  
ATOM   3432  CD  GLU   218      76.436   7.785   6.377  1.00  0.00           C  
ATOM   3433  OE1 GLU   218      75.825   7.227   5.434  1.00  0.00           O  
ATOM   3434  OE2 GLU   218      77.240   7.161   7.100  1.00  0.00           O  
ATOM   3435  C   GLU   218      72.395  10.280   6.340  1.00  0.00           C  
ATOM   3436  O   GLU   218      72.106  11.371   6.831  1.00  0.00           O  
ATOM   3437  N   ARG   219      71.715   9.771   5.298  1.00  0.00           N  
ATOM   3438  H   ARG   219      72.049   8.881   4.945  1.00  0.00           H  
ATOM   3439  CA  ARG   219      70.775  10.536   4.447  1.00  0.00           C  
ATOM   3440  HA  ARG   219      71.338  11.390   4.062  1.00  0.00           H  
ATOM   3441  CB  ARG   219      70.335   9.673   3.241  1.00  0.00           C  
ATOM   3442  HB2 ARG   219      71.102   8.926   3.044  1.00  0.00           H  
ATOM   3443  HB3 ARG   219      69.421   9.137   3.489  1.00  0.00           H  
ATOM   3444  CG  ARG   219      70.132  10.421   1.913  1.00  0.00           C  
ATOM   3445  HG2 ARG   219      71.072  10.902   1.639  1.00  0.00           H  
ATOM   3446  HG3 ARG   219      69.922   9.674   1.153  1.00  0.00           H  
ATOM   3447  CD  ARG   219      68.981  11.438   1.862  1.00  0.00           C  
ATOM   3448  HD2 ARG   219      68.267  11.125   1.100  1.00  0.00           H  
ATOM   3449  HD3 ARG   219      68.443  11.436   2.804  1.00  0.00           H  
ATOM   3450  NE  ARG   219      69.485  12.793   1.572  1.00  0.00           N  
ATOM   3451  HE  ARG   219      70.017  13.261   2.305  1.00  0.00           H  
ATOM   3452  CZ  ARG   219      69.625  13.358   0.392  1.00  0.00           C  
ATOM   3453  NH1 ARG   219      69.092  12.852  -0.678  1.00  0.00           N  
ATOM   3454 HH11 ARG   219      68.556  12.015  -0.614  1.00  0.00           H  
ATOM   3455 HH12 ARG   219      69.324  13.260  -1.586  1.00  0.00           H  
ATOM   3456  NH2 ARG   219      70.332  14.432   0.257  1.00  0.00           N  
ATOM   3457 HH21 ARG   219      70.596  14.947   1.102  1.00  0.00           H  
ATOM   3458 HH22 ARG   219      70.758  14.607  -0.653  1.00  0.00           H  
ATOM   3459  C   ARG   219      69.566  11.103   5.208  1.00  0.00           C  
ATOM   3460  O   ARG   219      68.799  10.374   5.842  1.00  0.00           O  
ATOM   3461  N   GLU   220      69.336  12.398   5.029  1.00  0.00           N  
ATOM   3462  H   GLU   220      70.060  12.889   4.511  1.00  0.00           H  
ATOM   3463  CA  GLU   220      68.250  13.211   5.591  1.00  0.00           C  
ATOM   3464  HA  GLU   220      68.366  13.183   6.675  1.00  0.00           H  
ATOM   3465  CB  GLU   220      68.386  14.687   5.145  1.00  0.00           C  
ATOM   3466  HB2 GLU   220      67.920  14.803   4.172  1.00  0.00           H  
ATOM   3467  HB3 GLU   220      67.809  15.290   5.848  1.00  0.00           H  
ATOM   3468  CG  GLU   220      69.803  15.290   5.057  1.00  0.00           C  
ATOM   3469  HG2 GLU   220      69.723  16.371   5.192  1.00  0.00           H  
ATOM   3470  HG3 GLU   220      70.420  14.901   5.870  1.00  0.00           H  
ATOM   3471  CD  GLU   220      70.451  15.009   3.691  1.00  0.00           C  
ATOM   3472  OE1 GLU   220      71.064  13.931   3.539  1.00  0.00           O  
ATOM   3473  OE2 GLU   220      70.227  15.767   2.725  1.00  0.00           O  
ATOM   3474  C   GLU   220      66.824  12.697   5.260  1.00  0.00           C  
ATOM   3475  O   GLU   220      66.599  11.893   4.355  1.00  0.00           O  
ATOM   3476  N   LEU   221      65.814  13.159   6.004  1.00  0.00           N  
ATOM   3477  H   LEU   221      66.022  13.850   6.709  1.00  0.00           H  
ATOM   3478  CA  LEU   221      64.426  12.676   5.918  1.00  0.00           C  
ATOM   3479  HA  LEU   221      64.467  11.636   5.597  1.00  0.00           H  
ATOM   3480  CB  LEU   221      63.839  12.691   7.346  1.00  0.00           C  
ATOM   3481  HB2 LEU   221      64.572  12.242   8.019  1.00  0.00           H  
ATOM   3482  HB3 LEU   221      63.702  13.730   7.652  1.00  0.00           H  
ATOM   3483  CG  LEU   221      62.503  11.945   7.548  1.00  0.00           C  
ATOM   3484  HG  LEU   221      61.719  12.425   6.971  1.00  0.00           H  
ATOM   3485  CD1 LEU   221      62.582  10.470   7.144  1.00  0.00           C  
ATOM   3486 HD11 LEU   221      63.415   9.982   7.648  1.00  0.00           H  
ATOM   3487 HD12 LEU   221      61.650   9.978   7.424  1.00  0.00           H  
ATOM   3488 HD13 LEU   221      62.685  10.386   6.063  1.00  0.00           H  
ATOM   3489  CD2 LEU   221      62.130  12.012   9.030  1.00  0.00           C  
ATOM   3490 HD21 LEU   221      62.032  13.053   9.337  1.00  0.00           H  
ATOM   3491 HD22 LEU   221      61.168  11.522   9.187  1.00  0.00           H  
ATOM   3492 HD23 LEU   221      62.887  11.519   9.639  1.00  0.00           H  
ATOM   3493  C   LEU   221      63.582  13.413   4.847  1.00  0.00           C  
ATOM   3494  O   LEU   221      62.534  13.977   5.151  1.00  0.00           O  
ATOM   3495  N   LEU   222      64.047  13.424   3.589  1.00  0.00           N  
ATOM   3496  H   LEU   222      64.928  12.951   3.424  1.00  0.00           H  
ATOM   3497  CA  LEU   222      63.488  14.238   2.485  1.00  0.00           C  
ATOM   3498  HA  LEU   222      63.674  15.293   2.695  1.00  0.00           H  
ATOM   3499  CB  LEU   222      64.183  13.862   1.157  1.00  0.00           C  
ATOM   3500  HB2 LEU   222      64.435  12.800   1.162  1.00  0.00           H  
ATOM   3501  HB3 LEU   222      63.474  14.019   0.341  1.00  0.00           H  
ATOM   3502  CG  LEU   222      65.431  14.690   0.813  1.00  0.00           C  
ATOM   3503  HG  LEU   222      65.148  15.739   0.721  1.00  0.00           H  
ATOM   3504  CD1 LEU   222      66.519  14.569   1.873  1.00  0.00           C  
ATOM   3505 HD11 LEU   222      66.771  13.522   2.039  1.00  0.00           H  
ATOM   3506 HD12 LEU   222      67.412  15.108   1.552  1.00  0.00           H  
ATOM   3507 HD13 LEU   222      66.169  15.020   2.799  1.00  0.00           H  
ATOM   3508  CD2 LEU   222      65.993  14.219  -0.527  1.00  0.00           C  
ATOM   3509 HD21 LEU   222      65.245  14.351  -1.309  1.00  0.00           H  
ATOM   3510 HD22 LEU   222      66.873  14.809  -0.786  1.00  0.00           H  
ATOM   3511 HD23 LEU   222      66.269  13.167  -0.468  1.00  0.00           H  
ATOM   3512  C   LEU   222      61.966  14.104   2.295  1.00  0.00           C  
ATOM   3513  O   LEU   222      61.283  15.104   2.099  1.00  0.00           O  
ATOM   3514  N   ALA   223      61.434  12.881   2.340  1.00  0.00           N  
ATOM   3515  H   ALA   223      62.042  12.099   2.517  1.00  0.00           H  
ATOM   3516  CA  ALA   223      60.016  12.613   2.093  1.00  0.00           C  
ATOM   3517  HA  ALA   223      59.665  13.322   1.344  1.00  0.00           H  
ATOM   3518  CB  ALA   223      59.897  11.211   1.480  1.00  0.00           C  
ATOM   3519  HB1 ALA   223      60.232  10.458   2.193  1.00  0.00           H  
ATOM   3520  HB2 ALA   223      58.858  11.012   1.215  1.00  0.00           H  
ATOM   3521  HB3 ALA   223      60.505  11.149   0.576  1.00  0.00           H  
ATOM   3522  C   ALA   223      59.107  12.806   3.330  1.00  0.00           C  
ATOM   3523  O   ALA   223      57.915  12.511   3.250  1.00  0.00           O  
ATOM   3524  N   MET   224      59.651  13.264   4.469  1.00  0.00           N  
ATOM   3525  H   MET   224      60.623  13.549   4.423  1.00  0.00           H  
ATOM   3526  CA  MET   224      59.060  13.240   5.823  1.00  0.00           C  
ATOM   3527  HA  MET   224      59.819  13.651   6.489  1.00  0.00           H  
ATOM   3528  CB  MET   224      57.849  14.184   5.918  1.00  0.00           C  
ATOM   3529  HB2 MET   224      58.110  15.152   5.487  1.00  0.00           H  
ATOM   3530  HB3 MET   224      57.013  13.768   5.357  1.00  0.00           H  
ATOM   3531  CG  MET   224      57.418  14.399   7.375  1.00  0.00           C  
ATOM   3532  HG2 MET   224      57.216  13.434   7.836  1.00  0.00           H  
ATOM   3533  HG3 MET   224      58.249  14.857   7.912  1.00  0.00           H  
ATOM   3534  SD  MET   224      55.958  15.454   7.593  1.00  0.00           S  
ATOM   3535  CE  MET   224      54.641  14.282   7.169  1.00  0.00           C  
ATOM   3536  HE1 MET   224      54.677  13.431   7.850  1.00  0.00           H  
ATOM   3537  HE2 MET   224      53.674  14.774   7.267  1.00  0.00           H  
ATOM   3538  HE3 MET   224      54.768  13.935   6.144  1.00  0.00           H  
ATOM   3539  C   MET   224      58.765  11.823   6.354  1.00  0.00           C  
ATOM   3540  O   MET   224      59.195  11.474   7.449  1.00  0.00           O  
ATOM   3541  N   VAL   225      58.107  10.977   5.561  1.00  0.00           N  
ATOM   3542  H   VAL   225      57.793  11.344   4.670  1.00  0.00           H  
ATOM   3543  CA  VAL   225      58.132   9.520   5.725  1.00  0.00           C  
ATOM   3544  HA  VAL   225      57.911   9.305   6.771  1.00  0.00           H  
ATOM   3545  CB  VAL   225      57.025   8.869   4.866  1.00  0.00           C  
ATOM   3546  HB  VAL   225      56.090   9.388   5.083  1.00  0.00           H  
ATOM   3547  CG1 VAL   225      57.274   8.962   3.355  1.00  0.00           C  
ATOM   3548 HG11 VAL   225      58.174   8.409   3.079  1.00  0.00           H  
ATOM   3549 HG12 VAL   225      56.424   8.549   2.815  1.00  0.00           H  
ATOM   3550 HG13 VAL   225      57.392  10.002   3.060  1.00  0.00           H  
ATOM   3551  CG2 VAL   225      56.806   7.392   5.208  1.00  0.00           C  
ATOM   3552 HG21 VAL   225      56.671   7.281   6.280  1.00  0.00           H  
ATOM   3553 HG22 VAL   225      55.912   7.030   4.703  1.00  0.00           H  
ATOM   3554 HG23 VAL   225      57.655   6.795   4.880  1.00  0.00           H  
ATOM   3555  C   VAL   225      59.537   8.973   5.417  1.00  0.00           C  
ATOM   3556  O   VAL   225      60.281   9.532   4.610  1.00  0.00           O  
ATOM   3557  N   SER   226      59.913   7.867   6.060  1.00  0.00           N  
ATOM   3558  H   SER   226      59.265   7.460   6.713  1.00  0.00           H  
ATOM   3559  CA  SER   226      61.146   7.132   5.738  1.00  0.00           C  
ATOM   3560  HA  SER   226      61.973   7.841   5.715  1.00  0.00           H  
ATOM   3561  CB  SER   226      61.433   6.113   6.852  1.00  0.00           C  
ATOM   3562  HB2 SER   226      61.584   6.653   7.788  1.00  0.00           H  
ATOM   3563  HB3 SER   226      60.580   5.448   6.973  1.00  0.00           H  
ATOM   3564  OG  SER   226      62.583   5.332   6.589  1.00  0.00           O  
ATOM   3565  HG  SER   226      62.325   4.580   6.021  1.00  0.00           H  
ATOM   3566  C   SER   226      61.074   6.451   4.360  1.00  0.00           C  
ATOM   3567  O   SER   226      59.995   6.194   3.827  1.00  0.00           O  
ATOM   3568  N   SER   227      62.232   6.059   3.822  1.00  0.00           N  
ATOM   3569  H   SER   227      63.080   6.293   4.315  1.00  0.00           H  
ATOM   3570  CA  SER   227      62.298   4.955   2.858  1.00  0.00           C  
ATOM   3571  HA  SER   227      61.683   5.215   1.997  1.00  0.00           H  
ATOM   3572  CB  SER   227      63.733   4.752   2.371  1.00  0.00           C  
ATOM   3573  HB2 SER   227      64.423   4.830   3.213  1.00  0.00           H  
ATOM   3574  HB3 SER   227      63.843   3.766   1.917  1.00  0.00           H  
ATOM   3575  OG  SER   227      64.025   5.744   1.406  1.00  0.00           O  
ATOM   3576  HG  SER   227      64.807   6.257   1.741  1.00  0.00           H  
ATOM   3577  C   SER   227      61.731   3.657   3.456  1.00  0.00           C  
ATOM   3578  O   SER   227      61.723   3.464   4.676  1.00  0.00           O  
ATOM   3579  N   ILE   228      61.220   2.792   2.579  1.00  0.00           N  
ATOM   3580  H   ILE   228      61.368   2.978   1.600  1.00  0.00           H  
ATOM   3581  CA  ILE   228      60.370   1.636   2.888  1.00  0.00           C  
ATOM   3582  HA  ILE   228      60.192   1.618   3.963  1.00  0.00           H  
ATOM   3583  CB  ILE   228      58.998   1.820   2.192  1.00  0.00           C  
ATOM   3584  HB  ILE   228      58.579   2.760   2.557  1.00  0.00           H  
ATOM   3585  CG2 ILE   228      59.112   1.933   0.658  1.00  0.00           C  
ATOM   3586 HG21 ILE   228      59.442   0.986   0.229  1.00  0.00           H  
ATOM   3587 HG22 ILE   228      58.148   2.201   0.229  1.00  0.00           H  
ATOM   3588 HG23 ILE   228      59.812   2.716   0.375  1.00  0.00           H  
ATOM   3589  CG1 ILE   228      58.022   0.692   2.584  1.00  0.00           C  
ATOM   3590 HG12 ILE   228      58.366  -0.263   2.189  1.00  0.00           H  
ATOM   3591 HG13 ILE   228      57.997   0.629   3.670  1.00  0.00           H  
ATOM   3592  CD1 ILE   228      56.600   0.924   2.071  1.00  0.00           C  
ATOM   3593 HD11 ILE   228      56.568   0.746   0.998  1.00  0.00           H  
ATOM   3594 HD12 ILE   228      55.907   0.231   2.538  1.00  0.00           H  
ATOM   3595 HD13 ILE   228      56.288   1.939   2.306  1.00  0.00           H  
ATOM   3596  C   ILE   228      61.056   0.316   2.513  1.00  0.00           C  
ATOM   3597  O   ILE   228      61.798   0.258   1.543  1.00  0.00           O  
ATOM   3598  N   GLN   229      60.777  -0.756   3.262  1.00  0.00           N  
ATOM   3599  H   GLN   229      60.101  -0.651   4.002  1.00  0.00           H  
ATOM   3600  CA  GLN   229      61.278  -2.114   2.996  1.00  0.00           C  
ATOM   3601  HA  GLN   229      60.926  -2.703   3.839  1.00  0.00           H  
ATOM   3602  CB  GLN   229      60.608  -2.677   1.721  1.00  0.00           C  
ATOM   3603  HB2 GLN   229      59.641  -2.196   1.569  1.00  0.00           H  
ATOM   3604  HB3 GLN   229      61.231  -2.432   0.860  1.00  0.00           H  
ATOM   3605  CG  GLN   229      60.373  -4.197   1.760  1.00  0.00           C  
ATOM   3606  HG2 GLN   229      60.134  -4.538   0.753  1.00  0.00           H  
ATOM   3607  HG3 GLN   229      61.283  -4.712   2.062  1.00  0.00           H  
ATOM   3608  CD  GLN   229      59.235  -4.603   2.698  1.00  0.00           C  
ATOM   3609  OE1 GLN   229      58.860  -3.914   3.634  1.00  0.00           O  
ATOM   3610  NE2 GLN   229      58.655  -5.765   2.516  1.00  0.00           N  
ATOM   3611 HE21 GLN   229      58.818  -6.290   1.676  1.00  0.00           H  
ATOM   3612 HE22 GLN   229      57.932  -5.992   3.185  1.00  0.00           H  
ATOM   3613  C   GLN   229      62.815  -2.273   3.034  1.00  0.00           C  
ATOM   3614  O   GLN   229      63.359  -3.184   2.406  1.00  0.00           O  
ATOM   3615  N   ILE   230      63.474  -1.414   3.828  1.00  0.00           N  
ATOM   3616  H   ILE   230      62.900  -0.706   4.253  1.00  0.00           H  
ATOM   3617  CA  ILE   230      64.933  -1.185   3.934  1.00  0.00           C  
ATOM   3618  HA  ILE   230      65.015  -0.336   4.614  1.00  0.00           H  
ATOM   3619  CB  ILE   230      65.713  -2.321   4.673  1.00  0.00           C  
ATOM   3620  HB  ILE   230      66.264  -1.800   5.458  1.00  0.00           H  
ATOM   3621  CG2 ILE   230      64.819  -3.322   5.437  1.00  0.00           C  
ATOM   3622 HG21 ILE   230      64.276  -3.960   4.741  1.00  0.00           H  
ATOM   3623 HG22 ILE   230      65.433  -3.955   6.074  1.00  0.00           H  
ATOM   3624 HG23 ILE   230      64.109  -2.785   6.067  1.00  0.00           H  
ATOM   3625  CG1 ILE   230      66.811  -3.091   3.906  1.00  0.00           C  
ATOM   3626 HG12 ILE   230      67.613  -2.408   3.653  1.00  0.00           H  
ATOM   3627 HG13 ILE   230      67.230  -3.836   4.578  1.00  0.00           H  
ATOM   3628  CD1 ILE   230      66.428  -3.790   2.610  1.00  0.00           C  
ATOM   3629 HD11 ILE   230      66.222  -3.041   1.856  1.00  0.00           H  
ATOM   3630 HD12 ILE   230      67.270  -4.392   2.275  1.00  0.00           H  
ATOM   3631 HD13 ILE   230      65.560  -4.426   2.754  1.00  0.00           H  
ATOM   3632  C   ILE   230      65.537  -0.620   2.632  1.00  0.00           C  
ATOM   3633  O   ILE   230      64.876  -0.602   1.596  1.00  0.00           O  
ATOM   3634  N   ASN   231      66.748  -0.065   2.665  1.00  0.00           N  
ATOM   3635  H   ASN   231      67.317  -0.137   3.509  1.00  0.00           H  
ATOM   3636  CA  ASN   231      67.262   0.738   1.550  1.00  0.00           C  
ATOM   3637  HA  ASN   231      66.421   1.115   0.964  1.00  0.00           H  
ATOM   3638  CB  ASN   231      67.966   1.977   2.128  1.00  0.00           C  
ATOM   3639  HB2 ASN   231      68.594   1.698   2.973  1.00  0.00           H  
ATOM   3640  HB3 ASN   231      68.602   2.403   1.353  1.00  0.00           H  
ATOM   3641  CG  ASN   231      66.968   3.040   2.579  1.00  0.00           C  
ATOM   3642  OD1 ASN   231      66.008   2.798   3.293  1.00  0.00           O  
ATOM   3643  ND2 ASN   231      67.160   4.260   2.142  1.00  0.00           N  
ATOM   3644 HD21 ASN   231      67.994   4.461   1.605  1.00  0.00           H  
ATOM   3645 HD22 ASN   231      66.539   5.009   2.416  1.00  0.00           H  
ATOM   3646  C   ASN   231      68.105  -0.104   0.572  1.00  0.00           C  
ATOM   3647  O   ASN   231      69.334  -0.156   0.663  1.00  0.00           O  
ATOM   3648  N   TRP   232      67.447  -0.765  -0.392  1.00  0.00           N  
ATOM   3649  H   TRP   232      66.442  -0.658  -0.452  1.00  0.00           H  
ATOM   3650  CA  TRP   232      68.119  -1.610  -1.388  1.00  0.00           C  
ATOM   3651  HA  TRP   232      68.725  -2.318  -0.830  1.00  0.00           H  
ATOM   3652  CB  TRP   232      67.120  -2.431  -2.243  1.00  0.00           C  
ATOM   3653  HB2 TRP   232      66.554  -1.750  -2.877  1.00  0.00           H  
ATOM   3654  HB3 TRP   232      67.713  -3.050  -2.904  1.00  0.00           H  
ATOM   3655  CG  TRP   232      66.157  -3.364  -1.540  1.00  0.00           C  
ATOM   3656  CD1 TRP   232      65.313  -3.006  -0.551  1.00  0.00           C  
ATOM   3657  HD1 TRP   232      65.200  -2.004  -0.172  1.00  0.00           H  
ATOM   3658  NE1 TRP   232      64.629  -4.093  -0.063  1.00  0.00           N  
ATOM   3659  HE1 TRP   232      64.025  -4.015   0.756  1.00  0.00           H  
ATOM   3660  CE2 TRP   232      64.950  -5.234  -0.760  1.00  0.00           C  
ATOM   3661  CZ2 TRP   232      64.548  -6.572  -0.636  1.00  0.00           C  
ATOM   3662  HZ2 TRP   232      63.875  -6.859   0.156  1.00  0.00           H  
ATOM   3663  CH2 TRP   232      64.993  -7.512  -1.580  1.00  0.00           C  
ATOM   3664  HH2 TRP   232      64.671  -8.540  -1.521  1.00  0.00           H  
ATOM   3665  CZ3 TRP   232      65.833  -7.099  -2.627  1.00  0.00           C  
ATOM   3666  HZ3 TRP   232      66.154  -7.816  -3.369  1.00  0.00           H  
ATOM   3667  CE3 TRP   232      66.259  -5.759  -2.715  1.00  0.00           C  
ATOM   3668  HE3 TRP   232      66.891  -5.462  -3.528  1.00  0.00           H  
ATOM   3669  CD2 TRP   232      65.861  -4.787  -1.768  1.00  0.00           C  
ATOM   3670  C   TRP   232      69.091  -0.775  -2.252  1.00  0.00           C  
ATOM   3671  O   TRP   232      68.846   0.390  -2.557  1.00  0.00           O  
ATOM   3672  N   SER   233      70.226  -1.364  -2.649  1.00  0.00           N  
ATOM   3673  H   SER   233      70.377  -2.329  -2.402  1.00  0.00           H  
ATOM   3674  CA  SER   233      71.386  -0.664  -3.234  1.00  0.00           C  
ATOM   3675  HA  SER   233      71.539   0.208  -2.601  1.00  0.00           H  
ATOM   3676  CB  SER   233      72.658  -1.523  -3.102  1.00  0.00           C  
ATOM   3677  HB2 SER   233      73.409  -1.195  -3.822  1.00  0.00           H  
ATOM   3678  HB3 SER   233      73.071  -1.371  -2.107  1.00  0.00           H  
ATOM   3679  OG  SER   233      72.411  -2.910  -3.272  1.00  0.00           O  
ATOM   3680  HG  SER   233      73.236  -3.324  -3.637  1.00  0.00           H  
ATOM   3681  C   SER   233      71.216  -0.073  -4.650  1.00  0.00           C  
ATOM   3682  O   SER   233      72.165   0.482  -5.204  1.00  0.00           O  
ATOM   3683  N   VAL   234      70.021  -0.150  -5.233  1.00  0.00           N  
ATOM   3684  H   VAL   234      69.350  -0.730  -4.746  1.00  0.00           H  
ATOM   3685  CA  VAL   234      69.362   0.993  -5.895  1.00  0.00           C  
ATOM   3686  HA  VAL   234      69.774   1.918  -5.486  1.00  0.00           H  
ATOM   3687  CB  VAL   234      69.472   1.076  -7.433  1.00  0.00           C  
ATOM   3688  HB  VAL   234      68.674   1.730  -7.787  1.00  0.00           H  
ATOM   3689  CG1 VAL   234      70.776   1.741  -7.883  1.00  0.00           C  
ATOM   3690 HG11 VAL   234      71.638   1.186  -7.532  1.00  0.00           H  
ATOM   3691 HG12 VAL   234      70.786   1.829  -8.970  1.00  0.00           H  
ATOM   3692 HG13 VAL   234      70.818   2.748  -7.463  1.00  0.00           H  
ATOM   3693  CG2 VAL   234      69.276  -0.270  -8.131  1.00  0.00           C  
ATOM   3694 HG21 VAL   234      68.273  -0.620  -7.914  1.00  0.00           H  
ATOM   3695 HG22 VAL   234      69.362  -0.145  -9.211  1.00  0.00           H  
ATOM   3696 HG23 VAL   234      69.993  -1.003  -7.773  1.00  0.00           H  
ATOM   3697  C   VAL   234      67.895   0.953  -5.483  1.00  0.00           C  
ATOM   3698  O   VAL   234      67.317  -0.120  -5.296  1.00  0.00           O  
ATOM   3699  N   THR   235      67.315   2.131  -5.322  1.00  0.00           N  
ATOM   3700  H   THR   235      67.842   2.958  -5.604  1.00  0.00           H  
ATOM   3701  CA  THR   235      66.102   2.369  -4.533  1.00  0.00           C  
ATOM   3702  HA  THR   235      65.618   1.411  -4.348  1.00  0.00           H  
ATOM   3703  CB  THR   235      66.488   2.920  -3.135  1.00  0.00           C  
ATOM   3704  HB  THR   235      66.577   2.072  -2.455  1.00  0.00           H  
ATOM   3705  CG2 THR   235      67.799   3.707  -3.058  1.00  0.00           C  
ATOM   3706 HG21 THR   235      67.797   4.486  -3.817  1.00  0.00           H  
ATOM   3707 HG22 THR   235      67.906   4.154  -2.071  1.00  0.00           H  
ATOM   3708 HG23 THR   235      68.647   3.042  -3.218  1.00  0.00           H  
ATOM   3709  OG1 THR   235      65.519   3.786  -2.617  1.00  0.00           O  
ATOM   3710  HG1 THR   235      65.559   4.585  -3.209  1.00  0.00           H  
ATOM   3711  C   THR   235      65.076   3.196  -5.327  1.00  0.00           C  
ATOM   3712  O   THR   235      63.873   3.058  -5.103  1.00  0.00           O  
ATOM   3713  N   GLU   236      65.506   3.909  -6.373  1.00  0.00           N  
ATOM   3714  H   GLU   236      66.509   4.069  -6.450  1.00  0.00           H  
ATOM   3715  CA  GLU   236      64.641   4.475  -7.422  1.00  0.00           C  
ATOM   3716  HA  GLU   236      63.758   3.844  -7.505  1.00  0.00           H  
ATOM   3717  CB  GLU   236      64.109   5.873  -7.041  1.00  0.00           C  
ATOM   3718  HB2 GLU   236      63.833   6.392  -7.960  1.00  0.00           H  
ATOM   3719  HB3 GLU   236      63.188   5.745  -6.470  1.00  0.00           H  
ATOM   3720  CG  GLU   236      65.051   6.782  -6.237  1.00  0.00           C  
ATOM   3721  HG2 GLU   236      66.086   6.562  -6.484  1.00  0.00           H  
ATOM   3722  HG3 GLU   236      64.863   7.811  -6.544  1.00  0.00           H  
ATOM   3723  CD  GLU   236      64.825   6.659  -4.722  1.00  0.00           C  
ATOM   3724  OE1 GLU   236      65.502   5.858  -4.046  1.00  0.00           O  
ATOM   3725  OE2 GLU   236      63.956   7.357  -4.151  1.00  0.00           O  
ATOM   3726  C   GLU   236      65.270   4.430  -8.833  1.00  0.00           C  
ATOM   3727  O   GLU   236      64.533   4.320  -9.817  1.00  0.00           O  
ATOM   3728  N   SER   237      66.601   4.378  -8.972  1.00  0.00           N  
ATOM   3729  H   SER   237      67.179   4.575  -8.154  1.00  0.00           H  
ATOM   3730  CA  SER   237      67.304   4.142 -10.247  1.00  0.00           C  
ATOM   3731  HA  SER   237      66.829   4.764 -11.005  1.00  0.00           H  
ATOM   3732  CB  SER   237      68.770   4.581 -10.182  1.00  0.00           C  
ATOM   3733  HB2 SER   237      69.255   4.151  -9.304  1.00  0.00           H  
ATOM   3734  HB3 SER   237      69.291   4.243 -11.078  1.00  0.00           H  
ATOM   3735  OG  SER   237      68.837   5.987 -10.142  1.00  0.00           O  
ATOM   3736  HG  SER   237      68.594   6.247  -9.214  1.00  0.00           H  
ATOM   3737  C   SER   237      67.195   2.689 -10.729  1.00  0.00           C  
ATOM   3738  O   SER   237      68.169   1.938 -10.767  1.00  0.00           O  
ATOM   3739  N   VAL   238      65.988   2.316 -11.158  1.00  0.00           N  
ATOM   3740  H   VAL   238      65.234   2.969 -10.961  1.00  0.00           H  
ATOM   3741  CA  VAL   238      65.643   1.033 -11.800  1.00  0.00           C  
ATOM   3742  HA  VAL   238      65.752   0.215 -11.088  1.00  0.00           H  
ATOM   3743  CB  VAL   238      64.177   1.111 -12.275  1.00  0.00           C  
ATOM   3744  HB  VAL   238      64.059   2.015 -12.867  1.00  0.00           H  
ATOM   3745  CG1 VAL   238      63.755  -0.071 -13.140  1.00  0.00           C  
ATOM   3746 HG11 VAL   238      64.026  -0.984 -12.623  1.00  0.00           H  
ATOM   3747 HG12 VAL   238      62.677  -0.051 -13.303  1.00  0.00           H  
ATOM   3748 HG13 VAL   238      64.252  -0.040 -14.108  1.00  0.00           H  
ATOM   3749  CG2 VAL   238      63.197   1.180 -11.108  1.00  0.00           C  
ATOM   3750 HG21 VAL   238      63.461   1.983 -10.422  1.00  0.00           H  
ATOM   3751 HG22 VAL   238      62.201   1.385 -11.495  1.00  0.00           H  
ATOM   3752 HG23 VAL   238      63.177   0.226 -10.585  1.00  0.00           H  
ATOM   3753  C   VAL   238      66.548   0.727 -12.996  1.00  0.00           C  
ATOM   3754  O   VAL   238      67.056  -0.382 -13.140  1.00  0.00           O  
ATOM   3755  N   PHE   239      66.723   1.731 -13.858  1.00  0.00           N  
ATOM   3756  H   PHE   239      66.262   2.592 -13.633  1.00  0.00           H  
ATOM   3757  CA  PHE   239      67.527   1.679 -15.078  1.00  0.00           C  
ATOM   3758  HA  PHE   239      68.428   1.115 -14.830  1.00  0.00           H  
ATOM   3759  CB  PHE   239      66.766   0.868 -16.152  1.00  0.00           C  
ATOM   3760  HB2 PHE   239      65.991   0.263 -15.680  1.00  0.00           H  
ATOM   3761  HB3 PHE   239      66.246   1.537 -16.832  1.00  0.00           H  
ATOM   3762  CG  PHE   239      67.638  -0.085 -16.948  1.00  0.00           C  
ATOM   3763  CD1 PHE   239      67.903  -1.370 -16.437  1.00  0.00           C  
ATOM   3764  HD1 PHE   239      67.494  -1.662 -15.480  1.00  0.00           H  
ATOM   3765  CE1 PHE   239      68.684  -2.280 -17.173  1.00  0.00           C  
ATOM   3766  HE1 PHE   239      68.875  -3.268 -16.777  1.00  0.00           H  
ATOM   3767  CZ  PHE   239      69.204  -1.906 -18.424  1.00  0.00           C  
ATOM   3768  HZ  PHE   239      69.802  -2.605 -18.990  1.00  0.00           H  
ATOM   3769  CE2 PHE   239      68.945  -0.622 -18.937  1.00  0.00           C  
ATOM   3770  HE2 PHE   239      69.348  -0.329 -19.896  1.00  0.00           H  
ATOM   3771  CD2 PHE   239      68.163   0.286 -18.201  1.00  0.00           C  
ATOM   3772  HD2 PHE   239      67.970   1.270 -18.598  1.00  0.00           H  
ATOM   3773  C   PHE   239      68.028   3.050 -15.619  1.00  0.00           C  
ATOM   3774  O   PHE   239      68.874   3.010 -16.518  1.00  0.00           O  
ATOM   3775  N   PRO   240      67.605   4.260 -15.143  1.00  0.00           N  
ATOM   3776  CD  PRO   240      68.291   5.488 -15.546  1.00  0.00           C  
ATOM   3777  HD2 PRO   240      68.662   5.439 -16.570  1.00  0.00           H  
ATOM   3778  HD3 PRO   240      69.123   5.671 -14.863  1.00  0.00           H  
ATOM   3779  CG  PRO   240      67.275   6.615 -15.427  1.00  0.00           C  
ATOM   3780  HG2 PRO   240      66.647   6.647 -16.319  1.00  0.00           H  
ATOM   3781  HG3 PRO   240      67.755   7.578 -15.252  1.00  0.00           H  
ATOM   3782  CB  PRO   240      66.454   6.161 -14.229  1.00  0.00           C  
ATOM   3783  HB2 PRO   240      65.480   6.647 -14.224  1.00  0.00           H  
ATOM   3784  HB3 PRO   240      66.994   6.397 -13.310  1.00  0.00           H  
ATOM   3785  CA  PRO   240      66.374   4.635 -14.397  1.00  0.00           C  
ATOM   3786  HA  PRO   240      66.380   4.202 -13.399  1.00  0.00           H  
ATOM   3787  C   PRO   240      65.085   4.201 -15.140  1.00  0.00           C  
ATOM   3788  O   PRO   240      65.201   3.791 -16.290  1.00  0.00           O  
ATOM   3789  N   PRO   241      63.873   4.250 -14.542  1.00  0.00           N  
ATOM   3790  CD  PRO   241      63.563   4.899 -13.270  1.00  0.00           C  
ATOM   3791  HD2 PRO   241      63.556   5.981 -13.405  1.00  0.00           H  
ATOM   3792  HD3 PRO   241      64.273   4.624 -12.490  1.00  0.00           H  
ATOM   3793  CG  PRO   241      62.155   4.450 -12.878  1.00  0.00           C  
ATOM   3794  HG2 PRO   241      61.602   5.248 -12.381  1.00  0.00           H  
ATOM   3795  HG3 PRO   241      62.213   3.578 -12.232  1.00  0.00           H  
ATOM   3796  CB  PRO   241      61.510   4.066 -14.208  1.00  0.00           C  
ATOM   3797  HB2 PRO   241      61.095   4.959 -14.678  1.00  0.00           H  
ATOM   3798  HB3 PRO   241      60.731   3.319 -14.058  1.00  0.00           H  
ATOM   3799  CA  PRO   241      62.688   3.517 -15.026  1.00  0.00           C  
ATOM   3800  HA  PRO   241      62.814   2.467 -14.762  1.00  0.00           H  
ATOM   3801  C   PRO   241      62.446   3.570 -16.548  1.00  0.00           C  
ATOM   3802  O   PRO   241      62.487   2.532 -17.213  1.00  0.00           O  
ATOM   3803  N   PHE   242      62.320   4.771 -17.120  1.00  0.00           N  
ATOM   3804  H   PHE   242      62.180   5.559 -16.507  1.00  0.00           H  
ATOM   3805  CA  PHE   242      62.068   4.987 -18.552  1.00  0.00           C  
ATOM   3806  HA  PHE   242      61.177   4.431 -18.834  1.00  0.00           H  
ATOM   3807  CB  PHE   242      61.759   6.480 -18.754  1.00  0.00           C  
ATOM   3808  HB2 PHE   242      61.120   6.818 -17.935  1.00  0.00           H  
ATOM   3809  HB3 PHE   242      62.686   7.052 -18.699  1.00  0.00           H  
ATOM   3810  CG  PHE   242      61.046   6.804 -20.055  1.00  0.00           C  
ATOM   3811  CD1 PHE   242      59.642   6.902 -20.071  1.00  0.00           C  
ATOM   3812  HD1 PHE   242      59.081   6.753 -19.157  1.00  0.00           H  
ATOM   3813  CE1 PHE   242      58.965   7.190 -21.269  1.00  0.00           C  
ATOM   3814  HE1 PHE   242      57.886   7.262 -21.272  1.00  0.00           H  
ATOM   3815  CZ  PHE   242      59.689   7.377 -22.459  1.00  0.00           C  
ATOM   3816  HZ  PHE   242      59.167   7.590 -23.381  1.00  0.00           H  
ATOM   3817  CE2 PHE   242      61.092   7.288 -22.447  1.00  0.00           C  
ATOM   3818  HE2 PHE   242      61.650   7.431 -23.361  1.00  0.00           H  
ATOM   3819  CD2 PHE   242      61.770   7.007 -21.246  1.00  0.00           C  
ATOM   3820  HD2 PHE   242      62.847   6.931 -21.244  1.00  0.00           H  
ATOM   3821  C   PHE   242      63.208   4.525 -19.485  1.00  0.00           C  
ATOM   3822  O   PHE   242      62.956   4.195 -20.642  1.00  0.00           O  
ATOM   3823  N   SER   243      64.451   4.457 -18.988  1.00  0.00           N  
ATOM   3824  H   SER   243      64.533   4.557 -17.982  1.00  0.00           H  
ATOM   3825  CA  SER   243      65.720   4.388 -19.748  1.00  0.00           C  
ATOM   3826  HA  SER   243      65.933   5.375 -20.158  1.00  0.00           H  
ATOM   3827  CB  SER   243      66.832   4.042 -18.753  1.00  0.00           C  
ATOM   3828  HB2 SER   243      66.872   4.821 -17.993  1.00  0.00           H  
ATOM   3829  HB3 SER   243      66.579   3.099 -18.274  1.00  0.00           H  
ATOM   3830  OG  SER   243      68.112   3.906 -19.324  1.00  0.00           O  
ATOM   3831  HG  SER   243      68.715   3.663 -18.604  1.00  0.00           H  
ATOM   3832  C   SER   243      65.714   3.403 -20.925  1.00  0.00           C  
ATOM   3833  O   SER   243      66.123   3.757 -22.032  1.00  0.00           O  
ATOM   3834  N   ARG   244      65.144   2.202 -20.736  1.00  0.00           N  
ATOM   3835  H   ARG   244      64.825   1.988 -19.801  1.00  0.00           H  
ATOM   3836  CA  ARG   244      64.709   1.349 -21.858  1.00  0.00           C  
ATOM   3837  HA  ARG   244      64.433   2.049 -22.641  1.00  0.00           H  
ATOM   3838  CB  ARG   244      65.888   0.504 -22.391  1.00  0.00           C  
ATOM   3839  HB2 ARG   244      66.758   1.157 -22.472  1.00  0.00           H  
ATOM   3840  HB3 ARG   244      66.134  -0.269 -21.660  1.00  0.00           H  
ATOM   3841  CG  ARG   244      65.700  -0.162 -23.772  1.00  0.00           C  
ATOM   3842  HG2 ARG   244      66.693  -0.432 -24.134  1.00  0.00           H  
ATOM   3843  HG3 ARG   244      65.159  -1.101 -23.646  1.00  0.00           H  
ATOM   3844  CD  ARG   244      65.012   0.686 -24.866  1.00  0.00           C  
ATOM   3845  HD2 ARG   244      65.024   1.743 -24.597  1.00  0.00           H  
ATOM   3846  HD3 ARG   244      65.597   0.588 -25.782  1.00  0.00           H  
ATOM   3847  NE  ARG   244      63.644   0.202 -25.155  1.00  0.00           N  
ATOM   3848  HE  ARG   244      63.548  -0.793 -25.256  1.00  0.00           H  
ATOM   3849  CZ  ARG   244      62.507   0.877 -25.225  1.00  0.00           C  
ATOM   3850  NH1 ARG   244      62.384   2.151 -25.002  1.00  0.00           N  
ATOM   3851 HH11 ARG   244      63.164   2.719 -24.740  1.00  0.00           H  
ATOM   3852 HH12 ARG   244      61.425   2.513 -24.979  1.00  0.00           H  
ATOM   3853  NH2 ARG   244      61.399   0.267 -25.519  1.00  0.00           N  
ATOM   3854 HH21 ARG   244      61.350  -0.721 -25.659  1.00  0.00           H  
ATOM   3855 HH22 ARG   244      60.543   0.830 -25.443  1.00  0.00           H  
ATOM   3856  C   ARG   244      63.404   0.595 -21.599  1.00  0.00           C  
ATOM   3857  O   ARG   244      63.201  -0.492 -22.128  1.00  0.00           O  
ATOM   3858  N   GLU   245      62.496   1.237 -20.861  1.00  0.00           N  
ATOM   3859  H   GLU   245      62.781   2.152 -20.532  1.00  0.00           H  
ATOM   3860  CA  GLU   245      61.034   1.023 -20.874  1.00  0.00           C  
ATOM   3861  HA  GLU   245      60.599   1.771 -20.213  1.00  0.00           H  
ATOM   3862  CB  GLU   245      60.563   1.379 -22.284  1.00  0.00           C  
ATOM   3863  HB2 GLU   245      60.992   2.353 -22.530  1.00  0.00           H  
ATOM   3864  HB3 GLU   245      60.962   0.636 -22.968  1.00  0.00           H  
ATOM   3865  CG  GLU   245      59.056   1.457 -22.520  1.00  0.00           C  
ATOM   3866  HG2 GLU   245      58.650   0.448 -22.618  1.00  0.00           H  
ATOM   3867  HG3 GLU   245      58.590   1.937 -21.659  1.00  0.00           H  
ATOM   3868  CD  GLU   245      58.774   2.265 -23.795  1.00  0.00           C  
ATOM   3869  OE1 GLU   245      59.571   2.141 -24.762  1.00  0.00           O  
ATOM   3870  OE2 GLU   245      57.789   3.038 -23.780  1.00  0.00           O  
ATOM   3871  C   GLU   245      60.469  -0.329 -20.391  1.00  0.00           C  
ATOM   3872  O   GLU   245      59.376  -0.353 -19.833  1.00  0.00           O  
ATOM   3873  N   MET   246      61.200  -1.439 -20.517  1.00  0.00           N  
ATOM   3874  H   MET   246      62.095  -1.340 -20.983  1.00  0.00           H  
ATOM   3875  CA  MET   246      60.835  -2.797 -20.069  1.00  0.00           C  
ATOM   3876  HA  MET   246      59.789  -2.967 -20.330  1.00  0.00           H  
ATOM   3877  CB  MET   246      61.689  -3.832 -20.827  1.00  0.00           C  
ATOM   3878  HB2 MET   246      62.741  -3.674 -20.586  1.00  0.00           H  
ATOM   3879  HB3 MET   246      61.404  -4.833 -20.503  1.00  0.00           H  
ATOM   3880  CG  MET   246      61.501  -3.741 -22.349  1.00  0.00           C  
ATOM   3881  HG2 MET   246      60.454  -3.930 -22.587  1.00  0.00           H  
ATOM   3882  HG3 MET   246      61.740  -2.728 -22.674  1.00  0.00           H  
ATOM   3883  SD  MET   246      62.533  -4.869 -23.328  1.00  0.00           S  
ATOM   3884  CE  MET   246      61.801  -6.470 -22.889  1.00  0.00           C  
ATOM   3885  HE1 MET   246      60.735  -6.462 -23.116  1.00  0.00           H  
ATOM   3886  HE2 MET   246      62.285  -7.258 -23.467  1.00  0.00           H  
ATOM   3887  HE3 MET   246      61.948  -6.667 -21.827  1.00  0.00           H  
ATOM   3888  C   MET   246      60.930  -2.975 -18.538  1.00  0.00           C  
ATOM   3889  O   MET   246      61.269  -4.047 -18.039  1.00  0.00           O  
ATOM   3890  N   PHE   247      60.667  -1.886 -17.816  1.00  0.00           N  
ATOM   3891  H   PHE   247      60.264  -1.121 -18.339  1.00  0.00           H  
ATOM   3892  CA  PHE   247      60.749  -1.712 -16.366  1.00  0.00           C  
ATOM   3893  HA  PHE   247      60.416  -2.627 -15.878  1.00  0.00           H  
ATOM   3894  CB  PHE   247      62.194  -1.395 -15.913  1.00  0.00           C  
ATOM   3895  HB2 PHE   247      62.275  -0.327 -15.708  1.00  0.00           H  
ATOM   3896  HB3 PHE   247      62.363  -1.905 -14.964  1.00  0.00           H  
ATOM   3897  CG  PHE   247      63.329  -1.750 -16.862  1.00  0.00           C  
ATOM   3898  CD1 PHE   247      63.830  -0.780 -17.752  1.00  0.00           C  
ATOM   3899  HD1 PHE   247      63.415   0.218 -17.751  1.00  0.00           H  
ATOM   3900  CE1 PHE   247      64.874  -1.104 -18.636  1.00  0.00           C  
ATOM   3901  HE1 PHE   247      65.272  -0.357 -19.304  1.00  0.00           H  
ATOM   3902  CZ  PHE   247      65.422  -2.398 -18.632  1.00  0.00           C  
ATOM   3903  HZ  PHE   247      66.235  -2.642 -19.301  1.00  0.00           H  
ATOM   3904  CE2 PHE   247      64.926  -3.368 -17.745  1.00  0.00           C  
ATOM   3905  HE2 PHE   247      65.344  -4.364 -17.743  1.00  0.00           H  
ATOM   3906  CD2 PHE   247      63.882  -3.043 -16.860  1.00  0.00           C  
ATOM   3907  HD2 PHE   247      63.485  -3.796 -16.195  1.00  0.00           H  
ATOM   3908  C   PHE   247      59.817  -0.564 -15.944  1.00  0.00           C  
ATOM   3909  O   PHE   247      59.045  -0.705 -15.006  1.00  0.00           O  
ATOM   3910  N   ASP   248      59.874   0.549 -16.688  1.00  0.00           N  
ATOM   3911  H   ASP   248      60.576   0.567 -17.409  1.00  0.00           H  
ATOM   3912  CA  ASP   248      59.180   1.826 -16.470  1.00  0.00           C  
ATOM   3913  HA  ASP   248      59.736   2.409 -15.741  1.00  0.00           H  
ATOM   3914  CB  ASP   248      59.202   2.576 -17.815  1.00  0.00           C  
ATOM   3915  HB2 ASP   248      60.213   2.563 -18.207  1.00  0.00           H  
ATOM   3916  HB3 ASP   248      58.585   2.052 -18.548  1.00  0.00           H  
ATOM   3917  CG  ASP   248      58.757   4.033 -17.724  1.00  0.00           C  
ATOM   3918  OD1 ASP   248      59.183   4.714 -16.772  1.00  0.00           O  
ATOM   3919  OD2 ASP   248      58.059   4.468 -18.669  1.00  0.00           O  
ATOM   3920  C   ASP   248      57.744   1.690 -15.942  1.00  0.00           C  
ATOM   3921  O   ASP   248      57.462   1.896 -14.764  1.00  0.00           O  
ATOM   3922  N   ARG   249      56.837   1.250 -16.815  1.00  0.00           N  
ATOM   3923  H   ARG   249      57.169   1.044 -17.747  1.00  0.00           H  
ATOM   3924  CA  ARG   249      55.407   1.078 -16.535  1.00  0.00           C  
ATOM   3925  HA  ARG   249      55.130   1.793 -15.754  1.00  0.00           H  
ATOM   3926  CB  ARG   249      54.622   1.446 -17.806  1.00  0.00           C  
ATOM   3927  HB2 ARG   249      55.112   1.000 -18.674  1.00  0.00           H  
ATOM   3928  HB3 ARG   249      53.600   1.072 -17.758  1.00  0.00           H  
ATOM   3929  CG  ARG   249      54.560   2.977 -17.944  1.00  0.00           C  
ATOM   3930  HG2 ARG   249      53.733   3.342 -17.341  1.00  0.00           H  
ATOM   3931  HG3 ARG   249      55.462   3.437 -17.535  1.00  0.00           H  
ATOM   3932  CD  ARG   249      54.383   3.427 -19.401  1.00  0.00           C  
ATOM   3933  HD2 ARG   249      53.994   2.603 -20.002  1.00  0.00           H  
ATOM   3934  HD3 ARG   249      53.661   4.241 -19.437  1.00  0.00           H  
ATOM   3935  NE  ARG   249      55.669   3.916 -19.922  1.00  0.00           N  
ATOM   3936  HE  ARG   249      56.332   4.288 -19.237  1.00  0.00           H  
ATOM   3937  CZ  ARG   249      56.181   3.839 -21.129  1.00  0.00           C  
ATOM   3938  NH1 ARG   249      55.579   3.314 -22.154  1.00  0.00           N  
ATOM   3939 HH11 ARG   249      54.661   2.934 -22.062  1.00  0.00           H  
ATOM   3940 HH12 ARG   249      56.151   3.203 -22.995  1.00  0.00           H  
ATOM   3941  NH2 ARG   249      57.373   4.291 -21.330  1.00  0.00           N  
ATOM   3942 HH21 ARG   249      57.903   4.586 -20.506  1.00  0.00           H  
ATOM   3943 HH22 ARG   249      57.793   4.136 -22.242  1.00  0.00           H  
ATOM   3944  C   ARG   249      55.093  -0.290 -15.918  1.00  0.00           C  
ATOM   3945  O   ARG   249      54.061  -0.884 -16.224  1.00  0.00           O  
ATOM   3946  N   PHE   250      55.996  -0.782 -15.064  1.00  0.00           N  
ATOM   3947  H   PHE   250      56.853  -0.251 -14.952  1.00  0.00           H  
ATOM   3948  CA  PHE   250      55.726  -1.836 -14.080  1.00  0.00           C  
ATOM   3949  HA  PHE   250      54.807  -2.362 -14.344  1.00  0.00           H  
ATOM   3950  CB  PHE   250      56.869  -2.869 -14.044  1.00  0.00           C  
ATOM   3951  HB2 PHE   250      57.751  -2.378 -13.641  1.00  0.00           H  
ATOM   3952  HB3 PHE   250      56.596  -3.639 -13.330  1.00  0.00           H  
ATOM   3953  CG  PHE   250      57.274  -3.601 -15.316  1.00  0.00           C  
ATOM   3954  CD1 PHE   250      58.452  -4.372 -15.287  1.00  0.00           C  
ATOM   3955  HD1 PHE   250      59.043  -4.414 -14.383  1.00  0.00           H  
ATOM   3956  CE1 PHE   250      58.860  -5.099 -16.418  1.00  0.00           C  
ATOM   3957  HE1 PHE   250      59.771  -5.680 -16.389  1.00  0.00           H  
ATOM   3958  CZ  PHE   250      58.095  -5.054 -17.594  1.00  0.00           C  
ATOM   3959  HZ  PHE   250      58.418  -5.604 -18.466  1.00  0.00           H  
ATOM   3960  CE2 PHE   250      56.914  -4.295 -17.631  1.00  0.00           C  
ATOM   3961  HE2 PHE   250      56.317  -4.266 -18.531  1.00  0.00           H  
ATOM   3962  CD2 PHE   250      56.497  -3.580 -16.494  1.00  0.00           C  
ATOM   3963  HD2 PHE   250      55.569  -3.032 -16.532  1.00  0.00           H  
ATOM   3964  C   PHE   250      55.504  -1.217 -12.686  1.00  0.00           C  
ATOM   3965  O   PHE   250      54.506  -1.526 -12.043  1.00  0.00           O  
ATOM   3966  N   ARG   251      56.376  -0.303 -12.226  1.00  0.00           N  
ATOM   3967  H   ARG   251      57.178  -0.065 -12.801  1.00  0.00           H  
ATOM   3968  CA  ARG   251      56.145   0.516 -11.019  1.00  0.00           C  
ATOM   3969  HA  ARG   251      55.080   0.733 -10.976  1.00  0.00           H  
ATOM   3970  CB  ARG   251      56.541  -0.210  -9.713  1.00  0.00           C  
ATOM   3971  HB2 ARG   251      57.319  -0.945  -9.912  1.00  0.00           H  
ATOM   3972  HB3 ARG   251      56.981   0.519  -9.030  1.00  0.00           H  
ATOM   3973  CG  ARG   251      55.351  -0.877  -8.992  1.00  0.00           C  
ATOM   3974  HG2 ARG   251      54.406  -0.538  -9.414  1.00  0.00           H  
ATOM   3975  HG3 ARG   251      55.398  -1.950  -9.148  1.00  0.00           H  
ATOM   3976  CD  ARG   251      55.361  -0.563  -7.484  1.00  0.00           C  
ATOM   3977  HD2 ARG   251      56.318  -0.884  -7.066  1.00  0.00           H  
ATOM   3978  HD3 ARG   251      55.261   0.513  -7.336  1.00  0.00           H  
ATOM   3979  NE  ARG   251      54.284  -1.264  -6.764  1.00  0.00           N  
ATOM   3980  HE  ARG   251      54.551  -2.136  -6.323  1.00  0.00           H  
ATOM   3981  CZ  ARG   251      52.988  -1.012  -6.841  1.00  0.00           C  
ATOM   3982  NH1 ARG   251      52.501   0.028  -7.446  1.00  0.00           N  
ATOM   3983 HH11 ARG   251      53.103   0.718  -7.889  1.00  0.00           H  
ATOM   3984 HH12 ARG   251      51.526   0.236  -7.344  1.00  0.00           H  
ATOM   3985  NH2 ARG   251      52.130  -1.834  -6.325  1.00  0.00           N  
ATOM   3986 HH21 ARG   251      52.464  -2.622  -5.782  1.00  0.00           H  
ATOM   3987 HH22 ARG   251      51.316  -2.036  -6.914  1.00  0.00           H  
ATOM   3988  C   ARG   251      56.843   1.871 -11.067  1.00  0.00           C  
ATOM   3989  O   ARG   251      57.942   2.014 -11.586  1.00  0.00           O  
ATOM   3990  N   SER   252      56.228   2.842 -10.395  1.00  0.00           N  
ATOM   3991  H   SER   252      55.358   2.580  -9.934  1.00  0.00           H  
ATOM   3992  CA  SER   252      56.784   4.156 -10.075  1.00  0.00           C  
ATOM   3993  HA  SER   252      55.946   4.758  -9.723  1.00  0.00           H  
ATOM   3994  CB  SER   252      57.748   4.013  -8.897  1.00  0.00           C  
ATOM   3995  HB2 SER   252      57.258   3.440  -8.110  1.00  0.00           H  
ATOM   3996  HB3 SER   252      58.646   3.482  -9.218  1.00  0.00           H  
ATOM   3997  OG  SER   252      58.098   5.288  -8.398  1.00  0.00           O  
ATOM   3998  HG  SER   252      58.586   5.715  -9.130  1.00  0.00           H  
ATOM   3999  C   SER   252      57.384   4.935 -11.259  1.00  0.00           C  
ATOM   4000  O   SER   252      58.407   5.602 -11.091  1.00  0.00           O  
ATOM   4001  N   SER   253      56.714   4.913 -12.417  1.00  0.00           N  
ATOM   4002  H   SER   253      55.948   4.265 -12.521  1.00  0.00           H  
ATOM   4003  CA  SER   253      57.056   5.708 -13.611  1.00  0.00           C  
ATOM   4004  HA  SER   253      57.952   5.263 -14.047  1.00  0.00           H  
ATOM   4005  CB  SER   253      55.957   5.628 -14.686  1.00  0.00           C  
ATOM   4006  HB2 SER   253      55.362   6.540 -14.655  1.00  0.00           H  
ATOM   4007  HB3 SER   253      56.432   5.568 -15.667  1.00  0.00           H  
ATOM   4008  OG  SER   253      55.078   4.524 -14.522  1.00  0.00           O  
ATOM   4009  HG  SER   253      54.417   4.797 -13.857  1.00  0.00           H  
ATOM   4010  C   SER   253      57.384   7.197 -13.342  1.00  0.00           C  
ATOM   4011  O   SER   253      58.272   7.712 -14.022  1.00  0.00           O  
ATOM   4012  N   PRO   254      56.783   7.905 -12.351  1.00  0.00           N  
ATOM   4013  CD  PRO   254      57.431   9.095 -11.808  1.00  0.00           C  
ATOM   4014  HD2 PRO   254      57.461   9.892 -12.552  1.00  0.00           H  
ATOM   4015  HD3 PRO   254      58.445   8.841 -11.496  1.00  0.00           H  
ATOM   4016  CG  PRO   254      56.616   9.532 -10.592  1.00  0.00           C  
ATOM   4017  HG2 PRO   254      55.957  10.355 -10.871  1.00  0.00           H  
ATOM   4018  HG3 PRO   254      57.265   9.827  -9.768  1.00  0.00           H  
ATOM   4019  CB  PRO   254      55.786   8.293 -10.251  1.00  0.00           C  
ATOM   4020  HB2 PRO   254      54.872   8.549  -9.717  1.00  0.00           H  
ATOM   4021  HB3 PRO   254      56.389   7.603  -9.659  1.00  0.00           H  
ATOM   4022  CA  PRO   254      55.515   7.683 -11.629  1.00  0.00           C  
ATOM   4023  HA  PRO   254      55.285   6.635 -11.502  1.00  0.00           H  
ATOM   4024  C   PRO   254      54.313   8.388 -12.304  1.00  0.00           C  
ATOM   4025  O   PRO   254      54.526   9.246 -13.164  1.00  0.00           O  
ATOM   4026  N   PRO   255      53.047   8.119 -11.909  1.00  0.00           N  
ATOM   4027  CD  PRO   255      51.954   9.032 -12.230  1.00  0.00           C  
ATOM   4028  HD2 PRO   255      51.501   8.753 -13.182  1.00  0.00           H  
ATOM   4029  HD3 PRO   255      52.291  10.068 -12.268  1.00  0.00           H  
ATOM   4030  CG  PRO   255      50.940   8.858 -11.111  1.00  0.00           C  
ATOM   4031  HG2 PRO   255      49.938   9.161 -11.415  1.00  0.00           H  
ATOM   4032  HG3 PRO   255      51.267   9.398 -10.221  1.00  0.00           H  
ATOM   4033  CB  PRO   255      51.040   7.356 -10.886  1.00  0.00           C  
ATOM   4034  HB2 PRO   255      50.465   6.851 -11.663  1.00  0.00           H  
ATOM   4035  HB3 PRO   255      50.666   7.078  -9.905  1.00  0.00           H  
ATOM   4036  CA  PRO   255      52.537   7.031 -11.050  1.00  0.00           C  
ATOM   4037  HA  PRO   255      53.019   7.074 -10.074  1.00  0.00           H  
ATOM   4038  C   PRO   255      52.705   5.616 -11.646  1.00  0.00           C  
ATOM   4039  O   PRO   255      53.464   5.431 -12.597  1.00  0.00           O  
ATOM   4040  N   ASP   256      51.987   4.609 -11.132  1.00  0.00           N  
ATOM   4041  H   ASP   256      51.548   4.746 -10.226  1.00  0.00           H  
ATOM   4042  CA  ASP   256      51.909   3.264 -11.741  1.00  0.00           C  
ATOM   4043  HA  ASP   256      52.205   3.346 -12.787  1.00  0.00           H  
ATOM   4044  CB  ASP   256      52.927   2.328 -11.099  1.00  0.00           C  
ATOM   4045  HB2 ASP   256      52.779   1.317 -11.478  1.00  0.00           H  
ATOM   4046  HB3 ASP   256      53.908   2.661 -11.429  1.00  0.00           H  
ATOM   4047  CG  ASP   256      52.887   2.302  -9.574  1.00  0.00           C  
ATOM   4048  OD1 ASP   256      53.936   1.957  -8.981  1.00  0.00           O  
ATOM   4049  OD2 ASP   256      51.828   2.610  -8.990  1.00  0.00           O  
ATOM   4050  C   ASP   256      50.504   2.636 -11.782  1.00  0.00           C  
ATOM   4051  O   ASP   256      50.091   2.223 -12.860  1.00  0.00           O  
ATOM   4052  N   SER   257      49.694   2.659 -10.720  1.00  0.00           N  
ATOM   4053  H   SER   257      50.129   2.835  -9.813  1.00  0.00           H  
ATOM   4054  CA  SER   257      48.276   2.226 -10.791  1.00  0.00           C  
ATOM   4055  HA  SER   257      48.258   1.195 -11.149  1.00  0.00           H  
ATOM   4056  CB  SER   257      47.671   2.226  -9.381  1.00  0.00           C  
ATOM   4057  HB2 SER   257      48.310   1.632  -8.725  1.00  0.00           H  
ATOM   4058  HB3 SER   257      47.631   3.246  -8.998  1.00  0.00           H  
ATOM   4059  OG  SER   257      46.371   1.667  -9.371  1.00  0.00           O  
ATOM   4060  HG  SER   257      46.228   1.283  -8.481  1.00  0.00           H  
ATOM   4061  C   SER   257      47.446   3.067 -11.796  1.00  0.00           C  
ATOM   4062  O   SER   257      46.398   2.651 -12.298  1.00  0.00           O  
ATOM   4063  N   GLU   258      47.975   4.239 -12.170  1.00  0.00           N  
ATOM   4064  H   GLU   258      48.824   4.509 -11.700  1.00  0.00           H  
ATOM   4065  CA  GLU   258      47.493   5.123 -13.239  1.00  0.00           C  
ATOM   4066  HA  GLU   258      46.507   4.782 -13.541  1.00  0.00           H  
ATOM   4067  CB  GLU   258      47.317   6.521 -12.609  1.00  0.00           C  
ATOM   4068  HB2 GLU   258      46.617   6.405 -11.778  1.00  0.00           H  
ATOM   4069  HB3 GLU   258      48.256   6.854 -12.171  1.00  0.00           H  
ATOM   4070  CG  GLU   258      46.741   7.621 -13.514  1.00  0.00           C  
ATOM   4071  HG2 GLU   258      45.994   7.180 -14.178  1.00  0.00           H  
ATOM   4072  HG3 GLU   258      46.219   8.336 -12.874  1.00  0.00           H  
ATOM   4073  CD  GLU   258      47.783   8.400 -14.333  1.00  0.00           C  
ATOM   4074  OE1 GLU   258      49.009   8.227 -14.148  1.00  0.00           O  
ATOM   4075  OE2 GLU   258      47.362   9.182 -15.213  1.00  0.00           O  
ATOM   4076  C   GLU   258      48.349   5.082 -14.534  1.00  0.00           C  
ATOM   4077  O   GLU   258      47.956   5.640 -15.555  1.00  0.00           O  
ATOM   4078  N   TYR   259      49.468   4.347 -14.571  1.00  0.00           N  
ATOM   4079  H   TYR   259      49.686   3.786 -13.756  1.00  0.00           H  
ATOM   4080  CA  TYR   259      50.465   4.398 -15.660  1.00  0.00           C  
ATOM   4081  HA  TYR   259      50.052   4.990 -16.471  1.00  0.00           H  
ATOM   4082  CB  TYR   259      51.707   5.150 -15.152  1.00  0.00           C  
ATOM   4083  HB2 TYR   259      51.414   5.709 -14.261  1.00  0.00           H  
ATOM   4084  HB3 TYR   259      52.444   4.414 -14.836  1.00  0.00           H  
ATOM   4085  CG  TYR   259      52.399   6.148 -16.080  1.00  0.00           C  
ATOM   4086  CD1 TYR   259      52.944   7.313 -15.510  1.00  0.00           C  
ATOM   4087  HD1 TYR   259      52.848   7.475 -14.449  1.00  0.00           H  
ATOM   4088  CE1 TYR   259      53.650   8.247 -16.289  1.00  0.00           C  
ATOM   4089  HE1 TYR   259      54.082   9.121 -15.819  1.00  0.00           H  
ATOM   4090  CZ  TYR   259      53.825   8.016 -17.667  1.00  0.00           C  
ATOM   4091  OH  TYR   259      54.515   8.898 -18.431  1.00  0.00           O  
ATOM   4092  HH  TYR   259      55.107   9.435 -17.898  1.00  0.00           H  
ATOM   4093  CE2 TYR   259      53.266   6.865 -18.256  1.00  0.00           C  
ATOM   4094  HE2 TYR   259      53.426   6.687 -19.309  1.00  0.00           H  
ATOM   4095  CD2 TYR   259      52.561   5.936 -17.464  1.00  0.00           C  
ATOM   4096  HD2 TYR   259      52.182   5.043 -17.927  1.00  0.00           H  
ATOM   4097  C   TYR   259      50.842   3.023 -16.256  1.00  0.00           C  
ATOM   4098  O   TYR   259      51.254   2.969 -17.411  1.00  0.00           O  
ATOM   4099  N   ILE   260      50.662   1.902 -15.549  1.00  0.00           N  
ATOM   4100  H   ILE   260      50.326   1.977 -14.595  1.00  0.00           H  
ATOM   4101  CA  ILE   260      50.902   0.545 -16.074  1.00  0.00           C  
ATOM   4102  HA  ILE   260      51.952   0.466 -16.349  1.00  0.00           H  
ATOM   4103  CB  ILE   260      50.621  -0.521 -14.988  1.00  0.00           C  
ATOM   4104  HB  ILE   260      49.650  -0.285 -14.566  1.00  0.00           H  
ATOM   4105  CG2 ILE   260      50.557  -1.949 -15.566  1.00  0.00           C  
ATOM   4106 HG21 ILE   260      51.501  -2.193 -16.056  1.00  0.00           H  
ATOM   4107 HG22 ILE   260      50.386  -2.667 -14.764  1.00  0.00           H  
ATOM   4108 HG23 ILE   260      49.731  -2.045 -16.269  1.00  0.00           H  
ATOM   4109  CG1 ILE   260      51.663  -0.475 -13.845  1.00  0.00           C  
ATOM   4110 HG12 ILE   260      52.549  -1.042 -14.126  1.00  0.00           H  
ATOM   4111 HG13 ILE   260      51.977   0.552 -13.668  1.00  0.00           H  
ATOM   4112  CD1 ILE   260      51.120  -1.033 -12.521  1.00  0.00           C  
ATOM   4113 HD11 ILE   260      50.870  -2.089 -12.623  1.00  0.00           H  
ATOM   4114 HD12 ILE   260      51.877  -0.933 -11.743  1.00  0.00           H  
ATOM   4115 HD13 ILE   260      50.232  -0.481 -12.214  1.00  0.00           H  
ATOM   4116  C   ILE   260      50.058   0.337 -17.341  1.00  0.00           C  
ATOM   4117  O   ILE   260      48.855   0.604 -17.348  1.00  0.00           O  
ATOM   4118  N   THR   261      50.699  -0.093 -18.434  1.00  0.00           N  
ATOM   4119  H   THR   261      51.682  -0.298 -18.327  1.00  0.00           H  
ATOM   4120  CA  THR   261      50.185   0.046 -19.815  1.00  0.00           C  
ATOM   4121  HA  THR   261      51.004  -0.207 -20.487  1.00  0.00           H  
ATOM   4122  CB  THR   261      49.057  -0.957 -20.125  1.00  0.00           C  
ATOM   4123  HB  THR   261      48.184  -0.746 -19.506  1.00  0.00           H  
ATOM   4124  CG2 THR   261      48.639  -0.951 -21.595  1.00  0.00           C  
ATOM   4125 HG21 THR   261      49.499  -1.168 -22.228  1.00  0.00           H  
ATOM   4126 HG22 THR   261      47.876  -1.714 -21.756  1.00  0.00           H  
ATOM   4127 HG23 THR   261      48.220   0.016 -21.872  1.00  0.00           H  
ATOM   4128  OG1 THR   261      49.512  -2.259 -19.843  1.00  0.00           O  
ATOM   4129  HG1 THR   261      49.460  -2.375 -18.889  1.00  0.00           H  
ATOM   4130  C   THR   261      49.846   1.517 -20.120  1.00  0.00           C  
ATOM   4131  O   THR   261      50.751   2.275 -20.470  1.00  0.00           O  
ATOM   4132  N   ARG   262      48.592   1.945 -19.895  1.00  0.00           N  
ATOM   4133  H   ARG   262      47.895   1.223 -19.763  1.00  0.00           H  
ATOM   4134  CA  ARG   262      48.296   3.170 -19.133  1.00  0.00           C  
ATOM   4135  HA  ARG   262      49.016   3.180 -18.319  1.00  0.00           H  
ATOM   4136  CB  ARG   262      48.477   4.463 -19.965  1.00  0.00           C  
ATOM   4137  HB2 ARG   262      49.130   4.281 -20.820  1.00  0.00           H  
ATOM   4138  HB3 ARG   262      47.514   4.825 -20.329  1.00  0.00           H  
ATOM   4139  CG  ARG   262      49.142   5.506 -19.055  1.00  0.00           C  
ATOM   4140  HG2 ARG   262      48.493   5.688 -18.200  1.00  0.00           H  
ATOM   4141  HG3 ARG   262      50.070   5.070 -18.693  1.00  0.00           H  
ATOM   4142  CD  ARG   262      49.504   6.861 -19.672  1.00  0.00           C  
ATOM   4143  HD2 ARG   262      50.170   6.699 -20.522  1.00  0.00           H  
ATOM   4144  HD3 ARG   262      48.601   7.361 -20.026  1.00  0.00           H  
ATOM   4145  NE  ARG   262      50.197   7.676 -18.651  1.00  0.00           N  
ATOM   4146  HE  ARG   262      51.191   7.537 -18.550  1.00  0.00           H  
ATOM   4147  CZ  ARG   262      49.620   8.284 -17.628  1.00  0.00           C  
ATOM   4148  NH1 ARG   262      48.365   8.602 -17.639  1.00  0.00           N  
ATOM   4149 HH11 ARG   262      47.785   8.402 -18.421  1.00  0.00           H  
ATOM   4150 HH12 ARG   262      47.958   8.958 -16.766  1.00  0.00           H  
ATOM   4151  NH2 ARG   262      50.287   8.553 -16.551  1.00  0.00           N  
ATOM   4152 HH21 ARG   262      51.236   8.245 -16.437  1.00  0.00           H  
ATOM   4153 HH22 ARG   262      49.745   8.724 -15.692  1.00  0.00           H  
ATOM   4154  C   ARG   262      46.924   3.070 -18.454  1.00  0.00           C  
ATOM   4155  O   ARG   262      46.056   2.344 -18.931  1.00  0.00           O  
ATOM   4156  N   ILE   263      46.729   3.799 -17.352  1.00  0.00           N  
ATOM   4157  H   ILE   263      47.486   4.392 -17.033  1.00  0.00           H  
ATOM   4158  CA  ILE   263      45.492   3.871 -16.550  1.00  0.00           C  
ATOM   4159  HA  ILE   263      45.763   4.435 -15.660  1.00  0.00           H  
ATOM   4160  CB  ILE   263      44.361   4.698 -17.246  1.00  0.00           C  
ATOM   4161  HB  ILE   263      43.748   3.997 -17.811  1.00  0.00           H  
ATOM   4162  CG2 ILE   263      43.444   5.359 -16.195  1.00  0.00           C  
ATOM   4163 HG21 ILE   263      44.021   6.022 -15.549  1.00  0.00           H  
ATOM   4164 HG22 ILE   263      42.666   5.939 -16.693  1.00  0.00           H  
ATOM   4165 HG23 ILE   263      42.959   4.610 -15.574  1.00  0.00           H  
ATOM   4166  CG1 ILE   263      44.783   5.765 -18.286  1.00  0.00           C  
ATOM   4167 HG12 ILE   263      45.387   5.299 -19.063  1.00  0.00           H  
ATOM   4168 HG13 ILE   263      43.881   6.130 -18.780  1.00  0.00           H  
ATOM   4169  CD1 ILE   263      45.533   6.985 -17.744  1.00  0.00           C  
ATOM   4170 HD11 ILE   263      46.427   6.668 -17.217  1.00  0.00           H  
ATOM   4171 HD12 ILE   263      45.817   7.627 -18.578  1.00  0.00           H  
ATOM   4172 HD13 ILE   263      44.899   7.559 -17.067  1.00  0.00           H  
ATOM   4173  C   ILE   263      45.005   2.503 -16.012  1.00  0.00           C  
ATOM   4174  O   ILE   263      43.796   2.322 -15.874  1.00  0.00           O  
ATOM   4175  N   VAL   264      45.891   1.522 -15.745  1.00  0.00           N  
ATOM   4176  H   VAL   264      46.873   1.729 -15.866  1.00  0.00           H  
ATOM   4177  CA  VAL   264      45.531   0.089 -15.551  1.00  0.00           C  
ATOM   4178  HA  VAL   264      45.325  -0.316 -16.540  1.00  0.00           H  
ATOM   4179  CB  VAL   264      46.705  -0.753 -14.990  1.00  0.00           C  
ATOM   4180  HB  VAL   264      47.553  -0.615 -15.651  1.00  0.00           H  
ATOM   4181  CG1 VAL   264      47.157  -0.382 -13.572  1.00  0.00           C  
ATOM   4182 HG11 VAL   264      46.364  -0.538 -12.843  1.00  0.00           H  
ATOM   4183 HG12 VAL   264      47.989  -1.019 -13.271  1.00  0.00           H  
ATOM   4184 HG13 VAL   264      47.490   0.654 -13.547  1.00  0.00           H  
ATOM   4185  CG2 VAL   264      46.381  -2.252 -15.000  1.00  0.00           C  
ATOM   4186 HG21 VAL   264      45.591  -2.482 -14.284  1.00  0.00           H  
ATOM   4187 HG22 VAL   264      46.066  -2.554 -15.997  1.00  0.00           H  
ATOM   4188 HG23 VAL   264      47.272  -2.820 -14.728  1.00  0.00           H  
ATOM   4189  C   VAL   264      44.261  -0.144 -14.728  1.00  0.00           C  
ATOM   4190  O   VAL   264      43.358  -0.840 -15.188  1.00  0.00           O  
ATOM   4191  N   SER   265      44.124   0.511 -13.576  1.00  0.00           N  
ATOM   4192  H   SER   265      44.913   1.055 -13.241  1.00  0.00           H  
ATOM   4193  CA  SER   265      43.027   0.275 -12.632  1.00  0.00           C  
ATOM   4194  HA  SER   265      42.946  -0.802 -12.486  1.00  0.00           H  
ATOM   4195  CB  SER   265      43.422   0.874 -11.284  1.00  0.00           C  
ATOM   4196  HB2 SER   265      43.636   1.936 -11.398  1.00  0.00           H  
ATOM   4197  HB3 SER   265      42.619   0.726 -10.561  1.00  0.00           H  
ATOM   4198  OG  SER   265      44.584   0.203 -10.847  1.00  0.00           O  
ATOM   4199  HG  SER   265      45.219   0.836 -10.454  1.00  0.00           H  
ATOM   4200  C   SER   265      41.638   0.741 -13.109  1.00  0.00           C  
ATOM   4201  O   SER   265      40.632   0.372 -12.498  1.00  0.00           O  
ATOM   4202  N   ARG   266      41.542   1.476 -14.233  1.00  0.00           N  
ATOM   4203  H   ARG   266      42.423   1.764 -14.650  1.00  0.00           H  
ATOM   4204  CA  ARG   266      40.306   1.610 -15.047  1.00  0.00           C  
ATOM   4205  HA  ARG   266      39.494   1.068 -14.562  1.00  0.00           H  
ATOM   4206  CB  ARG   266      39.872   3.081 -15.212  1.00  0.00           C  
ATOM   4207  HB2 ARG   266      40.576   3.579 -15.881  1.00  0.00           H  
ATOM   4208  HB3 ARG   266      38.902   3.084 -15.712  1.00  0.00           H  
ATOM   4209  CG  ARG   266      39.749   3.946 -13.947  1.00  0.00           C  
ATOM   4210  HG2 ARG   266      40.755   4.214 -13.628  1.00  0.00           H  
ATOM   4211  HG3 ARG   266      39.237   4.871 -14.213  1.00  0.00           H  
ATOM   4212  CD  ARG   266      39.035   3.318 -12.743  1.00  0.00           C  
ATOM   4213  HD2 ARG   266      39.660   2.521 -12.360  1.00  0.00           H  
ATOM   4214  HD3 ARG   266      38.974   4.070 -11.955  1.00  0.00           H  
ATOM   4215  NE  ARG   266      37.674   2.815 -13.023  1.00  0.00           N  
ATOM   4216  HE  ARG   266      37.038   3.447 -13.477  1.00  0.00           H  
ATOM   4217  CZ  ARG   266      37.161   1.708 -12.510  1.00  0.00           C  
ATOM   4218  NH1 ARG   266      37.891   0.762 -11.998  1.00  0.00           N  
ATOM   4219 HH11 ARG   266      38.903   0.775 -12.109  1.00  0.00           H  
ATOM   4220 HH12 ARG   266      37.472   0.054 -11.416  1.00  0.00           H  
ATOM   4221  NH2 ARG   266      35.872   1.528 -12.475  1.00  0.00           N  
ATOM   4222 HH21 ARG   266      35.243   2.217 -12.843  1.00  0.00           H  
ATOM   4223 HH22 ARG   266      35.511   0.696 -12.041  1.00  0.00           H  
ATOM   4224  C   ARG   266      40.428   0.979 -16.443  1.00  0.00           C  
ATOM   4225  O   ARG   266      39.443   0.470 -16.968  1.00  0.00           O  
ATOM   4226  N   CYS   267      41.618   1.003 -17.043  1.00  0.00           N  
ATOM   4227  H   CYS   267      42.385   1.427 -16.540  1.00  0.00           H  
ATOM   4228  CA  CYS   267      41.910   0.475 -18.381  1.00  0.00           C  
ATOM   4229  HA  CYS   267      41.213   0.924 -19.091  1.00  0.00           H  
ATOM   4230  CB  CYS   267      43.326   0.922 -18.751  1.00  0.00           C  
ATOM   4231  HB2 CYS   267      43.444   1.975 -18.508  1.00  0.00           H  
ATOM   4232  HB3 CYS   267      44.060   0.349 -18.184  1.00  0.00           H  
ATOM   4233  SG  CYS   267      43.650   0.731 -20.521  1.00  0.00           S  
ATOM   4234  HG  CYS   267      44.830   1.371 -20.492  1.00  0.00           H  
ATOM   4235  C   CYS   267      41.731  -1.052 -18.486  1.00  0.00           C  
ATOM   4236  O   CYS   267      41.552  -1.568 -19.584  1.00  0.00           O  
ATOM   4237  N   LEU   268      41.667  -1.742 -17.342  1.00  0.00           N  
ATOM   4238  H   LEU   268      41.971  -1.263 -16.502  1.00  0.00           H  
ATOM   4239  CA  LEU   268      41.176  -3.112 -17.156  1.00  0.00           C  
ATOM   4240  HA  LEU   268      41.886  -3.796 -17.619  1.00  0.00           H  
ATOM   4241  CB  LEU   268      41.166  -3.355 -15.632  1.00  0.00           C  
ATOM   4242  HB2 LEU   268      42.184  -3.231 -15.261  1.00  0.00           H  
ATOM   4243  HB3 LEU   268      40.547  -2.584 -15.171  1.00  0.00           H  
ATOM   4244  CG  LEU   268      40.647  -4.723 -15.154  1.00  0.00           C  
ATOM   4245  HG  LEU   268      39.613  -4.862 -15.462  1.00  0.00           H  
ATOM   4246  CD1 LEU   268      41.497  -5.878 -15.685  1.00  0.00           C  
ATOM   4247 HD11 LEU   268      42.538  -5.753 -15.386  1.00  0.00           H  
ATOM   4248 HD12 LEU   268      41.110  -6.822 -15.304  1.00  0.00           H  
ATOM   4249 HD13 LEU   268      41.437  -5.908 -16.773  1.00  0.00           H  
ATOM   4250  CD2 LEU   268      40.673  -4.745 -13.625  1.00  0.00           C  
ATOM   4251 HD21 LEU   268      40.017  -3.967 -13.236  1.00  0.00           H  
ATOM   4252 HD22 LEU   268      40.319  -5.711 -13.268  1.00  0.00           H  
ATOM   4253 HD23 LEU   268      41.688  -4.569 -13.267  1.00  0.00           H  
ATOM   4254  C   LEU   268      39.798  -3.392 -17.798  1.00  0.00           C  
ATOM   4255  O   LEU   268      39.436  -4.550 -17.972  1.00  0.00           O  
ATOM   4256  N   ILE   269      39.033  -2.359 -18.175  1.00  0.00           N  
ATOM   4257  H   ILE   269      39.332  -1.427 -17.923  1.00  0.00           H  
ATOM   4258  CA  ILE   269      37.981  -2.502 -19.189  1.00  0.00           C  
ATOM   4259  HA  ILE   269      37.436  -3.423 -18.983  1.00  0.00           H  
ATOM   4260  CB  ILE   269      36.955  -1.345 -19.130  1.00  0.00           C  
ATOM   4261  HB  ILE   269      37.474  -0.414 -19.363  1.00  0.00           H  
ATOM   4262  CG2 ILE   269      35.848  -1.536 -20.185  1.00  0.00           C  
ATOM   4263 HG21 ILE   269      35.375  -2.512 -20.073  1.00  0.00           H  
ATOM   4264 HG22 ILE   269      35.089  -0.760 -20.080  1.00  0.00           H  
ATOM   4265 HG23 ILE   269      36.252  -1.469 -21.197  1.00  0.00           H  
ATOM   4266  CG1 ILE   269      36.328  -1.166 -17.726  1.00  0.00           C  
ATOM   4267 HG12 ILE   269      37.111  -0.895 -17.018  1.00  0.00           H  
ATOM   4268 HG13 ILE   269      35.632  -0.326 -17.763  1.00  0.00           H  
ATOM   4269  CD1 ILE   269      35.579  -2.383 -17.164  1.00  0.00           C  
ATOM   4270 HD11 ILE   269      36.258  -3.228 -17.050  1.00  0.00           H  
ATOM   4271 HD12 ILE   269      35.172  -2.132 -16.184  1.00  0.00           H  
ATOM   4272 HD13 ILE   269      34.755  -2.662 -17.821  1.00  0.00           H  
ATOM   4273  C   ILE   269      38.625  -2.713 -20.572  1.00  0.00           C  
ATOM   4274  O   ILE   269      38.845  -3.849 -20.971  1.00  0.00           O  
ATOM   4275  N   ASN   270      38.974  -1.650 -21.305  1.00  0.00           N  
ATOM   4276  H   ASN   270      38.817  -0.737 -20.918  1.00  0.00           H  
ATOM   4277  CA  ASN   270      39.307  -1.734 -22.735  1.00  0.00           C  
ATOM   4278  HA  ASN   270      38.457  -2.189 -23.242  1.00  0.00           H  
ATOM   4279  CB  ASN   270      39.446  -0.298 -23.263  1.00  0.00           C  
ATOM   4280  HB2 ASN   270      38.549   0.266 -23.008  1.00  0.00           H  
ATOM   4281  HB3 ASN   270      40.312   0.181 -22.808  1.00  0.00           H  
ATOM   4282  CG  ASN   270      39.599  -0.238 -24.773  1.00  0.00           C  
ATOM   4283  OD1 ASN   270      40.610   0.212 -25.284  1.00  0.00           O  
ATOM   4284  ND2 ASN   270      38.610  -0.661 -25.522  1.00  0.00           N  
ATOM   4285 HD21 ASN   270      37.753  -1.050 -25.110  1.00  0.00           H  
ATOM   4286 HD22 ASN   270      38.741  -0.656 -26.512  1.00  0.00           H  
ATOM   4287  C   ASN   270      40.531  -2.617 -23.082  1.00  0.00           C  
ATOM   4288  O   ASN   270      40.555  -3.230 -24.145  1.00  0.00           O  
ATOM   4289  N   SER   271      41.510  -2.760 -22.179  1.00  0.00           N  
ATOM   4290  H   SER   271      41.405  -2.289 -21.287  1.00  0.00           H  
ATOM   4291  CA  SER   271      42.650  -3.683 -22.349  1.00  0.00           C  
ATOM   4292  HA  SER   271      43.112  -3.506 -23.321  1.00  0.00           H  
ATOM   4293  CB  SER   271      43.696  -3.437 -21.260  1.00  0.00           C  
ATOM   4294  HB2 SER   271      43.207  -3.412 -20.288  1.00  0.00           H  
ATOM   4295  HB3 SER   271      44.409  -4.262 -21.272  1.00  0.00           H  
ATOM   4296  OG  SER   271      44.410  -2.226 -21.435  1.00  0.00           O  
ATOM   4297  HG  SER   271      43.767  -1.504 -21.390  1.00  0.00           H  
ATOM   4298  C   SER   271      42.272  -5.174 -22.293  1.00  0.00           C  
ATOM   4299  O   SER   271      43.050  -6.018 -22.738  1.00  0.00           O  
ATOM   4300  N   GLN   272      41.106  -5.513 -21.735  1.00  0.00           N  
ATOM   4301  H   GLN   272      40.540  -4.771 -21.339  1.00  0.00           H  
ATOM   4302  CA  GLN   272      40.601  -6.882 -21.583  1.00  0.00           C  
ATOM   4303  HA  GLN   272      41.269  -7.573 -22.096  1.00  0.00           H  
ATOM   4304  CB  GLN   272      40.579  -7.257 -20.087  1.00  0.00           C  
ATOM   4305  HB2 GLN   272      40.202  -6.422 -19.501  1.00  0.00           H  
ATOM   4306  HB3 GLN   272      39.877  -8.078 -19.958  1.00  0.00           H  
ATOM   4307  CG  GLN   272      41.929  -7.736 -19.519  1.00  0.00           C  
ATOM   4308  HG2 GLN   272      41.756  -8.165 -18.532  1.00  0.00           H  
ATOM   4309  HG3 GLN   272      42.312  -8.530 -20.159  1.00  0.00           H  
ATOM   4310  CD  GLN   272      43.003  -6.660 -19.368  1.00  0.00           C  
ATOM   4311  OE1 GLN   272      42.757  -5.478 -19.198  1.00  0.00           O  
ATOM   4312  NE2 GLN   272      44.259  -7.031 -19.377  1.00  0.00           N  
ATOM   4313 HE21 GLN   272      44.485  -8.011 -19.221  1.00  0.00           H  
ATOM   4314 HE22 GLN   272      44.950  -6.306 -19.294  1.00  0.00           H  
ATOM   4315  C   GLN   272      39.218  -7.086 -22.234  1.00  0.00           C  
ATOM   4316  O   GLN   272      38.776  -8.221 -22.362  1.00  0.00           O  
ATOM   4317  N   GLU   273      38.554  -6.019 -22.677  1.00  0.00           N  
ATOM   4318  H   GLU   273      38.956  -5.118 -22.449  1.00  0.00           H  
ATOM   4319  CA  GLU   273      37.221  -5.985 -23.289  1.00  0.00           C  
ATOM   4320  HA  GLU   273      36.486  -6.326 -22.559  1.00  0.00           H  
ATOM   4321  CB  GLU   273      36.928  -4.512 -23.625  1.00  0.00           C  
ATOM   4322  HB2 GLU   273      36.893  -3.944 -22.695  1.00  0.00           H  
ATOM   4323  HB3 GLU   273      37.778  -4.149 -24.205  1.00  0.00           H  
ATOM   4324  CG  GLU   273      35.657  -4.184 -24.420  1.00  0.00           C  
ATOM   4325  HG2 GLU   273      35.479  -4.950 -25.176  1.00  0.00           H  
ATOM   4326  HG3 GLU   273      34.801  -4.171 -23.742  1.00  0.00           H  
ATOM   4327  CD  GLU   273      35.821  -2.819 -25.110  1.00  0.00           C  
ATOM   4328  OE1 GLU   273      35.511  -2.734 -26.319  1.00  0.00           O  
ATOM   4329  OE2 GLU   273      36.343  -1.878 -24.464  1.00  0.00           O  
ATOM   4330  C   GLU   273      37.117  -6.921 -24.502  1.00  0.00           C  
ATOM   4331  O   GLU   273      36.563  -8.017 -24.374  1.00  0.00           O  
ATOM   4332  N   LYS   274      37.721  -6.531 -25.639  1.00  0.00           N  
ATOM   4333  H   LYS   274      38.178  -5.630 -25.626  1.00  0.00           H  
ATOM   4334  CA  LYS   274      37.743  -7.284 -26.912  1.00  0.00           C  
ATOM   4335  HA  LYS   274      36.768  -7.760 -27.019  1.00  0.00           H  
ATOM   4336  CB  LYS   274      37.906  -6.337 -28.114  1.00  0.00           C  
ATOM   4337  HB2 LYS   274      38.870  -5.829 -28.073  1.00  0.00           H  
ATOM   4338  HB3 LYS   274      37.867  -6.944 -29.020  1.00  0.00           H  
ATOM   4339  CG  LYS   274      36.768  -5.300 -28.147  1.00  0.00           C  
ATOM   4340  HG2 LYS   274      35.855  -5.775 -27.801  1.00  0.00           H  
ATOM   4341  HG3 LYS   274      37.005  -4.490 -27.459  1.00  0.00           H  
ATOM   4342  CD  LYS   274      36.506  -4.719 -29.544  1.00  0.00           C  
ATOM   4343  HD2 LYS   274      37.199  -3.903 -29.747  1.00  0.00           H  
ATOM   4344  HD3 LYS   274      36.661  -5.501 -30.289  1.00  0.00           H  
ATOM   4345  CE  LYS   274      35.053  -4.247 -29.692  1.00  0.00           C  
ATOM   4346  HE2 LYS   274      34.861  -4.013 -30.743  1.00  0.00           H  
ATOM   4347  HE3 LYS   274      34.389  -5.075 -29.431  1.00  0.00           H  
ATOM   4348  NZ  LYS   274      34.718  -3.059 -28.872  1.00  0.00           N  
ATOM   4349  HZ1 LYS   274      34.876  -3.190 -27.870  1.00  0.00           H  
ATOM   4350  HZ2 LYS   274      35.241  -2.250 -29.148  1.00  0.00           H  
ATOM   4351  HZ3 LYS   274      33.734  -2.810 -29.015  1.00  0.00           H  
ATOM   4352  C   LYS   274      38.742  -8.451 -26.890  1.00  0.00           C  
ATOM   4353  O   LYS   274      39.634  -8.588 -27.727  1.00  0.00           O  
ATOM   4354  N   LEU   275      38.635  -9.207 -25.803  1.00  0.00           N  
ATOM   4355  H   LEU   275      37.848  -8.952 -25.224  1.00  0.00           H  
ATOM   4356  CA  LEU   275      39.503 -10.276 -25.325  1.00  0.00           C  
ATOM   4357  HA  LEU   275      39.727 -10.929 -26.169  1.00  0.00           H  
ATOM   4358  CB  LEU   275      40.803  -9.613 -24.812  1.00  0.00           C  
ATOM   4359  HB2 LEU   275      41.203  -8.986 -25.609  1.00  0.00           H  
ATOM   4360  HB3 LEU   275      40.552  -8.954 -23.985  1.00  0.00           H  
ATOM   4361  CG  LEU   275      41.931 -10.547 -24.346  1.00  0.00           C  
ATOM   4362  HG  LEU   275      41.611 -11.136 -23.486  1.00  0.00           H  
ATOM   4363  CD1 LEU   275      42.386 -11.483 -25.465  1.00  0.00           C  
ATOM   4364 HD11 LEU   275      42.680 -10.888 -26.327  1.00  0.00           H  
ATOM   4365 HD12 LEU   275      43.223 -12.091 -25.126  1.00  0.00           H  
ATOM   4366 HD13 LEU   275      41.569 -12.142 -25.748  1.00  0.00           H  
ATOM   4367  CD2 LEU   275      43.137  -9.700 -23.932  1.00  0.00           C  
ATOM   4368 HD21 LEU   275      42.879  -9.089 -23.066  1.00  0.00           H  
ATOM   4369 HD22 LEU   275      43.981 -10.337 -23.684  1.00  0.00           H  
ATOM   4370 HD23 LEU   275      43.427  -9.036 -24.748  1.00  0.00           H  
ATOM   4371  C   LEU   275      38.802 -11.122 -24.236  1.00  0.00           C  
ATOM   4372  O   LEU   275      39.272 -12.221 -23.937  1.00  0.00           O  
ATOM   4373  N   ILE   276      37.681 -10.652 -23.660  1.00  0.00           N  
ATOM   4374  H   ILE   276      37.419  -9.692 -23.858  1.00  0.00           H  
ATOM   4375  CA  ILE   276      36.889 -11.350 -22.630  1.00  0.00           C  
ATOM   4376  HA  ILE   276      37.181 -12.401 -22.635  1.00  0.00           H  
ATOM   4377  CB  ILE   276      37.243 -10.813 -21.212  1.00  0.00           C  
ATOM   4378  HB  ILE   276      37.126  -9.730 -21.208  1.00  0.00           H  
ATOM   4379  CG2 ILE   276      36.305 -11.365 -20.123  1.00  0.00           C  
ATOM   4380 HG21 ILE   276      36.363 -12.453 -20.102  1.00  0.00           H  
ATOM   4381 HG22 ILE   276      36.563 -10.961 -19.146  1.00  0.00           H  
ATOM   4382 HG23 ILE   276      35.281 -11.054 -20.324  1.00  0.00           H  
ATOM   4383  CG1 ILE   276      38.718 -11.169 -20.878  1.00  0.00           C  
ATOM   4384 HG12 ILE   276      38.883 -12.229 -21.075  1.00  0.00           H  
ATOM   4385 HG13 ILE   276      39.374 -10.608 -21.542  1.00  0.00           H  
ATOM   4386  CD1 ILE   276      39.176 -10.882 -19.441  1.00  0.00           C  
ATOM   4387 HD11 ILE   276      38.766 -11.628 -18.760  1.00  0.00           H  
ATOM   4388 HD12 ILE   276      40.265 -10.925 -19.393  1.00  0.00           H  
ATOM   4389 HD13 ILE   276      38.843  -9.892 -19.132  1.00  0.00           H  
ATOM   4390  C   ILE   276      35.374 -11.379 -22.937  1.00  0.00           C  
ATOM   4391  O   ILE   276      34.740 -12.352 -22.538  1.00  0.00           O  
ATOM   4392  N   ASN   277      34.769 -10.432 -23.681  1.00  0.00           N  
ATOM   4393  H   ASN   277      35.292  -9.619 -23.995  1.00  0.00           H  
ATOM   4394  CA  ASN   277      33.400 -10.647 -24.210  1.00  0.00           C  
ATOM   4395  HA  ASN   277      32.882 -11.322 -23.528  1.00  0.00           H  
ATOM   4396  CB  ASN   277      32.521  -9.381 -24.258  1.00  0.00           C  
ATOM   4397  HB2 ASN   277      32.510  -8.966 -25.260  1.00  0.00           H  
ATOM   4398  HB3 ASN   277      31.491  -9.667 -24.054  1.00  0.00           H  
ATOM   4399  CG  ASN   277      32.906  -8.295 -23.275  1.00  0.00           C  
ATOM   4400  OD1 ASN   277      32.491  -8.294 -22.127  1.00  0.00           O  
ATOM   4401  ND2 ASN   277      33.699  -7.347 -23.702  1.00  0.00           N  
ATOM   4402 HD21 ASN   277      34.086  -7.430 -24.649  1.00  0.00           H  
ATOM   4403 HD22 ASN   277      33.909  -6.588 -23.090  1.00  0.00           H  
ATOM   4404  C   ASN   277      33.447 -11.396 -25.551  1.00  0.00           C  
ATOM   4405  O   ASN   277      32.907 -12.500 -25.642  1.00  0.00           O  
ATOM   4406  N   SER   278      34.201 -10.895 -26.539  1.00  0.00           N  
ATOM   4407  H   SER   278      34.535  -9.934 -26.451  1.00  0.00           H  
ATOM   4408  CA  SER   278      34.754 -11.691 -27.657  1.00  0.00           C  
ATOM   4409  HA  SER   278      33.961 -12.321 -28.051  1.00  0.00           H  
ATOM   4410  CB  SER   278      35.201 -10.793 -28.818  1.00  0.00           C  
ATOM   4411  HB2 SER   278      35.758 -11.386 -29.544  1.00  0.00           H  
ATOM   4412  HB3 SER   278      34.314 -10.393 -29.313  1.00  0.00           H  
ATOM   4413  OG  SER   278      35.995  -9.713 -28.382  1.00  0.00           O  
ATOM   4414  HG  SER   278      35.393  -8.928 -28.375  1.00  0.00           H  
ATOM   4415  C   SER   278      35.861 -12.641 -27.156  1.00  0.00           C  
ATOM   4416  O   SER   278      37.026 -12.598 -27.550  1.00  0.00           O  
ATOM   4417  N   SER   279      35.484 -13.505 -26.212  1.00  0.00           N  
ATOM   4418  H   SER   279      34.498 -13.496 -25.975  1.00  0.00           H  
ATOM   4419  CA  SER   279      36.381 -14.102 -25.223  1.00  0.00           C  
ATOM   4420  HA  SER   279      36.816 -13.281 -24.657  1.00  0.00           H  
ATOM   4421  CB  SER   279      35.559 -14.938 -24.245  1.00  0.00           C  
ATOM   4422  HB2 SER   279      34.606 -14.442 -24.055  1.00  0.00           H  
ATOM   4423  HB3 SER   279      35.361 -15.927 -24.662  1.00  0.00           H  
ATOM   4424  OG  SER   279      36.251 -15.051 -23.024  1.00  0.00           O  
ATOM   4425  HG  SER   279      35.559 -15.014 -22.334  1.00  0.00           H  
ATOM   4426  C   SER   279      37.530 -14.906 -25.837  1.00  0.00           C  
ATOM   4427  O   SER   279      37.311 -15.866 -26.579  1.00  0.00           O  
ATOM   4428  N   PHE   280      38.765 -14.477 -25.554  1.00  0.00           N  
ATOM   4429  H   PHE   280      38.815 -13.695 -24.909  1.00  0.00           H  
ATOM   4430  CA  PHE   280      40.047 -14.874 -26.160  1.00  0.00           C  
ATOM   4431  HA  PHE   280      40.805 -14.253 -25.685  1.00  0.00           H  
ATOM   4432  CB  PHE   280      40.366 -16.329 -25.772  1.00  0.00           C  
ATOM   4433  HB2 PHE   280      39.826 -16.569 -24.854  1.00  0.00           H  
ATOM   4434  HB3 PHE   280      39.986 -17.001 -26.541  1.00  0.00           H  
ATOM   4435  CG  PHE   280      41.834 -16.638 -25.534  1.00  0.00           C  
ATOM   4436  CD1 PHE   280      42.229 -17.234 -24.322  1.00  0.00           C  
ATOM   4437  HD1 PHE   280      41.498 -17.442 -23.555  1.00  0.00           H  
ATOM   4438  CE1 PHE   280      43.576 -17.569 -24.108  1.00  0.00           C  
ATOM   4439  HE1 PHE   280      43.875 -18.013 -23.173  1.00  0.00           H  
ATOM   4440  CZ  PHE   280      44.533 -17.338 -25.113  1.00  0.00           C  
ATOM   4441  HZ  PHE   280      45.569 -17.599 -24.951  1.00  0.00           H  
ATOM   4442  CE2 PHE   280      44.152 -16.707 -26.307  1.00  0.00           C  
ATOM   4443  HE2 PHE   280      44.892 -16.485 -27.066  1.00  0.00           H  
ATOM   4444  CD2 PHE   280      42.809 -16.352 -26.510  1.00  0.00           C  
ATOM   4445  HD2 PHE   280      42.537 -15.876 -27.435  1.00  0.00           H  
ATOM   4446  C   PHE   280      40.160 -14.601 -27.679  1.00  0.00           C  
ATOM   4447  O   PHE   280      41.127 -13.980 -28.131  1.00  0.00           O  
ATOM   4448  N   PHE   281      39.178 -15.068 -28.453  1.00  0.00           N  
ATOM   4449  H   PHE   281      38.448 -15.574 -27.965  1.00  0.00           H  
ATOM   4450  CA  PHE   281      38.998 -14.879 -29.900  1.00  0.00           C  
ATOM   4451  HA  PHE   281      39.445 -13.932 -30.202  1.00  0.00           H  
ATOM   4452  CB  PHE   281      39.669 -16.043 -30.662  1.00  0.00           C  
ATOM   4453  HB2 PHE   281      39.087 -16.944 -30.467  1.00  0.00           H  
ATOM   4454  HB3 PHE   281      39.589 -15.846 -31.733  1.00  0.00           H  
ATOM   4455  CG  PHE   281      41.120 -16.364 -30.371  1.00  0.00           C  
ATOM   4456  CD1 PHE   281      42.147 -15.699 -31.066  1.00  0.00           C  
ATOM   4457  HD1 PHE   281      41.903 -14.919 -31.773  1.00  0.00           H  
ATOM   4458  CE1 PHE   281      43.489 -16.062 -30.853  1.00  0.00           C  
ATOM   4459  HE1 PHE   281      44.285 -15.545 -31.375  1.00  0.00           H  
ATOM   4460  CZ  PHE   281      43.803 -17.101 -29.960  1.00  0.00           C  
ATOM   4461  HZ  PHE   281      44.839 -17.357 -29.783  1.00  0.00           H  
ATOM   4462  CE2 PHE   281      42.779 -17.779 -29.276  1.00  0.00           C  
ATOM   4463  HE2 PHE   281      43.032 -18.551 -28.560  1.00  0.00           H  
ATOM   4464  CD2 PHE   281      41.438 -17.397 -29.469  1.00  0.00           C  
ATOM   4465  HD2 PHE   281      40.647 -17.879 -28.913  1.00  0.00           H  
ATOM   4466  C   PHE   281      37.508 -14.861 -30.321  1.00  0.00           C  
ATOM   4467  O   PHE   281      37.227 -14.916 -31.516  1.00  0.00           O  
ATOM   4468  N   ALA   282      36.569 -14.964 -29.369  1.00  0.00           N  
ATOM   4469  H   ALA   282      36.870 -14.781 -28.421  1.00  0.00           H  
ATOM   4470  CA  ALA   282      35.234 -15.583 -29.493  1.00  0.00           C  
ATOM   4471  HA  ALA   282      34.795 -15.582 -28.494  1.00  0.00           H  
ATOM   4472  CB  ALA   282      34.315 -14.720 -30.369  1.00  0.00           C  
ATOM   4473  HB1 ALA   282      34.659 -14.717 -31.403  1.00  0.00           H  
ATOM   4474  HB2 ALA   282      33.305 -15.129 -30.342  1.00  0.00           H  
ATOM   4475  HB3 ALA   282      34.291 -13.696 -29.997  1.00  0.00           H  
ATOM   4476  C   ALA   282      35.260 -17.072 -29.927  1.00  0.00           C  
ATOM   4477  O   ALA   282      34.523 -17.893 -29.386  1.00  0.00           O  
ATOM   4478  N   GLU   283      36.161 -17.449 -30.839  1.00  0.00           N  
ATOM   4479  H   GLU   283      36.657 -16.698 -31.306  1.00  0.00           H  
ATOM   4480  CA  GLU   283      36.479 -18.825 -31.242  1.00  0.00           C  
ATOM   4481  HA  GLU   283      35.563 -19.288 -31.614  1.00  0.00           H  
ATOM   4482  CB  GLU   283      37.499 -18.756 -32.405  1.00  0.00           C  
ATOM   4483  HB2 GLU   283      37.321 -17.842 -32.974  1.00  0.00           H  
ATOM   4484  HB3 GLU   283      38.508 -18.674 -32.002  1.00  0.00           H  
ATOM   4485  CG  GLU   283      37.478 -19.906 -33.424  1.00  0.00           C  
ATOM   4486  HG2 GLU   283      36.616 -19.759 -34.079  1.00  0.00           H  
ATOM   4487  HG3 GLU   283      38.371 -19.831 -34.049  1.00  0.00           H  
ATOM   4488  CD  GLU   283      37.383 -21.311 -32.825  1.00  0.00           C  
ATOM   4489  OE1 GLU   283      36.277 -21.713 -32.403  1.00  0.00           O  
ATOM   4490  OE2 GLU   283      38.374 -22.075 -32.873  1.00  0.00           O  
ATOM   4491  C   GLU   283      36.987 -19.645 -30.033  1.00  0.00           C  
ATOM   4492  O   GLU   283      38.183 -19.672 -29.716  1.00  0.00           O  
ATOM   4493  N   GLY   284      36.064 -20.287 -29.312  1.00  0.00           N  
ATOM   4494  H   GLY   284      35.099 -20.104 -29.565  1.00  0.00           H  
ATOM   4495  CA  GLY   284      36.343 -20.964 -28.042  1.00  0.00           C  
ATOM   4496  HA2 GLY   284      37.318 -21.447 -28.086  1.00  0.00           H  
ATOM   4497  HA3 GLY   284      36.373 -20.210 -27.256  1.00  0.00           H  
ATOM   4498  C   GLY   284      35.300 -22.011 -27.646  1.00  0.00           C  
ATOM   4499  O   GLY   284      35.672 -23.117 -27.246  1.00  0.00           O  
ATOM   4500  N   ASN   285      34.009 -21.706 -27.810  1.00  0.00           N  
ATOM   4501  H   ASN   285      33.760 -20.798 -28.184  1.00  0.00           H  
ATOM   4502  CA  ASN   285      32.915 -22.646 -27.549  1.00  0.00           C  
ATOM   4503  HA  ASN   285      33.091 -23.096 -26.572  1.00  0.00           H  
ATOM   4504  CB  ASN   285      31.567 -21.889 -27.466  1.00  0.00           C  
ATOM   4505  HB2 ASN   285      30.774 -22.608 -27.260  1.00  0.00           H  
ATOM   4506  HB3 ASN   285      31.598 -21.196 -26.626  1.00  0.00           H  
ATOM   4507  CG  ASN   285      31.169 -21.089 -28.701  1.00  0.00           C  
ATOM   4508  OD1 ASN   285      31.951 -20.901 -29.620  1.00  0.00           O  
ATOM   4509  ND2 ASN   285      29.942 -20.633 -28.752  1.00  0.00           N  
ATOM   4510 HD21 ASN   285      29.324 -20.760 -27.957  1.00  0.00           H  
ATOM   4511 HD22 ASN   285      29.637 -20.118 -29.575  1.00  0.00           H  
ATOM   4512  C   ASN   285      32.920 -23.813 -28.558  1.00  0.00           C  
ATOM   4513  O   ASN   285      33.071 -24.971 -28.164  1.00  0.00           O  
ATOM   4514  N   ASP   286      32.869 -23.538 -29.863  1.00  0.00           N  
ATOM   4515  H   ASP   286      32.686 -22.578 -30.147  1.00  0.00           H  
ATOM   4516  CA  ASP   286      32.976 -24.583 -30.885  1.00  0.00           C  
ATOM   4517  HA  ASP   286      32.290 -25.376 -30.608  1.00  0.00           H  
ATOM   4518  CB  ASP   286      32.503 -24.057 -32.243  1.00  0.00           C  
ATOM   4519  HB2 ASP   286      31.490 -23.666 -32.139  1.00  0.00           H  
ATOM   4520  HB3 ASP   286      33.153 -23.239 -32.559  1.00  0.00           H  
ATOM   4521  CG  ASP   286      32.490 -25.167 -33.300  1.00  0.00           C  
ATOM   4522  OD1 ASP   286      32.971 -24.887 -34.423  1.00  0.00           O  
ATOM   4523  OD2 ASP   286      32.111 -26.311 -32.972  1.00  0.00           O  
ATOM   4524  C   ASP   286      34.391 -25.200 -30.935  1.00  0.00           C  
ATOM   4525  O   ASP   286      34.545 -26.416 -31.072  1.00  0.00           O  
ATOM   4526  N   LYS   287      35.442 -24.409 -30.661  1.00  0.00           N  
ATOM   4527  H   LYS   287      35.281 -23.408 -30.632  1.00  0.00           H  
ATOM   4528  CA  LYS   287      36.819 -24.906 -30.450  1.00  0.00           C  
ATOM   4529  HA  LYS   287      37.190 -25.276 -31.400  1.00  0.00           H  
ATOM   4530  CB  LYS   287      37.712 -23.743 -29.979  1.00  0.00           C  
ATOM   4531  HB2 LYS   287      37.422 -22.818 -30.471  1.00  0.00           H  
ATOM   4532  HB3 LYS   287      37.569 -23.609 -28.908  1.00  0.00           H  
ATOM   4533  CG  LYS   287      39.200 -24.000 -30.257  1.00  0.00           C  
ATOM   4534  HG2 LYS   287      39.450 -24.980 -29.876  1.00  0.00           H  
ATOM   4535  HG3 LYS   287      39.390 -24.005 -31.331  1.00  0.00           H  
ATOM   4536  CD  LYS   287      40.110 -22.977 -29.563  1.00  0.00           C  
ATOM   4537  HD2 LYS   287      39.696 -22.730 -28.583  1.00  0.00           H  
ATOM   4538  HD3 LYS   287      41.094 -23.420 -29.405  1.00  0.00           H  
ATOM   4539  CE  LYS   287      40.302 -21.707 -30.391  1.00  0.00           C  
ATOM   4540  HE2 LYS   287      41.010 -21.913 -31.198  1.00  0.00           H  
ATOM   4541  HE3 LYS   287      39.349 -21.424 -30.850  1.00  0.00           H  
ATOM   4542  NZ  LYS   287      40.786 -20.603 -29.532  1.00  0.00           N  
ATOM   4543  HZ1 LYS   287      41.395 -20.951 -28.782  1.00  0.00           H  
ATOM   4544  HZ2 LYS   287      41.267 -19.896 -30.068  1.00  0.00           H  
ATOM   4545  HZ3 LYS   287      39.971 -20.161 -29.114  1.00  0.00           H  
ATOM   4546  C   LYS   287      36.895 -26.078 -29.458  1.00  0.00           C  
ATOM   4547  O   LYS   287      37.786 -26.928 -29.578  1.00  0.00           O  
ATOM   4548  N   ALA   288      35.981 -26.122 -28.486  1.00  0.00           N  
ATOM   4549  H   ALA   288      35.319 -25.355 -28.444  1.00  0.00           H  
ATOM   4550  CA  ALA   288      35.750 -27.246 -27.586  1.00  0.00           C  
ATOM   4551  HA  ALA   288      36.687 -27.778 -27.426  1.00  0.00           H  
ATOM   4552  CB  ALA   288      35.305 -26.660 -26.244  1.00  0.00           C  
ATOM   4553  HB1 ALA   288      34.390 -26.084 -26.365  1.00  0.00           H  
ATOM   4554  HB2 ALA   288      35.109 -27.456 -25.537  1.00  0.00           H  
ATOM   4555  HB3 ALA   288      36.080 -26.005 -25.845  1.00  0.00           H  
ATOM   4556  C   ALA   288      34.743 -28.281 -28.139  1.00  0.00           C  
ATOM   4557  O   ALA   288      35.055 -29.476 -28.154  1.00  0.00           O  
ATOM   4558  N   LEU   289      33.566 -27.857 -28.621  1.00  0.00           N  
ATOM   4559  H   LEU   289      33.381 -26.856 -28.611  1.00  0.00           H  
ATOM   4560  CA  LEU   289      32.493 -28.748 -29.102  1.00  0.00           C  
ATOM   4561  HA  LEU   289      32.171 -29.354 -28.256  1.00  0.00           H  
ATOM   4562  CB  LEU   289      31.305 -27.889 -29.574  1.00  0.00           C  
ATOM   4563  HB2 LEU   289      31.019 -27.202 -28.777  1.00  0.00           H  
ATOM   4564  HB3 LEU   289      31.647 -27.303 -30.423  1.00  0.00           H  
ATOM   4565  CG  LEU   289      30.061 -28.662 -30.053  1.00  0.00           C  
ATOM   4566  HG  LEU   289      30.328 -29.280 -30.910  1.00  0.00           H  
ATOM   4567  CD1 LEU   289      29.455 -29.566 -28.975  1.00  0.00           C  
ATOM   4568 HD11 LEU   289      29.126 -28.966 -28.129  1.00  0.00           H  
ATOM   4569 HD12 LEU   289      28.591 -30.087 -29.387  1.00  0.00           H  
ATOM   4570 HD13 LEU   289      30.186 -30.299 -28.646  1.00  0.00           H  
ATOM   4571  CD2 LEU   289      28.987 -27.673 -30.500  1.00  0.00           C  
ATOM   4572 HD21 LEU   289      29.384 -27.045 -31.301  1.00  0.00           H  
ATOM   4573 HD22 LEU   289      28.118 -28.208 -30.881  1.00  0.00           H  
ATOM   4574 HD23 LEU   289      28.685 -27.035 -29.669  1.00  0.00           H  
ATOM   4575  C   LEU   289      32.941 -29.714 -30.215  1.00  0.00           C  
ATOM   4576  O   LEU   289      32.470 -30.856 -30.252  1.00  0.00           O  
ATOM   4577  N   ARG   290      33.907 -29.313 -31.054  1.00  0.00           N  
ATOM   4578  H   ARG   290      34.156 -28.325 -31.012  1.00  0.00           H  
ATOM   4579  CA  ARG   290      34.557 -30.146 -32.090  1.00  0.00           C  
ATOM   4580  HA  ARG   290      33.808 -30.440 -32.826  1.00  0.00           H  
ATOM   4581  CB  ARG   290      35.635 -29.299 -32.799  1.00  0.00           C  
ATOM   4582  HB2 ARG   290      36.284 -28.868 -32.034  1.00  0.00           H  
ATOM   4583  HB3 ARG   290      36.246 -29.943 -33.434  1.00  0.00           H  
ATOM   4584  CG  ARG   290      35.066 -28.173 -33.684  1.00  0.00           C  
ATOM   4585  HG2 ARG   290      34.639 -28.595 -34.594  1.00  0.00           H  
ATOM   4586  HG3 ARG   290      34.265 -27.667 -33.153  1.00  0.00           H  
ATOM   4587  CD  ARG   290      36.159 -27.153 -34.048  1.00  0.00           C  
ATOM   4588  HD2 ARG   290      36.815 -27.031 -33.185  1.00  0.00           H  
ATOM   4589  HD3 ARG   290      36.743 -27.532 -34.888  1.00  0.00           H  
ATOM   4590  NE  ARG   290      35.584 -25.838 -34.384  1.00  0.00           N  
ATOM   4591  HE  ARG   290      34.580 -25.802 -34.580  1.00  0.00           H  
ATOM   4592  CZ  ARG   290      36.106 -24.655 -34.118  1.00  0.00           C  
ATOM   4593  NH1 ARG   290      37.357 -24.485 -33.798  1.00  0.00           N  
ATOM   4594 HH11 ARG   290      37.993 -25.245 -33.856  1.00  0.00           H  
ATOM   4595 HH12 ARG   290      37.670 -23.551 -33.505  1.00  0.00           H  
ATOM   4596  NH2 ARG   290      35.346 -23.612 -34.141  1.00  0.00           N  
ATOM   4597 HH21 ARG   290      34.359 -23.773 -34.347  1.00  0.00           H  
ATOM   4598 HH22 ARG   290      35.639 -22.778 -33.630  1.00  0.00           H  
ATOM   4599  C   ARG   290      35.191 -31.450 -31.573  1.00  0.00           C  
ATOM   4600  O   ARG   290      35.501 -32.317 -32.382  1.00  0.00           O  
ATOM   4601  N   PHE   291      35.410 -31.624 -30.262  1.00  0.00           N  
ATOM   4602  H   PHE   291      35.146 -30.870 -29.637  1.00  0.00           H  
ATOM   4603  CA  PHE   291      36.192 -32.745 -29.717  1.00  0.00           C  
ATOM   4604  HA  PHE   291      37.193 -32.654 -30.142  1.00  0.00           H  
ATOM   4605  CB  PHE   291      36.342 -32.602 -28.194  1.00  0.00           C  
ATOM   4606  HB2 PHE   291      36.931 -31.710 -27.974  1.00  0.00           H  
ATOM   4607  HB3 PHE   291      35.353 -32.464 -27.754  1.00  0.00           H  
ATOM   4608  CG  PHE   291      37.010 -33.807 -27.555  1.00  0.00           C  
ATOM   4609  CD1 PHE   291      38.344 -34.127 -27.876  1.00  0.00           C  
ATOM   4610  HD1 PHE   291      38.924 -33.471 -28.510  1.00  0.00           H  
ATOM   4611  CE1 PHE   291      38.923 -35.316 -27.395  1.00  0.00           C  
ATOM   4612  HE1 PHE   291      39.946 -35.562 -27.649  1.00  0.00           H  
ATOM   4613  CZ  PHE   291      38.174 -36.179 -26.579  1.00  0.00           C  
ATOM   4614  HZ  PHE   291      38.621 -37.088 -26.200  1.00  0.00           H  
ATOM   4615  CE2 PHE   291      36.854 -35.844 -26.226  1.00  0.00           C  
ATOM   4616  HE2 PHE   291      36.289 -36.499 -25.576  1.00  0.00           H  
ATOM   4617  CD2 PHE   291      36.269 -34.666 -26.720  1.00  0.00           C  
ATOM   4618  HD2 PHE   291      35.247 -34.425 -26.464  1.00  0.00           H  
ATOM   4619  C   PHE   291      35.679 -34.156 -30.098  1.00  0.00           C  
ATOM   4620  O   PHE   291      34.514 -34.510 -29.878  1.00  0.00           O  
ATOM   4621  N   SER   292      36.606 -34.981 -30.598  1.00  0.00           N  
ATOM   4622  H   SER   292      37.506 -34.566 -30.794  1.00  0.00           H  
ATOM   4623  CA  SER   292      36.421 -36.290 -31.249  1.00  0.00           C  
ATOM   4624  HA  SER   292      35.552 -36.211 -31.903  1.00  0.00           H  
ATOM   4625  CB  SER   292      37.644 -36.578 -32.140  1.00  0.00           C  
ATOM   4626  HB2 SER   292      38.474 -36.924 -31.520  1.00  0.00           H  
ATOM   4627  HB3 SER   292      37.392 -37.363 -32.856  1.00  0.00           H  
ATOM   4628  OG  SER   292      38.054 -35.414 -32.835  1.00  0.00           O  
ATOM   4629  HG  SER   292      38.579 -35.676 -33.599  1.00  0.00           H  
ATOM   4630  C   SER   292      36.180 -37.500 -30.323  1.00  0.00           C  
ATOM   4631  O   SER   292      36.531 -38.620 -30.687  1.00  0.00           O  
ATOM   4632  N   LYS   293      35.608 -37.314 -29.123  1.00  0.00           N  
ATOM   4633  H   LYS   293      35.345 -36.360 -28.910  1.00  0.00           H  
ATOM   4634  CA  LYS   293      35.349 -38.354 -28.090  1.00  0.00           C  
ATOM   4635  HA  LYS   293      34.858 -37.849 -27.258  1.00  0.00           H  
ATOM   4636  CB  LYS   293      34.322 -39.382 -28.629  1.00  0.00           C  
ATOM   4637  HB2 LYS   293      33.415 -38.825 -28.871  1.00  0.00           H  
ATOM   4638  HB3 LYS   293      34.672 -39.815 -29.563  1.00  0.00           H  
ATOM   4639  CG  LYS   293      33.907 -40.528 -27.681  1.00  0.00           C  
ATOM   4640  HG2 LYS   293      33.769 -40.124 -26.677  1.00  0.00           H  
ATOM   4641  HG3 LYS   293      32.935 -40.889 -28.018  1.00  0.00           H  
ATOM   4642  CD  LYS   293      34.840 -41.756 -27.602  1.00  0.00           C  
ATOM   4643  HD2 LYS   293      35.766 -41.481 -27.108  1.00  0.00           H  
ATOM   4644  HD3 LYS   293      34.350 -42.502 -26.974  1.00  0.00           H  
ATOM   4645  CE  LYS   293      35.146 -42.388 -28.971  1.00  0.00           C  
ATOM   4646  HE2 LYS   293      34.200 -42.597 -29.478  1.00  0.00           H  
ATOM   4647  HE3 LYS   293      35.705 -41.676 -29.586  1.00  0.00           H  
ATOM   4648  NZ  LYS   293      35.925 -43.646 -28.855  1.00  0.00           N  
ATOM   4649  HZ1 LYS   293      35.535 -44.327 -28.226  1.00  0.00           H  
ATOM   4650  HZ2 LYS   293      36.042 -44.101 -29.768  1.00  0.00           H  
ATOM   4651  HZ3 LYS   293      36.915 -43.502 -28.649  1.00  0.00           H  
ATOM   4652  C   LYS   293      36.599 -38.986 -27.448  1.00  0.00           C  
ATOM   4653  O   LYS   293      36.670 -39.013 -26.223  1.00  0.00           O  
ATOM   4654  N   ASN   294      37.559 -39.496 -28.219  1.00  0.00           N  
ATOM   4655  H   ASN   294      37.424 -39.445 -29.226  1.00  0.00           H  
ATOM   4656  CA  ASN   294      38.835 -40.069 -27.756  1.00  0.00           C  
ATOM   4657  HA  ASN   294      39.306 -39.392 -27.041  1.00  0.00           H  
ATOM   4658  CB  ASN   294      38.562 -41.424 -27.067  1.00  0.00           C  
ATOM   4659  HB2 ASN   294      37.946 -41.275 -26.183  1.00  0.00           H  
ATOM   4660  HB3 ASN   294      38.027 -42.064 -27.764  1.00  0.00           H  
ATOM   4661  CG  ASN   294      39.817 -42.148 -26.614  1.00  0.00           C  
ATOM   4662  OD1 ASN   294      40.589 -41.646 -25.812  1.00  0.00           O  
ATOM   4663  ND2 ASN   294      40.055 -43.337 -27.100  1.00  0.00           N  
ATOM   4664 HD21 ASN   294      39.493 -43.683 -27.882  1.00  0.00           H  
ATOM   4665 HD22 ASN   294      40.965 -43.736 -26.942  1.00  0.00           H  
ATOM   4666  C   ASN   294      39.785 -40.260 -28.954  1.00  0.00           C  
ATOM   4667  O   ASN   294      39.322 -40.572 -30.048  1.00  0.00           O  
ATOM   4668  N   ALA   295      41.099 -40.129 -28.749  1.00  0.00           N  
ATOM   4669  H   ALA   295      41.433 -39.890 -27.828  1.00  0.00           H  
ATOM   4670  CA  ALA   295      42.080 -40.682 -29.684  1.00  0.00           C  
ATOM   4671  HA  ALA   295      41.743 -40.524 -30.710  1.00  0.00           H  
ATOM   4672  CB  ALA   295      43.416 -39.947 -29.505  1.00  0.00           C  
ATOM   4673  HB1 ALA   295      43.769 -40.037 -28.478  1.00  0.00           H  
ATOM   4674  HB2 ALA   295      44.162 -40.376 -30.175  1.00  0.00           H  
ATOM   4675  HB3 ALA   295      43.294 -38.890 -29.746  1.00  0.00           H  
ATOM   4676  C   ALA   295      42.196 -42.197 -29.432  1.00  0.00           C  
ATOM   4677  O   ALA   295      42.591 -42.607 -28.343  1.00  0.00           O  
ATOM   4678  N   GLU   296      41.792 -43.030 -30.394  1.00  0.00           N  
ATOM   4679  H   GLU   296      41.407 -42.640 -31.240  1.00  0.00           H  
ATOM   4680  CA  GLU   296      41.682 -44.484 -30.185  1.00  0.00           C  
ATOM   4681  HA  GLU   296      41.194 -44.656 -29.225  1.00  0.00           H  
ATOM   4682  CB  GLU   296      40.790 -45.132 -31.265  1.00  0.00           C  
ATOM   4683  HB2 GLU   296      41.361 -45.180 -32.193  1.00  0.00           H  
ATOM   4684  HB3 GLU   296      40.567 -46.157 -30.965  1.00  0.00           H  
ATOM   4685  CG  GLU   296      39.468 -44.414 -31.603  1.00  0.00           C  
ATOM   4686  HG2 GLU   296      39.672 -43.376 -31.873  1.00  0.00           H  
ATOM   4687  HG3 GLU   296      39.066 -44.890 -32.499  1.00  0.00           H  
ATOM   4688  CD  GLU   296      38.386 -44.448 -30.509  1.00  0.00           C  
ATOM   4689  OE1 GLU   296      37.225 -44.790 -30.827  1.00  0.00           O  
ATOM   4690  OE2 GLU   296      38.618 -44.048 -29.341  1.00  0.00           O  
ATOM   4691  C   GLU   296      43.072 -45.150 -30.089  1.00  0.00           C  
ATOM   4692  O   GLU   296      43.454 -45.594 -29.010  1.00  0.00           O  
ATOM   4693  N   GLU   297      43.828 -45.146 -31.199  1.00  0.00           N  
ATOM   4694  H   GLU   297      43.387 -44.765 -32.021  1.00  0.00           H  
ATOM   4695  CA  GLU   297      45.269 -45.444 -31.370  1.00  0.00           C  
ATOM   4696  HA  GLU   297      45.426 -45.595 -32.439  1.00  0.00           H  
ATOM   4697  CB  GLU   297      46.075 -44.189 -30.995  1.00  0.00           C  
ATOM   4698  HB2 GLU   297      45.648 -43.320 -31.498  1.00  0.00           H  
ATOM   4699  HB3 GLU   297      45.964 -44.027 -29.922  1.00  0.00           H  
ATOM   4700  CG  GLU   297      47.576 -44.270 -31.321  1.00  0.00           C  
ATOM   4701  HG2 GLU   297      48.080 -43.483 -30.762  1.00  0.00           H  
ATOM   4702  HG3 GLU   297      47.968 -45.227 -30.976  1.00  0.00           H  
ATOM   4703  CD  GLU   297      47.932 -44.073 -32.798  1.00  0.00           C  
ATOM   4704  OE1 GLU   297      49.138 -43.844 -33.062  1.00  0.00           O  
ATOM   4705  OE2 GLU   297      47.023 -44.142 -33.648  1.00  0.00           O  
ATOM   4706  C   GLU   297      45.815 -46.730 -30.708  1.00  0.00           C  
ATOM   4707  O   GLU   297      46.149 -47.697 -31.398  1.00  0.00           O  
ATOM   4708  N   CYS   298      45.914 -46.759 -29.376  1.00  0.00           N  
ATOM   4709  H   CYS   298      45.555 -45.950 -28.884  1.00  0.00           H  
ATOM   4710  CA  CYS   298      46.261 -47.929 -28.571  1.00  0.00           C  
ATOM   4711  HA  CYS   298      46.440 -47.579 -27.554  1.00  0.00           H  
ATOM   4712  CB  CYS   298      45.014 -48.838 -28.538  1.00  0.00           C  
ATOM   4713  HB2 CYS   298      44.177 -48.274 -28.122  1.00  0.00           H  
ATOM   4714  HB3 CYS   298      44.742 -49.108 -29.561  1.00  0.00           H  
ATOM   4715  SG  CYS   298      45.254 -50.359 -27.576  1.00  0.00           S  
ATOM   4716  HG  CYS   298      45.550 -49.803 -26.386  1.00  0.00           H  
ATOM   4717  C   CYS   298      47.592 -48.581 -29.002  1.00  0.00           C  
ATOM   4718  O   CYS   298      48.662 -48.012 -28.792  1.00  0.00           O  
ATOM   4719  N   SER   299      47.550 -49.768 -29.616  1.00  0.00           N  
ATOM   4720  H   SER   299      46.638 -50.154 -29.802  1.00  0.00           H  
ATOM   4721  CA  SER   299      48.749 -50.505 -30.042  1.00  0.00           C  
ATOM   4722  HA  SER   299      49.408 -50.626 -29.182  1.00  0.00           H  
ATOM   4723  CB  SER   299      48.376 -51.900 -30.557  1.00  0.00           C  
ATOM   4724  HB2 SER   299      47.696 -51.809 -31.405  1.00  0.00           H  
ATOM   4725  HB3 SER   299      49.283 -52.406 -30.892  1.00  0.00           H  
ATOM   4726  OG  SER   299      47.770 -52.682 -29.538  1.00  0.00           O  
ATOM   4727  HG  SER   299      46.907 -52.306 -29.329  1.00  0.00           H  
ATOM   4728  C   SER   299      49.555 -49.772 -31.123  1.00  0.00           C  
ATOM   4729  O   SER   299      50.753 -50.016 -31.242  1.00  0.00           O  
ATOM   4730  N   LEU   300      48.935 -48.866 -31.891  1.00  0.00           N  
ATOM   4731  H   LEU   300      47.957 -48.659 -31.715  1.00  0.00           H  
ATOM   4732  CA  LEU   300      49.616 -48.101 -32.941  1.00  0.00           C  
ATOM   4733  HA  LEU   300      50.173 -48.788 -33.579  1.00  0.00           H  
ATOM   4734  CB  LEU   300      48.568 -47.366 -33.796  1.00  0.00           C  
ATOM   4735  HB2 LEU   300      47.999 -46.711 -33.140  1.00  0.00           H  
ATOM   4736  HB3 LEU   300      49.086 -46.736 -34.521  1.00  0.00           H  
ATOM   4737  CG  LEU   300      47.571 -48.267 -34.547  1.00  0.00           C  
ATOM   4738  HG  LEU   300      47.041 -48.901 -33.836  1.00  0.00           H  
ATOM   4739  CD1 LEU   300      46.543 -47.402 -35.275  1.00  0.00           C  
ATOM   4740 HD11 LEU   300      47.041 -46.763 -36.005  1.00  0.00           H  
ATOM   4741 HD12 LEU   300      45.810 -48.032 -35.776  1.00  0.00           H  
ATOM   4742 HD13 LEU   300      46.029 -46.765 -34.554  1.00  0.00           H  
ATOM   4743  CD2 LEU   300      48.258 -49.163 -35.580  1.00  0.00           C  
ATOM   4744 HD21 LEU   300      48.923 -49.866 -35.083  1.00  0.00           H  
ATOM   4745 HD22 LEU   300      47.508 -49.729 -36.132  1.00  0.00           H  
ATOM   4746 HD23 LEU   300      48.832 -48.552 -36.277  1.00  0.00           H  
ATOM   4747  C   LEU   300      50.647 -47.110 -32.375  1.00  0.00           C  
ATOM   4748  O   LEU   300      51.705 -46.929 -32.973  1.00  0.00           O  
ATOM   4749  N   ALA   301      50.394 -46.528 -31.196  1.00  0.00           N  
ATOM   4750  H   ALA   301      49.533 -46.751 -30.718  1.00  0.00           H  
ATOM   4751  CA  ALA   301      51.290 -45.542 -30.585  1.00  0.00           C  
ATOM   4752  HA  ALA   301      51.437 -44.727 -31.293  1.00  0.00           H  
ATOM   4753  CB  ALA   301      50.614 -44.978 -29.329  1.00  0.00           C  
ATOM   4754  HB1 ALA   301      50.524 -45.755 -28.568  1.00  0.00           H  
ATOM   4755  HB2 ALA   301      51.208 -44.151 -28.943  1.00  0.00           H  
ATOM   4756  HB3 ALA   301      49.624 -44.599 -29.558  1.00  0.00           H  
ATOM   4757  C   ALA   301      52.679 -46.117 -30.242  1.00  0.00           C  
ATOM   4758  O   ALA   301      53.657 -45.374 -30.161  1.00  0.00           O  
ATOM   4759  N   VAL   302      52.776 -47.442 -30.068  1.00  0.00           N  
ATOM   4760  H   VAL   302      51.938 -47.989 -30.213  1.00  0.00           H  
ATOM   4761  CA  VAL   302      54.003 -48.157 -29.681  1.00  0.00           C  
ATOM   4762  HA  VAL   302      54.367 -47.726 -28.751  1.00  0.00           H  
ATOM   4763  CB  VAL   302      53.697 -49.648 -29.416  1.00  0.00           C  
ATOM   4764  HB  VAL   302      53.317 -50.100 -30.332  1.00  0.00           H  
ATOM   4765  CG1 VAL   302      54.934 -50.441 -28.971  1.00  0.00           C  
ATOM   4766 HG11 VAL   302      55.382 -49.974 -28.093  1.00  0.00           H  
ATOM   4767 HG12 VAL   302      54.653 -51.467 -28.734  1.00  0.00           H  
ATOM   4768 HG13 VAL   302      55.669 -50.473 -29.775  1.00  0.00           H  
ATOM   4769  CG2 VAL   302      52.637 -49.808 -28.312  1.00  0.00           C  
ATOM   4770 HG21 VAL   302      51.698 -49.342 -28.612  1.00  0.00           H  
ATOM   4771 HG22 VAL   302      52.443 -50.866 -28.137  1.00  0.00           H  
ATOM   4772 HG23 VAL   302      52.986 -49.346 -27.388  1.00  0.00           H  
ATOM   4773  C   VAL   302      55.131 -47.985 -30.705  1.00  0.00           C  
ATOM   4774  O   VAL   302      56.294 -47.963 -30.317  1.00  0.00           O  
ATOM   4775  N   GLU   303      54.826 -47.771 -31.988  1.00  0.00           N  
ATOM   4776  H   GLU   303      53.849 -47.725 -32.255  1.00  0.00           H  
ATOM   4777  CA  GLU   303      55.839 -47.494 -33.021  1.00  0.00           C  
ATOM   4778  HA  GLU   303      56.532 -48.335 -33.062  1.00  0.00           H  
ATOM   4779  CB  GLU   303      55.126 -47.426 -34.389  1.00  0.00           C  
ATOM   4780  HB2 GLU   303      55.070 -48.446 -34.772  1.00  0.00           H  
ATOM   4781  HB3 GLU   303      54.098 -47.093 -34.252  1.00  0.00           H  
ATOM   4782  CG  GLU   303      55.789 -46.553 -35.466  1.00  0.00           C  
ATOM   4783  HG2 GLU   303      56.866 -46.729 -35.467  1.00  0.00           H  
ATOM   4784  HG3 GLU   303      55.405 -46.862 -36.441  1.00  0.00           H  
ATOM   4785  CD  GLU   303      55.463 -45.066 -35.270  1.00  0.00           C  
ATOM   4786  OE1 GLU   303      56.406 -44.249 -35.185  1.00  0.00           O  
ATOM   4787  OE2 GLU   303      54.262 -44.738 -35.135  1.00  0.00           O  
ATOM   4788  C   GLU   303      56.708 -46.264 -32.677  1.00  0.00           C  
ATOM   4789  O   GLU   303      57.933 -46.312 -32.830  1.00  0.00           O  
ATOM   4790  N   ARG   304      56.118 -45.207 -32.098  1.00  0.00           N  
ATOM   4791  H   ARG   304      55.118 -45.242 -31.943  1.00  0.00           H  
ATOM   4792  CA  ARG   304      56.867 -44.019 -31.655  1.00  0.00           C  
ATOM   4793  HA  ARG   304      57.514 -43.708 -32.476  1.00  0.00           H  
ATOM   4794  CB  ARG   304      55.897 -42.866 -31.333  1.00  0.00           C  
ATOM   4795  HB2 ARG   304      54.942 -43.269 -30.994  1.00  0.00           H  
ATOM   4796  HB3 ARG   304      56.304 -42.273 -30.513  1.00  0.00           H  
ATOM   4797  CG  ARG   304      55.693 -41.919 -32.533  1.00  0.00           C  
ATOM   4798  HG2 ARG   304      56.221 -40.988 -32.326  1.00  0.00           H  
ATOM   4799  HG3 ARG   304      56.119 -42.341 -33.443  1.00  0.00           H  
ATOM   4800  CD  ARG   304      54.220 -41.593 -32.793  1.00  0.00           C  
ATOM   4801  HD2 ARG   304      53.737 -41.353 -31.845  1.00  0.00           H  
ATOM   4802  HD3 ARG   304      54.171 -40.720 -33.446  1.00  0.00           H  
ATOM   4803  NE  ARG   304      53.534 -42.708 -33.458  1.00  0.00           N  
ATOM   4804  HE  ARG   304      54.090 -43.320 -34.063  1.00  0.00           H  
ATOM   4805  CZ  ARG   304      52.256 -43.014 -33.425  1.00  0.00           C  
ATOM   4806  NH1 ARG   304      51.377 -42.327 -32.765  1.00  0.00           N  
ATOM   4807 HH11 ARG   304      51.649 -41.498 -32.284  1.00  0.00           H  
ATOM   4808 HH12 ARG   304      50.419 -42.689 -32.806  1.00  0.00           H  
ATOM   4809  NH2 ARG   304      51.811 -44.042 -34.064  1.00  0.00           N  
ATOM   4810 HH21 ARG   304      52.496 -44.604 -34.575  1.00  0.00           H  
ATOM   4811 HH22 ARG   304      50.828 -44.288 -33.975  1.00  0.00           H  
ATOM   4812  C   ARG   304      57.822 -44.305 -30.494  1.00  0.00           C  
ATOM   4813  O   ARG   304      58.842 -43.627 -30.391  1.00  0.00           O  
ATOM   4814  N   ALA   305      57.568 -45.329 -29.673  1.00  0.00           N  
ATOM   4815  H   ALA   305      56.762 -45.908 -29.861  1.00  0.00           H  
ATOM   4816  CA  ALA   305      58.510 -45.746 -28.630  1.00  0.00           C  
ATOM   4817  HA  ALA   305      58.747 -44.875 -28.018  1.00  0.00           H  
ATOM   4818  CB  ALA   305      57.866 -46.814 -27.734  1.00  0.00           C  
ATOM   4819  HB1 ALA   305      57.692 -47.733 -28.290  1.00  0.00           H  
ATOM   4820  HB2 ALA   305      58.537 -47.038 -26.904  1.00  0.00           H  
ATOM   4821  HB3 ALA   305      56.928 -46.443 -27.330  1.00  0.00           H  
ATOM   4822  C   ALA   305      59.830 -46.265 -29.221  1.00  0.00           C  
ATOM   4823  O   ALA   305      60.899 -45.963 -28.689  1.00  0.00           O  
ATOM   4824  N   LEU   306      59.759 -47.005 -30.334  1.00  0.00           N  
ATOM   4825  H   LEU   306      58.844 -47.187 -30.729  1.00  0.00           H  
ATOM   4826  CA  LEU   306      60.929 -47.482 -31.075  1.00  0.00           C  
ATOM   4827  HA  LEU   306      61.652 -47.909 -30.376  1.00  0.00           H  
ATOM   4828  CB  LEU   306      60.529 -48.574 -32.088  1.00  0.00           C  
ATOM   4829  HB2 LEU   306      59.728 -48.219 -32.736  1.00  0.00           H  
ATOM   4830  HB3 LEU   306      61.404 -48.744 -32.719  1.00  0.00           H  
ATOM   4831  CG  LEU   306      60.135 -49.929 -31.471  1.00  0.00           C  
ATOM   4832  HG  LEU   306      60.817 -50.147 -30.658  1.00  0.00           H  
ATOM   4833  CD1 LEU   306      58.707 -49.979 -30.923  1.00  0.00           C  
ATOM   4834 HD11 LEU   306      58.001 -49.666 -31.690  1.00  0.00           H  
ATOM   4835 HD12 LEU   306      58.468 -50.994 -30.608  1.00  0.00           H  
ATOM   4836 HD13 LEU   306      58.615 -49.329 -30.057  1.00  0.00           H  
ATOM   4837  CD2 LEU   306      60.245 -51.027 -32.532  1.00  0.00           C  
ATOM   4838 HD21 LEU   306      61.265 -51.059 -32.916  1.00  0.00           H  
ATOM   4839 HD22 LEU   306      60.023 -51.996 -32.086  1.00  0.00           H  
ATOM   4840 HD23 LEU   306      59.555 -50.831 -33.352  1.00  0.00           H  
ATOM   4841  C   LEU   306      61.622 -46.315 -31.789  1.00  0.00           C  
ATOM   4842  O   LEU   306      62.820 -46.100 -31.600  1.00  0.00           O  
ATOM   4843  N   ASN   307      60.868 -45.527 -32.563  1.00  0.00           N  
ATOM   4844  H   ASN   307      59.887 -45.764 -32.683  1.00  0.00           H  
ATOM   4845  CA  ASN   307      61.423 -44.414 -33.340  1.00  0.00           C  
ATOM   4846  HA  ASN   307      62.253 -44.801 -33.934  1.00  0.00           H  
ATOM   4847  CB  ASN   307      60.350 -43.887 -34.311  1.00  0.00           C  
ATOM   4848  HB2 ASN   307      59.405 -43.749 -33.787  1.00  0.00           H  
ATOM   4849  HB3 ASN   307      60.664 -42.923 -34.709  1.00  0.00           H  
ATOM   4850  CG  ASN   307      60.148 -44.814 -35.500  1.00  0.00           C  
ATOM   4851  OD1 ASN   307      61.077 -45.412 -36.019  1.00  0.00           O  
ATOM   4852  ND2 ASN   307      58.946 -44.966 -35.995  1.00  0.00           N  
ATOM   4853 HD21 ASN   307      58.119 -44.535 -35.569  1.00  0.00           H  
ATOM   4854 HD22 ASN   307      58.849 -45.599 -36.761  1.00  0.00           H  
ATOM   4855  C   ASN   307      62.045 -43.306 -32.468  1.00  0.00           C  
ATOM   4856  O   ASN   307      63.022 -42.690 -32.890  1.00  0.00           O  
ATOM   4857  N   GLN   308      61.563 -43.093 -31.237  1.00  0.00           N  
ATOM   4858  H   GLN   308      60.699 -43.548 -30.961  1.00  0.00           H  
ATOM   4859  CA  GLN   308      62.288 -42.302 -30.240  1.00  0.00           C  
ATOM   4860  HA  GLN   308      62.628 -41.378 -30.712  1.00  0.00           H  
ATOM   4861  CB  GLN   308      61.357 -41.923 -29.072  1.00  0.00           C  
ATOM   4862  HB2 GLN   308      60.568 -41.274 -29.456  1.00  0.00           H  
ATOM   4863  HB3 GLN   308      60.900 -42.817 -28.646  1.00  0.00           H  
ATOM   4864  CG  GLN   308      62.140 -41.183 -27.973  1.00  0.00           C  
ATOM   4865  HG2 GLN   308      62.762 -41.881 -27.416  1.00  0.00           H  
ATOM   4866  HG3 GLN   308      62.805 -40.462 -28.449  1.00  0.00           H  
ATOM   4867  CD  GLN   308      61.272 -40.413 -26.987  1.00  0.00           C  
ATOM   4868  OE1 GLN   308      60.078 -40.627 -26.821  1.00  0.00           O  
ATOM   4869  NE2 GLN   308      61.871 -39.489 -26.273  1.00  0.00           N  
ATOM   4870 HE21 GLN   308      62.894 -39.453 -26.270  1.00  0.00           H  
ATOM   4871 HE22 GLN   308      61.284 -38.751 -25.906  1.00  0.00           H  
ATOM   4872  C   GLN   308      63.540 -43.033 -29.731  1.00  0.00           C  
ATOM   4873  O   GLN   308      64.647 -42.497 -29.792  1.00  0.00           O  
ATOM   4874  N   TYR   309      63.377 -44.247 -29.194  1.00  0.00           N  
ATOM   4875  H   TYR   309      62.459 -44.678 -29.221  1.00  0.00           H  
ATOM   4876  CA  TYR   309      64.432 -44.918 -28.433  1.00  0.00           C  
ATOM   4877  HA  TYR   309      64.725 -44.264 -27.612  1.00  0.00           H  
ATOM   4878  CB  TYR   309      63.874 -46.219 -27.847  1.00  0.00           C  
ATOM   4879  HB2 TYR   309      63.024 -45.984 -27.210  1.00  0.00           H  
ATOM   4880  HB3 TYR   309      63.520 -46.854 -28.661  1.00  0.00           H  
ATOM   4881  CG  TYR   309      64.882 -46.978 -27.018  1.00  0.00           C  
ATOM   4882  CD1 TYR   309      65.452 -46.360 -25.889  1.00  0.00           C  
ATOM   4883  HD1 TYR   309      65.172 -45.355 -25.614  1.00  0.00           H  
ATOM   4884  CE1 TYR   309      66.415 -47.041 -25.129  1.00  0.00           C  
ATOM   4885  HE1 TYR   309      66.856 -46.578 -24.262  1.00  0.00           H  
ATOM   4886  CZ  TYR   309      66.816 -48.340 -25.502  1.00  0.00           C  
ATOM   4887  OH  TYR   309      67.747 -48.990 -24.765  1.00  0.00           O  
ATOM   4888  HH  TYR   309      68.329 -48.354 -24.300  1.00  0.00           H  
ATOM   4889  CE2 TYR   309      66.250 -48.954 -26.638  1.00  0.00           C  
ATOM   4890  HE2 TYR   309      66.566 -49.949 -26.915  1.00  0.00           H  
ATOM   4891  CD2 TYR   309      65.278 -48.276 -27.395  1.00  0.00           C  
ATOM   4892  HD2 TYR   309      64.846 -48.754 -28.266  1.00  0.00           H  
ATOM   4893  C   TYR   309      65.698 -45.190 -29.254  1.00  0.00           C  
ATOM   4894  O   TYR   309      66.808 -44.926 -28.788  1.00  0.00           O  
ATOM   4895  N   ARG   310      65.539 -45.631 -30.508  1.00  0.00           N  
ATOM   4896  H   ARG   310      64.588 -45.779 -30.840  1.00  0.00           H  
ATOM   4897  CA  ARG   310      66.657 -45.935 -31.418  1.00  0.00           C  
ATOM   4898  HA  ARG   310      67.370 -46.561 -30.879  1.00  0.00           H  
ATOM   4899  CB  ARG   310      66.137 -46.738 -32.625  1.00  0.00           C  
ATOM   4900  HB2 ARG   310      65.420 -46.131 -33.181  1.00  0.00           H  
ATOM   4901  HB3 ARG   310      66.978 -46.967 -33.281  1.00  0.00           H  
ATOM   4902  CG  ARG   310      65.464 -48.062 -32.205  1.00  0.00           C  
ATOM   4903  HG2 ARG   310      66.138 -48.632 -31.566  1.00  0.00           H  
ATOM   4904  HG3 ARG   310      64.569 -47.853 -31.624  1.00  0.00           H  
ATOM   4905  CD  ARG   310      65.051 -48.913 -33.416  1.00  0.00           C  
ATOM   4906  HD2 ARG   310      64.223 -49.560 -33.124  1.00  0.00           H  
ATOM   4907  HD3 ARG   310      64.680 -48.259 -34.208  1.00  0.00           H  
ATOM   4908  NE  ARG   310      66.168 -49.740 -33.918  1.00  0.00           N  
ATOM   4909  HE  ARG   310      66.654 -49.414 -34.730  1.00  0.00           H  
ATOM   4910  CZ  ARG   310      66.595 -50.868 -33.370  1.00  0.00           C  
ATOM   4911  NH1 ARG   310      66.037 -51.397 -32.331  1.00  0.00           N  
ATOM   4912 HH11 ARG   310      65.159 -51.033 -31.955  1.00  0.00           H  
ATOM   4913 HH12 ARG   310      66.392 -52.269 -31.930  1.00  0.00           H  
ATOM   4914  NH2 ARG   310      67.619 -51.498 -33.862  1.00  0.00           N  
ATOM   4915 HH21 ARG   310      68.109 -51.178 -34.666  1.00  0.00           H  
ATOM   4916 HH22 ARG   310      67.910 -52.363 -33.388  1.00  0.00           H  
ATOM   4917  C   ARG   310      67.466 -44.695 -31.844  1.00  0.00           C  
ATOM   4918  O   ARG   310      68.531 -44.854 -32.434  1.00  0.00           O  
ATOM   4919  N   ALA   311      67.003 -43.482 -31.521  1.00  0.00           N  
ATOM   4920  H   ALA   311      66.097 -43.428 -31.074  1.00  0.00           H  
ATOM   4921  CA  ALA   311      67.739 -42.223 -31.683  1.00  0.00           C  
ATOM   4922  HA  ALA   311      68.594 -42.393 -32.338  1.00  0.00           H  
ATOM   4923  CB  ALA   311      66.803 -41.228 -32.381  1.00  0.00           C  
ATOM   4924  HB1 ALA   311      65.942 -41.016 -31.746  1.00  0.00           H  
ATOM   4925  HB2 ALA   311      67.336 -40.298 -32.582  1.00  0.00           H  
ATOM   4926  HB3 ALA   311      66.453 -41.647 -33.325  1.00  0.00           H  
ATOM   4927  C   ALA   311      68.298 -41.642 -30.359  1.00  0.00           C  
ATOM   4928  O   ALA   311      69.078 -40.680 -30.395  1.00  0.00           O  
ATOM   4929  N   GLU   312      67.915 -42.199 -29.202  1.00  0.00           N  
ATOM   4930  H   GLU   312      67.289 -42.996 -29.247  1.00  0.00           H  
ATOM   4931  CA  GLU   312      68.194 -41.653 -27.861  1.00  0.00           C  
ATOM   4932  HA  GLU   312      68.758 -40.728 -27.980  1.00  0.00           H  
ATOM   4933  CB  GLU   312      66.848 -41.265 -27.201  1.00  0.00           C  
ATOM   4934  HB2 GLU   312      66.281 -40.670 -27.919  1.00  0.00           H  
ATOM   4935  HB3 GLU   312      66.275 -42.166 -26.974  1.00  0.00           H  
ATOM   4936  CG  GLU   312      67.018 -40.425 -25.921  1.00  0.00           C  
ATOM   4937  HG2 GLU   312      67.317 -41.085 -25.104  1.00  0.00           H  
ATOM   4938  HG3 GLU   312      67.826 -39.708 -26.088  1.00  0.00           H
[truncated: 2,296,277 more chars]
