# Supplementary material for: Modeling the Tertiary Structure of the Rift Valley Fever Virus L Protein
Source: Molecules. 2019 May 7;24(9):1768. doi: 10.3390/molecules24091768 (PMC6539450; doi:10.3390/molecules24091768)
Supplement: Supplementary file 1 [file molecules-24-01768-s001.zip › protein_min_11.pdb]

ATOM      1  N   MET     1      23.440  -2.228  27.194  1.00  0.00           N  
ATOM      2  H1  MET     1      24.227  -1.807  27.682  1.00  0.00           H  
ATOM      3  H2  MET     1      23.504  -3.229  27.278  1.00  0.00           H  
ATOM      4  H3  MET     1      22.572  -1.925  27.629  1.00  0.00           H  
ATOM      5  CA  MET     1      23.458  -1.814  25.776  1.00  0.00           C  
ATOM      6  HA  MET     1      24.378  -2.204  25.341  1.00  0.00           H  
ATOM      7  CB  MET     1      22.277  -2.390  24.982  1.00  0.00           C  
ATOM      8  HB2 MET     1      22.300  -3.475  25.072  1.00  0.00           H  
ATOM      9  HB3 MET     1      21.335  -2.025  25.390  1.00  0.00           H  
ATOM     10  CG  MET     1      22.346  -2.024  23.498  1.00  0.00           C  
ATOM     11  HG2 MET     1      22.220  -0.951  23.399  1.00  0.00           H  
ATOM     12  HG3 MET     1      23.328  -2.280  23.117  1.00  0.00           H  
ATOM     13  SD  MET     1      21.108  -2.820  22.445  1.00  0.00           S  
ATOM     14  CE  MET     1      21.756  -4.513  22.343  1.00  0.00           C  
ATOM     15  HE1 MET     1      21.939  -4.911  23.341  1.00  0.00           H  
ATOM     16  HE2 MET     1      21.030  -5.151  21.839  1.00  0.00           H  
ATOM     17  HE3 MET     1      22.688  -4.522  21.783  1.00  0.00           H  
ATOM     18  C   MET     1      23.549  -0.296  25.724  1.00  0.00           C  
ATOM     19  O   MET     1      22.790   0.391  26.397  1.00  0.00           O  
ATOM     20  N   ASP     2      24.585   0.218  25.060  1.00  0.00           N  
ATOM     21  H   ASP     2      25.136  -0.430  24.514  1.00  0.00           H  
ATOM     22  CA  ASP     2      25.387   1.285  25.674  1.00  0.00           C  
ATOM     23  HA  ASP     2      24.787   1.779  26.441  1.00  0.00           H  
ATOM     24  CB  ASP     2      26.627   0.673  26.374  1.00  0.00           C  
ATOM     25  HB2 ASP     2      27.487   0.728  25.703  1.00  0.00           H  
ATOM     26  HB3 ASP     2      26.864   1.257  27.264  1.00  0.00           H  
ATOM     27  CG  ASP     2      26.413  -0.797  26.744  1.00  0.00           C  
ATOM     28  OD1 ASP     2      25.835  -1.048  27.821  1.00  0.00           O  
ATOM     29  OD2 ASP     2      26.561  -1.644  25.836  1.00  0.00           O  
ATOM     30  C   ASP     2      25.836   2.346  24.668  1.00  0.00           C  
ATOM     31  O   ASP     2      26.226   2.024  23.547  1.00  0.00           O  
ATOM     32  N   SER     3      25.909   3.607  25.104  1.00  0.00           N  
ATOM     33  H   SER     3      25.637   3.806  26.056  1.00  0.00           H  
ATOM     34  CA  SER     3      26.452   4.730  24.316  1.00  0.00           C  
ATOM     35  HA  SER     3      25.883   4.815  23.392  1.00  0.00           H  
ATOM     36  CB  SER     3      26.280   6.028  25.110  1.00  0.00           C  
ATOM     37  HB2 SER     3      26.728   6.855  24.557  1.00  0.00           H  
ATOM     38  HB3 SER     3      25.216   6.229  25.244  1.00  0.00           H  
ATOM     39  OG  SER     3      26.896   5.908  26.380  1.00  0.00           O  
ATOM     40  HG  SER     3      26.866   6.760  26.826  1.00  0.00           H  
ATOM     41  C   SER     3      27.925   4.560  23.912  1.00  0.00           C  
ATOM     42  O   SER     3      28.398   5.274  23.029  1.00  0.00           O  
ATOM     43  N   ILE     4      28.635   3.608  24.526  1.00  0.00           N  
ATOM     44  H   ILE     4      28.168   3.105  25.263  1.00  0.00           H  
ATOM     45  CA  ILE     4      29.909   3.080  24.034  1.00  0.00           C  
ATOM     46  HA  ILE     4      30.433   3.883  23.520  1.00  0.00           H  
ATOM     47  CB  ILE     4      30.819   2.619  25.202  1.00  0.00           C  
ATOM     48  HB  ILE     4      30.304   1.828  25.751  1.00  0.00           H  
ATOM     49  CG2 ILE     4      32.154   2.052  24.680  1.00  0.00           C  
ATOM     50 HG21 ILE     4      32.757   2.848  24.244  1.00  0.00           H  
ATOM     51 HG22 ILE     4      32.714   1.592  25.494  1.00  0.00           H  
ATOM     52 HG23 ILE     4      31.998   1.284  23.925  1.00  0.00           H  
ATOM     53  CG1 ILE     4      31.083   3.790  26.181  1.00  0.00           C  
ATOM     54 HG12 ILE     4      31.602   4.592  25.654  1.00  0.00           H  
ATOM     55 HG13 ILE     4      30.131   4.185  26.537  1.00  0.00           H  
ATOM     56  CD1 ILE     4      31.897   3.407  27.424  1.00  0.00           C  
ATOM     57 HD11 ILE     4      32.922   3.159  27.149  1.00  0.00           H  
ATOM     58 HD12 ILE     4      31.920   4.252  28.112  1.00  0.00           H  
ATOM     59 HD13 ILE     4      31.434   2.555  27.924  1.00  0.00           H  
ATOM     60  C   ILE     4      29.630   1.998  22.975  1.00  0.00           C  
ATOM     61  O   ILE     4      29.606   2.285  21.780  1.00  0.00           O  
ATOM     62  N   LEU     5      29.386   0.754  23.404  1.00  0.00           N  
ATOM     63  H   LEU     5      29.343   0.595  24.398  1.00  0.00           H  
ATOM     64  CA  LEU     5      29.425  -0.431  22.540  1.00  0.00           C  
ATOM     65  HA  LEU     5      30.414  -0.498  22.085  1.00  0.00           H  
ATOM     66  CB  LEU     5      29.193  -1.688  23.398  1.00  0.00           C  
ATOM     67  HB2 LEU     5      28.199  -1.619  23.837  1.00  0.00           H  
ATOM     68  HB3 LEU     5      29.202  -2.558  22.743  1.00  0.00           H  
ATOM     69  CG  LEU     5      30.207  -1.923  24.534  1.00  0.00           C  
ATOM     70  HG  LEU     5      30.182  -1.078  25.224  1.00  0.00           H  
ATOM     71  CD1 LEU     5      29.834  -3.186  25.308  1.00  0.00           C  
ATOM     72 HD11 LEU     5      29.853  -4.056  24.652  1.00  0.00           H  
ATOM     73 HD12 LEU     5      30.535  -3.342  26.128  1.00  0.00           H  
ATOM     74 HD13 LEU     5      28.833  -3.077  25.729  1.00  0.00           H  
ATOM     75  CD2 LEU     5      31.637  -2.090  24.015  1.00  0.00           C  
ATOM     76 HD21 LEU     5      31.977  -1.178  23.529  1.00  0.00           H  
ATOM     77 HD22 LEU     5      32.306  -2.304  24.849  1.00  0.00           H  
ATOM     78 HD23 LEU     5      31.681  -2.918  23.309  1.00  0.00           H  
ATOM     79  C   LEU     5      28.422  -0.386  21.378  1.00  0.00           C  
ATOM     80  O   LEU     5      28.781  -0.748  20.255  1.00  0.00           O  
ATOM     81  N   SER     6      27.209   0.134  21.604  1.00  0.00           N  
ATOM     82  H   SER     6      27.014   0.536  22.516  1.00  0.00           H  
ATOM     83  CA  SER     6      26.162   0.206  20.576  1.00  0.00           C  
ATOM     84  HA  SER     6      26.044  -0.797  20.168  1.00  0.00           H  
ATOM     85  CB  SER     6      24.807   0.622  21.179  1.00  0.00           C  
ATOM     86  HB2 SER     6      24.544  -0.055  21.993  1.00  0.00           H  
ATOM     87  HB3 SER     6      24.880   1.635  21.573  1.00  0.00           H  
ATOM     88  OG  SER     6      23.772   0.608  20.208  1.00  0.00           O  
ATOM     89  HG  SER     6      23.723  -0.296  19.832  1.00  0.00           H  
ATOM     90  C   SER     6      26.532   1.110  19.396  1.00  0.00           C  
ATOM     91  O   SER     6      25.857   1.048  18.381  1.00  0.00           O  
ATOM     92  N   LYS     7      27.583   1.938  19.453  1.00  0.00           N  
ATOM     93  H   LYS     7      28.104   1.999  20.324  1.00  0.00           H  
ATOM     94  CA  LYS     7      28.120   2.624  18.258  1.00  0.00           C  
ATOM     95  HA  LYS     7      27.844   2.032  17.383  1.00  0.00           H  
ATOM     96  CB  LYS     7      27.474   4.022  18.063  1.00  0.00           C  
ATOM     97  HB2 LYS     7      27.474   4.574  19.004  1.00  0.00           H  
ATOM     98  HB3 LYS     7      28.084   4.586  17.357  1.00  0.00           H  
ATOM     99  CG  LYS     7      26.052   3.981  17.452  1.00  0.00           C  
ATOM    100  HG2 LYS     7      25.933   4.856  16.813  1.00  0.00           H  
ATOM    101  HG3 LYS     7      25.962   3.109  16.804  1.00  0.00           H  
ATOM    102  CD  LYS     7      24.901   4.007  18.476  1.00  0.00           C  
ATOM    103  HD2 LYS     7      25.132   3.384  19.338  1.00  0.00           H  
ATOM    104  HD3 LYS     7      24.807   5.032  18.837  1.00  0.00           H  
ATOM    105  CE  LYS     7      23.549   3.571  17.878  1.00  0.00           C  
ATOM    106  HE2 LYS     7      22.755   3.896  18.554  1.00  0.00           H  
ATOM    107  HE3 LYS     7      23.400   4.068  16.916  1.00  0.00           H  
ATOM    108  NZ  LYS     7      23.445   2.101  17.711  1.00  0.00           N  
ATOM    109  HZ1 LYS     7      23.685   1.618  18.574  1.00  0.00           H  
ATOM    110  HZ2 LYS     7      22.502   1.804  17.465  1.00  0.00           H  
ATOM    111  HZ3 LYS     7      24.114   1.748  17.027  1.00  0.00           H  
ATOM    112  C   LYS     7      29.658   2.592  18.192  1.00  0.00           C  
ATOM    113  O   LYS     7      30.273   3.498  17.635  1.00  0.00           O  
ATOM    114  N   GLN     8      30.277   1.546  18.755  1.00  0.00           N  
ATOM    115  H   GLN     8      29.701   0.867  19.231  1.00  0.00           H  
ATOM    116  CA  GLN     8      31.738   1.331  18.732  1.00  0.00           C  
ATOM    117  HA  GLN     8      32.154   1.907  17.903  1.00  0.00           H  
ATOM    118  CB  GLN     8      32.382   1.870  20.027  1.00  0.00           C  
ATOM    119  HB2 GLN     8      31.951   1.358  20.888  1.00  0.00           H  
ATOM    120  HB3 GLN     8      33.451   1.651  20.003  1.00  0.00           H  
ATOM    121  CG  GLN     8      32.205   3.393  20.184  1.00  0.00           C  
ATOM    122  HG2 GLN     8      32.649   3.897  19.326  1.00  0.00           H  
ATOM    123  HG3 GLN     8      31.145   3.638  20.202  1.00  0.00           H  
ATOM    124  CD  GLN     8      32.833   3.965  21.449  1.00  0.00           C  
ATOM    125  OE1 GLN     8      33.873   3.549  21.927  1.00  0.00           O  
ATOM    126  NE2 GLN     8      32.232   4.973  22.045  1.00  0.00           N  
ATOM    127 HE21 GLN     8      31.341   5.298  21.711  1.00  0.00           H  
ATOM    128 HE22 GLN     8      32.684   5.333  22.863  1.00  0.00           H  
ATOM    129  C   GLN     8      32.169  -0.125  18.450  1.00  0.00           C  
ATOM    130  O   GLN     8      33.340  -0.355  18.155  1.00  0.00           O  
ATOM    131  N   LEU     9      31.257  -1.107  18.499  1.00  0.00           N  
ATOM    132  H   LEU     9      30.317  -0.883  18.793  1.00  0.00           H  
ATOM    133  CA  LEU     9      31.487  -2.455  17.951  1.00  0.00           C  
ATOM    134  HA  LEU     9      32.533  -2.720  18.106  1.00  0.00           H  
ATOM    135  CB  LEU     9      30.618  -3.472  18.724  1.00  0.00           C  
ATOM    136  HB2 LEU     9      29.577  -3.168  18.651  1.00  0.00           H  
ATOM    137  HB3 LEU     9      30.712  -4.453  18.259  1.00  0.00           H  
ATOM    138  CG  LEU     9      30.965  -3.617  20.218  1.00  0.00           C  
ATOM    139  HG  LEU     9      30.879  -2.652  20.716  1.00  0.00           H  
ATOM    140  CD1 LEU     9      29.975  -4.584  20.865  1.00  0.00           C  
ATOM    141 HD11 LEU     9      30.040  -5.565  20.394  1.00  0.00           H  
ATOM    142 HD12 LEU     9      30.195  -4.689  21.928  1.00  0.00           H  
ATOM    143 HD13 LEU     9      28.962  -4.197  20.755  1.00  0.00           H  
ATOM    144  CD2 LEU     9      32.378  -4.162  20.439  1.00  0.00           C  
ATOM    145 HD21 LEU     9      33.118  -3.436  20.104  1.00  0.00           H  
ATOM    146 HD22 LEU     9      32.542  -4.345  21.501  1.00  0.00           H  
ATOM    147 HD23 LEU     9      32.509  -5.099  19.897  1.00  0.00           H  
ATOM    148  C   LEU     9      31.271  -2.499  16.417  1.00  0.00           C  
ATOM    149  O   LEU     9      30.953  -1.488  15.791  1.00  0.00           O  
ATOM    150  N   VAL    10      31.466  -3.670  15.794  1.00  0.00           N  
ATOM    151  H   VAL    10      31.687  -4.475  16.358  1.00  0.00           H  
ATOM    152  CA  VAL    10      31.491  -3.836  14.323  1.00  0.00           C  
ATOM    153  HA  VAL    10      32.130  -3.040  13.940  1.00  0.00           H  
ATOM    154  CB  VAL    10      32.153  -5.163  13.897  1.00  0.00           C  
ATOM    155  HB  VAL    10      32.206  -5.173  12.809  1.00  0.00           H  
ATOM    156  CG1 VAL    10      33.592  -5.256  14.422  1.00  0.00           C  
ATOM    157 HG11 VAL    10      33.603  -5.335  15.510  1.00  0.00           H  
ATOM    158 HG12 VAL    10      34.078  -6.137  14.001  1.00  0.00           H  
ATOM    159 HG13 VAL    10      34.155  -4.373  14.119  1.00  0.00           H  
ATOM    160  CG2 VAL    10      31.378  -6.410  14.338  1.00  0.00           C  
ATOM    161 HG21 VAL    10      30.400  -6.430  13.857  1.00  0.00           H  
ATOM    162 HG22 VAL    10      31.920  -7.307  14.038  1.00  0.00           H  
ATOM    163 HG23 VAL    10      31.244  -6.420  15.420  1.00  0.00           H  
ATOM    164  C   VAL    10      30.129  -3.651  13.629  1.00  0.00           C  
ATOM    165  O   VAL    10      29.087  -4.105  14.111  1.00  0.00           O  
ATOM    166  N   ASP    11      30.168  -3.028  12.448  1.00  0.00           N  
ATOM    167  H   ASP    11      31.079  -2.861  12.049  1.00  0.00           H  
ATOM    168  CA  ASP    11      29.040  -2.490  11.664  1.00  0.00           C  
ATOM    169  HA  ASP    11      28.636  -1.624  12.186  1.00  0.00           H  
ATOM    170  CB  ASP    11      29.574  -2.025  10.291  1.00  0.00           C  
ATOM    171  HB2 ASP    11      28.793  -1.441   9.800  1.00  0.00           H  
ATOM    172  HB3 ASP    11      30.434  -1.369  10.443  1.00  0.00           H  
ATOM    173  CG  ASP    11      29.987  -3.187   9.361  1.00  0.00           C  
ATOM    174  OD1 ASP    11      29.631  -3.126   8.166  1.00  0.00           O  
ATOM    175  OD2 ASP    11      30.583  -4.167   9.870  1.00  0.00           O  
ATOM    176  C   ASP    11      27.881  -3.461  11.400  1.00  0.00           C  
ATOM    177  O   ASP    11      26.725  -3.045  11.322  1.00  0.00           O  
ATOM    178  N   LYS    12      28.166  -4.749  11.214  1.00  0.00           N  
ATOM    179  H   LYS    12      29.156  -4.965  11.096  1.00  0.00           H  
ATOM    180  CA  LYS    12      27.158  -5.738  10.820  1.00  0.00           C  
ATOM    181  HA  LYS    12      26.586  -5.304  10.003  1.00  0.00           H  
ATOM    182  CB  LYS    12      27.898  -6.975  10.286  1.00  0.00           C  
ATOM    183  HB2 LYS    12      28.749  -6.619   9.696  1.00  0.00           H  
ATOM    184  HB3 LYS    12      28.289  -7.582  11.106  1.00  0.00           H  
ATOM    185  CG  LYS    12      26.976  -7.810   9.380  1.00  0.00           C  
ATOM    186  HG2 LYS    12      26.428  -8.549   9.966  1.00  0.00           H  
ATOM    187  HG3 LYS    12      26.240  -7.141   8.951  1.00  0.00           H  
ATOM    188  CD  LYS    12      27.749  -8.499   8.237  1.00  0.00           C  
ATOM    189  HD2 LYS    12      28.594  -7.880   7.928  1.00  0.00           H  
ATOM    190  HD3 LYS    12      28.142  -9.453   8.602  1.00  0.00           H  
ATOM    191  CE  LYS    12      26.858  -8.733   7.008  1.00  0.00           C  
ATOM    192  HE2 LYS    12      27.437  -9.300   6.274  1.00  0.00           H  
ATOM    193  HE3 LYS    12      26.009  -9.358   7.306  1.00  0.00           H  
ATOM    194  NZ  LYS    12      26.397  -7.446   6.416  1.00  0.00           N  
ATOM    195  HZ1 LYS    12      25.812  -7.608   5.611  1.00  0.00           H  
ATOM    196  HZ2 LYS    12      25.836  -6.907   7.085  1.00  0.00           H  
ATOM    197  HZ3 LYS    12      27.179  -6.859   6.163  1.00  0.00           H  
ATOM    198  C   LYS    12      26.158  -6.056  11.937  1.00  0.00           C  
ATOM    199  O   LYS    12      25.002  -6.391  11.672  1.00  0.00           O  
ATOM    200  N   THR    13      26.598  -5.919  13.184  1.00  0.00           N  
ATOM    201  H   THR    13      27.535  -5.558  13.301  1.00  0.00           H  
ATOM    202  CA  THR    13      25.870  -6.319  14.395  1.00  0.00           C  
ATOM    203  HA  THR    13      25.627  -7.375  14.314  1.00  0.00           H  
ATOM    204  CB  THR    13      26.738  -6.100  15.652  1.00  0.00           C  
ATOM    205  HB  THR    13      26.619  -5.075  16.002  1.00  0.00           H  
ATOM    206  CG2 THR    13      26.345  -7.058  16.775  1.00  0.00           C  
ATOM    207 HG21 THR    13      26.564  -8.085  16.481  1.00  0.00           H  
ATOM    208 HG22 THR    13      26.928  -6.824  17.666  1.00  0.00           H  
ATOM    209 HG23 THR    13      25.286  -6.967  17.004  1.00  0.00           H  
ATOM    210  OG1 THR    13      28.107  -6.317  15.403  1.00  0.00           O  
ATOM    211  HG1 THR    13      28.479  -5.496  15.030  1.00  0.00           H  
ATOM    212  C   THR    13      24.576  -5.522  14.571  1.00  0.00           C  
ATOM    213  O   THR    13      24.609  -4.295  14.507  1.00  0.00           O  
ATOM    214  N   GLY    14      23.448  -6.174  14.886  1.00  0.00           N  
ATOM    215  H   GLY    14      23.412  -7.188  14.845  1.00  0.00           H  
ATOM    216  CA  GLY    14      22.203  -5.470  15.233  1.00  0.00           C  
ATOM    217  HA2 GLY    14      21.841  -4.930  14.360  1.00  0.00           H  
ATOM    218  HA3 GLY    14      21.443  -6.193  15.530  1.00  0.00           H  
ATOM    219  C   GLY    14      22.405  -4.463  16.371  1.00  0.00           C  
ATOM    220  O   GLY    14      22.106  -3.285  16.207  1.00  0.00           O  
ATOM    221  N   PHE    15      23.077  -4.887  17.451  1.00  0.00           N  
ATOM    222  H   PHE    15      23.274  -5.875  17.489  1.00  0.00           H  
ATOM    223  CA  PHE    15      23.563  -4.075  18.588  1.00  0.00           C  
ATOM    224  HA  PHE    15      22.734  -3.871  19.266  1.00  0.00           H  
ATOM    225  CB  PHE    15      24.598  -4.970  19.311  1.00  0.00           C  
ATOM    226  HB2 PHE    15      24.117  -5.931  19.503  1.00  0.00           H  
ATOM    227  HB3 PHE    15      25.404  -5.155  18.602  1.00  0.00           H  
ATOM    228  CG  PHE    15      25.281  -4.573  20.619  1.00  0.00           C  
ATOM    229  CD1 PHE    15      25.046  -3.363  21.307  1.00  0.00           C  
ATOM    230  HD1 PHE    15      24.324  -2.653  20.948  1.00  0.00           H  
ATOM    231  CE1 PHE    15      25.731  -3.080  22.505  1.00  0.00           C  
ATOM    232  HE1 PHE    15      25.569  -2.148  23.025  1.00  0.00           H  
ATOM    233  CZ  PHE    15      26.616  -4.020  23.056  1.00  0.00           C  
ATOM    234  HZ  PHE    15      27.112  -3.814  23.995  1.00  0.00           H  
ATOM    235  CE2 PHE    15      26.844  -5.233  22.389  1.00  0.00           C  
ATOM    236  HE2 PHE    15      27.525  -5.961  22.809  1.00  0.00           H  
ATOM    237  CD2 PHE    15      26.188  -5.499  21.174  1.00  0.00           C  
ATOM    238  HD2 PHE    15      26.376  -6.439  20.673  1.00  0.00           H  
ATOM    239  C   PHE    15      24.175  -2.722  18.159  1.00  0.00           C  
ATOM    240  O   PHE    15      23.967  -1.706  18.824  1.00  0.00           O  
ATOM    241  N   VAL    16      24.882  -2.680  17.024  1.00  0.00           N  
ATOM    242  H   VAL    16      24.920  -3.509  16.446  1.00  0.00           H  
ATOM    243  CA  VAL    16      25.581  -1.482  16.534  1.00  0.00           C  
ATOM    244  HA  VAL    16      25.957  -0.965  17.404  1.00  0.00           H  
ATOM    245  CB  VAL    16      26.828  -1.895  15.732  1.00  0.00           C  
ATOM    246  HB  VAL    16      26.560  -2.646  14.991  1.00  0.00           H  
ATOM    247  CG1 VAL    16      27.543  -0.745  15.016  1.00  0.00           C  
ATOM    248 HG11 VAL    16      27.763   0.058  15.720  1.00  0.00           H  
ATOM    249 HG12 VAL    16      28.479  -1.104  14.586  1.00  0.00           H  
ATOM    250 HG13 VAL    16      26.922  -0.361  14.208  1.00  0.00           H  
ATOM    251  CG2 VAL    16      27.819  -2.499  16.733  1.00  0.00           C  
ATOM    252 HG21 VAL    16      27.376  -3.325  17.287  1.00  0.00           H  
ATOM    253 HG22 VAL    16      28.678  -2.883  16.199  1.00  0.00           H  
ATOM    254 HG23 VAL    16      28.152  -1.733  17.434  1.00  0.00           H  
ATOM    255  C   VAL    16      24.664  -0.491  15.798  1.00  0.00           C  
ATOM    256  O   VAL    16      24.958   0.703  15.716  1.00  0.00           O  
ATOM    257  N   ARG    17      23.499  -0.934  15.314  1.00  0.00           N  
ATOM    258  H   ARG    17      23.270  -1.914  15.461  1.00  0.00           H  
ATOM    259  CA  ARG    17      22.583  -0.114  14.498  1.00  0.00           C  
ATOM    260  HA  ARG    17      22.985   0.895  14.393  1.00  0.00           H  
ATOM    261  CB  ARG    17      22.520  -0.711  13.091  1.00  0.00           C  
ATOM    262  HB2 ARG    17      22.442  -1.799  13.159  1.00  0.00           H  
ATOM    263  HB3 ARG    17      21.640  -0.335  12.579  1.00  0.00           H  
ATOM    264  CG  ARG    17      23.758  -0.286  12.282  1.00  0.00           C  
ATOM    265  HG2 ARG    17      23.510   0.581  11.667  1.00  0.00           H  
ATOM    266  HG3 ARG    17      24.571  -0.002  12.949  1.00  0.00           H  
ATOM    267  CD  ARG    17      24.282  -1.412  11.399  1.00  0.00           C  
ATOM    268  HD2 ARG    17      25.194  -1.067  10.908  1.00  0.00           H  
ATOM    269  HD3 ARG    17      24.526  -2.258  12.045  1.00  0.00           H  
ATOM    270  NE  ARG    17      23.311  -1.838  10.383  1.00  0.00           N  
ATOM    271  HE  ARG    17      22.406  -1.389  10.376  1.00  0.00           H  
ATOM    272  CZ  ARG    17      23.493  -2.826   9.531  1.00  0.00           C  
ATOM    273  NH1 ARG    17      24.582  -3.538   9.477  1.00  0.00           N  
ATOM    274 HH11 ARG    17      25.358  -3.299  10.091  1.00  0.00           H  
ATOM    275 HH12 ARG    17      24.643  -4.321   8.827  1.00  0.00           H  
ATOM    276  NH2 ARG    17      22.527  -3.155   8.742  1.00  0.00           N  
ATOM    277 HH21 ARG    17      21.607  -2.804   8.983  1.00  0.00           H  
ATOM    278 HH22 ARG    17      22.585  -4.072   8.306  1.00  0.00           H  
ATOM    279  C   ARG    17      21.205   0.128  15.108  1.00  0.00           C  
ATOM    280  O   ARG    17      20.654   1.189  14.843  1.00  0.00           O  
ATOM    281  N   VAL    18      20.723  -0.750  15.992  1.00  0.00           N  
ATOM    282  H   VAL    18      21.240  -1.609  16.134  1.00  0.00           H  
ATOM    283  CA  VAL    18      19.537  -0.507  16.842  1.00  0.00           C  
ATOM    284  HA  VAL    18      18.684  -0.383  16.181  1.00  0.00           H  
ATOM    285  CB  VAL    18      19.240  -1.713  17.766  1.00  0.00           C  
ATOM    286  HB  VAL    18      18.367  -1.479  18.367  1.00  0.00           H  
ATOM    287  CG1 VAL    18      18.856  -2.958  16.958  1.00  0.00           C  
ATOM    288 HG11 VAL    18      19.689  -3.324  16.367  1.00  0.00           H  
ATOM    289 HG12 VAL    18      18.524  -3.748  17.633  1.00  0.00           H  
ATOM    290 HG13 VAL    18      18.047  -2.715  16.275  1.00  0.00           H  
ATOM    291  CG2 VAL    18      20.363  -2.025  18.762  1.00  0.00           C  
ATOM    292 HG21 VAL    18      20.467  -1.206  19.473  1.00  0.00           H  
ATOM    293 HG22 VAL    18      20.127  -2.933  19.315  1.00  0.00           H  
ATOM    294 HG23 VAL    18      21.309  -2.152  18.248  1.00  0.00           H  
ATOM    295  C   VAL    18      19.666   0.788  17.674  1.00  0.00           C  
ATOM    296  O   VAL    18      20.789   1.277  17.876  1.00  0.00           O  
ATOM    297  N   PRO    19      18.558   1.353  18.204  1.00  0.00           N  
ATOM    298  CD  PRO    19      17.165   0.997  17.965  1.00  0.00           C  
ATOM    299  HD2 PRO    19      17.010  -0.050  17.719  1.00  0.00           H  
ATOM    300  HD3 PRO    19      16.780   1.620  17.158  1.00  0.00           H  
ATOM    301  CG  PRO    19      16.443   1.348  19.260  1.00  0.00           C  
ATOM    302  HG2 PRO    19      16.614   0.567  20.004  1.00  0.00           H  
ATOM    303  HG3 PRO    19      15.377   1.507  19.100  1.00  0.00           H  
ATOM    304  CB  PRO    19      17.160   2.634  19.674  1.00  0.00           C  
ATOM    305  HB2 PRO    19      17.089   2.798  20.750  1.00  0.00           H  
ATOM    306  HB3 PRO    19      16.726   3.478  19.135  1.00  0.00           H  
ATOM    307  CA  PRO    19      18.608   2.420  19.207  1.00  0.00           C  
ATOM    308  HA  PRO    19      18.964   3.332  18.728  1.00  0.00           H  
ATOM    309  C   PRO    19      19.544   2.081  20.377  1.00  0.00           C  
ATOM    310  O   PRO    19      19.659   0.929  20.785  1.00  0.00           O  
ATOM    311  N   ILE    20      20.200   3.114  20.925  1.00  0.00           N  
ATOM    312  H   ILE    20      19.983   4.027  20.560  1.00  0.00           H  
ATOM    313  CA  ILE    20      21.397   3.009  21.791  1.00  0.00           C  
ATOM    314  HA  ILE    20      22.205   2.581  21.195  1.00  0.00           H  
ATOM    315  CB  ILE    20      21.834   4.429  22.241  1.00  0.00           C  
ATOM    316  HB  ILE    20      20.966   4.926  22.681  1.00  0.00           H  
ATOM    317  CG2 ILE    20      22.948   4.398  23.305  1.00  0.00           C  
ATOM    318 HG21 ILE    20      23.797   3.823  22.932  1.00  0.00           H  
ATOM    319 HG22 ILE    20      23.272   5.404  23.563  1.00  0.00           H  
ATOM    320 HG23 ILE    20      22.588   3.933  24.223  1.00  0.00           H  
ATOM    321  CG1 ILE    20      22.311   5.252  21.020  1.00  0.00           C  
ATOM    322 HG12 ILE    20      23.273   4.865  20.687  1.00  0.00           H  
ATOM    323 HG13 ILE    20      21.603   5.140  20.199  1.00  0.00           H  
ATOM    324  CD1 ILE    20      22.445   6.758  21.283  1.00  0.00           C  
ATOM    325 HD11 ILE    20      23.257   6.958  21.981  1.00  0.00           H  
ATOM    326 HD12 ILE    20      22.667   7.267  20.344  1.00  0.00           H  
ATOM    327 HD13 ILE    20      21.510   7.151  21.684  1.00  0.00           H  
ATOM    328  C   ILE    20      21.225   2.058  22.989  1.00  0.00           C  
ATOM    329  O   ILE    20      22.199   1.441  23.408  1.00  0.00           O  
ATOM    330  N   LYS    21      19.998   1.907  23.501  1.00  0.00           N  
ATOM    331  H   LYS    21      19.255   2.430  23.064  1.00  0.00           H  
ATOM    332  CA  LYS    21      19.603   0.854  24.442  1.00  0.00           C  
ATOM    333  HA  LYS    21      20.392   0.103  24.476  1.00  0.00           H  
ATOM    334  CB  LYS    21      19.465   1.465  25.860  1.00  0.00           C  
ATOM    335  HB2 LYS    21      20.264   2.201  25.970  1.00  0.00           H  
ATOM    336  HB3 LYS    21      18.522   2.002  25.965  1.00  0.00           H  
ATOM    337  CG  LYS    21      19.648   0.473  27.027  1.00  0.00           C  
ATOM    338  HG2 LYS    21      20.323  -0.319  26.712  1.00  0.00           H  
ATOM    339  HG3 LYS    21      20.148   1.010  27.835  1.00  0.00           H  
ATOM    340  CD  LYS    21      18.394  -0.171  27.638  1.00  0.00           C  
ATOM    341  HD2 LYS    21      18.724  -0.796  28.472  1.00  0.00           H  
ATOM    342  HD3 LYS    21      17.729   0.601  28.027  1.00  0.00           H  
ATOM    343  CE  LYS    21      17.644  -1.038  26.630  1.00  0.00           C  
ATOM    344  HE2 LYS    21      16.981  -0.405  26.035  1.00  0.00           H  
ATOM    345  HE3 LYS    21      18.380  -1.500  25.967  1.00  0.00           H  
ATOM    346  NZ  LYS    21      16.863  -2.117  27.262  1.00  0.00           N  
ATOM    347  HZ1 LYS    21      16.227  -1.781  27.969  1.00  0.00           H  
ATOM    348  HZ2 LYS    21      16.342  -2.618  26.549  1.00  0.00           H  
ATOM    349  HZ3 LYS    21      17.514  -2.767  27.717  1.00  0.00           H  
ATOM    350  C   LYS    21      18.335   0.191  23.900  1.00  0.00           C  
ATOM    351  O   LYS    21      17.242   0.704  24.115  1.00  0.00           O  
ATOM    352  N   HIE    22      18.481  -0.931  23.192  1.00  0.00           N  
ATOM    353  H   HIE    22      19.420  -1.222  22.958  1.00  0.00           H  
ATOM    354  CA  HIE    22      17.365  -1.758  22.703  1.00  0.00           C  
ATOM    355  HA  HIE    22      16.479  -1.129  22.583  1.00  0.00           H  
ATOM    356  CB  HIE    22      17.700  -2.313  21.307  1.00  0.00           C  
ATOM    357  HB2 HIE    22      17.989  -1.477  20.671  1.00  0.00           H  
ATOM    358  HB3 HIE    22      18.547  -2.991  21.369  1.00  0.00           H  
ATOM    359  CG  HIE    22      16.565  -3.034  20.627  1.00  0.00           C  
ATOM    360  ND1 HIE    22      15.336  -2.460  20.305  1.00  0.00           N  
ATOM    361  CE1 HIE    22      14.638  -3.420  19.675  1.00  0.00           C  
ATOM    362  HE1 HIE    22      13.632  -3.302  19.294  1.00  0.00           H  
ATOM    363  NE2 HIE    22      15.375  -4.536  19.549  1.00  0.00           N  
ATOM    364  HE2 HIE    22      15.083  -5.378  19.037  1.00  0.00           H  
ATOM    365  CD2 HIE    22      16.595  -4.314  20.151  1.00  0.00           C  
ATOM    366  HD2 HIE    22      17.419  -5.010  20.218  1.00  0.00           H  
ATOM    367  C   HIE    22      16.982  -2.823  23.742  1.00  0.00           C  
ATOM    368  O   HIE    22      16.079  -2.597  24.548  1.00  0.00           O  
ATOM    369  N   PHE    23      17.743  -3.916  23.841  1.00  0.00           N  
ATOM    370  H   PHE    23      18.526  -4.026  23.214  1.00  0.00           H  
ATOM    371  CA  PHE    23      17.553  -4.972  24.846  1.00  0.00           C  
ATOM    372  HA  PHE    23      17.030  -4.549  25.702  1.00  0.00           H  
ATOM    373  CB  PHE    23      16.677  -6.106  24.284  1.00  0.00           C  
ATOM    374  HB2 PHE    23      16.425  -5.908  23.240  1.00  0.00           H  
ATOM    375  HB3 PHE    23      17.232  -7.045  24.303  1.00  0.00           H  
ATOM    376  CG  PHE    23      15.388  -6.275  25.063  1.00  0.00           C  
ATOM    377  CD1 PHE    23      15.256  -7.309  26.009  1.00  0.00           C  
ATOM    378  HD1 PHE    23      16.048  -8.028  26.153  1.00  0.00           H  
ATOM    379  CE1 PHE    23      14.074  -7.433  26.757  1.00  0.00           C  
ATOM    380  HE1 PHE    23      13.962  -8.249  27.458  1.00  0.00           H  
ATOM    381  CZ  PHE    23      13.024  -6.517  26.572  1.00  0.00           C  
ATOM    382  HZ  PHE    23      12.111  -6.623  27.140  1.00  0.00           H  
ATOM    383  CE2 PHE    23      13.146  -5.490  25.622  1.00  0.00           C  
ATOM    384  HE2 PHE    23      12.326  -4.804  25.464  1.00  0.00           H  
ATOM    385  CD2 PHE    23      14.326  -5.370  24.867  1.00  0.00           C  
ATOM    386  HD2 PHE    23      14.413  -4.583  24.131  1.00  0.00           H  
ATOM    387  C   PHE    23      18.896  -5.480  25.382  1.00  0.00           C  
ATOM    388  O   PHE    23      19.897  -5.471  24.671  1.00  0.00           O  
ATOM    389  N   ASP    24      18.927  -5.861  26.658  1.00  0.00           N  
ATOM    390  H   ASP    24      18.084  -5.799  27.212  1.00  0.00           H  
ATOM    391  CA  ASP    24      20.149  -6.154  27.406  1.00  0.00           C  
ATOM    392  HA  ASP    24      20.773  -6.807  26.793  1.00  0.00           H  
ATOM    393  CB  ASP    24      20.960  -4.879  27.715  1.00  0.00           C  
ATOM    394  HB2 ASP    24      21.622  -5.072  28.561  1.00  0.00           H  
ATOM    395  HB3 ASP    24      21.609  -4.706  26.858  1.00  0.00           H  
ATOM    396  CG  ASP    24      20.192  -3.572  27.979  1.00  0.00           C  
ATOM    397  OD1 ASP    24      18.955  -3.551  28.170  1.00  0.00           O  
ATOM    398  OD2 ASP    24      20.881  -2.531  27.929  1.00  0.00           O  
ATOM    399  C   ASP    24      19.863  -6.900  28.715  1.00  0.00           C  
ATOM    400  O   ASP    24      18.891  -6.626  29.417  1.00  0.00           O  
ATOM    401  N   CYS    25      20.756  -7.826  29.058  1.00  0.00           N  
ATOM    402  H   CYS    25      21.518  -8.022  28.425  1.00  0.00           H  
ATOM    403  CA  CYS    25      20.608  -8.764  30.172  1.00  0.00           C  
ATOM    404  HA  CYS    25      19.727  -9.388  30.009  1.00  0.00           H  
ATOM    405  CB  CYS    25      21.852  -9.653  30.203  1.00  0.00           C  
ATOM    406  HB2 CYS    25      22.695  -9.099  30.617  1.00  0.00           H  
ATOM    407  HB3 CYS    25      21.664 -10.507  30.854  1.00  0.00           H  
ATOM    408  SG  CYS    25      22.272 -10.216  28.535  1.00  0.00           S  
ATOM    409  HG  CYS    25      21.574 -11.363  28.590  1.00  0.00           H  
ATOM    410  C   CYS    25      20.445  -8.064  31.521  1.00  0.00           C  
ATOM    411  O   CYS    25      19.568  -8.416  32.297  1.00  0.00           O  
ATOM    412  N   THR    26      21.229  -7.013  31.763  1.00  0.00           N  
ATOM    413  H   THR    26      21.919  -6.758  31.074  1.00  0.00           H  
ATOM    414  CA  THR    26      21.232  -6.267  33.027  1.00  0.00           C  
ATOM    415  HA  THR    26      21.278  -6.986  33.848  1.00  0.00           H  
ATOM    416  CB  THR    26      22.477  -5.373  33.113  1.00  0.00           C  
ATOM    417  HB  THR    26      22.449  -4.809  34.046  1.00  0.00           H  
ATOM    418  CG2 THR    26      23.772  -6.186  33.079  1.00  0.00           C  
ATOM    419 HG21 THR    26      23.888  -6.687  32.118  1.00  0.00           H  
ATOM    420 HG22 THR    26      24.620  -5.522  33.240  1.00  0.00           H  
ATOM    421 HG23 THR    26      23.753  -6.936  33.871  1.00  0.00           H  
ATOM    422  OG1 THR    26      22.508  -4.472  32.024  1.00  0.00           O  
ATOM    423  HG1 THR    26      21.894  -3.759  32.221  1.00  0.00           H  
ATOM    424  C   THR    26      19.971  -5.425  33.246  1.00  0.00           C  
ATOM    425  O   THR    26      19.723  -5.008  34.372  1.00  0.00           O  
ATOM    426  N   MET    27      19.146  -5.181  32.216  1.00  0.00           N  
ATOM    427  H   MET    27      19.379  -5.563  31.306  1.00  0.00           H  
ATOM    428  CA  MET    27      17.780  -4.668  32.415  1.00  0.00           C  
ATOM    429  HA  MET    27      17.809  -3.839  33.124  1.00  0.00           H  
ATOM    430  CB  MET    27      17.225  -4.149  31.078  1.00  0.00           C  
ATOM    431  HB2 MET    27      17.895  -3.381  30.689  1.00  0.00           H  
ATOM    432  HB3 MET    27      17.188  -4.971  30.367  1.00  0.00           H  
ATOM    433  CG  MET    27      15.817  -3.550  31.216  1.00  0.00           C  
ATOM    434  HG2 MET    27      15.145  -4.297  31.638  1.00  0.00           H  
ATOM    435  HG3 MET    27      15.867  -2.714  31.914  1.00  0.00           H  
ATOM    436  SD  MET    27      15.075  -2.959  29.670  1.00  0.00           S  
ATOM    437  CE  MET    27      14.770  -4.547  28.844  1.00  0.00           C  
ATOM    438  HE1 MET    27      14.161  -5.185  29.485  1.00  0.00           H  
ATOM    439  HE2 MET    27      14.238  -4.375  27.910  1.00  0.00           H  
ATOM    440  HE3 MET    27      15.712  -5.054  28.631  1.00  0.00           H  
ATOM    441  C   MET    27      16.865  -5.751  33.010  1.00  0.00           C  
ATOM    442  O   MET    27      15.953  -5.446  33.775  1.00  0.00           O  
ATOM    443  N   LEU    28      17.137  -7.015  32.676  1.00  0.00           N  
ATOM    444  H   LEU    28      17.938  -7.178  32.079  1.00  0.00           H  
ATOM    445  CA  LEU    28      16.515  -8.224  33.222  1.00  0.00           C  
ATOM    446  HA  LEU    28      15.526  -7.969  33.604  1.00  0.00           H  
ATOM    447  CB  LEU    28      16.339  -9.273  32.098  1.00  0.00           C  
ATOM    448  HB2 LEU    28      17.290  -9.789  31.956  1.00  0.00           H  
ATOM    449  HB3 LEU    28      15.622 -10.016  32.451  1.00  0.00           H  
ATOM    450  CG  LEU    28      15.884  -8.766  30.714  1.00  0.00           C  
ATOM    451  HG  LEU    28      16.690  -8.193  30.254  1.00  0.00           H  
ATOM    452  CD1 LEU    28      15.586  -9.964  29.815  1.00  0.00           C  
ATOM    453 HD11 LEU    28      14.751 -10.542  30.213  1.00  0.00           H  
ATOM    454 HD12 LEU    28      15.336  -9.632  28.808  1.00  0.00           H  
ATOM    455 HD13 LEU    28      16.464 -10.605  29.764  1.00  0.00           H  
ATOM    456  CD2 LEU    28      14.640  -7.882  30.783  1.00  0.00           C  
ATOM    457 HD21 LEU    28      14.898  -6.913  31.202  1.00  0.00           H  
ATOM    458 HD22 LEU    28      14.220  -7.735  29.790  1.00  0.00           H  
ATOM    459 HD23 LEU    28      13.901  -8.352  31.424  1.00  0.00           H  
ATOM    460  C   LEU    28      17.331  -8.800  34.404  1.00  0.00           C  
ATOM    461  O   LEU    28      17.225  -9.986  34.701  1.00  0.00           O  
ATOM    462  N   THR    29      18.182  -7.979  35.034  1.00  0.00           N  
ATOM    463  H   THR    29      18.161  -7.014  34.749  1.00  0.00           H  
ATOM    464  CA  THR    29      19.156  -8.307  36.102  1.00  0.00           C  
ATOM    465  HA  THR    29      19.645  -7.372  36.371  1.00  0.00           H  
ATOM    466  CB  THR    29      18.436  -8.798  37.373  1.00  0.00           C  
ATOM    467  HB  THR    29      18.087  -9.818  37.214  1.00  0.00           H  
ATOM    468  CG2 THR    29      19.317  -8.761  38.623  1.00  0.00           C  
ATOM    469 HG21 THR    29      19.668  -7.744  38.798  1.00  0.00           H  
ATOM    470 HG22 THR    29      18.744  -9.096  39.487  1.00  0.00           H  
ATOM    471 HG23 THR    29      20.175  -9.417  38.502  1.00  0.00           H  
ATOM    472  OG1 THR    29      17.325  -7.983  37.673  1.00  0.00           O  
ATOM    473  HG1 THR    29      16.817  -8.480  38.341  1.00  0.00           H  
ATOM    474  C   THR    29      20.294  -9.274  35.714  1.00  0.00           C  
ATOM    475  O   THR    29      21.406  -9.127  36.218  1.00  0.00           O  
ATOM    476  N   LEU    30      20.048 -10.244  34.831  1.00  0.00           N  
ATOM    477  H   LEU    30      19.105 -10.291  34.464  1.00  0.00           H  
ATOM    478  CA  LEU    30      20.945 -11.362  34.514  1.00  0.00           C  
ATOM    479  HA  LEU    30      21.229 -11.802  35.468  1.00  0.00           H  
ATOM    480  CB  LEU    30      20.123 -12.404  33.720  1.00  0.00           C  
ATOM    481  HB2 LEU    30      19.118 -12.449  34.146  1.00  0.00           H  
ATOM    482  HB3 LEU    30      20.024 -12.054  32.691  1.00  0.00           H  
ATOM    483  CG  LEU    30      20.681 -13.842  33.708  1.00  0.00           C  
ATOM    484  HG  LEU    30      21.668 -13.854  33.250  1.00  0.00           H  
ATOM    485  CD1 LEU    30      20.772 -14.430  35.117  1.00  0.00           C  
ATOM    486 HD11 LEU    30      19.832 -14.280  35.651  1.00  0.00           H  
ATOM    487 HD12 LEU    30      20.977 -15.498  35.067  1.00  0.00           H  
ATOM    488 HD13 LEU    30      21.585 -13.965  35.670  1.00  0.00           H  
ATOM    489  CD2 LEU    30      19.769 -14.753  32.887  1.00  0.00           C  
ATOM    490 HD21 LEU    30      19.747 -14.405  31.858  1.00  0.00           H  
ATOM    491 HD22 LEU    30      20.156 -15.771  32.898  1.00  0.00           H  
ATOM    492 HD23 LEU    30      18.760 -14.747  33.299  1.00  0.00           H  
ATOM    493  C   LEU    30      22.256 -10.954  33.800  1.00  0.00           C  
ATOM    494  O   LEU    30      22.367  -9.889  33.189  1.00  0.00           O  
ATOM    495  N   ALA    31      23.265 -11.830  33.857  1.00  0.00           N  
ATOM    496  H   ALA    31      23.120 -12.688  34.366  1.00  0.00           H  
ATOM    497  CA  ALA    31      24.566 -11.634  33.212  1.00  0.00           C  
ATOM    498  HA  ALA    31      24.931 -10.648  33.502  1.00  0.00           H  
ATOM    499  CB  ALA    31      25.547 -12.676  33.765  1.00  0.00           C  
ATOM    500  HB1 ALA    31      25.225 -13.680  33.488  1.00  0.00           H  
ATOM    501  HB2 ALA    31      26.540 -12.506  33.350  1.00  0.00           H  
ATOM    502  HB3 ALA    31      25.599 -12.604  34.852  1.00  0.00           H  
ATOM    503  C   ALA    31      24.520 -11.671  31.666  1.00  0.00           C  
ATOM    504  O   ALA    31      23.627 -12.267  31.057  1.00  0.00           O  
ATOM    505  N   LEU    32      25.520 -11.043  31.035  1.00  0.00           N  
ATOM    506  H   LEU    32      26.240 -10.635  31.608  1.00  0.00           H  
ATOM    507  CA  LEU    32      25.746 -11.047  29.580  1.00  0.00           C  
ATOM    508  HA  LEU    32      24.817 -10.780  29.089  1.00  0.00           H  
ATOM    509  CB  LEU    32      26.823  -9.999  29.225  1.00  0.00           C  
ATOM    510  HB2 LEU    32      27.754 -10.304  29.699  1.00  0.00           H  
ATOM    511  HB3 LEU    32      26.990 -10.025  28.149  1.00  0.00           H  
ATOM    512  CG  LEU    32      26.533  -8.545  29.642  1.00  0.00           C  
ATOM    513  HG  LEU    32      26.328  -8.504  30.712  1.00  0.00           H  
ATOM    514  CD1 LEU    32      27.755  -7.672  29.362  1.00  0.00           C  
ATOM    515 HD11 LEU    32      27.982  -7.669  28.296  1.00  0.00           H  
ATOM    516 HD12 LEU    32      27.570  -6.652  29.697  1.00  0.00           H  
ATOM    517 HD13 LEU    32      28.620  -8.066  29.898  1.00  0.00           H  
ATOM    518  CD2 LEU    32      25.345  -7.946  28.888  1.00  0.00           C  
ATOM    519 HD21 LEU    32      24.443  -8.494  29.141  1.00  0.00           H  
ATOM    520 HD22 LEU    32      25.212  -6.905  29.181  1.00  0.00           H  
ATOM    521 HD23 LEU    32      25.516  -8.006  27.813  1.00  0.00           H  
ATOM    522  C   LEU    32      26.187 -12.437  29.066  1.00  0.00           C  
ATOM    523  O   LEU    32      26.847 -13.155  29.823  1.00  0.00           O  
ATOM    524  N   PRO    33      25.930 -12.799  27.787  1.00  0.00           N  
ATOM    525  CD  PRO    33      25.176 -12.043  26.796  1.00  0.00           C  
ATOM    526  HD2 PRO    33      25.790 -11.226  26.419  1.00  0.00           H  
ATOM    527  HD3 PRO    33      24.244 -11.657  27.204  1.00  0.00           H  
ATOM    528  CG  PRO    33      24.869 -13.021  25.663  1.00  0.00           C  
ATOM    529  HG2 PRO    33      24.781 -12.513  24.702  1.00  0.00           H  
ATOM    530  HG3 PRO    33      23.958 -13.573  25.884  1.00  0.00           H  
ATOM    531  CB  PRO    33      26.056 -13.975  25.695  1.00  0.00           C  
ATOM    532  HB2 PRO    33      26.870 -13.540  25.114  1.00  0.00           H  
ATOM    533  HB3 PRO    33      25.795 -14.957  25.299  1.00  0.00           H  
ATOM    534  CA  PRO    33      26.423 -14.043  27.184  1.00  0.00           C  
ATOM    535  HA  PRO    33      25.899 -14.886  27.631  1.00  0.00           H  
ATOM    536  C   PRO    33      27.935 -14.189  27.380  1.00  0.00           C  
ATOM    537  O   PRO    33      28.694 -13.316  26.971  1.00  0.00           O  
ATOM    538  N   THR    34      28.378 -15.253  28.058  1.00  0.00           N  
ATOM    539  H   THR    34      27.700 -15.936  28.357  1.00  0.00           H  
ATOM    540  CA  THR    34      29.805 -15.521  28.362  1.00  0.00           C  
ATOM    541  HA  THR    34      29.837 -16.370  29.038  1.00  0.00           H  
ATOM    542  CB  THR    34      30.568 -15.947  27.091  1.00  0.00           C  
ATOM    543  HB  THR    34      30.892 -15.057  26.564  1.00  0.00           H  
ATOM    544  CG2 THR    34      31.767 -16.855  27.367  1.00  0.00           C  
ATOM    545 HG21 THR    34      31.436 -17.775  27.846  1.00  0.00           H  
ATOM    546 HG22 THR    34      32.250 -17.082  26.419  1.00  0.00           H  
ATOM    547 HG23 THR    34      32.498 -16.355  27.998  1.00  0.00           H  
ATOM    548  OG1 THR    34      29.735 -16.681  26.226  1.00  0.00           O  
ATOM    549  HG1 THR    34      29.310 -16.024  25.646  1.00  0.00           H  
ATOM    550  C   THR    34      30.533 -14.371  29.094  1.00  0.00           C  
ATOM    551  O   THR    34      31.759 -14.329  29.140  1.00  0.00           O  
ATOM    552  N   PHE    35      29.795 -13.411  29.662  1.00  0.00           N  
ATOM    553  H   PHE    35      28.790 -13.540  29.631  1.00  0.00           H  
ATOM    554  CA  PHE    35      30.252 -12.090  30.127  1.00  0.00           C  
ATOM    555  HA  PHE    35      29.357 -11.576  30.470  1.00  0.00           H  
ATOM    556  CB  PHE    35      31.152 -12.215  31.368  1.00  0.00           C  
ATOM    557  HB2 PHE    35      32.096 -12.685  31.089  1.00  0.00           H  
ATOM    558  HB3 PHE    35      31.392 -11.211  31.720  1.00  0.00           H  
ATOM    559  CG  PHE    35      30.529 -12.989  32.516  1.00  0.00           C  
ATOM    560  CD1 PHE    35      30.768 -14.370  32.656  1.00  0.00           C  
ATOM    561  HD1 PHE    35      31.402 -14.883  31.947  1.00  0.00           H  
ATOM    562  CE1 PHE    35      30.177 -15.087  33.712  1.00  0.00           C  
ATOM    563  HE1 PHE    35      30.360 -16.148  33.814  1.00  0.00           H  
ATOM    564  CZ  PHE    35      29.348 -14.424  34.634  1.00  0.00           C  
ATOM    565  HZ  PHE    35      28.892 -14.972  35.446  1.00  0.00           H  
ATOM    566  CE2 PHE    35      29.114 -13.044  34.503  1.00  0.00           C  
ATOM    567  HE2 PHE    35      28.481 -12.539  35.219  1.00  0.00           H  
ATOM    568  CD2 PHE    35      29.700 -12.328  33.443  1.00  0.00           C  
ATOM    569  HD2 PHE    35      29.515 -11.269  33.343  1.00  0.00           H  
ATOM    570  C   PHE    35      30.860 -11.160  29.051  1.00  0.00           C  
ATOM    571  O   PHE    35      30.636  -9.953  29.131  1.00  0.00           O  
ATOM    572  N   ASP    36      31.583 -11.666  28.044  1.00  0.00           N  
ATOM    573  H   ASP    36      31.744 -12.669  28.029  1.00  0.00           H  
ATOM    574  CA  ASP    36      32.190 -10.873  26.953  1.00  0.00           C  
ATOM    575  HA  ASP    36      32.422  -9.887  27.354  1.00  0.00           H  
ATOM    576  CB  ASP    36      33.530 -11.498  26.515  1.00  0.00           C  
ATOM    577  HB2 ASP    36      34.055 -10.774  25.889  1.00  0.00           H  
ATOM    578  HB3 ASP    36      34.145 -11.664  27.401  1.00  0.00           H  
ATOM    579  CG  ASP    36      33.421 -12.817  25.738  1.00  0.00           C  
ATOM    580  OD1 ASP    36      34.450 -13.250  25.180  1.00  0.00           O  
ATOM    581  OD2 ASP    36      32.316 -13.404  25.677  1.00  0.00           O  
ATOM    582  C   ASP    36      31.261 -10.626  25.740  1.00  0.00           C  
ATOM    583  O   ASP    36      31.654  -9.958  24.782  1.00  0.00           O  
ATOM    584  N   VAL    37      30.018 -11.118  25.793  1.00  0.00           N  
ATOM    585  H   VAL    37      29.812 -11.713  26.589  1.00  0.00           H  
ATOM    586  CA  VAL    37      29.004 -11.112  24.717  1.00  0.00           C  
ATOM    587  HA  VAL    37      28.122 -11.547  25.181  1.00  0.00           H  
ATOM    588  CB  VAL    37      28.571  -9.681  24.286  1.00  0.00           C  
ATOM    589  HB  VAL    37      29.292  -9.288  23.569  1.00  0.00           H  
ATOM    590  CG1 VAL    37      27.171  -9.643  23.642  1.00  0.00           C  
ATOM    591 HG11 VAL    37      26.435 -10.074  24.320  1.00  0.00           H  
ATOM    592 HG12 VAL    37      26.891  -8.616  23.412  1.00  0.00           H  
ATOM    593 HG13 VAL    37      27.159 -10.201  22.709  1.00  0.00           H  
ATOM    594  CG2 VAL    37      28.481  -8.693  25.465  1.00  0.00           C  
ATOM    595 HG21 VAL    37      29.462  -8.552  25.917  1.00  0.00           H  
ATOM    596 HG22 VAL    37      28.136  -7.720  25.118  1.00  0.00           H  
ATOM    597 HG23 VAL    37      27.792  -9.077  26.215  1.00  0.00           H  
ATOM    598  C   VAL    37      29.328 -12.084  23.559  1.00  0.00           C  
ATOM    599  O   VAL    37      28.724 -12.014  22.489  1.00  0.00           O  
ATOM    600  N   SER    38      30.241 -13.044  23.753  1.00  0.00           N  
ATOM    601  H   SER    38      30.760 -13.057  24.629  1.00  0.00           H  
ATOM    602  CA  SER    38      30.390 -14.201  22.855  1.00  0.00           C  
ATOM    603  HA  SER    38      30.257 -13.847  21.833  1.00  0.00           H  
ATOM    604  CB  SER    38      31.804 -14.788  22.933  1.00  0.00           C  
ATOM    605  HB2 SER    38      31.946 -15.483  22.105  1.00  0.00           H  
ATOM    606  HB3 SER    38      32.541 -13.988  22.846  1.00  0.00           H  
ATOM    607  OG  SER    38      32.007 -15.482  24.137  1.00  0.00           O  
ATOM    608  HG  SER    38      32.215 -14.783  24.811  1.00  0.00           H  
ATOM    609  C   SER    38      29.314 -15.273  23.111  1.00  0.00           C  
ATOM    610  O   SER    38      28.671 -15.314  24.163  1.00  0.00           O  
ATOM    611  N   LYS    39      29.092 -16.163  22.133  1.00  0.00           N  
ATOM    612  H   LYS    39      29.662 -16.088  21.305  1.00  0.00           H  
ATOM    613  CA  LYS    39      27.910 -17.048  22.067  1.00  0.00           C  
ATOM    614  HA  LYS    39      27.044 -16.431  22.321  1.00  0.00           H  
ATOM    615  CB  LYS    39      27.696 -17.517  20.613  1.00  0.00           C  
ATOM    616  HB2 LYS    39      26.637 -17.728  20.483  1.00  0.00           H  
ATOM    617  HB3 LYS    39      27.910 -16.679  19.948  1.00  0.00           H  
ATOM    618  CG  LYS    39      28.526 -18.735  20.139  1.00  0.00           C  
ATOM    619  HG2 LYS    39      28.764 -18.565  19.088  1.00  0.00           H  
ATOM    620  HG3 LYS    39      29.473 -18.785  20.678  1.00  0.00           H  
ATOM    621  CD  LYS    39      27.780 -20.088  20.216  1.00  0.00           C  
ATOM    622  HD2 LYS    39      26.714 -19.901  20.343  1.00  0.00           H  
ATOM    623  HD3 LYS    39      27.890 -20.600  19.259  1.00  0.00           H  
ATOM    624  CE  LYS    39      28.269 -21.031  21.325  1.00  0.00           C  
ATOM    625  HE2 LYS    39      28.912 -21.801  20.892  1.00  0.00           H  
ATOM    626  HE3 LYS    39      28.862 -20.459  22.042  1.00  0.00           H  
ATOM    627  NZ  LYS    39      27.131 -21.652  22.044  1.00  0.00           N  
ATOM    628  HZ1 LYS    39      26.523 -22.193  21.452  1.00  0.00           H  
ATOM    629  HZ2 LYS    39      27.441 -22.246  22.823  1.00  0.00           H  
ATOM    630  HZ3 LYS    39      26.575 -20.940  22.511  1.00  0.00           H  
ATOM    631  C   LYS    39      27.852 -18.211  23.067  1.00  0.00           C  
ATOM    632  O   LYS    39      26.913 -19.002  23.013  1.00  0.00           O  
ATOM    633  N   MET    40      28.839 -18.389  23.947  1.00  0.00           N  
ATOM    634  H   MET    40      29.518 -17.647  24.054  1.00  0.00           H  
ATOM    635  CA  MET    40      28.906 -19.510  24.906  1.00  0.00           C  
ATOM    636  HA  MET    40      28.510 -20.393  24.405  1.00  0.00           H  
ATOM    637  CB  MET    40      30.364 -19.850  25.266  1.00  0.00           C  
ATOM    638  HB2 MET    40      30.829 -19.002  25.759  1.00  0.00           H  
ATOM    639  HB3 MET    40      30.372 -20.699  25.950  1.00  0.00           H  
ATOM    640  CG  MET    40      31.175 -20.226  24.018  1.00  0.00           C  
ATOM    641  HG2 MET    40      30.657 -21.042  23.512  1.00  0.00           H  
ATOM    642  HG3 MET    40      31.204 -19.372  23.341  1.00  0.00           H  
ATOM    643  SD  MET    40      32.885 -20.762  24.314  1.00  0.00           S  
ATOM    644  CE  MET    40      33.596 -19.239  24.994  1.00  0.00           C  
ATOM    645  HE1 MET    40      33.198 -19.068  25.993  1.00  0.00           H  
ATOM    646  HE2 MET    40      34.679 -19.338  25.058  1.00  0.00           H  
ATOM    647  HE3 MET    40      33.349 -18.390  24.354  1.00  0.00           H  
ATOM    648  C   MET    40      27.988 -19.310  26.131  1.00  0.00           C  
ATOM    649  O   MET    40      28.394 -19.482  27.282  1.00  0.00           O  
ATOM    650  N   VAL    41      26.710 -19.024  25.854  1.00  0.00           N  
ATOM    651  H   VAL    41      26.484 -18.918  24.873  1.00  0.00           H  
ATOM    652  CA  VAL    41      25.556 -19.075  26.777  1.00  0.00           C  
ATOM    653  HA  VAL    41      25.557 -18.201  27.426  1.00  0.00           H  
ATOM    654  CB  VAL    41      24.258 -19.082  25.937  1.00  0.00           C  
ATOM    655  HB  VAL    41      24.255 -19.983  25.321  1.00  0.00           H  
ATOM    656  CG1 VAL    41      23.000 -19.117  26.810  1.00  0.00           C  
ATOM    657 HG11 VAL    41      22.964 -18.237  27.452  1.00  0.00           H  
ATOM    658 HG12 VAL    41      22.115 -19.142  26.176  1.00  0.00           H  
ATOM    659 HG13 VAL    41      22.987 -20.012  27.432  1.00  0.00           H  
ATOM    660  CG2 VAL    41      24.173 -17.883  24.980  1.00  0.00           C  
ATOM    661 HG21 VAL    41      25.015 -17.859  24.293  1.00  0.00           H  
ATOM    662 HG22 VAL    41      23.280 -17.968  24.365  1.00  0.00           H  
ATOM    663 HG23 VAL    41      24.153 -16.951  25.540  1.00  0.00           H  
ATOM    664  C   VAL    41      25.606 -20.344  27.638  1.00  0.00           C  
ATOM    665  O   VAL    41      25.430 -20.312  28.853  1.00  0.00           O  
ATOM    666  N   ASP    42      25.977 -21.439  26.978  1.00  0.00           N  
ATOM    667  H   ASP    42      25.970 -21.359  25.965  1.00  0.00           H  
ATOM    668  CA  ASP    42      26.368 -22.759  27.465  1.00  0.00           C  
ATOM    669  HA  ASP    42      25.463 -23.356  27.586  1.00  0.00           H  
ATOM    670  CB  ASP    42      27.280 -23.450  26.404  1.00  0.00           C  
ATOM    671  HB2 ASP    42      28.318 -23.367  26.732  1.00  0.00           H  
ATOM    672  HB3 ASP    42      27.042 -24.515  26.398  1.00  0.00           H  
ATOM    673  CG  ASP    42      27.234 -22.930  24.948  1.00  0.00           C  
ATOM    674  OD1 ASP    42      28.261 -22.994  24.237  1.00  0.00           O  
ATOM    675  OD2 ASP    42      26.213 -22.378  24.484  1.00  0.00           O  
ATOM    676  C   ASP    42      27.098 -22.711  28.821  1.00  0.00           C  
ATOM    677  O   ASP    42      26.751 -23.450  29.743  1.00  0.00           O  
ATOM    678  N   ARG    43      28.096 -21.824  28.962  1.00  0.00           N  
ATOM    679  H   ARG    43      28.250 -21.170  28.199  1.00  0.00           H  
ATOM    680  CA  ARG    43      28.926 -21.698  30.166  1.00  0.00           C  
ATOM    681  HA  ARG    43      29.145 -22.705  30.516  1.00  0.00           H  
ATOM    682  CB  ARG    43      30.245 -20.979  29.802  1.00  0.00           C  
ATOM    683  HB2 ARG    43      30.834 -21.627  29.152  1.00  0.00           H  
ATOM    684  HB3 ARG    43      30.013 -20.070  29.245  1.00  0.00           H  
ATOM    685  CG  ARG    43      31.104 -20.562  31.011  1.00  0.00           C  
ATOM    686  HG2 ARG    43      32.014 -20.080  30.652  1.00  0.00           H  
ATOM    687  HG3 ARG    43      30.552 -19.813  31.576  1.00  0.00           H  
ATOM    688  CD  ARG    43      31.491 -21.736  31.925  1.00  0.00           C  
ATOM    689  HD2 ARG    43      30.791 -22.557  31.786  1.00  0.00           H  
ATOM    690  HD3 ARG    43      32.487 -22.083  31.646  1.00  0.00           H  
ATOM    691  NE  ARG    43      31.473 -21.356  33.349  1.00  0.00           N  
ATOM    692  HE  ARG    43      31.175 -20.398  33.571  1.00  0.00           H  
ATOM    693  CZ  ARG    43      31.567 -22.174  34.377  1.00  0.00           C  
ATOM    694  NH1 ARG    43      31.708 -23.461  34.220  1.00  0.00           N  
ATOM    695 HH11 ARG    43      31.664 -23.818  33.286  1.00  0.00           H  
ATOM    696 HH12 ARG    43      31.723 -24.057  35.021  1.00  0.00           H  
ATOM    697  NH2 ARG    43      31.518 -21.736  35.595  1.00  0.00           N  
ATOM    698 HH21 ARG    43      31.354 -20.728  35.729  1.00  0.00           H  
ATOM    699 HH22 ARG    43      31.494 -22.330  36.393  1.00  0.00           H  
ATOM    700  C   ARG    43      28.200 -21.008  31.320  1.00  0.00           C  
ATOM    701  O   ARG    43      28.242 -21.519  32.439  1.00  0.00           O  
ATOM    702  N   ILE    44      27.550 -19.872  31.061  1.00  0.00           N  
ATOM    703  H   ILE    44      27.483 -19.567  30.101  1.00  0.00           H  
ATOM    704  CA  ILE    44      26.974 -19.025  32.123  1.00  0.00           C  
ATOM    705  HA  ILE    44      27.740 -18.927  32.892  1.00  0.00           H  
ATOM    706  CB  ILE    44      26.662 -17.594  31.638  1.00  0.00           C  
ATOM    707  HB  ILE    44      26.235 -17.049  32.482  1.00  0.00           H  
ATOM    708  CG2 ILE    44      27.978 -16.895  31.256  1.00  0.00           C  
ATOM    709 HG21 ILE    44      28.400 -17.357  30.366  1.00  0.00           H  
ATOM    710 HG22 ILE    44      27.807 -15.833  31.079  1.00  0.00           H  
ATOM    711 HG23 ILE    44      28.693 -16.988  32.075  1.00  0.00           H  
ATOM    712  CG1 ILE    44      25.644 -17.566  30.482  1.00  0.00           C  
ATOM    713 HG12 ILE    44      26.109 -17.989  29.595  1.00  0.00           H  
ATOM    714 HG13 ILE    44      24.779 -18.175  30.745  1.00  0.00           H  
ATOM    715  CD1 ILE    44      25.147 -16.161  30.129  1.00  0.00           C  
ATOM    716 HD11 ILE    44      25.967 -15.573  29.732  1.00  0.00           H  
ATOM    717 HD12 ILE    44      24.366 -16.234  29.372  1.00  0.00           H  
ATOM    718 HD13 ILE    44      24.746 -15.665  31.010  1.00  0.00           H  
ATOM    719  C   ILE    44      25.784 -19.674  32.838  1.00  0.00           C  
ATOM    720  O   ILE    44      25.490 -19.295  33.967  1.00  0.00           O  
ATOM    721  N   THR    45      25.209 -20.743  32.269  1.00  0.00           N  
ATOM    722  H   THR    45      25.475 -20.970  31.321  1.00  0.00           H  
ATOM    723  CA  THR    45      24.297 -21.665  32.979  1.00  0.00           C  
ATOM    724  HA  THR    45      23.363 -21.144  33.179  1.00  0.00           H  
ATOM    725  CB  THR    45      23.983 -22.916  32.135  1.00  0.00           C  
ATOM    726  HB  THR    45      23.239 -23.497  32.680  1.00  0.00           H  
ATOM    727  CG2 THR    45      23.410 -22.605  30.754  1.00  0.00           C  
ATOM    728 HG21 THR    45      24.156 -22.119  30.130  1.00  0.00           H  
ATOM    729 HG22 THR    45      23.100 -23.534  30.275  1.00  0.00           H  
ATOM    730 HG23 THR    45      22.543 -21.953  30.855  1.00  0.00           H  
ATOM    731  OG1 THR    45      25.121 -23.734  31.962  1.00  0.00           O  
ATOM    732  HG1 THR    45      25.577 -23.507  31.132  1.00  0.00           H  
ATOM    733  C   THR    45      24.849 -22.142  34.331  1.00  0.00           C  
ATOM    734  O   THR    45      24.079 -22.390  35.259  1.00  0.00           O  
ATOM    735  N   ILE    46      26.178 -22.241  34.462  1.00  0.00           N  
ATOM    736  H   ILE    46      26.740 -22.054  33.639  1.00  0.00           H  
ATOM    737  CA  ILE    46      26.878 -22.580  35.705  1.00  0.00           C  
ATOM    738  HA  ILE    46      26.235 -23.225  36.302  1.00  0.00           H  
ATOM    739  CB  ILE    46      28.171 -23.362  35.377  1.00  0.00           C  
ATOM    740  HB  ILE    46      28.842 -22.679  34.856  1.00  0.00           H  
ATOM    741  CG2 ILE    46      28.885 -23.819  36.664  1.00  0.00           C  
ATOM    742 HG21 ILE    46      28.193 -24.380  37.294  1.00  0.00           H  
ATOM    743 HG22 ILE    46      29.738 -24.449  36.422  1.00  0.00           H  
ATOM    744 HG23 ILE    46      29.232 -22.952  37.228  1.00  0.00           H  
ATOM    745  CG1 ILE    46      27.948 -24.571  34.435  1.00  0.00           C  
ATOM    746 HG12 ILE    46      27.607 -24.212  33.464  1.00  0.00           H  
ATOM    747 HG13 ILE    46      28.907 -25.063  34.266  1.00  0.00           H  
ATOM    748  CD1 ILE    46      26.949 -25.624  34.936  1.00  0.00           C  
ATOM    749 HD11 ILE    46      25.960 -25.180  35.056  1.00  0.00           H  
ATOM    750 HD12 ILE    46      26.879 -26.428  34.203  1.00  0.00           H  
ATOM    751 HD13 ILE    46      27.279 -26.043  35.886  1.00  0.00           H  
ATOM    752  C   ILE    46      27.180 -21.331  36.551  1.00  0.00           C  
ATOM    753  O   ILE    46      27.065 -21.390  37.773  1.00  0.00           O  
ATOM    754  N   ASP    47      27.545 -20.208  35.928  1.00  0.00           N  
ATOM    755  H   ASP    47      27.530 -20.196  34.919  1.00  0.00           H  
ATOM    756  CA  ASP    47      27.966 -18.977  36.619  1.00  0.00           C  
ATOM    757  HA  ASP    47      28.651 -19.259  37.422  1.00  0.00           H  
ATOM    758  CB  ASP    47      28.749 -18.075  35.653  1.00  0.00           C  
ATOM    759  HB2 ASP    47      28.104 -17.781  34.824  1.00  0.00           H  
ATOM    760  HB3 ASP    47      29.054 -17.174  36.184  1.00  0.00           H  
ATOM    761  CG  ASP    47      30.007 -18.764  35.128  1.00  0.00           C  
ATOM    762  OD1 ASP    47      30.122 -18.986  33.904  1.00  0.00           O  
ATOM    763  OD2 ASP    47      30.866 -19.160  35.945  1.00  0.00           O  
ATOM    764  C   ASP    47      26.834 -18.185  37.297  1.00  0.00           C  
ATOM    765  O   ASP    47      27.111 -17.409  38.207  1.00  0.00           O  
ATOM    766  N   PHE    48      25.565 -18.393  36.921  1.00  0.00           N  
ATOM    767  H   PHE    48      25.390 -18.951  36.093  1.00  0.00           H  
ATOM    768  CA  PHE    48      24.422 -17.750  37.595  1.00  0.00           C  
ATOM    769  HA  PHE    48      24.564 -16.670  37.573  1.00  0.00           H  
ATOM    770  CB  PHE    48      23.120 -18.107  36.855  1.00  0.00           C  
ATOM    771  HB2 PHE    48      22.939 -19.174  36.994  1.00  0.00           H  
ATOM    772  HB3 PHE    48      22.300 -17.576  37.341  1.00  0.00           H  
ATOM    773  CG  PHE    48      23.036 -17.796  35.368  1.00  0.00           C  
ATOM    774  CD1 PHE    48      23.531 -16.585  34.848  1.00  0.00           C  
ATOM    775  HD1 PHE    48      24.005 -15.868  35.504  1.00  0.00           H  
ATOM    776  CE1 PHE    48      23.380 -16.291  33.481  1.00  0.00           C  
ATOM    777  HE1 PHE    48      23.746 -15.355  33.088  1.00  0.00           H  
ATOM    778  CZ  PHE    48      22.734 -17.202  32.627  1.00  0.00           C  
ATOM    779  HZ  PHE    48      22.610 -16.969  31.579  1.00  0.00           H  
ATOM    780  CE2 PHE    48      22.240 -18.412  33.141  1.00  0.00           C  
ATOM    781  HE2 PHE    48      21.738 -19.110  32.487  1.00  0.00           H  
ATOM    782  CD2 PHE    48      22.387 -18.705  34.508  1.00  0.00           C  
ATOM    783  HD2 PHE    48      21.996 -19.632  34.902  1.00  0.00           H  
ATOM    784  C   PHE    48      24.255 -18.156  39.077  1.00  0.00           C  
ATOM    785  O   PHE    48      23.605 -17.450  39.851  1.00  0.00           O  
ATOM    786  N   ASN    49      24.779 -19.325  39.461  1.00  0.00           N  
ATOM    787  H   ASN    49      25.378 -19.796  38.800  1.00  0.00           H  
ATOM    788  CA  ASN    49      24.457 -20.024  40.708  1.00  0.00           C  
ATOM    789  HA  ASN    49      23.401 -19.853  40.929  1.00  0.00           H  
ATOM    790  CB  ASN    49      24.639 -21.539  40.491  1.00  0.00           C  
ATOM    791  HB2 ASN    49      25.691 -21.755  40.300  1.00  0.00           H  
ATOM    792  HB3 ASN    49      24.347 -22.066  41.399  1.00  0.00           H  
ATOM    793  CG  ASN    49      23.797 -22.071  39.346  1.00  0.00           C  
ATOM    794  OD1 ASN    49      22.618 -22.344  39.485  1.00  0.00           O  
ATOM    795  ND2 ASN    49      24.386 -22.222  38.184  1.00  0.00           N  
ATOM    796 HD21 ASN    49      25.360 -21.970  38.092  1.00  0.00           H  
ATOM    797 HD22 ASN    49      23.828 -22.469  37.378  1.00  0.00           H  
ATOM    798  C   ASN    49      25.256 -19.488  41.914  1.00  0.00           C  
ATOM    799  O   ASN    49      26.239 -20.094  42.341  1.00  0.00           O  
ATOM    800  N   LEU    50      24.806 -18.360  42.468  1.00  0.00           N  
ATOM    801  H   LEU    50      24.012 -17.906  42.032  1.00  0.00           H  
ATOM    802  CA  LEU    50      25.393 -17.672  43.623  1.00  0.00           C  
ATOM    803  HA  LEU    50      25.938 -18.396  44.230  1.00  0.00           H  
ATOM    804  CB  LEU    50      26.385 -16.620  43.079  1.00  0.00           C  
ATOM    805  HB2 LEU    50      27.119 -17.131  42.453  1.00  0.00           H  
ATOM    806  HB3 LEU    50      25.827 -15.935  42.438  1.00  0.00           H  
ATOM    807  CG  LEU    50      27.141 -15.781  44.126  1.00  0.00           C  
ATOM    808  HG  LEU    50      26.431 -15.232  44.741  1.00  0.00           H  
ATOM    809  CD1 LEU    50      28.029 -16.638  45.031  1.00  0.00           C  
ATOM    810 HD11 LEU    50      28.730 -17.216  44.429  1.00  0.00           H  
ATOM    811 HD12 LEU    50      28.578 -15.993  45.717  1.00  0.00           H  
ATOM    812 HD13 LEU    50      27.420 -17.317  45.626  1.00  0.00           H  
ATOM    813  CD2 LEU    50      28.032 -14.761  43.418  1.00  0.00           C  
ATOM    814 HD21 LEU    50      27.423 -14.137  42.764  1.00  0.00           H  
ATOM    815 HD22 LEU    50      28.503 -14.114  44.159  1.00  0.00           H  
ATOM    816 HD23 LEU    50      28.794 -15.268  42.827  1.00  0.00           H  
ATOM    817  C   LEU    50      24.290 -17.052  44.502  1.00  0.00           C  
ATOM    818  O   LEU    50      23.208 -16.745  44.002  1.00  0.00           O  
ATOM    819  N   ASP    51      24.564 -16.851  45.794  1.00  0.00           N  
ATOM    820  H   ASP    51      25.416 -17.245  46.187  1.00  0.00           H  
ATOM    821  CA  ASP    51      23.660 -16.216  46.767  1.00  0.00           C  
ATOM    822  HA  ASP    51      22.765 -16.834  46.847  1.00  0.00           H  
ATOM    823  CB  ASP    51      24.325 -16.163  48.160  1.00  0.00           C  
ATOM    824  HB2 ASP    51      25.103 -15.397  48.141  1.00  0.00           H  
ATOM    825  HB3 ASP    51      23.575 -15.848  48.888  1.00  0.00           H  
ATOM    826  CG  ASP    51      24.976 -17.475  48.632  1.00  0.00           C  
ATOM    827  OD1 ASP    51      24.571 -17.967  49.711  1.00  0.00           O  
ATOM    828  OD2 ASP    51      25.896 -17.965  47.933  1.00  0.00           O  
ATOM    829  C   ASP    51      23.204 -14.803  46.342  1.00  0.00           C  
ATOM    830  O   ASP    51      22.056 -14.426  46.583  1.00  0.00           O  
ATOM    831  N   ASP    52      24.064 -14.064  45.629  1.00  0.00           N  
ATOM    832  H   ASP    52      24.995 -14.434  45.525  1.00  0.00           H  
ATOM    833  CA  ASP    52      23.735 -12.870  44.831  1.00  0.00           C  
ATOM    834  HA  ASP    52      23.122 -12.209  45.446  1.00  0.00           H  
ATOM    835  CB  ASP    52      25.027 -12.106  44.473  1.00  0.00           C  
ATOM    836  HB2 ASP    52      25.687 -12.773  43.915  1.00  0.00           H  
ATOM    837  HB3 ASP    52      24.768 -11.270  43.821  1.00  0.00           H  
ATOM    838  CG  ASP    52      25.779 -11.531  45.681  1.00  0.00           C  
ATOM    839  OD1 ASP    52      27.028 -11.628  45.681  1.00  0.00           O  
ATOM    840  OD2 ASP    52      25.115 -10.944  46.565  1.00  0.00           O  
ATOM    841  C   ASP    52      22.898 -13.233  43.578  1.00  0.00           C  
ATOM    842  O   ASP    52      23.271 -12.971  42.427  1.00  0.00           O  
ATOM    843  N   ILE    53      21.765 -13.907  43.791  1.00  0.00           N  
ATOM    844  H   ILE    53      21.554 -14.141  44.756  1.00  0.00           H  
ATOM    845  CA  ILE    53      20.911 -14.460  42.736  1.00  0.00           C  
ATOM    846  HA  ILE    53      21.573 -15.024  42.077  1.00  0.00           H  
ATOM    847  CB  ILE    53      19.909 -15.483  43.317  1.00  0.00           C  
ATOM    848  HB  ILE    53      20.496 -16.252  43.823  1.00  0.00           H  
ATOM    849  CG2 ILE    53      18.946 -14.879  44.358  1.00  0.00           C  
ATOM    850 HG21 ILE    53      18.265 -14.172  43.885  1.00  0.00           H  
ATOM    851 HG22 ILE    53      18.372 -15.668  44.840  1.00  0.00           H  
ATOM    852 HG23 ILE    53      19.512 -14.361  45.133  1.00  0.00           H  
ATOM    853  CG1 ILE    53      19.135 -16.164  42.166  1.00  0.00           C  
ATOM    854 HG12 ILE    53      18.438 -15.455  41.717  1.00  0.00           H  
ATOM    855 HG13 ILE    53      19.849 -16.470  41.399  1.00  0.00           H  
ATOM    856  CD1 ILE    53      18.360 -17.416  42.596  1.00  0.00           C  
ATOM    857 HD11 ILE    53      17.554 -17.149  43.279  1.00  0.00           H  
ATOM    858 HD12 ILE    53      17.927 -17.890  41.715  1.00  0.00           H  
ATOM    859 HD13 ILE    53      19.035 -18.121  43.082  1.00  0.00           H  
ATOM    860  C   ILE    53      20.261 -13.349  41.895  1.00  0.00           C  
ATOM    861  O   ILE    53      19.561 -12.469  42.399  1.00  0.00           O  
ATOM    862  N   GLN    54      20.491 -13.392  40.581  1.00  0.00           N  
ATOM    863  H   GLN    54      21.082 -14.140  40.244  1.00  0.00           H  
ATOM    864  CA  GLN    54      20.180 -12.305  39.641  1.00  0.00           C  
ATOM    865  HA  GLN    54      20.394 -11.364  40.149  1.00  0.00           H  
ATOM    866  CB  GLN    54      21.123 -12.385  38.424  1.00  0.00           C  
ATOM    867  HB2 GLN    54      20.844 -13.239  37.808  1.00  0.00           H  
ATOM    868  HB3 GLN    54      20.976 -11.486  37.826  1.00  0.00           H  
ATOM    869  CG  GLN    54      22.620 -12.480  38.785  1.00  0.00           C  
ATOM    870  HG2 GLN    54      23.197 -11.964  38.018  1.00  0.00           H  
ATOM    871  HG3 GLN    54      22.817 -11.988  39.739  1.00  0.00           H  
ATOM    872  CD  GLN    54      23.096 -13.929  38.817  1.00  0.00           C  
ATOM    873  OE1 GLN    54      23.193 -14.579  37.788  1.00  0.00           O  
ATOM    874  NE2 GLN    54      23.360 -14.496  39.974  1.00  0.00           N  
ATOM    875 HE21 GLN    54      23.391 -13.948  40.835  1.00  0.00           H  
ATOM    876 HE22 GLN    54      23.620 -15.477  39.962  1.00  0.00           H  
ATOM    877  C   GLN    54      18.688 -12.255  39.240  1.00  0.00           C  
ATOM    878  O   GLN    54      18.335 -12.405  38.072  1.00  0.00           O  
ATOM    879  N   GLY    55      17.796 -12.072  40.219  1.00  0.00           N  
ATOM    880  H   GLY    55      18.163 -11.980  41.162  1.00  0.00           H  
ATOM    881  CA  GLY    55      16.340 -12.062  40.028  1.00  0.00           C  
ATOM    882  HA2 GLY    55      16.028 -13.039  39.660  1.00  0.00           H  
ATOM    883  HA3 GLY    55      15.853 -11.890  40.988  1.00  0.00           H  
ATOM    884  C   GLY    55      15.857 -10.980  39.053  1.00  0.00           C  
ATOM    885  O   GLY    55      16.094  -9.790  39.268  1.00  0.00           O  
ATOM    886  N   ALA    56      15.185 -11.399  37.978  1.00  0.00           N  
ATOM    887  H   ALA    56      15.054 -12.388  37.856  1.00  0.00           H  
ATOM    888  CA  ALA    56      14.778 -10.533  36.873  1.00  0.00           C  
ATOM    889  HA  ALA    56      15.646  -9.938  36.591  1.00  0.00           H  
ATOM    890  CB  ALA    56      14.406 -11.415  35.674  1.00  0.00           C  
ATOM    891  HB1 ALA    56      13.537 -12.028  35.917  1.00  0.00           H  
ATOM    892  HB2 ALA    56      14.168 -10.788  34.814  1.00  0.00           H  
ATOM    893  HB3 ALA    56      15.248 -12.058  35.414  1.00  0.00           H  
ATOM    894  C   ALA    56      13.646  -9.540  37.211  1.00  0.00           C  
ATOM    895  O   ALA    56      12.807  -9.781  38.080  1.00  0.00           O  
ATOM    896  N   SER    57      13.622  -8.433  36.467  1.00  0.00           N  
ATOM    897  H   SER    57      14.328  -8.336  35.757  1.00  0.00           H  
ATOM    898  CA  SER    57      12.569  -7.409  36.466  1.00  0.00           C  
ATOM    899  HA  SER    57      12.271  -7.197  37.493  1.00  0.00           H  
ATOM    900  CB  SER    57      13.154  -6.130  35.857  1.00  0.00           C  
ATOM    901  HB2 SER    57      12.407  -5.334  35.869  1.00  0.00           H  
ATOM    902  HB3 SER    57      14.014  -5.813  36.449  1.00  0.00           H  
ATOM    903  OG  SER    57      13.566  -6.381  34.525  1.00  0.00           O  
ATOM    904  HG  SER    57      14.418  -5.930  34.362  1.00  0.00           H  
ATOM    905  C   SER    57      11.313  -7.841  35.686  1.00  0.00           C  
ATOM    906  O   SER    57      11.310  -8.837  34.961  1.00  0.00           O  
ATOM    907  N   GLU    58      10.234  -7.059  35.782  1.00  0.00           N  
ATOM    908  H   GLU    58      10.297  -6.219  36.360  1.00  0.00           H  
ATOM    909  CA  GLU    58       8.934  -7.333  35.147  1.00  0.00           C  
ATOM    910  HA  GLU    58       8.576  -8.303  35.493  1.00  0.00           H  
ATOM    911  CB  GLU    58       7.903  -6.255  35.544  1.00  0.00           C  
ATOM    912  HB2 GLU    58       8.108  -5.334  34.996  1.00  0.00           H  
ATOM    913  HB3 GLU    58       6.926  -6.611  35.214  1.00  0.00           H  
ATOM    914  CG  GLU    58       7.800  -5.927  37.046  1.00  0.00           C  
ATOM    915  HG2 GLU    58       6.751  -5.712  37.267  1.00  0.00           H  
ATOM    916  HG3 GLU    58       8.080  -6.803  37.636  1.00  0.00           H  
ATOM    917  CD  GLU    58       8.653  -4.711  37.457  1.00  0.00           C  
ATOM    918  OE1 GLU    58       8.104  -3.828  38.152  1.00  0.00           O  
ATOM    919  OE2 GLU    58       9.844  -4.668  37.066  1.00  0.00           O  
ATOM    920  C   GLU    58       9.014  -7.385  33.611  1.00  0.00           C  
ATOM    921  O   GLU    58       8.302  -8.156  32.962  1.00  0.00           O  
ATOM    922  N   ILE    59       9.917  -6.595  33.019  1.00  0.00           N  
ATOM    923  H   ILE    59      10.489  -6.023  33.624  1.00  0.00           H  
ATOM    924  CA  ILE    59      10.217  -6.600  31.577  1.00  0.00           C  
ATOM    925  HA  ILE    59       9.257  -6.631  31.062  1.00  0.00           H  
ATOM    926  CB  ILE    59      10.895  -5.261  31.181  1.00  0.00           C  
ATOM    927  HB  ILE    59      10.214  -4.460  31.474  1.00  0.00           H  
ATOM    928  CG2 ILE    59      12.209  -5.023  31.940  1.00  0.00           C  
ATOM    929 HG21 ILE    59      12.894  -5.853  31.780  1.00  0.00           H  
ATOM    930 HG22 ILE    59      12.677  -4.098  31.606  1.00  0.00           H  
ATOM    931 HG23 ILE    59      12.011  -4.925  33.007  1.00  0.00           H  
ATOM    932  CG1 ILE    59      11.168  -5.080  29.672  1.00  0.00           C  
ATOM    933 HG12 ILE    59      11.644  -4.111  29.516  1.00  0.00           H  
ATOM    934 HG13 ILE    59      11.860  -5.844  29.323  1.00  0.00           H  
ATOM    935  CD1 ILE    59       9.898  -5.106  28.813  1.00  0.00           C  
ATOM    936 HD11 ILE    59       9.209  -4.328  29.145  1.00  0.00           H  
ATOM    937 HD12 ILE    59      10.163  -4.925  27.771  1.00  0.00           H  
ATOM    938 HD13 ILE    59       9.407  -6.076  28.884  1.00  0.00           H  
ATOM    939  C   ILE    59      10.957  -7.882  31.127  1.00  0.00           C  
ATOM    940  O   ILE    59      11.063  -8.147  29.930  1.00  0.00           O  
ATOM    941  N   GLY    60      11.350  -8.753  32.067  1.00  0.00           N  
ATOM    942  H   GLY    60      11.250  -8.486  33.042  1.00  0.00           H  
ATOM    943  CA  GLY    60      11.746 -10.147  31.817  1.00  0.00           C  
ATOM    944  HA2 GLY    60      12.586 -10.168  31.125  1.00  0.00           H  
ATOM    945  HA3 GLY    60      12.059 -10.596  32.759  1.00  0.00           H  
ATOM    946  C   GLY    60      10.635 -11.024  31.220  1.00  0.00           C  
ATOM    947  O   GLY    60      10.896 -12.146  30.807  1.00  0.00           O  
ATOM    948  N   SER    61       9.415 -10.497  31.089  1.00  0.00           N  
ATOM    949  H   SER    61       9.269  -9.583  31.491  1.00  0.00           H  
ATOM    950  CA  SER    61       8.337 -11.012  30.227  1.00  0.00           C  
ATOM    951  HA  SER    61       8.255 -12.085  30.403  1.00  0.00           H  
ATOM    952  CB  SER    61       7.009 -10.368  30.661  1.00  0.00           C  
ATOM    953  HB2 SER    61       6.216 -10.672  29.977  1.00  0.00           H  
ATOM    954  HB3 SER    61       6.752 -10.730  31.657  1.00  0.00           H  
ATOM    955  OG  SER    61       7.077  -8.951  30.702  1.00  0.00           O  
ATOM    956  HG  SER    61       7.460  -8.676  31.558  1.00  0.00           H  
ATOM    957  C   SER    61       8.610 -10.849  28.709  1.00  0.00           C  
ATOM    958  O   SER    61       7.682 -10.679  27.919  1.00  0.00           O  
ATOM    959  N   THR    62       9.880 -10.917  28.288  1.00  0.00           N  
ATOM    960  H   THR    62      10.570 -11.248  28.953  1.00  0.00           H  
ATOM    961  CA  THR    62      10.362 -10.682  26.910  1.00  0.00           C  
ATOM    962  HA  THR    62       9.545 -10.873  26.216  1.00  0.00           H  
ATOM    963  CB  THR    62      10.831  -9.220  26.727  1.00  0.00           C  
ATOM    964  HB  THR    62      11.823  -9.113  27.165  1.00  0.00           H  
ATOM    965  CG2 THR    62      10.879  -8.770  25.260  1.00  0.00           C  
ATOM    966 HG21 THR    62      10.021  -9.164  24.717  1.00  0.00           H  
ATOM    967 HG22 THR    62      10.852  -7.681  25.203  1.00  0.00           H  
ATOM    968 HG23 THR    62      11.806  -9.097  24.793  1.00  0.00           H  
ATOM    969  OG1 THR    62       9.988  -8.294  27.369  1.00  0.00           O  
ATOM    970  HG1 THR    62      10.181  -8.362  28.319  1.00  0.00           H  
ATOM    971  C   THR    62      11.511 -11.652  26.574  1.00  0.00           C  
ATOM    972  O   THR    62      11.942 -12.415  27.434  1.00  0.00           O  
ATOM    973  N   LEU    63      12.018 -11.628  25.334  1.00  0.00           N  
ATOM    974  H   LEU    63      11.628 -10.980  24.673  1.00  0.00           H  
ATOM    975  CA  LEU    63      13.164 -12.438  24.889  1.00  0.00           C  
ATOM    976  HA  LEU    63      12.893 -13.492  24.976  1.00  0.00           H  
ATOM    977  CB  LEU    63      13.519 -12.146  23.416  1.00  0.00           C  
ATOM    978  HB2 LEU    63      14.081 -11.212  23.373  1.00  0.00           H  
ATOM    979  HB3 LEU    63      14.192 -12.942  23.090  1.00  0.00           H  
ATOM    980  CG  LEU    63      12.362 -12.037  22.404  1.00  0.00           C  
ATOM    981  HG  LEU    63      11.876 -11.067  22.520  1.00  0.00           H  
ATOM    982  CD1 LEU    63      12.934 -12.124  20.988  1.00  0.00           C  
ATOM    983 HD11 LEU    63      13.395 -13.103  20.834  1.00  0.00           H  
ATOM    984 HD12 LEU    63      12.143 -11.984  20.254  1.00  0.00           H  
ATOM    985 HD13 LEU    63      13.687 -11.351  20.846  1.00  0.00           H  
ATOM    986  CD2 LEU    63      11.307 -13.125  22.584  1.00  0.00           C  
ATOM    987 HD21 LEU    63      10.653 -12.890  23.422  1.00  0.00           H  
ATOM    988 HD22 LEU    63      10.702 -13.227  21.685  1.00  0.00           H  
ATOM    989 HD23 LEU    63      11.808 -14.064  22.798  1.00  0.00           H  
ATOM    990  C   LEU    63      14.407 -12.207  25.765  1.00  0.00           C  
ATOM    991  O   LEU    63      14.610 -11.094  26.264  1.00  0.00           O  
ATOM    992  N   LEU    64      15.253 -13.230  25.928  1.00  0.00           N  
ATOM    993  H   LEU    64      15.111 -14.090  25.389  1.00  0.00           H  
ATOM    994  CA  LEU    64      16.359 -13.209  26.885  1.00  0.00           C  
ATOM    995  HA  LEU    64      16.192 -12.382  27.570  1.00  0.00           H  
ATOM    996  CB  LEU    64      16.290 -14.490  27.740  1.00  0.00           C  
ATOM    997  HB2 LEU    64      15.321 -14.516  28.240  1.00  0.00           H  
ATOM    998  HB3 LEU    64      16.348 -15.354  27.077  1.00  0.00           H  
ATOM    999  CG  LEU    64      17.403 -14.610  28.800  1.00  0.00           C  
ATOM   1000  HG  LEU    64      18.367 -14.724  28.307  1.00  0.00           H  
ATOM   1001  CD1 LEU    64      17.471 -13.383  29.715  1.00  0.00           C  
ATOM   1002 HD11 LEU    64      16.489 -13.191  30.149  1.00  0.00           H  
ATOM   1003 HD12 LEU    64      18.184 -13.555  30.518  1.00  0.00           H  
ATOM   1004 HD13 LEU    64      17.805 -12.512  29.157  1.00  0.00           H  
ATOM   1005  CD2 LEU    64      17.173 -15.842  29.673  1.00  0.00           C  
ATOM   1006 HD21 LEU    64      17.147 -16.734  29.048  1.00  0.00           H  
ATOM   1007 HD22 LEU    64      17.983 -15.944  30.394  1.00  0.00           H  
ATOM   1008 HD23 LEU    64      16.225 -15.751  30.205  1.00  0.00           H  
ATOM   1009  C   LEU    64      17.722 -13.012  26.188  1.00  0.00           C  
ATOM   1010  O   LEU    64      18.356 -13.993  25.809  1.00  0.00           O  
ATOM   1011  N   PRO    65      18.267 -11.781  26.094  1.00  0.00           N  
ATOM   1012  CD  PRO    65      17.664 -10.530  26.524  1.00  0.00           C  
ATOM   1013  HD2 PRO    65      17.258 -10.593  27.532  1.00  0.00           H  
ATOM   1014  HD3 PRO    65      16.888 -10.246  25.814  1.00  0.00           H  
ATOM   1015  CG  PRO    65      18.785  -9.502  26.484  1.00  0.00           C  
ATOM   1016  HG2 PRO    65      19.363  -9.559  27.405  1.00  0.00           H  
ATOM   1017  HG3 PRO    65      18.400  -8.497  26.321  1.00  0.00           H  
ATOM   1018  CB  PRO    65      19.629  -9.986  25.310  1.00  0.00           C  
ATOM   1019  HB2 PRO    65      20.647  -9.597  25.359  1.00  0.00           H  
ATOM   1020  HB3 PRO    65      19.156  -9.686  24.374  1.00  0.00           H  
ATOM   1021  CA  PRO    65      19.562 -11.512  25.452  1.00  0.00           C  
ATOM   1022  HA  PRO    65      19.564 -11.960  24.456  1.00  0.00           H  
ATOM   1023  C   PRO    65      20.792 -12.075  26.194  1.00  0.00           C  
ATOM   1024  O   PRO    65      21.916 -11.838  25.762  1.00  0.00           O  
ATOM   1025  N   SER    66      20.613 -12.786  27.317  1.00  0.00           N  
ATOM   1026  H   SER    66      19.670 -12.910  27.649  1.00  0.00           H  
ATOM   1027  CA  SER    66      21.651 -13.667  27.888  1.00  0.00           C  
ATOM   1028  HA  SER    66      22.611 -13.152  27.880  1.00  0.00           H  
ATOM   1029  CB  SER    66      21.321 -14.040  29.335  1.00  0.00           C  
ATOM   1030  HB2 SER    66      20.387 -14.600  29.365  1.00  0.00           H  
ATOM   1031  HB3 SER    66      22.117 -14.666  29.744  1.00  0.00           H  
ATOM   1032  OG  SER    66      21.195 -12.875  30.123  1.00  0.00           O  
ATOM   1033  HG  SER    66      22.085 -12.664  30.476  1.00  0.00           H  
ATOM   1034  C   SER    66      21.819 -14.959  27.081  1.00  0.00           C  
ATOM   1035  O   SER    66      22.839 -15.628  27.217  1.00  0.00           O  
ATOM   1036  N   MET    67      20.824 -15.300  26.258  1.00  0.00           N  
ATOM   1037  H   MET    67      20.025 -14.678  26.207  1.00  0.00           H  
ATOM   1038  CA  MET    67      20.869 -16.306  25.201  1.00  0.00           C  
ATOM   1039  HA  MET    67      21.674 -17.000  25.415  1.00  0.00           H  
ATOM   1040  CB  MET    67      19.553 -17.102  25.202  1.00  0.00           C  
ATOM   1041  HB2 MET    67      18.722 -16.453  24.922  1.00  0.00           H  
ATOM   1042  HB3 MET    67      19.628 -17.897  24.466  1.00  0.00           H  
ATOM   1043  CG  MET    67      19.269 -17.739  26.571  1.00  0.00           C  
ATOM   1044  HG2 MET    67      20.208 -18.107  26.982  1.00  0.00           H  
ATOM   1045  HG3 MET    67      18.884 -16.976  27.248  1.00  0.00           H  
ATOM   1046  SD  MET    67      18.115 -19.137  26.537  1.00  0.00           S  
ATOM   1047  CE  MET    67      16.563 -18.267  26.193  1.00  0.00           C  
ATOM   1048  HE1 MET    67      16.696 -17.596  25.348  1.00  0.00           H  
ATOM   1049  HE2 MET    67      15.781 -18.990  25.958  1.00  0.00           H  
ATOM   1050  HE3 MET    67      16.261 -17.686  27.062  1.00  0.00           H  
ATOM   1051  C   MET    67      21.163 -15.649  23.835  1.00  0.00           C  
ATOM   1052  O   MET    67      21.331 -14.432  23.742  1.00  0.00           O  
ATOM   1053  N   SER    68      21.261 -16.440  22.764  1.00  0.00           N  
ATOM   1054  H   SER    68      21.101 -17.431  22.864  1.00  0.00           H  
ATOM   1055  CA  SER    68      21.645 -15.956  21.428  1.00  0.00           C  
ATOM   1056  HA  SER    68      21.287 -14.933  21.314  1.00  0.00           H  
ATOM   1057  CB  SER    68      23.179 -15.926  21.327  1.00  0.00           C  
ATOM   1058  HB2 SER    68      23.473 -15.432  20.400  1.00  0.00           H  
ATOM   1059  HB3 SER    68      23.582 -15.351  22.162  1.00  0.00           H  
ATOM   1060  OG  SER    68      23.734 -17.224  21.351  1.00  0.00           O  
ATOM   1061  HG  SER    68      24.094 -17.409  20.446  1.00  0.00           H  
ATOM   1062  C   SER    68      21.009 -16.779  20.296  1.00  0.00           C  
ATOM   1063  O   SER    68      20.369 -17.799  20.542  1.00  0.00           O  
ATOM   1064  N   ILE    69      21.189 -16.340  19.042  1.00  0.00           N  
ATOM   1065  H   ILE    69      21.766 -15.525  18.916  1.00  0.00           H  
ATOM   1066  CA  ILE    69      20.640 -16.970  17.817  1.00  0.00           C  
ATOM   1067  HA  ILE    69      19.552 -16.944  17.892  1.00  0.00           H  
ATOM   1068  CB  ILE    69      21.083 -16.112  16.602  1.00  0.00           C  
ATOM   1069  HB  ILE    69      20.912 -15.064  16.860  1.00  0.00           H  
ATOM   1070  CG2 ILE    69      22.589 -16.248  16.302  1.00  0.00           C  
ATOM   1071 HG21 ILE    69      22.817 -17.252  15.939  1.00  0.00           H  
ATOM   1072 HG22 ILE    69      22.883 -15.528  15.539  1.00  0.00           H  
ATOM   1073 HG23 ILE    69      23.181 -16.061  17.199  1.00  0.00           H  
ATOM   1074  CG1 ILE    69      20.297 -16.390  15.303  1.00  0.00           C  
ATOM   1075 HG12 ILE    69      20.813 -15.921  14.463  1.00  0.00           H  
ATOM   1076 HG13 ILE    69      20.241 -17.459  15.105  1.00  0.00           H  
ATOM   1077  CD1 ILE    69      18.888 -15.798  15.354  1.00  0.00           C  
ATOM   1078 HD11 ILE    69      18.946 -14.728  15.550  1.00  0.00           H  
ATOM   1079 HD12 ILE    69      18.388 -15.958  14.398  1.00  0.00           H  
ATOM   1080 HD13 ILE    69      18.309 -16.275  16.142  1.00  0.00           H  
ATOM   1081  C   ILE    69      21.041 -18.453  17.655  1.00  0.00           C  
ATOM   1082  O   ILE    69      20.367 -19.233  16.980  1.00  0.00           O  
ATOM   1083  N   ASP    70      22.144 -18.833  18.296  1.00  0.00           N  
ATOM   1084  H   ASP    70      22.681 -18.096  18.740  1.00  0.00           H  
ATOM   1085  CA  ASP    70      22.734 -20.167  18.394  1.00  0.00           C  
ATOM   1086  HA  ASP    70      22.763 -20.604  17.397  1.00  0.00           H  
ATOM   1087  CB  ASP    70      24.193 -20.050  18.898  1.00  0.00           C  
ATOM   1088  HB2 ASP    70      24.179 -20.082  19.990  1.00  0.00           H  
ATOM   1089  HB3 ASP    70      24.749 -20.926  18.560  1.00  0.00           H  
ATOM   1090  CG  ASP    70      24.951 -18.772  18.506  1.00  0.00           C  
ATOM   1091  OD1 ASP    70      26.013 -18.897  17.861  1.00  0.00           O  
ATOM   1092  OD2 ASP    70      24.523 -17.675  18.947  1.00  0.00           O  
ATOM   1093  C   ASP    70      21.961 -21.136  19.315  1.00  0.00           C  
ATOM   1094  O   ASP    70      22.320 -22.311  19.378  1.00  0.00           O  
ATOM   1095  N   VAL    71      20.962 -20.656  20.075  1.00  0.00           N  
ATOM   1096  H   VAL    71      20.730 -19.674  19.989  1.00  0.00           H  
ATOM   1097  CA  VAL    71      20.289 -21.445  21.128  1.00  0.00           C  
ATOM   1098  HA  VAL    71      20.229 -22.475  20.778  1.00  0.00           H  
ATOM   1099  CB  VAL    71      21.167 -21.457  22.403  1.00  0.00           C  
ATOM   1100  HB  VAL    71      22.147 -21.852  22.130  1.00  0.00           H  
ATOM   1101  CG1 VAL    71      21.392 -20.066  23.011  1.00  0.00           C  
ATOM   1102 HG11 VAL    71      20.440 -19.643  23.325  1.00  0.00           H  
ATOM   1103 HG12 VAL    71      22.049 -20.152  23.876  1.00  0.00           H  
ATOM   1104 HG13 VAL    71      21.867 -19.411  22.281  1.00  0.00           H  
ATOM   1105  CG2 VAL    71      20.610 -22.372  23.499  1.00  0.00           C  
ATOM   1106 HG21 VAL    71      20.423 -23.363  23.087  1.00  0.00           H  
ATOM   1107 HG22 VAL    71      21.333 -22.457  24.311  1.00  0.00           H  
ATOM   1108 HG23 VAL    71      19.677 -21.970  23.896  1.00  0.00           H  
ATOM   1109  C   VAL    71      18.836 -21.035  21.436  1.00  0.00           C  
ATOM   1110  O   VAL    71      18.026 -21.913  21.717  1.00  0.00           O  
ATOM   1111  N   GLU    72      18.467 -19.749  21.378  1.00  0.00           N  
ATOM   1112  H   GLU    72      19.145 -19.053  21.095  1.00  0.00           H  
ATOM   1113  CA  GLU    72      17.079 -19.304  21.601  1.00  0.00           C  
ATOM   1114  HA  GLU    72      16.632 -19.955  22.355  1.00  0.00           H  
ATOM   1115  CB  GLU    72      17.051 -17.869  22.179  1.00  0.00           C  
ATOM   1116  HB2 GLU    72      17.757 -17.810  23.005  1.00  0.00           H  
ATOM   1117  HB3 GLU    72      17.377 -17.171  21.410  1.00  0.00           H  
ATOM   1118  CG  GLU    72      15.663 -17.453  22.707  1.00  0.00           C  
ATOM   1119  HG2 GLU    72      14.935 -17.610  21.915  1.00  0.00           H  
ATOM   1120  HG3 GLU    72      15.385 -18.112  23.531  1.00  0.00           H  
ATOM   1121  CD  GLU    72      15.576 -15.976  23.148  1.00  0.00           C  
ATOM   1122  OE1 GLU    72      15.308 -15.704  24.343  1.00  0.00           O  
ATOM   1123  OE2 GLU    72      15.707 -15.104  22.263  1.00  0.00           O  
ATOM   1124  C   GLU    72      16.244 -19.453  20.312  1.00  0.00           C  
ATOM   1125  O   GLU    72      16.575 -18.888  19.263  1.00  0.00           O  
ATOM   1126  N   ASP    73      15.133 -20.190  20.377  1.00  0.00           N  
ATOM   1127  H   ASP    73      14.836 -20.577  21.267  1.00  0.00           H  
ATOM   1128  CA  ASP    73      14.170 -20.293  19.272  1.00  0.00           C  
ATOM   1129  HA  ASP    73      14.710 -20.549  18.361  1.00  0.00           H  
ATOM   1130  CB  ASP    73      13.132 -21.401  19.537  1.00  0.00           C  
ATOM   1131  HB2 ASP    73      12.501 -21.490  18.651  1.00  0.00           H  
ATOM   1132  HB3 ASP    73      13.660 -22.348  19.659  1.00  0.00           H  
ATOM   1133  CG  ASP    73      12.237 -21.180  20.766  1.00  0.00           C  
ATOM   1134  OD1 ASP    73      12.702 -20.523  21.727  1.00  0.00           O  
ATOM   1135  OD2 ASP    73      11.086 -21.665  20.720  1.00  0.00           O  
ATOM   1136  C   ASP    73      13.467 -18.950  19.036  1.00  0.00           C  
ATOM   1137  O   ASP    73      13.283 -18.542  17.891  1.00  0.00           O  
ATOM   1138  N   MET    74      13.161 -18.214  20.106  1.00  0.00           N  
ATOM   1139  H   MET    74      13.223 -18.683  21.008  1.00  0.00           H  
ATOM   1140  CA  MET    74      12.560 -16.883  20.037  1.00  0.00           C  
ATOM   1141  HA  MET    74      11.665 -16.976  19.433  1.00  0.00           H  
ATOM   1142  CB  MET    74      12.129 -16.392  21.420  1.00  0.00           C  
ATOM   1143  HB2 MET    74      13.001 -16.028  21.963  1.00  0.00           H  
ATOM   1144  HB3 MET    74      11.448 -15.561  21.249  1.00  0.00           H  
ATOM   1145  CG  MET    74      11.399 -17.425  22.288  1.00  0.00           C  
ATOM   1146  HG2 MET    74      10.617 -17.893  21.691  1.00  0.00           H  
ATOM   1147  HG3 MET    74      12.099 -18.204  22.590  1.00  0.00           H  
ATOM   1148  SD  MET    74      10.634 -16.732  23.783  1.00  0.00           S  
ATOM   1149  CE  MET    74      12.124 -16.408  24.769  1.00  0.00           C  
ATOM   1150  HE1 MET    74      12.757 -15.684  24.259  1.00  0.00           H  
ATOM   1151  HE2 MET    74      11.841 -16.010  25.743  1.00  0.00           H  
ATOM   1152  HE3 MET    74      12.685 -17.333  24.905  1.00  0.00           H  
ATOM   1153  C   MET    74      13.461 -15.843  19.348  1.00  0.00           C  
ATOM   1154  O   MET    74      12.958 -15.015  18.588  1.00  0.00           O  
ATOM   1155  N   ALA    75      14.789 -15.928  19.493  1.00  0.00           N  
ATOM   1156  H   ALA    75      15.162 -16.539  20.206  1.00  0.00           H  
ATOM   1157  CA  ALA    75      15.734 -15.143  18.690  1.00  0.00           C  
ATOM   1158  HA  ALA    75      15.481 -14.088  18.799  1.00  0.00           H  
ATOM   1159  CB  ALA    75      17.161 -15.354  19.215  1.00  0.00           C  
ATOM   1160  HB1 ALA    75      17.436 -16.406  19.142  1.00  0.00           H  
ATOM   1161  HB2 ALA    75      17.859 -14.763  18.624  1.00  0.00           H  
ATOM   1162  HB3 ALA    75      17.227 -15.032  20.254  1.00  0.00           H  
ATOM   1163  C   ALA    75      15.665 -15.489  17.191  1.00  0.00           C  
ATOM   1164  O   ALA    75      16.083 -14.689  16.357  1.00  0.00           O  
ATOM   1165  N   ASN    76      15.129 -16.658  16.835  1.00  0.00           N  
ATOM   1166  H   ASN    76      14.794 -17.265  17.576  1.00  0.00           H  
ATOM   1167  CA  ASN    76      14.835 -17.079  15.466  1.00  0.00           C  
ATOM   1168  HA  ASN    76      15.430 -16.473  14.779  1.00  0.00           H  
ATOM   1169  CB  ASN    76      15.286 -18.541  15.295  1.00  0.00           C  
ATOM   1170  HB2 ASN    76      14.852 -19.173  16.066  1.00  0.00           H  
ATOM   1171  HB3 ASN    76      14.943 -18.908  14.330  1.00  0.00           H  
ATOM   1172  CG  ASN    76      16.796 -18.676  15.322  1.00  0.00           C  
ATOM   1173  OD1 ASN    76      17.437 -18.572  14.286  1.00  0.00           O  
ATOM   1174  ND2 ASN    76      17.403 -18.918  16.466  1.00  0.00           N  
ATOM   1175 HD21 ASN    76      16.892 -18.962  17.345  1.00  0.00           H  
ATOM   1176 HD22 ASN    76      18.405 -19.038  16.470  1.00  0.00           H  
ATOM   1177  C   ASN    76      13.363 -16.835  15.058  1.00  0.00           C  
ATOM   1178  O   ASN    76      12.997 -17.123  13.915  1.00  0.00           O  
ATOM   1179  N   PHE    77      12.515 -16.256  15.924  1.00  0.00           N  
ATOM   1180  H   PHE    77      12.836 -16.070  16.868  1.00  0.00           H  
ATOM   1181  CA  PHE    77      11.216 -15.696  15.528  1.00  0.00           C  
ATOM   1182  HA  PHE    77      10.730 -16.388  14.840  1.00  0.00           H  
ATOM   1183  CB  PHE    77      10.271 -15.504  16.731  1.00  0.00           C  
ATOM   1184  HB2 PHE    77      10.716 -14.772  17.403  1.00  0.00           H  
ATOM   1185  HB3 PHE    77       9.346 -15.067  16.356  1.00  0.00           H  
ATOM   1186  CG  PHE    77       9.888 -16.724  17.564  1.00  0.00           C  
ATOM   1187  CD1 PHE    77       9.186 -16.517  18.769  1.00  0.00           C  
ATOM   1188  HD1 PHE    77       8.920 -15.517  19.074  1.00  0.00           H  
ATOM   1189  CE1 PHE    77       8.881 -17.596  19.617  1.00  0.00           C  
ATOM   1190  HE1 PHE    77       8.380 -17.422  20.559  1.00  0.00           H  
ATOM   1191  CZ  PHE    77       9.283 -18.896  19.270  1.00  0.00           C  
ATOM   1192  HZ  PHE    77       9.107 -19.725  19.946  1.00  0.00           H  
ATOM   1193  CE2 PHE    77       9.956 -19.118  18.059  1.00  0.00           C  
ATOM   1194  HE2 PHE    77      10.287 -20.116  17.810  1.00  0.00           H  
ATOM   1195  CD2 PHE    77      10.247 -18.041  17.201  1.00  0.00           C  
ATOM   1196  HD2 PHE    77      10.798 -18.241  16.296  1.00  0.00           H  
ATOM   1197  C   PHE    77      11.484 -14.380  14.778  1.00  0.00           C  
ATOM   1198  O   PHE    77      11.563 -13.302  15.365  1.00  0.00           O  
ATOM   1199  N   VAL    78      11.672 -14.511  13.462  1.00  0.00           N  
ATOM   1200  H   VAL    78      11.544 -15.463  13.143  1.00  0.00           H  
ATOM   1201  CA  VAL    78      12.605 -13.752  12.601  1.00  0.00           C  
ATOM   1202  HA  VAL    78      13.593 -14.060  12.925  1.00  0.00           H  
ATOM   1203  CB  VAL    78      12.457 -14.218  11.133  1.00  0.00           C  
ATOM   1204  HB  VAL    78      12.998 -13.534  10.481  1.00  0.00           H  
ATOM   1205  CG1 VAL    78      13.048 -15.615  10.916  1.00  0.00           C  
ATOM   1206 HG11 VAL    78      12.473 -16.369  11.453  1.00  0.00           H  
ATOM   1207 HG12 VAL    78      13.047 -15.854   9.853  1.00  0.00           H  
ATOM   1208 HG13 VAL    78      14.079 -15.638  11.273  1.00  0.00           H  
ATOM   1209  CG2 VAL    78      10.996 -14.243  10.665  1.00  0.00           C  
ATOM   1210 HG21 VAL    78      10.513 -13.310  10.941  1.00  0.00           H  
ATOM   1211 HG22 VAL    78      10.964 -14.366   9.585  1.00  0.00           H  
ATOM   1212 HG23 VAL    78      10.456 -15.068  11.130  1.00  0.00           H  
ATOM   1213  C   VAL    78      12.661 -12.212  12.654  1.00  0.00           C  
ATOM   1214  O   VAL    78      13.604 -11.640  12.106  1.00  0.00           O  
ATOM   1215  N   HIE    79      11.750 -11.515  13.335  1.00  0.00           N  
ATOM   1216  H   HIE    79      11.114 -12.048  13.916  1.00  0.00           H  
ATOM   1217  CA  HIE    79      11.707 -10.045  13.427  1.00  0.00           C  
ATOM   1218  HA  HIE    79      12.636  -9.629  13.036  1.00  0.00           H  
ATOM   1219  CB  HIE    79      10.555  -9.516  12.546  1.00  0.00           C  
ATOM   1220  HB2 HIE    79       9.608  -9.760  13.026  1.00  0.00           H  
ATOM   1221  HB3 HIE    79      10.637  -8.432  12.477  1.00  0.00           H  
ATOM   1222  CG  HIE    79      10.511 -10.080  11.146  1.00  0.00           C  
ATOM   1223  ND1 HIE    79      11.519  -9.954  10.191  1.00  0.00           N  
ATOM   1224  CE1 HIE    79      11.124 -10.686   9.141  1.00  0.00           C  
ATOM   1225  HE1 HIE    79      11.706 -10.825   8.244  1.00  0.00           H  
ATOM   1226  NE2 HIE    79       9.911 -11.215   9.359  1.00  0.00           N  
ATOM   1227  HE2 HIE    79       9.429 -11.834   8.717  1.00  0.00           H  
ATOM   1228  CD2 HIE    79       9.507 -10.845  10.624  1.00  0.00           C  
ATOM   1229  HD2 HIE    79       8.606 -11.148  11.139  1.00  0.00           H  
ATOM   1230  C   HIE    79      11.605  -9.578  14.892  1.00  0.00           C  
ATOM   1231  O   HIE    79      10.535  -9.153  15.324  1.00  0.00           O  
ATOM   1232  N   ASP    80      12.682  -9.722  15.675  1.00  0.00           N  
ATOM   1233  H   ASP    80      13.542 -10.040  15.238  1.00  0.00           H  
ATOM   1234  CA  ASP    80      12.730  -9.475  17.137  1.00  0.00           C  
ATOM   1235  HA  ASP    80      13.614  -9.992  17.506  1.00  0.00           H  
ATOM   1236  CB  ASP    80      12.920  -7.981  17.518  1.00  0.00           C  
ATOM   1237  HB2 ASP    80      11.978  -7.464  17.336  1.00  0.00           H  
ATOM   1238  HB3 ASP    80      13.094  -7.937  18.595  1.00  0.00           H  
ATOM   1239  CG  ASP    80      14.042  -7.175  16.842  1.00  0.00           C  
ATOM   1240  OD1 ASP    80      14.717  -6.385  17.552  1.00  0.00           O  
ATOM   1241  OD2 ASP    80      14.221  -7.214  15.603  1.00  0.00           O  
ATOM   1242  C   ASP    80      11.541 -10.103  17.914  1.00  0.00           C  
ATOM   1243  O   ASP    80      11.086  -9.544  18.914  1.00  0.00           O  
ATOM   1244  N   PHE    81      10.971 -11.206  17.407  1.00  0.00           N  
ATOM   1245  H   PHE    81      11.467 -11.668  16.653  1.00  0.00           H  
ATOM   1246  CA  PHE    81       9.599 -11.692  17.642  1.00  0.00           C  
ATOM   1247  HA  PHE    81       9.449 -12.508  16.936  1.00  0.00           H  
ATOM   1248  CB  PHE    81       9.478 -12.306  19.049  1.00  0.00           C  
ATOM   1249  HB2 PHE    81      10.190 -13.129  19.128  1.00  0.00           H  
ATOM   1250  HB3 PHE    81       9.772 -11.554  19.780  1.00  0.00           H  
ATOM   1251  CG  PHE    81       8.109 -12.832  19.456  1.00  0.00           C  
ATOM   1252  CD1 PHE    81       7.717 -12.747  20.807  1.00  0.00           C  
ATOM   1253  HD1 PHE    81       8.380 -12.302  21.536  1.00  0.00           H  
ATOM   1254  CE1 PHE    81       6.475 -13.259  21.223  1.00  0.00           C  
ATOM   1255  HE1 PHE    81       6.191 -13.203  22.264  1.00  0.00           H  
ATOM   1256  CZ  PHE    81       5.616 -13.863  20.290  1.00  0.00           C  
ATOM   1257  HZ  PHE    81       4.668 -14.269  20.612  1.00  0.00           H  
ATOM   1258  CE2 PHE    81       6.000 -13.954  18.941  1.00  0.00           C  
ATOM   1259  HE2 PHE    81       5.348 -14.432  18.224  1.00  0.00           H  
ATOM   1260  CD2 PHE    81       7.243 -13.444  18.526  1.00  0.00           C  
ATOM   1261  HD2 PHE    81       7.530 -13.540  17.489  1.00  0.00           H  
ATOM   1262  C   PHE    81       8.482 -10.669  17.326  1.00  0.00           C  
ATOM   1263  O   PHE    81       7.612 -10.939  16.498  1.00  0.00           O  
ATOM   1264  N   THR    82       8.495  -9.492  17.957  1.00  0.00           N  
ATOM   1265  H   THR    82       9.302  -9.335  18.555  1.00  0.00           H  
ATOM   1266  CA  THR    82       7.440  -8.456  17.945  1.00  0.00           C  
ATOM   1267  HA  THR    82       6.488  -8.986  17.975  1.00  0.00           H  
ATOM   1268  CB  THR    82       7.513  -7.653  19.258  1.00  0.00           C  
ATOM   1269  HB  THR    82       7.554  -8.372  20.078  1.00  0.00           H  
ATOM   1270  CG2 THR    82       8.727  -6.729  19.392  1.00  0.00           C  
ATOM   1271 HG21 THR    82       8.675  -5.912  18.674  1.00  0.00           H  
ATOM   1272 HG22 THR    82       8.758  -6.314  20.399  1.00  0.00           H  
ATOM   1273 HG23 THR    82       9.645  -7.292  19.226  1.00  0.00           H  
ATOM   1274  OG1 THR    82       6.353  -6.877  19.443  1.00  0.00           O  
ATOM   1275  HG1 THR    82       6.411  -6.492  20.320  1.00  0.00           H  
ATOM   1276  C   THR    82       7.386  -7.605  16.654  1.00  0.00           C  
ATOM   1277  O   THR    82       7.228  -6.382  16.666  1.00  0.00           O  
ATOM   1278  N   PHE    83       7.541  -8.253  15.496  1.00  0.00           N  
ATOM   1279  H   PHE    83       7.658  -9.260  15.571  1.00  0.00           H  
ATOM   1280  CA  PHE    83       7.609  -7.669  14.142  1.00  0.00           C  
ATOM   1281  HA  PHE    83       7.761  -8.512  13.470  1.00  0.00           H  
ATOM   1282  CB  PHE    83       6.261  -7.047  13.735  1.00  0.00           C  
ATOM   1283  HB2 PHE    83       6.106  -6.130  14.302  1.00  0.00           H  
ATOM   1284  HB3 PHE    83       6.309  -6.767  12.682  1.00  0.00           H  
ATOM   1285  CG  PHE    83       5.060  -7.954  13.935  1.00  0.00           C  
ATOM   1286  CD1 PHE    83       4.288  -7.858  15.109  1.00  0.00           C  
ATOM   1287  HD1 PHE    83       4.547  -7.138  15.872  1.00  0.00           H  
ATOM   1288  CE1 PHE    83       3.192  -8.717  15.305  1.00  0.00           C  
ATOM   1289  HE1 PHE    83       2.612  -8.653  16.216  1.00  0.00           H  
ATOM   1290  CZ  PHE    83       2.862  -9.671  14.326  1.00  0.00           C  
ATOM   1291  HZ  PHE    83       2.027 -10.339  14.483  1.00  0.00           H  
ATOM   1292  CE2 PHE    83       3.629  -9.766  13.151  1.00  0.00           C  
ATOM   1293  HE2 PHE    83       3.381 -10.507  12.405  1.00  0.00           H  
ATOM   1294  CD2 PHE    83       4.727  -8.909  12.957  1.00  0.00           C  
ATOM   1295  HD2 PHE    83       5.322  -8.993  12.059  1.00  0.00           H  
ATOM   1296  C   PHE    83       8.808  -6.732  13.866  1.00  0.00           C  
ATOM   1297  O   PHE    83       8.971  -6.267  12.738  1.00  0.00           O  
ATOM   1298  N   GLY    84       9.675  -6.502  14.856  1.00  0.00           N  
ATOM   1299  H   GLY    84       9.457  -6.958  15.730  1.00  0.00           H  
ATOM   1300  CA  GLY    84      11.058  -6.026  14.727  1.00  0.00           C  
ATOM   1301  HA2 GLY    84      11.571  -6.196  15.669  1.00  0.00           H  
ATOM   1302  HA3 GLY    84      11.563  -6.629  13.973  1.00  0.00           H  
ATOM   1303  C   GLY    84      11.257  -4.557  14.366  1.00  0.00           C  
ATOM   1304  O   GLY    84      12.166  -3.927  14.900  1.00  0.00           O  
ATOM   1305  N   HIE    85      10.425  -4.000  13.478  1.00  0.00           N  
ATOM   1306  H   HIE    85       9.685  -4.594  13.118  1.00  0.00           H  
ATOM   1307  CA  HIE    85      10.452  -2.588  13.058  1.00  0.00           C  
ATOM   1308  HA  HIE    85       9.831  -2.494  12.168  1.00  0.00           H  
ATOM   1309  CB  HIE    85       9.796  -1.716  14.144  1.00  0.00           C  
ATOM   1310  HB2 HIE    85      10.469  -1.634  14.998  1.00  0.00           H  
ATOM   1311  HB3 HIE    85       9.610  -0.716  13.759  1.00  0.00           H  
ATOM   1312  CG  HIE    85       8.491  -2.322  14.603  1.00  0.00           C  
ATOM   1313  ND1 HIE    85       7.325  -2.431  13.832  1.00  0.00           N  
ATOM   1314  CE1 HIE    85       6.535  -3.289  14.502  1.00  0.00           C  
ATOM   1315  HE1 HIE    85       5.569  -3.632  14.158  1.00  0.00           H  
ATOM   1316  NE2 HIE    85       7.142  -3.727  15.618  1.00  0.00           N  
ATOM   1317  HE2 HIE    85       6.835  -4.509  16.199  1.00  0.00           H  
ATOM   1318  CD2 HIE    85       8.372  -3.123  15.701  1.00  0.00           C  
ATOM   1319  HD2 HIE    85       9.155  -3.345  16.413  1.00  0.00           H  
ATOM   1320  C   HIE    85      11.864  -2.172  12.620  1.00  0.00           C  
ATOM   1321  O   HIE    85      12.454  -1.206  13.097  1.00  0.00           O  
ATOM   1322  N   LEU    86      12.468  -3.015  11.776  1.00  0.00           N  
ATOM   1323  H   LEU    86      11.929  -3.805  11.457  1.00  0.00           H  
ATOM   1324  CA  LEU    86      13.917  -3.061  11.597  1.00  0.00           C  
ATOM   1325  HA  LEU    86      14.378  -3.152  12.579  1.00  0.00           H  
ATOM   1326  CB  LEU    86      14.317  -4.278  10.752  1.00  0.00           C  
ATOM   1327  HB2 LEU    86      13.921  -4.156   9.742  1.00  0.00           H  
ATOM   1328  HB3 LEU    86      15.401  -4.231  10.678  1.00  0.00           H  
ATOM   1329  CG  LEU    86      13.972  -5.696  11.243  1.00  0.00           C  
ATOM   1330  HG  LEU    86      14.548  -6.362  10.620  1.00  0.00           H  
ATOM   1331  CD1 LEU    86      14.422  -5.978  12.664  1.00  0.00           C  
ATOM   1332 HD11 LEU    86      13.798  -5.436  13.368  1.00  0.00           H  
ATOM   1333 HD12 LEU    86      14.320  -7.044  12.877  1.00  0.00           H  
ATOM   1334 HD13 LEU    86      15.470  -5.703  12.781  1.00  0.00           H  
ATOM   1335  CD2 LEU    86      12.504  -6.082  11.072  1.00  0.00           C  
ATOM   1336 HD21 LEU    86      12.153  -5.796  10.084  1.00  0.00           H  
ATOM   1337 HD22 LEU    86      12.401  -7.162  11.185  1.00  0.00           H  
ATOM   1338 HD23 LEU    86      11.882  -5.613  11.827  1.00  0.00           H  
ATOM   1339  C   LEU    86      14.500  -1.800  10.949  1.00  0.00           C  
ATOM   1340  O   LEU    86      15.638  -1.445  11.248  1.00  0.00           O  
ATOM   1341  N   ALA    87      13.745  -1.137  10.074  1.00  0.00           N  
ATOM   1342  H   ALA    87      12.807  -1.464   9.905  1.00  0.00           H  
ATOM   1343  CA  ALA    87      14.149   0.132   9.475  1.00  0.00           C  
ATOM   1344  HA  ALA    87      15.193   0.077   9.164  1.00  0.00           H  
ATOM   1345  CB  ALA    87      13.279   0.358   8.241  1.00  0.00           C  
ATOM   1346  HB1 ALA    87      12.225   0.410   8.524  1.00  0.00           H  
ATOM   1347  HB2 ALA    87      13.566   1.298   7.768  1.00  0.00           H  
ATOM   1348  HB3 ALA    87      13.425  -0.462   7.538  1.00  0.00           H  
ATOM   1349  C   ALA    87      14.016   1.290  10.472  1.00  0.00           C  
ATOM   1350  O   ALA    87      14.876   2.163  10.541  1.00  0.00           O  
ATOM   1351  N   ASP    88      12.970   1.252  11.294  1.00  0.00           N  
ATOM   1352  H   ASP    88      12.297   0.498  11.176  1.00  0.00           H  
ATOM   1353  CA  ASP    88      12.663   2.207  12.358  1.00  0.00           C  
ATOM   1354  HA  ASP    88      12.708   3.212  11.937  1.00  0.00           H  
ATOM   1355  CB  ASP    88      11.224   1.964  12.869  1.00  0.00           C  
ATOM   1356  HB2 ASP    88      11.265   1.275  13.714  1.00  0.00           H  
ATOM   1357  HB3 ASP    88      10.822   2.908  13.243  1.00  0.00           H  
ATOM   1358  CG  ASP    88      10.260   1.361  11.830  1.00  0.00           C  
ATOM   1359  OD1 ASP    88      10.441   0.191  11.420  1.00  0.00           O  
ATOM   1360  OD2 ASP    88       9.268   2.004  11.439  1.00  0.00           O  
ATOM   1361  C   ASP    88      13.702   2.124  13.494  1.00  0.00           C  
ATOM   1362  O   ASP    88      14.155   3.146  14.010  1.00  0.00           O  
ATOM   1363  N   LYS    89      14.186   0.910  13.800  1.00  0.00           N  
ATOM   1364  H   LYS    89      13.698   0.112  13.398  1.00  0.00           H  
ATOM   1365  CA  LYS    89      15.384   0.665  14.621  1.00  0.00           C  
ATOM   1366  HA  LYS    89      15.264   1.183  15.571  1.00  0.00           H  
ATOM   1367  CB  LYS    89      15.570  -0.845  14.880  1.00  0.00           C  
ATOM   1368  HB2 LYS    89      15.538  -1.363  13.923  1.00  0.00           H  
ATOM   1369  HB3 LYS    89      16.562  -0.996  15.306  1.00  0.00           H  
ATOM   1370  CG  LYS    89      14.570  -1.500  15.848  1.00  0.00           C  
ATOM   1371  HG2 LYS    89      14.476  -0.879  16.740  1.00  0.00           H  
ATOM   1372  HG3 LYS    89      13.593  -1.565  15.374  1.00  0.00           H  
ATOM   1373  CD  LYS    89      15.023  -2.910  16.286  1.00  0.00           C  
ATOM   1374  HD2 LYS    89      15.893  -2.817  16.935  1.00  0.00           H  
ATOM   1375  HD3 LYS    89      14.218  -3.369  16.861  1.00  0.00           H  
ATOM   1376  CE  LYS    89      15.351  -3.824  15.097  1.00  0.00           C  
ATOM   1377  HE2 LYS    89      14.415  -4.002  14.567  1.00  0.00           H  
ATOM   1378  HE3 LYS    89      16.037  -3.316  14.419  1.00  0.00           H  
ATOM   1379  NZ  LYS    89      15.949  -5.121  15.491  1.00  0.00           N  
ATOM   1380  HZ1 LYS    89      15.809  -5.328  16.479  1.00  0.00           H  
ATOM   1381  HZ2 LYS    89      15.414  -5.900  15.098  1.00  0.00           H  
ATOM   1382  HZ3 LYS    89      16.925  -5.209  15.200  1.00  0.00           H  
ATOM   1383  C   LYS    89      16.681   1.199  13.993  1.00  0.00           C  
ATOM   1384  O   LYS    89      17.686   1.216  14.689  1.00  0.00           O  
ATOM   1385  N   THR    90      16.698   1.580  12.709  1.00  0.00           N  
ATOM   1386  H   THR    90      15.809   1.625  12.225  1.00  0.00           H  
ATOM   1387  CA  THR    90      17.909   1.825  11.884  1.00  0.00           C  
ATOM   1388  HA  THR    90      17.550   2.108  10.895  1.00  0.00           H  
ATOM   1389  CB  THR    90      18.693   3.051  12.412  1.00  0.00           C  
ATOM   1390  HB  THR    90      19.093   2.837  13.402  1.00  0.00           H  
ATOM   1391  CG2 THR    90      19.836   3.556  11.528  1.00  0.00           C  
ATOM   1392 HG21 THR    90      19.511   3.599  10.489  1.00  0.00           H  
ATOM   1393 HG22 THR    90      20.138   4.551  11.855  1.00  0.00           H  
ATOM   1394 HG23 THR    90      20.697   2.896  11.620  1.00  0.00           H  
ATOM   1395  OG1 THR    90      17.805   4.144  12.512  1.00  0.00           O  
ATOM   1396  HG1 THR    90      17.023   3.834  12.981  1.00  0.00           H  
ATOM   1397  C   THR    90      18.766   0.557  11.644  1.00  0.00           C  
ATOM   1398  O   THR    90      19.879   0.612  11.126  1.00  0.00           O  
ATOM   1399  N   ASP    91      18.236  -0.625  11.972  1.00  0.00           N  
ATOM   1400  H   ASP    91      17.255  -0.642  12.216  1.00  0.00           H  
ATOM   1401  CA  ASP    91      18.946  -1.908  11.967  1.00  0.00           C  
ATOM   1402  HA  ASP    91      19.947  -1.745  12.362  1.00  0.00           H  
ATOM   1403  CB  ASP    91      18.226  -2.854  12.942  1.00  0.00           C  
ATOM   1404  HB2 ASP    91      18.062  -2.318  13.877  1.00  0.00           H  
ATOM   1405  HB3 ASP    91      17.250  -3.120  12.533  1.00  0.00           H  
ATOM   1406  CG  ASP    91      18.983  -4.141  13.276  1.00  0.00           C  
ATOM   1407  OD1 ASP    91      18.395  -4.931  14.051  1.00  0.00           O  
ATOM   1408  OD2 ASP    91      20.115  -4.336  12.769  1.00  0.00           O  
ATOM   1409  C   ASP    91      19.110  -2.518  10.560  1.00  0.00           C  
ATOM   1410  O   ASP    91      20.239  -2.785  10.140  1.00  0.00           O  
ATOM   1411  N   ARG    92      18.021  -2.709   9.795  1.00  0.00           N  
ATOM   1412  H   ARG    92      17.139  -2.343  10.146  1.00  0.00           H  
ATOM   1413  CA  ARG    92      18.066  -3.260   8.417  1.00  0.00           C  
ATOM   1414  HA  ARG    92      18.957  -2.848   7.942  1.00  0.00           H  
ATOM   1415  CB  ARG    92      18.247  -4.797   8.441  1.00  0.00           C  
ATOM   1416  HB2 ARG    92      18.471  -5.128   7.426  1.00  0.00           H  
ATOM   1417  HB3 ARG    92      19.123  -5.044   9.041  1.00  0.00           H  
ATOM   1418  CG  ARG    92      17.044  -5.595   8.975  1.00  0.00           C  
ATOM   1419  HG2 ARG    92      17.096  -5.636  10.064  1.00  0.00           H  
ATOM   1420  HG3 ARG    92      16.117  -5.115   8.668  1.00  0.00           H  
ATOM   1421  CD  ARG    92      17.056  -7.018   8.405  1.00  0.00           C  
ATOM   1422  HD2 ARG    92      16.955  -6.957   7.322  1.00  0.00           H  
ATOM   1423  HD3 ARG    92      18.016  -7.481   8.637  1.00  0.00           H  
ATOM   1424  NE  ARG    92      15.981  -7.873   8.935  1.00  0.00           N  
ATOM   1425  HE  ARG    92      16.241  -8.599   9.596  1.00  0.00           H  
ATOM   1426  CZ  ARG    92      14.699  -7.883   8.623  1.00  0.00           C  
ATOM   1427  NH1 ARG    92      14.161  -7.053   7.779  1.00  0.00           N  
ATOM   1428 HH11 ARG    92      14.715  -6.351   7.332  1.00  0.00           H  
ATOM   1429 HH12 ARG    92      13.173  -7.138   7.609  1.00  0.00           H  
ATOM   1430  NH2 ARG    92      13.921  -8.732   9.215  1.00  0.00           N  
ATOM   1431 HH21 ARG    92      14.331  -9.430   9.833  1.00  0.00           H  
ATOM   1432 HH22 ARG    92      12.911  -8.724   9.149  1.00  0.00           H  
ATOM   1433  C   ARG    92      16.902  -2.801   7.522  1.00  0.00           C  
ATOM   1434  O   ARG    92      16.143  -1.914   7.886  1.00  0.00           O  
ATOM   1435  N   LEU    93      16.807  -3.386   6.322  1.00  0.00           N  
ATOM   1436  H   LEU    93      17.475  -4.111   6.122  1.00  0.00           H  
ATOM   1437  CA  LEU    93      15.955  -2.936   5.210  1.00  0.00           C  
ATOM   1438  HA  LEU    93      16.298  -1.940   4.928  1.00  0.00           H  
ATOM   1439  CB  LEU    93      16.138  -3.872   3.993  1.00  0.00           C  
ATOM   1440  HB2 LEU    93      15.718  -4.847   4.246  1.00  0.00           H  
ATOM   1441  HB3 LEU    93      15.551  -3.471   3.165  1.00  0.00           H  
ATOM   1442  CG  LEU    93      17.580  -4.086   3.494  1.00  0.00           C  
ATOM   1443  HG  LEU    93      18.151  -4.610   4.261  1.00  0.00           H  
ATOM   1444  CD1 LEU    93      17.556  -4.946   2.229  1.00  0.00           C  
ATOM   1445 HD11 LEU    93      17.066  -4.412   1.414  1.00  0.00           H  
ATOM   1446 HD12 LEU    93      18.576  -5.192   1.930  1.00  0.00           H  
ATOM   1447 HD13 LEU    93      17.018  -5.876   2.410  1.00  0.00           H  
ATOM   1448  CD2 LEU    93      18.289  -2.772   3.161  1.00  0.00           C  
ATOM   1449 HD21 LEU    93      18.420  -2.173   4.061  1.00  0.00           H  
ATOM   1450 HD22 LEU    93      19.276  -2.986   2.749  1.00  0.00           H  
ATOM   1451 HD23 LEU    93      17.712  -2.210   2.426  1.00  0.00           H  
ATOM   1452  C   LEU    93      14.451  -2.804   5.530  1.00  0.00           C  
ATOM   1453  O   LEU    93      13.902  -3.544   6.350  1.00  0.00           O  
ATOM   1454  N   LEU    94      13.815  -1.901   4.771  1.00  0.00           N  
ATOM   1455  H   LEU    94      14.401  -1.381   4.139  1.00  0.00           H  
ATOM   1456  CA  LEU    94      12.396  -1.507   4.728  1.00  0.00           C  
ATOM   1457  HA  LEU    94      12.070  -1.198   5.722  1.00  0.00           H  
ATOM   1458  CB  LEU    94      12.271  -0.296   3.765  1.00  0.00           C  
ATOM   1459  HB2 LEU    94      12.766  -0.552   2.828  1.00  0.00           H  
ATOM   1460  HB3 LEU    94      11.217  -0.166   3.537  1.00  0.00           H  
ATOM   1461  CG  LEU    94      12.768   1.096   4.203  1.00  0.00           C  
ATOM   1462  HG  LEU    94      12.691   1.746   3.331  1.00  0.00           H  
ATOM   1463  CD1 LEU    94      11.872   1.701   5.281  1.00  0.00           C  
ATOM   1464 HD11 LEU    94      11.757   1.017   6.117  1.00  0.00           H  
ATOM   1465 HD12 LEU    94      12.281   2.648   5.633  1.00  0.00           H  
ATOM   1466 HD13 LEU    94      10.881   1.883   4.865  1.00  0.00           H  
ATOM   1467  CD2 LEU    94      14.233   1.138   4.646  1.00  0.00           C  
ATOM   1468 HD21 LEU    94      14.867   0.730   3.861  1.00  0.00           H  
ATOM   1469 HD22 LEU    94      14.523   2.173   4.826  1.00  0.00           H  
ATOM   1470 HD23 LEU    94      14.369   0.578   5.569  1.00  0.00           H  
ATOM   1471  C   LEU    94      11.464  -2.665   4.296  1.00  0.00           C  
ATOM   1472  O   LEU    94      10.871  -2.664   3.218  1.00  0.00           O  
ATOM   1473  N   MET    95      11.392  -3.712   5.118  1.00  0.00           N  
ATOM   1474  H   MET    95      11.977  -3.676   5.944  1.00  0.00           H  
ATOM   1475  CA  MET    95      10.666  -4.957   4.826  1.00  0.00           C  
ATOM   1476  HA  MET    95      10.782  -5.180   3.765  1.00  0.00           H  
ATOM   1477  CB  MET    95      11.298  -6.094   5.634  1.00  0.00           C  
ATOM   1478  HB2 MET    95      10.827  -7.029   5.328  1.00  0.00           H  
ATOM   1479  HB3 MET    95      12.361  -6.169   5.402  1.00  0.00           H  
ATOM   1480  CG  MET    95      11.121  -5.915   7.148  1.00  0.00           C  
ATOM   1481  HG2 MET    95      11.965  -5.342   7.535  1.00  0.00           H  
ATOM   1482  HG3 MET    95      10.217  -5.348   7.368  1.00  0.00           H  
ATOM   1483  SD  MET    95      10.999  -7.481   8.035  1.00  0.00           S  
ATOM   1484  CE  MET    95       9.285  -7.933   7.643  1.00  0.00           C  
ATOM   1485  HE1 MET    95       9.168  -8.074   6.568  1.00  0.00           H  
ATOM   1486  HE2 MET    95       9.026  -8.858   8.157  1.00  0.00           H  
ATOM   1487  HE3 MET    95       8.611  -7.143   7.976  1.00  0.00           H  
ATOM   1488  C   MET    95       9.152  -4.912   5.092  1.00  0.00           C  
ATOM   1489  O   MET    95       8.455  -5.877   4.788  1.00  0.00           O  
ATOM   1490  N   ARG    96       8.650  -3.838   5.711  1.00  0.00           N  
ATOM   1491  H   ARG    96       9.281  -3.066   5.905  1.00  0.00           H  
ATOM   1492  CA  ARG    96       7.210  -3.575   5.879  1.00  0.00           C  
ATOM   1493  HA  ARG    96       6.661  -4.514   5.964  1.00  0.00           H  
ATOM   1494  CB  ARG    96       7.058  -2.766   7.182  1.00  0.00           C  
ATOM   1495  HB2 ARG    96       7.438  -3.366   8.010  1.00  0.00           H  
ATOM   1496  HB3 ARG    96       7.697  -1.892   7.115  1.00  0.00           H  
ATOM   1497  CG  ARG    96       5.634  -2.308   7.537  1.00  0.00           C  
ATOM   1498  HG2 ARG    96       5.093  -2.024   6.637  1.00  0.00           H  
ATOM   1499  HG3 ARG    96       5.099  -3.131   8.013  1.00  0.00           H  
ATOM   1500  CD  ARG    96       5.639  -1.081   8.461  1.00  0.00           C  
ATOM   1501  HD2 ARG    96       6.057  -0.236   7.911  1.00  0.00           H  
ATOM   1502  HD3 ARG    96       4.605  -0.826   8.697  1.00  0.00           H  
ATOM   1503  NE  ARG    96       6.376  -1.294   9.724  1.00  0.00           N  
ATOM   1504  HE  ARG    96       6.019  -1.980  10.362  1.00  0.00           H  
ATOM   1505  CZ  ARG    96       7.403  -0.583  10.165  1.00  0.00           C  
ATOM   1506  NH1 ARG    96       8.035   0.317   9.473  1.00  0.00           N  
ATOM   1507 HH11 ARG    96       7.927   0.408   8.458  1.00  0.00           H  
ATOM   1508 HH12 ARG    96       8.701   0.911   9.970  1.00  0.00           H  
ATOM   1509  NH2 ARG    96       7.851  -0.759  11.369  1.00  0.00           N  
ATOM   1510 HH21 ARG    96       7.442  -1.379  12.053  1.00  0.00           H  
ATOM   1511 HH22 ARG    96       8.702  -0.239  11.586  1.00  0.00           H  
ATOM   1512  C   ARG    96       6.662  -2.852   4.640  1.00  0.00           C  
ATOM   1513  O   ARG    96       5.492  -2.986   4.302  1.00  0.00           O  
ATOM   1514  N   GLU    97       7.528  -2.097   3.972  1.00  0.00           N  
ATOM   1515  H   GLU    97       8.439  -1.974   4.407  1.00  0.00           H  
ATOM   1516  CA  GLU    97       7.242  -1.212   2.847  1.00  0.00           C  
ATOM   1517  HA  GLU    97       6.189  -0.929   2.863  1.00  0.00           H  
ATOM   1518  CB  GLU    97       8.098   0.061   3.006  1.00  0.00           C  
ATOM   1519  HB2 GLU    97       9.143  -0.195   2.860  1.00  0.00           H  
ATOM   1520  HB3 GLU    97       7.822   0.746   2.203  1.00  0.00           H  
ATOM   1521  CG  GLU    97       7.951   0.828   4.341  1.00  0.00           C  
ATOM   1522  HG2 GLU    97       8.438   1.797   4.219  1.00  0.00           H  
ATOM   1523  HG3 GLU    97       6.887   1.021   4.503  1.00  0.00           H  
ATOM   1524  CD  GLU    97       8.544   0.151   5.599  1.00  0.00           C  
ATOM   1525  OE1 GLU    97       9.398  -0.764   5.478  1.00  0.00           O  
ATOM   1526  OE2 GLU    97       8.097   0.517   6.710  1.00  0.00           O  
ATOM   1527  C   GLU    97       7.525  -1.866   1.481  1.00  0.00           C  
ATOM   1528  O   GLU    97       6.861  -1.530   0.500  1.00  0.00           O  
ATOM   1529  N   PHE    98       8.481  -2.804   1.404  1.00  0.00           N  
ATOM   1530  H   PHE    98       9.020  -3.005   2.238  1.00  0.00           H  
ATOM   1531  CA  PHE    98       8.895  -3.472   0.162  1.00  0.00           C  
ATOM   1532  HA  PHE    98       8.134  -3.269  -0.590  1.00  0.00           H  
ATOM   1533  CB  PHE    98      10.218  -2.877  -0.346  1.00  0.00           C  
ATOM   1534  HB2 PHE    98      10.997  -3.083   0.389  1.00  0.00           H  
ATOM   1535  HB3 PHE    98      10.503  -3.389  -1.266  1.00  0.00           H  
ATOM   1536  CG  PHE    98      10.183  -1.385  -0.621  1.00  0.00           C  
ATOM   1537  CD1 PHE    98      10.619  -0.481   0.364  1.00  0.00           C  
ATOM   1538  HD1 PHE    98      10.965  -0.860   1.312  1.00  0.00           H  
ATOM   1539  CE1 PHE    98      10.575   0.904   0.129  1.00  0.00           C  
ATOM   1540  HE1 PHE    98      10.892   1.592   0.899  1.00  0.00           H  
ATOM   1541  CZ  PHE    98      10.096   1.390  -1.100  1.00  0.00           C  
ATOM   1542  HZ  PHE    98      10.051   2.455  -1.279  1.00  0.00           H  
ATOM   1543  CE2 PHE    98       9.661   0.490  -2.090  1.00  0.00           C  
ATOM   1544  HE2 PHE    98       9.280   0.863  -3.029  1.00  0.00           H  
ATOM   1545  CD2 PHE    98       9.702  -0.896  -1.850  1.00  0.00           C  
ATOM   1546  HD2 PHE    98       9.351  -1.584  -2.604  1.00  0.00           H  
ATOM   1547  C   PHE    98       9.022  -5.003   0.323  1.00  0.00           C  
ATOM   1548  O   PHE    98       9.497  -5.475   1.359  1.00  0.00           O  
ATOM   1549  N   PRO    99       8.642  -5.798  -0.701  1.00  0.00           N  
ATOM   1550  CD  PRO    99       8.136  -5.362  -1.997  1.00  0.00           C  
ATOM   1551  HD2 PRO    99       8.775  -4.597  -2.440  1.00  0.00           H  
ATOM   1552  HD3 PRO    99       7.120  -4.984  -1.880  1.00  0.00           H  
ATOM   1553  CG  PRO    99       8.124  -6.607  -2.883  1.00  0.00           C  
ATOM   1554  HG2 PRO    99       9.100  -6.733  -3.356  1.00  0.00           H  
ATOM   1555  HG3 PRO    99       7.334  -6.562  -3.634  1.00  0.00           H  
ATOM   1556  CB  PRO    99       7.889  -7.729  -1.875  1.00  0.00           C  
ATOM   1557  HB2 PRO    99       8.233  -8.693  -2.254  1.00  0.00           H  
ATOM   1558  HB3 PRO    99       6.828  -7.777  -1.624  1.00  0.00           H  
ATOM   1559  CA  PRO    99       8.683  -7.260  -0.650  1.00  0.00           C  
ATOM   1560  HA  PRO    99       8.181  -7.605   0.255  1.00  0.00           H  
ATOM   1561  C   PRO    99      10.110  -7.831  -0.659  1.00  0.00           C  
ATOM   1562  O   PRO    99      11.065  -7.187  -1.101  1.00  0.00           O  
ATOM   1563  N   MET   100      10.245  -9.073  -0.187  1.00  0.00           N  
ATOM   1564  H   MET   100       9.417  -9.559   0.119  1.00  0.00           H  
ATOM   1565  CA  MET   100      11.503  -9.828  -0.201  1.00  0.00           C  
ATOM   1566  HA  MET   100      12.324  -9.150   0.013  1.00  0.00           H  
ATOM   1567  CB  MET   100      11.501 -10.909   0.894  1.00  0.00           C  
ATOM   1568  HB2 MET   100      10.811 -11.702   0.602  1.00  0.00           H  
ATOM   1569  HB3 MET   100      12.500 -11.340   0.953  1.00  0.00           H  
ATOM   1570  CG  MET   100      11.102 -10.435   2.301  1.00  0.00           C  
ATOM   1571  HG2 MET   100      10.102 -10.001   2.277  1.00  0.00           H  
ATOM   1572  HG3 MET   100      11.040 -11.326   2.926  1.00  0.00           H  
ATOM   1573  SD  MET   100      12.234  -9.277   3.127  1.00  0.00           S  
ATOM   1574  CE  MET   100      11.566  -7.680   2.587  1.00  0.00           C  
ATOM   1575  HE1 MET   100      10.515  -7.598   2.868  1.00  0.00           H  
ATOM   1576  HE2 MET   100      12.131  -6.876   3.054  1.00  0.00           H  
ATOM   1577  HE3 MET   100      11.660  -7.575   1.510  1.00  0.00           H  
ATOM   1578  C   MET   100      11.744 -10.461  -1.580  1.00  0.00           C  
ATOM   1579  O   MET   100      10.840 -11.076  -2.142  1.00  0.00           O  
ATOM   1580  N   MET   101      12.961 -10.348  -2.124  1.00  0.00           N  
ATOM   1581  H   MET   101      13.663  -9.804  -1.635  1.00  0.00           H  
ATOM   1582  CA  MET   101      13.347 -11.016  -3.382  1.00  0.00           C  
ATOM   1583  HA  MET   101      12.483 -11.053  -4.045  1.00  0.00           H  
ATOM   1584  CB  MET   101      14.463 -10.221  -4.083  1.00  0.00           C  
ATOM   1585  HB2 MET   101      15.280 -10.065  -3.378  1.00  0.00           H  
ATOM   1586  HB3 MET   101      14.857 -10.804  -4.914  1.00  0.00           H  
ATOM   1587  CG  MET   101      14.005  -8.861  -4.628  1.00  0.00           C  
ATOM   1588  HG2 MET   101      13.110  -8.530  -4.101  1.00  0.00           H  
ATOM   1589  HG3 MET   101      14.797  -8.142  -4.416  1.00  0.00           H  
ATOM   1590  SD  MET   101      13.696  -8.786  -6.418  1.00  0.00           S  
ATOM   1591  CE  MET   101      12.251  -9.869  -6.572  1.00  0.00           C  
ATOM   1592  HE1 MET   101      11.448  -9.516  -5.925  1.00  0.00           H  
ATOM   1593  HE2 MET   101      11.903  -9.868  -7.605  1.00  0.00           H  
ATOM   1594  HE3 MET   101      12.518 -10.888  -6.296  1.00  0.00           H  
ATOM   1595  C   MET   101      13.802 -12.468  -3.170  1.00  0.00           C  
ATOM   1596  O   MET   101      13.766 -13.261  -4.107  1.00  0.00           O  
ATOM   1597  N   ASN   102      14.233 -12.808  -1.950  1.00  0.00           N  
ATOM   1598  H   ASN   102      14.127 -12.123  -1.217  1.00  0.00           H  
ATOM   1599  CA  ASN   102      14.666 -14.143  -1.524  1.00  0.00           C  
ATOM   1600  HA  ASN   102      14.296 -14.881  -2.241  1.00  0.00           H  
ATOM   1601  CB  ASN   102      16.204 -14.242  -1.490  1.00  0.00           C  
ATOM   1602  HB2 ASN   102      16.615 -13.403  -0.939  1.00  0.00           H  
ATOM   1603  HB3 ASN   102      16.493 -15.161  -0.979  1.00  0.00           H  
ATOM   1604  CG  ASN   102      16.810 -14.283  -2.880  1.00  0.00           C  
ATOM   1605  OD1 ASN   102      17.212 -15.327  -3.370  1.00  0.00           O  
ATOM   1606  ND2 ASN   102      16.858 -13.164  -3.562  1.00  0.00           N  
ATOM   1607 HD21 ASN   102      16.523 -12.319  -3.144  1.00  0.00           H  
ATOM   1608 HD22 ASN   102      16.918 -13.229  -4.569  1.00  0.00           H  
ATOM   1609  C   ASN   102      14.017 -14.482  -0.172  1.00  0.00           C  
ATOM   1610  O   ASN   102      13.716 -13.593   0.623  1.00  0.00           O  
ATOM   1611  N   ASP   103      13.765 -15.768   0.039  1.00  0.00           N  
ATOM   1612  H   ASP   103      14.243 -16.437  -0.562  1.00  0.00           H  
ATOM   1613  CA  ASP   103      12.484 -16.266   0.554  1.00  0.00           C  
ATOM   1614  HA  ASP   103      11.691 -15.688   0.075  1.00  0.00           H  
ATOM   1615  CB  ASP   103      12.281 -17.745   0.132  1.00  0.00           C  
ATOM   1616  HB2 ASP   103      12.717 -18.394   0.893  1.00  0.00           H  
ATOM   1617  HB3 ASP   103      11.211 -17.957   0.096  1.00  0.00           H  
ATOM   1618  CG  ASP   103      12.933 -18.120  -1.211  1.00  0.00           C  
ATOM   1619  OD1 ASP   103      14.182 -18.081  -1.297  1.00  0.00           O  
ATOM   1620  OD2 ASP   103      12.230 -18.361  -2.211  1.00  0.00           O  
ATOM   1621  C   ASP   103      12.313 -16.076   2.068  1.00  0.00           C  
ATOM   1622  O   ASP   103      11.359 -15.442   2.514  1.00  0.00           O  
ATOM   1623  N   GLY   104      13.263 -16.578   2.863  1.00  0.00           N  
ATOM   1624  H   GLY   104      14.025 -17.066   2.417  1.00  0.00           H  
ATOM   1625  CA  GLY   104      13.235 -16.541   4.331  1.00  0.00           C  
ATOM   1626  HA2 GLY   104      12.230 -16.796   4.671  1.00  0.00           H  
ATOM   1627  HA3 GLY   104      13.924 -17.290   4.722  1.00  0.00           H  
ATOM   1628  C   GLY   104      13.606 -15.182   4.934  1.00  0.00           C  
ATOM   1629  O   GLY   104      14.432 -15.133   5.836  1.00  0.00           O  
ATOM   1630  N   PHE   105      13.076 -14.080   4.392  1.00  0.00           N  
ATOM   1631  H   PHE   105      12.396 -14.239   3.654  1.00  0.00           H  
ATOM   1632  CA  PHE   105      13.361 -12.677   4.759  1.00  0.00           C  
ATOM   1633  HA  PHE   105      12.837 -12.060   4.032  1.00  0.00           H  
ATOM   1634  CB  PHE   105      12.758 -12.344   6.132  1.00  0.00           C  
ATOM   1635  HB2 PHE   105      13.230 -12.974   6.887  1.00  0.00           H  
ATOM   1636  HB3 PHE   105      13.008 -11.311   6.375  1.00  0.00           H  
ATOM   1637  CG  PHE   105      11.253 -12.491   6.246  1.00  0.00           C  
ATOM   1638  CD1 PHE   105      10.696 -13.658   6.801  1.00  0.00           C  
ATOM   1639  HD1 PHE   105      11.340 -14.473   7.102  1.00  0.00           H  
ATOM   1640  CE1 PHE   105       9.303 -13.765   6.967  1.00  0.00           C  
ATOM   1641  HE1 PHE   105       8.880 -14.669   7.384  1.00  0.00           H  
ATOM   1642  CZ  PHE   105       8.464 -12.707   6.578  1.00  0.00           C  
ATOM   1643  HZ  PHE   105       7.392 -12.798   6.692  1.00  0.00           H  
ATOM   1644  CE2 PHE   105       9.017 -11.539   6.023  1.00  0.00           C  
ATOM   1645  HE2 PHE   105       8.372 -10.728   5.716  1.00  0.00           H  
ATOM   1646  CD2 PHE   105      10.410 -11.431   5.858  1.00  0.00           C  
ATOM   1647  HD2 PHE   105      10.833 -10.529   5.440  1.00  0.00           H  
ATOM   1648  C   PHE   105      14.832 -12.210   4.666  1.00  0.00           C  
ATOM   1649  O   PHE   105      15.095 -11.015   4.808  1.00  0.00           O  
ATOM   1650  N   ASP   106      15.788 -13.100   4.382  1.00  0.00           N  
ATOM   1651  H   ASP   106      15.541 -14.078   4.459  1.00  0.00           H  
ATOM   1652  CA  ASP   106      17.204 -12.764   4.187  1.00  0.00           C  
ATOM   1653  HA  ASP   106      17.581 -12.300   5.096  1.00  0.00           H  
ATOM   1654  CB  ASP   106      18.008 -14.051   3.969  1.00  0.00           C  
ATOM   1655  HB2 ASP   106      17.853 -14.719   4.819  1.00  0.00           H  
ATOM   1656  HB3 ASP   106      17.650 -14.554   3.069  1.00  0.00           H  
ATOM   1657  CG  ASP   106      19.501 -13.746   3.827  1.00  0.00           C  
ATOM   1658  OD1 ASP   106      20.189 -13.730   4.875  1.00  0.00           O  
ATOM   1659  OD2 ASP   106      19.928 -13.503   2.675  1.00  0.00           O  
ATOM   1660  C   ASP   106      17.434 -11.778   3.027  1.00  0.00           C  
ATOM   1661  O   ASP   106      18.343 -10.956   3.089  1.00  0.00           O  
ATOM   1662  N   HIE   107      16.582 -11.812   1.990  1.00  0.00           N  
ATOM   1663  H   HIE   107      15.820 -12.474   2.043  1.00  0.00           H  
ATOM   1664  CA  HIE   107      16.629 -10.883   0.845  1.00  0.00           C  
ATOM   1665  HA  HIE   107      15.850 -11.190   0.151  1.00  0.00           H  
ATOM   1666  CB  HIE   107      16.267  -9.460   1.334  1.00  0.00           C  
ATOM   1667  HB2 HIE   107      15.768  -9.540   2.302  1.00  0.00           H  
ATOM   1668  HB3 HIE   107      17.182  -8.891   1.501  1.00  0.00           H  
ATOM   1669  CG  HIE   107      15.345  -8.646   0.456  1.00  0.00           C  
ATOM   1670  ND1 HIE   107      15.256  -8.671  -0.939  1.00  0.00           N  
ATOM   1671  CE1 HIE   107      14.399  -7.691  -1.272  1.00  0.00           C  
ATOM   1672  HE1 HIE   107      14.099  -7.445  -2.281  1.00  0.00           H  
ATOM   1673  NE2 HIE   107      13.909  -7.099  -0.175  1.00  0.00           N  
ATOM   1674  HE2 HIE   107      13.149  -6.425  -0.176  1.00  0.00           H  
ATOM   1675  CD2 HIE   107      14.509  -7.673   0.922  1.00  0.00           C  
ATOM   1676  HD2 HIE   107      14.364  -7.412   1.961  1.00  0.00           H  
ATOM   1677  C   HIE   107      17.956 -10.944   0.044  1.00  0.00           C  
ATOM   1678  O   HIE   107      18.317  -9.976  -0.614  1.00  0.00           O  
ATOM   1679  N   LEU   108      18.683 -12.072   0.117  1.00  0.00           N  
ATOM   1680  H   LEU   108      18.356 -12.763   0.778  1.00  0.00           H  
ATOM   1681  CA  LEU   108      20.078 -12.275  -0.332  1.00  0.00           C  
ATOM   1682  HA  LEU   108      20.361 -13.221   0.131  1.00  0.00           H  
ATOM   1683  CB  LEU   108      20.221 -12.551  -1.852  1.00  0.00           C  
ATOM   1684  HB2 LEU   108      21.263 -12.817  -2.035  1.00  0.00           H  
ATOM   1685  HB3 LEU   108      19.635 -13.447  -2.056  1.00  0.00           H  
ATOM   1686  CG  LEU   108      19.815 -11.493  -2.902  1.00  0.00           C  
ATOM   1687  HG  LEU   108      18.761 -11.248  -2.784  1.00  0.00           H  
ATOM   1688  CD1 LEU   108      20.640 -10.205  -2.877  1.00  0.00           C  
ATOM   1689 HD11 LEU   108      21.701 -10.436  -2.968  1.00  0.00           H  
ATOM   1690 HD12 LEU   108      20.329  -9.545  -3.685  1.00  0.00           H  
ATOM   1691 HD13 LEU   108      20.475  -9.684  -1.935  1.00  0.00           H  
ATOM   1692  CD2 LEU   108      20.001 -12.089  -4.305  1.00  0.00           C  
ATOM   1693 HD21 LEU   108      19.458 -13.030  -4.376  1.00  0.00           H  
ATOM   1694 HD22 LEU   108      19.610 -11.392  -5.045  1.00  0.00           H  
ATOM   1695 HD23 LEU   108      21.060 -12.273  -4.489  1.00  0.00           H  
ATOM   1696  C   LEU   108      21.085 -11.300   0.314  1.00  0.00           C  
ATOM   1697  O   LEU   108      22.102 -10.921  -0.268  1.00  0.00           O  
ATOM   1698  N   SER   109      20.799 -10.917   1.557  1.00  0.00           N  
ATOM   1699  H   SER   109      20.017 -11.390   2.010  1.00  0.00           H  
ATOM   1700  CA  SER   109      21.493  -9.906   2.344  1.00  0.00           C  
ATOM   1701  HA  SER   109      22.448  -9.677   1.875  1.00  0.00           H  
ATOM   1702  CB  SER   109      20.655  -8.616   2.309  1.00  0.00           C  
ATOM   1703  HB2 SER   109      20.695  -8.193   1.304  1.00  0.00           H  
ATOM   1704  HB3 SER   109      19.616  -8.849   2.540  1.00  0.00           H  
ATOM   1705  OG  SER   109      21.120  -7.661   3.244  1.00  0.00           O  
ATOM   1706  HG  SER   109      20.858  -8.027   4.103  1.00  0.00           H  
ATOM   1707  C   SER   109      21.777 -10.435   3.765  1.00  0.00           C  
ATOM   1708  O   SER   109      21.198  -9.935   4.732  1.00  0.00           O  
ATOM   1709  N   PRO   110      22.743 -11.361   3.954  1.00  0.00           N  
ATOM   1710  CD  PRO   110      23.452 -12.052   2.885  1.00  0.00           C  
ATOM   1711  HD2 PRO   110      23.834 -11.363   2.132  1.00  0.00           H  
ATOM   1712  HD3 PRO   110      22.780 -12.779   2.425  1.00  0.00           H  
ATOM   1713  CG  PRO   110      24.608 -12.784   3.558  1.00  0.00           C  
ATOM   1714  HG2 PRO   110      25.453 -12.104   3.681  1.00  0.00           H  
ATOM   1715  HG3 PRO   110      24.903 -13.672   2.998  1.00  0.00           H  
ATOM   1716  CB  PRO   110      24.029 -13.139   4.924  1.00  0.00           C  
ATOM   1717  HB2 PRO   110      24.819 -13.289   5.659  1.00  0.00           H  
ATOM   1718  HB3 PRO   110      23.423 -14.044   4.834  1.00  0.00           H  
ATOM   1719  CA  PRO   110      23.114 -11.953   5.255  1.00  0.00           C  
ATOM   1720  HA  PRO   110      22.204 -12.357   5.701  1.00  0.00           H  
ATOM   1721  C   PRO   110      23.710 -10.982   6.305  1.00  0.00           C  
ATOM   1722  O   PRO   110      24.301 -11.389   7.301  1.00  0.00           O  
ATOM   1723  N   ASP   111      23.502  -9.672   6.152  1.00  0.00           N  
ATOM   1724  H   ASP   111      22.962  -9.428   5.331  1.00  0.00           H  
ATOM   1725  CA  ASP   111      23.335  -8.766   7.297  1.00  0.00           C  
ATOM   1726  HA  ASP   111      24.251  -8.730   7.882  1.00  0.00           H  
ATOM   1727  CB  ASP   111      23.018  -7.373   6.738  1.00  0.00           C  
ATOM   1728  HB2 ASP   111      23.605  -7.201   5.834  1.00  0.00           H  
ATOM   1729  HB3 ASP   111      21.964  -7.313   6.461  1.00  0.00           H  
ATOM   1730  CG  ASP   111      23.361  -6.279   7.738  1.00  0.00           C  
ATOM   1731  OD1 ASP   111      22.469  -5.817   8.476  1.00  0.00           O  
ATOM   1732  OD2 ASP   111      24.538  -5.850   7.745  1.00  0.00           O  
ATOM   1733  C   ASP   111      22.208  -9.235   8.237  1.00  0.00           C  
ATOM   1734  O   ASP   111      22.336  -9.147   9.456  1.00  0.00           O  
ATOM   1735  N   MET   112      21.157  -9.821   7.656  1.00  0.00           N  
ATOM   1736  H   MET   112      21.143  -9.842   6.639  1.00  0.00           H  
ATOM   1737  CA  MET   112      19.983 -10.406   8.304  1.00  0.00           C  
ATOM   1738  HA  MET   112      19.449  -9.624   8.841  1.00  0.00           H  
ATOM   1739  CB  MET   112      19.072 -10.944   7.180  1.00  0.00           C  
ATOM   1740  HB2 MET   112      19.676 -11.357   6.371  1.00  0.00           H  
ATOM   1741  HB3 MET   112      18.463 -11.764   7.557  1.00  0.00           H  
ATOM   1742  CG  MET   112      18.116  -9.881   6.616  1.00  0.00           C  
ATOM   1743  HG2 MET   112      17.540 -10.349   5.821  1.00  0.00           H  
ATOM   1744  HG3 MET   112      17.411  -9.607   7.397  1.00  0.00           H  
ATOM   1745  SD  MET   112      18.838  -8.354   5.941  1.00  0.00           S  
ATOM   1746  CE  MET   112      17.589  -7.987   4.682  1.00  0.00           C  
ATOM   1747  HE1 MET   112      16.613  -7.857   5.148  1.00  0.00           H  
ATOM   1748  HE2 MET   112      17.873  -7.084   4.147  1.00  0.00           H  
ATOM   1749  HE3 MET   112      17.533  -8.813   3.975  1.00  0.00           H  
ATOM   1750  C   MET   112      20.301 -11.503   9.336  1.00  0.00           C  
ATOM   1751  O   MET   112      19.446 -11.794  10.171  1.00  0.00           O  
ATOM   1752  N   ILE   113      21.505 -12.090   9.336  1.00  0.00           N  
ATOM   1753  H   ILE   113      22.172 -11.818   8.628  1.00  0.00           H  
ATOM   1754  CA  ILE   113      21.935 -13.055  10.365  1.00  0.00           C  
ATOM   1755  HA  ILE   113      21.212 -13.870  10.417  1.00  0.00           H  
ATOM   1756  CB  ILE   113      23.318 -13.662  10.009  1.00  0.00           C  
ATOM   1757  HB  ILE   113      24.024 -12.840   9.875  1.00  0.00           H  
ATOM   1758  CG2 ILE   113      23.842 -14.557  11.152  1.00  0.00           C  
ATOM   1759 HG21 ILE   113      23.145 -15.378  11.330  1.00  0.00           H  
ATOM   1760 HG22 ILE   113      24.817 -14.971  10.903  1.00  0.00           H  
ATOM   1761 HG23 ILE   113      23.961 -13.991  12.075  1.00  0.00           H  
ATOM   1762  CG1 ILE   113      23.261 -14.472   8.691  1.00  0.00           C  
ATOM   1763 HG12 ILE   113      22.679 -15.380   8.848  1.00  0.00           H  
ATOM   1764 HG13 ILE   113      22.766 -13.881   7.920  1.00  0.00           H  
ATOM   1765  CD1 ILE   113      24.636 -14.868   8.138  1.00  0.00           C  
ATOM   1766 HD11 ILE   113      25.115 -15.598   8.789  1.00  0.00           H  
ATOM   1767 HD12 ILE   113      24.507 -15.323   7.156  1.00  0.00           H  
ATOM   1768 HD13 ILE   113      25.271 -13.986   8.045  1.00  0.00           H  
ATOM   1769  C   ILE   113      21.954 -12.397  11.753  1.00  0.00           C  
ATOM   1770  O   ILE   113      21.328 -12.889  12.688  1.00  0.00           O  
ATOM   1771  N   ILE   114      22.637 -11.256  11.904  1.00  0.00           N  
ATOM   1772  H   ILE   114      23.011 -10.815  11.074  1.00  0.00           H  
ATOM   1773  CA  ILE   114      22.975 -10.682  13.225  1.00  0.00           C  
ATOM   1774  HA  ILE   114      23.037 -11.531  13.909  1.00  0.00           H  
ATOM   1775  CB  ILE   114      24.381 -10.016  13.236  1.00  0.00           C  
ATOM   1776  HB  ILE   114      24.276  -8.970  12.943  1.00  0.00           H  
ATOM   1777  CG2 ILE   114      24.932 -10.081  14.677  1.00  0.00           C  
ATOM   1778 HG21 ILE   114      25.098 -11.121  14.965  1.00  0.00           H  
ATOM   1779 HG22 ILE   114      25.879  -9.551  14.755  1.00  0.00           H  
ATOM   1780 HG23 ILE   114      24.234  -9.633  15.383  1.00  0.00           H  
ATOM   1781  CG1 ILE   114      25.378 -10.674  12.247  1.00  0.00           C  
ATOM   1782 HG12 ILE   114      25.409 -11.750  12.423  1.00  0.00           H  
ATOM   1783 HG13 ILE   114      25.024 -10.503  11.229  1.00  0.00           H  
ATOM   1784  CD1 ILE   114      26.810 -10.128  12.322  1.00  0.00           C  
ATOM   1785 HD11 ILE   114      27.306 -10.487  13.224  1.00  0.00           H  
ATOM   1786 HD12 ILE   114      27.374 -10.476  11.456  1.00  0.00           H  
ATOM   1787 HD13 ILE   114      26.791  -9.038  12.326  1.00  0.00           H  
ATOM   1788  C   ILE   114      21.845  -9.791  13.789  1.00  0.00           C  
ATOM   1789  O   ILE   114      22.097  -8.725  14.356  1.00  0.00           O  
ATOM   1790  N   LYS   115      20.594 -10.198  13.527  1.00  0.00           N  
ATOM   1791  H   LYS   115      20.532 -11.107  13.076  1.00  0.00           H  
ATOM   1792  CA  LYS   115      19.324  -9.486  13.784  1.00  0.00           C  
ATOM   1793  HA  LYS   115      19.263  -9.240  14.845  1.00  0.00           H  
ATOM   1794  CB  LYS   115      19.269  -8.161  12.993  1.00  0.00           C  
ATOM   1795  HB2 LYS   115      18.285  -7.705  13.116  1.00  0.00           H  
ATOM   1796  HB3 LYS   115      19.964  -7.471  13.465  1.00  0.00           H  
ATOM   1797  CG  LYS   115      19.566  -8.299  11.480  1.00  0.00           C  
ATOM   1798  HG2 LYS   115      20.220  -9.144  11.276  1.00  0.00           H  
ATOM   1799  HG3 LYS   115      18.629  -8.467  10.948  1.00  0.00           H  
ATOM   1800  CD  LYS   115      20.232  -7.045  10.918  1.00  0.00           C  
ATOM   1801  HD2 LYS   115      20.318  -7.139   9.835  1.00  0.00           H  
ATOM   1802  HD3 LYS   115      19.602  -6.187  11.148  1.00  0.00           H  
ATOM   1803  CE  LYS   115      21.634  -6.859  11.514  1.00  0.00           C  
ATOM   1804  HE2 LYS   115      21.601  -7.001  12.595  1.00  0.00           H  
ATOM   1805  HE3 LYS   115      22.308  -7.609  11.092  1.00  0.00           H  
ATOM   1806  NZ  LYS   115      22.136  -5.507  11.227  1.00  0.00           N  
ATOM   1807  HZ1 LYS   115      21.503  -4.831  11.668  1.00  0.00           H  
ATOM   1808  HZ2 LYS   115      23.079  -5.410  11.580  1.00  0.00           H  
ATOM   1809  HZ3 LYS   115      22.154  -5.381  10.216  1.00  0.00           H  
ATOM   1810  C   LYS   115      18.120 -10.385  13.473  1.00  0.00           C  
ATOM   1811  O   LYS   115      17.334 -10.086  12.575  1.00  0.00           O  
ATOM   1812  N   THR   116      18.060 -11.533  14.156  1.00  0.00           N  
ATOM   1813  H   THR   116      18.799 -11.686  14.824  1.00  0.00           H  
ATOM   1814  CA  THR   116      16.975 -12.546  14.168  1.00  0.00           C  
ATOM   1815  HA  THR   116      17.349 -13.379  14.758  1.00  0.00           H  
ATOM   1816  CB  THR   116      15.720 -12.033  14.916  1.00  0.00           C  
ATOM   1817  HB  THR   116      14.998 -12.846  14.991  1.00  0.00           H  
ATOM   1818  CG2 THR   116      16.052 -11.539  16.326  1.00  0.00           C  
ATOM   1819 HG21 THR   116      16.513 -10.552  16.288  1.00  0.00           H  
ATOM   1820 HG22 THR   116      15.132 -11.488  16.905  1.00  0.00           H  
ATOM   1821 HG23 THR   116      16.727 -12.237  16.821  1.00  0.00           H  
ATOM   1822  OG1 THR   116      15.100 -10.942  14.263  1.00  0.00           O  
ATOM   1823  HG1 THR   116      14.699 -11.262  13.436  1.00  0.00           H  
ATOM   1824  C   THR   116      16.566 -13.194  12.836  1.00  0.00           C  
ATOM   1825  O   THR   116      15.898 -14.220  12.838  1.00  0.00           O  
ATOM   1826  N   THR   117      16.925 -12.622  11.687  1.00  0.00           N  
ATOM   1827  H   THR   117      17.564 -11.841  11.732  1.00  0.00           H  
ATOM   1828  CA  THR   117      16.147 -12.798  10.452  1.00  0.00           C  
ATOM   1829  HA  THR   117      15.107 -12.966  10.715  1.00  0.00           H  
ATOM   1830  CB  THR   117      16.218 -11.526   9.597  1.00  0.00           C  
ATOM   1831  HB  THR   117      17.234 -11.397   9.245  1.00  0.00           H  
ATOM   1832  CG2 THR   117      15.289 -11.573   8.387  1.00  0.00           C  
ATOM   1833 HG21 THR   117      14.261 -11.719   8.720  1.00  0.00           H  
ATOM   1834 HG22 THR   117      15.363 -10.648   7.818  1.00  0.00           H  
ATOM   1835 HG23 THR   117      15.571 -12.392   7.726  1.00  0.00           H  
ATOM   1836  OG1 THR   117      15.877 -10.373  10.339  1.00  0.00           O  
ATOM   1837  HG1 THR   117      16.298 -10.438  11.221  1.00  0.00           H  
ATOM   1838  C   THR   117      16.582 -14.003   9.631  1.00  0.00           C  
ATOM   1839  O   THR   117      15.741 -14.781   9.190  1.00  0.00           O  
ATOM   1840  N   SER   118      17.889 -14.174   9.417  1.00  0.00           N  
ATOM   1841  H   SER   118      18.533 -13.531   9.866  1.00  0.00           H  
ATOM   1842  CA  SER   118      18.435 -15.276   8.607  1.00  0.00           C  
ATOM   1843  HA  SER   118      17.721 -15.493   7.810  1.00  0.00           H  
ATOM   1844  CB  SER   118      19.728 -14.825   7.919  1.00  0.00           C  
ATOM   1845  HB2 SER   118      19.628 -13.783   7.620  1.00  0.00           H  
ATOM   1846  HB3 SER   118      20.558 -14.909   8.614  1.00  0.00           H  
ATOM   1847  OG  SER   118      19.998 -15.576   6.758  1.00  0.00           O  
ATOM   1848  HG  SER   118      20.140 -14.939   6.017  1.00  0.00           H  
ATOM   1849  C   SER   118      18.565 -16.562   9.448  1.00  0.00           C  
ATOM   1850  O   SER   118      19.642 -17.142   9.598  1.00  0.00           O  
ATOM   1851  N   GLY   119      17.461 -16.960  10.094  1.00  0.00           N  
ATOM   1852  H   GLY   119      16.614 -16.421   9.938  1.00  0.00           H  
ATOM   1853  CA  GLY   119      17.392 -18.086  11.029  1.00  0.00           C  
ATOM   1854  HA2 GLY   119      18.220 -18.022  11.739  1.00  0.00           H  
ATOM   1855  HA3 GLY   119      16.460 -18.037  11.593  1.00  0.00           H  
ATOM   1856  C   GLY   119      17.459 -19.431  10.303  1.00  0.00           C  
ATOM   1857  O   GLY   119      16.426 -20.042  10.018  1.00  0.00           O  
ATOM   1858  N   MET   120      18.679 -19.879   9.989  1.00  0.00           N  
ATOM   1859  H   MET   120      19.442 -19.241  10.191  1.00  0.00           H  
ATOM   1860  CA  MET   120      18.975 -21.012   9.093  1.00  0.00           C  
ATOM   1861  HA  MET   120      18.666 -20.742   8.083  1.00  0.00           H  
ATOM   1862  CB  MET   120      20.492 -21.264   9.090  1.00  0.00           C  
ATOM   1863  HB2 MET   120      20.875 -21.184  10.109  1.00  0.00           H  
ATOM   1864  HB3 MET   120      20.697 -22.278   8.748  1.00  0.00           H  
ATOM   1865  CG  MET   120      21.249 -20.282   8.186  1.00  0.00           C  
ATOM   1866  HG2 MET   120      21.012 -19.262   8.496  1.00  0.00           H  
ATOM   1867  HG3 MET   120      22.318 -20.433   8.340  1.00  0.00           H  
ATOM   1868  SD  MET   120      20.907 -20.435   6.404  1.00  0.00           S  
ATOM   1869  CE  MET   120      21.452 -22.134   6.075  1.00  0.00           C  
ATOM   1870  HE1 MET   120      20.785 -22.840   6.571  1.00  0.00           H  
ATOM   1871  HE2 MET   120      21.426 -22.318   5.001  1.00  0.00           H  
ATOM   1872  HE3 MET   120      22.470 -22.271   6.439  1.00  0.00           H  
ATOM   1873  C   MET   120      18.250 -22.327   9.418  1.00  0.00           C  
ATOM   1874  O   MET   120      18.010 -23.121   8.511  1.00  0.00           O  
ATOM   1875  N   TYR   121      17.859 -22.556  10.674  1.00  0.00           N  
ATOM   1876  H   TYR   121      18.109 -21.882  11.385  1.00  0.00           H  
ATOM   1877  CA  TYR   121      17.106 -23.742  11.103  1.00  0.00           C  
ATOM   1878  HA  TYR   121      17.731 -24.623  10.955  1.00  0.00           H  
ATOM   1879  CB  TYR   121      16.789 -23.618  12.603  1.00  0.00           C  
ATOM   1880  HB2 TYR   121      15.953 -22.927  12.730  1.00  0.00           H  
ATOM   1881  HB3 TYR   121      16.462 -24.590  12.977  1.00  0.00           H  
ATOM   1882  CG  TYR   121      17.941 -23.120  13.459  1.00  0.00           C  
ATOM   1883  CD1 TYR   121      18.065 -21.741  13.723  1.00  0.00           C  
ATOM   1884  HD1 TYR   121      17.330 -21.041  13.351  1.00  0.00           H  
ATOM   1885  CE1 TYR   121      19.137 -21.265  14.499  1.00  0.00           C  
ATOM   1886  HE1 TYR   121      19.240 -20.211  14.705  1.00  0.00           H  
ATOM   1887  CZ  TYR   121      20.074 -22.164  15.039  1.00  0.00           C  
ATOM   1888  OH  TYR   121      21.075 -21.692  15.821  1.00  0.00           O  
ATOM   1889  HH  TYR   121      20.823 -20.851  16.235  1.00  0.00           H  
ATOM   1890  CE2 TYR   121      19.960 -23.544  14.767  1.00  0.00           C  
ATOM   1891  HE2 TYR   121      20.682 -24.221  15.195  1.00  0.00           H  
ATOM   1892  CD2 TYR   121      18.896 -24.021  13.973  1.00  0.00           C  
ATOM   1893  HD2 TYR   121      18.801 -25.081  13.782  1.00  0.00           H  
ATOM   1894  C   TYR   121      15.802 -23.950  10.309  1.00  0.00           C  
ATOM   1895  O   TYR   121      15.416 -25.084  10.034  1.00  0.00           O  
ATOM   1896  N   ASN   122      15.150 -22.861   9.882  1.00  0.00           N  
ATOM   1897  H   ASN   122      15.559 -21.958  10.094  1.00  0.00           H  
ATOM   1898  CA  ASN   122      13.850 -22.876   9.201  1.00  0.00           C  
ATOM   1899  HA  ASN   122      13.137 -23.405   9.839  1.00  0.00           H  
ATOM   1900  CB  ASN   122      13.355 -21.429   9.045  1.00  0.00           C  
ATOM   1901  HB2 ASN   122      14.117 -20.816   8.566  1.00  0.00           H  
ATOM   1902  HB3 ASN   122      12.472 -21.434   8.408  1.00  0.00           H  
ATOM   1903  CG  ASN   122      12.928 -20.804  10.360  1.00  0.00           C  
ATOM   1904  OD1 ASN   122      11.842 -21.045  10.849  1.00  0.00           O  
ATOM   1905  ND2 ASN   122      13.750 -19.980  10.966  1.00  0.00           N  
ATOM   1906 HD21 ASN   122      14.669 -19.800  10.584  1.00  0.00           H  
ATOM   1907 HD22 ASN   122      13.423 -19.561  11.821  1.00  0.00           H  
ATOM   1908  C   ASN   122      13.831 -23.618   7.845  1.00  0.00           C  
ATOM   1909  O   ASN   122      12.751 -23.908   7.331  1.00  0.00           O  
ATOM   1910  N   ILE   123      14.979 -23.999   7.267  1.00  0.00           N  
ATOM   1911  H   ILE   123      15.854 -23.765   7.721  1.00  0.00           H  
ATOM   1912  CA  ILE   123      15.010 -24.797   6.025  1.00  0.00           C  
ATOM   1913  HA  ILE   123      14.448 -24.242   5.275  1.00  0.00           H  
ATOM   1914  CB  ILE   123      16.446 -24.970   5.482  1.00  0.00           C  
ATOM   1915  HB  ILE   123      16.362 -25.509   4.536  1.00  0.00           H  
ATOM   1916  CG2 ILE   123      17.052 -23.594   5.147  1.00  0.00           C  
ATOM   1917 HG21 ILE   123      17.255 -23.032   6.058  1.00  0.00           H  
ATOM   1918 HG22 ILE   123      17.983 -23.714   4.594  1.00  0.00           H  
ATOM   1919 HG23 ILE   123      16.361 -23.024   4.527  1.00  0.00           H  
ATOM   1920  CG1 ILE   123      17.333 -25.830   6.413  1.00  0.00           C  
ATOM   1921 HG12 ILE   123      17.385 -25.374   7.401  1.00  0.00           H  
ATOM   1922 HG13 ILE   123      16.879 -26.814   6.526  1.00  0.00           H  
ATOM   1923  CD1 ILE   123      18.761 -26.042   5.896  1.00  0.00           C  
ATOM   1924 HD11 ILE   123      19.312 -25.102   5.909  1.00  0.00           H  
ATOM   1925 HD12 ILE   123      19.274 -26.753   6.543  1.00  0.00           H  
ATOM   1926 HD13 ILE   123      18.734 -26.440   4.881  1.00  0.00           H  
ATOM   1927  C   ILE   123      14.296 -26.156   6.155  1.00  0.00           C  
ATOM   1928  O   ILE   123      13.829 -26.684   5.146  1.00  0.00           O  
ATOM   1929  N   VAL   124      14.152 -26.708   7.368  1.00  0.00           N  
ATOM   1930  H   VAL   124      14.560 -26.232   8.165  1.00  0.00           H  
ATOM   1931  CA  VAL   124      13.360 -27.934   7.618  1.00  0.00           C  
ATOM   1932  HA  VAL   124      13.675 -28.696   6.904  1.00  0.00           H  
ATOM   1933  CB  VAL   124      13.613 -28.497   9.033  1.00  0.00           C  
ATOM   1934  HB  VAL   124      13.113 -29.463   9.098  1.00  0.00           H  
ATOM   1935  CG1 VAL   124      15.107 -28.746   9.277  1.00  0.00           C  
ATOM   1936 HG11 VAL   124      15.651 -27.802   9.329  1.00  0.00           H  
ATOM   1937 HG12 VAL   124      15.238 -29.276  10.220  1.00  0.00           H  
ATOM   1938 HG13 VAL   124      15.516 -29.357   8.472  1.00  0.00           H  
ATOM   1939  CG2 VAL   124      13.061 -27.612  10.159  1.00  0.00           C  
ATOM   1940 HG21 VAL   124      11.975 -27.554  10.098  1.00  0.00           H  
ATOM   1941 HG22 VAL   124      13.329 -28.031  11.129  1.00  0.00           H  
ATOM   1942 HG23 VAL   124      13.463 -26.605  10.091  1.00  0.00           H  
ATOM   1943  C   VAL   124      11.855 -27.728   7.398  1.00  0.00           C  
ATOM   1944  O   VAL   124      11.149 -28.674   7.056  1.00  0.00           O  
ATOM   1945  N   GLU   125      11.377 -26.491   7.564  1.00  0.00           N  
ATOM   1946  H   GLU   125      12.026 -25.762   7.830  1.00  0.00           H  
ATOM   1947  CA  GLU   125      10.011 -26.068   7.245  1.00  0.00           C  
ATOM   1948  HA  GLU   125       9.314 -26.885   7.443  1.00  0.00           H  
ATOM   1949  CB  GLU   125       9.613 -24.851   8.106  1.00  0.00           C  
ATOM   1950  HB2 GLU   125      10.196 -23.983   7.802  1.00  0.00           H  
ATOM   1951  HB3 GLU   125       8.566 -24.617   7.908  1.00  0.00           H  
ATOM   1952  CG  GLU   125       9.800 -25.038   9.622  1.00  0.00           C  
ATOM   1953  HG2 GLU   125      10.866 -25.124   9.842  1.00  0.00           H  
ATOM   1954  HG3 GLU   125       9.432 -24.142  10.127  1.00  0.00           H  
ATOM   1955  CD  GLU   125       9.059 -26.260  10.173  1.00  0.00           C  
ATOM   1956  OE1 GLU   125       9.498 -26.842  11.190  1.00  0.00           O  
ATOM   1957  OE2 GLU   125       8.022 -26.664   9.606  1.00  0.00           O  
ATOM   1958  C   GLU   125       9.894 -25.708   5.761  1.00  0.00           C  
ATOM   1959  O   GLU   125       8.996 -26.187   5.073  1.00  0.00           O  
ATOM   1960  N   PHE   126      10.834 -24.909   5.237  1.00  0.00           N  
ATOM   1961  H   PHE   126      11.533 -24.523   5.864  1.00  0.00           H  
ATOM   1962  CA  PHE   126      10.794 -24.430   3.849  1.00  0.00           C  
ATOM   1963  HA  PHE   126       9.833 -23.942   3.680  1.00  0.00           H  
ATOM   1964  CB  PHE   126      11.911 -23.400   3.611  1.00  0.00           C  
ATOM   1965  HB2 PHE   126      12.864 -23.930   3.617  1.00  0.00           H  
ATOM   1966  HB3 PHE   126      11.764 -22.998   2.610  1.00  0.00           H  
ATOM   1967  CG  PHE   126      12.022 -22.200   4.544  1.00  0.00           C  
ATOM   1968  CD1 PHE   126      13.268 -21.552   4.671  1.00  0.00           C  
ATOM   1969  HD1 PHE   126      14.127 -21.931   4.138  1.00  0.00           H  
ATOM   1970  CE1 PHE   126      13.400 -20.407   5.476  1.00  0.00           C  
ATOM   1971  HE1 PHE   126      14.361 -19.921   5.573  1.00  0.00           H  
ATOM   1972  CZ  PHE   126      12.282 -19.893   6.153  1.00  0.00           C  
ATOM   1973  HZ  PHE   126      12.381 -19.015   6.777  1.00  0.00           H  
ATOM   1974  CE2 PHE   126      11.036 -20.533   6.033  1.00  0.00           C  
ATOM   1975  HE2 PHE   126      10.177 -20.147   6.563  1.00  0.00           H  
ATOM   1976  CD2 PHE   126      10.904 -21.680   5.228  1.00  0.00           C  
ATOM   1977  HD2 PHE   126       9.937 -22.153   5.138  1.00  0.00           H  
ATOM   1978  C   PHE   126      10.895 -25.564   2.811  1.00  0.00           C  
ATOM   1979  O   PHE   126      10.314 -25.459   1.736  1.00  0.00           O  
ATOM   1980  N   THR   127      11.594 -26.659   3.134  1.00  0.00           N  
ATOM   1981  H   THR   127      12.055 -26.669   4.034  1.00  0.00           H  
ATOM   1982  CA  THR   127      11.646 -27.890   2.315  1.00  0.00           C  
ATOM   1983  HA  THR   127      11.736 -27.609   1.266  1.00  0.00           H  
ATOM   1984  CB  THR   127      12.857 -28.766   2.686  1.00  0.00           C  
ATOM   1985  HB  THR   127      12.763 -29.734   2.194  1.00  0.00           H  
ATOM   1986  CG2 THR   127      14.185 -28.171   2.231  1.00  0.00           C  
ATOM   1987 HG21 THR   127      14.258 -27.123   2.521  1.00  0.00           H  
ATOM   1988 HG22 THR   127      15.008 -28.736   2.667  1.00  0.00           H  
ATOM   1989 HG23 THR   127      14.230 -28.265   1.150  1.00  0.00           H  
ATOM   1990  OG1 THR   127      12.926 -28.997   4.074  1.00  0.00           O  
ATOM   1991  HG1 THR   127      13.266 -28.183   4.485  1.00  0.00           H  
ATOM   1992  C   THR   127      10.396 -28.769   2.419  1.00  0.00           C  
ATOM   1993  O   THR   127      10.337 -29.815   1.779  1.00  0.00           O  
ATOM   1994  N   THR   128       9.420 -28.430   3.274  1.00  0.00           N  
ATOM   1995  H   THR   128       9.511 -27.549   3.769  1.00  0.00           H  
ATOM   1996  CA  THR   128       8.238 -29.252   3.624  1.00  0.00           C  
ATOM   1997  HA  THR   128       7.685 -28.691   4.378  1.00  0.00           H  
ATOM   1998  CB  THR   128       7.298 -29.374   2.405  1.00  0.00           C  
ATOM   1999  HB  THR   128       7.816 -29.873   1.587  1.00  0.00           H  
ATOM   2000  CG2 THR   128       5.984 -30.112   2.661  1.00  0.00           C  
ATOM   2001 HG21 THR   128       5.495 -29.703   3.545  1.00  0.00           H  
ATOM   2002 HG22 THR   128       5.328 -29.994   1.799  1.00  0.00           H  
ATOM   2003 HG23 THR   128       6.175 -31.175   2.804  1.00  0.00           H  
ATOM   2004  OG1 THR   128       6.929 -28.080   1.988  1.00  0.00           O  
ATOM   2005  HG1 THR   128       7.741 -27.616   1.755  1.00  0.00           H  
ATOM   2006  C   THR   128       8.552 -30.615   4.285  1.00  0.00           C  
ATOM   2007  O   THR   128       7.675 -31.214   4.909  1.00  0.00           O  
ATOM   2008  N   PHE   129       9.804 -31.088   4.244  1.00  0.00           N  
ATOM   2009  H   PHE   129      10.460 -30.559   3.685  1.00  0.00           H  
ATOM   2010  CA  PHE   129      10.242 -32.427   4.657  1.00  0.00           C  
ATOM   2011  HA  PHE   129       9.823 -33.147   3.956  1.00  0.00           H  
ATOM   2012  CB  PHE   129      11.778 -32.475   4.545  1.00  0.00           C  
ATOM   2013  HB2 PHE   129      12.055 -32.255   3.513  1.00  0.00           H  
ATOM   2014  HB3 PHE   129      12.201 -31.683   5.166  1.00  0.00           H  
ATOM   2015  CG  PHE   129      12.417 -33.793   4.954  1.00  0.00           C  
ATOM   2016  CD1 PHE   129      12.759 -34.746   3.976  1.00  0.00           C  
ATOM   2017  HD1 PHE   129      12.581 -34.536   2.932  1.00  0.00           H  
ATOM   2018  CE1 PHE   129      13.330 -35.976   4.349  1.00  0.00           C  
ATOM   2019  HE1 PHE   129      13.586 -36.698   3.588  1.00  0.00           H  
ATOM   2020  CZ  PHE   129      13.569 -36.257   5.705  1.00  0.00           C  
ATOM   2021  HZ  PHE   129      14.011 -37.200   5.995  1.00  0.00           H  
ATOM   2022  CE2 PHE   129      13.247 -35.303   6.686  1.00  0.00           C  
ATOM   2023  HE2 PHE   129      13.439 -35.512   7.729  1.00  0.00           H  
ATOM   2024  CD2 PHE   129      12.680 -34.071   6.310  1.00  0.00           C  
ATOM   2025  HD2 PHE   129      12.440 -33.341   7.070  1.00  0.00           H  
ATOM   2026  C   PHE   129       9.785 -32.830   6.070  1.00  0.00           C  
ATOM   2027  O   PHE   129       9.374 -33.975   6.291  1.00  0.00           O  
ATOM   2028  N   ARG   130       9.823 -31.877   7.015  1.00  0.00           N  
ATOM   2029  H   ARG   130      10.154 -30.961   6.726  1.00  0.00           H  
ATOM   2030  CA  ARG   130       9.437 -32.043   8.429  1.00  0.00           C  
ATOM   2031  HA  ARG   130       9.903 -32.958   8.798  1.00  0.00           H  
ATOM   2032  CB  ARG   130      10.026 -30.852   9.209  1.00  0.00           C  
ATOM   2033  HB2 ARG   130      11.060 -30.715   8.892  1.00  0.00           H  
ATOM   2034  HB3 ARG   130       9.469 -29.945   8.964  1.00  0.00           H  
ATOM   2035  CG  ARG   130      10.030 -31.050  10.730  1.00  0.00           C  
ATOM   2036  HG2 ARG   130       9.006 -31.048  11.095  1.00  0.00           H  
ATOM   2037  HG3 ARG   130      10.496 -32.003  10.981  1.00  0.00           H  
ATOM   2038  CD  ARG   130      10.791 -29.918  11.423  1.00  0.00           C  
ATOM   2039  HD2 ARG   130      11.853 -30.004  11.191  1.00  0.00           H  
ATOM   2040  HD3 ARG   130      10.421 -28.973  11.040  1.00  0.00           H  
ATOM   2041  NE  ARG   130      10.600 -29.993  12.876  1.00  0.00           N  
ATOM   2042  HE  ARG   130      10.382 -30.910  13.265  1.00  0.00           H  
ATOM   2043  CZ  ARG   130      10.504 -29.034  13.771  1.00  0.00           C  
ATOM   2044  NH1 ARG   130      10.591 -27.765  13.496  1.00  0.00           N  
ATOM   2045 HH11 ARG   130      10.439 -27.471  12.526  1.00  0.00           H  
ATOM   2046 HH12 ARG   130      10.490 -27.080  14.214  1.00  0.00           H  
ATOM   2047  NH2 ARG   130      10.275 -29.387  14.998  1.00  0.00           N  
ATOM   2048 HH21 ARG   130      10.005 -30.371  15.116  1.00  0.00           H  
ATOM   2049 HH22 ARG   130      10.135 -28.719  15.725  1.00  0.00           H  
ATOM   2050  C   ARG   130       7.924 -32.230   8.657  1.00  0.00           C  
ATOM   2051  O   ARG   130       7.501 -32.486   9.783  1.00  0.00           O  
ATOM   2052  N   GLY   131       7.104 -32.176   7.602  1.00  0.00           N  
ATOM   2053  H   GLY   131       7.508 -31.943   6.701  1.00  0.00           H  
ATOM   2054  CA  GLY   131       5.653 -32.402   7.653  1.00  0.00           C  
ATOM   2055  HA2 GLY   131       5.177 -31.554   8.144  1.00  0.00           H  
ATOM   2056  HA3 GLY   131       5.279 -32.461   6.631  1.00  0.00           H  
ATOM   2057  C   GLY   131       5.227 -33.687   8.379  1.00  0.00           C  
ATOM   2058  O   GLY   131       4.181 -33.685   9.022  1.00  0.00           O  
ATOM   2059  N   ASP   132       6.079 -34.719   8.383  1.00  0.00           N  
ATOM   2060  H   ASP   132       6.939 -34.593   7.871  1.00  0.00           H  
ATOM   2061  CA  ASP   132       5.932 -35.980   9.131  1.00  0.00           C  
ATOM   2062  HA  ASP   132       5.210 -36.623   8.625  1.00  0.00           H  
ATOM   2063  CB  ASP   132       7.301 -36.673   9.117  1.00  0.00           C  
ATOM   2064  HB2 ASP   132       7.554 -36.925   8.087  1.00  0.00           H  
ATOM   2065  HB3 ASP   132       8.054 -35.967   9.477  1.00  0.00           H  
ATOM   2066  CG  ASP   132       7.373 -37.942   9.974  1.00  0.00           C  
ATOM   2067  OD1 ASP   132       6.458 -38.791   9.910  1.00  0.00           O  
ATOM   2068  OD2 ASP   132       8.392 -38.100  10.681  1.00  0.00           O  
ATOM   2069  C   ASP   132       5.444 -35.805  10.582  1.00  0.00           C  
ATOM   2070  O   ASP   132       4.492 -36.472  10.985  1.00  0.00           O  
ATOM   2071  N   GLU   133       6.005 -34.862  11.353  1.00  0.00           N  
ATOM   2072  H   GLU   133       6.758 -34.302  10.969  1.00  0.00           H  
ATOM   2073  CA  GLU   133       5.601 -34.636  12.756  1.00  0.00           C  
ATOM   2074  HA  GLU   133       5.870 -35.497  13.366  1.00  0.00           H  
ATOM   2075  CB  GLU   133       6.283 -33.387  13.329  1.00  0.00           C  
ATOM   2076  HB2 GLU   133       5.950 -32.544  12.731  1.00  0.00           H  
ATOM   2077  HB3 GLU   133       5.923 -33.232  14.348  1.00  0.00           H  
ATOM   2078  CG  GLU   133       7.814 -33.385  13.361  1.00  0.00           C  
ATOM   2079  HG2 GLU   133       8.155 -34.160  14.050  1.00  0.00           H  
ATOM   2080  HG3 GLU   133       8.201 -33.610  12.366  1.00  0.00           H  
ATOM   2081  CD  GLU   133       8.347 -32.011  13.799  1.00  0.00           C  
ATOM   2082  OE1 GLU   133       9.433 -31.944  14.417  1.00  0.00           O  
ATOM   2083  OE2 GLU   133       7.731 -30.970  13.459  1.00  0.00           O  
ATOM   2084  C   GLU   133       4.090 -34.393  12.885  1.00  0.00           C  
ATOM   2085  O   GLU   133       3.446 -34.872  13.819  1.00  0.00           O  
ATOM   2086  N   ARG   134       3.533 -33.656  11.918  1.00  0.00           N  
ATOM   2087  H   ARG   134       4.131 -33.456  11.124  1.00  0.00           H  
ATOM   2088  CA  ARG   134       2.162 -33.130  11.889  1.00  0.00           C  
ATOM   2089  HA  ARG   134       1.757 -33.141  12.902  1.00  0.00           H  
ATOM   2090  CB  ARG   134       2.181 -31.671  11.374  1.00  0.00           C  
ATOM   2091  HB2 ARG   134       2.224 -31.673  10.283  1.00  0.00           H  
ATOM   2092  HB3 ARG   134       1.233 -31.213  11.657  1.00  0.00           H  
ATOM   2093  CG  ARG   134       3.328 -30.783  11.912  1.00  0.00           C  
ATOM   2094  HG2 ARG   134       2.973 -29.753  11.974  1.00  0.00           H  
ATOM   2095  HG3 ARG   134       3.602 -31.103  12.918  1.00  0.00           H  
ATOM   2096  CD  ARG   134       4.564 -30.801  10.991  1.00  0.00           C  
ATOM   2097  HD2 ARG   134       4.842 -31.827  10.760  1.00  0.00           H  
ATOM   2098  HD3 ARG   134       4.304 -30.319  10.049  1.00  0.00           H  
ATOM   2099  NE  ARG   134       5.737 -30.154  11.608  1.00  0.00           N  
ATOM   2100  HE  ARG   134       6.195 -30.628  12.386  1.00  0.00           H  
ATOM   2101  CZ  ARG   134       6.428 -29.124  11.165  1.00  0.00           C  
ATOM   2102  NH1 ARG   134       6.070 -28.423  10.133  1.00  0.00           N  
ATOM   2103 HH11 ARG   134       5.246 -28.636   9.621  1.00  0.00           H  
ATOM   2104 HH12 ARG   134       6.711 -27.677   9.840  1.00  0.00           H  
ATOM   2105  NH2 ARG   134       7.520 -28.795  11.776  1.00  0.00           N  
ATOM   2106 HH21 ARG   134       7.827 -29.410  12.531  1.00  0.00           H  
ATOM   2107 HH22 ARG   134       8.094 -28.019  11.434  1.00  0.00           H  
ATOM   2108  C   ARG   134       1.230 -33.995  11.031  1.00  0.00           C  
ATOM   2109  O   ARG   134       0.020 -34.005  11.239  1.00  0.00           O  
ATOM   2110  N   GLY   135       1.796 -34.719  10.068  1.00  0.00           N  
ATOM   2111  H   GLY   135       2.799 -34.623   9.959  1.00  0.00           H  
ATOM   2112  CA  GLY   135       1.115 -35.529   9.064  1.00  0.00           C  
ATOM   2113  HA2 GLY   135       0.270 -34.969   8.672  1.00  0.00           H  
ATOM   2114  HA3 GLY   135       1.809 -35.718   8.246  1.00  0.00           H  
ATOM   2115  C   GLY   135       0.609 -36.869   9.589  1.00  0.00           C  
ATOM   2116  O   GLY   135       0.972 -37.902   9.030  1.00  0.00           O  
ATOM   2117  N   ALA   136      -0.210 -36.845  10.648  1.00  0.00           N  
ATOM   2118  H   ALA   136      -0.423 -35.928  11.023  1.00  0.00           H  
ATOM   2119  CA  ALA   136      -0.835 -37.992  11.326  1.00  0.00           C  
ATOM   2120  HA  ALA   136      -0.059 -38.717  11.542  1.00  0.00           H  
ATOM   2121  CB  ALA   136      -1.379 -37.500  12.675  1.00  0.00           C  
ATOM   2122  HB1 ALA   136      -2.169 -36.765  12.513  1.00  0.00           H  
ATOM   2123  HB2 ALA   136      -1.786 -38.344  13.233  1.00  0.00           H  
ATOM   2124  HB3 ALA   136      -0.575 -37.046  13.256  1.00  0.00           H  
ATOM   2125  C   ALA   136      -1.894 -38.721  10.461  1.00  0.00           C  
ATOM   2126  O   ALA   136      -3.062 -38.840  10.834  1.00  0.00           O  
ATOM   2127  N   PHE   137      -1.491 -39.102   9.250  1.00  0.00           N  
ATOM   2128  H   PHE   137      -0.484 -39.099   9.128  1.00  0.00           H  
ATOM   2129  CA  PHE   137      -2.295 -39.643   8.150  1.00  0.00           C  
ATOM   2130  HA  PHE   137      -2.804 -40.540   8.501  1.00  0.00           H  
ATOM   2131  CB  PHE   137      -3.347 -38.602   7.711  1.00  0.00           C  
ATOM   2132  HB2 PHE   137      -3.863 -38.974   6.825  1.00  0.00           H  
ATOM   2133  HB3 PHE   137      -4.104 -38.519   8.490  1.00  0.00           H  
ATOM   2134  CG  PHE   137      -2.803 -37.214   7.413  1.00  0.00           C  
ATOM   2135  CD1 PHE   137      -2.226 -36.934   6.161  1.00  0.00           C  
ATOM   2136  HD1 PHE   137      -2.187 -37.707   5.411  1.00  0.00           H  
ATOM   2137  CE1 PHE   137      -1.699 -35.658   5.892  1.00  0.00           C  
ATOM   2138  HE1 PHE   137      -1.248 -35.445   4.933  1.00  0.00           H  
ATOM   2139  CZ  PHE   137      -1.761 -34.652   6.872  1.00  0.00           C  
ATOM   2140  HZ  PHE   137      -1.355 -33.671   6.669  1.00  0.00           H  
ATOM   2141  CE2 PHE   137      -2.346 -34.924   8.122  1.00  0.00           C  
ATOM   2142  HE2 PHE   137      -2.387 -34.154   8.881  1.00  0.00           H  
ATOM   2143  CD2 PHE   137      -2.865 -36.203   8.391  1.00  0.00           C  
ATOM   2144  HD2 PHE   137      -3.308 -36.411   9.356  1.00  0.00           H  
ATOM   2145  C   PHE   137      -1.437 -40.028   6.923  1.00  0.00           C  
ATOM   2146  O   PHE   137      -1.926 -40.729   6.035  1.00  0.00           O  
ATOM   2147  N   GLN   138      -0.182 -39.570   6.813  1.00  0.00           N  
ATOM   2148  H   GLN   138       0.216 -39.078   7.607  1.00  0.00           H  
ATOM   2149  CA  GLN   138       0.701 -39.828   5.667  1.00  0.00           C  
ATOM   2150  HA  GLN   138       0.218 -39.466   4.761  1.00  0.00           H  
ATOM   2151  CB  GLN   138       2.015 -39.063   5.854  1.00  0.00           C  
ATOM   2152  HB2 GLN   138       2.436 -39.295   6.831  1.00  0.00           H  
ATOM   2153  HB3 GLN   138       2.699 -39.409   5.089  1.00  0.00           H  
ATOM   2154  CG  GLN   138       1.890 -37.541   5.708  1.00  0.00           C  
ATOM   2155  HG2 GLN   138       1.517 -37.316   4.709  1.00  0.00           H  
ATOM   2156  HG3 GLN   138       1.171 -37.166   6.435  1.00  0.00           H  
ATOM   2157  CD  GLN   138       3.210 -36.788   5.902  1.00  0.00           C  
ATOM   2158  OE1 GLN   138       3.224 -35.575   6.002  1.00  0.00           O  
ATOM   2159  NE2 GLN   138       4.364 -37.423   5.939  1.00  0.00           N  
ATOM   2160 HE21 GLN   138       4.431 -38.432   5.860  1.00  0.00           H  
ATOM   2161 HE22 GLN   138       5.167 -36.852   6.122  1.00  0.00           H  
ATOM   2162  C   GLN   138       1.017 -41.319   5.444  1.00  0.00           C  
ATOM   2163  O   GLN   138       1.150 -41.750   4.295  1.00  0.00           O  
ATOM   2164  N   ALA   139       1.106 -42.111   6.512  1.00  0.00           N  
ATOM   2165  H   ALA   139       1.001 -41.686   7.434  1.00  0.00           H  
ATOM   2166  CA  ALA   139       1.169 -43.567   6.453  1.00  0.00           C  
ATOM   2167  HA  ALA   139       1.789 -43.867   5.609  1.00  0.00           H  
ATOM   2168  CB  ALA   139       1.815 -44.091   7.733  1.00  0.00           C  
ATOM   2169  HB1 ALA   139       1.245 -43.778   8.610  1.00  0.00           H  
ATOM   2170  HB2 ALA   139       1.857 -45.179   7.698  1.00  0.00           H  
ATOM   2171  HB3 ALA   139       2.831 -43.711   7.799  1.00  0.00           H  
ATOM   2172  C   ALA   139      -0.217 -44.188   6.252  1.00  0.00           C  
ATOM   2173  O   ALA   139      -0.345 -45.150   5.496  1.00  0.00           O  
ATOM   2174  N   ALA   140      -1.278 -43.611   6.828  1.00  0.00           N  
ATOM   2175  H   ALA   140      -1.119 -42.825   7.445  1.00  0.00           H  
ATOM   2176  CA  ALA   140      -2.656 -44.056   6.586  1.00  0.00           C  
ATOM   2177  HA  ALA   140      -2.717 -45.112   6.856  1.00  0.00           H  
ATOM   2178  CB  ALA   140      -3.609 -43.284   7.506  1.00  0.00           C  
ATOM   2179  HB1 ALA   140      -3.670 -42.241   7.200  1.00  0.00           H  
ATOM   2180  HB2 ALA   140      -4.606 -43.722   7.443  1.00  0.00           H  
ATOM   2181  HB3 ALA   140      -3.263 -43.344   8.539  1.00  0.00           H  
ATOM   2182  C   ALA   140      -3.073 -43.946   5.100  1.00  0.00           C  
ATOM   2183  O   ALA   140      -3.944 -44.691   4.646  1.00  0.00           O  
ATOM   2184  N   MET   141      -2.391 -43.113   4.298  1.00  0.00           N  
ATOM   2185  H   MET   141      -1.759 -42.454   4.739  1.00  0.00           H  
ATOM   2186  CA  MET   141      -2.521 -43.110   2.833  1.00  0.00           C  
ATOM   2187  HA  MET   141      -3.555 -42.862   2.598  1.00  0.00           H  
ATOM   2188  CB  MET   141      -1.627 -42.031   2.193  1.00  0.00           C  
ATOM   2189  HB2 MET   141      -0.579 -42.282   2.353  1.00  0.00           H  
ATOM   2190  HB3 MET   141      -1.819 -42.038   1.123  1.00  0.00           H  
ATOM   2191  CG  MET   141      -1.883 -40.600   2.683  1.00  0.00           C  
ATOM   2192  HG2 MET   141      -2.959 -40.434   2.744  1.00  0.00           H  
ATOM   2193  HG3 MET   141      -1.463 -40.499   3.679  1.00  0.00           H  
ATOM   2194  SD  MET   141      -1.165 -39.304   1.625  1.00  0.00           S  
ATOM   2195  CE  MET   141      -1.535 -37.835   2.616  1.00  0.00           C  
ATOM   2196  HE1 MET   141      -0.966 -37.871   3.544  1.00  0.00           H  
ATOM   2197  HE2 MET   141      -1.258 -36.938   2.062  1.00  0.00           H  
ATOM   2198  HE3 MET   141      -2.602 -37.801   2.842  1.00  0.00           H  
ATOM   2199  C   MET   141      -2.234 -44.487   2.191  1.00  0.00           C  
ATOM   2200  O   MET   141      -2.740 -44.767   1.105  1.00  0.00           O  
ATOM   2201  N   THR   142      -1.508 -45.397   2.854  1.00  0.00           N  
ATOM   2202  H   THR   142      -1.124 -45.145   3.760  1.00  0.00           H  
ATOM   2203  CA  THR   142      -1.362 -46.801   2.412  1.00  0.00           C  
ATOM   2204  HA  THR   142      -0.904 -46.808   1.424  1.00  0.00           H  
ATOM   2205  CB  THR   142      -0.470 -47.627   3.345  1.00  0.00           C  
ATOM   2206  HB  THR   142      -0.518 -48.667   3.023  1.00  0.00           H  
ATOM   2207  CG2 THR   142       0.995 -47.200   3.321  1.00  0.00           C  
ATOM   2208 HG21 THR   142       1.097 -46.141   3.555  1.00  0.00           H  
ATOM   2209 HG22 THR   142       1.556 -47.783   4.052  1.00  0.00           H  
ATOM   2210 HG23 THR   142       1.408 -47.396   2.333  1.00  0.00           H  
ATOM   2211  OG1 THR   142      -0.959 -47.568   4.654  1.00  0.00           O  
ATOM   2212  HG1 THR   142      -0.629 -46.746   5.065  1.00  0.00           H  
ATOM   2213  C   THR   142      -2.699 -47.537   2.293  1.00  0.00           C  
ATOM   2214  O   THR   142      -2.852 -48.325   1.361  1.00  0.00           O  
ATOM   2215  N   LYS   143      -3.707 -47.241   3.131  1.00  0.00           N  
ATOM   2216  H   LYS   143      -3.521 -46.596   3.894  1.00  0.00           H  
ATOM   2217  CA  LYS   143      -5.071 -47.782   2.975  1.00  0.00           C  
ATOM   2218  HA  LYS   143      -4.993 -48.868   2.892  1.00  0.00           H  
ATOM   2219  CB  LYS   143      -5.917 -47.465   4.227  1.00  0.00           C  
ATOM   2220  HB2 LYS   143      -5.461 -47.978   5.075  1.00  0.00           H  
ATOM   2221  HB3 LYS   143      -5.896 -46.395   4.438  1.00  0.00           H  
ATOM   2222  CG  LYS   143      -7.384 -47.935   4.107  1.00  0.00           C  
ATOM   2223  HG2 LYS   143      -7.435 -48.797   3.440  1.00  0.00           H  
ATOM   2224  HG3 LYS   143      -7.722 -48.272   5.088  1.00  0.00           H  
ATOM   2225  CD  LYS   143      -8.347 -46.826   3.633  1.00  0.00           C  
ATOM   2226  HD2 LYS   143      -8.728 -46.310   4.516  1.00  0.00           H  
ATOM   2227  HD3 LYS   143      -7.822 -46.084   3.031  1.00  0.00           H  
ATOM   2228  CE  LYS   143      -9.539 -47.373   2.830  1.00  0.00           C  
ATOM   2229  HE2 LYS   143      -9.867 -48.319   3.269  1.00  0.00           H  
ATOM   2230  HE3 LYS   143     -10.365 -46.659   2.897  1.00  0.00           H  
ATOM   2231  NZ  LYS   143      -9.186 -47.554   1.403  1.00  0.00           N  
ATOM   2232  HZ1 LYS   143      -8.329 -48.072   1.251  1.00  0.00           H  
ATOM   2233  HZ2 LYS   143      -9.926 -47.934   0.813  1.00  0.00           H  
ATOM   2234  HZ3 LYS   143      -9.060 -46.655   0.929  1.00  0.00           H  
ATOM   2235  C   LYS   143      -5.733 -47.292   1.688  1.00  0.00           C  
ATOM   2236  O   LYS   143      -6.465 -48.057   1.056  1.00  0.00           O  
ATOM   2237  N   LEU   144      -5.477 -46.046   1.282  1.00  0.00           N  
ATOM   2238  H   LEU   144      -4.839 -45.491   1.835  1.00  0.00           H  
ATOM   2239  CA  LEU   144      -5.950 -45.508   0.001  1.00  0.00           C  
ATOM   2240  HA  LEU   144      -7.016 -45.690  -0.081  1.00  0.00           H  
ATOM   2241  CB  LEU   144      -5.711 -43.986  -0.099  1.00  0.00           C  
ATOM   2242  HB2 LEU   144      -4.646 -43.804  -0.240  1.00  0.00           H  
ATOM   2243  HB3 LEU   144      -6.216 -43.624  -0.996  1.00  0.00           H  
ATOM   2244  CG  LEU   144      -6.183 -43.145   1.103  1.00  0.00           C  
ATOM   2245  HG  LEU   144      -5.706 -43.510   2.012  1.00  0.00           H  
ATOM   2246  CD1 LEU   144      -5.765 -41.688   0.905  1.00  0.00           C  
ATOM   2247 HD11 LEU   144      -6.254 -41.277   0.020  1.00  0.00           H  
ATOM   2248 HD12 LEU   144      -6.055 -41.101   1.777  1.00  0.00           H  
ATOM   2249 HD13 LEU   144      -4.685 -41.622   0.780  1.00  0.00           H  
ATOM   2250  CD2 LEU   144      -7.697 -43.193   1.291  1.00  0.00           C  
ATOM   2251 HD21 LEU   144      -8.017 -44.212   1.496  1.00  0.00           H  
ATOM   2252 HD22 LEU   144      -7.990 -42.559   2.128  1.00  0.00           H  
ATOM   2253 HD23 LEU   144      -8.200 -42.851   0.386  1.00  0.00           H  
ATOM   2254  C   LEU   144      -5.278 -46.256  -1.156  1.00  0.00           C  
ATOM   2255  O   LEU   144      -5.944 -46.812  -2.028  1.00  0.00           O  
ATOM   2256  N   ALA   145      -3.950 -46.368  -1.096  1.00  0.00           N  
ATOM   2257  H   ALA   145      -3.466 -45.891  -0.342  1.00  0.00           H  
ATOM   2258  CA  ALA   145      -3.154 -47.086  -2.085  1.00  0.00           C  
ATOM   2259  HA  ALA   145      -3.345 -46.640  -3.058  1.00  0.00           H  
ATOM   2260  CB  ALA   145      -1.684 -46.855  -1.743  1.00  0.00           C  
ATOM   2261  HB1 ALA   145      -1.401 -47.461  -0.883  1.00  0.00           H  
ATOM   2262  HB2 ALA   145      -1.085 -47.116  -2.613  1.00  0.00           H  
ATOM   2263  HB3 ALA   145      -1.504 -45.810  -1.510  1.00  0.00           H  
ATOM   2264  C   ALA   145      -3.504 -48.588  -2.175  1.00  0.00           C  
ATOM   2265  O   ALA   145      -3.469 -49.171  -3.257  1.00  0.00           O  
ATOM   2266  N   LYS   146      -3.909 -49.217  -1.060  1.00  0.00           N  
ATOM   2267  H   LYS   146      -3.831 -48.708  -0.185  1.00  0.00           H  
ATOM   2268  CA  LYS   146      -4.383 -50.607  -1.019  1.00  0.00           C  
ATOM   2269  HA  LYS   146      -3.604 -51.247  -1.436  1.00  0.00           H  
ATOM   2270  CB  LYS   146      -4.645 -51.044   0.438  1.00  0.00           C  
ATOM   2271  HB2 LYS   146      -3.735 -50.909   1.023  1.00  0.00           H  
ATOM   2272  HB3 LYS   146      -5.418 -50.413   0.875  1.00  0.00           H  
ATOM   2273  CG  LYS   146      -5.099 -52.515   0.541  1.00  0.00           C  
ATOM   2274  HG2 LYS   146      -6.093 -52.619   0.104  1.00  0.00           H  
ATOM   2275  HG3 LYS   146      -4.408 -53.142  -0.019  1.00  0.00           H  
ATOM   2276  CD  LYS   146      -5.158 -52.992   1.999  1.00  0.00           C  
ATOM   2277  HD2 LYS   146      -4.149 -53.007   2.415  1.00  0.00           H  
ATOM   2278  HD3 LYS   146      -5.746 -52.274   2.572  1.00  0.00           H  
ATOM   2279  CE  LYS   146      -5.813 -54.374   2.173  1.00  0.00           C  
ATOM   2280  HE2 LYS   146      -6.021 -54.510   3.239  1.00  0.00           H  
ATOM   2281  HE3 LYS   146      -6.767 -54.411   1.643  1.00  0.00           H  
ATOM   2282  NZ  LYS   146      -4.946 -55.498   1.748  1.00  0.00           N  
ATOM   2283  HZ1 LYS   146      -5.115 -56.327   2.324  1.00  0.00           H  
ATOM   2284  HZ2 LYS   146      -4.982 -55.707   0.753  1.00  0.00           H  
ATOM   2285  HZ3 LYS   146      -3.957 -55.285   1.871  1.00  0.00           H  
ATOM   2286  C   LYS   146      -5.632 -50.823  -1.872  1.00  0.00           C  
ATOM   2287  O   LYS   146      -5.703 -51.858  -2.529  1.00  0.00           O  
ATOM   2288  N   TYR   147      -6.616 -49.918  -1.848  1.00  0.00           N  
ATOM   2289  H   TYR   147      -6.485 -49.069  -1.314  1.00  0.00           H  
ATOM   2290  CA  TYR   147      -7.961 -50.267  -2.329  1.00  0.00           C  
ATOM   2291  HA  TYR   147      -7.859 -51.122  -2.997  1.00  0.00           H  
ATOM   2292  CB  TYR   147      -8.817 -50.752  -1.150  1.00  0.00           C  
ATOM   2293  HB2 TYR   147      -8.199 -51.330  -0.462  1.00  0.00           H  
ATOM   2294  HB3 TYR   147      -9.210 -49.894  -0.605  1.00  0.00           H  
ATOM   2295  CG  TYR   147      -9.949 -51.644  -1.611  1.00  0.00           C  
ATOM   2296  CD1 TYR   147      -9.656 -52.948  -2.060  1.00  0.00           C  
ATOM   2297  HD1 TYR   147      -8.641 -53.321  -2.017  1.00  0.00           H  
ATOM   2298  CE1 TYR   147     -10.676 -53.756  -2.593  1.00  0.00           C  
ATOM   2299  HE1 TYR   147     -10.464 -54.752  -2.950  1.00  0.00           H  
ATOM   2300  CZ  TYR   147     -11.995 -53.264  -2.660  1.00  0.00           C  
ATOM   2301  OH  TYR   147     -12.961 -54.019  -3.233  1.00  0.00           O  
ATOM   2302  HH  TYR   147     -13.814 -53.841  -2.789  1.00  0.00           H  
ATOM   2303  CE2 TYR   147     -12.292 -51.965  -2.196  1.00  0.00           C  
ATOM   2304  HE2 TYR   147     -13.307 -51.593  -2.254  1.00  0.00           H  
ATOM   2305  CD2 TYR   147     -11.266 -51.151  -1.679  1.00  0.00           C  
ATOM   2306  HD2 TYR   147     -11.485 -50.137  -1.362  1.00  0.00           H  
ATOM   2307  C   TYR   147      -8.690 -49.236  -3.201  1.00  0.00           C  
ATOM   2308  O   TYR   147      -9.654 -49.606  -3.870  1.00  0.00           O  
ATOM   2309  N   GLU   148      -8.205 -48.002  -3.331  1.00  0.00           N  
ATOM   2310  H   GLU   148      -7.442 -47.696  -2.736  1.00  0.00           H  
ATOM   2311  CA  GLU   148      -8.751 -47.037  -4.300  1.00  0.00           C  
ATOM   2312  HA  GLU   148      -9.754 -47.345  -4.596  1.00  0.00           H  
ATOM   2313  CB  GLU   148      -8.916 -45.658  -3.639  1.00  0.00           C  
ATOM   2314  HB2 GLU   148      -8.002 -45.367  -3.121  1.00  0.00           H  
ATOM   2315  HB3 GLU   148      -9.102 -44.926  -4.426  1.00  0.00           H  
ATOM   2316  CG  GLU   148     -10.120 -45.613  -2.676  1.00  0.00           C  
ATOM   2317  HG2 GLU   148     -10.375 -44.564  -2.509  1.00  0.00           H  
ATOM   2318  HG3 GLU   148     -10.985 -46.080  -3.152  1.00  0.00           H  
ATOM   2319  CD  GLU   148      -9.854 -46.267  -1.311  1.00  0.00           C  
ATOM   2320  OE1 GLU   148      -9.293 -45.596  -0.416  1.00  0.00           O  
ATOM   2321  OE2 GLU   148     -10.189 -47.454  -1.087  1.00  0.00           O  
ATOM   2322  C   GLU   148      -7.950 -47.004  -5.620  1.00  0.00           C  
ATOM   2323  O   GLU   148      -8.447 -46.521  -6.634  1.00  0.00           O  
ATOM   2324  N   VAL   149      -6.750 -47.600  -5.654  1.00  0.00           N  
ATOM   2325  H   VAL   149      -6.393 -47.979  -4.789  1.00  0.00           H  
ATOM   2326  CA  VAL   149      -5.935 -47.758  -6.877  1.00  0.00           C  
ATOM   2327  HA  VAL   149      -5.834 -46.770  -7.320  1.00  0.00           H  
ATOM   2328  CB  VAL   149      -4.517 -48.254  -6.516  1.00  0.00           C  
ATOM   2329  HB  VAL   149      -4.607 -49.091  -5.822  1.00  0.00           H  
ATOM   2330  CG1 VAL   149      -3.678 -48.725  -7.713  1.00  0.00           C  
ATOM   2331 HG11 VAL   149      -3.594 -47.932  -8.456  1.00  0.00           H  
ATOM   2332 HG12 VAL   149      -2.674 -48.985  -7.377  1.00  0.00           H  
ATOM   2333 HG13 VAL   149      -4.121 -49.609  -8.170  1.00  0.00           H  
ATOM   2334  CG2 VAL   149      -3.739 -47.123  -5.834  1.00  0.00           C  
ATOM   2335 HG21 VAL   149      -4.311 -46.733  -4.994  1.00  0.00           H  
ATOM   2336 HG22 VAL   149      -2.785 -47.502  -5.464  1.00  0.00           H  
ATOM   2337 HG23 VAL   149      -3.554 -46.312  -6.539  1.00  0.00           H  
ATOM   2338  C   VAL   149      -6.618 -48.690  -7.902  1.00  0.00           C  
ATOM   2339  O   VAL   149      -7.085 -49.776  -7.529  1.00  0.00           O  
ATOM   2340  N   PRO   150      -6.669 -48.331  -9.201  1.00  0.00           N  
ATOM   2341  CD  PRO   150      -6.262 -47.048  -9.766  1.00  0.00           C  
ATOM   2342  HD2 PRO   150      -5.230 -46.803  -9.518  1.00  0.00           H  
ATOM   2343  HD3 PRO   150      -6.931 -46.267  -9.401  1.00  0.00           H  
ATOM   2344  CG  PRO   150      -6.414 -47.180 -11.281  1.00  0.00           C  
ATOM   2345  HG2 PRO   150      -5.497 -47.586 -11.711  1.00  0.00           H  
ATOM   2346  HG3 PRO   150      -6.669 -46.228 -11.747  1.00  0.00           H  
ATOM   2347  CB  PRO   150      -7.544 -48.197 -11.412  1.00  0.00           C  
ATOM   2348  HB2 PRO   150      -7.538 -48.696 -12.382  1.00  0.00           H  
ATOM   2349  HB3 PRO   150      -8.500 -47.695 -11.261  1.00  0.00           H  
ATOM   2350  CA  PRO   150      -7.285 -49.155 -10.241  1.00  0.00           C  
ATOM   2351  HA  PRO   150      -8.249 -49.525  -9.892  1.00  0.00           H  
ATOM   2352  C   PRO   150      -6.423 -50.375 -10.623  1.00  0.00           C  
ATOM   2353  O   PRO   150      -5.758 -50.397 -11.654  1.00  0.00           O  
ATOM   2354  N   CYS   151      -6.493 -51.443  -9.821  1.00  0.00           N  
ATOM   2355  H   CYS   151      -6.942 -51.327  -8.926  1.00  0.00           H  
ATOM   2356  CA  CYS   151      -6.292 -52.798 -10.342  1.00  0.00           C  
ATOM   2357  HA  CYS   151      -5.308 -52.868 -10.813  1.00  0.00           H  
ATOM   2358  CB  CYS   151      -6.360 -53.809  -9.190  1.00  0.00           C  
ATOM   2359  HB2 CYS   151      -5.545 -53.627  -8.486  1.00  0.00           H  
ATOM   2360  HB3 CYS   151      -7.316 -53.713  -8.676  1.00  0.00           H  
ATOM   2361  SG  CYS   151      -6.214 -55.492  -9.852  1.00  0.00           S  
ATOM   2362  HG  CYS   151      -4.863 -55.524  -9.894  1.00  0.00           H  
ATOM   2363  C   CYS   151      -7.370 -53.051 -11.413  1.00  0.00           C  
ATOM   2364  O   CYS   151      -8.569 -53.053 -11.105  1.00  0.00           O  
ATOM   2365  N   GLU   152      -6.952 -53.177 -12.675  1.00  0.00           N  
ATOM   2366  H   GLU   152      -5.951 -53.241 -12.843  1.00  0.00           H  
ATOM   2367  CA  GLU   152      -7.770 -52.789 -13.834  1.00  0.00           C  
ATOM   2368  HA  GLU   152      -8.107 -51.763 -13.676  1.00  0.00           H  
ATOM   2369  CB  GLU   152      -6.855 -52.774 -15.072  1.00  0.00           C  
ATOM   2370  HB2 GLU   152      -6.032 -52.088 -14.866  1.00  0.00           H  
ATOM   2371  HB3 GLU   152      -6.448 -53.772 -15.242  1.00  0.00           H  
ATOM   2372  CG  GLU   152      -7.595 -52.320 -16.336  1.00  0.00           C  
ATOM   2373  HG2 GLU   152      -8.232 -53.150 -16.638  1.00  0.00           H  
ATOM   2374  HG3 GLU   152      -8.225 -51.462 -16.090  1.00  0.00           H  
ATOM   2375  CD  GLU   152      -6.692 -51.939 -17.518  1.00  0.00           C  
ATOM   2376  OE1 GLU   152      -7.229 -51.872 -18.647  1.00  0.00           O  
ATOM   2377  OE2 GLU   152      -5.474 -51.734 -17.320  1.00  0.00           O  
ATOM   2378  C   GLU   152      -9.045 -53.636 -14.019  1.00  0.00           C  
ATOM   2379  O   GLU   152     -10.054 -53.148 -14.537  1.00  0.00           O  
ATOM   2380  N   ASN   153      -9.057 -54.863 -13.483  1.00  0.00           N  
ATOM   2381  H   ASN   153      -8.198 -55.179 -13.058  1.00  0.00           H  
ATOM   2382  CA  ASN   153     -10.223 -55.757 -13.461  1.00  0.00           C  
ATOM   2383  HA  ASN   153     -10.422 -56.101 -14.479  1.00  0.00           H  
ATOM   2384  CB  ASN   153      -9.917 -56.974 -12.567  1.00  0.00           C  
ATOM   2385  HB2 ASN   153      -9.837 -56.648 -11.530  1.00  0.00           H  
ATOM   2386  HB3 ASN   153     -10.741 -57.684 -12.634  1.00  0.00           H  
ATOM   2387  CG  ASN   153      -8.650 -57.705 -12.950  1.00  0.00           C  
ATOM   2388  OD1 ASN   153      -8.446 -58.073 -14.090  1.00  0.00           O  
ATOM   2389  ND2 ASN   153      -7.748 -57.897 -12.020  1.00  0.00           N  
ATOM   2390 HD21 ASN   153      -7.854 -57.539 -11.089  1.00  0.00           H  
ATOM   2391 HD22 ASN   153      -6.877 -58.314 -12.316  1.00  0.00           H  
ATOM   2392  C   ASN   153     -11.493 -55.072 -12.929  1.00  0.00           C  
ATOM   2393  O   ASN   153     -12.585 -55.288 -13.458  1.00  0.00           O  
ATOM   2394  N   ARG   154     -11.349 -54.240 -11.885  1.00  0.00           N  
ATOM   2395  H   ARG   154     -10.404 -54.038 -11.572  1.00  0.00           H  
ATOM   2396  CA  ARG   154     -12.476 -53.563 -11.219  1.00  0.00           C  
ATOM   2397  HA  ARG   154     -13.266 -54.294 -11.035  1.00  0.00           H  
ATOM   2398  CB  ARG   154     -12.031 -52.977  -9.870  1.00  0.00           C  
ATOM   2399  HB2 ARG   154     -11.244 -52.239 -10.036  1.00  0.00           H  
ATOM   2400  HB3 ARG   154     -12.887 -52.471  -9.418  1.00  0.00           H  
ATOM   2401  CG  ARG   154     -11.532 -54.062  -8.898  1.00  0.00           C  
ATOM   2402  HG2 ARG   154     -12.244 -54.888  -8.889  1.00  0.00           H  
ATOM   2403  HG3 ARG   154     -10.565 -54.441  -9.234  1.00  0.00           H  
ATOM   2404  CD  ARG   154     -11.399 -53.534  -7.464  1.00  0.00           C  
ATOM   2405  HD2 ARG   154     -12.385 -53.214  -7.120  1.00  0.00           H  
ATOM   2406  HD3 ARG   154     -11.061 -54.349  -6.820  1.00  0.00           H  
ATOM   2407  NE  ARG   154     -10.447 -52.412  -7.372  1.00  0.00           N  
ATOM   2408  HE  ARG   154      -9.855 -52.239  -8.166  1.00  0.00           H  
ATOM   2409  CZ  ARG   154     -10.351 -51.561  -6.367  1.00  0.00           C  
ATOM   2410  NH1 ARG   154     -11.067 -51.650  -5.284  1.00  0.00           N  
ATOM   2411 HH11 ARG   154     -11.718 -52.404  -5.148  1.00  0.00           H  
ATOM   2412 HH12 ARG   154     -10.891 -50.996  -4.526  1.00  0.00           H  
ATOM   2413  NH2 ARG   154      -9.513 -50.574  -6.406  1.00  0.00           N  
ATOM   2414 HH21 ARG   154      -8.809 -50.448  -7.120  1.00  0.00           H  
ATOM   2415 HH22 ARG   154      -9.498 -49.961  -5.600  1.00  0.00           H  
ATOM   2416  C   ARG   154     -13.121 -52.484 -12.090  1.00  0.00           C  
ATOM   2417  O   ARG   154     -14.302 -52.201 -11.910  1.00  0.00           O  
ATOM   2418  N   SER   155     -12.382 -51.923 -13.046  1.00  0.00           N  
ATOM   2419  H   SER   155     -11.414 -52.205 -13.131  1.00  0.00           H  
ATOM   2420  CA  SER   155     -12.919 -51.024 -14.071  1.00  0.00           C  
ATOM   2421  HA  SER   155     -13.743 -50.447 -13.651  1.00  0.00           H  
ATOM   2422  CB  SER   155     -11.843 -50.027 -14.524  1.00  0.00           C  
ATOM   2423  HB2 SER   155     -11.012 -50.569 -14.980  1.00  0.00           H  
ATOM   2424  HB3 SER   155     -12.262 -49.340 -15.260  1.00  0.00           H  
ATOM   2425  OG  SER   155     -11.357 -49.296 -13.412  1.00  0.00           O  
ATOM   2426  HG  SER   155     -11.883 -48.496 -13.292  1.00  0.00           H  
ATOM   2427  C   SER   155     -13.465 -51.818 -15.263  1.00  0.00           C  
ATOM   2428  O   SER   155     -14.642 -51.686 -15.597  1.00  0.00           O  
ATOM   2429  N   GLN   156     -12.642 -52.673 -15.881  1.00  0.00           N  
ATOM   2430  H   GLN   156     -11.698 -52.785 -15.519  1.00  0.00           H  
ATOM   2431  CA  GLN   156     -12.959 -53.312 -17.168  1.00  0.00           C  
ATOM   2432  HA  GLN   156     -13.341 -52.550 -17.846  1.00  0.00           H  
ATOM   2433  CB  GLN   156     -11.686 -53.905 -17.797  1.00  0.00           C  
ATOM   2434  HB2 GLN   156     -11.305 -54.680 -17.130  1.00  0.00           H  
ATOM   2435  HB3 GLN   156     -11.948 -54.384 -18.742  1.00  0.00           H  
ATOM   2436  CG  GLN   156     -10.544 -52.908 -18.065  1.00  0.00           C  
ATOM   2437  HG2 GLN   156     -10.311 -52.363 -17.154  1.00  0.00           H  
ATOM   2438  HG3 GLN   156      -9.666 -53.489 -18.348  1.00  0.00           H  
ATOM   2439  CD  GLN   156     -10.786 -51.888 -19.175  1.00  0.00           C  
ATOM   2440  OE1 GLN   156     -11.898 -51.620 -19.600  1.00  0.00           O  
ATOM   2441  NE2 GLN   156      -9.745 -51.262 -19.671  1.00  0.00           N  
ATOM   2442 HE21 GLN   156      -8.797 -51.478 -19.332  1.00  0.00           H  
ATOM   2443 HE22 GLN   156      -9.905 -50.593 -20.396  1.00  0.00           H  
ATOM   2444  C   GLN   156     -14.041 -54.402 -17.093  1.00  0.00           C  
ATOM   2445  O   GLN   156     -14.757 -54.609 -18.069  1.00  0.00           O  
ATOM   2446  N   GLY   157     -14.195 -55.103 -15.960  1.00  0.00           N  
ATOM   2447  H   GLY   157     -13.573 -54.907 -15.182  1.00  0.00           H  
ATOM   2448  CA  GLY   157     -15.040 -56.307 -15.878  1.00  0.00           C  
ATOM   2449  HA2 GLY   157     -14.624 -57.072 -16.535  1.00  0.00           H  
ATOM   2450  HA3 GLY   157     -15.009 -56.680 -14.855  1.00  0.00           H  
ATOM   2451  C   GLY   157     -16.513 -56.096 -16.265  1.00  0.00           C  
ATOM   2452  O   GLY   157     -17.123 -56.999 -16.846  1.00  0.00           O  
ATOM   2453  N   ARG   158     -17.047 -54.899 -15.962  1.00  0.00           N  
ATOM   2454  H   ARG   158     -16.383 -54.275 -15.524  1.00  0.00           H  
ATOM   2455  CA  ARG   158     -18.294 -54.268 -16.480  1.00  0.00           C  
ATOM   2456  HA  ARG   158     -18.332 -54.388 -17.565  1.00  0.00           H  
ATOM   2457  CB  ARG   158     -19.580 -54.851 -15.844  1.00  0.00           C  
ATOM   2458  HB2 ARG   158     -19.521 -54.803 -14.755  1.00  0.00           H  
ATOM   2459  HB3 ARG   158     -20.430 -54.247 -16.169  1.00  0.00           H  
ATOM   2460  CG  ARG   158     -19.833 -56.290 -16.286  1.00  0.00           C  
ATOM   2461  HG2 ARG   158     -19.566 -56.357 -17.342  1.00  0.00           H  
ATOM   2462  HG3 ARG   158     -19.204 -56.932 -15.673  1.00  0.00           H  
ATOM   2463  CD  ARG   158     -21.260 -56.808 -16.140  1.00  0.00           C  
ATOM   2464  HD2 ARG   158     -21.511 -56.843 -15.078  1.00  0.00           H  
ATOM   2465  HD3 ARG   158     -21.933 -56.093 -16.618  1.00  0.00           H  
ATOM   2466  NE  ARG   158     -21.493 -58.149 -16.745  1.00  0.00           N  
ATOM   2467  HE  ARG   158     -22.465 -58.404 -16.784  1.00  0.00           H  
ATOM   2468  CZ  ARG   158     -20.671 -59.060 -17.265  1.00  0.00           C  
ATOM   2469  NH1 ARG   158     -19.369 -58.971 -17.358  1.00  0.00           N  
ATOM   2470 HH11 ARG   158     -18.876 -58.133 -17.060  1.00  0.00           H  
ATOM   2471 HH12 ARG   158     -18.823 -59.692 -17.786  1.00  0.00           H  
ATOM   2472  NH2 ARG   158     -21.187 -60.159 -17.739  1.00  0.00           N  
ATOM   2473 HH21 ARG   158     -22.180 -60.304 -17.721  1.00  0.00           H  
ATOM   2474 HH22 ARG   158     -20.589 -60.853 -18.146  1.00  0.00           H  
ATOM   2475  C   ARG   158     -18.336 -52.758 -16.221  1.00  0.00           C  
ATOM   2476  O   ARG   158     -19.026 -52.028 -16.923  1.00  0.00           O  
ATOM   2477  N   THR   159     -17.648 -52.308 -15.176  1.00  0.00           N  
ATOM   2478  H   THR   159     -17.131 -52.975 -14.624  1.00  0.00           H  
ATOM   2479  CA  THR   159     -17.876 -51.032 -14.487  1.00  0.00           C  
ATOM   2480  HA  THR   159     -18.922 -50.991 -14.187  1.00  0.00           H  
ATOM   2481  CB  THR   159     -17.011 -50.988 -13.211  1.00  0.00           C  
ATOM   2482  HB  THR   159     -16.021 -50.609 -13.467  1.00  0.00           H  
ATOM   2483  CG2 THR   159     -17.609 -50.126 -12.101  1.00  0.00           C  
ATOM   2484 HG21 THR   159     -18.582 -50.520 -11.807  1.00  0.00           H  
ATOM   2485 HG22 THR   159     -16.946 -50.136 -11.236  1.00  0.00           H  
ATOM   2486 HG23 THR   159     -17.728 -49.097 -12.435  1.00  0.00           H  
ATOM   2487  OG1 THR   159     -16.862 -52.287 -12.676  1.00  0.00           O  
ATOM   2488  HG1 THR   159     -15.999 -52.290 -12.216  1.00  0.00           H  
ATOM   2489  C   THR   159     -17.593 -49.784 -15.325  1.00  0.00           C  
ATOM   2490  O   THR   159     -18.090 -48.725 -14.966  1.00  0.00           O  
ATOM   2491  N   VAL   160     -16.838 -49.879 -16.429  1.00  0.00           N  
ATOM   2492  H   VAL   160     -16.432 -50.788 -16.610  1.00  0.00           H  
ATOM   2493  CA  VAL   160     -16.294 -48.747 -17.214  1.00  0.00           C  
ATOM   2494  HA  VAL   160     -15.426 -48.364 -16.679  1.00  0.00           H  
ATOM   2495  CB  VAL   160     -15.812 -49.207 -18.609  1.00  0.00           C  
ATOM   2496  HB  VAL   160     -16.677 -49.520 -19.196  1.00  0.00           H  
ATOM   2497  CG1 VAL   160     -15.102 -48.075 -19.365  1.00  0.00           C  
ATOM   2498 HG11 VAL   160     -14.248 -47.718 -18.788  1.00  0.00           H  
ATOM   2499 HG12 VAL   160     -14.748 -48.440 -20.330  1.00  0.00           H  
ATOM   2500 HG13 VAL   160     -15.783 -47.244 -19.549  1.00  0.00           H  
ATOM   2501  CG2 VAL   160     -14.846 -50.392 -18.533  1.00  0.00           C  
ATOM   2502 HG21 VAL   160     -15.353 -51.275 -18.147  1.00  0.00           H  
ATOM   2503 HG22 VAL   160     -14.476 -50.637 -19.529  1.00  0.00           H  
ATOM   2504 HG23 VAL   160     -13.995 -50.146 -17.897  1.00  0.00           H  
ATOM   2505  C   VAL   160     -17.263 -47.571 -17.380  1.00  0.00           C  
ATOM   2506  O   VAL   160     -16.918 -46.450 -17.019  1.00  0.00           O  
ATOM   2507  N   VAL   161     -18.482 -47.803 -17.880  1.00  0.00           N  
ATOM   2508  H   VAL   161     -18.730 -48.751 -18.125  1.00  0.00           H  
ATOM   2509  CA  VAL   161     -19.455 -46.721 -18.131  1.00  0.00           C  
ATOM   2510  HA  VAL   161     -18.953 -45.947 -18.713  1.00  0.00           H  
ATOM   2511  CB  VAL   161     -20.656 -47.211 -18.967  1.00  0.00           C  
ATOM   2512  HB  VAL   161     -21.314 -46.359 -19.141  1.00  0.00           H  
ATOM   2513  CG1 VAL   161     -20.189 -47.720 -20.337  1.00  0.00           C  
ATOM   2514 HG11 VAL   161     -19.588 -48.623 -20.230  1.00  0.00           H  
ATOM   2515 HG12 VAL   161     -21.057 -47.946 -20.957  1.00  0.00           H  
ATOM   2516 HG13 VAL   161     -19.600 -46.950 -20.835  1.00  0.00           H  
ATOM   2517  CG2 VAL   161     -21.485 -48.313 -18.290  1.00  0.00           C  
ATOM   2518 HG21 VAL   161     -21.950 -47.930 -17.383  1.00  0.00           H  
ATOM   2519 HG22 VAL   161     -22.285 -48.632 -18.960  1.00  0.00           H  
ATOM   2520 HG23 VAL   161     -20.864 -49.176 -18.049  1.00  0.00           H  
ATOM   2521  C   VAL   161     -19.930 -46.033 -16.845  1.00  0.00           C  
ATOM   2522  O   VAL   161     -20.104 -44.818 -16.831  1.00  0.00           O  
ATOM   2523  N   LEU   162     -20.076 -46.786 -15.752  1.00  0.00           N  
ATOM   2524  H   LEU   162     -19.792 -47.754 -15.814  1.00  0.00           H  
ATOM   2525  CA  LEU   162     -20.456 -46.281 -14.429  1.00  0.00           C  
ATOM   2526  HA  LEU   162     -21.278 -45.576 -14.532  1.00  0.00           H  
ATOM   2527  CB  LEU   162     -20.931 -47.469 -13.567  1.00  0.00           C  
ATOM   2528  HB2 LEU   162     -20.093 -48.144 -13.397  1.00  0.00           H  
ATOM   2529  HB3 LEU   162     -21.229 -47.086 -12.598  1.00  0.00           H  
ATOM   2530  CG  LEU   162     -22.106 -48.286 -14.135  1.00  0.00           C  
ATOM   2531  HG  LEU   162     -21.803 -48.754 -15.072  1.00  0.00           H  
ATOM   2532  CD1 LEU   162     -22.481 -49.397 -13.153  1.00  0.00           C  
ATOM   2533 HD11 LEU   162     -22.810 -48.958 -12.211  1.00  0.00           H  
ATOM   2534 HD12 LEU   162     -23.278 -50.005 -13.580  1.00  0.00           H  
ATOM   2535 HD13 LEU   162     -21.613 -50.029 -12.967  1.00  0.00           H  
ATOM   2536  CD2 LEU   162     -23.351 -47.433 -14.386  1.00  0.00           C  
ATOM   2537 HD21 LEU   162     -23.150 -46.697 -15.163  1.00  0.00           H  
ATOM   2538 HD22 LEU   162     -24.174 -48.063 -14.724  1.00  0.00           H  
ATOM   2539 HD23 LEU   162     -23.641 -46.917 -13.471  1.00  0.00           H  
ATOM   2540  C   LEU   162     -19.285 -45.532 -13.765  1.00  0.00           C  
ATOM   2541  O   LEU   162     -19.439 -44.421 -13.264  1.00  0.00           O  
ATOM   2542  N   TYR   163     -18.090 -46.119 -13.845  1.00  0.00           N  
ATOM   2543  H   TYR   163     -18.055 -47.022 -14.302  1.00  0.00           H  
ATOM   2544  CA  TYR   163     -16.828 -45.561 -13.357  1.00  0.00           C  
ATOM   2545  HA  TYR   163     -16.914 -45.384 -12.284  1.00  0.00           H  
ATOM   2546  CB  TYR   163     -15.744 -46.626 -13.609  1.00  0.00           C  
ATOM   2547  HB2 TYR   163     -16.089 -47.572 -13.193  1.00  0.00           H  
ATOM   2548  HB3 TYR   163     -15.641 -46.771 -14.684  1.00  0.00           H  
ATOM   2549  CG  TYR   163     -14.374 -46.360 -13.016  1.00  0.00           C  
ATOM   2550  CD1 TYR   163     -14.213 -46.320 -11.616  1.00  0.00           C  
ATOM   2551  HD1 TYR   163     -15.074 -46.431 -10.971  1.00  0.00           H  
ATOM   2552  CE1 TYR   163     -12.936 -46.129 -11.053  1.00  0.00           C  
ATOM   2553  HE1 TYR   163     -12.820 -46.090  -9.981  1.00  0.00           H  
ATOM   2554  CZ  TYR   163     -11.811 -45.989 -11.893  1.00  0.00           C  
ATOM   2555  OH  TYR   163     -10.575 -45.812 -11.359  1.00  0.00           O  
ATOM   2556  HH  TYR   163     -10.614 -45.569 -10.432  1.00  0.00           H  
ATOM   2557  CE2 TYR   163     -11.968 -46.049 -13.294  1.00  0.00           C  
ATOM   2558  HE2 TYR   163     -11.099 -45.932 -13.925  1.00  0.00           H  
ATOM   2559  CD2 TYR   163     -13.248 -46.229 -13.855  1.00  0.00           C  
ATOM   2560  HD2 TYR   163     -13.366 -46.252 -14.930  1.00  0.00           H  
ATOM   2561  C   TYR   163     -16.500 -44.215 -14.027  1.00  0.00           C  
ATOM   2562  O   TYR   163     -16.067 -43.281 -13.357  1.00  0.00           O  
ATOM   2563  N   VAL   164     -16.768 -44.092 -15.333  1.00  0.00           N  
ATOM   2564  H   VAL   164     -17.072 -44.921 -15.834  1.00  0.00           H  
ATOM   2565  CA  VAL   164     -16.598 -42.846 -16.097  1.00  0.00           C  
ATOM   2566  HA  VAL   164     -15.685 -42.359 -15.754  1.00  0.00           H  
ATOM   2567  CB  VAL   164     -16.422 -43.154 -17.600  1.00  0.00           C  
ATOM   2568  HB  VAL   164     -17.227 -43.813 -17.926  1.00  0.00           H  
ATOM   2569  CG1 VAL   164     -16.444 -41.901 -18.488  1.00  0.00           C  
ATOM   2570 HG11 VAL   164     -15.689 -41.192 -18.147  1.00  0.00           H  
ATOM   2571 HG12 VAL   164     -16.237 -42.177 -19.522  1.00  0.00           H  
ATOM   2572 HG13 VAL   164     -17.425 -41.428 -18.455  1.00  0.00           H  
ATOM   2573  CG2 VAL   164     -15.074 -43.850 -17.848  1.00  0.00           C  
ATOM   2574 HG21 VAL   164     -14.995 -44.754 -17.247  1.00  0.00           H  
ATOM   2575 HG22 VAL   164     -14.989 -44.128 -18.898  1.00  0.00           H  
ATOM   2576 HG23 VAL   164     -14.253 -43.182 -17.583  1.00  0.00           H  
ATOM   2577  C   VAL   164     -17.729 -41.840 -15.854  1.00  0.00           C  
ATOM   2578  O   VAL   164     -17.435 -40.659 -15.675  1.00  0.00           O  
ATOM   2579  N   VAL   165     -19.011 -42.245 -15.843  1.00  0.00           N  
ATOM   2580  H   VAL   165     -19.229 -43.226 -15.991  1.00  0.00           H  
ATOM   2581  CA  VAL   165     -20.124 -41.269 -15.778  1.00  0.00           C  
ATOM   2582  HA  VAL   165     -19.952 -40.560 -16.586  1.00  0.00           H  
ATOM   2583  CB  VAL   165     -21.504 -41.912 -16.044  1.00  0.00           C  
ATOM   2584  HB  VAL   165     -21.406 -42.586 -16.894  1.00  0.00           H  
ATOM   2585  CG1 VAL   165     -22.073 -42.694 -14.857  1.00  0.00           C  
ATOM   2586 HG11 VAL   165     -22.339 -42.021 -14.040  1.00  0.00           H  
ATOM   2587 HG12 VAL   165     -22.960 -43.243 -15.173  1.00  0.00           H  
ATOM   2588 HG13 VAL   165     -21.333 -43.402 -14.506  1.00  0.00           H  
ATOM   2589  CG2 VAL   165     -22.545 -40.854 -16.433  1.00  0.00           C  
ATOM   2590 HG21 VAL   165     -22.181 -40.273 -17.279  1.00  0.00           H  
ATOM   2591 HG22 VAL   165     -23.476 -41.351 -16.710  1.00  0.00           H  
ATOM   2592 HG23 VAL   165     -22.738 -40.191 -15.589  1.00  0.00           H  
ATOM   2593  C   VAL   165     -20.111 -40.442 -14.490  1.00  0.00           C  
ATOM   2594  O   VAL   165     -20.428 -39.255 -14.547  1.00  0.00           O  
ATOM   2595  N   SER   166     -19.644 -41.003 -13.367  1.00  0.00           N  
ATOM   2596  H   SER   166     -19.412 -41.990 -13.380  1.00  0.00           H  
ATOM   2597  CA  SER   166     -19.503 -40.285 -12.089  1.00  0.00           C  
ATOM   2598  HA  SER   166     -20.490 -39.952 -11.767  1.00  0.00           H  
ATOM   2599  CB  SER   166     -18.938 -41.218 -11.016  1.00  0.00           C  
ATOM   2600  HB2 SER   166     -17.963 -41.595 -11.331  1.00  0.00           H  
ATOM   2601  HB3 SER   166     -18.824 -40.665 -10.082  1.00  0.00           H  
ATOM   2602  OG  SER   166     -19.822 -42.297 -10.809  1.00  0.00           O  
ATOM   2603  HG  SER   166     -19.521 -42.799 -10.043  1.00  0.00           H  
ATOM   2604  C   SER   166     -18.602 -39.046 -12.151  1.00  0.00           C  
ATOM   2605  O   SER   166     -18.777 -38.141 -11.341  1.00  0.00           O  
ATOM   2606  N   ALA   167     -17.672 -38.962 -13.110  1.00  0.00           N  
ATOM   2607  H   ALA   167     -17.577 -39.725 -13.771  1.00  0.00           H  
ATOM   2608  CA  ALA   167     -16.853 -37.766 -13.332  1.00  0.00           C  
ATOM   2609  HA  ALA   167     -16.506 -37.401 -12.364  1.00  0.00           H  
ATOM   2610  CB  ALA   167     -15.622 -38.175 -14.151  1.00  0.00           C  
ATOM   2611  HB1 ALA   167     -15.926 -38.526 -15.136  1.00  0.00           H  
ATOM   2612  HB2 ALA   167     -14.961 -37.316 -14.270  1.00  0.00           H  
ATOM   2613  HB3 ALA   167     -15.080 -38.970 -13.636  1.00  0.00           H  
ATOM   2614  C   ALA   167     -17.623 -36.598 -13.995  1.00  0.00           C  
ATOM   2615  O   ALA   167     -17.071 -35.509 -14.140  1.00  0.00           O  
ATOM   2616  N   TYR   168     -18.882 -36.813 -14.400  1.00  0.00           N  
ATOM   2617  H   TYR   168     -19.261 -37.741 -14.258  1.00  0.00           H  
ATOM   2618  CA  TYR   168     -19.684 -35.853 -15.169  1.00  0.00           C  
ATOM   2619  HA  TYR   168     -19.223 -34.866 -15.106  1.00  0.00           H  
ATOM   2620  CB  TYR   168     -19.700 -36.280 -16.646  1.00  0.00           C  
ATOM   2621  HB2 TYR   168     -20.211 -37.241 -16.730  1.00  0.00           H  
ATOM   2622  HB3 TYR   168     -20.286 -35.552 -17.209  1.00  0.00           H  
ATOM   2623  CG  TYR   168     -18.337 -36.401 -17.302  1.00  0.00           C  
ATOM   2624  CD1 TYR   168     -17.674 -37.643 -17.331  1.00  0.00           C  
ATOM   2625  HD1 TYR   168     -18.131 -38.511 -16.876  1.00  0.00           H  
ATOM   2626  CE1 TYR   168     -16.400 -37.752 -17.920  1.00  0.00           C  
ATOM   2627  HE1 TYR   168     -15.890 -38.702 -17.922  1.00  0.00           H  
ATOM   2628  CZ  TYR   168     -15.792 -36.614 -18.494  1.00  0.00           C  
ATOM   2629  OH  TYR   168     -14.556 -36.711 -19.054  1.00  0.00           O  
ATOM   2630  HH  TYR   168     -14.095 -37.490 -18.732  1.00  0.00           H  
ATOM   2631  CE2 TYR   168     -16.464 -35.374 -18.480  1.00  0.00           C  
ATOM   2632  HE2 TYR   168     -15.995 -34.504 -18.910  1.00  0.00           H  
ATOM   2633  CD2 TYR   168     -17.732 -35.268 -17.878  1.00  0.00           C  
ATOM   2634  HD2 TYR   168     -18.232 -34.310 -17.841  1.00  0.00           H  
ATOM   2635  C   TYR   168     -21.131 -35.702 -14.677  1.00  0.00           C  
ATOM   2636  O   TYR   168     -21.671 -34.596 -14.723  1.00  0.00           O  
ATOM   2637  N   ARG   169     -21.805 -36.792 -14.275  1.00  0.00           N  
ATOM   2638  H   ARG   169     -21.308 -37.679 -14.242  1.00  0.00           H  
ATOM   2639  CA  ARG   169     -23.251 -36.816 -13.980  1.00  0.00           C  
ATOM   2640  HA  ARG   169     -23.531 -35.838 -13.586  1.00  0.00           H  
ATOM   2641  CB  ARG   169     -24.069 -37.086 -15.263  1.00  0.00           C  
ATOM   2642  HB2 ARG   169     -23.855 -38.102 -15.597  1.00  0.00           H  
ATOM   2643  HB3 ARG   169     -25.129 -37.035 -15.010  1.00  0.00           H  
ATOM   2644  CG  ARG   169     -23.799 -36.113 -16.428  1.00  0.00           C  
ATOM   2645  HG2 ARG   169     -23.922 -35.089 -16.074  1.00  0.00           H  
ATOM   2646  HG3 ARG   169     -22.776 -36.241 -16.780  1.00  0.00           H  
ATOM   2647  CD  ARG   169     -24.737 -36.323 -17.624  1.00  0.00           C  
ATOM   2648  HD2 ARG   169     -25.751 -36.065 -17.316  1.00  0.00           H  
ATOM   2649  HD3 ARG   169     -24.445 -35.634 -18.419  1.00  0.00           H  
ATOM   2650  NE  ARG   169     -24.670 -37.707 -18.135  1.00  0.00           N  
ATOM   2651  HE  ARG   169     -23.769 -38.044 -18.427  1.00  0.00           H  
ATOM   2652  CZ  ARG   169     -25.643 -38.602 -18.121  1.00  0.00           C  
ATOM   2653  NH1 ARG   169     -26.866 -38.300 -17.812  1.00  0.00           N  
ATOM   2654 HH11 ARG   169     -27.157 -37.362 -17.652  1.00  0.00           H  
ATOM   2655 HH12 ARG   169     -27.548 -39.071 -17.833  1.00  0.00           H  
ATOM   2656  NH2 ARG   169     -25.401 -39.843 -18.404  1.00  0.00           N  
ATOM   2657 HH21 ARG   169     -24.485 -40.189 -18.592  1.00  0.00           H  
ATOM   2658 HH22 ARG   169     -26.142 -40.534 -18.204  1.00  0.00           H  
ATOM   2659  C   ARG   169     -23.615 -37.871 -12.929  1.00  0.00           C  
ATOM   2660  O   ARG   169     -23.093 -38.979 -12.951  1.00  0.00           O  
ATOM   2661  N   HIE   170     -24.586 -37.515 -12.082  1.00  0.00           N  
ATOM   2662  H   HIE   170     -24.890 -36.560 -12.161  1.00  0.00           H  
ATOM   2663  CA  HIE   170     -25.314 -38.333 -11.090  1.00  0.00           C  
ATOM   2664  HA  HIE   170     -25.843 -37.617 -10.459  1.00  0.00           H  
ATOM   2665  CB  HIE   170     -26.430 -39.163 -11.753  1.00  0.00           C  
ATOM   2666  HB2 HIE   170     -27.002 -39.653 -10.966  1.00  0.00           H  
ATOM   2667  HB3 HIE   170     -27.112 -38.480 -12.262  1.00  0.00           H  
ATOM   2668  CG  HIE   170     -26.002 -40.223 -12.740  1.00  0.00           C  
ATOM   2669  ND1 HIE   170     -25.559 -41.507 -12.415  1.00  0.00           N  
ATOM   2670  CE1 HIE   170     -25.414 -42.147 -13.586  1.00  0.00           C  
ATOM   2671  HE1 HIE   170     -25.142 -43.189 -13.696  1.00  0.00           H  
ATOM   2672  NE2 HIE   170     -25.714 -41.335 -14.609  1.00  0.00           N  
ATOM   2673  HE2 HIE   170     -25.806 -41.635 -15.585  1.00  0.00           H  
ATOM   2674  CD2 HIE   170     -26.104 -40.120 -14.096  1.00  0.00           C  
ATOM   2675  HD2 HIE   170     -26.490 -39.280 -14.652  1.00  0.00           H  
ATOM   2676  C   HIE   170     -24.487 -39.132 -10.067  1.00  0.00           C  
ATOM   2677  O   HIE   170     -24.638 -38.870  -8.878  1.00  0.00           O  
ATOM   2678  N   GLY   171     -23.682 -40.116 -10.470  1.00  0.00           N  
ATOM   2679  H   GLY   171     -23.610 -40.259 -11.473  1.00  0.00           H  
ATOM   2680  CA  GLY   171     -22.910 -41.017  -9.596  1.00  0.00           C  
ATOM   2681  HA2 GLY   171     -22.235 -41.605 -10.216  1.00  0.00           H  
ATOM   2682  HA3 GLY   171     -22.308 -40.412  -8.919  1.00  0.00           H  
ATOM   2683  C   GLY   171     -23.732 -41.999  -8.739  1.00  0.00           C  
ATOM   2684  O   GLY   171     -23.255 -43.084  -8.424  1.00  0.00           O  
ATOM   2685  N   VAL   172     -24.987 -41.666  -8.416  1.00  0.00           N  
ATOM   2686  H   VAL   172     -25.262 -40.725  -8.664  1.00  0.00           H  
ATOM   2687  CA  VAL   172     -25.903 -42.413  -7.526  1.00  0.00           C  
ATOM   2688  HA  VAL   172     -25.339 -42.631  -6.617  1.00  0.00           H  
ATOM   2689  CB  VAL   172     -27.068 -41.483  -7.125  1.00  0.00           C  
ATOM   2690  HB  VAL   172     -26.655 -40.485  -6.972  1.00  0.00           H  
ATOM   2691  CG1 VAL   172     -28.141 -41.369  -8.217  1.00  0.00           C  
ATOM   2692 HG11 VAL   172     -28.678 -42.312  -8.325  1.00  0.00           H  
ATOM   2693 HG12 VAL   172     -28.853 -40.588  -7.950  1.00  0.00           H  
ATOM   2694 HG13 VAL   172     -27.675 -41.112  -9.167  1.00  0.00           H  
ATOM   2695  CG2 VAL   172     -27.724 -41.880  -5.801  1.00  0.00           C  
ATOM   2696 HG21 VAL   172     -26.963 -41.970  -5.025  1.00  0.00           H  
ATOM   2697 HG22 VAL   172     -28.441 -41.117  -5.499  1.00  0.00           H  
ATOM   2698 HG23 VAL   172     -28.238 -42.833  -5.900  1.00  0.00           H  
ATOM   2699  C   VAL   172     -26.364 -43.784  -8.064  1.00  0.00           C  
ATOM   2700  O   VAL   172     -27.166 -44.479  -7.440  1.00  0.00           O  
ATOM   2701  N   TRP   173     -25.813 -44.237  -9.196  1.00  0.00           N  
ATOM   2702  H   TRP   173     -25.101 -43.661  -9.622  1.00  0.00           H  
ATOM   2703  CA  TRP   173     -25.915 -45.629  -9.655  1.00  0.00           C  
ATOM   2704  HA  TRP   173     -26.967 -45.867  -9.815  1.00  0.00           H  
ATOM   2705  CB  TRP   173     -25.166 -45.772 -10.988  1.00  0.00           C  
ATOM   2706  HB2 TRP   173     -25.256 -46.805 -11.325  1.00  0.00           H  
ATOM   2707  HB3 TRP   173     -25.672 -45.151 -11.729  1.00  0.00           H  
ATOM   2708  CG  TRP   173     -23.707 -45.408 -10.980  1.00  0.00           C  
ATOM   2709  CD1 TRP   173     -23.193 -44.268 -11.495  1.00  0.00           C  
ATOM   2710  HD1 TRP   173     -23.767 -43.475 -11.953  1.00  0.00           H  
ATOM   2711  NE1 TRP   173     -21.824 -44.259 -11.337  1.00  0.00           N  
ATOM   2712  HE1 TRP   173     -21.215 -43.496 -11.629  1.00  0.00           H  
ATOM   2713  CE2 TRP   173     -21.377 -45.376 -10.676  1.00  0.00           C  
ATOM   2714  CZ2 TRP   173     -20.095 -45.807 -10.303  1.00  0.00           C  
ATOM   2715  HZ2 TRP   173     -19.233 -45.198 -10.530  1.00  0.00           H  
ATOM   2716  CH2 TRP   173     -19.954 -47.038  -9.643  1.00  0.00           C  
ATOM   2717  HH2 TRP   173     -18.978 -47.383  -9.329  1.00  0.00           H  
ATOM   2718  CZ3 TRP   173     -21.093 -47.816  -9.375  1.00  0.00           C  
ATOM   2719  HZ3 TRP   173     -20.994 -48.751  -8.837  1.00  0.00           H  
ATOM   2720  CE3 TRP   173     -22.370 -47.377  -9.772  1.00  0.00           C  
ATOM   2721  HE3 TRP   173     -23.220 -47.987  -9.527  1.00  0.00           H  
ATOM   2722  CD2 TRP   173     -22.556 -46.143 -10.436  1.00  0.00           C  
ATOM   2723  C   TRP   173     -25.374 -46.632  -8.621  1.00  0.00           C  
ATOM   2724  O   TRP   173     -25.731 -47.812  -8.682  1.00  0.00           O  
ATOM   2725  N   SER   174     -24.560 -46.163  -7.668  1.00  0.00           N  
ATOM   2726  H   SER   174     -24.283 -45.190  -7.726  1.00  0.00           H  
ATOM   2727  CA  SER   174     -24.109 -46.874  -6.465  1.00  0.00           C  
ATOM   2728  HA  SER   174     -23.417 -47.669  -6.744  1.00  0.00           H  
ATOM   2729  CB  SER   174     -23.373 -45.869  -5.567  1.00  0.00           C  
ATOM   2730  HB2 SER   174     -23.146 -46.329  -4.604  1.00  0.00           H  
ATOM   2731  HB3 SER   174     -22.433 -45.598  -6.050  1.00  0.00           H  
ATOM   2732  OG  SER   174     -24.134 -44.681  -5.369  1.00  0.00           O  
ATOM   2733  HG  SER   174     -24.867 -44.822  -4.740  1.00  0.00           H  
ATOM   2734  C   SER   174     -25.249 -47.490  -5.657  1.00  0.00           C  
ATOM   2735  O   SER   174     -25.098 -48.564  -5.084  1.00  0.00           O  
ATOM   2736  N   ASN   175     -26.424 -46.858  -5.628  1.00  0.00           N  
ATOM   2737  H   ASN   175     -26.504 -45.968  -6.110  1.00  0.00           H  
ATOM   2738  CA  ASN   175     -27.535 -47.268  -4.764  1.00  0.00           C  
ATOM   2739  HA  ASN   175     -27.111 -47.575  -3.807  1.00  0.00           H  
ATOM   2740  CB  ASN   175     -28.434 -46.048  -4.472  1.00  0.00           C  
ATOM   2741  HB2 ASN   175     -28.843 -45.669  -5.407  1.00  0.00           H  
ATOM   2742  HB3 ASN   175     -29.262 -46.370  -3.841  1.00  0.00           H  
ATOM   2743  CG  ASN   175     -27.710 -44.903  -3.758  1.00  0.00           C  
ATOM   2744  OD1 ASN   175     -26.529 -44.642  -3.957  1.00  0.00           O  
ATOM   2745  ND2 ASN   175     -28.362 -44.173  -2.884  1.00  0.00           N  
ATOM   2746 HD21 ASN   175     -29.339 -44.337  -2.619  1.00  0.00           H  
ATOM   2747 HD22 ASN   175     -27.840 -43.475  -2.394  1.00  0.00           H  
ATOM   2748  C   ASN   175     -28.273 -48.521  -5.293  1.00  0.00           C  
ATOM   2749  O   ASN   175     -29.259 -48.957  -4.707  1.00  0.00           O  
ATOM   2750  N   LEU   176     -27.773 -49.129  -6.380  1.00  0.00           N  
ATOM   2751  H   LEU   176     -26.987 -48.677  -6.828  1.00  0.00           H  
ATOM   2752  CA  LEU   176     -28.117 -50.485  -6.833  1.00  0.00           C  
ATOM   2753  HA  LEU   176     -29.123 -50.717  -6.494  1.00  0.00           H  
ATOM   2754  CB  LEU   176     -28.114 -50.546  -8.372  1.00  0.00           C  
ATOM   2755  HB2 LEU   176     -27.196 -50.103  -8.741  1.00  0.00           H  
ATOM   2756  HB3 LEU   176     -28.120 -51.598  -8.652  1.00  0.00           H  
ATOM   2757  CG  LEU   176     -29.311 -49.894  -9.087  1.00  0.00           C  
ATOM   2758  HG  LEU   176     -30.233 -50.302  -8.684  1.00  0.00           H  
ATOM   2759  CD1 LEU   176     -29.346 -48.368  -8.981  1.00  0.00           C  
ATOM   2760 HD11 LEU   176     -28.403 -47.942  -9.319  1.00  0.00           H  
ATOM   2761 HD12 LEU   176     -30.159 -47.975  -9.583  1.00  0.00           H  
ATOM   2762 HD13 LEU   176     -29.533 -48.068  -7.952  1.00  0.00           H  
ATOM   2763  CD2 LEU   176     -29.255 -50.267 -10.569  1.00  0.00           C  
ATOM   2764 HD21 LEU   176     -29.275 -51.351 -10.676  1.00  0.00           H  
ATOM   2765 HD22 LEU   176     -30.129 -49.864 -11.080  1.00  0.00           H  
ATOM   2766 HD23 LEU   176     -28.351 -49.867 -11.025  1.00  0.00           H  
ATOM   2767  C   LEU   176     -27.207 -51.578  -6.221  1.00  0.00           C  
ATOM   2768  O   LEU   176     -27.415 -52.763  -6.484  1.00  0.00           O  
ATOM   2769  N   GLU   177     -26.205 -51.196  -5.423  1.00  0.00           N  
ATOM   2770  H   GLU   177     -26.010 -50.204  -5.333  1.00  0.00           H  
ATOM   2771  CA  GLU   177     -25.393 -52.090  -4.580  1.00  0.00           C  
ATOM   2772  HA  GLU   177     -25.999 -52.968  -4.355  1.00  0.00           H  
ATOM   2773  CB  GLU   177     -24.155 -52.591  -5.332  1.00  0.00           C  
ATOM   2774  HB2 GLU   177     -23.632 -53.281  -4.678  1.00  0.00           H  
ATOM   2775  HB3 GLU   177     -24.498 -53.191  -6.169  1.00  0.00           H  
ATOM   2776  CG  GLU   177     -23.166 -51.497  -5.792  1.00  0.00           C  
ATOM   2777  HG2 GLU   177     -23.295 -50.598  -5.188  1.00  0.00           H  
ATOM   2778  HG3 GLU   177     -22.150 -51.855  -5.616  1.00  0.00           H  
ATOM   2779  CD  GLU   177     -23.296 -51.158  -7.285  1.00  0.00           C  
ATOM   2780  OE1 GLU   177     -23.104 -49.993  -7.693  1.00  0.00           O  
ATOM   2781  OE2 GLU   177     -23.638 -52.041  -8.110  1.00  0.00           O  
ATOM   2782  C   GLU   177     -25.059 -51.498  -3.195  1.00  0.00           C  
ATOM   2783  O   GLU   177     -24.119 -51.928  -2.526  1.00  0.00           O  
ATOM   2784  N   LEU   178     -25.877 -50.548  -2.738  1.00  0.00           N  
ATOM   2785  H   LEU   178     -26.614 -50.257  -3.357  1.00  0.00           H  
ATOM   2786  CA  LEU   178     -26.147 -50.391  -1.310  1.00  0.00           C  
ATOM   2787  HA  LEU   178     -25.233 -50.568  -0.743  1.00  0.00           H  
ATOM   2788  CB  LEU   178     -26.631 -48.957  -1.020  1.00  0.00           C  
ATOM   2789  HB2 LEU   178     -27.529 -48.764  -1.608  1.00  0.00           H  
ATOM   2790  HB3 LEU   178     -26.906 -48.882   0.033  1.00  0.00           H  
ATOM   2791  CG  LEU   178     -25.580 -47.869  -1.317  1.00  0.00           C  
ATOM   2792  HG  LEU   178     -25.326 -47.882  -2.376  1.00  0.00           H  
ATOM   2793  CD1 LEU   178     -26.167 -46.501  -0.983  1.00  0.00           C  
ATOM   2794 HD11 LEU   178     -26.371 -46.433   0.086  1.00  0.00           H  
ATOM   2795 HD12 LEU   178     -25.472 -45.714  -1.276  1.00  0.00           H  
ATOM   2796 HD13 LEU   178     -27.099 -46.369  -1.527  1.00  0.00           H  
ATOM   2797  CD2 LEU   178     -24.295 -48.031  -0.501  1.00  0.00           C  
ATOM   2798 HD21 LEU   178     -23.772 -48.935  -0.810  1.00  0.00           H  
ATOM   2799 HD22 LEU   178     -23.638 -47.179  -0.674  1.00  0.00           H  
ATOM   2800 HD23 LEU   178     -24.541 -48.093   0.559  1.00  0.00           H  
ATOM   2801  C   LEU   178     -27.146 -51.467  -0.847  1.00  0.00           C  
ATOM   2802  O   LEU   178     -27.650 -52.266  -1.642  1.00  0.00           O  
ATOM   2803  N   GLU   179     -27.392 -51.521   0.455  1.00  0.00           N  
ATOM   2804  H   GLU   179     -27.068 -50.756   1.047  1.00  0.00           H  
ATOM   2805  CA  GLU   179     -28.283 -52.489   1.082  1.00  0.00           C  
ATOM   2806  HA  GLU   179     -28.145 -53.442   0.573  1.00  0.00           H  
ATOM   2807  CB  GLU   179     -27.868 -52.689   2.542  1.00  0.00           C  
ATOM   2808  HB2 GLU   179     -28.232 -53.663   2.866  1.00  0.00           H  
ATOM   2809  HB3 GLU   179     -26.786 -52.733   2.576  1.00  0.00           H  
ATOM   2810  CG  GLU   179     -28.374 -51.669   3.570  1.00  0.00           C  
ATOM   2811  HG2 GLU   179     -29.412 -51.921   3.789  1.00  0.00           H  
ATOM   2812  HG3 GLU   179     -27.796 -51.817   4.483  1.00  0.00           H  
ATOM   2813  CD  GLU   179     -28.338 -50.182   3.195  1.00  0.00           C  
ATOM   2814  OE1 GLU   179     -27.376 -49.730   2.542  1.00  0.00           O  
ATOM   2815  OE2 GLU   179     -29.248 -49.466   3.684  1.00  0.00           O  
ATOM   2816  C   GLU   179     -29.768 -52.133   0.963  1.00  0.00           C  
ATOM   2817  O   GLU   179     -30.149 -51.058   0.501  1.00  0.00           O  
ATOM   2818  N   ASP   180     -30.616 -53.049   1.429  1.00  0.00           N  
ATOM   2819  H   ASP   180     -30.245 -53.857   1.912  1.00  0.00           H  
ATOM   2820  CA  ASP   180     -32.067 -52.975   1.303  1.00  0.00           C  
ATOM   2821  HA  ASP   180     -32.328 -53.073   0.254  1.00  0.00           H  
ATOM   2822  CB  ASP   180     -32.682 -54.174   2.022  1.00  0.00           C  
ATOM   2823  HB2 ASP   180     -33.699 -54.294   1.656  1.00  0.00           H  
ATOM   2824  HB3 ASP   180     -32.137 -55.076   1.749  1.00  0.00           H  
ATOM   2825  CG  ASP   180     -32.700 -54.017   3.546  1.00  0.00           C  
ATOM   2826  OD1 ASP   180     -33.805 -54.184   4.104  1.00  0.00           O  
ATOM   2827  OD2 ASP   180     -31.643 -53.724   4.152  1.00  0.00           O  
ATOM   2828  C   ASP   180     -32.692 -51.675   1.837  1.00  0.00           C  
ATOM   2829  O   ASP   180     -33.689 -51.221   1.283  1.00  0.00           O  
ATOM   2830  N   SER   181     -32.152 -51.080   2.905  1.00  0.00           N  
ATOM   2831  H   SER   181     -31.357 -51.534   3.339  1.00  0.00           H  
ATOM   2832  CA  SER   181     -32.817 -49.971   3.596  1.00  0.00           C  
ATOM   2833  HA  SER   181     -33.868 -50.243   3.693  1.00  0.00           H  
ATOM   2834  CB  SER   181     -32.287 -49.817   5.021  1.00  0.00           C  
ATOM   2835  HB2 SER   181     -33.112 -49.502   5.661  1.00  0.00           H  
ATOM   2836  HB3 SER   181     -31.933 -50.785   5.367  1.00  0.00           H  
ATOM   2837  OG  SER   181     -31.248 -48.871   5.157  1.00  0.00           O  
ATOM   2838  HG  SER   181     -30.497 -49.117   4.548  1.00  0.00           H  
ATOM   2839  C   SER   181     -32.781 -48.666   2.803  1.00  0.00           C  
ATOM   2840  O   SER   181     -33.796 -47.977   2.727  1.00  0.00           O  
ATOM   2841  N   GLU   182     -31.662 -48.324   2.163  1.00  0.00           N  
ATOM   2842  H   GLU   182     -30.826 -48.887   2.315  1.00  0.00           H  
ATOM   2843  CA  GLU   182     -31.619 -47.299   1.109  1.00  0.00           C  
ATOM   2844  HA  GLU   182     -32.188 -46.425   1.424  1.00  0.00           H  
ATOM   2845  CB  GLU   182     -30.160 -46.862   0.898  1.00  0.00           C  
ATOM   2846  HB2 GLU   182     -29.819 -46.363   1.807  1.00  0.00           H  
ATOM   2847  HB3 GLU   182     -29.543 -47.752   0.760  1.00  0.00           H  
ATOM   2848  CG  GLU   182     -29.907 -45.929  -0.298  1.00  0.00           C  
ATOM   2849  HG2 GLU   182     -28.867 -45.606  -0.249  1.00  0.00           H  
ATOM   2850  HG3 GLU   182     -30.022 -46.508  -1.217  1.00  0.00           H  
ATOM   2851  CD  GLU   182     -30.791 -44.672  -0.384  1.00  0.00           C  
ATOM   2852  OE1 GLU   182     -31.397 -44.271   0.638  1.00  0.00           O  
ATOM   2853  OE2 GLU   182     -30.803 -44.084  -1.493  1.00  0.00           O  
ATOM   2854  C   GLU   182     -32.272 -47.813  -0.184  1.00  0.00           C  
ATOM   2855  O   GLU   182     -33.069 -47.108  -0.809  1.00  0.00           O  
ATOM   2856  N   ALA   183     -32.033 -49.080  -0.542  1.00  0.00           N  
ATOM   2857  H   ALA   183     -31.376 -49.633   0.005  1.00  0.00           H  
ATOM   2858  CA  ALA   183     -32.639 -49.711  -1.709  1.00  0.00           C  
ATOM   2859  HA  ALA   183     -32.483 -49.021  -2.537  1.00  0.00           H  
ATOM   2860  CB  ALA   183     -31.891 -50.999  -2.058  1.00  0.00           C  
ATOM   2861  HB1 ALA   183     -31.986 -51.709  -1.246  1.00  0.00           H  
ATOM   2862  HB2 ALA   183     -32.318 -51.444  -2.954  1.00  0.00           H  
ATOM   2863  HB3 ALA   183     -30.834 -50.783  -2.225  1.00  0.00           H  
ATOM   2864  C   ALA   183     -34.168 -49.916  -1.619  1.00  0.00           C  
ATOM   2865  O   ALA   183     -34.756 -50.378  -2.595  1.00  0.00           O  
ATOM   2866  N   GLU   184     -34.853 -49.466  -0.560  1.00  0.00           N  
ATOM   2867  H   GLU   184     -34.320 -49.241   0.270  1.00  0.00           H  
ATOM   2868  CA  GLU   184     -36.278 -49.103  -0.598  1.00  0.00           C  
ATOM   2869  HA  GLU   184     -36.894 -49.996  -0.575  1.00  0.00           H  
ATOM   2870  CB  GLU   184     -36.629 -48.245   0.634  1.00  0.00           C  
ATOM   2871  HB2 GLU   184     -36.494 -48.837   1.538  1.00  0.00           H  
ATOM   2872  HB3 GLU   184     -35.900 -47.434   0.681  1.00  0.00           H  
ATOM   2873  CG  GLU   184     -38.029 -47.582   0.625  1.00  0.00           C  
ATOM   2874  HG2 GLU   184     -37.947 -46.666   1.213  1.00  0.00           H  
ATOM   2875  HG3 GLU   184     -38.293 -47.261  -0.382  1.00  0.00           H  
ATOM   2876  CD  GLU   184     -39.189 -48.405   1.218  1.00  0.00           C  
ATOM   2877  OE1 GLU   184     -38.955 -49.522   1.729  1.00  0.00           O  
ATOM   2878  OE2 GLU   184     -40.327 -47.870   1.217  1.00  0.00           O  
ATOM   2879  C   GLU   184     -36.556 -48.340  -1.899  1.00  0.00           C  
ATOM   2880  O   GLU   184     -37.377 -48.750  -2.716  1.00  0.00           O  
ATOM   2881  N   GLU   185     -35.771 -47.300  -2.168  1.00  0.00           N  
ATOM   2882  H   GLU   185     -35.016 -47.086  -1.516  1.00  0.00           H  
ATOM   2883  CA  GLU   185     -35.933 -46.433  -3.331  1.00  0.00           C  
ATOM   2884  HA  GLU   185     -36.999 -46.289  -3.492  1.00  0.00           H  
ATOM   2885  CB  GLU   185     -35.293 -45.072  -3.018  1.00  0.00           C  
ATOM   2886  HB2 GLU   185     -34.217 -45.211  -2.905  1.00  0.00           H  
ATOM   2887  HB3 GLU   185     -35.468 -44.409  -3.858  1.00  0.00           H  
ATOM   2888  CG  GLU   185     -35.828 -44.355  -1.769  1.00  0.00           C  
ATOM   2889  HG2 GLU   185     -35.818 -45.020  -0.903  1.00  0.00           H  
ATOM   2890  HG3 GLU   185     -35.154 -43.525  -1.550  1.00  0.00           H  
ATOM   2891  CD  GLU   185     -37.239 -43.799  -1.979  1.00  0.00           C  
ATOM   2892  OE1 GLU   185     -38.127 -44.507  -2.499  1.00  0.00           O  
ATOM   2893  OE2 GLU   185     -37.478 -42.619  -1.627  1.00  0.00           O  
ATOM   2894  C   GLU   185     -35.399 -47.030  -4.648  1.00  0.00           C  
ATOM   2895  O   GLU   185     -35.528 -46.400  -5.700  1.00  0.00           O  
ATOM   2896  N   MET   186     -34.835 -48.240  -4.624  1.00  0.00           N  
ATOM   2897  H   MET   186     -34.794 -48.711  -3.727  1.00  0.00           H  
ATOM   2898  CA  MET   186     -34.262 -48.930  -5.789  1.00  0.00           C  
ATOM   2899  HA  MET   186     -34.309 -48.272  -6.656  1.00  0.00           H  
ATOM   2900  CB  MET   186     -32.776 -49.202  -5.503  1.00  0.00           C  
ATOM   2901  HB2 MET   186     -32.293 -48.250  -5.277  1.00  0.00           H  
ATOM   2902  HB3 MET   186     -32.683 -49.843  -4.631  1.00  0.00           H  
ATOM   2903  CG  MET   186     -32.021 -49.845  -6.672  1.00  0.00           C  
ATOM   2904  HG2 MET   186     -32.402 -49.429  -7.605  1.00  0.00           H  
ATOM   2905  HG3 MET   186     -30.978 -49.545  -6.588  1.00  0.00           H  
ATOM   2906  SD  MET   186     -32.062 -51.663  -6.785  1.00  0.00           S  
ATOM   2907  CE  MET   186     -31.031 -52.146  -5.370  1.00  0.00           C  
ATOM   2908  HE1 MET   186     -30.739 -51.267  -4.793  1.00  0.00           H  
ATOM   2909  HE2 MET   186     -31.585 -52.831  -4.729  1.00  0.00           H  
ATOM   2910  HE3 MET   186     -30.132 -52.648  -5.727  1.00  0.00           H  
ATOM   2911  C   MET   186     -35.018 -50.210  -6.176  1.00  0.00           C  
ATOM   2912  O   MET   186     -35.151 -50.488  -7.364  1.00  0.00           O  
ATOM   2913  N   VAL   187     -35.532 -50.964  -5.194  1.00  0.00           N  
ATOM   2914  H   VAL   187     -35.342 -50.665  -4.244  1.00  0.00           H  
ATOM   2915  CA  VAL   187     -36.052 -52.332  -5.374  1.00  0.00           C  
ATOM   2916  HA  VAL   187     -36.178 -52.489  -6.445  1.00  0.00           H  
ATOM   2917  CB  VAL   187     -34.996 -53.357  -4.888  1.00  0.00           C  
ATOM   2918  HB  VAL   187     -34.006 -52.946  -5.076  1.00  0.00           H  
ATOM   2919  CG1 VAL   187     -35.066 -53.716  -3.401  1.00  0.00           C  
ATOM   2920 HG11 VAL   187     -36.008 -54.210  -3.168  1.00  0.00           H  
ATOM   2921 HG12 VAL   187     -34.231 -54.365  -3.136  1.00  0.00           H  
ATOM   2922 HG13 VAL   187     -34.984 -52.815  -2.801  1.00  0.00           H  
ATOM   2923  CG2 VAL   187     -35.083 -54.666  -5.672  1.00  0.00           C  
ATOM   2924 HG21 VAL   187     -34.924 -54.437  -6.719  1.00  0.00           H  
ATOM   2925 HG22 VAL   187     -34.305 -55.355  -5.343  1.00  0.00           H  
ATOM   2926 HG23 VAL   187     -36.062 -55.122  -5.558  1.00  0.00           H  
ATOM   2927  C   VAL   187     -37.438 -52.579  -4.760  1.00  0.00           C  
ATOM   2928  O   VAL   187     -38.057 -53.590  -5.093  1.00  0.00           O  
ATOM   2929  N   TYR   188     -37.955 -51.682  -3.909  1.00  0.00           N  
ATOM   2930  H   TYR   188     -37.383 -50.889  -3.649  1.00  0.00           H  
ATOM   2931  CA  TYR   188     -39.298 -51.797  -3.304  1.00  0.00           C  
ATOM   2932  HA  TYR   188     -39.754 -52.741  -3.597  1.00  0.00           H  
ATOM   2933  CB  TYR   188     -39.184 -51.802  -1.771  1.00  0.00           C  
ATOM   2934  HB2 TYR   188     -38.678 -50.898  -1.437  1.00  0.00           H  
ATOM   2935  HB3 TYR   188     -40.192 -51.772  -1.355  1.00  0.00           H  
ATOM   2936  CG  TYR   188     -38.479 -53.015  -1.199  1.00  0.00           C  
ATOM   2937  CD1 TYR   188     -37.116 -52.974  -0.844  1.00  0.00           C  
ATOM   2938  HD1 TYR   188     -36.541 -52.069  -0.967  1.00  0.00           H  
ATOM   2939  CE1 TYR   188     -36.490 -54.120  -0.318  1.00  0.00           C  
ATOM   2940  HE1 TYR   188     -35.454 -54.080  -0.014  1.00  0.00           H  
ATOM   2941  CZ  TYR   188     -37.226 -55.311  -0.153  1.00  0.00           C  
ATOM   2942  OH  TYR   188     -36.641 -56.428   0.338  1.00  0.00           O  
ATOM   2943  HH  TYR   188     -35.843 -56.227   0.858  1.00  0.00           H  
ATOM   2944  CE2 TYR   188     -38.584 -55.356  -0.524  1.00  0.00           C  
ATOM   2945  HE2 TYR   188     -39.132 -56.276  -0.408  1.00  0.00           H  
ATOM   2946  CD2 TYR   188     -39.210 -54.202  -1.023  1.00  0.00           C  
ATOM   2947  HD2 TYR   188     -40.258 -54.218  -1.281  1.00  0.00           H  
ATOM   2948  C   TYR   188     -40.259 -50.694  -3.771  1.00  0.00           C  
ATOM   2949  O   TYR   188     -41.320 -50.973  -4.327  1.00  0.00           O  
ATOM   2950  N   ARG   189     -39.865 -49.438  -3.555  1.00  0.00           N  
ATOM   2951  H   ARG   189     -38.985 -49.335  -3.061  1.00  0.00           H  
ATOM   2952  CA  ARG   189     -40.587 -48.192  -3.847  1.00  0.00           C  
ATOM   2953  HA  ARG   189     -41.637 -48.426  -4.027  1.00  0.00           H  
ATOM   2954  CB  ARG   189     -40.471 -47.322  -2.583  1.00  0.00           C  
ATOM   2955  HB2 ARG   189     -40.700 -47.946  -1.716  1.00  0.00           H  
ATOM   2956  HB3 ARG   189     -39.446 -46.965  -2.479  1.00  0.00           H  
ATOM   2957  CG  ARG   189     -41.426 -46.122  -2.567  1.00  0.00           C  
ATOM   2958  HG2 ARG   189     -41.099 -45.370  -3.286  1.00  0.00           H  
ATOM   2959  HG3 ARG   189     -42.425 -46.462  -2.840  1.00  0.00           H  
ATOM   2960  CD  ARG   189     -41.493 -45.502  -1.167  1.00  0.00           C  
ATOM   2961  HD2 ARG   189     -42.314 -44.785  -1.146  1.00  0.00           H  
ATOM   2962  HD3 ARG   189     -41.716 -46.291  -0.446  1.00  0.00           H  
ATOM   2963  NE  ARG   189     -40.251 -44.800  -0.798  1.00  0.00           N  
ATOM   2964  HE  ARG   189     -39.617 -44.516  -1.546  1.00  0.00           H  
ATOM   2965  CZ  ARG   189     -39.829 -44.551   0.425  1.00  0.00           C  
ATOM   2966  NH1 ARG   189     -40.356 -45.133   1.454  1.00  0.00           N  
ATOM   2967 HH11 ARG   189     -40.659 -46.100   1.317  1.00  0.00           H  
ATOM   2968 HH12 ARG   189     -40.010 -44.853   2.367  1.00  0.00           H  
ATOM   2969  NH2 ARG   189     -38.855 -43.719   0.652  1.00  0.00           N  
ATOM   2970 HH21 ARG   189     -38.412 -43.240  -0.129  1.00  0.00           H  
ATOM   2971 HH22 ARG   189     -38.429 -43.705   1.579  1.00  0.00           H  
ATOM   2972  C   ARG   189     -40.069 -47.471  -5.099  1.00  0.00           C  
ATOM   2973  O   ARG   189     -40.758 -46.608  -5.631  1.00  0.00           O  
ATOM   2974  N   TYR   190     -38.876 -47.836  -5.582  1.00  0.00           N  
ATOM   2975  H   TYR   190     -38.381 -48.533  -5.047  1.00  0.00           H  
ATOM   2976  CA  TYR   190     -38.294 -47.448  -6.882  1.00  0.00           C  
ATOM   2977  HA  TYR   190     -37.288 -47.868  -6.904  1.00  0.00           H  
ATOM   2978  CB  TYR   190     -39.060 -48.135  -8.032  1.00  0.00           C  
ATOM   2979  HB2 TYR   190     -40.108 -47.835  -8.002  1.00  0.00           H  
ATOM   2980  HB3 TYR   190     -38.659 -47.788  -8.986  1.00  0.00           H  
ATOM   2981  CG  TYR   190     -38.971 -49.650  -8.019  1.00  0.00           C  
ATOM   2982  CD1 TYR   190     -39.875 -50.414  -7.256  1.00  0.00           C  
ATOM   2983  HD1 TYR   190     -40.665 -49.929  -6.699  1.00  0.00           H  
ATOM   2984  CE1 TYR   190     -39.737 -51.814  -7.191  1.00  0.00           C  
ATOM   2985  HE1 TYR   190     -40.406 -52.395  -6.574  1.00  0.00           H  
ATOM   2986  CZ  TYR   190     -38.717 -52.459  -7.924  1.00  0.00           C  
ATOM   2987  OH  TYR   190     -38.524 -53.796  -7.782  1.00  0.00           O  
ATOM   2988  HH  TYR   190     -38.537 -54.004  -6.836  1.00  0.00           H  
ATOM   2989  CE2 TYR   190     -37.846 -51.697  -8.726  1.00  0.00           C  
ATOM   2990  HE2 TYR   190     -37.070 -52.192  -9.286  1.00  0.00           H  
ATOM   2991  CD2 TYR   190     -37.963 -50.295  -8.760  1.00  0.00           C  
ATOM   2992  HD2 TYR   190     -37.258 -49.718  -9.342  1.00  0.00           H  
ATOM   2993  C   TYR   190     -38.091 -45.938  -7.141  1.00  0.00           C  
ATOM   2994  O   TYR   190     -37.641 -45.566  -8.224  1.00  0.00           O  
ATOM   2995  N   ARG   191     -38.360 -45.037  -6.185  1.00  0.00           N  
ATOM   2996  H   ARG   191     -38.743 -45.380  -5.313  1.00  0.00           H  
ATOM   2997  CA  ARG   191     -38.316 -43.577  -6.401  1.00  0.00           C  
ATOM   2998  HA  ARG   191     -38.993 -43.334  -7.220  1.00  0.00           H  
ATOM   2999  CB  ARG   191     -38.819 -42.895  -5.121  1.00  0.00           C  
ATOM   3000  HB2 ARG   191     -39.702 -43.424  -4.758  1.00  0.00           H  
ATOM   3001  HB3 ARG   191     -38.038 -42.992  -4.375  1.00  0.00           H  
ATOM   3002  CG  ARG   191     -39.182 -41.407  -5.263  1.00  0.00           C  
ATOM   3003  HG2 ARG   191     -39.134 -41.093  -6.307  1.00  0.00           H  
ATOM   3004  HG3 ARG   191     -40.210 -41.274  -4.923  1.00  0.00           H  
ATOM   3005  CD  ARG   191     -38.281 -40.507  -4.404  1.00  0.00           C  
ATOM   3006  HD2 ARG   191     -38.717 -39.507  -4.382  1.00  0.00           H  
ATOM   3007  HD3 ARG   191     -38.271 -40.885  -3.380  1.00  0.00           H  
ATOM   3008  NE  ARG   191     -36.915 -40.407  -4.956  1.00  0.00           N  
ATOM   3009  HE  ARG   191     -36.840 -40.123  -5.921  1.00  0.00           H  
ATOM   3010  CZ  ARG   191     -35.770 -40.658  -4.346  1.00  0.00           C  
ATOM   3011  NH1 ARG   191     -35.679 -41.149  -3.141  1.00  0.00           N  
ATOM   3012 HH11 ARG   191     -36.516 -41.469  -2.640  1.00  0.00           H  
ATOM   3013 HH12 ARG   191     -34.793 -41.360  -2.722  1.00  0.00           H  
ATOM   3014  NH2 ARG   191     -34.662 -40.409  -4.981  1.00  0.00           N  
ATOM   3015 HH21 ARG   191     -34.699 -40.081  -5.941  1.00  0.00           H  
ATOM   3016 HH22 ARG   191     -33.781 -40.604  -4.543  1.00  0.00           H  
ATOM   3017  C   ARG   191     -36.932 -43.045  -6.792  1.00  0.00           C  
ATOM   3018  O   ARG   191     -36.849 -42.056  -7.520  1.00  0.00           O  
ATOM   3019  N   LEU   192     -35.845 -43.660  -6.318  1.00  0.00           N  
ATOM   3020  H   LEU   192     -35.986 -44.511  -5.785  1.00  0.00           H  
ATOM   3021  CA  LEU   192     -34.471 -43.321  -6.705  1.00  0.00           C  
ATOM   3022  HA  LEU   192     -34.406 -42.245  -6.831  1.00  0.00           H  
ATOM   3023  CB  LEU   192     -33.477 -43.718  -5.600  1.00  0.00           C  
ATOM   3024  HB2 LEU   192     -33.733 -43.183  -4.686  1.00  0.00           H  
ATOM   3025  HB3 LEU   192     -33.572 -44.786  -5.411  1.00  0.00           H  
ATOM   3026  CG  LEU   192     -32.000 -43.439  -5.931  1.00  0.00           C  
ATOM   3027  HG  LEU   192     -31.705 -43.997  -6.819  1.00  0.00           H  
ATOM   3028  CD1 LEU   192     -31.699 -41.953  -6.144  1.00  0.00           C  
ATOM   3029 HD11 LEU   192     -31.911 -41.390  -5.237  1.00  0.00           H  
ATOM   3030 HD12 LEU   192     -30.643 -41.841  -6.386  1.00  0.00           H  
ATOM   3031 HD13 LEU   192     -32.273 -41.566  -6.981  1.00  0.00           H  
ATOM   3032  CD2 LEU   192     -31.154 -43.913  -4.762  1.00  0.00           C  
ATOM   3033 HD21 LEU   192     -31.300 -44.981  -4.598  1.00  0.00           H  
ATOM   3034 HD22 LEU   192     -30.106 -43.725  -4.973  1.00  0.00           H  
ATOM   3035 HD23 LEU   192     -31.428 -43.381  -3.850  1.00  0.00           H  
ATOM   3036  C   LEU   192     -34.095 -43.932  -8.052  1.00  0.00           C  
ATOM   3037  O   LEU   192     -33.490 -43.232  -8.858  1.00  0.00           O  
ATOM   3038  N   ALA   193     -34.525 -45.162  -8.349  1.00  0.00           N  
ATOM   3039  H   ALA   193     -35.026 -45.694  -7.646  1.00  0.00           H  
ATOM   3040  CA  ALA   193     -34.392 -45.708  -9.700  1.00  0.00           C  
ATOM   3041  HA  ALA   193     -33.332 -45.736  -9.943  1.00  0.00           H  
ATOM   3042  CB  ALA   193     -34.938 -47.142  -9.733  1.00  0.00           C  
ATOM   3043  HB1 ALA   193     -35.998 -47.155  -9.481  1.00  0.00           H  
ATOM   3044  HB2 ALA   193     -34.810 -47.557 -10.733  1.00  0.00           H  
ATOM   3045  HB3 ALA   193     -34.393 -47.764  -9.023  1.00  0.00           H  
ATOM   3046  C   ALA   193     -35.074 -44.779 -10.725  1.00  0.00           C  
ATOM   3047  O   ALA   193     -34.440 -44.316 -11.670  1.00  0.00           O  
ATOM   3048  N   LEU   194     -36.313 -44.370 -10.440  1.00  0.00           N  
ATOM   3049  H   LEU   194     -36.766 -44.801  -9.640  1.00  0.00           H  
ATOM   3050  CA  LEU   194     -37.086 -43.383 -11.200  1.00  0.00           C  
ATOM   3051  HA  LEU   194     -37.104 -43.694 -12.243  1.00  0.00           H  
ATOM   3052  CB  LEU   194     -38.532 -43.382 -10.664  1.00  0.00           C  
ATOM   3053  HB2 LEU   194     -38.495 -43.185  -9.593  1.00  0.00           H  
ATOM   3054  HB3 LEU   194     -39.086 -42.564 -11.128  1.00  0.00           H  
ATOM   3055  CG  LEU   194     -39.302 -44.696 -10.910  1.00  0.00           C  
ATOM   3056  HG  LEU   194     -38.678 -45.553 -10.662  1.00  0.00           H  
ATOM   3057  CD1 LEU   194     -40.553 -44.749 -10.032  1.00  0.00           C  
ATOM   3058 HD11 LEU   194     -41.208 -43.908 -10.257  1.00  0.00           H  
ATOM   3059 HD12 LEU   194     -41.086 -45.683 -10.211  1.00  0.00           H  
ATOM   3060 HD13 LEU   194     -40.265 -44.716  -8.982  1.00  0.00           H  
ATOM   3061  CD2 LEU   194     -39.747 -44.827 -12.367  1.00  0.00           C  
ATOM   3062 HD21 LEU   194     -38.881 -44.808 -13.026  1.00  0.00           H  
ATOM   3063 HD22 LEU   194     -40.258 -45.778 -12.501  1.00  0.00           H  
ATOM   3064 HD23 LEU   194     -40.416 -44.009 -12.633  1.00  0.00           H  
ATOM   3065  C   LEU   194     -36.492 -41.956 -11.185  1.00  0.00           C  
ATOM   3066  O   LEU   194     -36.930 -41.119 -11.967  1.00  0.00           O  
ATOM   3067  N   SER   195     -35.499 -41.659 -10.335  1.00  0.00           N  
ATOM   3068  H   SER   195     -35.124 -42.408  -9.768  1.00  0.00           H  
ATOM   3069  CA  SER   195     -34.773 -40.374 -10.351  1.00  0.00           C  
ATOM   3070  HA  SER   195     -35.473 -39.575 -10.598  1.00  0.00           H  
ATOM   3071  CB  SER   195     -34.170 -40.057  -8.974  1.00  0.00           C  
ATOM   3072  HB2 SER   195     -33.398 -40.789  -8.746  1.00  0.00           H  
ATOM   3073  HB3 SER   195     -33.694 -39.076  -9.015  1.00  0.00           H  
ATOM   3074  OG  SER   195     -35.140 -40.047  -7.932  1.00  0.00           O  
ATOM   3075  HG  SER   195     -35.751 -40.795  -8.093  1.00  0.00           H  
ATOM   3076  C   SER   195     -33.649 -40.325 -11.404  1.00  0.00           C  
ATOM   3077  O   SER   195     -33.163 -39.237 -11.704  1.00  0.00           O  
ATOM   3078  N   VAL   196     -33.219 -41.472 -11.950  1.00  0.00           N  
ATOM   3079  H   VAL   196     -33.651 -42.335 -11.635  1.00  0.00           H  
ATOM   3080  CA  VAL   196     -32.106 -41.607 -12.923  1.00  0.00           C  
ATOM   3081  HA  VAL   196     -32.037 -40.678 -13.490  1.00  0.00           H  
ATOM   3082  CB  VAL   196     -30.740 -41.819 -12.218  1.00  0.00           C  
ATOM   3083  HB  VAL   196     -29.981 -41.977 -12.984  1.00  0.00           H  
ATOM   3084  CG1 VAL   196     -30.288 -40.591 -11.420  1.00  0.00           C  
ATOM   3085 HG11 VAL   196     -30.934 -40.438 -10.556  1.00  0.00           H  
ATOM   3086 HG12 VAL   196     -29.265 -40.742 -11.077  1.00  0.00           H  
ATOM   3087 HG13 VAL   196     -30.321 -39.708 -12.057  1.00  0.00           H  
ATOM   3088  CG2 VAL   196     -30.723 -43.031 -11.276  1.00  0.00           C  
ATOM   3089 HG21 VAL   196     -31.047 -43.919 -11.813  1.00  0.00           H  
ATOM   3090 HG22 VAL   196     -29.710 -43.195 -10.908  1.00  0.00           H  
ATOM   3091 HG23 VAL   196     -31.388 -42.867 -10.430  1.00  0.00           H  
ATOM   3092  C   VAL   196     -32.386 -42.708 -13.966  1.00  0.00           C  
ATOM   3093  O   VAL   196     -31.480 -43.398 -14.426  1.00  0.00           O  
ATOM   3094  N   MET   197     -33.660 -42.919 -14.308  1.00  0.00           N  
ATOM   3095  H   MET   197     -34.344 -42.283 -13.932  1.00  0.00           H  
ATOM   3096  CA  MET   197     -34.162 -44.210 -14.801  1.00  0.00           C  
ATOM   3097  HA  MET   197     -34.011 -44.926 -13.998  1.00  0.00           H  
ATOM   3098  CB  MET   197     -35.672 -44.080 -15.046  1.00  0.00           C  
ATOM   3099  HB2 MET   197     -36.127 -43.538 -14.219  1.00  0.00           H  
ATOM   3100  HB3 MET   197     -35.837 -43.497 -15.954  1.00  0.00           H  
ATOM   3101  CG  MET   197     -36.395 -45.423 -15.188  1.00  0.00           C  
ATOM   3102  HG2 MET   197     -37.417 -45.194 -15.478  1.00  0.00           H  
ATOM   3103  HG3 MET   197     -35.948 -46.006 -15.994  1.00  0.00           H  
ATOM   3104  SD  MET   197     -36.489 -46.429 -13.676  1.00  0.00           S  
ATOM   3105  CE  MET   197     -35.087 -47.548 -13.934  1.00  0.00           C  
ATOM   3106  HE1 MET   197     -34.160 -46.986 -13.921  1.00  0.00           H  
ATOM   3107  HE2 MET   197     -35.061 -48.291 -13.138  1.00  0.00           H  
ATOM   3108  HE3 MET   197     -35.190 -48.051 -14.897  1.00  0.00           H  
ATOM   3109  C   MET   197     -33.439 -44.775 -16.032  1.00  0.00           C  
ATOM   3110  O   MET   197     -33.028 -45.936 -16.034  1.00  0.00           O  
ATOM   3111  N   ASP   198     -33.238 -43.963 -17.066  1.00  0.00           N  
ATOM   3112  H   ASP   198     -33.663 -43.041 -17.048  1.00  0.00           H  
ATOM   3113  CA  ASP   198     -32.630 -44.389 -18.333  1.00  0.00           C  
ATOM   3114  HA  ASP   198     -33.119 -45.310 -18.644  1.00  0.00           H  
ATOM   3115  CB  ASP   198     -32.946 -43.342 -19.404  1.00  0.00           C  
ATOM   3116  HB2 ASP   198     -32.397 -42.423 -19.191  1.00  0.00           H  
ATOM   3117  HB3 ASP   198     -32.639 -43.716 -20.382  1.00  0.00           H  
ATOM   3118  CG  ASP   198     -34.449 -43.065 -19.401  1.00  0.00           C  
ATOM   3119  OD1 ASP   198     -34.854 -42.080 -18.749  1.00  0.00           O  
ATOM   3120  OD2 ASP   198     -35.196 -43.922 -19.927  1.00  0.00           O  
ATOM   3121  C   ASP   198     -31.129 -44.703 -18.229  1.00  0.00           C  
ATOM   3122  O   ASP   198     -30.619 -45.541 -18.971  1.00  0.00           O  
ATOM   3123  N   GLU   199     -30.435 -44.142 -17.234  1.00  0.00           N  
ATOM   3124  H   GLU   199     -30.927 -43.518 -16.605  1.00  0.00           H  
ATOM   3125  CA  GLU   199     -29.064 -44.537 -16.879  1.00  0.00           C  
ATOM   3126  HA  GLU   199     -28.417 -44.436 -17.752  1.00  0.00           H  
ATOM   3127  CB  GLU   199     -28.526 -43.650 -15.740  1.00  0.00           C  
ATOM   3128  HB2 GLU   199     -29.034 -43.920 -14.815  1.00  0.00           H  
ATOM   3129  HB3 GLU   199     -27.469 -43.873 -15.587  1.00  0.00           H  
ATOM   3130  CG  GLU   199     -28.706 -42.139 -15.955  1.00  0.00           C  
ATOM   3131  HG2 GLU   199     -29.750 -41.904 -16.167  1.00  0.00           H  
ATOM   3132  HG3 GLU   199     -28.461 -41.635 -15.019  1.00  0.00           H  
ATOM   3133  CD  GLU   199     -27.802 -41.576 -17.054  1.00  0.00           C  
ATOM   3134  OE1 GLU   199     -28.202 -40.614 -17.740  1.00  0.00           O  
ATOM   3135  OE2 GLU   199     -26.612 -41.956 -17.147  1.00  0.00           O  
ATOM   3136  C   GLU   199     -29.028 -46.001 -16.416  1.00  0.00           C  
ATOM   3137  O   GLU   199     -28.090 -46.742 -16.711  1.00  0.00           O  
ATOM   3138  N   LEU   200     -30.076 -46.437 -15.710  1.00  0.00           N  
ATOM   3139  H   LEU   200     -30.831 -45.780 -15.545  1.00  0.00           H  
ATOM   3140  CA  LEU   200     -30.235 -47.803 -15.212  1.00  0.00           C  
ATOM   3141  HA  LEU   200     -29.250 -48.198 -14.959  1.00  0.00           H  
ATOM   3142  CB  LEU   200     -31.091 -47.797 -13.936  1.00  0.00           C  
ATOM   3143  HB2 LEU   200     -32.126 -47.640 -14.227  1.00  0.00           H  
ATOM   3144  HB3 LEU   200     -31.025 -48.785 -13.479  1.00  0.00           H  
ATOM   3145  CG  LEU   200     -30.718 -46.731 -12.891  1.00  0.00           C  
ATOM   3146  HG  LEU   200     -30.856 -45.739 -13.314  1.00  0.00           H  
ATOM   3147  CD1 LEU   200     -31.667 -46.863 -11.704  1.00  0.00           C  
ATOM   3148 HD11 LEU   200     -31.660 -47.882 -11.320  1.00  0.00           H  
ATOM   3149 HD12 LEU   200     -31.366 -46.171 -10.918  1.00  0.00           H  
ATOM   3150 HD13 LEU   200     -32.675 -46.608 -12.030  1.00  0.00           H  
ATOM   3151  CD2 LEU   200     -29.273 -46.851 -12.402  1.00  0.00           C  
ATOM   3152 HD21 LEU   200     -28.589 -46.651 -13.226  1.00  0.00           H  
ATOM   3153 HD22 LEU   200     -29.090 -46.114 -11.619  1.00  0.00           H  
ATOM   3154 HD23 LEU   200     -29.092 -47.849 -12.015  1.00  0.00           H  
ATOM   3155  C   LEU   200     -30.836 -48.745 -16.264  1.00  0.00           C  
ATOM   3156  O   LEU   200     -30.621 -49.954 -16.182  1.00  0.00           O  
ATOM   3157  N   ARG   201     -31.520 -48.222 -17.296  1.00  0.00           N  
ATOM   3158  H   ARG   201     -31.708 -47.225 -17.283  1.00  0.00           H  
ATOM   3159  CA  ARG   201     -31.948 -49.022 -18.462  1.00  0.00           C  
ATOM   3160  HA  ARG   201     -32.481 -49.894 -18.082  1.00  0.00           H  
ATOM   3161  CB  ARG   201     -32.916 -48.248 -19.378  1.00  0.00           C  
ATOM   3162  HB2 ARG   201     -32.486 -47.292 -19.675  1.00  0.00           H  
ATOM   3163  HB3 ARG   201     -33.050 -48.845 -20.281  1.00  0.00           H  
ATOM   3164  CG  ARG   201     -34.296 -48.034 -18.726  1.00  0.00           C  
ATOM   3165  HG2 ARG   201     -34.507 -48.882 -18.076  1.00  0.00           H  
ATOM   3166  HG3 ARG   201     -34.290 -47.144 -18.098  1.00  0.00           H  
ATOM   3167  CD  ARG   201     -35.433 -47.962 -19.758  1.00  0.00           C  
ATOM   3168  HD2 ARG   201     -35.107 -48.369 -20.717  1.00  0.00           H  
ATOM   3169  HD3 ARG   201     -36.233 -48.607 -19.392  1.00  0.00           H  
ATOM   3170  NE  ARG   201     -35.975 -46.605 -19.961  1.00  0.00           N  
ATOM   3171  HE  ARG   201     -35.384 -45.786 -19.827  1.00  0.00           H  
ATOM   3172  CZ  ARG   201     -37.225 -46.319 -20.264  1.00  0.00           C  
ATOM   3173  NH1 ARG   201     -38.109 -47.219 -20.560  1.00  0.00           N  
ATOM   3174 HH11 ARG   201     -37.840 -48.186 -20.695  1.00  0.00           H  
ATOM   3175 HH12 ARG   201     -39.056 -46.877 -20.725  1.00  0.00           H  
ATOM   3176  NH2 ARG   201     -37.643 -45.097 -20.282  1.00  0.00           N  
ATOM   3177 HH21 ARG   201     -36.954 -44.361 -20.107  1.00  0.00           H  
ATOM   3178 HH22 ARG   201     -38.632 -44.929 -20.455  1.00  0.00           H  
ATOM   3179  C   ARG   201     -30.777 -49.613 -19.255  1.00  0.00           C  
ATOM   3180  O   ARG   201     -30.984 -50.572 -19.992  1.00  0.00           O  
ATOM   3181  N   THR   202     -29.542 -49.160 -19.015  1.00  0.00           N  
ATOM   3182  H   THR   202     -29.453 -48.347 -18.423  1.00  0.00           H  
ATOM   3183  CA  THR   202     -28.306 -49.847 -19.448  1.00  0.00           C  
ATOM   3184  HA  THR   202     -28.331 -49.943 -20.534  1.00  0.00           H  
ATOM   3185  CB  THR   202     -27.050 -49.043 -19.073  1.00  0.00           C  
ATOM   3186  HB  THR   202     -26.182 -49.582 -19.453  1.00  0.00           H  
ATOM   3187  CG2 THR   202     -27.026 -47.640 -19.680  1.00  0.00           C  
ATOM   3188 HG21 THR   202     -27.884 -47.055 -19.347  1.00  0.00           H  
ATOM   3189 HG22 THR   202     -26.110 -47.131 -19.380  1.00  0.00           H  
ATOM   3190 HG23 THR   202     -27.050 -47.714 -20.767  1.00  0.00           H  
ATOM   3191  OG1 THR   202     -26.907 -48.933 -17.675  1.00  0.00           O  
ATOM   3192  HG1 THR   202     -27.331 -48.103 -17.380  1.00  0.00           H  
ATOM   3193  C   THR   202     -28.151 -51.273 -18.889  1.00  0.00           C  
ATOM   3194  O   THR   202     -27.338 -52.039 -19.402  1.00  0.00           O  
ATOM   3195  N   LEU   203     -28.935 -51.658 -17.872  1.00  0.00           N  
ATOM   3196  H   LEU   203     -29.524 -50.958 -17.435  1.00  0.00           H  
ATOM   3197  CA  LEU   203     -29.045 -53.031 -17.363  1.00  0.00           C  
ATOM   3198  HA  LEU   203     -28.096 -53.538 -17.537  1.00  0.00           H  
ATOM   3199  CB  LEU   203     -29.293 -52.996 -15.840  1.00  0.00           C  
ATOM   3200  HB2 LEU   203     -30.279 -52.562 -15.662  1.00  0.00           H  
ATOM   3201  HB3 LEU   203     -29.317 -54.023 -15.472  1.00  0.00           H  
ATOM   3202  CG  LEU   203     -28.252 -52.206 -15.020  1.00  0.00           C  
ATOM   3203  HG  LEU   203     -28.244 -51.162 -15.331  1.00  0.00           H  
ATOM   3204  CD1 LEU   203     -28.616 -52.256 -13.535  1.00  0.00           C  
ATOM   3205 HD11 LEU   203     -28.618 -53.286 -13.181  1.00  0.00           H  
ATOM   3206 HD12 LEU   203     -27.902 -51.667 -12.962  1.00  0.00           H  
ATOM   3207 HD13 LEU   203     -29.610 -51.827 -13.398  1.00  0.00           H  
ATOM   3208  CD2 LEU   203     -26.836 -52.773 -15.167  1.00  0.00           C  
ATOM   3209 HD21 LEU   203     -26.500 -52.642 -16.196  1.00  0.00           H  
ATOM   3210 HD22 LEU   203     -26.152 -52.230 -14.517  1.00  0.00           H  
ATOM   3211 HD23 LEU   203     -26.831 -53.833 -14.914  1.00  0.00           H  
ATOM   3212  C   LEU   203     -30.105 -53.889 -18.093  1.00  0.00           C  
ATOM   3213  O   LEU   203     -30.250 -55.059 -17.753  1.00  0.00           O  
ATOM   3214  N   PHE   204     -30.805 -53.331 -19.091  1.00  0.00           N  
ATOM   3215  H   PHE   204     -30.597 -52.367 -19.317  1.00  0.00           H  
ATOM   3216  CA  PHE   204     -31.789 -53.993 -19.967  1.00  0.00           C  
ATOM   3217  HA  PHE   204     -32.214 -53.213 -20.597  1.00  0.00           H  
ATOM   3218  CB  PHE   204     -31.077 -54.941 -20.948  1.00  0.00           C  
ATOM   3219  HB2 PHE   204     -30.531 -55.704 -20.390  1.00  0.00           H  
ATOM   3220  HB3 PHE   204     -31.832 -55.456 -21.544  1.00  0.00           H  
ATOM   3221  CG  PHE   204     -30.126 -54.230 -21.895  1.00  0.00           C  
ATOM   3222  CD1 PHE   204     -28.786 -54.008 -21.527  1.00  0.00           C  
ATOM   3223  HD1 PHE   204     -28.424 -54.356 -20.570  1.00  0.00           H  
ATOM   3224  CE1 PHE   204     -27.924 -53.303 -22.385  1.00  0.00           C  
ATOM   3225  HE1 PHE   204     -26.905 -53.112 -22.080  1.00  0.00           H  
ATOM   3226  CZ  PHE   204     -28.396 -52.825 -23.620  1.00  0.00           C  
ATOM   3227  HZ  PHE   204     -27.736 -52.275 -24.276  1.00  0.00           H  
ATOM   3228  CE2 PHE   204     -29.732 -53.051 -23.995  1.00  0.00           C  
ATOM   3229  HE2 PHE   204     -30.100 -52.677 -24.940  1.00  0.00           H  
ATOM   3230  CD2 PHE   204     -30.596 -53.750 -23.132  1.00  0.00           C  
ATOM   3231  HD2 PHE   204     -31.626 -53.909 -23.417  1.00  0.00           H  
ATOM   3232  C   PHE   204     -32.996 -54.634 -19.237  1.00  0.00           C  
ATOM   3233  O   PHE   204     -33.104 -55.860 -19.184  1.00  0.00           O  
ATOM   3234  N   PRO   205     -33.934 -53.820 -18.704  1.00  0.00           N  
ATOM   3235  CD  PRO   205     -33.914 -52.362 -18.673  1.00  0.00           C  
ATOM   3236  HD2 PRO   205     -33.617 -51.935 -19.630  1.00  0.00           H  
ATOM   3237  HD3 PRO   205     -33.234 -52.035 -17.885  1.00  0.00           H  
ATOM   3238  CG  PRO   205     -35.341 -51.928 -18.336  1.00  0.00           C  
ATOM   3239  HG2 PRO   205     -35.929 -51.837 -19.251  1.00  0.00           H  
ATOM   3240  HG3 PRO   205     -35.354 -50.997 -17.773  1.00  0.00           H  
ATOM   3241  CB  PRO   205     -35.861 -53.091 -17.498  1.00  0.00           C  
ATOM   3242  HB2 PRO   205     -36.951 -53.144 -17.506  1.00  0.00           H  
ATOM   3243  HB3 PRO   205     -35.493 -52.986 -16.477  1.00  0.00           H  
ATOM   3244  CA  PRO   205     -35.204 -54.310 -18.157  1.00  0.00           C  
ATOM   3245  HA  PRO   205     -35.005 -55.070 -17.401  1.00  0.00           H  
ATOM   3246  C   PRO   205     -36.113 -54.928 -19.234  1.00  0.00           C  
ATOM   3247  O   PRO   205     -35.985 -54.625 -20.421  1.00  0.00           O  
ATOM   3248  N   GLU   206     -37.073 -55.748 -18.799  1.00  0.00           N  
ATOM   3249  H   GLU   206     -37.085 -55.912 -17.794  1.00  0.00           H  
ATOM   3250  CA  GLU   206     -37.841 -56.723 -19.597  1.00  0.00           C  
ATOM   3251  HA  GLU   206     -37.160 -57.512 -19.916  1.00  0.00           H  
ATOM   3252  CB  GLU   206     -38.941 -57.363 -18.720  1.00  0.00           C  
ATOM   3253  HB2 GLU   206     -39.603 -56.585 -18.335  1.00  0.00           H  
ATOM   3254  HB3 GLU   206     -39.543 -58.002 -19.368  1.00  0.00           H  
ATOM   3255  CG  GLU   206     -38.463 -58.250 -17.554  1.00  0.00           C  
ATOM   3256  HG2 GLU   206     -39.242 -58.988 -17.350  1.00  0.00           H  
ATOM   3257  HG3 GLU   206     -37.569 -58.799 -17.858  1.00  0.00           H  
ATOM   3258  CD  GLU   206     -38.188 -57.459 -16.268  1.00  0.00           C  
ATOM   3259  OE1 GLU   206     -38.994 -57.547 -15.311  1.00  0.00           O  
ATOM   3260  OE2 GLU   206     -37.165 -56.739 -16.230  1.00  0.00           O  
ATOM   3261  C   GLU   206     -38.506 -56.190 -20.879  1.00  0.00           C  
ATOM   3262  O   GLU   206     -38.696 -56.963 -21.816  1.00  0.00           O  
ATOM   3263  N   LEU   207     -38.865 -54.902 -20.938  1.00  0.00           N  
ATOM   3264  H   LEU   207     -38.690 -54.333 -20.122  1.00  0.00           H  
ATOM   3265  CA  LEU   207     -39.472 -54.260 -22.117  1.00  0.00           C  
ATOM   3266  HA  LEU   207     -39.424 -54.957 -22.953  1.00  0.00           H  
ATOM   3267  CB  LEU   207     -40.961 -53.977 -21.833  1.00  0.00           C  
ATOM   3268  HB2 LEU   207     -41.018 -53.401 -20.912  1.00  0.00           H  
ATOM   3269  HB3 LEU   207     -41.377 -53.369 -22.638  1.00  0.00           H  
ATOM   3270  CG  LEU   207     -41.820 -55.253 -21.689  1.00  0.00           C  
ATOM   3271  HG  LEU   207     -41.344 -55.948 -20.998  1.00  0.00           H  
ATOM   3272  CD1 LEU   207     -43.194 -54.914 -21.112  1.00  0.00           C  
ATOM   3273 HD11 LEU   207     -43.696 -54.190 -21.756  1.00  0.00           H  
ATOM   3274 HD12 LEU   207     -43.787 -55.823 -21.033  1.00  0.00           H  
ATOM   3275 HD13 LEU   207     -43.070 -54.498 -20.115  1.00  0.00           H  
ATOM   3276  CD2 LEU   207     -42.042 -55.961 -23.027  1.00  0.00           C  
ATOM   3277 HD21 LEU   207     -41.089 -56.302 -23.429  1.00  0.00           H  
ATOM   3278 HD22 LEU   207     -42.677 -56.834 -22.892  1.00  0.00           H  
ATOM   3279 HD23 LEU   207     -42.507 -55.283 -23.746  1.00  0.00           H  
ATOM   3280  C   LEU   207     -38.687 -53.029 -22.615  1.00  0.00           C  
ATOM   3281  O   LEU   207     -39.114 -52.349 -23.546  1.00  0.00           O  
ATOM   3282  N   SER   208     -37.491 -52.783 -22.073  1.00  0.00           N  
ATOM   3283  H   SER   208     -37.160 -53.446 -21.378  1.00  0.00           H  
ATOM   3284  CA  SER   208     -36.536 -51.754 -22.513  1.00  0.00           C  
ATOM   3285  HA  SER   208     -35.756 -51.724 -21.753  1.00  0.00           H  
ATOM   3286  CB  SER   208     -35.829 -52.211 -23.803  1.00  0.00           C  
ATOM   3287  HB2 SER   208     -34.975 -51.559 -23.993  1.00  0.00           H  
ATOM   3288  HB3 SER   208     -35.457 -53.228 -23.662  1.00  0.00           H  
ATOM   3289  OG  SER   208     -36.685 -52.182 -24.931  1.00  0.00           O  
ATOM   3290  HG  SER   208     -37.563 -52.506 -24.662  1.00  0.00           H  
ATOM   3291  C   SER   208     -37.113 -50.321 -22.544  1.00  0.00           C  
ATOM   3292  O   SER   208     -37.402 -49.758 -21.486  1.00  0.00           O  
ATOM   3293  N   SER   209     -37.232 -49.702 -23.723  1.00  0.00           N  
ATOM   3294  H   SER   209     -36.981 -50.246 -24.542  1.00  0.00           H  
ATOM   3295  CA  SER   209     -37.661 -48.315 -23.946  1.00  0.00           C  
ATOM   3296  HA  SER   209     -38.465 -48.068 -23.252  1.00  0.00           H  
ATOM   3297  CB  SER   209     -36.483 -47.362 -23.679  1.00  0.00           C  
ATOM   3298  HB2 SER   209     -36.801 -46.334 -23.860  1.00  0.00           H  
ATOM   3299  HB3 SER   209     -36.172 -47.452 -22.640  1.00  0.00           H  
ATOM   3300  OG  SER   209     -35.379 -47.668 -24.510  1.00  0.00           O  
ATOM   3301  HG  SER   209     -35.718 -47.669 -25.420  1.00  0.00           H  
ATOM   3302  C   SER   209     -38.190 -48.144 -25.380  1.00  0.00           C  
ATOM   3303  O   SER   209     -37.425 -47.875 -26.307  1.00  0.00           O  
ATOM   3304  N   THR   210     -39.499 -48.316 -25.567  1.00  0.00           N  
ATOM   3305  H   THR   210     -40.080 -48.507 -24.763  1.00  0.00           H  
ATOM   3306  CA  THR   210     -40.206 -48.199 -26.859  1.00  0.00           C  
ATOM   3307  HA  THR   210     -39.765 -47.383 -27.429  1.00  0.00           H  
ATOM   3308  CB  THR   210     -40.004 -49.487 -27.696  1.00  0.00           C  
ATOM   3309  HB  THR   210     -38.930 -49.645 -27.795  1.00  0.00           H  
ATOM   3310  CG2 THR   210     -40.600 -50.756 -27.094  1.00  0.00           C  
ATOM   3311 HG21 THR   210     -41.681 -50.678 -27.051  1.00  0.00           H  
ATOM   3312 HG22 THR   210     -40.338 -51.609 -27.721  1.00  0.00           H  
ATOM   3313 HG23 THR   210     -40.202 -50.924 -26.094  1.00  0.00           H  
ATOM   3314  OG1 THR   210     -40.520 -49.347 -29.002  1.00  0.00           O  
ATOM   3315  HG1 THR   210     -41.417 -49.756 -29.050  1.00  0.00           H  
ATOM   3316  C   THR   210     -41.679 -47.829 -26.613  1.00  0.00           C  
ATOM   3317  O   THR   210     -42.063 -47.556 -25.479  1.00  0.00           O  
ATOM   3318  N   ASP   211     -42.515 -47.812 -27.646  1.00  0.00           N  
ATOM   3319  H   ASP   211     -42.136 -48.142 -28.527  1.00  0.00           H  
ATOM   3320  CA  ASP   211     -43.985 -47.701 -27.595  1.00  0.00           C  
ATOM   3321  HA  ASP   211     -44.240 -46.672 -27.344  1.00  0.00           H  
ATOM   3322  CB  ASP   211     -44.561 -48.002 -28.995  1.00  0.00           C  
ATOM   3323  HB2 ASP   211     -45.648 -48.068 -28.921  1.00  0.00           H  
ATOM   3324  HB3 ASP   211     -44.337 -47.144 -29.631  1.00  0.00           H  
ATOM   3325  CG  ASP   211     -44.028 -49.260 -29.714  1.00  0.00           C  
ATOM   3326  OD1 ASP   211     -44.497 -49.481 -30.849  1.00  0.00           O  
ATOM   3327  OD2 ASP   211     -43.121 -49.944 -29.176  1.00  0.00           O  
ATOM   3328  C   ASP   211     -44.677 -48.589 -26.535  1.00  0.00           C  
ATOM   3329  O   ASP   211     -45.670 -48.164 -25.944  1.00  0.00           O  
ATOM   3330  N   GLU   212     -44.109 -49.754 -26.207  1.00  0.00           N  
ATOM   3331  H   GLU   212     -43.401 -50.097 -26.846  1.00  0.00           H  
ATOM   3332  CA  GLU   212     -44.485 -50.611 -25.061  1.00  0.00           C  
ATOM   3333  HA  GLU   212     -45.490 -50.998 -25.230  1.00  0.00           H  
ATOM   3334  CB  GLU   212     -43.510 -51.798 -24.972  1.00  0.00           C  
ATOM   3335  HB2 GLU   212     -42.492 -51.408 -24.949  1.00  0.00           H  
ATOM   3336  HB3 GLU   212     -43.668 -52.334 -24.034  1.00  0.00           H  
ATOM   3337  CG  GLU   212     -43.639 -52.801 -26.130  1.00  0.00           C  
ATOM   3338  HG2 GLU   212     -43.810 -52.280 -27.073  1.00  0.00           H  
ATOM   3339  HG3 GLU   212     -42.692 -53.339 -26.215  1.00  0.00           H  
ATOM   3340  CD  GLU   212     -44.765 -53.806 -25.864  1.00  0.00           C  
ATOM   3341  OE1 GLU   212     -44.468 -55.012 -25.719  1.00  0.00           O  
ATOM   3342  OE2 GLU   212     -45.930 -53.400 -25.653  1.00  0.00           O  
ATOM   3343  C   GLU   212     -44.509 -49.887 -23.695  1.00  0.00           C  
ATOM   3344  O   GLU   212     -45.144 -50.359 -22.749  1.00  0.00           O  
ATOM   3345  N   GLU   213     -43.898 -48.701 -23.583  1.00  0.00           N  
ATOM   3346  H   GLU   213     -43.375 -48.365 -24.388  1.00  0.00           H  
ATOM   3347  CA  GLU   213     -44.106 -47.765 -22.471  1.00  0.00           C  
ATOM   3348  HA  GLU   213     -43.663 -48.182 -21.569  1.00  0.00           H  
ATOM   3349  CB  GLU   213     -43.442 -46.412 -22.793  1.00  0.00           C  
ATOM   3350  HB2 GLU   213     -43.658 -46.154 -23.831  1.00  0.00           H  
ATOM   3351  HB3 GLU   213     -43.887 -45.629 -22.177  1.00  0.00           H  
ATOM   3352  CG  GLU   213     -41.920 -46.392 -22.576  1.00  0.00           C  
ATOM   3353  HG2 GLU   213     -41.479 -47.326 -22.931  1.00  0.00           H  
ATOM   3354  HG3 GLU   213     -41.505 -45.575 -23.171  1.00  0.00           H  
ATOM   3355  CD  GLU   213     -41.523 -46.177 -21.112  1.00  0.00           C  
ATOM   3356  OE1 GLU   213     -40.362 -45.770 -20.878  1.00  0.00           O  
ATOM   3357  OE2 GLU   213     -42.342 -46.469 -20.209  1.00  0.00           O  
ATOM   3358  C   GLU   213     -45.598 -47.517 -22.197  1.00  0.00           C  
ATOM   3359  O   GLU   213     -46.004 -47.453 -21.034  1.00  0.00           O  
ATOM   3360  N   LEU   214     -46.417 -47.413 -23.248  1.00  0.00           N  
ATOM   3361  H   LEU   214     -46.014 -47.554 -24.173  1.00  0.00           H  
ATOM   3362  CA  LEU   214     -47.865 -47.211 -23.162  1.00  0.00           C  
ATOM   3363  HA  LEU   214     -48.073 -46.433 -22.427  1.00  0.00           H  
ATOM   3364  CB  LEU   214     -48.393 -46.759 -24.538  1.00  0.00           C  
ATOM   3365  HB2 LEU   214     -48.243 -47.575 -25.247  1.00  0.00           H  
ATOM   3366  HB3 LEU   214     -49.468 -46.589 -24.456  1.00  0.00           H  
ATOM   3367  CG  LEU   214     -47.734 -45.490 -25.115  1.00  0.00           C  
ATOM   3368  HG  LEU   214     -46.659 -45.636 -25.212  1.00  0.00           H  
ATOM   3369  CD1 LEU   214     -48.300 -45.204 -26.507  1.00  0.00           C  
ATOM   3370 HD11 LEU   214     -49.376 -45.041 -26.452  1.00  0.00           H  
ATOM   3371 HD12 LEU   214     -47.814 -44.325 -26.928  1.00  0.00           H  
ATOM   3372 HD13 LEU   214     -48.095 -46.056 -27.157  1.00  0.00           H  
ATOM   3373  CD2 LEU   214     -47.983 -44.259 -24.238  1.00  0.00           C  
ATOM   3374 HD21 LEU   214     -47.502 -44.396 -23.270  1.00  0.00           H  
ATOM   3375 HD22 LEU   214     -47.551 -43.379 -24.713  1.00  0.00           H  
ATOM   3376 HD23 LEU   214     -49.053 -44.111 -24.097  1.00  0.00           H  
ATOM   3377  C   LEU   214     -48.607 -48.473 -22.696  1.00  0.00           C  
ATOM   3378  O   LEU   214     -49.590 -48.368 -21.966  1.00  0.00           O  
ATOM   3379  N   GLY   215     -48.117 -49.661 -23.066  1.00  0.00           N  
ATOM   3380  H   GLY   215     -47.266 -49.673 -23.614  1.00  0.00           H  
ATOM   3381  CA  GLY   215     -48.712 -50.954 -22.707  1.00  0.00           C  
ATOM   3382  HA2 GLY   215     -49.782 -50.931 -22.916  1.00  0.00           H  
ATOM   3383  HA3 GLY   215     -48.260 -51.730 -23.326  1.00  0.00           H  
ATOM   3384  C   GLY   215     -48.521 -51.358 -21.240  1.00  0.00           C  
ATOM   3385  O   GLY   215     -49.086 -52.359 -20.802  1.00  0.00           O  
ATOM   3386  N   LYS   216     -47.747 -50.594 -20.451  1.00  0.00           N  
ATOM   3387  H   LYS   216     -47.322 -49.789 -20.894  1.00  0.00           H  
ATOM   3388  CA  LYS   216     -47.265 -50.993 -19.113  1.00  0.00           C  
ATOM   3389  HA  LYS   216     -46.622 -51.861 -19.258  1.00  0.00           H  
ATOM   3390  CB  LYS   216     -46.392 -49.883 -18.505  1.00  0.00           C  
ATOM   3391  HB2 LYS   216     -45.908 -50.303 -17.623  1.00  0.00           H  
ATOM   3392  HB3 LYS   216     -45.619 -49.634 -19.230  1.00  0.00           H  
ATOM   3393  CG  LYS   216     -47.150 -48.606 -18.080  1.00  0.00           C  
ATOM   3394  HG2 LYS   216     -47.543 -48.092 -18.956  1.00  0.00           H  
ATOM   3395  HG3 LYS   216     -47.998 -48.899 -17.462  1.00  0.00           H  
ATOM   3396  CD  LYS   216     -46.308 -47.632 -17.231  1.00  0.00           C  
ATOM   3397  HD2 LYS   216     -47.002 -47.000 -16.676  1.00  0.00           H  
ATOM   3398  HD3 LYS   216     -45.734 -48.196 -16.494  1.00  0.00           H  
ATOM   3399  CE  LYS   216     -45.368 -46.691 -18.002  1.00  0.00           C  
ATOM   3400  HE2 LYS   216     -45.963 -46.058 -18.667  1.00  0.00           H  
ATOM   3401  HE3 LYS   216     -44.853 -46.047 -17.285  1.00  0.00           H  
ATOM   3402  NZ  LYS   216     -44.370 -47.422 -18.805  1.00  0.00           N  
ATOM   3403  HZ1 LYS   216     -44.824 -47.805 -19.629  1.00  0.00           H  
ATOM   3404  HZ2 LYS   216     -43.634 -46.813 -19.176  1.00  0.00           H  
ATOM   3405  HZ3 LYS   216     -43.919 -48.165 -18.283  1.00  0.00           H  
ATOM   3406  C   LYS   216     -48.332 -51.454 -18.114  1.00  0.00           C  
ATOM   3407  O   LYS   216     -48.005 -52.219 -17.215  1.00  0.00           O  
ATOM   3408  N   THR   217     -49.590 -51.036 -18.261  1.00  0.00           N  
ATOM   3409  H   THR   217     -49.811 -50.468 -19.068  1.00  0.00           H  
ATOM   3410  CA  THR   217     -50.712 -51.476 -17.407  1.00  0.00           C  
ATOM   3411  HA  THR   217     -50.445 -51.309 -16.363  1.00  0.00           H  
ATOM   3412  CB  THR   217     -51.976 -50.662 -17.720  1.00  0.00           C  
ATOM   3413  HB  THR   217     -52.826 -51.094 -17.189  1.00  0.00           H  
ATOM   3414  CG2 THR   217     -51.829 -49.203 -17.288  1.00  0.00           C  
ATOM   3415 HG21 THR   217     -51.025 -48.723 -17.847  1.00  0.00           H  
ATOM   3416 HG22 THR   217     -52.762 -48.676 -17.488  1.00  0.00           H  
ATOM   3417 HG23 THR   217     -51.613 -49.155 -16.222  1.00  0.00           H  
ATOM   3418  OG1 THR   217     -52.246 -50.658 -19.104  1.00  0.00           O  
ATOM   3419  HG1 THR   217     -52.413 -51.559 -19.401  1.00  0.00           H  
ATOM   3420  C   THR   217     -51.043 -52.967 -17.531  1.00  0.00           C  
ATOM   3421  O   THR   217     -51.744 -53.503 -16.680  1.00  0.00           O  
ATOM   3422  N   GLU   218     -50.560 -53.637 -18.577  1.00  0.00           N  
ATOM   3423  H   GLU   218     -50.049 -53.122 -19.289  1.00  0.00           H  
ATOM   3424  CA  GLU   218     -50.670 -55.089 -18.776  1.00  0.00           C  
ATOM   3425  HA  GLU   218     -51.594 -55.466 -18.336  1.00  0.00           H  
ATOM   3426  CB  GLU   218     -50.676 -55.366 -20.287  1.00  0.00           C  
ATOM   3427  HB2 GLU   218     -49.696 -55.066 -20.639  1.00  0.00           H  
ATOM   3428  HB3 GLU   218     -50.789 -56.437 -20.458  1.00  0.00           H  
ATOM   3429  CG  GLU   218     -51.724 -54.629 -21.136  1.00  0.00           C  
ATOM   3430  HG2 GLU   218     -52.714 -55.014 -20.878  1.00  0.00           H  
ATOM   3431  HG3 GLU   218     -51.709 -53.561 -20.908  1.00  0.00           H  
ATOM   3432  CD  GLU   218     -51.454 -54.807 -22.641  1.00  0.00           C  
ATOM   3433  OE1 GLU   218     -52.444 -54.813 -23.403  1.00  0.00           O  
ATOM   3434  OE2 GLU   218     -50.264 -54.937 -23.029  1.00  0.00           O  
ATOM   3435  C   GLU   218     -49.487 -55.882 -18.178  1.00  0.00           C  
ATOM   3436  O   GLU   218     -49.486 -57.112 -18.233  1.00  0.00           O  
ATOM   3437  N   ARG   219     -48.424 -55.202 -17.721  1.00  0.00           N  
ATOM   3438  H   ARG   219     -48.531 -54.206 -17.559  1.00  0.00           H  
ATOM   3439  CA  ARG   219     -47.058 -55.754 -17.624  1.00  0.00           C  
ATOM   3440  HA  ARG   219     -47.088 -56.807 -17.902  1.00  0.00           H  
ATOM   3441  CB  ARG   219     -46.124 -55.012 -18.608  1.00  0.00           C  
ATOM   3442  HB2 ARG   219     -45.885 -54.037 -18.180  1.00  0.00           H  
ATOM   3443  HB3 ARG   219     -45.190 -55.568 -18.697  1.00  0.00           H  
ATOM   3444  CG  ARG   219     -46.682 -54.770 -20.024  1.00  0.00           C  
ATOM   3445  HG2 ARG   219     -47.559 -54.134 -19.944  1.00  0.00           H  
ATOM   3446  HG3 ARG   219     -45.939 -54.214 -20.595  1.00  0.00           H  
ATOM   3447  CD  ARG   219     -47.063 -56.036 -20.809  1.00  0.00           C  
ATOM   3448  HD2 ARG   219     -46.177 -56.652 -20.965  1.00  0.00           H  
ATOM   3449  HD3 ARG   219     -47.783 -56.618 -20.234  1.00  0.00           H  
ATOM   3450  NE  ARG   219     -47.675 -55.676 -22.103  1.00  0.00           N  
ATOM   3451  HE  ARG   219     -48.683 -55.512 -22.144  1.00  0.00           H  
ATOM   3452  CZ  ARG   219     -47.066 -55.342 -23.220  1.00  0.00           C  
ATOM   3453  NH1 ARG   219     -45.789 -55.492 -23.389  1.00  0.00           N  
ATOM   3454 HH11 ARG   219     -45.210 -55.886 -22.686  1.00  0.00           H  
ATOM   3455 HH12 ARG   219     -45.400 -55.265 -24.313  1.00  0.00           H  
ATOM   3456  NH2 ARG   219     -47.755 -54.830 -24.185  1.00  0.00           N  
ATOM   3457 HH21 ARG   219     -48.763 -54.723 -24.047  1.00  0.00           H  
ATOM   3458 HH22 ARG   219     -47.242 -54.364 -24.941  1.00  0.00           H  
ATOM   3459  C   ARG   219     -46.509 -55.706 -16.193  1.00  0.00           C  
ATOM   3460  O   ARG   219     -47.136 -55.174 -15.283  1.00  0.00           O  
ATOM   3461  N   GLU   220     -45.320 -56.275 -15.991  1.00  0.00           N  
ATOM   3462  H   GLU   220     -44.829 -56.667 -16.775  1.00  0.00           H  
ATOM   3463  CA  GLU   220     -44.632 -56.206 -14.697  1.00  0.00           C  
ATOM   3464  HA  GLU   220     -45.378 -56.430 -13.934  1.00  0.00           H  
ATOM   3465  CB  GLU   220     -43.507 -57.253 -14.600  1.00  0.00           C  
ATOM   3466  HB2 GLU   220     -43.200 -57.552 -15.604  1.00  0.00           H  
ATOM   3467  HB3 GLU   220     -42.636 -56.815 -14.112  1.00  0.00           H  
ATOM   3468  CG  GLU   220     -43.930 -58.504 -13.812  1.00  0.00           C  
ATOM   3469  HG2 GLU   220     -44.855 -58.899 -14.235  1.00  0.00           H  
ATOM   3470  HG3 GLU   220     -43.152 -59.254 -13.952  1.00  0.00           H  
ATOM   3471  CD  GLU   220     -44.116 -58.264 -12.301  1.00  0.00           C  
ATOM   3472  OE1 GLU   220     -44.039 -59.236 -11.513  1.00  0.00           O  
ATOM   3473  OE2 GLU   220     -44.345 -57.111 -11.860  1.00  0.00           O  
ATOM   3474  C   GLU   220     -44.096 -54.803 -14.370  1.00  0.00           C  
ATOM   3475  O   GLU   220     -43.604 -54.082 -15.244  1.00  0.00           O  
ATOM   3476  N   LEU   221     -44.188 -54.465 -13.079  1.00  0.00           N  
ATOM   3477  H   LEU   221     -44.506 -55.215 -12.470  1.00  0.00           H  
ATOM   3478  CA  LEU   221     -43.865 -53.190 -12.427  1.00  0.00           C  
ATOM   3479  HA  LEU   221     -44.455 -53.177 -11.511  1.00  0.00           H  
ATOM   3480  CB  LEU   221     -42.384 -53.174 -11.995  1.00  0.00           C  
ATOM   3481  HB2 LEU   221     -42.202 -54.029 -11.343  1.00  0.00           H  
ATOM   3482  HB3 LEU   221     -41.758 -53.298 -12.880  1.00  0.00           H  
ATOM   3483  CG  LEU   221     -41.951 -51.887 -11.263  1.00  0.00           C  
ATOM   3484  HG  LEU   221     -42.057 -51.032 -11.927  1.00  0.00           H  
ATOM   3485  CD1 LEU   221     -42.757 -51.622  -9.988  1.00  0.00           C  
ATOM   3486 HD11 LEU   221     -42.697 -52.484  -9.324  1.00  0.00           H  
ATOM   3487 HD12 LEU   221     -42.352 -50.750  -9.475  1.00  0.00           H  
ATOM   3488 HD13 LEU   221     -43.798 -51.418 -10.236  1.00  0.00           H  
ATOM   3489  CD2 LEU   221     -40.486 -51.985 -10.869  1.00  0.00           C  
ATOM   3490 HD21 LEU   221     -39.881 -52.149 -11.758  1.00  0.00           H  
ATOM   3491 HD22 LEU   221     -40.166 -51.059 -10.394  1.00  0.00           H  
ATOM   3492 HD23 LEU   221     -40.334 -52.820 -10.187  1.00  0.00           H  
ATOM   3493  C   LEU   221     -44.314 -51.931 -13.194  1.00  0.00           C  
ATOM   3494  O   LEU   221     -45.323 -51.324 -12.843  1.00  0.00           O  
ATOM   3495  N   LEU   222     -43.538 -51.510 -14.197  1.00  0.00           N  
ATOM   3496  H   LEU   222     -42.762 -52.117 -14.430  1.00  0.00           H  
ATOM   3497  CA  LEU   222     -43.767 -50.316 -15.019  1.00  0.00           C  
ATOM   3498  HA  LEU   222     -44.838 -50.116 -15.042  1.00  0.00           H  
ATOM   3499  CB  LEU   222     -43.035 -49.108 -14.382  1.00  0.00           C  
ATOM   3500  HB2 LEU   222     -41.999 -49.402 -14.219  1.00  0.00           H  
ATOM   3501  HB3 LEU   222     -43.027 -48.277 -15.087  1.00  0.00           H  
ATOM   3502  CG  LEU   222     -43.608 -48.570 -13.056  1.00  0.00           C  
ATOM   3503  HG  LEU   222     -43.672 -49.365 -12.318  1.00  0.00           H  
ATOM   3504  CD1 LEU   222     -42.676 -47.492 -12.500  1.00  0.00           C  
ATOM   3505 HD11 LEU   222     -42.587 -46.666 -13.204  1.00  0.00           H  
ATOM   3506 HD12 LEU   222     -43.070 -47.121 -11.554  1.00  0.00           H  
ATOM   3507 HD13 LEU   222     -41.692 -47.922 -12.315  1.00  0.00           H  
ATOM   3508  CD2 LEU   222     -44.990 -47.939 -13.246  1.00  0.00           C  
ATOM   3509 HD21 LEU   222     -45.703 -48.702 -13.556  1.00  0.00           H  
ATOM   3510 HD22 LEU   222     -45.334 -47.528 -12.297  1.00  0.00           H  
ATOM   3511 HD23 LEU   222     -44.947 -47.146 -13.992  1.00  0.00           H  
ATOM   3512  C   LEU   222     -43.339 -50.494 -16.491  1.00  0.00           C  
ATOM   3513  O   LEU   222     -43.351 -49.503 -17.227  1.00  0.00           O  
ATOM   3514  N   ALA   223     -42.942 -51.699 -16.930  1.00  0.00           N  
ATOM   3515  H   ALA   223     -43.076 -52.483 -16.294  1.00  0.00           H  
ATOM   3516  CA  ALA   223     -42.264 -52.019 -18.207  1.00  0.00           C  
ATOM   3517  HA  ALA   223     -42.074 -53.094 -18.196  1.00  0.00           H  
ATOM   3518  CB  ALA   223     -43.224 -51.751 -19.380  1.00  0.00           C  
ATOM   3519  HB1 ALA   223     -43.432 -50.687 -19.477  1.00  0.00           H  
ATOM   3520  HB2 ALA   223     -42.772 -52.081 -20.314  1.00  0.00           H  
ATOM   3521  HB3 ALA   223     -44.159 -52.291 -19.230  1.00  0.00           H  
ATOM   3522  C   ALA   223     -40.875 -51.356 -18.406  1.00  0.00           C  
ATOM   3523  O   ALA   223     -39.906 -52.024 -18.757  1.00  0.00           O  
ATOM   3524  N   MET   224     -40.776 -50.058 -18.111  1.00  0.00           N  
ATOM   3525  H   MET   224     -41.648 -49.603 -17.881  1.00  0.00           H  
ATOM   3526  CA  MET   224     -39.576 -49.208 -18.079  1.00  0.00           C  
ATOM   3527  HA  MET   224     -39.113 -49.199 -19.065  1.00  0.00           H  
ATOM   3528  CB  MET   224     -40.091 -47.794 -17.737  1.00  0.00           C  
ATOM   3529  HB2 MET   224     -40.537 -47.373 -18.634  1.00  0.00           H  
ATOM   3530  HB3 MET   224     -40.878 -47.885 -16.987  1.00  0.00           H  
ATOM   3531  CG  MET   224     -39.072 -46.790 -17.187  1.00  0.00           C  
ATOM   3532  HG2 MET   224     -38.704 -47.142 -16.223  1.00  0.00           H  
ATOM   3533  HG3 MET   224     -38.224 -46.735 -17.866  1.00  0.00           H  
ATOM   3534  SD  MET   224     -39.734 -45.115 -16.962  1.00  0.00           S  
ATOM   3535  CE  MET   224     -40.950 -45.410 -15.653  1.00  0.00           C  
ATOM   3536  HE1 MET   224     -40.481 -45.968 -14.843  1.00  0.00           H  
ATOM   3537  HE2 MET   224     -41.312 -44.454 -15.275  1.00  0.00           H  
ATOM   3538  HE3 MET   224     -41.788 -45.980 -16.052  1.00  0.00           H  
ATOM   3539  C   MET   224     -38.505 -49.661 -17.071  1.00  0.00           C  
ATOM   3540  O   MET   224     -37.337 -49.300 -17.196  1.00  0.00           O  
ATOM   3541  N   VAL   225     -38.901 -50.428 -16.056  1.00  0.00           N  
ATOM   3542  H   VAL   225     -39.856 -50.752 -16.052  1.00  0.00           H  
ATOM   3543  CA  VAL   225     -38.043 -50.910 -14.971  1.00  0.00           C  
ATOM   3544  HA  VAL   225     -37.043 -51.062 -15.377  1.00  0.00           H  
ATOM   3545  CB  VAL   225     -37.920 -49.864 -13.843  1.00  0.00           C  
ATOM   3546  HB  VAL   225     -37.390 -49.018 -14.270  1.00  0.00           H  
ATOM   3547  CG1 VAL   225     -39.262 -49.331 -13.327  1.00  0.00           C  
ATOM   3548 HG11 VAL   225     -39.897 -50.154 -13.005  1.00  0.00           H  
ATOM   3549 HG12 VAL   225     -39.093 -48.655 -12.488  1.00  0.00           H  
ATOM   3550 HG13 VAL   225     -39.759 -48.771 -14.117  1.00  0.00           H  
ATOM   3551  CG2 VAL   225     -37.094 -50.365 -12.652  1.00  0.00           C  
ATOM   3552 HG21 VAL   225     -36.132 -50.740 -12.998  1.00  0.00           H  
ATOM   3553 HG22 VAL   225     -36.916 -49.541 -11.961  1.00  0.00           H  
ATOM   3554 HG23 VAL   225     -37.625 -51.155 -12.119  1.00  0.00           H  
ATOM   3555  C   VAL   225     -38.547 -52.269 -14.493  1.00  0.00           C  
ATOM   3556  O   VAL   225     -39.753 -52.520 -14.477  1.00  0.00           O  
ATOM   3557  N   SER   226     -37.598 -53.143 -14.167  1.00  0.00           N  
ATOM   3558  H   SER   226     -36.637 -52.849 -14.236  1.00  0.00           H  
ATOM   3559  CA  SER   226     -37.800 -54.575 -13.963  1.00  0.00           C  
ATOM   3560  HA  SER   226     -38.250 -54.988 -14.865  1.00  0.00           H  
ATOM   3561  CB  SER   226     -36.443 -55.244 -13.728  1.00  0.00           C  
ATOM   3562  HB2 SER   226     -35.933 -54.755 -12.899  1.00  0.00           H  
ATOM   3563  HB3 SER   226     -36.584 -56.300 -13.492  1.00  0.00           H  
ATOM   3564  OG  SER   226     -35.658 -55.147 -14.886  1.00  0.00           O  
ATOM   3565  HG  SER   226     -36.101 -55.774 -15.514  1.00  0.00           H  
ATOM   3566  C   SER   226     -38.675 -54.964 -12.782  1.00  0.00           C  
ATOM   3567  O   SER   226     -38.597 -54.385 -11.699  1.00  0.00           O  
ATOM   3568  N   SER   227     -39.326 -56.114 -12.929  1.00  0.00           N  
ATOM   3569  H   SER   227     -39.309 -56.528 -13.861  1.00  0.00           H  
ATOM   3570  CA  SER   227     -39.499 -57.044 -11.815  1.00  0.00           C  
ATOM   3571  HA  SER   227     -39.989 -56.520 -10.994  1.00  0.00           H  
ATOM   3572  CB  SER   227     -40.419 -58.200 -12.249  1.00  0.00           C  
ATOM   3573  HB2 SER   227     -40.575 -58.860 -11.395  1.00  0.00           H  
ATOM   3574  HB3 SER   227     -41.385 -57.780 -12.521  1.00  0.00           H  
ATOM   3575  OG  SER   227     -39.940 -58.977 -13.336  1.00  0.00           O  
ATOM   3576  HG  SER   227     -39.628 -58.394 -14.073  1.00  0.00           H  
ATOM   3577  C   SER   227     -38.107 -57.497 -11.335  1.00  0.00           C  
ATOM   3578  O   SER   227     -37.520 -58.448 -11.844  1.00  0.00           O  
ATOM   3579  N   ILE   228     -37.489 -56.767 -10.400  1.00  0.00           N  
ATOM   3580  H   ILE   228     -37.923 -55.906 -10.086  1.00  0.00           H  
ATOM   3581  CA  ILE   228     -36.131 -57.109  -9.943  1.00  0.00           C  
ATOM   3582  HA  ILE   228     -35.523 -57.266 -10.835  1.00  0.00           H  
ATOM   3583  CB  ILE   228     -35.464 -55.957  -9.154  1.00  0.00           C  
ATOM   3584  HB  ILE   228     -36.116 -55.669  -8.328  1.00  0.00           H  
ATOM   3585  CG2 ILE   228     -34.112 -56.438  -8.586  1.00  0.00           C  
ATOM   3586 HG21 ILE   228     -33.482 -56.807  -9.394  1.00  0.00           H  
ATOM   3587 HG22 ILE   228     -33.587 -55.627  -8.085  1.00  0.00           H  
ATOM   3588 HG23 ILE   228     -34.267 -57.224  -7.846  1.00  0.00           H  
ATOM   3589  CG1 ILE   228     -35.266 -54.742 -10.095  1.00  0.00           C  
ATOM   3590 HG12 ILE   228     -34.682 -55.056 -10.961  1.00  0.00           H  
ATOM   3591 HG13 ILE   228     -36.242 -54.413 -10.450  1.00  0.00           H  
ATOM   3592  CD1 ILE   228     -34.576 -53.513  -9.485  1.00  0.00           C  
ATOM   3593 HD11 ILE   228     -33.534 -53.728  -9.252  1.00  0.00           H  
ATOM   3594 HD12 ILE   228     -34.602 -52.695 -10.206  1.00  0.00           H  
ATOM   3595 HD13 ILE   228     -35.098 -53.196  -8.584  1.00  0.00           H  
ATOM   3596  C   ILE   228     -36.171 -58.448  -9.187  1.00  0.00           C  
ATOM   3597  O   ILE   228     -36.960 -58.616  -8.256  1.00  0.00           O  
ATOM   3598  N   GLN   229     -35.297 -59.383  -9.587  1.00  0.00           N  
ATOM   3599  H   GLN   229     -34.672 -59.117 -10.331  1.00  0.00           H  
ATOM   3600  CA  GLN   229     -35.341 -60.822  -9.257  1.00  0.00           C  
ATOM   3601  HA  GLN   229     -34.421 -61.225  -9.677  1.00  0.00           H  
ATOM   3602  CB  GLN   229     -35.240 -61.023  -7.723  1.00  0.00           C  
ATOM   3603  HB2 GLN   229     -34.568 -60.265  -7.314  1.00  0.00           H  
ATOM   3604  HB3 GLN   229     -36.227 -60.846  -7.294  1.00  0.00           H  
ATOM   3605  CG  GLN   229     -34.759 -62.387  -7.195  1.00  0.00           C  
ATOM   3606  HG2 GLN   229     -34.910 -62.377  -6.117  1.00  0.00           H  
ATOM   3607  HG3 GLN   229     -35.361 -63.197  -7.601  1.00  0.00           H  
ATOM   3608  CD  GLN   229     -33.286 -62.699  -7.427  1.00  0.00           C  
ATOM   3609  OE1 GLN   229     -32.643 -62.266  -8.372  1.00  0.00           O  
ATOM   3610  NE2 GLN   229     -32.681 -63.494  -6.572  1.00  0.00           N  
ATOM   3611 HE21 GLN   229     -33.152 -63.781  -5.727  1.00  0.00           H  
ATOM   3612 HE22 GLN   229     -31.698 -63.654  -6.709  1.00  0.00           H  
ATOM   3613  C   GLN   229     -36.458 -61.616  -9.993  1.00  0.00           C  
ATOM   3614  O   GLN   229     -36.803 -62.720  -9.577  1.00  0.00           O  
ATOM   3615  N   ILE   230     -36.945 -61.070 -11.118  1.00  0.00           N  
ATOM   3616  H   ILE   230     -36.653 -60.120 -11.309  1.00  0.00           H  
ATOM   3617  CA  ILE   230     -38.001 -61.533 -12.052  1.00  0.00           C  
ATOM   3618  HA  ILE   230     -38.088 -60.697 -12.745  1.00  0.00           H  
ATOM   3619  CB  ILE   230     -37.573 -62.704 -12.999  1.00  0.00           C  
ATOM   3620  HB  ILE   230     -37.833 -62.349 -13.998  1.00  0.00           H  
ATOM   3621  CG2 ILE   230     -36.049 -62.930 -13.061  1.00  0.00           C  
ATOM   3622 HG21 ILE   230     -35.684 -63.318 -12.114  1.00  0.00           H  
ATOM   3623 HG22 ILE   230     -35.810 -63.641 -13.852  1.00  0.00           H  
ATOM   3624 HG23 ILE   230     -35.547 -61.988 -13.286  1.00  0.00           H  
ATOM   3625  CG1 ILE   230     -38.308 -64.062 -12.899  1.00  0.00           C  
ATOM   3626 HG12 ILE   230     -39.343 -63.938 -13.214  1.00  0.00           H  
ATOM   3627 HG13 ILE   230     -37.867 -64.753 -13.619  1.00  0.00           H  
ATOM   3628  CD1 ILE   230     -38.306 -64.747 -11.535  1.00  0.00           C  
ATOM   3629 HD11 ILE   230     -38.759 -64.106 -10.784  1.00  0.00           H  
ATOM   3630 HD12 ILE   230     -38.892 -65.661 -11.611  1.00  0.00           H  
ATOM   3631 HD13 ILE   230     -37.293 -64.997 -11.239  1.00  0.00           H  
ATOM   3632  C   ILE   230     -39.414 -61.580 -11.437  1.00  0.00           C  
ATOM   3633  O   ILE   230     -39.596 -61.319 -10.249  1.00  0.00           O  
ATOM   3634  N   ASN   231     -40.445 -61.845 -12.247  1.00  0.00           N  
ATOM   3635  H   ASN   231     -40.255 -61.945 -13.229  1.00  0.00           H  
ATOM   3636  CA  ASN   231     -41.817 -62.059 -11.778  1.00  0.00           C  
ATOM   3637  HA  ASN   231     -42.087 -61.205 -11.154  1.00  0.00           H  
ATOM   3638  CB  ASN   231     -42.784 -62.076 -12.985  1.00  0.00           C  
ATOM   3639  HB2 ASN   231     -43.759 -61.730 -12.645  1.00  0.00           H  
ATOM   3640  HB3 ASN   231     -42.440 -61.379 -13.747  1.00  0.00           H  
ATOM   3641  CG  ASN   231     -42.990 -63.449 -13.608  1.00  0.00           C  
ATOM   3642  OD1 ASN   231     -43.812 -64.232 -13.147  1.00  0.00           O  
ATOM   3643  ND2 ASN   231     -42.252 -63.797 -14.636  1.00  0.00           N  
ATOM   3644 HD21 ASN   231     -41.571 -63.170 -15.014  1.00  0.00           H  
ATOM   3645 HD22 ASN   231     -42.288 -64.762 -14.983  1.00  0.00           H  
ATOM   3646  C   ASN   231     -41.914 -63.340 -10.919  1.00  0.00           C  
ATOM   3647  O   ASN   231     -41.418 -64.392 -11.316  1.00  0.00           O  
ATOM   3648  N   TRP   232     -42.599 -63.297  -9.774  1.00  0.00           N  
ATOM   3649  H   TRP   232     -43.050 -62.434  -9.514  1.00  0.00           H  
ATOM   3650  CA  TRP   232     -42.883 -64.494  -8.962  1.00  0.00           C  
ATOM   3651  HA  TRP   232     -42.374 -65.350  -9.406  1.00  0.00           H  
ATOM   3652  CB  TRP   232     -42.310 -64.360  -7.539  1.00  0.00           C  
ATOM   3653  HB2 TRP   232     -42.603 -63.391  -7.136  1.00  0.00           H  
ATOM   3654  HB3 TRP   232     -42.758 -65.119  -6.903  1.00  0.00           H  
ATOM   3655  CG  TRP   232     -40.811 -64.505  -7.464  1.00  0.00           C  
ATOM   3656  CD1 TRP   232     -39.953 -63.665  -8.075  1.00  0.00           C  
ATOM   3657  HD1 TRP   232     -40.253 -62.806  -8.649  1.00  0.00           H  
ATOM   3658  NE1 TRP   232     -38.660 -64.113  -7.955  1.00  0.00           N  
ATOM   3659  HE1 TRP   232     -37.889 -63.678  -8.464  1.00  0.00           H  
ATOM   3660  CE2 TRP   232     -38.597 -65.262  -7.205  1.00  0.00           C  
ATOM   3661  CZ2 TRP   232     -37.527 -66.081  -6.817  1.00  0.00           C  
ATOM   3662  HZ2 TRP   232     -36.527 -65.854  -7.151  1.00  0.00           H  
ATOM   3663  CH2 TRP   232     -37.783 -67.196  -6.003  1.00  0.00           C  
ATOM   3664  HH2 TRP   232     -36.978 -67.857  -5.715  1.00  0.00           H  
ATOM   3665  CZ3 TRP   232     -39.097 -67.468  -5.587  1.00  0.00           C  
ATOM   3666  HZ3 TRP   232     -39.293 -68.331  -4.967  1.00  0.00           H  
ATOM   3667  CE3 TRP   232     -40.165 -66.657  -6.017  1.00  0.00           C  
ATOM   3668  HE3 TRP   232     -41.163 -66.913  -5.726  1.00  0.00           H  
ATOM   3669  CD2 TRP   232     -39.956 -65.530  -6.845  1.00  0.00           C  
ATOM   3670  C   TRP   232     -44.379 -64.809  -9.025  1.00  0.00           C  
ATOM   3671  O   TRP   232     -45.218 -63.913  -8.950  1.00  0.00           O  
ATOM   3672  N   SER   233     -44.707 -66.092  -9.203  1.00  0.00           N  
ATOM   3673  H   SER   233     -43.972 -66.782  -9.170  1.00  0.00           H  
ATOM   3674  CA  SER   233     -46.017 -66.580  -9.673  1.00  0.00           C  
ATOM   3675  HA  SER   233     -46.236 -66.059 -10.606  1.00  0.00           H  
ATOM   3676  CB  SER   233     -45.917 -68.071 -10.012  1.00  0.00           C  
ATOM   3677  HB2 SER   233     -46.912 -68.516 -10.059  1.00  0.00           H  
ATOM   3678  HB3 SER   233     -45.456 -68.158 -10.995  1.00  0.00           H  
ATOM   3679  OG  SER   233     -45.107 -68.778  -9.086  1.00  0.00           O  
ATOM   3680  HG  SER   233     -45.696 -69.369  -8.537  1.00  0.00           H  
ATOM   3681  C   SER   233     -47.220 -66.289  -8.765  1.00  0.00           C  
ATOM   3682  O   SER   233     -48.354 -66.392  -9.225  1.00  0.00           O  
ATOM   3683  N   VAL   234     -46.984 -65.829  -7.536  1.00  0.00           N  
ATOM   3684  H   VAL   234     -46.019 -65.816  -7.243  1.00  0.00           H  
ATOM   3685  CA  VAL   234     -47.860 -64.876  -6.842  1.00  0.00           C  
ATOM   3686  HA  VAL   234     -48.484 -64.381  -7.587  1.00  0.00           H  
ATOM   3687  CB  VAL   234     -48.809 -65.530  -5.813  1.00  0.00           C  
ATOM   3688  HB  VAL   234     -49.260 -64.727  -5.228  1.00  0.00           H  
ATOM   3689  CG1 VAL   234     -49.955 -66.286  -6.495  1.00  0.00           C  
ATOM   3690 HG11 VAL   234     -49.569 -67.161  -7.017  1.00  0.00           H  
ATOM   3691 HG12 VAL   234     -50.681 -66.607  -5.749  1.00  0.00           H  
ATOM   3692 HG13 VAL   234     -50.452 -65.635  -7.214  1.00  0.00           H  
ATOM   3693  CG2 VAL   234     -48.127 -66.496  -4.840  1.00  0.00           C  
ATOM   3694 HG21 VAL   234     -47.355 -65.976  -4.275  1.00  0.00           H  
ATOM   3695 HG22 VAL   234     -48.870 -66.881  -4.143  1.00  0.00           H  
ATOM   3696 HG23 VAL   234     -47.683 -67.326  -5.391  1.00  0.00           H  
ATOM   3697  C   VAL   234     -46.980 -63.800  -6.202  1.00  0.00           C  
ATOM   3698  O   VAL   234     -46.079 -64.108  -5.425  1.00  0.00           O  
ATOM   3699  N   THR   235     -47.227 -62.531  -6.536  1.00  0.00           N  
ATOM   3700  H   THR   235     -47.947 -62.355  -7.219  1.00  0.00           H  
ATOM   3701  CA  THR   235     -46.393 -61.388  -6.105  1.00  0.00           C  
ATOM   3702  HA  THR   235     -45.352 -61.711  -6.161  1.00  0.00           H  
ATOM   3703  CB  THR   235     -46.540 -60.213  -7.094  1.00  0.00           C  
ATOM   3704  HB  THR   235     -46.387 -60.594  -8.105  1.00  0.00           H  
ATOM   3705  CG2 THR   235     -47.909 -59.533  -7.039  1.00  0.00           C  
ATOM   3706 HG21 THR   235     -48.078 -59.090  -6.057  1.00  0.00           H  
ATOM   3707 HG22 THR   235     -47.952 -58.747  -7.793  1.00  0.00           H  
ATOM   3708 HG23 THR   235     -48.696 -60.256  -7.249  1.00  0.00           H  
ATOM   3709  OG1 THR   235     -45.576 -59.209  -6.860  1.00  0.00           O  
ATOM   3710  HG1 THR   235     -45.544 -59.099  -5.891  1.00  0.00           H  
ATOM   3711  C   THR   235     -46.613 -60.952  -4.644  1.00  0.00           C  
ATOM   3712  O   THR   235     -46.057 -59.941  -4.230  1.00  0.00           O  
ATOM   3713  N   GLU   236     -47.423 -61.684  -3.870  1.00  0.00           N  
ATOM   3714  H   GLU   236     -47.830 -62.514  -4.271  1.00  0.00           H  
ATOM   3715  CA  GLU   236     -47.620 -61.514  -2.423  1.00  0.00           C  
ATOM   3716  HA  GLU   236     -46.663 -61.227  -1.996  1.00  0.00           H  
ATOM   3717  CB  GLU   236     -48.614 -60.365  -2.148  1.00  0.00           C  
ATOM   3718  HB2 GLU   236     -48.304 -59.494  -2.727  1.00  0.00           H  
ATOM   3719  HB3 GLU   236     -49.606 -60.657  -2.497  1.00  0.00           H  
ATOM   3720  CG  GLU   236     -48.713 -59.923  -0.677  1.00  0.00           C  
ATOM   3721  HG2 GLU   236     -49.290 -58.997  -0.624  1.00  0.00           H  
ATOM   3722  HG3 GLU   236     -49.269 -60.686  -0.126  1.00  0.00           H  
ATOM   3723  CD  GLU   236     -47.339 -59.726  -0.022  1.00  0.00           C  
ATOM   3724  OE1 GLU   236     -46.749 -58.627  -0.133  1.00  0.00           O  
ATOM   3725  OE2 GLU   236     -46.841 -60.721   0.551  1.00  0.00           O  
ATOM   3726  C   GLU   236     -48.064 -62.861  -1.799  1.00  0.00           C  
ATOM   3727  O   GLU   236     -48.744 -63.647  -2.466  1.00  0.00           O  
ATOM   3728  N   SER   237     -47.643 -63.182  -0.565  1.00  0.00           N  
ATOM   3729  H   SER   237     -47.174 -62.437  -0.044  1.00  0.00           H  
ATOM   3730  CA  SER   237     -47.984 -64.422   0.172  1.00  0.00           C  
ATOM   3731  HA  SER   237     -49.069 -64.495   0.253  1.00  0.00           H  
ATOM   3732  CB  SER   237     -47.465 -65.678  -0.553  1.00  0.00           C  
ATOM   3733  HB2 SER   237     -46.485 -65.478  -0.988  1.00  0.00           H  
ATOM   3734  HB3 SER   237     -47.374 -66.491   0.167  1.00  0.00           H  
ATOM   3735  OG  SER   237     -48.353 -66.101  -1.563  1.00  0.00           O  
ATOM   3736  HG  SER   237     -48.580 -65.289  -2.068  1.00  0.00           H  
ATOM   3737  C   SER   237     -47.421 -64.450   1.606  1.00  0.00           C  
ATOM   3738  O   SER   237     -48.174 -64.347   2.571  1.00  0.00           O  
ATOM   3739  N   VAL   238     -46.103 -64.642   1.755  1.00  0.00           N  
ATOM   3740  H   VAL   238     -45.551 -64.710   0.907  1.00  0.00           H  
ATOM   3741  CA  VAL   238     -45.344 -64.826   3.011  1.00  0.00           C  
ATOM   3742  HA  VAL   238     -44.329 -65.078   2.703  1.00  0.00           H  
ATOM   3743  CB  VAL   238     -45.225 -63.532   3.849  1.00  0.00           C  
ATOM   3744  HB  VAL   238     -46.127 -63.412   4.440  1.00  0.00           H  
ATOM   3745  CG1 VAL   238     -44.048 -63.597   4.827  1.00  0.00           C  
ATOM   3746 HG11 VAL   238     -43.109 -63.600   4.272  1.00  0.00           H  
ATOM   3747 HG12 VAL   238     -44.061 -62.720   5.475  1.00  0.00           H  
ATOM   3748 HG13 VAL   238     -44.111 -64.489   5.448  1.00  0.00           H  
ATOM   3749  CG2 VAL   238     -45.076 -62.269   3.012  1.00  0.00           C  
ATOM   3750 HG21 VAL   238     -45.939 -62.133   2.366  1.00  0.00           H  
ATOM   3751 HG22 VAL   238     -45.033 -61.407   3.671  1.00  0.00           H  
ATOM   3752 HG23 VAL   238     -44.171 -62.320   2.412  1.00  0.00           H  
ATOM   3753  C   VAL   238     -45.812 -65.999   3.886  1.00  0.00           C  
ATOM   3754  O   VAL   238     -45.171 -67.051   3.909  1.00  0.00           O  
ATOM   3755  N   PHE   239     -46.883 -65.802   4.661  1.00  0.00           N  
ATOM   3756  H   PHE   239     -47.444 -64.986   4.459  1.00  0.00           H  
ATOM   3757  CA  PHE   239     -47.196 -66.605   5.848  1.00  0.00           C  
ATOM   3758  HA  PHE   239     -47.014 -67.649   5.591  1.00  0.00           H  
ATOM   3759  CB  PHE   239     -46.187 -66.237   6.958  1.00  0.00           C  
ATOM   3760  HB2 PHE   239     -45.185 -66.492   6.612  1.00  0.00           H  
ATOM   3761  HB3 PHE   239     -46.194 -65.158   7.099  1.00  0.00           H  
ATOM   3762  CG  PHE   239     -46.369 -66.914   8.307  1.00  0.00           C  
ATOM   3763  CD1 PHE   239     -46.511 -68.312   8.401  1.00  0.00           C  
ATOM   3764  HD1 PHE   239     -46.521 -68.914   7.504  1.00  0.00           H  
ATOM   3765  CE1 PHE   239     -46.639 -68.931   9.658  1.00  0.00           C  
ATOM   3766  HE1 PHE   239     -46.754 -70.003   9.719  1.00  0.00           H  
ATOM   3767  CZ  PHE   239     -46.605 -68.156  10.830  1.00  0.00           C  
ATOM   3768  HZ  PHE   239     -46.689 -68.632  11.798  1.00  0.00           H  
ATOM   3769  CE2 PHE   239     -46.443 -66.764  10.743  1.00  0.00           C  
ATOM   3770  HE2 PHE   239     -46.390 -66.166  11.643  1.00  0.00           H  
ATOM   3771  CD2 PHE   239     -46.330 -66.146   9.484  1.00  0.00           C  
ATOM   3772  HD2 PHE   239     -46.185 -65.076   9.419  1.00  0.00           H  
ATOM   3773  C   PHE   239     -48.664 -66.562   6.346  1.00  0.00           C  
ATOM   3774  O   PHE   239     -49.121 -67.637   6.741  1.00  0.00           O  
ATOM   3775  N   PRO   240     -49.463 -65.461   6.314  1.00  0.00           N  
ATOM   3776  CD  PRO   240     -50.825 -65.556   6.835  1.00  0.00           C  
ATOM   3777  HD2 PRO   240     -50.842 -66.045   7.811  1.00  0.00           H  
ATOM   3778  HD3 PRO   240     -51.441 -66.117   6.130  1.00  0.00           H  
ATOM   3779  CG  PRO   240     -51.354 -64.134   6.962  1.00  0.00           C  
ATOM   3780  HG2 PRO   240     -51.055 -63.709   7.922  1.00  0.00           H  
ATOM   3781  HG3 PRO   240     -52.437 -64.091   6.836  1.00  0.00           H  
ATOM   3782  CB  PRO   240     -50.620 -63.432   5.829  1.00  0.00           C  
ATOM   3783  HB2 PRO   240     -50.607 -62.356   5.992  1.00  0.00           H  
ATOM   3784  HB3 PRO   240     -51.105 -63.664   4.878  1.00  0.00           H  
ATOM   3785  CA  PRO   240     -49.222 -64.072   5.862  1.00  0.00           C  
ATOM   3786  HA  PRO   240     -48.823 -64.059   4.854  1.00  0.00           H  
ATOM   3787  C   PRO   240     -48.285 -63.262   6.780  1.00  0.00           C  
ATOM   3788  O   PRO   240     -48.069 -63.676   7.919  1.00  0.00           O  
ATOM   3789  N   PRO   241     -47.744 -62.100   6.343  1.00  0.00           N  
ATOM   3790  CD  PRO   241     -48.033 -61.384   5.100  1.00  0.00           C  
ATOM   3791  HD2 PRO   241     -49.102 -61.279   4.925  1.00  0.00           H  
ATOM   3792  HD3 PRO   241     -47.585 -61.892   4.249  1.00  0.00           H  
ATOM   3793  CG  PRO   241     -47.414 -59.993   5.254  1.00  0.00           C  
ATOM   3794  HG2 PRO   241     -48.151 -59.309   5.675  1.00  0.00           H  
ATOM   3795  HG3 PRO   241     -47.046 -59.610   4.301  1.00  0.00           H  
ATOM   3796  CB  PRO   241     -46.277 -60.198   6.256  1.00  0.00           C  
ATOM   3797  HB2 PRO   241     -46.084 -59.295   6.838  1.00  0.00           H  
ATOM   3798  HB3 PRO   241     -45.371 -60.490   5.727  1.00  0.00           H  
ATOM   3799  CA  PRO   241     -46.749 -61.366   7.130  1.00  0.00           C  
ATOM   3800  HA  PRO   241     -45.898 -62.017   7.324  1.00  0.00           H  
ATOM   3801  C   PRO   241     -47.309 -60.906   8.481  1.00  0.00           C  
ATOM   3802  O   PRO   241     -46.758 -61.261   9.518  1.00  0.00           O  
ATOM   3803  N   PHE   242     -48.464 -60.231   8.492  1.00  0.00           N  
ATOM   3804  H   PHE   242     -48.862 -59.987   7.600  1.00  0.00           H  
ATOM   3805  CA  PHE   242     -49.153 -59.714   9.692  1.00  0.00           C  
ATOM   3806  HA  PHE   242     -48.407 -59.200  10.296  1.00  0.00           H  
ATOM   3807  CB  PHE   242     -50.172 -58.650   9.242  1.00  0.00           C  
ATOM   3808  HB2 PHE   242     -49.775 -58.126   8.370  1.00  0.00           H  
ATOM   3809  HB3 PHE   242     -51.093 -59.144   8.928  1.00  0.00           H  
ATOM   3810  CG  PHE   242     -50.484 -57.590  10.283  1.00  0.00           C  
ATOM   3811  CD1 PHE   242     -49.569 -56.543  10.508  1.00  0.00           C  
ATOM   3812  HD1 PHE   242     -48.637 -56.505   9.960  1.00  0.00           H  
ATOM   3813  CE1 PHE   242     -49.844 -55.559  11.473  1.00  0.00           C  
ATOM   3814  HE1 PHE   242     -49.120 -54.779  11.659  1.00  0.00           H  
ATOM   3815  CZ  PHE   242     -51.038 -55.611  12.213  1.00  0.00           C  
ATOM   3816  HZ  PHE   242     -51.240 -54.861  12.963  1.00  0.00           H  
ATOM   3817  CE2 PHE   242     -51.958 -56.651  11.988  1.00  0.00           C  
ATOM   3818  HE2 PHE   242     -52.869 -56.702  12.565  1.00  0.00           H  
ATOM   3819  CD2 PHE   242     -51.680 -57.639  11.025  1.00  0.00           C  
ATOM   3820  HD2 PHE   242     -52.376 -58.451  10.871  1.00  0.00           H  
ATOM   3821  C   PHE   242     -49.758 -60.808  10.614  1.00  0.00           C  
ATOM   3822  O   PHE   242     -50.723 -60.584  11.343  1.00  0.00           O  
ATOM   3823  N   SER   243     -49.220 -62.030  10.556  1.00  0.00           N  
ATOM   3824  H   SER   243     -48.412 -62.139   9.954  1.00  0.00           H  
ATOM   3825  CA  SER   243     -49.573 -63.155  11.423  1.00  0.00           C  
ATOM   3826  HA  SER   243     -50.659 -63.246  11.461  1.00  0.00           H  
ATOM   3827  CB  SER   243     -49.013 -64.439  10.809  1.00  0.00           C  
ATOM   3828  HB2 SER   243     -49.502 -64.621   9.851  1.00  0.00           H  
ATOM   3829  HB3 SER   243     -47.946 -64.306  10.638  1.00  0.00           H  
ATOM   3830  OG  SER   243     -49.210 -65.559  11.645  1.00  0.00           O  
ATOM   3831  HG  SER   243     -48.854 -66.328  11.183  1.00  0.00           H  
ATOM   3832  C   SER   243     -49.078 -62.926  12.856  1.00  0.00           C  
ATOM   3833  O   SER   243     -49.902 -62.799  13.765  1.00  0.00           O  
ATOM   3834  N   ARG   244     -47.754 -62.793  13.077  1.00  0.00           N  
ATOM   3835  H   ARG   244     -47.131 -62.853  12.282  1.00  0.00           H  
ATOM   3836  CA  ARG   244     -47.177 -62.332  14.359  1.00  0.00           C  
ATOM   3837  HA  ARG   244     -47.724 -61.439  14.606  1.00  0.00           H  
ATOM   3838  CB  ARG   244     -47.390 -63.390  15.470  1.00  0.00           C  
ATOM   3839  HB2 ARG   244     -48.158 -64.101  15.163  1.00  0.00           H  
ATOM   3840  HB3 ARG   244     -46.472 -63.966  15.597  1.00  0.00           H  
ATOM   3841  CG  ARG   244     -47.823 -62.825  16.841  1.00  0.00           C  
ATOM   3842  HG2 ARG   244     -47.996 -63.681  17.494  1.00  0.00           H  
ATOM   3843  HG3 ARG   244     -47.005 -62.254  17.279  1.00  0.00           H  
ATOM   3844  CD  ARG   244     -49.108 -61.967  16.856  1.00  0.00           C  
ATOM   3845  HD2 ARG   244     -49.827 -62.355  16.136  1.00  0.00           H  
ATOM   3846  HD3 ARG   244     -49.561 -62.062  17.844  1.00  0.00           H  
ATOM   3847  NE  ARG   244     -48.831 -60.533  16.633  1.00  0.00           N  
ATOM   3848  HE  ARG   244     -48.153 -60.089  17.249  1.00  0.00           H  
ATOM   3849  CZ  ARG   244     -49.187 -59.753  15.627  1.00  0.00           C  
ATOM   3850  NH1 ARG   244     -49.923 -60.115  14.618  1.00  0.00           N  
ATOM   3851 HH11 ARG   244     -50.189 -61.083  14.492  1.00  0.00           H  
ATOM   3852 HH12 ARG   244     -49.875 -59.521  13.785  1.00  0.00           H  
ATOM   3853  NH2 ARG   244     -48.684 -58.565  15.581  1.00  0.00           N  
ATOM   3854 HH21 ARG   244     -47.939 -58.361  16.240  1.00  0.00           H  
ATOM   3855 HH22 ARG   244     -48.752 -58.087  14.679  1.00  0.00           H  
ATOM   3856  C   ARG   244     -45.724 -61.854  14.263  1.00  0.00           C  
ATOM   3857  O   ARG   244     -45.084 -62.020  13.232  1.00  0.00           O  
ATOM   3858  N   GLU   245     -45.244 -61.231  15.345  1.00  0.00           N  
ATOM   3859  H   GLU   245     -45.895 -61.143  16.110  1.00  0.00           H  
ATOM   3860  CA  GLU   245     -44.045 -60.374  15.463  1.00  0.00           C  
ATOM   3861  HA  GLU   245     -44.357 -59.344  15.282  1.00  0.00           H  
ATOM   3862  CB  GLU   245     -43.494 -60.445  16.906  1.00  0.00           C  
ATOM   3863  HB2 GLU   245     -43.053 -61.428  17.075  1.00  0.00           H  
ATOM   3864  HB3 GLU   245     -42.697 -59.705  16.998  1.00  0.00           H  
ATOM   3865  CG  GLU   245     -44.517 -60.190  18.027  1.00  0.00           C  
ATOM   3866  HG2 GLU   245     -45.164 -61.065  18.121  1.00  0.00           H  
ATOM   3867  HG3 GLU   245     -43.984 -60.073  18.973  1.00  0.00           H  
ATOM   3868  CD  GLU   245     -45.371 -58.951  17.755  1.00  0.00           C  
ATOM   3869  OE1 GLU   245     -46.525 -59.104  17.291  1.00  0.00           O  
ATOM   3870  OE2 GLU   245     -44.857 -57.819  17.878  1.00  0.00           O  
ATOM   3871  C   GLU   245     -42.897 -60.637  14.471  1.00  0.00           C  
ATOM   3872  O   GLU   245     -42.550 -59.743  13.702  1.00  0.00           O  
ATOM   3873  N   MET   246     -42.318 -61.844  14.462  1.00  0.00           N  
ATOM   3874  H   MET   246     -42.686 -62.546  15.085  1.00  0.00           H  
ATOM   3875  CA  MET   246     -41.197 -62.234  13.584  1.00  0.00           C  
ATOM   3876  HA  MET   246     -40.543 -61.371  13.482  1.00  0.00           H  
ATOM   3877  CB  MET   246     -40.367 -63.352  14.235  1.00  0.00           C  
ATOM   3878  HB2 MET   246     -41.012 -64.212  14.420  1.00  0.00           H  
ATOM   3879  HB3 MET   246     -39.579 -63.660  13.549  1.00  0.00           H  
ATOM   3880  CG  MET   246     -39.694 -62.939  15.549  1.00  0.00           C  
ATOM   3881  HG2 MET   246     -40.447 -62.623  16.271  1.00  0.00           H  
ATOM   3882  HG3 MET   246     -39.215 -63.831  15.947  1.00  0.00           H  
ATOM   3883  SD  MET   246     -38.400 -61.669  15.427  1.00  0.00           S  
ATOM   3884  CE  MET   246     -39.348 -60.154  15.755  1.00  0.00           C  
ATOM   3885  HE1 MET   246     -39.861 -60.241  16.713  1.00  0.00           H  
ATOM   3886  HE2 MET   246     -38.668 -59.302  15.788  1.00  0.00           H  
ATOM   3887  HE3 MET   246     -40.079 -59.979  14.969  1.00  0.00           H  
ATOM   3888  C   MET   246     -41.614 -62.555  12.135  1.00  0.00           C  
ATOM   3889  O   MET   246     -41.119 -63.496  11.530  1.00  0.00           O  
ATOM   3890  N   PHE   247     -42.539 -61.758  11.610  1.00  0.00           N  
ATOM   3891  H   PHE   247     -42.855 -61.026  12.233  1.00  0.00           H  
ATOM   3892  CA  PHE   247     -42.978 -61.632  10.217  1.00  0.00           C  
ATOM   3893  HA  PHE   247     -42.118 -61.628   9.547  1.00  0.00           H  
ATOM   3894  CB  PHE   247     -43.939 -62.772   9.824  1.00  0.00           C  
ATOM   3895  HB2 PHE   247     -44.733 -62.839  10.569  1.00  0.00           H  
ATOM   3896  HB3 PHE   247     -44.413 -62.487   8.886  1.00  0.00           H  
ATOM   3897  CG  PHE   247     -43.352 -64.158   9.610  1.00  0.00           C  
ATOM   3898  CD1 PHE   247     -43.440 -65.134  10.621  1.00  0.00           C  
ATOM   3899  HD1 PHE   247     -43.862 -64.872  11.580  1.00  0.00           H  
ATOM   3900  CE1 PHE   247     -42.994 -66.448  10.384  1.00  0.00           C  
ATOM   3901  HE1 PHE   247     -43.089 -67.194  11.159  1.00  0.00           H  
ATOM   3902  CZ  PHE   247     -42.466 -66.793   9.128  1.00  0.00           C  
ATOM   3903  HZ  PHE   247     -42.157 -67.809   8.928  1.00  0.00           H  
ATOM   3904  CE2 PHE   247     -42.367 -65.820   8.118  1.00  0.00           C  
ATOM   3905  HE2 PHE   247     -41.975 -66.088   7.149  1.00  0.00           H  
ATOM   3906  CD2 PHE   247     -42.804 -64.505   8.360  1.00  0.00           C  
ATOM   3907  HD2 PHE   247     -42.739 -63.763   7.577  1.00  0.00           H  
ATOM   3908  C   PHE   247     -43.717 -60.286  10.079  1.00  0.00           C  
ATOM   3909  O   PHE   247     -43.481 -59.525   9.146  1.00  0.00           O  
ATOM   3910  N   ASP   248     -44.558 -59.973  11.071  1.00  0.00           N  
ATOM   3911  H   ASP   248     -44.695 -60.697  11.767  1.00  0.00           H  
ATOM   3912  CA  ASP   248     -45.529 -58.868  11.113  1.00  0.00           C  
ATOM   3913  HA  ASP   248     -46.218 -58.970  10.277  1.00  0.00           H  
ATOM   3914  CB  ASP   248     -46.307 -59.080  12.419  1.00  0.00           C  
ATOM   3915  HB2 ASP   248     -46.772 -60.066  12.372  1.00  0.00           H  
ATOM   3916  HB3 ASP   248     -45.594 -59.089  13.245  1.00  0.00           H  
ATOM   3917  CG  ASP   248     -47.392 -58.065  12.765  1.00  0.00           C  
ATOM   3918  OD1 ASP   248     -48.561 -58.499  12.835  1.00  0.00           O  
ATOM   3919  OD2 ASP   248     -47.065 -56.978  13.288  1.00  0.00           O  
ATOM   3920  C   ASP   248     -44.933 -57.458  10.996  1.00  0.00           C  
ATOM   3921  O   ASP   248     -45.611 -56.549  10.526  1.00  0.00           O  
ATOM   3922  N   ARG   249     -43.654 -57.291  11.358  1.00  0.00           N  
ATOM   3923  H   ARG   249     -43.187 -58.100  11.746  1.00  0.00           H  
ATOM   3924  CA  ARG   249     -42.881 -56.047  11.180  1.00  0.00           C  
ATOM   3925  HA  ARG   249     -43.408 -55.442  10.439  1.00  0.00           H  
ATOM   3926  CB  ARG   249     -42.864 -55.251  12.500  1.00  0.00           C  
ATOM   3927  HB2 ARG   249     -42.966 -55.944  13.337  1.00  0.00           H  
ATOM   3928  HB3 ARG   249     -41.922 -54.717  12.630  1.00  0.00           H  
ATOM   3929  CG  ARG   249     -43.998 -54.208  12.517  1.00  0.00           C  
ATOM   3930  HG2 ARG   249     -43.633 -53.290  12.060  1.00  0.00           H  
ATOM   3931  HG3 ARG   249     -44.852 -54.551  11.933  1.00  0.00           H  
ATOM   3932  CD  ARG   249     -44.483 -53.908  13.936  1.00  0.00           C  
ATOM   3933  HD2 ARG   249     -43.623 -53.747  14.587  1.00  0.00           H  
ATOM   3934  HD3 ARG   249     -45.076 -52.992  13.909  1.00  0.00           H  
ATOM   3935  NE  ARG   249     -45.337 -55.005  14.420  1.00  0.00           N  
ATOM   3936  HE  ARG   249     -46.021 -55.385  13.762  1.00  0.00           H  
ATOM   3937  CZ  ARG   249     -45.269 -55.675  15.550  1.00  0.00           C  
ATOM   3938  NH1 ARG   249     -44.378 -55.494  16.477  1.00  0.00           N  
ATOM   3939 HH11 ARG   249     -43.649 -54.825  16.358  1.00  0.00           H  
ATOM   3940 HH12 ARG   249     -44.385 -56.186  17.232  1.00  0.00           H  
ATOM   3941  NH2 ARG   249     -46.128 -56.609  15.763  1.00  0.00           N  
ATOM   3942 HH21 ARG   249     -46.714 -56.855  14.966  1.00  0.00           H  
ATOM   3943 HH22 ARG   249     -46.004 -57.212  16.577  1.00  0.00           H  
ATOM   3944  C   ARG   249     -41.516 -56.265  10.517  1.00  0.00           C  
ATOM   3945  O   ARG   249     -40.581 -55.492  10.721  1.00  0.00           O  
ATOM   3946  N   PHE   250     -41.404 -57.303   9.689  1.00  0.00           N  
ATOM   3947  H   PHE   250     -42.223 -57.885   9.549  1.00  0.00           H  
ATOM   3948  CA  PHE   250     -40.336 -57.405   8.686  1.00  0.00           C  
ATOM   3949  HA  PHE   250     -39.412 -56.978   9.076  1.00  0.00           H  
ATOM   3950  CB  PHE   250     -40.065 -58.891   8.387  1.00  0.00           C  
ATOM   3951  HB2 PHE   250     -40.977 -59.338   7.987  1.00  0.00           H  
ATOM   3952  HB3 PHE   250     -39.302 -58.951   7.609  1.00  0.00           H  
ATOM   3953  CG  PHE   250     -39.570 -59.756   9.543  1.00  0.00           C  
ATOM   3954  CD1 PHE   250     -39.409 -61.134   9.315  1.00  0.00           C  
ATOM   3955  HD1 PHE   250     -39.678 -61.553   8.356  1.00  0.00           H  
ATOM   3956  CE1 PHE   250     -38.885 -61.968  10.316  1.00  0.00           C  
ATOM   3957  HE1 PHE   250     -38.771 -63.025  10.127  1.00  0.00           H  
ATOM   3958  CZ  PHE   250     -38.523 -61.434  11.562  1.00  0.00           C  
ATOM   3959  HZ  PHE   250     -38.113 -62.079  12.325  1.00  0.00           H  
ATOM   3960  CE2 PHE   250     -38.697 -60.063  11.810  1.00  0.00           C  
ATOM   3961  HE2 PHE   250     -38.413 -59.645  12.765  1.00  0.00           H  
ATOM   3962  CD2 PHE   250     -39.213 -59.227  10.805  1.00  0.00           C  
ATOM   3963  HD2 PHE   250     -39.297 -58.171  11.011  1.00  0.00           H  
ATOM   3964  C   PHE   250     -40.725 -56.542   7.466  1.00  0.00           C  
ATOM   3965  O   PHE   250     -41.243 -55.440   7.655  1.00  0.00           O  
ATOM   3966  N   ARG   251     -40.470 -56.993   6.232  1.00  0.00           N  
ATOM   3967  H   ARG   251     -40.014 -57.889   6.140  1.00  0.00           H  
ATOM   3968  CA  ARG   251     -41.008 -56.379   5.003  1.00  0.00           C  
ATOM   3969  HA  ARG   251     -40.817 -55.304   5.045  1.00  0.00           H  
ATOM   3970  CB  ARG   251     -40.207 -56.967   3.826  1.00  0.00           C  
ATOM   3971  HB2 ARG   251     -39.162 -56.717   4.005  1.00  0.00           H  
ATOM   3972  HB3 ARG   251     -40.289 -58.055   3.817  1.00  0.00           H  
ATOM   3973  CG  ARG   251     -40.563 -56.407   2.447  1.00  0.00           C  
ATOM   3974  HG2 ARG   251     -40.925 -55.393   2.575  1.00  0.00           H  
ATOM   3975  HG3 ARG   251     -39.663 -56.375   1.836  1.00  0.00           H  
ATOM   3976  CD  ARG   251     -41.606 -57.276   1.738  1.00  0.00           C  
ATOM   3977  HD2 ARG   251     -41.092 -58.085   1.218  1.00  0.00           H  
ATOM   3978  HD3 ARG   251     -42.271 -57.694   2.491  1.00  0.00           H  
ATOM   3979  NE  ARG   251     -42.417 -56.509   0.788  1.00  0.00           N  
ATOM   3980  HE  ARG   251     -42.126 -55.557   0.571  1.00  0.00           H  
ATOM   3981  CZ  ARG   251     -43.641 -56.772   0.385  1.00  0.00           C  
ATOM   3982  NH1 ARG   251     -44.221 -57.916   0.607  1.00  0.00           N  
ATOM   3983 HH11 ARG   251     -43.736 -58.629   1.104  1.00  0.00           H  
ATOM   3984 HH12 ARG   251     -45.182 -58.093   0.284  1.00  0.00           H  
ATOM   3985  NH2 ARG   251     -44.295 -55.849  -0.243  1.00  0.00           N  
ATOM   3986 HH21 ARG   251     -43.851 -54.927  -0.278  1.00  0.00           H  
ATOM   3987 HH22 ARG   251     -45.246 -56.012  -0.513  1.00  0.00           H  
ATOM   3988  C   ARG   251     -42.541 -56.557   4.944  1.00  0.00           C  
ATOM   3989  O   ARG   251     -43.074 -57.436   5.617  1.00  0.00           O  
ATOM   3990  N   SER   252     -43.271 -55.723   4.192  1.00  0.00           N  
ATOM   3991  H   SER   252     -42.805 -55.067   3.569  1.00  0.00           H  
ATOM   3992  CA  SER   252     -44.720 -55.500   4.376  1.00  0.00           C  
ATOM   3993  HA  SER   252     -44.993 -54.700   3.687  1.00  0.00           H  
ATOM   3994  CB  SER   252     -45.549 -56.729   3.958  1.00  0.00           C  
ATOM   3995  HB2 SER   252     -45.353 -56.960   2.911  1.00  0.00           H  
ATOM   3996  HB3 SER   252     -45.276 -57.591   4.566  1.00  0.00           H  
ATOM   3997  OG  SER   252     -46.929 -56.481   4.129  1.00  0.00           O  
ATOM   3998  HG  SER   252     -47.026 -56.180   5.048  1.00  0.00           H  
ATOM   3999  C   SER   252     -45.052 -54.967   5.787  1.00  0.00           C  
ATOM   4000  O   SER   252     -46.058 -55.334   6.397  1.00  0.00           O  
ATOM   4001  N   SER   253     -44.184 -54.100   6.314  1.00  0.00           N  
ATOM   4002  H   SER   253     -43.446 -53.751   5.710  1.00  0.00           H  
ATOM   4003  CA  SER   253     -44.162 -53.638   7.705  1.00  0.00           C  
ATOM   4004  HA  SER   253     -44.180 -54.536   8.325  1.00  0.00           H  
ATOM   4005  CB  SER   253     -42.847 -52.901   7.965  1.00  0.00           C  
ATOM   4006  HB2 SER   253     -42.112 -53.130   7.192  1.00  0.00           H  
ATOM   4007  HB3 SER   253     -43.015 -51.824   7.968  1.00  0.00           H  
ATOM   4008  OG  SER   253     -42.339 -53.325   9.210  1.00  0.00           O  
ATOM   4009  HG  SER   253     -41.736 -54.055   8.982  1.00  0.00           H  
ATOM   4010  C   SER   253     -45.332 -52.758   8.189  1.00  0.00           C  
ATOM   4011  O   SER   253     -45.481 -52.624   9.410  1.00  0.00           O  
ATOM   4012  N   PRO   254     -46.161 -52.127   7.330  1.00  0.00           N  
ATOM   4013  CD  PRO   254     -47.522 -51.764   7.710  1.00  0.00           C  
ATOM   4014  HD2 PRO   254     -47.539 -51.234   8.663  1.00  0.00           H  
ATOM   4015  HD3 PRO   254     -48.124 -52.671   7.779  1.00  0.00           H  
ATOM   4016  CG  PRO   254     -48.066 -50.866   6.599  1.00  0.00           C  
ATOM   4017  HG2 PRO   254     -47.926 -49.819   6.870  1.00  0.00           H  
ATOM   4018  HG3 PRO   254     -49.117 -51.072   6.394  1.00  0.00           H  
ATOM   4019  CB  PRO   254     -47.179 -51.216   5.405  1.00  0.00           C  
ATOM   4020  HB2 PRO   254     -47.149 -50.409   4.672  1.00  0.00           H  
ATOM   4021  HB3 PRO   254     -47.537 -52.136   4.940  1.00  0.00           H  
ATOM   4022  CA  PRO   254     -45.818 -51.473   6.058  1.00  0.00           C  
ATOM   4023  HA  PRO   254     -45.258 -52.123   5.398  1.00  0.00           H  
ATOM   4024  C   PRO   254     -45.061 -50.133   6.266  1.00  0.00           C  
ATOM   4025  O   PRO   254     -45.086 -49.584   7.378  1.00  0.00           O  
ATOM   4026  N   PRO   255     -44.498 -49.519   5.204  1.00  0.00           N  
ATOM   4027  CD  PRO   255     -44.513 -48.069   5.085  1.00  0.00           C  
ATOM   4028  HD2 PRO   255     -43.626 -47.650   5.544  1.00  0.00           H  
ATOM   4029  HD3 PRO   255     -45.402 -47.641   5.550  1.00  0.00           H  
ATOM   4030  CG  PRO   255     -44.516 -47.777   3.588  1.00  0.00           C  
ATOM   4031  HG2 PRO   255     -44.078 -46.803   3.365  1.00  0.00           H  
ATOM   4032  HG3 PRO   255     -45.534 -47.845   3.200  1.00  0.00           H  
ATOM   4033  CB  PRO   255     -43.673 -48.920   3.032  1.00  0.00           C  
ATOM   4034  HB2 PRO   255     -42.621 -48.652   3.120  1.00  0.00           H  
ATOM   4035  HB3 PRO   255     -43.916 -49.125   1.988  1.00  0.00           H  
ATOM   4036  CA  PRO   255     -44.026 -50.113   3.940  1.00  0.00           C  
ATOM   4037  HA  PRO   255     -44.853 -50.649   3.474  1.00  0.00           H  
ATOM   4038  C   PRO   255     -42.869 -51.120   4.129  1.00  0.00           C  
ATOM   4039  O   PRO   255     -42.922 -51.922   5.059  1.00  0.00           O  
ATOM   4040  N   ASP   256     -41.867 -51.151   3.246  1.00  0.00           N  
ATOM   4041  H   ASP   256     -41.794 -50.422   2.548  1.00  0.00           H  
ATOM   4042  CA  ASP   256     -40.922 -52.270   3.126  1.00  0.00           C  
ATOM   4043  HA  ASP   256     -41.337 -53.111   3.678  1.00  0.00           H  
ATOM   4044  CB  ASP   256     -40.877 -52.738   1.659  1.00  0.00           C  
ATOM   4045  HB2 ASP   256     -40.691 -51.882   1.009  1.00  0.00           H  
ATOM   4046  HB3 ASP   256     -40.056 -53.444   1.541  1.00  0.00           H  
ATOM   4047  CG  ASP   256     -42.175 -53.449   1.233  1.00  0.00           C  
ATOM   4048  OD1 ASP   256     -42.318 -53.815   0.044  1.00  0.00           O  
ATOM   4049  OD2 ASP   256     -42.983 -53.837   2.106  1.00  0.00           O  
ATOM   4050  C   ASP   256     -39.574 -52.060   3.846  1.00  0.00           C  
ATOM   4051  O   ASP   256     -39.559 -52.003   5.076  1.00  0.00           O  
ATOM   4052  N   SER   257     -38.432 -52.028   3.155  1.00  0.00           N  
ATOM   4053  H   SER   257     -38.476 -51.969   2.146  1.00  0.00           H  
ATOM   4054  CA  SER   257     -37.105 -52.048   3.797  1.00  0.00           C  
ATOM   4055  HA  SER   257     -37.119 -52.804   4.579  1.00  0.00           H  
ATOM   4056  CB  SER   257     -36.035 -52.471   2.801  1.00  0.00           C  
ATOM   4057  HB2 SER   257     -36.225 -52.028   1.823  1.00  0.00           H  
ATOM   4058  HB3 SER   257     -35.065 -52.140   3.166  1.00  0.00           H  
ATOM   4059  OG  SER   257     -36.022 -53.881   2.725  1.00  0.00           O  
ATOM   4060  HG  SER   257     -35.246 -54.154   3.275  1.00  0.00           H  
ATOM   4061  C   SER   257     -36.706 -50.746   4.498  1.00  0.00           C  
ATOM   4062  O   SER   257     -35.988 -50.787   5.496  1.00  0.00           O  
ATOM   4063  N   GLU   258     -37.271 -49.597   4.119  1.00  0.00           N  
ATOM   4064  H   GLU   258     -37.870 -49.603   3.291  1.00  0.00           H  
ATOM   4065  CA  GLU   258     -37.211 -48.383   4.957  1.00  0.00           C  
ATOM   4066  HA  GLU   258     -36.168 -48.210   5.227  1.00  0.00           H  
ATOM   4067  CB  GLU   258     -37.668 -47.177   4.114  1.00  0.00           C  
ATOM   4068  HB2 GLU   258     -36.993 -47.111   3.263  1.00  0.00           H  
ATOM   4069  HB3 GLU   258     -38.665 -47.379   3.732  1.00  0.00           H  
ATOM   4070  CG  GLU   258     -37.675 -45.801   4.797  1.00  0.00           C  
ATOM   4071  HG2 GLU   258     -38.368 -45.806   5.639  1.00  0.00           H  
ATOM   4072  HG3 GLU   258     -36.675 -45.585   5.174  1.00  0.00           H  
ATOM   4073  CD  GLU   258     -38.103 -44.701   3.816  1.00  0.00           C  
ATOM   4074  OE1 GLU   258     -37.274 -44.237   2.997  1.00  0.00           O  
ATOM   4075  OE2 GLU   258     -39.292 -44.313   3.822  1.00  0.00           O  
ATOM   4076  C   GLU   258     -37.984 -48.564   6.289  1.00  0.00           C  
ATOM   4077  O   GLU   258     -37.911 -47.730   7.190  1.00  0.00           O  
ATOM   4078  N   TYR   259     -38.684 -49.689   6.475  1.00  0.00           N  
ATOM   4079  H   TYR   259     -38.723 -50.348   5.703  1.00  0.00           H  
ATOM   4080  CA  TYR   259     -39.573 -49.955   7.603  1.00  0.00           C  
ATOM   4081  HA  TYR   259     -39.383 -49.200   8.361  1.00  0.00           H  
ATOM   4082  CB  TYR   259     -41.029 -49.758   7.151  1.00  0.00           C  
ATOM   4083  HB2 TYR   259     -41.268 -50.507   6.402  1.00  0.00           H  
ATOM   4084  HB3 TYR   259     -41.693 -49.918   7.999  1.00  0.00           H  
ATOM   4085  CG  TYR   259     -41.293 -48.377   6.576  1.00  0.00           C  
ATOM   4086  CD1 TYR   259     -41.002 -48.112   5.225  1.00  0.00           C  
ATOM   4087  HD1 TYR   259     -40.638 -48.901   4.577  1.00  0.00           H  
ATOM   4088  CE1 TYR   259     -41.124 -46.805   4.721  1.00  0.00           C  
ATOM   4089  HE1 TYR   259     -40.874 -46.601   3.691  1.00  0.00           H  
ATOM   4090  CZ  TYR   259     -41.532 -45.754   5.567  1.00  0.00           C  
ATOM   4091  OH  TYR   259     -41.556 -44.477   5.112  1.00  0.00           O  
ATOM   4092  HH  TYR   259     -40.750 -44.315   4.572  1.00  0.00           H  
ATOM   4093  CE2 TYR   259     -41.876 -46.026   6.906  1.00  0.00           C  
ATOM   4094  HE2 TYR   259     -42.192 -45.213   7.538  1.00  0.00           H  
ATOM   4095  CD2 TYR   259     -41.759 -47.337   7.405  1.00  0.00           C  
ATOM   4096  HD2 TYR   259     -42.005 -47.537   8.428  1.00  0.00           H  
ATOM   4097  C   TYR   259     -39.334 -51.308   8.302  1.00  0.00           C  
ATOM   4098  O   TYR   259     -39.960 -51.535   9.335  1.00  0.00           O  
ATOM   4099  N   ILE   260     -38.392 -52.156   7.862  1.00  0.00           N  
ATOM   4100  H   ILE   260     -37.922 -51.939   6.991  1.00  0.00           H  
ATOM   4101  CA  ILE   260     -38.031 -53.406   8.567  1.00  0.00           C  
ATOM   4102  HA  ILE   260     -38.925 -54.030   8.609  1.00  0.00           H  
ATOM   4103  CB  ILE   260     -36.948 -54.198   7.797  1.00  0.00           C  
ATOM   4104  HB  ILE   260     -36.188 -53.496   7.454  1.00  0.00           H  
ATOM   4105  CG2 ILE   260     -36.264 -55.273   8.670  1.00  0.00           C  
ATOM   4106 HG21 ILE   260     -36.994 -55.996   9.033  1.00  0.00           H  
ATOM   4107 HG22 ILE   260     -35.502 -55.800   8.093  1.00  0.00           H  
ATOM   4108 HG23 ILE   260     -35.740 -54.822   9.511  1.00  0.00           H  
ATOM   4109  CG1 ILE   260     -37.598 -54.873   6.572  1.00  0.00           C  
ATOM   4110 HG12 ILE   260     -38.238 -55.682   6.908  1.00  0.00           H  
ATOM   4111 HG13 ILE   260     -38.215 -54.149   6.040  1.00  0.00           H  
ATOM   4112  CD1 ILE   260     -36.582 -55.441   5.582  1.00  0.00           C  
ATOM   4113 HD11 ILE   260     -36.097 -56.325   5.992  1.00  0.00           H  
ATOM   4114 HD12 ILE   260     -37.085 -55.710   4.655  1.00  0.00           H  
ATOM   4115 HD13 ILE   260     -35.833 -54.684   5.374  1.00  0.00           H  
ATOM   4116  C   ILE   260     -37.618 -53.100  10.014  1.00  0.00           C  
ATOM   4117  O   ILE   260     -36.684 -52.333  10.271  1.00  0.00           O  
ATOM   4118  N   THR   261     -38.367 -53.674  10.964  1.00  0.00           N  
ATOM   4119  H   THR   261     -39.096 -54.305  10.644  1.00  0.00           H  
ATOM   4120  CA  THR   261     -38.515 -53.207  12.353  1.00  0.00           C  
ATOM   4121  HA  THR   261     -39.379 -53.733  12.758  1.00  0.00           H  
ATOM   4122  CB  THR   261     -37.335 -53.612  13.243  1.00  0.00           C  
ATOM   4123  HB  THR   261     -36.401 -53.246  12.817  1.00  0.00           H  
ATOM   4124  CG2 THR   261     -37.463 -53.116  14.683  1.00  0.00           C  
ATOM   4125 HG21 THR   261     -38.415 -53.441  15.104  1.00  0.00           H  
ATOM   4126 HG22 THR   261     -36.648 -53.531  15.277  1.00  0.00           H  
ATOM   4127 HG23 THR   261     -37.397 -52.030  14.719  1.00  0.00           H  
ATOM   4128  OG1 THR   261     -37.311 -55.018  13.308  1.00  0.00           O  
ATOM   4129  HG1 THR   261     -36.967 -55.332  12.467  1.00  0.00           H  
ATOM   4130  C   THR   261     -38.897 -51.724  12.403  1.00  0.00           C  
ATOM   4131  O   THR   261     -40.083 -51.431  12.518  1.00  0.00           O  
ATOM   4132  N   ARG   262     -37.936 -50.804  12.231  1.00  0.00           N  
ATOM   4133  H   ARG   262     -36.995 -51.181  12.216  1.00  0.00           H  
ATOM   4134  CA  ARG   262     -38.070 -49.564  11.441  1.00  0.00           C  
ATOM   4135  HA  ARG   262     -38.601 -49.821  10.533  1.00  0.00           H  
ATOM   4136  CB  ARG   262     -38.816 -48.423  12.188  1.00  0.00           C  
ATOM   4137  HB2 ARG   262     -38.471 -48.395  13.223  1.00  0.00           H  
ATOM   4138  HB3 ARG   262     -38.511 -47.480  11.735  1.00  0.00           H  
ATOM   4139  CG  ARG   262     -40.370 -48.421  12.182  1.00  0.00           C  
ATOM   4140  HG2 ARG   262     -40.753 -49.194  12.840  1.00  0.00           H  
ATOM   4141  HG3 ARG   262     -40.710 -47.471  12.596  1.00  0.00           H  
ATOM   4142  CD  ARG   262     -40.969 -48.572  10.772  1.00  0.00           C  
ATOM   4143  HD2 ARG   262     -40.736 -47.667  10.210  1.00  0.00           H  
ATOM   4144  HD3 ARG   262     -40.488 -49.396  10.265  1.00  0.00           H  
ATOM   4145  NE  ARG   262     -42.427 -48.834  10.716  1.00  0.00           N  
ATOM   4146  HE  ARG   262     -43.027 -48.060  10.490  1.00  0.00           H  
ATOM   4147  CZ  ARG   262     -42.975 -50.036  10.585  1.00  0.00           C  
ATOM   4148  NH1 ARG   262     -42.381 -51.122  10.968  1.00  0.00           N  
ATOM   4149 HH11 ARG   262     -41.450 -51.070  11.368  1.00  0.00           H  
ATOM   4150 HH12 ARG   262     -42.607 -51.993  10.497  1.00  0.00           H  
ATOM   4151  NH2 ARG   262     -44.141 -50.192  10.031  1.00  0.00           N  
ATOM   4152 HH21 ARG   262     -44.509 -49.513   9.376  1.00  0.00           H  
ATOM   4153 HH22 ARG   262     -44.540 -51.125   9.987  1.00  0.00           H  
ATOM   4154  C   ARG   262     -36.677 -49.120  10.960  1.00  0.00           C  
ATOM   4155  O   ARG   262     -35.734 -49.095  11.748  1.00  0.00           O  
ATOM   4156  N   ILE   263     -36.573 -48.757   9.677  1.00  0.00           N  
ATOM   4157  H   ILE   263     -37.413 -48.778   9.117  1.00  0.00           H  
ATOM   4158  CA  ILE   263     -35.400 -48.207   8.966  1.00  0.00           C  
ATOM   4159  HA  ILE   263     -35.690 -48.267   7.919  1.00  0.00           H  
ATOM   4160  CB  ILE   263     -35.158 -46.689   9.249  1.00  0.00           C  
ATOM   4161  HB  ILE   263     -34.203 -46.600   9.765  1.00  0.00           H  
ATOM   4162  CG2 ILE   263     -34.994 -45.953   7.908  1.00  0.00           C  
ATOM   4163 HG21 ILE   263     -35.929 -45.972   7.351  1.00  0.00           H  
ATOM   4164 HG22 ILE   263     -34.699 -44.918   8.080  1.00  0.00           H  
ATOM   4165 HG23 ILE   263     -34.235 -46.449   7.305  1.00  0.00           H  
ATOM   4166  CG1 ILE   263     -36.153 -45.915  10.154  1.00  0.00           C  
ATOM   4167 HG12 ILE   263     -36.215 -46.415  11.120  1.00  0.00           H  
ATOM   4168 HG13 ILE   263     -35.717 -44.934  10.351  1.00  0.00           H  
ATOM   4169  CD1 ILE   263     -37.579 -45.672   9.633  1.00  0.00           C  
ATOM   4170 HD11 ILE   263     -38.105 -46.612   9.485  1.00  0.00           H  
ATOM   4171 HD12 ILE   263     -38.130 -45.085  10.367  1.00  0.00           H  
ATOM   4172 HD13 ILE   263     -37.557 -45.116   8.696  1.00  0.00           H  
ATOM   4173  C   ILE   263     -34.104 -49.051   8.966  1.00  0.00           C  
ATOM   4174  O   ILE   263     -33.038 -48.507   8.697  1.00  0.00           O  
ATOM   4175  N   VAL   264     -34.177 -50.352   9.279  1.00  0.00           N  
ATOM   4176  H   VAL   264     -35.104 -50.718   9.449  1.00  0.00           H  
ATOM   4177  CA  VAL   264     -33.075 -51.343   9.393  1.00  0.00           C  
ATOM   4178  HA  VAL   264     -33.155 -51.692  10.421  1.00  0.00           H  
ATOM   4179  CB  VAL   264     -33.382 -52.606   8.560  1.00  0.00           C  
ATOM   4180  HB  VAL   264     -34.381 -52.928   8.847  1.00  0.00           H  
ATOM   4181  CG1 VAL   264     -33.381 -52.424   7.044  1.00  0.00           C  
ATOM   4182 HG11 VAL   264     -32.369 -52.438   6.646  1.00  0.00           H  
ATOM   4183 HG12 VAL   264     -33.908 -53.261   6.583  1.00  0.00           H  
ATOM   4184 HG13 VAL   264     -33.894 -51.506   6.769  1.00  0.00           H  
ATOM   4185  CG2 VAL   264     -32.428 -53.745   8.903  1.00  0.00           C  
ATOM   4186 HG21 VAL   264     -32.438 -53.920   9.973  1.00  0.00           H  
ATOM   4187 HG22 VAL   264     -32.756 -54.653   8.396  1.00  0.00           H  
ATOM   4188 HG23 VAL   264     -31.420 -53.512   8.572  1.00  0.00           H  
ATOM   4189  C   VAL   264     -31.619 -50.822   9.327  1.00  0.00           C  
ATOM   4190  O   VAL   264     -31.066 -50.515  10.384  1.00  0.00           O  
ATOM   4191  N   SER   265     -30.974 -50.708   8.157  1.00  0.00           N  
ATOM   4192  H   SER   265     -31.456 -50.979   7.311  1.00  0.00           H  
ATOM   4193  CA  SER   265     -29.582 -50.222   8.035  1.00  0.00           C  
ATOM   4194  HA  SER   265     -28.978 -50.760   8.765  1.00  0.00           H  
ATOM   4195  CB  SER   265     -28.993 -50.563   6.661  1.00  0.00           C  
ATOM   4196  HB2 SER   265     -28.432 -51.492   6.744  1.00  0.00           H  
ATOM   4197  HB3 SER   265     -29.792 -50.726   5.944  1.00  0.00           H  
ATOM   4198  OG  SER   265     -28.129 -49.555   6.175  1.00  0.00           O  
ATOM   4199  HG  SER   265     -28.386 -49.374   5.246  1.00  0.00           H  
ATOM   4200  C   SER   265     -29.420 -48.733   8.366  1.00  0.00           C  
ATOM   4201  O   SER   265     -28.562 -48.397   9.185  1.00  0.00           O  
ATOM   4202  N   ARG   266     -30.279 -47.829   7.865  1.00  0.00           N  
ATOM   4203  H   ARG   266     -30.933 -48.138   7.151  1.00  0.00           H  
ATOM   4204  CA  ARG   266     -30.258 -46.409   8.297  1.00  0.00           C  
ATOM   4205  HA  ARG   266     -29.258 -46.025   8.089  1.00  0.00           H  
ATOM   4206  CB  ARG   266     -31.274 -45.526   7.536  1.00  0.00           C  
ATOM   4207  HB2 ARG   266     -32.215 -45.535   8.085  1.00  0.00           H  
ATOM   4208  HB3 ARG   266     -30.899 -44.502   7.560  1.00  0.00           H  
ATOM   4209  CG  ARG   266     -31.580 -45.906   6.075  1.00  0.00           C  
ATOM   4210  HG2 ARG   266     -30.655 -46.122   5.537  1.00  0.00           H  
ATOM   4211  HG3 ARG   266     -32.208 -46.794   6.094  1.00  0.00           H  
ATOM   4212  CD  ARG   266     -32.347 -44.797   5.336  1.00  0.00           C  
ATOM   4213  HD2 ARG   266     -33.083 -44.378   6.023  1.00  0.00           H  
ATOM   4214  HD3 ARG   266     -31.647 -44.011   5.048  1.00  0.00           H  
ATOM   4215  NE  ARG   266     -33.043 -45.303   4.134  1.00  0.00           N  
ATOM   4216  HE  ARG   266     -32.669 -46.129   3.685  1.00  0.00           H  
ATOM   4217  CZ  ARG   266     -34.161 -44.829   3.608  1.00  0.00           C  
ATOM   4218  NH1 ARG   266     -34.742 -43.743   4.024  1.00  0.00           N  
ATOM   4219 HH11 ARG   266     -34.288 -43.150   4.682  1.00  0.00           H  
ATOM   4220 HH12 ARG   266     -35.660 -43.550   3.625  1.00  0.00           H  
ATOM   4221  NH2 ARG   266     -34.796 -45.450   2.668  1.00  0.00           N  
ATOM   4222 HH21 ARG   266     -34.464 -46.359   2.362  1.00  0.00           H  
ATOM   4223 HH22 ARG   266     -35.708 -45.099   2.393  1.00  0.00           H  
ATOM   4224  C   ARG   266     -30.465 -46.278   9.818  1.00  0.00           C  
ATOM   4225  O   ARG   266     -29.971 -45.342  10.442  1.00  0.00           O  
ATOM   4226  N   CYS   267     -31.161 -47.237  10.434  1.00  0.00           N  
ATOM   4227  H   CYS   267     -31.563 -47.953   9.837  1.00  0.00           H  
ATOM   4228  CA  CYS   267     -31.354 -47.355  11.880  1.00  0.00           C  
ATOM   4229  HA  CYS   267     -31.499 -46.350  12.279  1.00  0.00           H  
ATOM   4230  CB  CYS   267     -32.649 -48.147  12.116  1.00  0.00           C  
ATOM   4231  HB2 CYS   267     -33.406 -47.817  11.407  1.00  0.00           H  
ATOM   4232  HB3 CYS   267     -32.473 -49.211  11.949  1.00  0.00           H  
ATOM   4233  SG  CYS   267     -33.311 -47.893  13.787  1.00  0.00           S  
ATOM   4234  HG  CYS   267     -34.472 -48.519  13.523  1.00  0.00           H  
ATOM   4235  C   CYS   267     -30.147 -47.966  12.630  1.00  0.00           C  
ATOM   4236  O   CYS   267     -30.115 -47.926  13.865  1.00  0.00           O  
ATOM   4237  N   LEU   268     -29.122 -48.493  11.943  1.00  0.00           N  
ATOM   4238  H   LEU   268     -29.175 -48.524  10.928  1.00  0.00           H  
ATOM   4239  CA  LEU   268     -27.923 -49.055  12.580  1.00  0.00           C  
ATOM   4240  HA  LEU   268     -28.254 -49.841  13.258  1.00  0.00           H  
ATOM   4241  CB  LEU   268     -26.978 -49.699  11.539  1.00  0.00           C  
ATOM   4242  HB2 LEU   268     -27.523 -50.462  10.983  1.00  0.00           H  
ATOM   4243  HB3 LEU   268     -26.664 -48.942  10.820  1.00  0.00           H  
ATOM   4244  CG  LEU   268     -25.726 -50.326  12.201  1.00  0.00           C  
ATOM   4245  HG  LEU   268     -25.867 -50.345  13.274  1.00  0.00           H  
ATOM   4246  CD1 LEU   268     -25.476 -51.773  11.794  1.00  0.00           C  
ATOM   4247 HD11 LEU   268     -25.237 -51.825  10.739  1.00  0.00           H  
ATOM   4248 HD12 LEU   268     -24.646 -52.184  12.368  1.00  0.00           H  
ATOM   4249 HD13 LEU   268     -26.362 -52.373  11.984  1.00  0.00           H  
ATOM   4250  CD2 LEU   268     -24.463 -49.518  11.900  1.00  0.00           C  
ATOM   4251 HD21 LEU   268     -24.586 -48.493  12.246  1.00  0.00           H  
ATOM   4252 HD22 LEU   268     -23.610 -49.962  12.412  1.00  0.00           H  
ATOM   4253 HD23 LEU   268     -24.273 -49.513  10.826  1.00  0.00           H  
ATOM   4254  C   LEU   268     -27.188 -48.011  13.427  1.00  0.00           C  
ATOM   4255  O   LEU   268     -26.804 -48.325  14.549  1.00  0.00           O  
ATOM   4256  N   ILE   269     -27.050 -46.766  12.962  1.00  0.00           N  
ATOM   4257  H   ILE   269     -27.375 -46.561  12.026  1.00  0.00           H  
ATOM   4258  CA  ILE   269     -26.368 -45.709  13.736  1.00  0.00           C  
ATOM   4259  HA  ILE   269     -25.381 -46.085  14.007  1.00  0.00           H  
ATOM   4260  CB  ILE   269     -26.150 -44.439  12.880  1.00  0.00           C  
ATOM   4261  HB  ILE   269     -25.536 -43.758  13.473  1.00  0.00           H  
ATOM   4262  CG2 ILE   269     -25.342 -44.796  11.617  1.00  0.00           C  
ATOM   4263 HG21 ILE   269     -25.960 -45.342  10.903  1.00  0.00           H  
ATOM   4264 HG22 ILE   269     -24.975 -43.888  11.138  1.00  0.00           H  
ATOM   4265 HG23 ILE   269     -24.478 -45.406  11.884  1.00  0.00           H  
ATOM   4266  CG1 ILE   269     -27.468 -43.701  12.547  1.00  0.00           C  
ATOM   4267 HG12 ILE   269     -28.136 -44.375  12.013  1.00  0.00           H  
ATOM   4268 HG13 ILE   269     -27.954 -43.403  13.475  1.00  0.00           H  
ATOM   4269  CD1 ILE   269     -27.286 -42.431  11.706  1.00  0.00           C  
ATOM   4270 HD11 ILE   269     -26.937 -42.685  10.705  1.00  0.00           H  
ATOM   4271 HD12 ILE   269     -28.244 -41.919  11.618  1.00  0.00           H  
ATOM   4272 HD13 ILE   269     -26.569 -41.765  12.188  1.00  0.00           H  
ATOM   4273  C   ILE   269     -27.081 -45.404  15.067  1.00  0.00           C  
ATOM   4274  O   ILE   269     -26.431 -45.112  16.065  1.00  0.00           O  
ATOM   4275  N   ASN   270     -28.411 -45.545  15.111  1.00  0.00           N  
ATOM   4276  H   ASN   270     -28.875 -45.826  14.260  1.00  0.00           H  
ATOM   4277  CA  ASN   270     -29.209 -45.454  16.336  1.00  0.00           C  
ATOM   4278  HA  ASN   270     -28.843 -44.625  16.947  1.00  0.00           H  
ATOM   4279  CB  ASN   270     -30.664 -45.161  15.918  1.00  0.00           C  
ATOM   4280  HB2 ASN   270     -30.751 -44.121  15.607  1.00  0.00           H  
ATOM   4281  HB3 ASN   270     -30.934 -45.785  15.067  1.00  0.00           H  
ATOM   4282  CG  ASN   270     -31.666 -45.416  17.032  1.00  0.00           C  
ATOM   4283  OD1 ASN   270     -31.599 -44.842  18.108  1.00  0.00           O  
ATOM   4284  ND2 ASN   270     -32.600 -46.314  16.825  1.00  0.00           N  
ATOM   4285 HD21 ASN   270     -32.646 -46.819  15.951  1.00  0.00           H  
ATOM   4286 HD22 ASN   270     -33.251 -46.484  17.567  1.00  0.00           H  
ATOM   4287  C   ASN   270     -29.105 -46.727  17.200  1.00  0.00           C  
ATOM   4288  O   ASN   270     -29.086 -46.645  18.427  1.00  0.00           O  
ATOM   4289  N   SER   271     -29.082 -47.902  16.573  1.00  0.00           N  
ATOM   4290  H   SER   271     -29.113 -47.897  15.560  1.00  0.00           H  
ATOM   4291  CA  SER   271     -29.173 -49.200  17.257  1.00  0.00           C  
ATOM   4292  HA  SER   271     -29.874 -49.118  18.088  1.00  0.00           H  
ATOM   4293  CB  SER   271     -29.724 -50.251  16.286  1.00  0.00           C  
ATOM   4294  HB2 SER   271     -29.015 -50.407  15.473  1.00  0.00           H  
ATOM   4295  HB3 SER   271     -29.870 -51.193  16.816  1.00  0.00           H  
ATOM   4296  OG  SER   271     -30.961 -49.819  15.747  1.00  0.00           O  
ATOM   4297  HG  SER   271     -30.785 -49.185  15.032  1.00  0.00           H  
ATOM   4298  C   SER   271     -27.830 -49.668  17.828  1.00  0.00           C  
ATOM   4299  O   SER   271     -27.759 -50.128  18.966  1.00  0.00           O  
ATOM   4300  N   GLN   272     -26.750 -49.524  17.059  1.00  0.00           N  
ATOM   4301  H   GLN   272     -26.861 -49.095  16.148  1.00  0.00           H  
ATOM   4302  CA  GLN   272     -25.427 -50.040  17.405  1.00  0.00           C  
ATOM   4303  HA  GLN   272     -25.568 -51.041  17.812  1.00  0.00           H  
ATOM   4304  CB  GLN   272     -24.572 -50.144  16.131  1.00  0.00           C  
ATOM   4305  HB2 GLN   272     -25.213 -50.410  15.297  1.00  0.00           H  
ATOM   4306  HB3 GLN   272     -24.126 -49.171  15.915  1.00  0.00           H  
ATOM   4307  CG  GLN   272     -23.465 -51.208  16.218  1.00  0.00           C  
ATOM   4308  HG2 GLN   272     -22.795 -51.073  15.368  1.00  0.00           H  
ATOM   4309  HG3 GLN   272     -22.883 -51.071  17.129  1.00  0.00           H  
ATOM   4310  CD  GLN   272     -24.002 -52.641  16.172  1.00  0.00           C  
ATOM   4311  OE1 GLN   272     -25.195 -52.900  16.236  1.00  0.00           O  
ATOM   4312  NE2 GLN   272     -23.140 -53.627  16.065  1.00  0.00           N  
ATOM   4313 HE21 GLN   272     -22.162 -53.454  15.951  1.00  0.00           H  
ATOM   4314 HE22 GLN   272     -23.535 -54.571  15.998  1.00  0.00           H  
ATOM   4315  C   GLN   272     -24.730 -49.214  18.488  1.00  0.00           C  
ATOM   4316  O   GLN   272     -24.007 -49.786  19.294  1.00  0.00           O  
ATOM   4317  N   GLU   273     -25.007 -47.908  18.584  1.00  0.00           N  
ATOM   4318  H   GLU   273     -25.587 -47.485  17.873  1.00  0.00           H  
ATOM   4319  CA  GLU   273     -24.609 -47.077  19.734  1.00  0.00           C  
ATOM   4320  HA  GLU   273     -23.522 -46.993  19.768  1.00  0.00           H  
ATOM   4321  CB  GLU   273     -25.202 -45.663  19.547  1.00  0.00           C  
ATOM   4322  HB2 GLU   273     -24.648 -45.183  18.739  1.00  0.00           H  
ATOM   4323  HB3 GLU   273     -26.241 -45.745  19.223  1.00  0.00           H  
ATOM   4324  CG  GLU   273     -25.132 -44.749  20.786  1.00  0.00           C  
ATOM   4325  HG2 GLU   273     -24.220 -44.961  21.347  1.00  0.00           H  
ATOM   4326  HG3 GLU   273     -25.067 -43.715  20.440  1.00  0.00           H  
ATOM   4327  CD  GLU   273     -26.376 -44.877  21.681  1.00  0.00           C  
ATOM   4328  OE1 GLU   273     -26.254 -45.443  22.791  1.00  0.00           O  
ATOM   4329  OE2 GLU   273     -27.472 -44.460  21.238  1.00  0.00           O  
ATOM   4330  C   GLU   273     -25.055 -47.725  21.053  1.00  0.00           C  
ATOM   4331  O   GLU   273     -24.252 -47.936  21.963  1.00  0.00           O  
ATOM   4332  N   LYS   274     -26.319 -48.157  21.107  1.00  0.00           N  
ATOM   4333  H   LYS   274     -26.905 -47.995  20.300  1.00  0.00           H  
ATOM   4334  CA  LYS   274     -26.939 -48.714  22.314  1.00  0.00           C  
ATOM   4335  HA  LYS   274     -26.702 -48.047  23.147  1.00  0.00           H  
ATOM   4336  CB  LYS   274     -28.469 -48.735  22.142  1.00  0.00           C  
ATOM   4337  HB2 LYS   274     -28.735 -49.326  21.265  1.00  0.00           H  
ATOM   4338  HB3 LYS   274     -28.931 -49.185  23.023  1.00  0.00           H  
ATOM   4339  CG  LYS   274     -28.984 -47.296  21.982  1.00  0.00           C  
ATOM   4340  HG2 LYS   274     -28.824 -46.753  22.916  1.00  0.00           H  
ATOM   4341  HG3 LYS   274     -28.405 -46.818  21.199  1.00  0.00           H  
ATOM   4342  CD  LYS   274     -30.455 -47.185  21.575  1.00  0.00           C  
ATOM   4343  HD2 LYS   274     -30.603 -47.701  20.624  1.00  0.00           H  
ATOM   4344  HD3 LYS   274     -31.078 -47.659  22.334  1.00  0.00           H  
ATOM   4345  CE  LYS   274     -30.873 -45.711  21.424  1.00  0.00           C  
ATOM   4346  HE2 LYS   274     -31.906 -45.681  21.071  1.00  0.00           H  
ATOM   4347  HE3 LYS   274     -30.824 -45.227  22.403  1.00  0.00           H  
ATOM   4348  NZ  LYS   274     -30.007 -44.976  20.471  1.00  0.00           N  
ATOM   4349  HZ1 LYS   274     -29.849 -45.525  19.630  1.00  0.00           H  
ATOM   4350  HZ2 LYS   274     -30.400 -44.094  20.185  1.00  0.00           H  
ATOM   4351  HZ3 LYS   274     -29.075 -44.805  20.865  1.00  0.00           H  
ATOM   4352  C   LYS   274     -26.364 -50.080  22.681  1.00  0.00           C  
ATOM   4353  O   LYS   274     -26.372 -50.416  23.861  1.00  0.00           O  
ATOM   4354  N   LEU   275     -25.826 -50.820  21.707  1.00  0.00           N  
ATOM   4355  H   LEU   275     -25.905 -50.444  20.773  1.00  0.00           H  
ATOM   4356  CA  LEU   275     -25.101 -52.093  21.861  1.00  0.00           C  
ATOM   4357  HA  LEU   275     -25.526 -52.638  22.705  1.00  0.00           H  
ATOM   4358  CB  LEU   275     -25.362 -52.887  20.567  1.00  0.00           C  
ATOM   4359  HB2 LEU   275     -26.441 -52.959  20.417  1.00  0.00           H  
ATOM   4360  HB3 LEU   275     -24.952 -52.318  19.732  1.00  0.00           H  
ATOM   4361  CG  LEU   275     -24.771 -54.305  20.506  1.00  0.00           C  
ATOM   4362  HG  LEU   275     -23.688 -54.266  20.623  1.00  0.00           H  
ATOM   4363  CD1 LEU   275     -25.360 -55.237  21.564  1.00  0.00           C  
ATOM   4364 HD11 LEU   275     -26.445 -55.276  21.463  1.00  0.00           H  
ATOM   4365 HD12 LEU   275     -24.954 -56.240  21.438  1.00  0.00           H  
ATOM   4366 HD13 LEU   275     -25.105 -54.873  22.559  1.00  0.00           H  
ATOM   4367  CD2 LEU   275     -25.080 -54.896  19.133  1.00  0.00           C  
ATOM   4368 HD21 LEU   275     -26.158 -54.945  18.973  1.00  0.00           H  
ATOM   4369 HD22 LEU   275     -24.639 -54.274  18.359  1.00  0.00           H  
ATOM   4370 HD23 LEU   275     -24.664 -55.890  19.041  1.00  0.00           H  
ATOM   4371  C   LEU   275     -23.588 -51.915  22.141  1.00  0.00           C  
ATOM   4372  O   LEU   275     -22.942 -52.781  22.734  1.00  0.00           O  
ATOM   4373  N   ILE   276     -23.006 -50.785  21.732  1.00  0.00           N  
ATOM   4374  H   ILE   276     -23.555 -50.151  21.159  1.00  0.00           H  
ATOM   4375  CA  ILE   276     -21.649 -50.360  22.107  1.00  0.00           C  
ATOM   4376  HA  ILE   276     -20.987 -51.224  22.057  1.00  0.00           H  
ATOM   4377  CB  ILE   276     -21.132 -49.302  21.101  1.00  0.00           C  
ATOM   4378  HB  ILE   276     -21.926 -48.575  20.928  1.00  0.00           H  
ATOM   4379  CG2 ILE   276     -19.904 -48.531  21.622  1.00  0.00           C  
ATOM   4380 HG21 ILE   276     -19.092 -49.218  21.855  1.00  0.00           H  
ATOM   4381 HG22 ILE   276     -19.562 -47.816  20.875  1.00  0.00           H  
ATOM   4382 HG23 ILE   276     -20.165 -47.958  22.513  1.00  0.00           H  
ATOM   4383  CG1 ILE   276     -20.788 -49.993  19.760  1.00  0.00           C  
ATOM   4384 HG12 ILE   276     -19.843 -50.530  19.856  1.00  0.00           H  
ATOM   4385 HG13 ILE   276     -21.555 -50.729  19.519  1.00  0.00           H  
ATOM   4386  CD1 ILE   276     -20.700 -49.027  18.571  1.00  0.00           C  
ATOM   4387 HD11 ILE   276     -19.864 -48.339  18.696  1.00  0.00           H  
ATOM   4388 HD12 ILE   276     -20.546 -49.597  17.655  1.00  0.00           H  
ATOM   4389 HD13 ILE   276     -21.627 -48.460  18.482  1.00  0.00           H  
ATOM   4390  C   ILE   276     -21.633 -49.875  23.564  1.00  0.00           C  
ATOM   4391  O   ILE   276     -20.677 -50.166  24.284  1.00  0.00           O  
ATOM   4392  N   ASN   277     -22.694 -49.205  24.020  1.00  0.00           N  
ATOM   4393  H   ASN   277     -23.384 -48.901  23.339  1.00  0.00           H  
ATOM   4394  CA  ASN   277     -22.915 -48.855  25.424  1.00  0.00           C  
ATOM   4395  HA  ASN   277     -21.968 -48.521  25.853  1.00  0.00           H  
ATOM   4396  CB  ASN   277     -23.905 -47.672  25.486  1.00  0.00           C  
ATOM   4397  HB2 ASN   277     -24.774 -47.871  24.860  1.00  0.00           H  
ATOM   4398  HB3 ASN   277     -24.243 -47.532  26.512  1.00  0.00           H  
ATOM   4399  CG  ASN   277     -23.249 -46.370  25.048  1.00  0.00           C  
ATOM   4400  OD1 ASN   277     -22.129 -46.071  25.427  1.00  0.00           O  
ATOM   4401  ND2 ASN   277     -23.891 -45.547  24.257  1.00  0.00           N  
ATOM   4402 HD21 ASN   277     -24.815 -45.749  23.861  1.00  0.00           H  
ATOM   4403 HD22 ASN   277     -23.411 -44.710  23.994  1.00  0.00           H  
ATOM   4404  C   ASN   277     -23.345 -50.079  26.258  1.00  0.00           C  
ATOM   4405  O   ASN   277     -22.575 -50.561  27.097  1.00  0.00           O  
ATOM   4406  N   SER   278     -24.533 -50.636  25.993  1.00  0.00           N  
ATOM   4407  H   SER   278     -25.096 -50.235  25.253  1.00  0.00           H  
ATOM   4408  CA  SER   278     -25.034 -51.883  26.601  1.00  0.00           C  
ATOM   4409  HA  SER   278     -24.879 -51.838  27.679  1.00  0.00           H  
ATOM   4410  CB  SER   278     -26.538 -52.098  26.355  1.00  0.00           C  
ATOM   4411  HB2 SER   278     -26.711 -52.481  25.349  1.00  0.00           H  
ATOM   4412  HB3 SER   278     -26.914 -52.832  27.069  1.00  0.00           H  
ATOM   4413  OG  SER   278     -27.260 -50.891  26.495  1.00  0.00           O  
ATOM   4414  HG  SER   278     -27.179 -50.445  25.639  1.00  0.00           H  
ATOM   4415  C   SER   278     -24.235 -53.053  26.028  1.00  0.00           C  
ATOM   4416  O   SER   278     -24.576 -53.598  24.984  1.00  0.00           O  
ATOM   4417  N   SER   279     -23.097 -53.338  26.665  1.00  0.00           N  
ATOM   4418  H   SER   279     -22.941 -52.819  27.516  1.00  0.00           H  
ATOM   4419  CA  SER   279     -21.920 -53.984  26.067  1.00  0.00           C  
ATOM   4420  HA  SER   279     -21.709 -53.482  25.122  1.00  0.00           H  
ATOM   4421  CB  SER   279     -20.725 -53.749  26.996  1.00  0.00           C  
ATOM   4422  HB2 SER   279     -20.969 -54.084  28.006  1.00  0.00           H  
ATOM   4423  HB3 SER   279     -19.867 -54.319  26.636  1.00  0.00           H  
ATOM   4424  OG  SER   279     -20.386 -52.368  27.008  1.00  0.00           O  
ATOM   4425  HG  SER   279     -21.180 -51.830  27.200  1.00  0.00           H  
ATOM   4426  C   SER   279     -22.120 -55.472  25.739  1.00  0.00           C  
ATOM   4427  O   SER   279     -21.601 -56.360  26.421  1.00  0.00           O  
ATOM   4428  N   PHE   280     -22.885 -55.727  24.676  1.00  0.00           N  
ATOM   4429  H   PHE   280     -23.322 -54.914  24.249  1.00  0.00           H  
ATOM   4430  CA  PHE   280     -23.493 -57.020  24.361  1.00  0.00           C  
ATOM   4431  HA  PHE   280     -24.278 -56.815  23.637  1.00  0.00           H  
ATOM   4432  CB  PHE   280     -22.452 -57.929  23.675  1.00  0.00           C  
ATOM   4433  HB2 PHE   280     -21.984 -57.357  22.872  1.00  0.00           H  
ATOM   4434  HB3 PHE   280     -21.670 -58.169  24.398  1.00  0.00           H  
ATOM   4435  CG  PHE   280     -22.953 -59.227  23.057  1.00  0.00           C  
ATOM   4436  CD1 PHE   280     -24.305 -59.407  22.696  1.00  0.00           C  
ATOM   4437  HD1 PHE   280     -25.039 -58.631  22.851  1.00  0.00           H  
ATOM   4438  CE1 PHE   280     -24.727 -60.611  22.114  1.00  0.00           C  
ATOM   4439  HE1 PHE   280     -25.769 -60.743  21.856  1.00  0.00           H  
ATOM   4440  CZ  PHE   280     -23.800 -61.632  21.852  1.00  0.00           C  
ATOM   4441  HZ  PHE   280     -24.129 -62.546  21.381  1.00  0.00           H  
ATOM   4442  CE2 PHE   280     -22.451 -61.461  22.206  1.00  0.00           C  
ATOM   4443  HE2 PHE   280     -21.737 -62.247  22.008  1.00  0.00           H  
ATOM   4444  CD2 PHE   280     -22.033 -60.266  22.815  1.00  0.00           C  
ATOM   4445  HD2 PHE   280     -20.994 -60.141  23.081  1.00  0.00           H  
ATOM   4446  C   PHE   280     -24.213 -57.590  25.603  1.00  0.00           C  
ATOM   4447  O   PHE   280     -24.913 -56.853  26.292  1.00  0.00           O  
ATOM   4448  N   PHE   281     -24.032 -58.872  25.934  1.00  0.00           N  
ATOM   4449  H   PHE   281     -23.506 -59.460  25.307  1.00  0.00           H  
ATOM   4450  CA  PHE   281     -24.575 -59.468  27.162  1.00  0.00           C  
ATOM   4451  HA  PHE   281     -25.665 -59.404  27.151  1.00  0.00           H  
ATOM   4452  CB  PHE   281     -24.154 -60.949  27.222  1.00  0.00           C  
ATOM   4453  HB2 PHE   281     -23.157 -61.070  26.796  1.00  0.00           H  
ATOM   4454  HB3 PHE   281     -24.075 -61.243  28.267  1.00  0.00           H  
ATOM   4455  CG  PHE   281     -25.104 -61.936  26.579  1.00  0.00           C  
ATOM   4456  CD1 PHE   281     -26.147 -62.486  27.349  1.00  0.00           C  
ATOM   4457  HD1 PHE   281     -26.303 -62.161  28.369  1.00  0.00           H  
ATOM   4458  CE1 PHE   281     -26.980 -63.476  26.803  1.00  0.00           C  
ATOM   4459  HE1 PHE   281     -27.779 -63.916  27.390  1.00  0.00           H  
ATOM   4460  CZ  PHE   281     -26.772 -63.918  25.488  1.00  0.00           C  
ATOM   4461  HZ  PHE   281     -27.408 -64.696  25.094  1.00  0.00           H  
ATOM   4462  CE2 PHE   281     -25.744 -63.357  24.708  1.00  0.00           C  
ATOM   4463  HE2 PHE   281     -25.585 -63.701  23.696  1.00  0.00           H  
ATOM   4464  CD2 PHE   281     -24.910 -62.365  25.254  1.00  0.00           C  
ATOM   4465  HD2 PHE   281     -24.110 -61.953  24.659  1.00  0.00           H  
ATOM   4466  C   PHE   281     -24.095 -58.797  28.463  1.00  0.00           C  
ATOM   4467  O   PHE   281     -24.779 -58.919  29.477  1.00  0.00           O  
ATOM   4468  N   ALA   282     -22.885 -58.217  28.482  1.00  0.00           N  
ATOM   4469  H   ALA   282     -22.482 -57.978  27.585  1.00  0.00           H  
ATOM   4470  CA  ALA   282     -21.996 -58.074  29.653  1.00  0.00           C  
ATOM   4471  HA  ALA   282     -21.050 -57.684  29.274  1.00  0.00           H  
ATOM   4472  CB  ALA   282     -22.544 -57.010  30.614  1.00  0.00           C  
ATOM   4473  HB1 ALA   282     -23.473 -57.350  31.073  1.00  0.00           H  
ATOM   4474  HB2 ALA   282     -21.815 -56.818  31.402  1.00  0.00           H  
ATOM   4475  HB3 ALA   282     -22.734 -56.083  30.071  1.00  0.00           H  
ATOM   4476  C   ALA   282     -21.651 -59.418  30.350  1.00  0.00           C  
ATOM   4477  O   ALA   282     -20.471 -59.725  30.550  1.00  0.00           O  
ATOM   4478  N   GLU   283     -22.658 -60.260  30.607  1.00  0.00           N  
ATOM   4479  H   GLU   283     -23.588 -59.876  30.457  1.00  0.00           H  
ATOM   4480  CA  GLU   283     -22.624 -61.687  30.966  1.00  0.00           C  
ATOM   4481  HA  GLU   283     -21.976 -61.790  31.836  1.00  0.00           H  
ATOM   4482  CB  GLU   283     -24.058 -62.105  31.373  1.00  0.00           C  
ATOM   4483  HB2 GLU   283     -24.382 -61.436  32.172  1.00  0.00           H  
ATOM   4484  HB3 GLU   283     -24.729 -61.941  30.529  1.00  0.00           H  
ATOM   4485  CG  GLU   283     -24.262 -63.550  31.872  1.00  0.00           C  
ATOM   4486  HG2 GLU   283     -25.249 -63.619  32.332  1.00  0.00           H  
ATOM   4487  HG3 GLU   283     -24.265 -64.223  31.015  1.00  0.00           H  
ATOM   4488  CD  GLU   283     -23.205 -64.008  32.884  1.00  0.00           C  
ATOM   4489  OE1 GLU   283     -22.695 -63.168  33.650  1.00  0.00           O  
ATOM   4490  OE2 GLU   283     -22.831 -65.201  32.901  1.00  0.00           O  
ATOM   4491  C   GLU   283     -22.020 -62.547  29.831  1.00  0.00           C  
ATOM   4492  O   GLU   283     -22.664 -63.378  29.191  1.00  0.00           O  
ATOM   4493  N   GLY   284     -20.753 -62.274  29.536  1.00  0.00           N  
ATOM   4494  H   GLY   284     -20.341 -61.534  30.093  1.00  0.00           H  
ATOM   4495  CA  GLY   284     -19.986 -62.757  28.388  1.00  0.00           C  
ATOM   4496  HA2 GLY   284     -20.004 -63.842  28.346  1.00  0.00           H  
ATOM   4497  HA3 GLY   284     -20.422 -62.360  27.471  1.00  0.00           H  
ATOM   4498  C   GLY   284     -18.533 -62.299  28.477  1.00  0.00           C  
ATOM   4499  O   GLY   284     -17.623 -63.111  28.327  1.00  0.00           O  
ATOM   4500  N   ASN   285     -18.325 -61.037  28.870  1.00  0.00           N  
ATOM   4501  H   ASN   285     -19.123 -60.430  28.998  1.00  0.00           H  
ATOM   4502  CA  ASN   285     -17.051 -60.592  29.428  1.00  0.00           C  
ATOM   4503  HA  ASN   285     -16.235 -60.914  28.776  1.00  0.00           H  
ATOM   4504  CB  ASN   285     -17.035 -59.058  29.504  1.00  0.00           C  
ATOM   4505  HB2 ASN   285     -17.116 -58.635  28.503  1.00  0.00           H  
ATOM   4506  HB3 ASN   285     -17.876 -58.709  30.102  1.00  0.00           H  
ATOM   4507  CG  ASN   285     -15.740 -58.556  30.120  1.00  0.00           C  
ATOM   4508  OD1 ASN   285     -14.666 -59.049  29.831  1.00  0.00           O  
ATOM   4509  ND2 ASN   285     -15.815 -57.596  31.008  1.00  0.00           N  
ATOM   4510 HD21 ASN   285     -16.684 -57.171  31.259  1.00  0.00           H  
ATOM   4511 HD22 ASN   285     -14.934 -57.266  31.399  1.00  0.00           H  
ATOM   4512  C   ASN   285     -16.815 -61.242  30.802  1.00  0.00           C  
ATOM   4513  O   ASN   285     -15.790 -61.884  31.006  1.00  0.00           O  
ATOM   4514  N   ASP   286     -17.785 -61.187  31.727  1.00  0.00           N  
ATOM   4515  H   ASP   286     -18.606 -60.615  31.570  1.00  0.00           H  
ATOM   4516  CA  ASP   286     -17.573 -61.797  33.051  1.00  0.00           C  
ATOM   4517  HA  ASP   286     -16.609 -61.435  33.393  1.00  0.00           H  
ATOM   4518  CB  ASP   286     -18.607 -61.306  34.075  1.00  0.00           C  
ATOM   4519  HB2 ASP   286     -18.739 -60.229  33.956  1.00  0.00           H  
ATOM   4520  HB3 ASP   286     -19.564 -61.791  33.878  1.00  0.00           H  
ATOM   4521  CG  ASP   286     -18.161 -61.574  35.525  1.00  0.00           C  
ATOM   4522  OD1 ASP   286     -16.945 -61.704  35.772  1.00  0.00           O  
ATOM   4523  OD2 ASP   286     -19.053 -61.723  36.390  1.00  0.00           O  
ATOM   4524  C   ASP   286     -17.480 -63.339  32.992  1.00  0.00           C  
ATOM   4525  O   ASP   286     -16.692 -63.955  33.708  1.00  0.00           O  
ATOM   4526  N   LYS   287     -18.165 -63.986  32.032  1.00  0.00           N  
ATOM   4527  H   LYS   287     -18.791 -63.443  31.458  1.00  0.00           H  
ATOM   4528  CA  LYS   287     -17.961 -65.418  31.720  1.00  0.00           C  
ATOM   4529  HA  LYS   287     -18.206 -66.004  32.605  1.00  0.00           H  
ATOM   4530  CB  LYS   287     -18.878 -65.868  30.566  1.00  0.00           C  
ATOM   4531  HB2 LYS   287     -18.724 -65.210  29.710  1.00  0.00           H  
ATOM   4532  HB3 LYS   287     -18.586 -66.876  30.267  1.00  0.00           H  
ATOM   4533  CG  LYS   287     -20.374 -65.907  30.930  1.00  0.00           C  
ATOM   4534  HG2 LYS   287     -20.531 -66.622  31.739  1.00  0.00           H  
ATOM   4535  HG3 LYS   287     -20.693 -64.918  31.260  1.00  0.00           H  
ATOM   4536  CD  LYS   287     -21.210 -66.323  29.708  1.00  0.00           C  
ATOM   4537  HD2 LYS   287     -21.057 -65.572  28.940  1.00  0.00           H  
ATOM   4538  HD3 LYS   287     -20.855 -67.280  29.325  1.00  0.00           H  
ATOM   4539  CE  LYS   287     -22.715 -66.435  29.997  1.00  0.00           C  
ATOM   4540  HE2 LYS   287     -22.950 -67.463  30.281  1.00  0.00           H  
ATOM   4541  HE3 LYS   287     -22.953 -65.794  30.845  1.00  0.00           H  
ATOM   4542  NZ  LYS   287     -23.530 -66.007  28.830  1.00  0.00           N  
ATOM   4543  HZ1 LYS   287     -23.232 -66.481  27.973  1.00  0.00           H  
ATOM   4544  HZ2 LYS   287     -24.517 -66.164  28.972  1.00  0.00           H  
ATOM   4545  HZ3 LYS   287     -23.391 -65.008  28.683  1.00  0.00           H  
ATOM   4546  C   LYS   287     -16.491 -65.751  31.397  1.00  0.00           C  
ATOM   4547  O   LYS   287     -16.061 -66.872  31.659  1.00  0.00           O  
ATOM   4548  N   ALA   288     -15.718 -64.798  30.866  1.00  0.00           N  
ATOM   4549  H   ALA   288     -16.129 -63.891  30.693  1.00  0.00           H  
ATOM   4550  CA  ALA   288     -14.267 -64.907  30.721  1.00  0.00           C  
ATOM   4551  HA  ALA   288     -14.011 -65.950  30.529  1.00  0.00           H  
ATOM   4552  CB  ALA   288     -13.834 -64.089  29.504  1.00  0.00           C  
ATOM   4553  HB1 ALA   288     -14.123 -63.046  29.612  1.00  0.00           H  
ATOM   4554  HB2 ALA   288     -12.750 -64.128  29.423  1.00  0.00           H  
ATOM   4555  HB3 ALA   288     -14.290 -64.495  28.601  1.00  0.00           H  
ATOM   4556  C   ALA   288     -13.495 -64.478  31.985  1.00  0.00           C  
ATOM   4557  O   ALA   288     -12.635 -65.228  32.447  1.00  0.00           O  
ATOM   4558  N   LEU   289     -13.805 -63.317  32.578  1.00  0.00           N  
ATOM   4559  H   LEU   289     -14.525 -62.744  32.147  1.00  0.00           H  
ATOM   4560  CA  LEU   289     -13.116 -62.778  33.765  1.00  0.00           C  
ATOM   4561  HA  LEU   289     -12.076 -62.593  33.501  1.00  0.00           H  
ATOM   4562  CB  LEU   289     -13.772 -61.438  34.145  1.00  0.00           C  
ATOM   4563  HB2 LEU   289     -13.700 -60.753  33.298  1.00  0.00           H  
ATOM   4564  HB3 LEU   289     -14.821 -61.639  34.328  1.00  0.00           H  
ATOM   4565  CG  LEU   289     -13.242 -60.737  35.410  1.00  0.00           C  
ATOM   4566  HG  LEU   289     -13.388 -61.386  36.273  1.00  0.00           H  
ATOM   4567  CD1 LEU   289     -11.759 -60.377  35.315  1.00  0.00           C  
ATOM   4568 HD11 LEU   289     -11.595 -59.720  34.461  1.00  0.00           H  
ATOM   4569 HD12 LEU   289     -11.454 -59.857  36.223  1.00  0.00           H  
ATOM   4570 HD13 LEU   289     -11.163 -61.281  35.217  1.00  0.00           H  
ATOM   4571  CD2 LEU   289     -14.021 -59.443  35.643  1.00  0.00           C  
ATOM   4572 HD21 LEU   289     -15.082 -59.677  35.757  1.00  0.00           H  
ATOM   4573 HD22 LEU   289     -13.676 -58.957  36.555  1.00  0.00           H  
ATOM   4574 HD23 LEU   289     -13.894 -58.764  34.798  1.00  0.00           H  
ATOM   4575  C   LEU   289     -13.113 -63.764  34.944  1.00  0.00           C  
ATOM   4576  O   LEU   289     -12.080 -63.934  35.600  1.00  0.00           O  
ATOM   4577  N   ARG   290     -14.216 -64.493  35.155  1.00  0.00           N  
ATOM   4578  H   ARG   290     -15.045 -64.236  34.617  1.00  0.00           H  
ATOM   4579  CA  ARG   290     -14.342 -65.573  36.151  1.00  0.00           C  
ATOM   4580  HA  ARG   290     -14.177 -65.162  37.148  1.00  0.00           H  
ATOM   4581  CB  ARG   290     -15.767 -66.153  36.083  1.00  0.00           C  
ATOM   4582  HB2 ARG   290     -15.974 -66.430  35.047  1.00  0.00           H  
ATOM   4583  HB3 ARG   290     -15.819 -67.059  36.690  1.00  0.00           H  
ATOM   4584  CG  ARG   290     -16.848 -65.180  36.585  1.00  0.00           C  
ATOM   4585  HG2 ARG   290     -16.837 -65.140  37.674  1.00  0.00           H  
ATOM   4586  HG3 ARG   290     -16.642 -64.180  36.212  1.00  0.00           H  
ATOM   4587  CD  ARG   290     -18.234 -65.621  36.093  1.00  0.00           C  
ATOM   4588  HD2 ARG   290     -18.161 -65.873  35.034  1.00  0.00           H  
ATOM   4589  HD3 ARG   290     -18.551 -66.505  36.648  1.00  0.00           H  
ATOM   4590  NE  ARG   290     -19.228 -64.548  36.246  1.00  0.00           N  
ATOM   4591  HE  ARG   290     -18.926 -63.678  36.687  1.00  0.00           H  
ATOM   4592  CZ  ARG   290     -20.392 -64.448  35.634  1.00  0.00           C  
ATOM   4593  NH1 ARG   290     -20.874 -65.379  34.862  1.00  0.00           N  
ATOM   4594 HH11 ARG   290     -20.386 -66.235  34.740  1.00  0.00           H  
ATOM   4595 HH12 ARG   290     -21.707 -65.172  34.296  1.00  0.00           H  
ATOM   4596  NH2 ARG   290     -21.075 -63.363  35.767  1.00  0.00           N  
ATOM   4597 HH21 ARG   290     -20.589 -62.565  36.181  1.00  0.00           H  
ATOM   4598 HH22 ARG   290     -21.847 -63.202  35.117  1.00  0.00           H  
ATOM   4599  C   ARG   290     -13.326 -66.703  35.957  1.00  0.00           C  
ATOM   4600  O   ARG   290     -12.794 -67.192  36.948  1.00  0.00           O  
ATOM   4601  N   PHE   291     -13.009 -67.085  34.713  1.00  0.00           N  
ATOM   4602  H   PHE   291     -13.344 -66.498  33.958  1.00  0.00           H  
ATOM   4603  CA  PHE   291     -12.453 -68.397  34.330  1.00  0.00           C  
ATOM   4604  HA  PHE   291     -13.289 -69.098  34.310  1.00  0.00           H  
ATOM   4605  CB  PHE   291     -11.898 -68.327  32.897  1.00  0.00           C  
ATOM   4606  HB2 PHE   291     -12.725 -68.175  32.201  1.00  0.00           H  
ATOM   4607  HB3 PHE   291     -11.241 -67.459  32.824  1.00  0.00           H  
ATOM   4608  CG  PHE   291     -11.115 -69.559  32.473  1.00  0.00           C  
ATOM   4609  CD1 PHE   291     -11.748 -70.816  32.402  1.00  0.00           C  
ATOM   4610  HD1 PHE   291     -12.809 -70.903  32.593  1.00  0.00           H  
ATOM   4611  CE1 PHE   291     -11.002 -71.968  32.093  1.00  0.00           C  
ATOM   4612  HE1 PHE   291     -11.493 -72.932  32.050  1.00  0.00           H  
ATOM   4613  CZ  PHE   291      -9.625 -71.862  31.831  1.00  0.00           C  
ATOM   4614  HZ  PHE   291      -9.045 -72.742  31.591  1.00  0.00           H  
ATOM   4615  CE2 PHE   291      -8.994 -70.608  31.877  1.00  0.00           C  
ATOM   4616  HE2 PHE   291      -7.934 -70.532  31.672  1.00  0.00           H  
ATOM   4617  CD2 PHE   291      -9.735 -69.459  32.205  1.00  0.00           C  
ATOM   4618  HD2 PHE   291      -9.242 -68.497  32.253  1.00  0.00           H  
ATOM   4619  C   PHE   291     -11.401 -68.983  35.293  1.00  0.00           C  
ATOM   4620  O   PHE   291     -10.378 -68.362  35.588  1.00  0.00           O  
ATOM   4621  N   SER   292     -11.643 -70.210  35.756  1.00  0.00           N  
ATOM   4622  H   SER   292     -12.521 -70.637  35.499  1.00  0.00           H  
ATOM   4623  CA  SER   292     -10.944 -70.881  36.864  1.00  0.00           C  
ATOM   4624  HA  SER   292     -10.850 -70.161  37.677  1.00  0.00           H  
ATOM   4625  CB  SER   292     -11.823 -72.034  37.375  1.00  0.00           C  
ATOM   4626  HB2 SER   292     -11.845 -72.832  36.634  1.00  0.00           H  
ATOM   4627  HB3 SER   292     -11.413 -72.424  38.308  1.00  0.00           H  
ATOM   4628  OG  SER   292     -13.147 -71.580  37.594  1.00  0.00           O  
ATOM   4629  HG  SER   292     -13.648 -72.288  38.012  1.00  0.00           H  
ATOM   4630  C   SER   292      -9.521 -71.389  36.557  1.00  0.00           C  
ATOM   4631  O   SER   292      -9.072 -72.348  37.183  1.00  0.00           O  
ATOM   4632  N   LYS   293      -8.797 -70.792  35.594  1.00  0.00           N  
ATOM   4633  H   LYS   293      -9.230 -69.979  35.169  1.00  0.00           H  
ATOM   4634  CA  LYS   293      -7.477 -71.221  35.056  1.00  0.00           C  
ATOM   4635  HA  LYS   293      -7.194 -70.495  34.293  1.00  0.00           H  
ATOM   4636  CB  LYS   293      -6.397 -71.108  36.167  1.00  0.00           C  
ATOM   4637  HB2 LYS   293      -6.046 -70.074  36.151  1.00  0.00           H  
ATOM   4638  HB3 LYS   293      -6.844 -71.237  37.151  1.00  0.00           H  
ATOM   4639  CG  LYS   293      -5.141 -72.007  36.108  1.00  0.00           C  
ATOM   4640  HG2 LYS   293      -4.671 -71.900  35.129  1.00  0.00           H  
ATOM   4641  HG3 LYS   293      -4.440 -71.600  36.838  1.00  0.00           H  
ATOM   4642  CD  LYS   293      -5.288 -73.513  36.430  1.00  0.00           C  
ATOM   4643  HD2 LYS   293      -5.496 -74.049  35.507  1.00  0.00           H  
ATOM   4644  HD3 LYS   293      -4.322 -73.870  36.791  1.00  0.00           H  
ATOM   4645  CE  LYS   293      -6.374 -73.861  37.464  1.00  0.00           C  
ATOM   4646  HE2 LYS   293      -6.298 -73.182  38.317  1.00  0.00           H  
ATOM   4647  HE3 LYS   293      -7.349 -73.700  37.001  1.00  0.00           H  
ATOM   4648  NZ  LYS   293      -6.295 -75.266  37.933  1.00  0.00           N  
ATOM   4649  HZ1 LYS   293      -5.542 -75.436  38.578  1.00  0.00           H  
ATOM   4650  HZ2 LYS   293      -7.169 -75.596  38.353  1.00  0.00           H  
ATOM   4651  HZ3 LYS   293      -6.203 -75.950  37.179  1.00  0.00           H  
ATOM   4652  C   LYS   293      -7.493 -72.548  34.277  1.00  0.00           C  
ATOM   4653  O   LYS   293      -6.768 -72.682  33.300  1.00  0.00           O  
ATOM   4654  N   ASN   294      -8.334 -73.496  34.673  1.00  0.00           N  
ATOM   4655  H   ASN   294      -8.894 -73.286  35.493  1.00  0.00           H  
ATOM   4656  CA  ASN   294      -8.641 -74.777  34.034  1.00  0.00           C  
ATOM   4657  HA  ASN   294      -8.811 -74.641  32.965  1.00  0.00           H  
ATOM   4658  CB  ASN   294      -7.437 -75.721  34.253  1.00  0.00           C  
ATOM   4659  HB2 ASN   294      -6.533 -75.260  33.859  1.00  0.00           H  
ATOM   4660  HB3 ASN   294      -7.313 -75.878  35.320  1.00  0.00           H  
ATOM   4661  CG  ASN   294      -7.549 -77.073  33.573  1.00  0.00           C  
ATOM   4662  OD1 ASN   294      -8.183 -77.223  32.537  1.00  0.00           O  
ATOM   4663  ND2 ASN   294      -6.988 -78.096  34.159  1.00  0.00           N  
ATOM   4664 HD21 ASN   294      -6.581 -77.993  35.092  1.00  0.00           H  
ATOM   4665 HD22 ASN   294      -6.988 -78.998  33.697  1.00  0.00           H  
ATOM   4666  C   ASN   294      -9.938 -75.310  34.687  1.00  0.00           C  
ATOM   4667  O   ASN   294     -10.544 -74.615  35.502  1.00  0.00           O  
ATOM   4668  N   ALA   295     -10.330 -76.549  34.399  1.00  0.00           N  
ATOM   4669  H   ALA   295      -9.832 -77.056  33.678  1.00  0.00           H  
ATOM   4670  CA  ALA   295     -11.137 -77.338  35.320  1.00  0.00           C  
ATOM   4671  HA  ALA   295     -11.181 -76.836  36.289  1.00  0.00           H  
ATOM   4672  CB  ALA   295     -12.572 -77.439  34.787  1.00  0.00           C  
ATOM   4673  HB1 ALA   295     -12.576 -77.929  33.815  1.00  0.00           H  
ATOM   4674  HB2 ALA   295     -13.183 -78.014  35.483  1.00  0.00           H  
ATOM   4675  HB3 ALA   295     -12.998 -76.440  34.684  1.00  0.00           H  
ATOM   4676  C   ALA   295     -10.476 -78.705  35.543  1.00  0.00           C  
ATOM   4677  O   ALA   295     -10.343 -79.499  34.617  1.00  0.00           O  
ATOM   4678  N   GLU   296     -10.094 -79.006  36.782  1.00  0.00           N  
ATOM   4679  H   GLU   296     -10.057 -78.262  37.473  1.00  0.00           H  
ATOM   4680  CA  GLU   296      -9.620 -80.332  37.210  1.00  0.00           C  
ATOM   4681  HA  GLU   296      -9.003 -80.751  36.413  1.00  0.00           H  
ATOM   4682  CB  GLU   296      -8.716 -80.172  38.447  1.00  0.00           C  
ATOM   4683  HB2 GLU   296      -9.219 -79.565  39.200  1.00  0.00           H  
ATOM   4684  HB3 GLU   296      -8.537 -81.157  38.879  1.00  0.00           H  
ATOM   4685  CG  GLU   296      -7.334 -79.572  38.115  1.00  0.00           C  
ATOM   4686  HG2 GLU   296      -6.713 -79.645  39.010  1.00  0.00           H  
ATOM   4687  HG3 GLU   296      -6.867 -80.191  37.345  1.00  0.00           H  
ATOM   4688  CD  GLU   296      -7.328 -78.103  37.655  1.00  0.00           C  
ATOM   4689  OE1 GLU   296      -8.136 -77.271  38.131  1.00  0.00           O  
ATOM   4690  OE2 GLU   296      -6.451 -77.715  36.845  1.00  0.00           O  
ATOM   4691  C   GLU   296     -10.770 -81.355  37.410  1.00  0.00           C  
ATOM   4692  O   GLU   296     -10.563 -82.456  37.920  1.00  0.00           O  
ATOM   4693  N   GLU   297     -11.978 -81.017  36.940  1.00  0.00           N  
ATOM   4694  H   GLU   297     -12.050 -80.101  36.532  1.00  0.00           H  
ATOM   4695  CA  GLU   297     -13.216 -81.822  36.946  1.00  0.00           C  
ATOM   4696  HA  GLU   297     -13.504 -82.023  37.981  1.00  0.00           H  
ATOM   4697  CB  GLU   297     -14.327 -80.958  36.308  1.00  0.00           C  
ATOM   4698  HB2 GLU   297     -14.534 -80.127  36.983  1.00  0.00           H  
ATOM   4699  HB3 GLU   297     -13.924 -80.524  35.392  1.00  0.00           H  
ATOM   4700  CG  GLU   297     -15.671 -81.620  35.936  1.00  0.00           C  
ATOM   4701  HG2 GLU   297     -16.352 -80.835  35.606  1.00  0.00           H  
ATOM   4702  HG3 GLU   297     -15.504 -82.264  35.075  1.00  0.00           H  
ATOM   4703  CD  GLU   297     -16.364 -82.424  37.048  1.00  0.00           C  
ATOM   4704  OE1 GLU   297     -16.030 -82.196  38.228  1.00  0.00           O  
ATOM   4705  OE2 GLU   297     -17.262 -83.236  36.704  1.00  0.00           O  
ATOM   4706  C   GLU   297     -13.078 -83.197  36.263  1.00  0.00           C  
ATOM   4707  O   GLU   297     -13.902 -84.069  36.499  1.00  0.00           O  
ATOM   4708  N   CYS   298     -12.005 -83.467  35.512  1.00  0.00           N  
ATOM   4709  H   CYS   298     -11.348 -82.724  35.343  1.00  0.00           H  
ATOM   4710  CA  CYS   298     -11.660 -84.827  35.058  1.00  0.00           C  
ATOM   4711  HA  CYS   298     -12.433 -85.177  34.372  1.00  0.00           H  
ATOM   4712  CB  CYS   298     -10.335 -84.738  34.292  1.00  0.00           C  
ATOM   4713  HB2 CYS   298     -10.436 -83.987  33.509  1.00  0.00           H  
ATOM   4714  HB3 CYS   298      -9.532 -84.455  34.974  1.00  0.00           H  
ATOM   4715  SG  CYS   298      -9.939 -86.330  33.518  1.00  0.00           S  
ATOM   4716  HG  CYS   298      -8.800 -85.969  32.905  1.00  0.00           H  
ATOM   4717  C   CYS   298     -11.591 -85.845  36.218  1.00  0.00           C  
ATOM   4718  O   CYS   298     -11.899 -87.023  36.041  1.00  0.00           O  
ATOM   4719  N   SER   299     -11.291 -85.360  37.430  1.00  0.00           N  
ATOM   4720  H   SER   299     -11.057 -84.378  37.490  1.00  0.00           H  
ATOM   4721  CA  SER   299     -11.336 -86.113  38.693  1.00  0.00           C  
ATOM   4722  HA  SER   299     -10.606 -86.921  38.648  1.00  0.00           H  
ATOM   4723  CB  SER   299     -10.968 -85.185  39.859  1.00  0.00           C  
ATOM   4724  HB2 SER   299     -11.781 -84.478  40.032  1.00  0.00           H  
ATOM   4725  HB3 SER   299     -10.833 -85.785  40.760  1.00  0.00           H  
ATOM   4726  OG  SER   299      -9.778 -84.458  39.604  1.00  0.00           O  
ATOM   4727  HG  SER   299      -9.999 -83.692  39.044  1.00  0.00           H  
ATOM   4728  C   SER   299     -12.708 -86.735  39.010  1.00  0.00           C  
ATOM   4729  O   SER   299     -12.771 -87.670  39.803  1.00  0.00           O  
ATOM   4730  N   LEU   300     -13.794 -86.223  38.415  1.00  0.00           N  
ATOM   4731  H   LEU   300     -13.659 -85.438  37.790  1.00  0.00           H  
ATOM   4732  CA  LEU   300     -15.171 -86.706  38.587  1.00  0.00           C  
ATOM   4733  HA  LEU   300     -15.163 -87.638  39.154  1.00  0.00           H  
ATOM   4734  CB  LEU   300     -15.993 -85.662  39.368  1.00  0.00           C  
ATOM   4735  HB2 LEU   300     -16.018 -84.747  38.778  1.00  0.00           H  
ATOM   4736  HB3 LEU   300     -17.018 -86.024  39.455  1.00  0.00           H  
ATOM   4737  CG  LEU   300     -15.478 -85.312  40.776  1.00  0.00           C  
ATOM   4738  HG  LEU   300     -14.445 -84.968  40.719  1.00  0.00           H  
ATOM   4739  CD1 LEU   300     -16.323 -84.184  41.367  1.00  0.00           C  
ATOM   4740 HD11 LEU   300     -17.362 -84.499  41.455  1.00  0.00           H  
ATOM   4741 HD12 LEU   300     -15.939 -83.905  42.347  1.00  0.00           H  
ATOM   4742 HD13 LEU   300     -16.272 -83.314  40.709  1.00  0.00           H  
ATOM   4743  CD2 LEU   300     -15.553 -86.504  41.734  1.00  0.00           C  
ATOM   4744 HD21 LEU   300     -14.896 -87.300  41.388  1.00  0.00           H  
ATOM   4745 HD22 LEU   300     -15.226 -86.198  42.728  1.00  0.00           H  
ATOM   4746 HD23 LEU   300     -16.575 -86.878  41.787  1.00  0.00           H  
ATOM   4747  C   LEU   300     -15.863 -87.018  37.250  1.00  0.00           C  
ATOM   4748  O   LEU   300     -16.623 -87.974  37.176  1.00  0.00           O  
ATOM   4749  N   ALA   301     -15.591 -86.266  36.180  1.00  0.00           N  
ATOM   4750  H   ALA   301     -14.989 -85.465  36.321  1.00  0.00           H  
ATOM   4751  CA  ALA   301     -16.290 -86.340  34.892  1.00  0.00           C  
ATOM   4752  HA  ALA   301     -17.326 -86.054  35.049  1.00  0.00           H  
ATOM   4753  CB  ALA   301     -15.654 -85.308  33.959  1.00  0.00           C  
ATOM   4754  HB1 ALA   301     -14.616 -85.571  33.756  1.00  0.00           H  
ATOM   4755  HB2 ALA   301     -16.207 -85.273  33.024  1.00  0.00           H  
ATOM   4756  HB3 ALA   301     -15.697 -84.325  34.419  1.00  0.00           H  
ATOM   4757  C   ALA   301     -16.311 -87.735  34.243  1.00  0.00           C  
ATOM   4758  O   ALA   301     -17.229 -88.046  33.481  1.00  0.00           O  
ATOM   4759  N   VAL   302     -15.343 -88.595  34.577  1.00  0.00           N  
ATOM   4760  H   VAL   302     -14.634 -88.262  35.216  1.00  0.00           H  
ATOM   4761  CA  VAL   302     -15.311 -90.011  34.177  1.00  0.00           C  
ATOM   4762  HA  VAL   302     -15.281 -90.065  33.092  1.00  0.00           H  
ATOM   4763  CB  VAL   302     -14.030 -90.684  34.715  1.00  0.00           C  
ATOM   4764  HB  VAL   302     -13.987 -90.552  35.797  1.00  0.00           H  
ATOM   4765  CG1 VAL   302     -13.966 -92.185  34.410  1.00  0.00           C  
ATOM   4766 HG11 VAL   302     -14.098 -92.359  33.342  1.00  0.00           H  
ATOM   4767 HG12 VAL   302     -13.005 -92.592  34.727  1.00  0.00           H  
ATOM   4768 HG13 VAL   302     -14.747 -92.708  34.959  1.00  0.00           H  
ATOM   4769  CG2 VAL   302     -12.778 -90.043  34.095  1.00  0.00           C  
ATOM   4770 HG21 VAL   302     -12.730 -88.981  34.336  1.00  0.00           H  
ATOM   4771 HG22 VAL   302     -11.882 -90.516  34.495  1.00  0.00           H  
ATOM   4772 HG23 VAL   302     -12.790 -90.164  33.011  1.00  0.00           H  
ATOM   4773  C   VAL   302     -16.582 -90.763  34.600  1.00  0.00           C  
ATOM   4774  O   VAL   302     -17.066 -91.584  33.828  1.00  0.00           O  
ATOM   4775  N   GLU   303     -17.190 -90.445  35.748  1.00  0.00           N  
ATOM   4776  H   GLU   303     -16.814 -89.683  36.307  1.00  0.00           H  
ATOM   4777  CA  GLU   303     -18.445 -91.063  36.212  1.00  0.00           C  
ATOM   4778  HA  GLU   303     -18.290 -92.140  36.282  1.00  0.00           H  
ATOM   4779  CB  GLU   303     -18.752 -90.567  37.647  1.00  0.00           C  
ATOM   4780  HB2 GLU   303     -18.291 -91.276  38.337  1.00  0.00           H  
ATOM   4781  HB3 GLU   303     -18.265 -89.615  37.827  1.00  0.00           H  
ATOM   4782  CG  GLU   303     -20.224 -90.408  38.052  1.00  0.00           C  
ATOM   4783  HG2 GLU   303     -20.749 -91.337  37.828  1.00  0.00           H  
ATOM   4784  HG3 GLU   303     -20.267 -90.263  39.133  1.00  0.00           H  
ATOM   4785  CD  GLU   303     -20.902 -89.206  37.374  1.00  0.00           C  
ATOM   4786  OE1 GLU   303     -22.010 -89.398  36.824  1.00  0.00           O  
ATOM   4787  OE2 GLU   303     -20.298 -88.105  37.345  1.00  0.00           O  
ATOM   4788  C   GLU   303     -19.599 -90.889  35.205  1.00  0.00           C  
ATOM   4789  O   GLU   303     -20.359 -91.832  34.984  1.00  0.00           O  
ATOM   4790  N   ARG   304     -19.688 -89.750  34.505  1.00  0.00           N  
ATOM   4791  H   ARG   304     -19.030 -89.009  34.713  1.00  0.00           H  
ATOM   4792  CA  ARG   304     -20.677 -89.557  33.430  1.00  0.00           C  
ATOM   4793  HA  ARG   304     -21.644 -89.909  33.791  1.00  0.00           H  
ATOM   4794  CB  ARG   304     -20.796 -88.066  33.080  1.00  0.00           C  
ATOM   4795  HB2 ARG   304     -19.844 -87.565  33.261  1.00  0.00           H  
ATOM   4796  HB3 ARG   304     -21.022 -87.966  32.019  1.00  0.00           H  
ATOM   4797  CG  ARG   304     -21.935 -87.385  33.861  1.00  0.00           C  
ATOM   4798  HG2 ARG   304     -22.799 -87.292  33.201  1.00  0.00           H  
ATOM   4799  HG3 ARG   304     -22.237 -87.989  34.715  1.00  0.00           H  
ATOM   4800  CD  ARG   304     -21.545 -85.996  34.368  1.00  0.00           C  
ATOM   4801  HD2 ARG   304     -21.072 -85.443  33.559  1.00  0.00           H  
ATOM   4802  HD3 ARG   304     -22.449 -85.477  34.687  1.00  0.00           H  
ATOM   4803  NE  ARG   304     -20.646 -86.100  35.521  1.00  0.00           N  
ATOM   4804  HE  ARG   304     -20.740 -86.931  36.114  1.00  0.00           H  
ATOM   4805  CZ  ARG   304     -19.718 -85.259  35.919  1.00  0.00           C  
ATOM   4806  NH1 ARG   304     -19.438 -84.147  35.305  1.00  0.00           N  
ATOM   4807 HH11 ARG   304     -19.951 -83.867  34.484  1.00  0.00           H  
ATOM   4808 HH12 ARG   304     -18.665 -83.605  35.701  1.00  0.00           H  
ATOM   4809  NH2 ARG   304     -19.013 -85.540  36.966  1.00  0.00           N  
ATOM   4810 HH21 ARG   304     -19.190 -86.439  37.419  1.00  0.00           H  
ATOM   4811 HH22 ARG   304     -18.283 -84.887  37.244  1.00  0.00           H  
ATOM   4812  C   ARG   304     -20.383 -90.406  32.195  1.00  0.00           C  
ATOM   4813  O   ARG   304     -21.324 -90.859  31.546  1.00  0.00           O  
ATOM   4814  N   ALA   305     -19.112 -90.682  31.895  1.00  0.00           N  
ATOM   4815  H   ALA   305     -18.391 -90.336  32.512  1.00  0.00           H  
ATOM   4816  CA  ALA   305     -18.739 -91.582  30.803  1.00  0.00           C  
ATOM   4817  HA  ALA   305     -19.299 -91.277  29.919  1.00  0.00           H  
ATOM   4818  CB  ALA   305     -17.244 -91.428  30.498  1.00  0.00           C  
ATOM   4819  HB1 ALA   305     -16.640 -91.777  31.334  1.00  0.00           H  
ATOM   4820  HB2 ALA   305     -16.994 -92.010  29.611  1.00  0.00           H  
ATOM   4821  HB3 ALA   305     -17.023 -90.382  30.291  1.00  0.00           H  
ATOM   4822  C   ALA   305     -19.126 -93.046  31.082  1.00  0.00           C  
ATOM   4823  O   ALA   305     -19.490 -93.760  30.144  1.00  0.00           O  
ATOM   4824  N   LEU   306     -19.102 -93.474  32.353  1.00  0.00           N  
ATOM   4825  H   LEU   306     -18.748 -92.840  33.060  1.00  0.00           H  
ATOM   4826  CA  LEU   306     -19.757 -94.709  32.803  1.00  0.00           C  
ATOM   4827  HA  LEU   306     -19.442 -95.545  32.179  1.00  0.00           H  
ATOM   4828  CB  LEU   306     -19.404 -95.036  34.278  1.00  0.00           C  
ATOM   4829  HB2 LEU   306     -19.585 -94.165  34.901  1.00  0.00           H  
ATOM   4830  HB3 LEU   306     -20.117 -95.798  34.597  1.00  0.00           H  
ATOM   4831  CG  LEU   306     -17.996 -95.580  34.608  1.00  0.00           C  
ATOM   4832  HG  LEU   306     -17.756 -96.424  33.973  1.00  0.00           H  
ATOM   4833  CD1 LEU   306     -16.859 -94.574  34.465  1.00  0.00           C  
ATOM   4834 HD11 LEU   306     -17.020 -93.745  35.150  1.00  0.00           H  
ATOM   4835 HD12 LEU   306     -15.912 -95.056  34.705  1.00  0.00           H  
ATOM   4836 HD13 LEU   306     -16.810 -94.202  33.445  1.00  0.00           H  
ATOM   4837  CD2 LEU   306     -17.969 -96.048  36.065  1.00  0.00           C  
ATOM   4838 HD21 LEU   306     -18.770 -96.765  36.238  1.00  0.00           H  
ATOM   4839 HD22 LEU   306     -17.018 -96.534  36.283  1.00  0.00           H  
ATOM   4840 HD23 LEU   306     -18.110 -95.201  36.737  1.00  0.00           H  
ATOM   4841  C   LEU   306     -21.282 -94.576  32.612  1.00  0.00           C  
ATOM   4842  O   LEU   306     -21.863 -95.199  31.721  1.00  0.00           O  
ATOM   4843  N   ASN   307     -21.919 -93.693  33.392  1.00  0.00           N  
ATOM   4844  H   ASN   307     -21.355 -93.156  34.045  1.00  0.00           H  
ATOM   4845  CA  ASN   307     -23.377 -93.595  33.524  1.00  0.00           C  
ATOM   4846  HA  ASN   307     -23.743 -94.541  33.928  1.00  0.00           H  
ATOM   4847  CB  ASN   307     -23.719 -92.474  34.526  1.00  0.00           C  
ATOM   4848  HB2 ASN   307     -23.119 -91.590  34.315  1.00  0.00           H  
ATOM   4849  HB3 ASN   307     -24.768 -92.202  34.420  1.00  0.00           H  
ATOM   4850  CG  ASN   307     -23.522 -92.889  35.974  1.00  0.00           C  
ATOM   4851  OD1 ASN   307     -23.765 -94.024  36.354  1.00  0.00           O  
ATOM   4852  ND2 ASN   307     -23.122 -91.995  36.845  1.00  0.00           N  
ATOM   4853 HD21 ASN   307     -22.835 -91.049  36.577  1.00  0.00           H  
ATOM   4854 HD22 ASN   307     -22.977 -92.313  37.781  1.00  0.00           H  
ATOM   4855  C   ASN   307     -24.126 -93.396  32.196  1.00  0.00           C  
ATOM   4856  O   ASN   307     -25.162 -94.028  31.988  1.00  0.00           O  
ATOM   4857  N   GLN   308     -23.615 -92.581  31.267  1.00  0.00           N  
ATOM   4858  H   GLN   308     -22.756 -92.076  31.469  1.00  0.00           H  
ATOM   4859  CA  GLN   308     -24.265 -92.376  29.968  1.00  0.00           C  
ATOM   4860  HA  GLN   308     -25.280 -92.020  30.152  1.00  0.00           H  
ATOM   4861  CB  GLN   308     -23.518 -91.296  29.171  1.00  0.00           C  
ATOM   4862  HB2 GLN   308     -23.535 -90.376  29.759  1.00  0.00           H  
ATOM   4863  HB3 GLN   308     -22.479 -91.592  29.017  1.00  0.00           H  
ATOM   4864  CG  GLN   308     -24.181 -91.034  27.805  1.00  0.00           C  
ATOM   4865  HG2 GLN   308     -23.955 -91.844  27.114  1.00  0.00           H  
ATOM   4866  HG3 GLN   308     -25.264 -91.007  27.939  1.00  0.00           H  
ATOM   4867  CD  GLN   308     -23.775 -89.708  27.173  1.00  0.00           C  
ATOM   4868  OE1 GLN   308     -22.904 -88.987  27.639  1.00  0.00           O  
ATOM   4869  NE2 GLN   308     -24.383 -89.339  26.071  1.00  0.00           N  
ATOM   4870 HE21 GLN   308     -24.971 -89.999  25.551  1.00  0.00           H  
ATOM   4871 HE22 GLN   308     -24.337 -88.356  25.834  1.00  0.00           H  
ATOM   4872  C   GLN   308     -24.385 -93.682  29.170  1.00  0.00           C  
ATOM   4873  O   GLN   308     -25.425 -93.938  28.562  1.00  0.00           O  
ATOM   4874  N   TYR   309     -23.367 -94.548  29.214  1.00  0.00           N  
ATOM   4875  H   TYR   309     -22.588 -94.359  29.838  1.00  0.00           H  
ATOM   4876  CA  TYR   309     -23.416 -95.859  28.559  1.00  0.00           C  
ATOM   4877  HA  TYR   309     -24.134 -95.773  27.744  1.00  0.00           H  
ATOM   4878  CB  TYR   309     -22.078 -96.197  27.895  1.00  0.00           C  
ATOM   4879  HB2 TYR   309     -21.536 -95.281  27.671  1.00  0.00           H  
ATOM   4880  HB3 TYR   309     -21.460 -96.769  28.583  1.00  0.00           H  
ATOM   4881  CG  TYR   309     -22.275 -96.953  26.595  1.00  0.00           C  
ATOM   4882  CD1 TYR   309     -22.826 -96.291  25.479  1.00  0.00           C  
ATOM   4883  HD1 TYR   309     -23.111 -95.251  25.551  1.00  0.00           H  
ATOM   4884  CE1 TYR   309     -23.034 -96.992  24.278  1.00  0.00           C  
ATOM   4885  HE1 TYR   309     -23.469 -96.499  23.422  1.00  0.00           H  
ATOM   4886  CZ  TYR   309     -22.691 -98.357  24.197  1.00  0.00           C  
ATOM   4887  OH  TYR   309     -22.871 -99.032  23.042  1.00  0.00           O  
ATOM   4888  HH  TYR   309     -23.603 -99.674  23.134  1.00  0.00           H  
ATOM   4889  CE2 TYR   309     -22.144 -99.020  25.309  1.00  0.00           C  
ATOM   4890  HE2 TYR   309     -21.863-100.058  25.240  1.00  0.00           H  
ATOM   4891  CD2 TYR   309     -21.950 -98.319  26.508  1.00  0.00           C  
ATOM   4892  HD2 TYR   309     -21.524 -98.831  27.356  1.00  0.00           H  
ATOM   4893  C   TYR   309     -23.993 -96.975  29.447  1.00  0.00           C  
ATOM   4894  O   TYR   309     -23.806 -98.159  29.172  1.00  0.00           O  
ATOM   4895  N   ARG   310     -24.746 -96.604  30.490  1.00  0.00           N  
ATOM   4896  H   ARG   310     -24.728 -95.626  30.762  1.00  0.00           H  
ATOM   4897  CA  ARG   310     -25.747 -97.463  31.146  1.00  0.00           C  
ATOM   4898  HA  ARG   310     -25.574 -98.497  30.843  1.00  0.00           H  
ATOM   4899  CB  ARG   310     -25.595 -97.393  32.679  1.00  0.00           C  
ATOM   4900  HB2 ARG   310     -25.943 -96.422  33.036  1.00  0.00           H  
ATOM   4901  HB3 ARG   310     -26.229 -98.164  33.120  1.00  0.00           H  
ATOM   4902  CG  ARG   310     -24.145 -97.604  33.152  1.00  0.00           C  
ATOM   4903  HG2 ARG   310     -23.714 -98.465  32.641  1.00  0.00           H  
ATOM   4904  HG3 ARG   310     -23.559 -96.729  32.881  1.00  0.00           H  
ATOM   4905  CD  ARG   310     -24.031 -97.787  34.674  1.00  0.00           C  
ATOM   4906  HD2 ARG   310     -22.992 -97.633  34.971  1.00  0.00           H  
ATOM   4907  HD3 ARG   310     -24.620 -97.013  35.169  1.00  0.00           H  
ATOM   4908  NE  ARG   310     -24.475 -99.124  35.124  1.00  0.00           N  
ATOM   4909  HE  ARG   310     -25.349 -99.172  35.610  1.00  0.00           H  
ATOM   4910  CZ  ARG   310     -23.821-100.264  34.952  1.00  0.00           C  
ATOM   4911  NH1 ARG   310     -22.680-100.337  34.346  1.00  0.00           N  
ATOM   4912 HH11 ARG   310     -22.207 -99.485  34.033  1.00  0.00           H  
ATOM   4913 HH12 ARG   310     -22.235-101.239  34.173  1.00  0.00           H  
ATOM   4914  NH2 ARG   310     -24.318-101.383  35.387  1.00  0.00           N  
ATOM   4915 HH21 ARG   310     -25.197-101.429  35.851  1.00  0.00           H  
ATOM   4916 HH22 ARG   310     -23.794-102.244  35.186  1.00  0.00           H  
ATOM   4917  C   ARG   310     -27.183 -97.142  30.693  1.00  0.00           C  
ATOM   4918  O   ARG   310     -28.117 -97.769  31.188  1.00  0.00           O  
ATOM   4919  N   ALA   311     -27.361 -96.171  29.784  1.00  0.00           N  
ATOM   4920  H   ALA   311     -26.542 -95.681  29.464  1.00  0.00           H  
ATOM   4921  CA  ALA   311     -28.671 -95.674  29.342  1.00  0.00           C  
ATOM   4922  HA  ALA   311     -29.431 -96.420  29.582  1.00  0.00           H  
ATOM   4923  CB  ALA   311     -28.982 -94.406  30.147  1.00  0.00           C  
ATOM   4924  HB1 ALA   311     -28.236 -93.637  29.940  1.00  0.00           H  
ATOM   4925  HB2 ALA   311     -29.969 -94.032  29.872  1.00  0.00           H  
ATOM   4926  HB3 ALA   311     -28.976 -94.634  31.214  1.00  0.00           H  
ATOM   4927  C   ALA   311     -28.788 -95.412  27.823  1.00  0.00           C  
ATOM   4928  O   ALA   311     -29.832 -95.700  27.243  1.00  0.00           O  
ATOM   4929  N   GLU   312     -27.745 -94.900  27.154  1.00  0.00           N  
ATOM   4930  H   GLU   312     -26.927 -94.599  27.674  1.00  0.00           H  
ATOM   4931  CA  GLU   312     -27.728 -94.730  25.683  1.00  0.00           C  
ATOM   4932  HA  GLU   312     -28.725 -94.402  25.386  1.00  0.00           H  
ATOM   4933  CB  GLU   312     -26.748 -93.597  25.301  1.00  0.00           C  
ATOM   4934  HB2 GLU   312     -26.931 -92.759  25.977  1.00  0.00           H  
ATOM   4935  HB3 GLU   312     -25.720 -93.933  25.442  1.00  0.00           H  
ATOM   4936  CG  GLU   312     -26.940 -93.092  23.856  1.00  0.00           C  
ATOM   4937  HG2 GLU   312     -26.495 -93.810  23.165  1.00  0.00           H  
ATOM   4938  HG3 GLU   312     -28.011 -93.038  23.646  1.00  0.00           H
[truncated: 2,296,277 more chars]
