# Supplementary material for: Modeling the Tertiary Structure of the Rift Valley Fever Virus L Protein
Source: Molecules. 2019 May 7;24(9):1768. doi: 10.3390/molecules24091768 (PMC6539450; doi:10.3390/molecules24091768)
Supplement: Supplementary file 1 [file molecules-24-01768-s001.zip › protein_min_12.pdb]

ATOM      1  N   MET     1      13.185   2.109   3.393  1.00  0.00           N  
ATOM      2  H1  MET     1      13.559   1.194   3.631  1.00  0.00           H  
ATOM      3  H2  MET     1      12.208   1.979   3.174  1.00  0.00           H  
ATOM      4  H3  MET     1      13.302   2.670   4.234  1.00  0.00           H  
ATOM      5  CA  MET     1      13.945   2.682   2.260  1.00  0.00           C  
ATOM      6  HA  MET     1      14.030   1.915   1.494  1.00  0.00           H  
ATOM      7  CB  MET     1      13.181   3.838   1.608  1.00  0.00           C  
ATOM      8  HB2 MET     1      12.137   3.539   1.520  1.00  0.00           H  
ATOM      9  HB3 MET     1      13.244   4.742   2.216  1.00  0.00           H  
ATOM     10  CG  MET     1      13.709   4.103   0.195  1.00  0.00           C  
ATOM     11  HG2 MET     1      14.654   4.646   0.252  1.00  0.00           H  
ATOM     12  HG3 MET     1      13.905   3.140  -0.273  1.00  0.00           H  
ATOM     13  SD  MET     1      12.569   5.002  -0.892  1.00  0.00           S  
ATOM     14  CE  MET     1      12.589   6.648  -0.126  1.00  0.00           C  
ATOM     15  HE1 MET     1      13.605   7.040  -0.103  1.00  0.00           H  
ATOM     16  HE2 MET     1      11.951   7.320  -0.698  1.00  0.00           H  
ATOM     17  HE3 MET     1      12.209   6.580   0.894  1.00  0.00           H  
ATOM     18  C   MET     1      15.368   3.021   2.718  1.00  0.00           C  
ATOM     19  O   MET     1      15.819   4.162   2.652  1.00  0.00           O  
ATOM     20  N   ASP     2      16.082   2.022   3.235  1.00  0.00           N  
ATOM     21  H   ASP     2      15.746   1.077   3.041  1.00  0.00           H  
ATOM     22  CA  ASP     2      16.959   2.177   4.411  1.00  0.00           C  
ATOM     23  HA  ASP     2      16.942   3.224   4.714  1.00  0.00           H  
ATOM     24  CB  ASP     2      16.385   1.383   5.600  1.00  0.00           C  
ATOM     25  HB2 ASP     2      16.560   0.322   5.424  1.00  0.00           H  
ATOM     26  HB3 ASP     2      16.899   1.672   6.518  1.00  0.00           H  
ATOM     27  CG  ASP     2      14.880   1.612   5.749  1.00  0.00           C  
ATOM     28  OD1 ASP     2      14.447   2.786   5.710  1.00  0.00           O  
ATOM     29  OD2 ASP     2      14.112   0.637   5.620  1.00  0.00           O  
ATOM     30  C   ASP     2      18.418   1.848   4.066  1.00  0.00           C  
ATOM     31  O   ASP     2      19.085   1.027   4.691  1.00  0.00           O  
ATOM     32  N   SER     3      18.892   2.486   2.994  1.00  0.00           N  
ATOM     33  H   SER     3      18.235   3.122   2.564  1.00  0.00           H  
ATOM     34  CA  SER     3      20.096   2.141   2.219  1.00  0.00           C  
ATOM     35  HA  SER     3      20.011   1.087   1.965  1.00  0.00           H  
ATOM     36  CB  SER     3      20.064   2.909   0.888  1.00  0.00           C  
ATOM     37  HB2 SER     3      20.882   2.558   0.262  1.00  0.00           H  
ATOM     38  HB3 SER     3      19.126   2.702   0.370  1.00  0.00           H  
ATOM     39  OG  SER     3      20.198   4.312   1.073  1.00  0.00           O  
ATOM     40  HG  SER     3      19.340   4.660   1.346  1.00  0.00           H  
ATOM     41  C   SER     3      21.465   2.280   2.924  1.00  0.00           C  
ATOM     42  O   SER     3      22.468   2.541   2.260  1.00  0.00           O  
ATOM     43  N   ILE     4      21.571   2.117   4.245  1.00  0.00           N  
ATOM     44  H   ILE     4      20.735   1.839   4.753  1.00  0.00           H  
ATOM     45  CA  ILE     4      22.839   2.268   4.982  1.00  0.00           C  
ATOM     46  HA  ILE     4      23.279   3.224   4.699  1.00  0.00           H  
ATOM     47  CB  ILE     4      22.598   2.305   6.509  1.00  0.00           C  
ATOM     48  HB  ILE     4      22.160   1.351   6.806  1.00  0.00           H  
ATOM     49  CG2 ILE     4      23.933   2.459   7.263  1.00  0.00           C  
ATOM     50 HG21 ILE     4      24.499   3.305   6.872  1.00  0.00           H  
ATOM     51 HG22 ILE     4      23.750   2.619   8.326  1.00  0.00           H  
ATOM     52 HG23 ILE     4      24.535   1.555   7.159  1.00  0.00           H  
ATOM     53  CG1 ILE     4      21.608   3.420   6.928  1.00  0.00           C  
ATOM     54 HG12 ILE     4      20.623   3.198   6.514  1.00  0.00           H  
ATOM     55 HG13 ILE     4      21.503   3.405   8.013  1.00  0.00           H  
ATOM     56  CD1 ILE     4      21.993   4.849   6.515  1.00  0.00           C  
ATOM     57 HD11 ILE     4      22.014   4.940   5.430  1.00  0.00           H  
ATOM     58 HD12 ILE     4      21.250   5.545   6.906  1.00  0.00           H  
ATOM     59 HD13 ILE     4      22.967   5.114   6.926  1.00  0.00           H  
ATOM     60  C   ILE     4      23.870   1.203   4.572  1.00  0.00           C  
ATOM     61  O   ILE     4      24.991   1.558   4.214  1.00  0.00           O  
ATOM     62  N   LEU     5      23.483  -0.080   4.493  1.00  0.00           N  
ATOM     63  H   LEU     5      22.556  -0.330   4.803  1.00  0.00           H  
ATOM     64  CA  LEU     5      24.377  -1.143   3.995  1.00  0.00           C  
ATOM     65  HA  LEU     5      25.293  -1.102   4.581  1.00  0.00           H  
ATOM     66  CB  LEU     5      23.743  -2.537   4.199  1.00  0.00           C  
ATOM     67  HB2 LEU     5      22.708  -2.514   3.864  1.00  0.00           H  
ATOM     68  HB3 LEU     5      24.266  -3.263   3.574  1.00  0.00           H  
ATOM     69  CG  LEU     5      23.779  -3.049   5.652  1.00  0.00           C  
ATOM     70  HG  LEU     5      23.418  -2.267   6.320  1.00  0.00           H  
ATOM     71  CD1 LEU     5      22.861  -4.262   5.790  1.00  0.00           C  
ATOM     72 HD11 LEU     5      23.186  -5.043   5.102  1.00  0.00           H  
ATOM     73 HD12 LEU     5      22.892  -4.647   6.809  1.00  0.00           H  
ATOM     74 HD13 LEU     5      21.836  -3.986   5.546  1.00  0.00           H  
ATOM     75  CD2 LEU     5      25.191  -3.465   6.076  1.00  0.00           C  
ATOM     76 HD21 LEU     5      25.860  -2.607   6.086  1.00  0.00           H  
ATOM     77 HD22 LEU     5      25.170  -3.890   7.080  1.00  0.00           H  
ATOM     78 HD23 LEU     5      25.580  -4.219   5.389  1.00  0.00           H  
ATOM     79  C   LEU     5      24.813  -0.933   2.530  1.00  0.00           C  
ATOM     80  O   LEU     5      25.848  -1.451   2.122  1.00  0.00           O  
ATOM     81  N   SER     6      24.108  -0.101   1.751  1.00  0.00           N  
ATOM     82  H   SER     6      23.313   0.369   2.156  1.00  0.00           H  
ATOM     83  CA  SER     6      24.512   0.286   0.388  1.00  0.00           C  
ATOM     84  HA  SER     6      24.779  -0.634  -0.130  1.00  0.00           H  
ATOM     85  CB  SER     6      23.321   0.896  -0.378  1.00  0.00           C  
ATOM     86  HB2 SER     6      23.142   0.287  -1.259  1.00  0.00           H  
ATOM     87  HB3 SER     6      22.420   0.852   0.234  1.00  0.00           H  
ATOM     88  OG  SER     6      23.544   2.236  -0.801  1.00  0.00           O  
ATOM     89  HG  SER     6      24.284   2.181  -1.432  1.00  0.00           H  
ATOM     90  C   SER     6      25.759   1.188   0.345  1.00  0.00           C  
ATOM     91  O   SER     6      26.213   1.556  -0.737  1.00  0.00           O  
ATOM     92  N   LYS     7      26.277   1.599   1.508  1.00  0.00           N  
ATOM     93  H   LYS     7      25.802   1.304   2.355  1.00  0.00           H  
ATOM     94  CA  LYS     7      27.456   2.466   1.692  1.00  0.00           C  
ATOM     95  HA  LYS     7      27.952   2.613   0.730  1.00  0.00           H  
ATOM     96  CB  LYS     7      26.986   3.837   2.222  1.00  0.00           C  
ATOM     97  HB2 LYS     7      26.489   3.672   3.179  1.00  0.00           H  
ATOM     98  HB3 LYS     7      27.853   4.475   2.404  1.00  0.00           H  
ATOM     99  CG  LYS     7      26.037   4.566   1.245  1.00  0.00           C  
ATOM    100  HG2 LYS     7      26.619   5.243   0.618  1.00  0.00           H  
ATOM    101  HG3 LYS     7      25.552   3.854   0.583  1.00  0.00           H  
ATOM    102  CD  LYS     7      24.946   5.355   1.982  1.00  0.00           C  
ATOM    103  HD2 LYS     7      24.512   4.737   2.772  1.00  0.00           H  
ATOM    104  HD3 LYS     7      25.400   6.233   2.445  1.00  0.00           H  
ATOM    105  CE  LYS     7      23.822   5.800   1.035  1.00  0.00           C  
ATOM    106  HE2 LYS     7      23.176   6.492   1.582  1.00  0.00           H  
ATOM    107  HE3 LYS     7      24.254   6.334   0.184  1.00  0.00           H  
ATOM    108  NZ  LYS     7      23.012   4.647   0.569  1.00  0.00           N  
ATOM    109  HZ1 LYS     7      22.769   4.034   1.343  1.00  0.00           H  
ATOM    110  HZ2 LYS     7      22.130   4.918   0.155  1.00  0.00           H  
ATOM    111  HZ3 LYS     7      23.509   4.037  -0.077  1.00  0.00           H  
ATOM    112  C   LYS     7      28.492   1.779   2.601  1.00  0.00           C  
ATOM    113  O   LYS     7      29.211   2.438   3.343  1.00  0.00           O  
ATOM    114  N   GLN     8      28.496   0.444   2.561  1.00  0.00           N  
ATOM    115  H   GLN     8      27.896   0.023   1.870  1.00  0.00           H  
ATOM    116  CA  GLN     8      29.250  -0.468   3.430  1.00  0.00           C  
ATOM    117  HA  GLN     8      30.200  -0.005   3.708  1.00  0.00           H  
ATOM    118  CB  GLN     8      28.410  -0.704   4.700  1.00  0.00           C  
ATOM    119  HB2 GLN     8      28.231   0.253   5.193  1.00  0.00           H  
ATOM    120  HB3 GLN     8      27.447  -1.111   4.400  1.00  0.00           H  
ATOM    121  CG  GLN     8      29.022  -1.675   5.720  1.00  0.00           C  
ATOM    122  HG2 GLN     8      28.323  -1.790   6.546  1.00  0.00           H  
ATOM    123  HG3 GLN     8      29.150  -2.655   5.260  1.00  0.00           H  
ATOM    124  CD  GLN     8      30.356  -1.211   6.295  1.00  0.00           C  
ATOM    125  OE1 GLN     8      30.671  -0.036   6.386  1.00  0.00           O  
ATOM    126  NE2 GLN     8      31.182  -2.121   6.749  1.00  0.00           N  
ATOM    127 HE21 GLN     8      30.855  -3.087   6.822  1.00  0.00           H  
ATOM    128 HE22 GLN     8      32.065  -1.805   7.097  1.00  0.00           H  
ATOM    129  C   GLN     8      29.559  -1.784   2.690  1.00  0.00           C  
ATOM    130  O   GLN     8      30.669  -2.301   2.767  1.00  0.00           O  
ATOM    131  N   LEU     9      28.598  -2.293   1.908  1.00  0.00           N  
ATOM    132  H   LEU     9      27.673  -1.886   1.955  1.00  0.00           H  
ATOM    133  CA  LEU     9      28.846  -3.241   0.821  1.00  0.00           C  
ATOM    134  HA  LEU     9      29.409  -4.088   1.210  1.00  0.00           H  
ATOM    135  CB  LEU     9      27.501  -3.728   0.245  1.00  0.00           C  
ATOM    136  HB2 LEU     9      26.893  -2.850   0.023  1.00  0.00           H  
ATOM    137  HB3 LEU     9      27.679  -4.238  -0.704  1.00  0.00           H  
ATOM    138  CG  LEU     9      26.702  -4.671   1.163  1.00  0.00           C  
ATOM    139  HG  LEU     9      26.682  -4.277   2.179  1.00  0.00           H  
ATOM    140  CD1 LEU     9      25.264  -4.784   0.658  1.00  0.00           C  
ATOM    141 HD11 LEU     9      25.250  -5.175  -0.358  1.00  0.00           H  
ATOM    142 HD12 LEU     9      24.698  -5.449   1.314  1.00  0.00           H  
ATOM    143 HD13 LEU     9      24.798  -3.801   0.678  1.00  0.00           H  
ATOM    144  CD2 LEU     9      27.322  -6.070   1.174  1.00  0.00           C  
ATOM    145 HD21 LEU     9      28.316  -6.030   1.614  1.00  0.00           H  
ATOM    146 HD22 LEU     9      26.695  -6.737   1.765  1.00  0.00           H  
ATOM    147 HD23 LEU     9      27.383  -6.457   0.156  1.00  0.00           H  
ATOM    148  C   LEU     9      29.673  -2.592  -0.303  1.00  0.00           C  
ATOM    149  O   LEU     9      29.476  -1.424  -0.638  1.00  0.00           O  
ATOM    150  N   VAL    10      30.542  -3.385  -0.934  1.00  0.00           N  
ATOM    151  H   VAL    10      30.638  -4.329  -0.600  1.00  0.00           H  
ATOM    152  CA  VAL    10      31.140  -3.061  -2.242  1.00  0.00           C  
ATOM    153  HA  VAL    10      31.508  -2.035  -2.213  1.00  0.00           H  
ATOM    154  CB  VAL    10      32.327  -4.000  -2.551  1.00  0.00           C  
ATOM    155  HB  VAL    10      31.971  -5.031  -2.550  1.00  0.00           H  
ATOM    156  CG1 VAL    10      32.978  -3.720  -3.913  1.00  0.00           C  
ATOM    157 HG11 VAL    10      33.303  -2.680  -3.969  1.00  0.00           H  
ATOM    158 HG12 VAL    10      33.843  -4.369  -4.051  1.00  0.00           H  
ATOM    159 HG13 VAL    10      32.280  -3.922  -4.724  1.00  0.00           H  
ATOM    160  CG2 VAL    10      33.424  -3.868  -1.485  1.00  0.00           C  
ATOM    161 HG21 VAL    10      33.039  -4.144  -0.503  1.00  0.00           H  
ATOM    162 HG22 VAL    10      34.255  -4.532  -1.721  1.00  0.00           H  
ATOM    163 HG23 VAL    10      33.787  -2.841  -1.446  1.00  0.00           H  
ATOM    164  C   VAL    10      30.057  -3.149  -3.325  1.00  0.00           C  
ATOM    165  O   VAL    10      29.177  -4.008  -3.240  1.00  0.00           O  
ATOM    166  N   ASP    11      30.126  -2.295  -4.354  1.00  0.00           N  
ATOM    167  H   ASP    11      30.906  -1.659  -4.410  1.00  0.00           H  
ATOM    168  CA  ASP    11      29.055  -2.142  -5.355  1.00  0.00           C  
ATOM    169  HA  ASP    11      28.172  -1.848  -4.809  1.00  0.00           H  
ATOM    170  CB  ASP    11      29.387  -1.014  -6.347  1.00  0.00           C  
ATOM    171  HB2 ASP    11      28.447  -0.631  -6.747  1.00  0.00           H  
ATOM    172  HB3 ASP    11      29.884  -0.195  -5.825  1.00  0.00           H  
ATOM    173  CG  ASP    11      30.259  -1.487  -7.512  1.00  0.00           C  
ATOM    174  OD1 ASP    11      29.864  -1.232  -8.672  1.00  0.00           O  
ATOM    175  OD2 ASP    11      31.220  -2.252  -7.283  1.00  0.00           O  
ATOM    176  C   ASP    11      28.684  -3.442  -6.093  1.00  0.00           C  
ATOM    177  O   ASP    11      27.545  -3.607  -6.522  1.00  0.00           O  
ATOM    178  N   LYS    12      29.638  -4.378  -6.160  1.00  0.00           N  
ATOM    179  H   LYS    12      30.562  -4.029  -5.939  1.00  0.00           H  
ATOM    180  CA  LYS    12      29.502  -5.818  -6.423  1.00  0.00           C  
ATOM    181  HA  LYS    12      29.641  -6.001  -7.484  1.00  0.00           H  
ATOM    182  CB  LYS    12      30.664  -6.488  -5.653  1.00  0.00           C  
ATOM    183  HB2 LYS    12      31.592  -6.129  -6.101  1.00  0.00           H  
ATOM    184  HB3 LYS    12      30.658  -6.130  -4.621  1.00  0.00           H  
ATOM    185  CG  LYS    12      30.748  -8.025  -5.623  1.00  0.00           C  
ATOM    186  HG2 LYS    12      30.556  -8.430  -6.617  1.00  0.00           H  
ATOM    187  HG3 LYS    12      31.765  -8.293  -5.332  1.00  0.00           H  
ATOM    188  CD  LYS    12      29.783  -8.648  -4.607  1.00  0.00           C  
ATOM    189  HD2 LYS    12      29.786  -8.064  -3.686  1.00  0.00           H  
ATOM    190  HD3 LYS    12      28.782  -8.633  -5.030  1.00  0.00           H  
ATOM    191  CE  LYS    12      30.134 -10.096  -4.261  1.00  0.00           C  
ATOM    192  HE2 LYS    12      30.330 -10.642  -5.189  1.00  0.00           H  
ATOM    193  HE3 LYS    12      31.028 -10.119  -3.634  1.00  0.00           H  
ATOM    194  NZ  LYS    12      28.995 -10.736  -3.571  1.00  0.00           N  
ATOM    195  HZ1 LYS    12      28.247 -10.867  -4.260  1.00  0.00           H  
ATOM    196  HZ2 LYS    12      29.240 -11.642  -3.184  1.00  0.00           H  
ATOM    197  HZ3 LYS    12      28.598 -10.144  -2.856  1.00  0.00           H  
ATOM    198  C   LYS    12      28.112  -6.372  -6.072  1.00  0.00           C  
ATOM    199  O   LYS    12      27.516  -7.036  -6.918  1.00  0.00           O  
ATOM    200  N   THR    13      27.602  -6.095  -4.869  1.00  0.00           N  
ATOM    201  H   THR    13      28.118  -5.458  -4.273  1.00  0.00           H  
ATOM    202  CA  THR    13      26.291  -6.575  -4.404  1.00  0.00           C  
ATOM    203  HA  THR    13      26.041  -7.477  -4.966  1.00  0.00           H  
ATOM    204  CB  THR    13      26.367  -6.993  -2.930  1.00  0.00           C  
ATOM    205  HB  THR    13      26.765  -6.169  -2.336  1.00  0.00           H  
ATOM    206  CG2 THR    13      25.033  -7.440  -2.338  1.00  0.00           C  
ATOM    207 HG21 THR    13      24.633  -8.268  -2.924  1.00  0.00           H  
ATOM    208 HG22 THR    13      25.182  -7.770  -1.310  1.00  0.00           H  
ATOM    209 HG23 THR    13      24.323  -6.615  -2.333  1.00  0.00           H  
ATOM    210  OG1 THR    13      27.229  -8.105  -2.837  1.00  0.00           O  
ATOM    211  HG1 THR    13      26.823  -8.806  -3.405  1.00  0.00           H  
ATOM    212  C   THR    13      25.177  -5.560  -4.680  1.00  0.00           C  
ATOM    213  O   THR    13      25.261  -4.380  -4.333  1.00  0.00           O  
ATOM    214  N   GLY    14      24.090  -6.040  -5.287  1.00  0.00           N  
ATOM    215  H   GLY    14      24.042  -7.047  -5.423  1.00  0.00           H  
ATOM    216  CA  GLY    14      23.100  -5.243  -6.013  1.00  0.00           C  
ATOM    217  HA2 GLY    14      23.566  -4.806  -6.895  1.00  0.00           H  
ATOM    218  HA3 GLY    14      22.328  -5.929  -6.333  1.00  0.00           H  
ATOM    219  C   GLY    14      22.384  -4.136  -5.245  1.00  0.00           C  
ATOM    220  O   GLY    14      22.031  -3.125  -5.850  1.00  0.00           O  
ATOM    221  N   PHE    15      22.252  -4.257  -3.920  1.00  0.00           N  
ATOM    222  H   PHE    15      22.561  -5.122  -3.502  1.00  0.00           H  
ATOM    223  CA  PHE    15      21.686  -3.220  -3.043  1.00  0.00           C  
ATOM    224  HA  PHE    15      20.638  -3.079  -3.308  1.00  0.00           H  
ATOM    225  CB  PHE    15      21.765  -3.720  -1.591  1.00  0.00           C  
ATOM    226  HB2 PHE    15      21.302  -4.707  -1.549  1.00  0.00           H  
ATOM    227  HB3 PHE    15      22.815  -3.847  -1.324  1.00  0.00           H  
ATOM    228  CG  PHE    15      21.085  -2.851  -0.539  1.00  0.00           C  
ATOM    229  CD1 PHE    15      19.692  -2.658  -0.579  1.00  0.00           C  
ATOM    230  HD1 PHE    15      19.117  -3.083  -1.382  1.00  0.00           H  
ATOM    231  CE1 PHE    15      19.029  -1.991   0.466  1.00  0.00           C  
ATOM    232  HE1 PHE    15      17.952  -1.909   0.462  1.00  0.00           H  
ATOM    233  CZ  PHE    15      19.758  -1.486   1.550  1.00  0.00           C  
ATOM    234  HZ  PHE    15      19.238  -1.019   2.376  1.00  0.00           H  
ATOM    235  CE2 PHE    15      21.154  -1.624   1.572  1.00  0.00           C  
ATOM    236  HE2 PHE    15      21.705  -1.242   2.413  1.00  0.00           H  
ATOM    237  CD2 PHE    15      21.817  -2.315   0.539  1.00  0.00           C  
ATOM    238  HD2 PHE    15      22.883  -2.474   0.595  1.00  0.00           H  
ATOM    239  C   PHE    15      22.380  -1.853  -3.186  1.00  0.00           C  
ATOM    240  O   PHE    15      21.764  -0.829  -2.915  1.00  0.00           O  
ATOM    241  N   VAL    16      23.642  -1.820  -3.632  1.00  0.00           N  
ATOM    242  H   VAL    16      24.106  -2.706  -3.812  1.00  0.00           H  
ATOM    243  CA  VAL    16      24.387  -0.587  -3.944  1.00  0.00           C  
ATOM    244  HA  VAL    16      24.159   0.172  -3.199  1.00  0.00           H  
ATOM    245  CB  VAL    16      25.902  -0.873  -3.899  1.00  0.00           C  
ATOM    246  HB  VAL    16      26.122  -1.560  -4.715  1.00  0.00           H  
ATOM    247  CG1 VAL    16      26.737   0.402  -4.088  1.00  0.00           C  
ATOM    248 HG11 VAL    16      26.410   1.170  -3.388  1.00  0.00           H  
ATOM    249 HG12 VAL    16      27.792   0.199  -3.906  1.00  0.00           H  
ATOM    250 HG13 VAL    16      26.634   0.777  -5.106  1.00  0.00           H  
ATOM    251  CG2 VAL    16      26.358  -1.532  -2.588  1.00  0.00           C  
ATOM    252 HG21 VAL    16      25.841  -2.476  -2.422  1.00  0.00           H  
ATOM    253 HG22 VAL    16      27.425  -1.748  -2.633  1.00  0.00           H  
ATOM    254 HG23 VAL    16      26.185  -0.861  -1.753  1.00  0.00           H  
ATOM    255  C   VAL    16      24.028   0.002  -5.321  1.00  0.00           C  
ATOM    256  O   VAL    16      24.063   1.218  -5.494  1.00  0.00           O  
ATOM    257  N   ARG    17      23.723  -0.851  -6.310  1.00  0.00           N  
ATOM    258  H   ARG    17      23.598  -1.823  -6.052  1.00  0.00           H  
ATOM    259  CA  ARG    17      23.619  -0.500  -7.743  1.00  0.00           C  
ATOM    260  HA  ARG    17      24.168   0.425  -7.926  1.00  0.00           H  
ATOM    261  CB  ARG    17      24.247  -1.627  -8.583  1.00  0.00           C  
ATOM    262  HB2 ARG    17      23.868  -2.589  -8.231  1.00  0.00           H  
ATOM    263  HB3 ARG    17      23.939  -1.508  -9.623  1.00  0.00           H  
ATOM    264  CG  ARG    17      25.784  -1.632  -8.551  1.00  0.00           C  
ATOM    265  HG2 ARG    17      26.161  -0.737  -9.048  1.00  0.00           H  
ATOM    266  HG3 ARG    17      26.136  -1.642  -7.520  1.00  0.00           H  
ATOM    267  CD  ARG    17      26.293  -2.883  -9.279  1.00  0.00           C  
ATOM    268  HD2 ARG    17      25.977  -3.747  -8.693  1.00  0.00           H  
ATOM    269  HD3 ARG    17      25.837  -2.941 -10.268  1.00  0.00           H  
ATOM    270  NE  ARG    17      27.760  -2.907  -9.424  1.00  0.00           N  
ATOM    271  HE  ARG    17      28.282  -2.047  -9.253  1.00  0.00           H  
ATOM    272  CZ  ARG    17      28.516  -3.981  -9.543  1.00  0.00           C  
ATOM    273  NH1 ARG    17      28.025  -5.182  -9.677  1.00  0.00           N  
ATOM    274 HH11 ARG    17      27.017  -5.301  -9.617  1.00  0.00           H  
ATOM    275 HH12 ARG    17      28.610  -5.989  -9.644  1.00  0.00           H  
ATOM    276  NH2 ARG    17      29.809  -3.852  -9.524  1.00  0.00           N  
ATOM    277 HH21 ARG    17      30.170  -2.925  -9.264  1.00  0.00           H  
ATOM    278 HH22 ARG    17      30.423  -4.634  -9.529  1.00  0.00           H  
ATOM    279  C   ARG    17      22.196  -0.230  -8.242  1.00  0.00           C  
ATOM    280  O   ARG    17      22.037   0.500  -9.219  1.00  0.00           O  
ATOM    281  N   VAL    18      21.170  -0.842  -7.649  1.00  0.00           N  
ATOM    282  H   VAL    18      21.364  -1.452  -6.864  1.00  0.00           H  
ATOM    283  CA  VAL    18      19.767  -0.629  -8.063  1.00  0.00           C  
ATOM    284  HA  VAL    18      19.758  -0.558  -9.150  1.00  0.00           H  
ATOM    285  CB  VAL    18      18.863  -1.821  -7.680  1.00  0.00           C  
ATOM    286  HB  VAL    18      17.872  -1.632  -8.092  1.00  0.00           H  
ATOM    287  CG1 VAL    18      19.365  -3.120  -8.320  1.00  0.00           C  
ATOM    288 HG11 VAL    18      20.294  -3.443  -7.850  1.00  0.00           H  
ATOM    289 HG12 VAL    18      18.622  -3.905  -8.182  1.00  0.00           H  
ATOM    290 HG13 VAL    18      19.536  -2.980  -9.386  1.00  0.00           H  
ATOM    291  CG2 VAL    18      18.688  -2.015  -6.170  1.00  0.00           C  
ATOM    292 HG21 VAL    18      18.207  -1.142  -5.730  1.00  0.00           H  
ATOM    293 HG22 VAL    18      18.059  -2.887  -5.989  1.00  0.00           H  
ATOM    294 HG23 VAL    18      19.653  -2.169  -5.689  1.00  0.00           H  
ATOM    295  C   VAL    18      19.199   0.691  -7.512  1.00  0.00           C  
ATOM    296  O   VAL    18      19.654   1.162  -6.471  1.00  0.00           O  
ATOM    297  N   PRO    19      18.167   1.297  -8.135  1.00  0.00           N  
ATOM    298  CD  PRO    19      17.640   1.002  -9.457  1.00  0.00           C  
ATOM    299  HD2 PRO    19      17.618  -0.064  -9.653  1.00  0.00           H  
ATOM    300  HD3 PRO    19      18.251   1.506 -10.208  1.00  0.00           H  
ATOM    301  CG  PRO    19      16.223   1.570  -9.478  1.00  0.00           C  
ATOM    302  HG2 PRO    19      15.525   0.839  -9.067  1.00  0.00           H  
ATOM    303  HG3 PRO    19      15.920   1.866 -10.483  1.00  0.00           H  
ATOM    304  CB  PRO    19      16.335   2.772  -8.538  1.00  0.00           C  
ATOM    305  HB2 PRO    19      15.369   3.040  -8.107  1.00  0.00           H  
ATOM    306  HB3 PRO    19      16.750   3.619  -9.086  1.00  0.00           H  
ATOM    307  CA  PRO    19      17.343   2.312  -7.476  1.00  0.00           C  
ATOM    308  HA  PRO    19      17.963   3.158  -7.176  1.00  0.00           H  
ATOM    309  C   PRO    19      16.670   1.707  -6.230  1.00  0.00           C  
ATOM    310  O   PRO    19      15.732   0.919  -6.338  1.00  0.00           O  
ATOM    311  N   ILE    20      17.177   2.058  -5.044  1.00  0.00           N  
ATOM    312  H   ILE    20      17.992   2.651  -5.077  1.00  0.00           H  
ATOM    313  CA  ILE    20      16.935   1.364  -3.762  1.00  0.00           C  
ATOM    314  HA  ILE    20      16.933   0.297  -3.993  1.00  0.00           H  
ATOM    315  CB  ILE    20      18.100   1.597  -2.752  1.00  0.00           C  
ATOM    316  HB  ILE    20      17.930   2.552  -2.250  1.00  0.00           H  
ATOM    317  CG2 ILE    20      18.086   0.471  -1.696  1.00  0.00           C  
ATOM    318 HG21 ILE    20      18.350  -0.478  -2.165  1.00  0.00           H  
ATOM    319 HG22 ILE    20      18.803   0.673  -0.904  1.00  0.00           H  
ATOM    320 HG23 ILE    20      17.105   0.373  -1.233  1.00  0.00           H  
ATOM    321  CG1 ILE    20      19.500   1.672  -3.410  1.00  0.00           C  
ATOM    322 HG12 ILE    20      19.741   0.707  -3.858  1.00  0.00           H  
ATOM    323 HG13 ILE    20      19.500   2.426  -4.194  1.00  0.00           H  
ATOM    324  CD1 ILE    20      20.633   2.081  -2.466  1.00  0.00           C  
ATOM    325 HD11 ILE    20      20.769   1.335  -1.687  1.00  0.00           H  
ATOM    326 HD12 ILE    20      21.561   2.156  -3.035  1.00  0.00           H  
ATOM    327 HD13 ILE    20      20.412   3.052  -2.022  1.00  0.00           H  
ATOM    328  C   ILE    20      15.546   1.670  -3.153  1.00  0.00           C  
ATOM    329  O   ILE    20      15.422   2.075  -1.995  1.00  0.00           O  
ATOM    330  N   LYS    21      14.470   1.512  -3.932  1.00  0.00           N  
ATOM    331  H   LYS    21      14.627   1.165  -4.875  1.00  0.00           H  
ATOM    332  CA  LYS    21      13.093   1.606  -3.428  1.00  0.00           C  
ATOM    333  HA  LYS    21      13.026   2.505  -2.814  1.00  0.00           H  
ATOM    334  CB  LYS    21      12.086   1.780  -4.588  1.00  0.00           C  
ATOM    335  HB2 LYS    21      11.104   1.984  -4.164  1.00  0.00           H  
ATOM    336  HB3 LYS    21      12.374   2.681  -5.133  1.00  0.00           H  
ATOM    337  CG  LYS    21      11.970   0.633  -5.621  1.00  0.00           C  
ATOM    338  HG2 LYS    21      12.090   1.069  -6.613  1.00  0.00           H  
ATOM    339  HG3 LYS    21      12.782  -0.084  -5.495  1.00  0.00           H  
ATOM    340  CD  LYS    21      10.614  -0.107  -5.612  1.00  0.00           C  
ATOM    341  HD2 LYS    21       9.808   0.625  -5.693  1.00  0.00           H  
ATOM    342  HD3 LYS    21      10.580  -0.761  -6.485  1.00  0.00           H  
ATOM    343  CE  LYS    21      10.421  -0.957  -4.351  1.00  0.00           C  
ATOM    344  HE2 LYS    21      11.232  -1.693  -4.311  1.00  0.00           H  
ATOM    345  HE3 LYS    21      10.530  -0.309  -3.477  1.00  0.00           H  
ATOM    346  NZ  LYS    21       9.110  -1.643  -4.291  1.00  0.00           N  
ATOM    347  HZ1 LYS    21       8.971  -2.225  -5.105  1.00  0.00           H  
ATOM    348  HZ2 LYS    21       9.074  -2.242  -3.470  1.00  0.00           H  
ATOM    349  HZ3 LYS    21       8.362  -0.968  -4.214  1.00  0.00           H  
ATOM    350  C   LYS    21      12.796   0.411  -2.519  1.00  0.00           C  
ATOM    351  O   LYS    21      12.834  -0.725  -2.975  1.00  0.00           O  
ATOM    352  N   HIE    22      12.486   0.670  -1.248  1.00  0.00           N  
ATOM    353  H   HIE    22      12.500   1.638  -0.976  1.00  0.00           H  
ATOM    354  CA  HIE    22      11.939  -0.298  -0.274  1.00  0.00           C  
ATOM    355  HA  HIE    22      12.099   0.120   0.718  1.00  0.00           H  
ATOM    356  CB  HIE    22      10.418  -0.456  -0.461  1.00  0.00           C  
ATOM    357  HB2 HIE    22      10.233  -1.163  -1.270  1.00  0.00           H  
ATOM    358  HB3 HIE    22      10.016  -0.881   0.457  1.00  0.00           H  
ATOM    359  CG  HIE    22       9.646   0.799  -0.771  1.00  0.00           C  
ATOM    360  ND1 HIE    22       9.497   1.369  -2.040  1.00  0.00           N  
ATOM    361  CE1 HIE    22       8.738   2.460  -1.855  1.00  0.00           C  
ATOM    362  HE1 HIE    22       8.436   3.137  -2.644  1.00  0.00           H  
ATOM    363  NE2 HIE    22       8.397   2.588  -0.561  1.00  0.00           N  
ATOM    364  HE2 HIE    22       7.811   3.315  -0.173  1.00  0.00           H  
ATOM    365  CD2 HIE    22       8.958   1.544   0.138  1.00  0.00           C  
ATOM    366  HD2 HIE    22       8.864   1.327   1.196  1.00  0.00           H  
ATOM    367  C   HIE    22      12.623  -1.682  -0.228  1.00  0.00           C  
ATOM    368  O   HIE    22      11.961  -2.684   0.034  1.00  0.00           O  
ATOM    369  N   PHE    23      13.919  -1.779  -0.530  1.00  0.00           N  
ATOM    370  H   PHE    23      14.437  -0.929  -0.683  1.00  0.00           H  
ATOM    371  CA  PHE    23      14.637  -3.056  -0.658  1.00  0.00           C  
ATOM    372  HA  PHE    23      13.936  -3.792  -1.053  1.00  0.00           H  
ATOM    373  CB  PHE    23      15.756  -2.870  -1.701  1.00  0.00           C  
ATOM    374  HB2 PHE    23      15.334  -2.320  -2.545  1.00  0.00           H  
ATOM    375  HB3 PHE    23      16.530  -2.237  -1.271  1.00  0.00           H  
ATOM    376  CG  PHE    23      16.417  -4.109  -2.291  1.00  0.00           C  
ATOM    377  CD1 PHE    23      15.971  -5.417  -2.010  1.00  0.00           C  
ATOM    378  HD1 PHE    23      15.153  -5.596  -1.334  1.00  0.00           H  
ATOM    379  CE1 PHE    23      16.587  -6.523  -2.620  1.00  0.00           C  
ATOM    380  HE1 PHE    23      16.229  -7.522  -2.405  1.00  0.00           H  
ATOM    381  CZ  PHE    23      17.668  -6.335  -3.495  1.00  0.00           C  
ATOM    382  HZ  PHE    23      18.142  -7.190  -3.953  1.00  0.00           H  
ATOM    383  CE2 PHE    23      18.119  -5.036  -3.782  1.00  0.00           C  
ATOM    384  HE2 PHE    23      18.941  -4.890  -4.467  1.00  0.00           H  
ATOM    385  CD2 PHE    23      17.482  -3.929  -3.196  1.00  0.00           C  
ATOM    386  HD2 PHE    23      17.818  -2.931  -3.438  1.00  0.00           H  
ATOM    387  C   PHE    23      15.083  -3.560   0.733  1.00  0.00           C  
ATOM    388  O   PHE    23      16.255  -3.815   0.987  1.00  0.00           O  
ATOM    389  N   ASP    24      14.138  -3.544   1.676  1.00  0.00           N  
ATOM    390  H   ASP    24      13.185  -3.393   1.363  1.00  0.00           H  
ATOM    391  CA  ASP    24      14.359  -3.426   3.117  1.00  0.00           C  
ATOM    392  HA  ASP    24      15.093  -4.159   3.443  1.00  0.00           H  
ATOM    393  CB  ASP    24      14.917  -2.016   3.403  1.00  0.00           C  
ATOM    394  HB2 ASP    24      15.008  -1.855   4.477  1.00  0.00           H  
ATOM    395  HB3 ASP    24      15.928  -1.949   2.994  1.00  0.00           H  
ATOM    396  CG  ASP    24      14.058  -0.900   2.808  1.00  0.00           C  
ATOM    397  OD1 ASP    24      12.837  -0.809   3.076  1.00  0.00           O  
ATOM    398  OD2 ASP    24      14.609  -0.043   2.086  1.00  0.00           O  
ATOM    399  C   ASP    24      13.046  -3.661   3.896  1.00  0.00           C  
ATOM    400  O   ASP    24      12.019  -4.065   3.335  1.00  0.00           O  
ATOM    401  N   CYS    25      13.052  -3.367   5.200  1.00  0.00           N  
ATOM    402  H   CYS    25      13.906  -3.016   5.609  1.00  0.00           H  
ATOM    403  CA  CYS    25      11.902  -3.517   6.090  1.00  0.00           C  
ATOM    404  HA  CYS    25      11.673  -4.581   6.180  1.00  0.00           H  
ATOM    405  CB  CYS    25      12.275  -2.981   7.481  1.00  0.00           C  
ATOM    406  HB2 CYS    25      12.401  -1.898   7.430  1.00  0.00           H  
ATOM    407  HB3 CYS    25      11.466  -3.211   8.176  1.00  0.00           H  
ATOM    408  SG  CYS    25      13.816  -3.719   8.094  1.00  0.00           S  
ATOM    409  HG  CYS    25      13.476  -5.000   7.864  1.00  0.00           H  
ATOM    410  C   CYS    25      10.627  -2.807   5.594  1.00  0.00           C  
ATOM    411  O   CYS    25       9.532  -3.275   5.895  1.00  0.00           O  
ATOM    412  N   THR    26      10.729  -1.716   4.822  1.00  0.00           N  
ATOM    413  H   THR    26      11.658  -1.424   4.521  1.00  0.00           H  
ATOM    414  CA  THR    26       9.562  -0.943   4.336  1.00  0.00           C  
ATOM    415  HA  THR    26       8.844  -0.914   5.156  1.00  0.00           H  
ATOM    416  CB  THR    26       9.909   0.523   4.026  1.00  0.00           C  
ATOM    417  HB  THR    26       8.981   1.049   3.797  1.00  0.00           H  
ATOM    418  CG2 THR    26      10.548   1.236   5.217  1.00  0.00           C  
ATOM    419 HG21 THR    26      11.510   0.789   5.464  1.00  0.00           H  
ATOM    420 HG22 THR    26      10.688   2.292   4.989  1.00  0.00           H  
ATOM    421 HG23 THR    26       9.892   1.157   6.084  1.00  0.00           H  
ATOM    422  OG1 THR    26      10.768   0.668   2.917  1.00  0.00           O  
ATOM    423  HG1 THR    26      11.490  -0.009   3.008  1.00  0.00           H  
ATOM    424  C   THR    26       8.793  -1.591   3.174  1.00  0.00           C  
ATOM    425  O   THR    26       7.863  -0.984   2.644  1.00  0.00           O  
ATOM    426  N   MET    27       9.136  -2.827   2.801  1.00  0.00           N  
ATOM    427  H   MET    27       9.969  -3.217   3.222  1.00  0.00           H  
ATOM    428  CA  MET    27       8.310  -3.704   1.953  1.00  0.00           C  
ATOM    429  HA  MET    27       7.257  -3.446   2.088  1.00  0.00           H  
ATOM    430  CB  MET    27       8.682  -3.465   0.482  1.00  0.00           C  
ATOM    431  HB2 MET    27       8.442  -2.433   0.230  1.00  0.00           H  
ATOM    432  HB3 MET    27       9.750  -3.621   0.377  1.00  0.00           H  
ATOM    433  CG  MET    27       7.979  -4.364  -0.536  1.00  0.00           C  
ATOM    434  HG2 MET    27       8.218  -5.403  -0.318  1.00  0.00           H  
ATOM    435  HG3 MET    27       6.901  -4.226  -0.437  1.00  0.00           H  
ATOM    436  SD  MET    27       8.454  -4.017  -2.258  1.00  0.00           S  
ATOM    437  CE  MET    27      10.064  -4.858  -2.311  1.00  0.00           C  
ATOM    438  HE1 MET    27       9.926  -5.923  -2.120  1.00  0.00           H  
ATOM    439  HE2 MET    27      10.518  -4.739  -3.294  1.00  0.00           H  
ATOM    440  HE3 MET    27      10.734  -4.446  -1.555  1.00  0.00           H  
ATOM    441  C   MET    27       8.466  -5.179   2.343  1.00  0.00           C  
ATOM    442  O   MET    27       7.476  -5.902   2.440  1.00  0.00           O  
ATOM    443  N   LEU    28       9.698  -5.623   2.609  1.00  0.00           N  
ATOM    444  H   LEU    28      10.476  -4.974   2.536  1.00  0.00           H  
ATOM    445  CA  LEU    28      10.032  -7.018   2.924  1.00  0.00           C  
ATOM    446  HA  LEU    28       9.431  -7.674   2.291  1.00  0.00           H  
ATOM    447  CB  LEU    28      11.519  -7.262   2.584  1.00  0.00           C  
ATOM    448  HB2 LEU    28      12.133  -6.755   3.330  1.00  0.00           H  
ATOM    449  HB3 LEU    28      11.721  -8.331   2.663  1.00  0.00           H  
ATOM    450  CG  LEU    28      11.955  -6.773   1.184  1.00  0.00           C  
ATOM    451  HG  LEU    28      11.814  -5.695   1.107  1.00  0.00           H  
ATOM    452  CD1 LEU    28      13.431  -7.062   0.957  1.00  0.00           C  
ATOM    453 HD11 LEU    28      13.611  -8.134   1.034  1.00  0.00           H  
ATOM    454 HD12 LEU    28      13.717  -6.747  -0.045  1.00  0.00           H  
ATOM    455 HD13 LEU    28      14.033  -6.521   1.682  1.00  0.00           H  
ATOM    456  CD2 LEU    28      11.184  -7.441   0.050  1.00  0.00           C  
ATOM    457 HD21 LEU    28      10.114  -7.267   0.141  1.00  0.00           H  
ATOM    458 HD22 LEU    28      11.529  -7.033  -0.899  1.00  0.00           H  
ATOM    459 HD23 LEU    28      11.388  -8.511   0.036  1.00  0.00           H  
ATOM    460  C   LEU    28       9.706  -7.405   4.381  1.00  0.00           C  
ATOM    461  O   LEU    28       9.622  -8.589   4.695  1.00  0.00           O  
ATOM    462  N   THR    29       9.476  -6.413   5.255  1.00  0.00           N  
ATOM    463  H   THR    29       9.554  -5.475   4.889  1.00  0.00           H  
ATOM    464  CA  THR    29       9.054  -6.503   6.675  1.00  0.00           C  
ATOM    465  HA  THR    29       8.966  -5.477   7.029  1.00  0.00           H  
ATOM    466  CB  THR    29       7.634  -7.086   6.788  1.00  0.00           C  
ATOM    467  HB  THR    29       7.631  -8.127   6.466  1.00  0.00           H  
ATOM    468  CG2 THR    29       7.038  -6.983   8.193  1.00  0.00           C  
ATOM    469 HG21 THR    29       7.027  -5.942   8.516  1.00  0.00           H  
ATOM    470 HG22 THR    29       6.018  -7.368   8.177  1.00  0.00           H  
ATOM    471 HG23 THR    29       7.620  -7.576   8.897  1.00  0.00           H  
ATOM    472  OG1 THR    29       6.770  -6.343   5.956  1.00  0.00           O  
ATOM    473  HG1 THR    29       7.048  -6.486   5.047  1.00  0.00           H  
ATOM    474  C   THR    29      10.049  -7.162   7.650  1.00  0.00           C  
ATOM    475  O   THR    29      10.196  -6.679   8.777  1.00  0.00           O  
ATOM    476  N   LEU    30      10.798  -8.183   7.226  1.00  0.00           N  
ATOM    477  H   LEU    30      10.591  -8.553   6.306  1.00  0.00           H  
ATOM    478  CA  LEU    30      11.906  -8.790   7.976  1.00  0.00           C  
ATOM    479  HA  LEU    30      11.504  -9.134   8.929  1.00  0.00           H  
ATOM    480  CB  LEU    30      12.379 -10.034   7.194  1.00  0.00           C  
ATOM    481  HB2 LEU    30      11.550 -10.742   7.150  1.00  0.00           H  
ATOM    482  HB3 LEU    30      12.590  -9.730   6.169  1.00  0.00           H  
ATOM    483  CG  LEU    30      13.616 -10.775   7.742  1.00  0.00           C  
ATOM    484  HG  LEU    30      14.450 -10.083   7.830  1.00  0.00           H  
ATOM    485  CD1 LEU    30      13.371 -11.415   9.109  1.00  0.00           C  
ATOM    486 HD11 LEU    30      12.547 -12.126   9.044  1.00  0.00           H  
ATOM    487 HD12 LEU    30      14.270 -11.939   9.435  1.00  0.00           H  
ATOM    488 HD13 LEU    30      13.124 -10.659   9.848  1.00  0.00           H  
ATOM    489  CD2 LEU    30      14.016 -11.886   6.771  1.00  0.00           C  
ATOM    490 HD21 LEU    30      14.224 -11.464   5.788  1.00  0.00           H  
ATOM    491 HD22 LEU    30      14.916 -12.385   7.131  1.00  0.00           H  
ATOM    492 HD23 LEU    30      13.212 -12.617   6.681  1.00  0.00           H  
ATOM    493  C   LEU    30      13.011  -7.752   8.290  1.00  0.00           C  
ATOM    494  O   LEU    30      13.164  -6.750   7.591  1.00  0.00           O  
ATOM    495  N   ALA    31      13.732  -7.947   9.398  1.00  0.00           N  
ATOM    496  H   ALA    31      13.621  -8.820   9.885  1.00  0.00           H  
ATOM    497  CA  ALA    31      14.556  -6.917  10.037  1.00  0.00           C  
ATOM    498  HA  ALA    31      13.991  -5.985  10.007  1.00  0.00           H  
ATOM    499  CB  ALA    31      14.726  -7.296  11.516  1.00  0.00           C  
ATOM    500  HB1 ALA    31      15.300  -8.220  11.598  1.00  0.00           H  
ATOM    501  HB2 ALA    31      15.261  -6.502  12.039  1.00  0.00           H  
ATOM    502  HB3 ALA    31      13.750  -7.430  11.983  1.00  0.00           H  
ATOM    503  C   ALA    31      15.929  -6.638   9.377  1.00  0.00           C  
ATOM    504  O   ALA    31      16.602  -7.533   8.861  1.00  0.00           O  
ATOM    505  N   LEU    32      16.378  -5.383   9.493  1.00  0.00           N  
ATOM    506  H   LEU    32      15.752  -4.704   9.894  1.00  0.00           H  
ATOM    507  CA  LEU    32      17.784  -4.972   9.373  1.00  0.00           C  
ATOM    508  HA  LEU    32      18.259  -5.606   8.632  1.00  0.00           H  
ATOM    509  CB  LEU    32      17.846  -3.509   8.889  1.00  0.00           C  
ATOM    510  HB2 LEU    32      17.090  -2.934   9.426  1.00  0.00           H  
ATOM    511  HB3 LEU    32      18.818  -3.079   9.139  1.00  0.00           H  
ATOM    512  CG  LEU    32      17.622  -3.375   7.371  1.00  0.00           C  
ATOM    513  HG  LEU    32      16.861  -4.083   7.043  1.00  0.00           H  
ATOM    514  CD1 LEU    32      17.152  -1.966   7.015  1.00  0.00           C  
ATOM    515 HD11 LEU    32      17.883  -1.227   7.343  1.00  0.00           H  
ATOM    516 HD12 LEU    32      17.027  -1.893   5.935  1.00  0.00           H  
ATOM    517 HD13 LEU    32      16.192  -1.763   7.490  1.00  0.00           H  
ATOM    518  CD2 LEU    32      18.920  -3.634   6.604  1.00  0.00           C  
ATOM    519 HD21 LEU    32      19.313  -4.612   6.867  1.00  0.00           H  
ATOM    520 HD22 LEU    32      18.721  -3.621   5.532  1.00  0.00           H  
ATOM    521 HD23 LEU    32      19.662  -2.874   6.844  1.00  0.00           H  
ATOM    522  C   LEU    32      18.530  -5.147  10.718  1.00  0.00           C  
ATOM    523  O   LEU    32      17.879  -5.085  11.765  1.00  0.00           O  
ATOM    524  N   PRO    33      19.867  -5.339  10.724  1.00  0.00           N  
ATOM    525  CD  PRO    33      20.725  -5.543   9.564  1.00  0.00           C  
ATOM    526  HD2 PRO    33      21.123  -4.585   9.232  1.00  0.00           H  
ATOM    527  HD3 PRO    33      20.218  -6.041   8.742  1.00  0.00           H  
ATOM    528  CG  PRO    33      21.854  -6.435  10.060  1.00  0.00           C  
ATOM    529  HG2 PRO    33      22.752  -6.323   9.453  1.00  0.00           H  
ATOM    530  HG3 PRO    33      21.524  -7.474  10.071  1.00  0.00           H  
ATOM    531  CB  PRO    33      22.056  -5.944  11.490  1.00  0.00           C  
ATOM    532  HB2 PRO    33      22.709  -5.075  11.483  1.00  0.00           H  
ATOM    533  HB3 PRO    33      22.478  -6.726  12.121  1.00  0.00           H  
ATOM    534  CA  PRO    33      20.656  -5.527  11.950  1.00  0.00           C  
ATOM    535  HA  PRO    33      20.219  -6.351  12.516  1.00  0.00           H  
ATOM    536  C   PRO    33      20.724  -4.290  12.866  1.00  0.00           C  
ATOM    537  O   PRO    33      20.316  -3.192  12.483  1.00  0.00           O  
ATOM    538  N   THR    34      21.236  -4.498  14.086  1.00  0.00           N  
ATOM    539  H   THR    34      21.606  -5.435  14.241  1.00  0.00           H  
ATOM    540  CA  THR    34      21.406  -3.588  15.248  1.00  0.00           C  
ATOM    541  HA  THR    34      21.670  -4.242  16.078  1.00  0.00           H  
ATOM    542  CB  THR    34      22.592  -2.615  15.109  1.00  0.00           C  
ATOM    543  HB  THR    34      22.679  -2.055  16.040  1.00  0.00           H  
ATOM    544  CG2 THR    34      23.922  -3.323  14.891  1.00  0.00           C  
ATOM    545 HG21 THR    34      23.856  -4.022  14.060  1.00  0.00           H  
ATOM    546 HG22 THR    34      24.694  -2.583  14.690  1.00  0.00           H  
ATOM    547 HG23 THR    34      24.183  -3.874  15.792  1.00  0.00           H  
ATOM    548  OG1 THR    34      22.430  -1.680  14.074  1.00  0.00           O  
ATOM    549  HG1 THR    34      23.244  -1.166  14.034  1.00  0.00           H  
ATOM    550  C   THR    34      20.164  -2.839  15.741  1.00  0.00           C  
ATOM    551  O   THR    34      20.142  -2.403  16.893  1.00  0.00           O  
ATOM    552  N   PHE    35      19.114  -2.717  14.928  1.00  0.00           N  
ATOM    553  H   PHE    35      19.257  -3.052  13.981  1.00  0.00           H  
ATOM    554  CA  PHE    35      17.797  -2.140  15.235  1.00  0.00           C  
ATOM    555  HA  PHE    35      17.232  -2.199  14.305  1.00  0.00           H  
ATOM    556  CB  PHE    35      17.055  -3.014  16.255  1.00  0.00           C  
ATOM    557  HB2 PHE    35      17.393  -2.730  17.248  1.00  0.00           H  
ATOM    558  HB3 PHE    35      15.999  -2.779  16.191  1.00  0.00           H  
ATOM    559  CG  PHE    35      17.234  -4.514  16.088  1.00  0.00           C  
ATOM    560  CD1 PHE    35      17.657  -5.298  17.178  1.00  0.00           C  
ATOM    561  HD1 PHE    35      17.822  -4.852  18.145  1.00  0.00           H  
ATOM    562  CE1 PHE    35      17.922  -6.665  17.006  1.00  0.00           C  
ATOM    563  HE1 PHE    35      18.282  -7.252  17.841  1.00  0.00           H  
ATOM    564  CZ  PHE    35      17.763  -7.259  15.743  1.00  0.00           C  
ATOM    565  HZ  PHE    35      18.004  -8.304  15.602  1.00  0.00           H  
ATOM    566  CE2 PHE    35      17.316  -6.489  14.658  1.00  0.00           C  
ATOM    567  HE2 PHE    35      17.216  -6.941  13.680  1.00  0.00           H  
ATOM    568  CD2 PHE    35      17.045  -5.121  14.831  1.00  0.00           C  
ATOM    569  HD2 PHE    35      16.737  -4.532  13.979  1.00  0.00           H  
ATOM    570  C   PHE    35      17.783  -0.643  15.604  1.00  0.00           C  
ATOM    571  O   PHE    35      16.722  -0.084  15.878  1.00  0.00           O  
ATOM    572  N   ASP    36      18.946   0.004  15.565  1.00  0.00           N  
ATOM    573  H   ASP    36      19.785  -0.561  15.530  1.00  0.00           H  
ATOM    574  CA  ASP    36      19.156   1.455  15.491  1.00  0.00           C  
ATOM    575  HA  ASP    36      18.196   1.955  15.363  1.00  0.00           H  
ATOM    576  CB  ASP    36      19.788   1.946  16.805  1.00  0.00           C  
ATOM    577  HB2 ASP    36      19.927   3.027  16.751  1.00  0.00           H  
ATOM    578  HB3 ASP    36      19.086   1.748  17.617  1.00  0.00           H  
ATOM    579  CG  ASP    36      21.131   1.292  17.157  1.00  0.00           C  
ATOM    580  OD1 ASP    36      21.630   1.533  18.273  1.00  0.00           O  
ATOM    581  OD2 ASP    36      21.674   0.462  16.389  1.00  0.00           O  
ATOM    582  C   ASP    36      20.034   1.846  14.281  1.00  0.00           C  
ATOM    583  O   ASP    36      20.240   3.029  14.026  1.00  0.00           O  
ATOM    584  N   VAL    37      20.553   0.855  13.539  1.00  0.00           N  
ATOM    585  H   VAL    37      20.347  -0.091  13.823  1.00  0.00           H  
ATOM    586  CA  VAL    37      21.509   0.995  12.426  1.00  0.00           C  
ATOM    587  HA  VAL    37      21.811  -0.028  12.204  1.00  0.00           H  
ATOM    588  CB  VAL    37      20.858   1.519  11.122  1.00  0.00           C  
ATOM    589  HB  VAL    37      20.904   2.609  11.101  1.00  0.00           H  
ATOM    590  CG1 VAL    37      21.593   0.955   9.897  1.00  0.00           C  
ATOM    591 HG11 VAL    37      21.567  -0.135   9.913  1.00  0.00           H  
ATOM    592 HG12 VAL    37      21.111   1.303   8.986  1.00  0.00           H  
ATOM    593 HG13 VAL    37      22.629   1.285   9.896  1.00  0.00           H  
ATOM    594  CG2 VAL    37      19.386   1.099  10.954  1.00  0.00           C  
ATOM    595 HG21 VAL    37      18.773   1.572  11.720  1.00  0.00           H  
ATOM    596 HG22 VAL    37      19.012   1.423   9.983  1.00  0.00           H  
ATOM    597 HG23 VAL    37      19.295   0.014  11.032  1.00  0.00           H  
ATOM    598  C   VAL    37      22.821   1.698  12.836  1.00  0.00           C  
ATOM    599  O   VAL    37      23.526   2.291  12.019  1.00  0.00           O  
ATOM    600  N   SER    38      23.186   1.596  14.121  1.00  0.00           N  
ATOM    601  H   SER    38      22.541   1.127  14.750  1.00  0.00           H  
ATOM    602  CA  SER    38      24.509   1.968  14.650  1.00  0.00           C  
ATOM    603  HA  SER    38      24.682   3.022  14.433  1.00  0.00           H  
ATOM    604  CB  SER    38      24.543   1.773  16.172  1.00  0.00           C  
ATOM    605  HB2 SER    38      25.531   2.034  16.553  1.00  0.00           H  
ATOM    606  HB3 SER    38      23.806   2.428  16.640  1.00  0.00           H  
ATOM    607  OG  SER    38      24.255   0.430  16.507  1.00  0.00           O  
ATOM    608  HG  SER    38      23.269   0.366  16.482  1.00  0.00           H  
ATOM    609  C   SER    38      25.635   1.149  13.999  1.00  0.00           C  
ATOM    610  O   SER    38      25.387   0.075  13.447  1.00  0.00           O  
ATOM    611  N   LYS    39      26.889   1.635  14.071  1.00  0.00           N  
ATOM    612  H   LYS    39      27.014   2.505  14.567  1.00  0.00           H  
ATOM    613  CA  LYS    39      28.086   1.047  13.421  1.00  0.00           C  
ATOM    614  HA  LYS    39      27.788   0.770  12.409  1.00  0.00           H  
ATOM    615  CB  LYS    39      29.209   2.094  13.278  1.00  0.00           C  
ATOM    616  HB2 LYS    39      29.460   2.509  14.256  1.00  0.00           H  
ATOM    617  HB3 LYS    39      30.089   1.582  12.890  1.00  0.00           H  
ATOM    618  CG  LYS    39      28.830   3.235  12.311  1.00  0.00           C  
ATOM    619  HG2 LYS    39      28.360   2.816  11.419  1.00  0.00           H  
ATOM    620  HG3 LYS    39      28.105   3.884  12.803  1.00  0.00           H  
ATOM    621  CD  LYS    39      30.036   4.085  11.871  1.00  0.00           C  
ATOM    622  HD2 LYS    39      29.669   4.966  11.341  1.00  0.00           H  
ATOM    623  HD3 LYS    39      30.577   4.422  12.757  1.00  0.00           H  
ATOM    624  CE  LYS    39      30.960   3.288  10.934  1.00  0.00           C  
ATOM    625  HE2 LYS    39      31.186   2.321  11.390  1.00  0.00           H  
ATOM    626  HE3 LYS    39      30.434   3.086   9.995  1.00  0.00           H  
ATOM    627  NZ  LYS    39      32.244   3.973  10.656  1.00  0.00           N  
ATOM    628  HZ1 LYS    39      32.775   4.153  11.507  1.00  0.00           H  
ATOM    629  HZ2 LYS    39      32.841   3.327  10.136  1.00  0.00           H  
ATOM    630  HZ3 LYS    39      32.132   4.826  10.132  1.00  0.00           H  
ATOM    631  C   LYS    39      28.577  -0.275  14.051  1.00  0.00           C  
ATOM    632  O   LYS    39      29.712  -0.404  14.515  1.00  0.00           O  
ATOM    633  N   MET    40      27.686  -1.260  14.014  1.00  0.00           N  
ATOM    634  H   MET    40      26.749  -0.985  13.752  1.00  0.00           H  
ATOM    635  CA  MET    40      27.894  -2.691  14.247  1.00  0.00           C  
ATOM    636  HA  MET    40      28.930  -2.928  14.014  1.00  0.00           H  
ATOM    637  CB  MET    40      27.620  -3.067  15.726  1.00  0.00           C  
ATOM    638  HB2 MET    40      26.558  -3.262  15.848  1.00  0.00           H  
ATOM    639  HB3 MET    40      28.152  -3.993  15.947  1.00  0.00           H  
ATOM    640  CG  MET    40      28.022  -2.012  16.773  1.00  0.00           C  
ATOM    641  HG2 MET    40      29.076  -1.780  16.641  1.00  0.00           H  
ATOM    642  HG3 MET    40      27.450  -1.101  16.599  1.00  0.00           H  
ATOM    643  SD  MET    40      27.785  -2.482  18.508  1.00  0.00           S  
ATOM    644  CE  MET    40      25.975  -2.487  18.621  1.00  0.00           C  
ATOM    645  HE1 MET    40      25.558  -3.223  17.935  1.00  0.00           H  
ATOM    646  HE2 MET    40      25.677  -2.748  19.637  1.00  0.00           H  
ATOM    647  HE3 MET    40      25.585  -1.500  18.373  1.00  0.00           H  
ATOM    648  C   MET    40      27.043  -3.545  13.277  1.00  0.00           C  
ATOM    649  O   MET    40      26.959  -4.753  13.455  1.00  0.00           O  
ATOM    650  N   VAL    41      26.395  -2.929  12.267  1.00  0.00           N  
ATOM    651  H   VAL    41      26.501  -1.932  12.186  1.00  0.00           H  
ATOM    652  CA  VAL    41      25.371  -3.549  11.388  1.00  0.00           C  
ATOM    653  HA  VAL    41      24.488  -3.749  11.988  1.00  0.00           H  
ATOM    654  CB  VAL    41      24.954  -2.605  10.233  1.00  0.00           C  
ATOM    655  HB  VAL    41      25.747  -2.588   9.485  1.00  0.00           H  
ATOM    656  CG1 VAL    41      23.661  -3.077   9.557  1.00  0.00           C  
ATOM    657 HG11 VAL    41      22.837  -3.058  10.272  1.00  0.00           H  
ATOM    658 HG12 VAL    41      23.417  -2.421   8.722  1.00  0.00           H  
ATOM    659 HG13 VAL    41      23.783  -4.089   9.171  1.00  0.00           H  
ATOM    660  CG2 VAL    41      24.711  -1.157  10.676  1.00  0.00           C  
ATOM    661 HG21 VAL    41      25.644  -0.699  10.995  1.00  0.00           H  
ATOM    662 HG22 VAL    41      24.329  -0.571   9.840  1.00  0.00           H  
ATOM    663 HG23 VAL    41      23.985  -1.133  11.489  1.00  0.00           H  
ATOM    664  C   VAL    41      25.824  -4.884  10.788  1.00  0.00           C  
ATOM    665  O   VAL    41      25.069  -5.849  10.759  1.00  0.00           O  
ATOM    666  N   ASP    42      27.080  -4.963  10.360  1.00  0.00           N  
ATOM    667  H   ASP    42      27.605  -4.102  10.280  1.00  0.00           H  
ATOM    668  CA  ASP    42      27.679  -6.139   9.737  1.00  0.00           C  
ATOM    669  HA  ASP    42      27.068  -6.411   8.875  1.00  0.00           H  
ATOM    670  CB  ASP    42      29.082  -5.779   9.222  1.00  0.00           C  
ATOM    671  HB2 ASP    42      29.719  -5.590  10.086  1.00  0.00           H  
ATOM    672  HB3 ASP    42      29.469  -6.653   8.711  1.00  0.00           H  
ATOM    673  CG  ASP    42      29.219  -4.573   8.280  1.00  0.00           C  
ATOM    674  OD1 ASP    42      30.157  -4.618   7.445  1.00  0.00           O  
ATOM    675  OD2 ASP    42      28.516  -3.551   8.448  1.00  0.00           O  
ATOM    676  C   ASP    42      27.763  -7.397  10.638  1.00  0.00           C  
ATOM    677  O   ASP    42      28.148  -8.459  10.150  1.00  0.00           O  
ATOM    678  N   ARG    43      27.406  -7.330  11.934  1.00  0.00           N  
ATOM    679  H   ARG    43      27.083  -6.428  12.274  1.00  0.00           H  
ATOM    680  CA  ARG    43      27.464  -8.447  12.910  1.00  0.00           C  
ATOM    681  HA  ARG    43      28.440  -8.912  12.786  1.00  0.00           H  
ATOM    682  CB  ARG    43      27.416  -7.890  14.349  1.00  0.00           C  
ATOM    683  HB2 ARG    43      27.765  -8.662  15.036  1.00  0.00           H  
ATOM    684  HB3 ARG    43      28.108  -7.049  14.425  1.00  0.00           H  
ATOM    685  CG  ARG    43      26.011  -7.440  14.790  1.00  0.00           C  
ATOM    686  HG2 ARG    43      25.571  -6.779  14.044  1.00  0.00           H  
ATOM    687  HG3 ARG    43      25.365  -8.310  14.891  1.00  0.00           H  
ATOM    688  CD  ARG    43      26.044  -6.731  16.144  1.00  0.00           C  
ATOM    689  HD2 ARG    43      26.548  -7.377  16.866  1.00  0.00           H  
ATOM    690  HD3 ARG    43      26.598  -5.796  16.052  1.00  0.00           H  
ATOM    691  NE  ARG    43      24.671  -6.465  16.595  1.00  0.00           N  
ATOM    692  HE  ARG    43      23.929  -6.595  15.910  1.00  0.00           H  
ATOM    693  CZ  ARG    43      24.262  -6.123  17.796  1.00  0.00           C  
ATOM    694  NH1 ARG    43      25.100  -5.803  18.726  1.00  0.00           N  
ATOM    695 HH11 ARG    43      26.089  -5.939  18.564  1.00  0.00           H  
ATOM    696 HH12 ARG    43      24.769  -5.732  19.684  1.00  0.00           H  
ATOM    697  NH2 ARG    43      22.993  -6.113  18.065  1.00  0.00           N  
ATOM    698 HH21 ARG    43      22.376  -6.599  17.420  1.00  0.00           H  
ATOM    699 HH22 ARG    43      22.674  -5.810  18.992  1.00  0.00           H  
ATOM    700  C   ARG    43      26.459  -9.591  12.670  1.00  0.00           C  
ATOM    701  O   ARG    43      26.049 -10.295  13.590  1.00  0.00           O  
ATOM    702  N   ILE    44      26.034  -9.803  11.431  1.00  0.00           N  
ATOM    703  H   ILE    44      26.467  -9.239  10.709  1.00  0.00           H  
ATOM    704  CA  ILE    44      24.889 -10.645  11.053  1.00  0.00           C  
ATOM    705  HA  ILE    44      24.001 -10.234  11.536  1.00  0.00           H  
ATOM    706  CB  ILE    44      24.665 -10.557   9.534  1.00  0.00           C  
ATOM    707  HB  ILE    44      23.748 -11.101   9.315  1.00  0.00           H  
ATOM    708  CG2 ILE    44      24.435  -9.087   9.150  1.00  0.00           C  
ATOM    709 HG21 ILE    44      25.374  -8.536   9.102  1.00  0.00           H  
ATOM    710 HG22 ILE    44      23.943  -9.047   8.185  1.00  0.00           H  
ATOM    711 HG23 ILE    44      23.775  -8.607   9.872  1.00  0.00           H  
ATOM    712  CG1 ILE    44      25.809 -11.218   8.728  1.00  0.00           C  
ATOM    713 HG12 ILE    44      26.765 -10.775   9.009  1.00  0.00           H  
ATOM    714 HG13 ILE    44      25.842 -12.282   8.959  1.00  0.00           H  
ATOM    715  CD1 ILE    44      25.652 -11.087   7.214  1.00  0.00           C  
ATOM    716 HD11 ILE    44      25.760 -10.046   6.922  1.00  0.00           H  
ATOM    717 HD12 ILE    44      26.437 -11.657   6.725  1.00  0.00           H  
ATOM    718 HD13 ILE    44      24.680 -11.468   6.903  1.00  0.00           H  
ATOM    719  C   ILE    44      24.988 -12.103  11.517  1.00  0.00           C  
ATOM    720  O   ILE    44      23.967 -12.707  11.822  1.00  0.00           O  
ATOM    721  N   THR    45      26.197 -12.659  11.665  1.00  0.00           N  
ATOM    722  H   THR    45      26.999 -12.114  11.391  1.00  0.00           H  
ATOM    723  CA  THR    45      26.392 -14.032  12.187  1.00  0.00           C  
ATOM    724  HA  THR    45      25.815 -14.713  11.561  1.00  0.00           H  
ATOM    725  CB  THR    45      27.862 -14.475  12.113  1.00  0.00           C  
ATOM    726  HB  THR    45      27.910 -15.534  12.366  1.00  0.00           H  
ATOM    727  CG2 THR    45      28.460 -14.295  10.720  1.00  0.00           C  
ATOM    728 HG21 THR    45      28.516 -13.242  10.446  1.00  0.00           H  
ATOM    729 HG22 THR    45      29.462 -14.719  10.701  1.00  0.00           H  
ATOM    730 HG23 THR    45      27.843 -14.826   9.994  1.00  0.00           H  
ATOM    731  OG1 THR    45      28.676 -13.767  13.021  1.00  0.00           O  
ATOM    732  HG1 THR    45      28.623 -12.827  12.824  1.00  0.00           H  
ATOM    733  C   THR    45      25.867 -14.220  13.619  1.00  0.00           C  
ATOM    734  O   THR    45      25.582 -15.347  14.026  1.00  0.00           O  
ATOM    735  N   ILE    46      25.681 -13.120  14.358  1.00  0.00           N  
ATOM    736  H   ILE    46      25.947 -12.228  13.957  1.00  0.00           H  
ATOM    737  CA  ILE    46      25.020 -13.082  15.662  1.00  0.00           C  
ATOM    738  HA  ILE    46      24.769 -14.104  15.944  1.00  0.00           H  
ATOM    739  CB  ILE    46      26.018 -12.592  16.731  1.00  0.00           C  
ATOM    740  HB  ILE    46      26.828 -13.325  16.725  1.00  0.00           H  
ATOM    741  CG2 ILE    46      26.686 -11.236  16.447  1.00  0.00           C  
ATOM    742 HG21 ILE    46      25.938 -10.455  16.310  1.00  0.00           H  
ATOM    743 HG22 ILE    46      27.343 -10.968  17.273  1.00  0.00           H  
ATOM    744 HG23 ILE    46      27.311 -11.308  15.557  1.00  0.00           H  
ATOM    745  CG1 ILE    46      25.441 -12.638  18.154  1.00  0.00           C  
ATOM    746 HG12 ILE    46      24.884 -13.566  18.283  1.00  0.00           H  
ATOM    747 HG13 ILE    46      26.298 -12.671  18.814  1.00  0.00           H  
ATOM    748  CD1 ILE    46      24.565 -11.472  18.627  1.00  0.00           C  
ATOM    749 HD11 ILE    46      23.643 -11.427  18.058  1.00  0.00           H  
ATOM    750 HD12 ILE    46      24.314 -11.630  19.674  1.00  0.00           H  
ATOM    751 HD13 ILE    46      25.090 -10.524  18.538  1.00  0.00           H  
ATOM    752  C   ILE    46      23.673 -12.343  15.611  1.00  0.00           C  
ATOM    753  O   ILE    46      22.703 -12.843  16.171  1.00  0.00           O  
ATOM    754  N   ASP    47      23.531 -11.224  14.890  1.00  0.00           N  
ATOM    755  H   ASP    47      24.345 -10.826  14.434  1.00  0.00           H  
ATOM    756  CA  ASP    47      22.234 -10.516  14.815  1.00  0.00           C  
ATOM    757  HA  ASP    47      21.867 -10.420  15.835  1.00  0.00           H  
ATOM    758  CB  ASP    47      22.396  -9.110  14.204  1.00  0.00           C  
ATOM    759  HB2 ASP    47      23.362  -9.038  13.701  1.00  0.00           H  
ATOM    760  HB3 ASP    47      21.634  -8.960  13.437  1.00  0.00           H  
ATOM    761  CG  ASP    47      22.265  -7.957  15.208  1.00  0.00           C  
ATOM    762  OD1 ASP    47      22.566  -6.812  14.819  1.00  0.00           O  
ATOM    763  OD2 ASP    47      21.889  -8.141  16.390  1.00  0.00           O  
ATOM    764  C   ASP    47      21.126 -11.294  14.078  1.00  0.00           C  
ATOM    765  O   ASP    47      19.948 -11.053  14.334  1.00  0.00           O  
ATOM    766  N   PHE    48      21.466 -12.251  13.206  1.00  0.00           N  
ATOM    767  H   PHE    48      22.446 -12.376  12.969  1.00  0.00           H  
ATOM    768  CA  PHE    48      20.498 -13.191  12.623  1.00  0.00           C  
ATOM    769  HA  PHE    48      19.559 -12.661  12.462  1.00  0.00           H  
ATOM    770  CB  PHE    48      20.974 -13.692  11.248  1.00  0.00           C  
ATOM    771  HB2 PHE    48      21.928 -14.204  11.374  1.00  0.00           H  
ATOM    772  HB3 PHE    48      20.261 -14.440  10.899  1.00  0.00           H  
ATOM    773  CG  PHE    48      21.106 -12.673  10.121  1.00  0.00           C  
ATOM    774  CD1 PHE    48      20.669 -11.335  10.245  1.00  0.00           C  
ATOM    775  HD1 PHE    48      20.253 -10.968  11.171  1.00  0.00           H  
ATOM    776  CE1 PHE    48      20.752 -10.457   9.151  1.00  0.00           C  
ATOM    777  HE1 PHE    48      20.414  -9.435   9.250  1.00  0.00           H  
ATOM    778  CZ  PHE    48      21.259 -10.908   7.922  1.00  0.00           C  
ATOM    779  HZ  PHE    48      21.309 -10.235   7.082  1.00  0.00           H  
ATOM    780  CE2 PHE    48      21.698 -12.236   7.789  1.00  0.00           C  
ATOM    781  HE2 PHE    48      22.087 -12.587   6.843  1.00  0.00           H  
ATOM    782  CD2 PHE    48      21.624 -13.111   8.886  1.00  0.00           C  
ATOM    783  HD2 PHE    48      21.951 -14.135   8.774  1.00  0.00           H  
ATOM    784  C   PHE    48      20.144 -14.358  13.565  1.00  0.00           C  
ATOM    785  O   PHE    48      19.364 -15.233  13.192  1.00  0.00           O  
ATOM    786  N   ASN    49      20.647 -14.386  14.807  1.00  0.00           N  
ATOM    787  H   ASN    49      21.272 -13.635  15.087  1.00  0.00           H  
ATOM    788  CA  ASN    49      20.143 -15.257  15.883  1.00  0.00           C  
ATOM    789  HA  ASN    49      19.911 -16.236  15.460  1.00  0.00           H  
ATOM    790  CB  ASN    49      21.216 -15.457  16.986  1.00  0.00           C  
ATOM    791  HB2 ASN    49      21.341 -14.516  17.518  1.00  0.00           H  
ATOM    792  HB3 ASN    49      20.835 -16.182  17.703  1.00  0.00           H  
ATOM    793  CG  ASN    49      22.616 -15.918  16.572  1.00  0.00           C  
ATOM    794  OD1 ASN    49      23.474 -16.128  17.413  1.00  0.00           O  
ATOM    795  ND2 ASN    49      22.919 -16.102  15.306  1.00  0.00           N  
ATOM    796 HD21 ASN    49      22.239 -15.877  14.605  1.00  0.00           H  
ATOM    797 HD22 ASN    49      23.894 -16.234  15.073  1.00  0.00           H  
ATOM    798  C   ASN    49      18.809 -14.671  16.422  1.00  0.00           C  
ATOM    799  O   ASN    49      18.669 -14.371  17.606  1.00  0.00           O  
ATOM    800  N   LEU    50      17.876 -14.399  15.504  1.00  0.00           N  
ATOM    801  H   LEU    50      18.054 -14.752  14.572  1.00  0.00           H  
ATOM    802  CA  LEU    50      16.855 -13.357  15.612  1.00  0.00           C  
ATOM    803  HA  LEU    50      17.276 -12.540  16.201  1.00  0.00           H  
ATOM    804  CB  LEU    50      16.589 -12.830  14.182  1.00  0.00           C  
ATOM    805  HB2 LEU    50      17.539 -12.592  13.704  1.00  0.00           H  
ATOM    806  HB3 LEU    50      16.126 -13.636  13.609  1.00  0.00           H  
ATOM    807  CG  LEU    50      15.683 -11.586  14.109  1.00  0.00           C  
ATOM    808  HG  LEU    50      14.836 -11.698  14.780  1.00  0.00           H  
ATOM    809  CD1 LEU    50      16.437 -10.317  14.498  1.00  0.00           C  
ATOM    810 HD11 LEU    50      17.285 -10.166  13.829  1.00  0.00           H  
ATOM    811 HD12 LEU    50      15.770  -9.458  14.446  1.00  0.00           H  
ATOM    812 HD13 LEU    50      16.810 -10.418  15.515  1.00  0.00           H  
ATOM    813  CD2 LEU    50      15.145 -11.390  12.690  1.00  0.00           C  
ATOM    814 HD21 LEU    50      14.557 -12.262  12.402  1.00  0.00           H  
ATOM    815 HD22 LEU    50      14.511 -10.506  12.652  1.00  0.00           H  
ATOM    816 HD23 LEU    50      15.974 -11.274  11.992  1.00  0.00           H  
ATOM    817  C   LEU    50      15.578 -13.822  16.335  1.00  0.00           C  
ATOM    818  O   LEU    50      14.550 -14.074  15.707  1.00  0.00           O  
ATOM    819  N   ASP    51      15.611 -13.868  17.666  1.00  0.00           N  
ATOM    820  H   ASP    51      16.495 -13.690  18.140  1.00  0.00           H  
ATOM    821  CA  ASP    51      14.393 -13.824  18.491  1.00  0.00           C  
ATOM    822  HA  ASP    51      13.648 -14.478  18.038  1.00  0.00           H  
ATOM    823  CB  ASP    51      14.662 -14.359  19.914  1.00  0.00           C  
ATOM    824  HB2 ASP    51      13.728 -14.330  20.478  1.00  0.00           H  
ATOM    825  HB3 ASP    51      14.967 -15.404  19.837  1.00  0.00           H  
ATOM    826  CG  ASP    51      15.739 -13.601  20.692  1.00  0.00           C  
ATOM    827  OD1 ASP    51      15.743 -13.629  21.942  1.00  0.00           O  
ATOM    828  OD2 ASP    51      16.569 -12.907  20.072  1.00  0.00           O  
ATOM    829  C   ASP    51      13.772 -12.406  18.523  1.00  0.00           C  
ATOM    830  O   ASP    51      12.587 -12.262  18.818  1.00  0.00           O  
ATOM    831  N   ASP    52      14.509 -11.354  18.130  1.00  0.00           N  
ATOM    832  H   ASP    52      15.503 -11.517  17.989  1.00  0.00           H  
ATOM    833  CA  ASP    52      14.000  -9.987  17.891  1.00  0.00           C  
ATOM    834  HA  ASP    52      13.372  -9.740  18.747  1.00  0.00           H  
ATOM    835  CB  ASP    52      15.135  -8.943  17.840  1.00  0.00           C  
ATOM    836  HB2 ASP    52      15.419  -8.780  16.801  1.00  0.00           H  
ATOM    837  HB3 ASP    52      14.741  -8.011  18.243  1.00  0.00           H  
ATOM    838  CG  ASP    52      16.434  -9.267  18.552  1.00  0.00           C  
ATOM    839  OD1 ASP    52      17.159 -10.174  18.091  1.00  0.00           O  
ATOM    840  OD2 ASP    52      16.760  -8.546  19.519  1.00  0.00           O  
ATOM    841  C   ASP    52      13.103  -9.848  16.628  1.00  0.00           C  
ATOM    842  O   ASP    52      13.116  -8.819  15.935  1.00  0.00           O  
ATOM    843  N   ILE    53      12.386 -10.913  16.278  1.00  0.00           N  
ATOM    844  H   ILE    53      12.359 -11.673  16.951  1.00  0.00           H  
ATOM    845  CA  ILE    53      11.864 -11.192  14.939  1.00  0.00           C  
ATOM    846  HA  ILE    53      12.722 -11.152  14.271  1.00  0.00           H  
ATOM    847  CB  ILE    53      11.334 -12.646  14.887  1.00  0.00           C  
ATOM    848  HB  ILE    53      12.120 -13.286  15.289  1.00  0.00           H  
ATOM    849  CG2 ILE    53      10.083 -12.844  15.763  1.00  0.00           C  
ATOM    850 HG21 ILE    53       9.241 -12.279  15.364  1.00  0.00           H  
ATOM    851 HG22 ILE    53       9.819 -13.900  15.805  1.00  0.00           H  
ATOM    852 HG23 ILE    53      10.283 -12.510  16.782  1.00  0.00           H  
ATOM    853  CG1 ILE    53      11.071 -13.096  13.433  1.00  0.00           C  
ATOM    854 HG12 ILE    53      10.148 -12.647  13.066  1.00  0.00           H  
ATOM    855 HG13 ILE    53      11.893 -12.754  12.802  1.00  0.00           H  
ATOM    856  CD1 ILE    53      10.978 -14.618  13.271  1.00  0.00           C  
ATOM    857 HD11 ILE    53      10.114 -15.007  13.809  1.00  0.00           H  
ATOM    858 HD12 ILE    53      10.868 -14.860  12.213  1.00  0.00           H  
ATOM    859 HD13 ILE    53      11.886 -15.088  13.649  1.00  0.00           H  
ATOM    860  C   ILE    53      10.853 -10.162  14.408  1.00  0.00           C  
ATOM    861  O   ILE    53       9.999  -9.636  15.121  1.00  0.00           O  
ATOM    862  N   GLN    54      10.924  -9.932  13.097  1.00  0.00           N  
ATOM    863  H   GLN    54      11.656 -10.409  12.589  1.00  0.00           H  
ATOM    864  CA  GLN    54       9.826  -9.434  12.269  1.00  0.00           C  
ATOM    865  HA  GLN    54       8.907  -9.387  12.855  1.00  0.00           H  
ATOM    866  CB  GLN    54      10.139  -8.035  11.715  1.00  0.00           C  
ATOM    867  HB2 GLN    54      11.121  -8.060  11.239  1.00  0.00           H  
ATOM    868  HB3 GLN    54       9.390  -7.782  10.965  1.00  0.00           H  
ATOM    869  CG  GLN    54      10.118  -6.951  12.806  1.00  0.00           C  
ATOM    870  HG2 GLN    54       9.082  -6.760  13.086  1.00  0.00           H  
ATOM    871  HG3 GLN    54      10.643  -7.319  13.685  1.00  0.00           H  
ATOM    872  CD  GLN    54      10.768  -5.622  12.415  1.00  0.00           C  
ATOM    873  OE1 GLN    54      11.157  -4.845  13.279  1.00  0.00           O  
ATOM    874  NE2 GLN    54      10.948  -5.298  11.153  1.00  0.00           N  
ATOM    875 HE21 GLN    54      10.628  -5.901  10.395  1.00  0.00           H  
ATOM    876 HE22 GLN    54      11.375  -4.413  10.959  1.00  0.00           H  
ATOM    877  C   GLN    54       9.626 -10.446  11.136  1.00  0.00           C  
ATOM    878  O   GLN    54      10.611 -10.949  10.599  1.00  0.00           O  
ATOM    879  N   GLY    55       8.380 -10.776  10.793  1.00  0.00           N  
ATOM    880  H   GLY    55       7.605 -10.308  11.232  1.00  0.00           H  
ATOM    881  CA  GLY    55       8.098 -11.721   9.709  1.00  0.00           C  
ATOM    882  HA2 GLY    55       8.670 -12.636   9.871  1.00  0.00           H  
ATOM    883  HA3 GLY    55       7.038 -11.977   9.705  1.00  0.00           H  
ATOM    884  C   GLY    55       8.457 -11.151   8.335  1.00  0.00           C  
ATOM    885  O   GLY    55       8.383  -9.941   8.128  1.00  0.00           O  
ATOM    886  N   ALA    56       8.814 -12.020   7.389  1.00  0.00           N  
ATOM    887  H   ALA    56       8.832 -13.001   7.611  1.00  0.00           H  
ATOM    888  CA  ALA    56       8.809 -11.658   5.975  1.00  0.00           C  
ATOM    889  HA  ALA    56       9.348 -10.720   5.848  1.00  0.00           H  
ATOM    890  CB  ALA    56       9.537 -12.748   5.181  1.00  0.00           C  
ATOM    891  HB1 ALA    56       9.027 -13.705   5.304  1.00  0.00           H  
ATOM    892  HB2 ALA    56       9.539 -12.490   4.122  1.00  0.00           H  
ATOM    893  HB3 ALA    56      10.568 -12.836   5.526  1.00  0.00           H  
ATOM    894  C   ALA    56       7.359 -11.464   5.493  1.00  0.00           C  
ATOM    895  O   ALA    56       6.481 -12.231   5.886  1.00  0.00           O  
ATOM    896  N   SER    57       7.108 -10.453   4.662  1.00  0.00           N  
ATOM    897  H   SER    57       7.879  -9.860   4.380  1.00  0.00           H  
ATOM    898  CA  SER    57       5.831 -10.265   3.950  1.00  0.00           C  
ATOM    899  HA  SER    57       4.998 -10.456   4.626  1.00  0.00           H  
ATOM    900  CB  SER    57       5.748  -8.811   3.472  1.00  0.00           C  
ATOM    901  HB2 SER    57       4.825  -8.651   2.912  1.00  0.00           H  
ATOM    902  HB3 SER    57       5.742  -8.153   4.341  1.00  0.00           H  
ATOM    903  OG  SER    57       6.866  -8.508   2.655  1.00  0.00           O  
ATOM    904  HG  SER    57       6.902  -7.542   2.517  1.00  0.00           H  
ATOM    905  C   SER    57       5.701 -11.221   2.755  1.00  0.00           C  
ATOM    906  O   SER    57       6.664 -11.888   2.380  1.00  0.00           O  
ATOM    907  N   GLU    58       4.547 -11.228   2.080  1.00  0.00           N  
ATOM    908  H   GLU    58       3.788 -10.638   2.428  1.00  0.00           H  
ATOM    909  CA  GLU    58       4.301 -11.984   0.834  1.00  0.00           C  
ATOM    910  HA  GLU    58       4.580 -13.021   1.017  1.00  0.00           H  
ATOM    911  CB  GLU    58       2.803 -11.970   0.476  1.00  0.00           C  
ATOM    912  HB2 GLU    58       2.667 -12.511  -0.461  1.00  0.00           H  
ATOM    913  HB3 GLU    58       2.250 -12.522   1.230  1.00  0.00           H  
ATOM    914  CG  GLU    58       2.175 -10.575   0.321  1.00  0.00           C  
ATOM    915  HG2 GLU    58       2.908  -9.868  -0.074  1.00  0.00           H  
ATOM    916  HG3 GLU    58       1.362 -10.646  -0.406  1.00  0.00           H  
ATOM    917  CD  GLU    58       1.605 -10.083   1.657  1.00  0.00           C  
ATOM    918  OE1 GLU    58       2.380  -9.472   2.426  1.00  0.00           O  
ATOM    919  OE2 GLU    58       0.411 -10.381   1.913  1.00  0.00           O  
ATOM    920  C   GLU    58       5.142 -11.534  -0.380  1.00  0.00           C  
ATOM    921  O   GLU    58       5.066 -12.150  -1.438  1.00  0.00           O  
ATOM    922  N   ILE    59       5.962 -10.489  -0.229  1.00  0.00           N  
ATOM    923  H   ILE    59       5.934 -10.026   0.669  1.00  0.00           H  
ATOM    924  CA  ILE    59       6.971 -10.023  -1.199  1.00  0.00           C  
ATOM    925  HA  ILE    59       6.891 -10.647  -2.089  1.00  0.00           H  
ATOM    926  CB  ILE    59       6.619  -8.570  -1.621  1.00  0.00           C  
ATOM    927  HB  ILE    59       5.617  -8.594  -2.051  1.00  0.00           H  
ATOM    928  CG2 ILE    59       6.549  -7.621  -0.414  1.00  0.00           C  
ATOM    929 HG21 ILE    59       7.511  -7.589   0.096  1.00  0.00           H  
ATOM    930 HG22 ILE    59       6.272  -6.622  -0.747  1.00  0.00           H  
ATOM    931 HG23 ILE    59       5.777  -7.948   0.282  1.00  0.00           H  
ATOM    932  CG1 ILE    59       7.542  -7.922  -2.676  1.00  0.00           C  
ATOM    933 HG12 ILE    59       7.168  -6.921  -2.898  1.00  0.00           H  
ATOM    934 HG13 ILE    59       8.548  -7.809  -2.278  1.00  0.00           H  
ATOM    935  CD1 ILE    59       7.600  -8.689  -4.000  1.00  0.00           C  
ATOM    936 HD11 ILE    59       6.601  -8.752  -4.430  1.00  0.00           H  
ATOM    937 HD12 ILE    59       8.250  -8.157  -4.695  1.00  0.00           H  
ATOM    938 HD13 ILE    59       7.996  -9.692  -3.845  1.00  0.00           H  
ATOM    939  C   ILE    59       8.415 -10.229  -0.683  1.00  0.00           C  
ATOM    940  O   ILE    59       9.386  -9.986  -1.402  1.00  0.00           O  
ATOM    941  N   GLY    60       8.583 -10.725   0.550  1.00  0.00           N  
ATOM    942  H   GLY    60       7.753 -10.987   1.073  1.00  0.00           H  
ATOM    943  CA  GLY    60       9.871 -10.901   1.236  1.00  0.00           C  
ATOM    944  HA2 GLY    60      10.362  -9.935   1.329  1.00  0.00           H  
ATOM    945  HA3 GLY    60       9.667 -11.267   2.240  1.00  0.00           H  
ATOM    946  C   GLY    60      10.853 -11.881   0.577  1.00  0.00           C  
ATOM    947  O   GLY    60      12.041 -11.851   0.893  1.00  0.00           O  
ATOM    948  N   SER    61      10.385 -12.714  -0.358  1.00  0.00           N  
ATOM    949  H   SER    61       9.402 -12.677  -0.592  1.00  0.00           H  
ATOM    950  CA  SER    61      11.214 -13.586  -1.201  1.00  0.00           C  
ATOM    951  HA  SER    61      11.903 -14.140  -0.563  1.00  0.00           H  
ATOM    952  CB  SER    61      10.322 -14.598  -1.921  1.00  0.00           C  
ATOM    953  HB2 SER    61      10.916 -15.167  -2.637  1.00  0.00           H  
ATOM    954  HB3 SER    61       9.907 -15.290  -1.188  1.00  0.00           H  
ATOM    955  OG  SER    61       9.262 -13.940  -2.585  1.00  0.00           O  
ATOM    956  HG  SER    61       9.580 -13.689  -3.498  1.00  0.00           H  
ATOM    957  C   SER    61      12.063 -12.818  -2.219  1.00  0.00           C  
ATOM    958  O   SER    61      13.066 -13.351  -2.688  1.00  0.00           O  
ATOM    959  N   THR    62      11.750 -11.547  -2.504  1.00  0.00           N  
ATOM    960  H   THR    62      10.895 -11.173  -2.113  1.00  0.00           H  
ATOM    961  CA  THR    62      12.670 -10.628  -3.196  1.00  0.00           C  
ATOM    962  HA  THR    62      13.126 -11.177  -4.020  1.00  0.00           H  
ATOM    963  CB  THR    62      11.935  -9.435  -3.843  1.00  0.00           C  
ATOM    964  HB  THR    62      12.683  -8.799  -4.317  1.00  0.00           H  
ATOM    965  CG2 THR    62      10.966  -9.900  -4.928  1.00  0.00           C  
ATOM    966 HG21 THR    62      10.203 -10.555  -4.505  1.00  0.00           H  
ATOM    967 HG22 THR    62      10.486  -9.037  -5.385  1.00  0.00           H  
ATOM    968 HG23 THR    62      11.509 -10.454  -5.692  1.00  0.00           H  
ATOM    969  OG1 THR    62      11.182  -8.631  -2.964  1.00  0.00           O  
ATOM    970  HG1 THR    62      10.579  -9.202  -2.459  1.00  0.00           H  
ATOM    971  C   THR    62      13.815 -10.239  -2.242  1.00  0.00           C  
ATOM    972  O   THR    62      13.810  -9.183  -1.616  1.00  0.00           O  
ATOM    973  N   LEU    63      14.759 -11.178  -2.080  1.00  0.00           N  
ATOM    974  H   LEU    63      14.612 -12.013  -2.636  1.00  0.00           H  
ATOM    975  CA  LEU    63      15.563 -11.391  -0.867  1.00  0.00           C  
ATOM    976  HA  LEU    63      14.892 -11.823  -0.123  1.00  0.00           H  
ATOM    977  CB  LEU    63      16.686 -12.412  -1.142  1.00  0.00           C  
ATOM    978  HB2 LEU    63      17.342 -11.996  -1.909  1.00  0.00           H  
ATOM    979  HB3 LEU    63      17.278 -12.519  -0.231  1.00  0.00           H  
ATOM    980  CG  LEU    63      16.241 -13.816  -1.590  1.00  0.00           C  
ATOM    981  HG  LEU    63      15.698 -13.742  -2.531  1.00  0.00           H  
ATOM    982  CD1 LEU    63      17.480 -14.681  -1.818  1.00  0.00           C  
ATOM    983 HD11 LEU    63      18.030 -14.812  -0.886  1.00  0.00           H  
ATOM    984 HD12 LEU    63      17.179 -15.657  -2.199  1.00  0.00           H  
ATOM    985 HD13 LEU    63      18.131 -14.208  -2.552  1.00  0.00           H  
ATOM    986  CD2 LEU    63      15.368 -14.516  -0.546  1.00  0.00           C  
ATOM    987 HD21 LEU    63      14.436 -13.970  -0.409  1.00  0.00           H  
ATOM    988 HD22 LEU    63      15.120 -15.518  -0.895  1.00  0.00           H  
ATOM    989 HD23 LEU    63      15.895 -14.584   0.405  1.00  0.00           H  
ATOM    990  C   LEU    63      16.171 -10.132  -0.232  1.00  0.00           C  
ATOM    991  O   LEU    63      16.930  -9.397  -0.859  1.00  0.00           O  
ATOM    992  N   LEU    64      15.894  -9.965   1.063  1.00  0.00           N  
ATOM    993  H   LEU    64      15.270 -10.637   1.480  1.00  0.00           H  
ATOM    994  CA  LEU    64      16.330  -8.853   1.906  1.00  0.00           C  
ATOM    995  HA  LEU    64      15.965  -7.935   1.455  1.00  0.00           H  
ATOM    996  CB  LEU    64      15.618  -9.029   3.263  1.00  0.00           C  
ATOM    997  HB2 LEU    64      14.540  -8.956   3.112  1.00  0.00           H  
ATOM    998  HB3 LEU    64      15.833 -10.035   3.627  1.00  0.00           H  
ATOM    999  CG  LEU    64      16.037  -8.040   4.361  1.00  0.00           C  
ATOM   1000  HG  LEU    64      17.111  -8.107   4.509  1.00  0.00           H  
ATOM   1001  CD1 LEU    64      15.662  -6.594   4.055  1.00  0.00           C  
ATOM   1002 HD11 LEU    64      14.581  -6.501   3.968  1.00  0.00           H  
ATOM   1003 HD12 LEU    64      16.017  -5.954   4.864  1.00  0.00           H  
ATOM   1004 HD13 LEU    64      16.138  -6.268   3.133  1.00  0.00           H  
ATOM   1005  CD2 LEU    64      15.338  -8.421   5.659  1.00  0.00           C  
ATOM   1006 HD21 LEU    64      15.668  -9.411   5.968  1.00  0.00           H  
ATOM   1007 HD22 LEU    64      15.588  -7.706   6.440  1.00  0.00           H  
ATOM   1008 HD23 LEU    64      14.261  -8.407   5.510  1.00  0.00           H  
ATOM   1009  C   LEU    64      17.870  -8.773   2.059  1.00  0.00           C  
ATOM   1010  O   LEU    64      18.456  -9.636   2.717  1.00  0.00           O  
ATOM   1011  N   PRO    65      18.540  -7.720   1.549  1.00  0.00           N  
ATOM   1012  CD  PRO    65      17.972  -6.681   0.701  1.00  0.00           C  
ATOM   1013  HD2 PRO    65      17.175  -6.141   1.206  1.00  0.00           H  
ATOM   1014  HD3 PRO    65      17.595  -7.127  -0.216  1.00  0.00           H  
ATOM   1015  CG  PRO    65      19.108  -5.727   0.360  1.00  0.00           C  
ATOM   1016  HG2 PRO    65      19.155  -4.931   1.105  1.00  0.00           H  
ATOM   1017  HG3 PRO    65      18.989  -5.325  -0.645  1.00  0.00           H  
ATOM   1018  CB  PRO    65      20.343  -6.613   0.470  1.00  0.00           C  
ATOM   1019  HB2 PRO    65      21.254  -6.034   0.622  1.00  0.00           H  
ATOM   1020  HB3 PRO    65      20.435  -7.209  -0.436  1.00  0.00           H  
ATOM   1021  CA  PRO    65      19.991  -7.530   1.649  1.00  0.00           C  
ATOM   1022  HA  PRO    65      20.489  -8.489   1.501  1.00  0.00           H  
ATOM   1023  C   PRO    65      20.445  -6.984   3.020  1.00  0.00           C  
ATOM   1024  O   PRO    65      21.259  -6.066   3.098  1.00  0.00           O  
ATOM   1025  N   SER    66      19.965  -7.563   4.126  1.00  0.00           N  
ATOM   1026  H   SER    66      19.313  -8.329   3.999  1.00  0.00           H  
ATOM   1027  CA  SER    66      20.364  -7.210   5.507  1.00  0.00           C  
ATOM   1028  HA  SER    66      20.319  -6.126   5.593  1.00  0.00           H  
ATOM   1029  CB  SER    66      19.367  -7.805   6.523  1.00  0.00           C  
ATOM   1030  HB2 SER    66      19.135  -8.837   6.254  1.00  0.00           H  
ATOM   1031  HB3 SER    66      19.792  -7.802   7.526  1.00  0.00           H  
ATOM   1032  OG  SER    66      18.184  -7.038   6.567  1.00  0.00           O  
ATOM   1033  HG  SER    66      17.619  -7.378   7.285  1.00  0.00           H  
ATOM   1034  C   SER    66      21.810  -7.601   5.877  1.00  0.00           C  
ATOM   1035  O   SER    66      22.115  -7.752   7.057  1.00  0.00           O  
ATOM   1036  N   MET    67      22.703  -7.809   4.903  1.00  0.00           N  
ATOM   1037  H   MET    67      22.459  -7.488   3.974  1.00  0.00           H  
ATOM   1038  CA  MET    67      24.023  -8.424   5.089  1.00  0.00           C  
ATOM   1039  HA  MET    67      24.118  -8.741   6.122  1.00  0.00           H  
ATOM   1040  CB  MET    67      24.160  -9.679   4.212  1.00  0.00           C  
ATOM   1041  HB2 MET    67      24.198  -9.388   3.161  1.00  0.00           H  
ATOM   1042  HB3 MET    67      25.103 -10.161   4.462  1.00  0.00           H  
ATOM   1043  CG  MET    67      23.045 -10.712   4.397  1.00  0.00           C  
ATOM   1044  HG2 MET    67      22.706 -10.672   5.429  1.00  0.00           H  
ATOM   1045  HG3 MET    67      22.206 -10.446   3.753  1.00  0.00           H  
ATOM   1046  SD  MET    67      23.538 -12.427   4.060  1.00  0.00           S  
ATOM   1047  CE  MET    67      24.371 -12.244   2.458  1.00  0.00           C  
ATOM   1048  HE1 MET    67      25.332 -11.750   2.596  1.00  0.00           H  
ATOM   1049  HE2 MET    67      24.538 -13.226   2.018  1.00  0.00           H  
ATOM   1050  HE3 MET    67      23.751 -11.650   1.790  1.00  0.00           H  
ATOM   1051  C   MET    67      25.201  -7.492   4.788  1.00  0.00           C  
ATOM   1052  O   MET    67      25.129  -6.657   3.888  1.00  0.00           O  
ATOM   1053  N   SER    68      26.342  -7.742   5.440  1.00  0.00           N  
ATOM   1054  H   SER    68      26.317  -8.420   6.188  1.00  0.00           H  
ATOM   1055  CA  SER    68      27.639  -7.628   4.765  1.00  0.00           C  
ATOM   1056  HA  SER    68      27.553  -6.892   3.966  1.00  0.00           H  
ATOM   1057  CB  SER    68      28.726  -7.116   5.710  1.00  0.00           C  
ATOM   1058  HB2 SER    68      29.558  -6.732   5.119  1.00  0.00           H  
ATOM   1059  HB3 SER    68      28.319  -6.295   6.301  1.00  0.00           H  
ATOM   1060  OG  SER    68      29.210  -8.128   6.569  1.00  0.00           O  
ATOM   1061  HG  SER    68      29.890  -8.642   6.070  1.00  0.00           H  
ATOM   1062  C   SER    68      27.997  -8.981   4.132  1.00  0.00           C  
ATOM   1063  O   SER    68      27.644 -10.037   4.651  1.00  0.00           O  
ATOM   1064  N   ILE    69      28.648  -8.958   2.972  1.00  0.00           N  
ATOM   1065  H   ILE    69      28.929  -8.063   2.607  1.00  0.00           H  
ATOM   1066  CA  ILE    69      28.779 -10.129   2.082  1.00  0.00           C  
ATOM   1067  HA  ILE    69      27.950 -10.801   2.309  1.00  0.00           H  
ATOM   1068  CB  ILE    69      28.591  -9.614   0.632  1.00  0.00           C  
ATOM   1069  HB  ILE    69      28.608  -8.524   0.666  1.00  0.00           H  
ATOM   1070  CG2 ILE    69      29.709  -9.955  -0.360  1.00  0.00           C  
ATOM   1071 HG21 ILE    69      29.754 -11.028  -0.533  1.00  0.00           H  
ATOM   1072 HG22 ILE    69      29.527  -9.426  -1.293  1.00  0.00           H  
ATOM   1073 HG23 ILE    69      30.669  -9.623   0.036  1.00  0.00           H  
ATOM   1074  CG1 ILE    69      27.171  -9.973   0.144  1.00  0.00           C  
ATOM   1075 HG12 ILE    69      26.449  -9.703   0.917  1.00  0.00           H  
ATOM   1076 HG13 ILE    69      26.937  -9.372  -0.727  1.00  0.00           H  
ATOM   1077  CD1 ILE    69      26.960 -11.443  -0.231  1.00  0.00           C  
ATOM   1078 HD11 ILE    69      27.238 -12.099   0.594  1.00  0.00           H  
ATOM   1079 HD12 ILE    69      25.910 -11.605  -0.475  1.00  0.00           H  
ATOM   1080 HD13 ILE    69      27.558 -11.682  -1.108  1.00  0.00           H  
ATOM   1081  C   ILE    69      30.033 -10.992   2.341  1.00  0.00           C  
ATOM   1082  O   ILE    69      30.158 -12.105   1.829  1.00  0.00           O  
ATOM   1083  N   ASP    70      30.936 -10.507   3.189  1.00  0.00           N  
ATOM   1084  H   ASP    70      30.701  -9.640   3.661  1.00  0.00           H  
ATOM   1085  CA  ASP    70      32.119 -11.179   3.735  1.00  0.00           C  
ATOM   1086  HA  ASP    70      32.582 -11.765   2.941  1.00  0.00           H  
ATOM   1087  CB  ASP    70      33.139 -10.112   4.188  1.00  0.00           C  
ATOM   1088  HB2 ASP    70      33.990 -10.607   4.659  1.00  0.00           H  
ATOM   1089  HB3 ASP    70      33.517  -9.616   3.293  1.00  0.00           H  
ATOM   1090  CG  ASP    70      32.601  -9.018   5.128  1.00  0.00           C  
ATOM   1091  OD1 ASP    70      33.426  -8.262   5.684  1.00  0.00           O  
ATOM   1092  OD2 ASP    70      31.366  -8.826   5.274  1.00  0.00           O  
ATOM   1093  C   ASP    70      31.756 -12.172   4.865  1.00  0.00           C  
ATOM   1094  O   ASP    70      32.260 -12.087   5.989  1.00  0.00           O  
ATOM   1095  N   VAL    71      30.850 -13.108   4.560  1.00  0.00           N  
ATOM   1096  H   VAL    71      30.488 -13.100   3.613  1.00  0.00           H  
ATOM   1097  CA  VAL    71      30.223 -14.013   5.541  1.00  0.00           C  
ATOM   1098  HA  VAL    71      30.785 -13.936   6.472  1.00  0.00           H  
ATOM   1099  CB  VAL    71      28.790 -13.528   5.866  1.00  0.00           C  
ATOM   1100  HB  VAL    71      28.871 -12.505   6.235  1.00  0.00           H  
ATOM   1101  CG1 VAL    71      27.819 -13.510   4.671  1.00  0.00           C  
ATOM   1102 HG11 VAL    71      27.557 -14.519   4.356  1.00  0.00           H  
ATOM   1103 HG12 VAL    71      26.899 -13.002   4.955  1.00  0.00           H  
ATOM   1104 HG13 VAL    71      28.253 -12.963   3.836  1.00  0.00           H  
ATOM   1105  CG2 VAL    71      28.165 -14.368   6.984  1.00  0.00           C  
ATOM   1106 HG21 VAL    71      28.840 -14.388   7.838  1.00  0.00           H  
ATOM   1107 HG22 VAL    71      27.216 -13.927   7.288  1.00  0.00           H  
ATOM   1108 HG23 VAL    71      27.986 -15.388   6.643  1.00  0.00           H  
ATOM   1109  C   VAL    71      30.302 -15.495   5.152  1.00  0.00           C  
ATOM   1110  O   VAL    71      30.875 -16.294   5.895  1.00  0.00           O  
ATOM   1111  N   GLU    72      29.741 -15.877   4.004  1.00  0.00           N  
ATOM   1112  H   GLU    72      29.333 -15.178   3.401  1.00  0.00           H  
ATOM   1113  CA  GLU    72      29.544 -17.274   3.600  1.00  0.00           C  
ATOM   1114  HA  GLU    72      30.432 -17.838   3.884  1.00  0.00           H  
ATOM   1115  CB  GLU    72      28.344 -17.858   4.378  1.00  0.00           C  
ATOM   1116  HB2 GLU    72      28.452 -17.575   5.426  1.00  0.00           H  
ATOM   1117  HB3 GLU    72      27.417 -17.409   4.025  1.00  0.00           H  
ATOM   1118  CG  GLU    72      28.245 -19.392   4.359  1.00  0.00           C  
ATOM   1119  HG2 GLU    72      29.236 -19.814   4.547  1.00  0.00           H  
ATOM   1120  HG3 GLU    72      27.594 -19.702   5.180  1.00  0.00           H  
ATOM   1121  CD  GLU    72      27.667 -19.937   3.052  1.00  0.00           C  
ATOM   1122  OE1 GLU    72      26.612 -19.431   2.617  1.00  0.00           O  
ATOM   1123  OE2 GLU    72      28.325 -20.800   2.433  1.00  0.00           O  
ATOM   1124  C   GLU    72      29.415 -17.383   2.067  1.00  0.00           C  
ATOM   1125  O   GLU    72      29.008 -16.434   1.389  1.00  0.00           O  
ATOM   1126  N   ASP    73      29.836 -18.521   1.520  1.00  0.00           N  
ATOM   1127  H   ASP    73      30.001 -19.318   2.121  1.00  0.00           H  
ATOM   1128  CA  ASP    73      30.143 -18.711   0.102  1.00  0.00           C  
ATOM   1129  HA  ASP    73      30.637 -17.811  -0.265  1.00  0.00           H  
ATOM   1130  CB  ASP    73      31.126 -19.892  -0.068  1.00  0.00           C  
ATOM   1131  HB2 ASP    73      30.576 -20.820   0.098  1.00  0.00           H  
ATOM   1132  HB3 ASP    73      31.477 -19.899  -1.101  1.00  0.00           H  
ATOM   1133  CG  ASP    73      32.354 -19.906   0.865  1.00  0.00           C  
ATOM   1134  OD1 ASP    73      32.634 -18.918   1.583  1.00  0.00           O  
ATOM   1135  OD2 ASP    73      33.038 -20.950   0.936  1.00  0.00           O  
ATOM   1136  C   ASP    73      28.874 -18.927  -0.742  1.00  0.00           C  
ATOM   1137  O   ASP    73      28.747 -18.347  -1.821  1.00  0.00           O  
ATOM   1138  N   MET    74      27.906 -19.706  -0.246  1.00  0.00           N  
ATOM   1139  H   MET    74      28.046 -20.117   0.680  1.00  0.00           H  
ATOM   1140  CA  MET    74      26.591 -19.881  -0.880  1.00  0.00           C  
ATOM   1141  HA  MET    74      26.740 -20.065  -1.944  1.00  0.00           H  
ATOM   1142  CB  MET    74      25.916 -21.124  -0.271  1.00  0.00           C  
ATOM   1143  HB2 MET    74      26.548 -21.983  -0.501  1.00  0.00           H  
ATOM   1144  HB3 MET    74      25.885 -21.039   0.812  1.00  0.00           H  
ATOM   1145  CG  MET    74      24.504 -21.437  -0.790  1.00  0.00           C  
ATOM   1146  HG2 MET    74      24.526 -21.415  -1.880  1.00  0.00           H  
ATOM   1147  HG3 MET    74      24.270 -22.458  -0.491  1.00  0.00           H  
ATOM   1148  SD  MET    74      23.122 -20.390  -0.229  1.00  0.00           S  
ATOM   1149  CE  MET    74      23.287 -20.498   1.575  1.00  0.00           C  
ATOM   1150  HE1 MET    74      24.201 -19.998   1.895  1.00  0.00           H  
ATOM   1151  HE2 MET    74      22.436 -20.006   2.045  1.00  0.00           H  
ATOM   1152  HE3 MET    74      23.318 -21.543   1.882  1.00  0.00           H  
ATOM   1153  C   MET    74      25.741 -18.607  -0.760  1.00  0.00           C  
ATOM   1154  O   MET    74      25.136 -18.171  -1.742  1.00  0.00           O  
ATOM   1155  N   ALA    75      25.772 -17.944   0.400  1.00  0.00           N  
ATOM   1156  H   ALA    75      26.239 -18.405   1.183  1.00  0.00           H  
ATOM   1157  CA  ALA    75      25.063 -16.694   0.684  1.00  0.00           C  
ATOM   1158  HA  ALA    75      23.999 -16.868   0.524  1.00  0.00           H  
ATOM   1159  CB  ALA    75      25.279 -16.355   2.164  1.00  0.00           C  
ATOM   1160  HB1 ALA    75      26.329 -16.119   2.339  1.00  0.00           H  
ATOM   1161  HB2 ALA    75      24.667 -15.497   2.439  1.00  0.00           H  
ATOM   1162  HB3 ALA    75      24.992 -17.205   2.785  1.00  0.00           H  
ATOM   1163  C   ALA    75      25.470 -15.510  -0.222  1.00  0.00           C  
ATOM   1164  O   ALA    75      24.781 -14.492  -0.251  1.00  0.00           O  
ATOM   1165  N   ASN    76      26.551 -15.635  -1.002  1.00  0.00           N  
ATOM   1166  H   ASN    76      27.087 -16.491  -0.928  1.00  0.00           H  
ATOM   1167  CA  ASN    76      26.879 -14.693  -2.076  1.00  0.00           C  
ATOM   1168  HA  ASN    76      26.755 -13.687  -1.682  1.00  0.00           H  
ATOM   1169  CB  ASN    76      28.359 -14.871  -2.466  1.00  0.00           C  
ATOM   1170  HB2 ASN    76      28.670 -15.907  -2.354  1.00  0.00           H  
ATOM   1171  HB3 ASN    76      28.490 -14.595  -3.512  1.00  0.00           H  
ATOM   1172  CG  ASN    76      29.266 -13.975  -1.642  1.00  0.00           C  
ATOM   1173  OD1 ASN    76      29.757 -12.975  -2.144  1.00  0.00           O  
ATOM   1174  ND2 ASN    76      29.462 -14.229  -0.369  1.00  0.00           N  
ATOM   1175 HD21 ASN    76      29.108 -15.078   0.068  1.00  0.00           H  
ATOM   1176 HD22 ASN    76      29.979 -13.561   0.183  1.00  0.00           H  
ATOM   1177  C   ASN    76      25.907 -14.754  -3.280  1.00  0.00           C  
ATOM   1178  O   ASN    76      25.897 -13.829  -4.091  1.00  0.00           O  
ATOM   1179  N   PHE    77      25.061 -15.788  -3.378  1.00  0.00           N  
ATOM   1180  H   PHE    77      25.187 -16.534  -2.699  1.00  0.00           H  
ATOM   1181  CA  PHE    77      23.824 -15.884  -4.181  1.00  0.00           C  
ATOM   1182  HA  PHE    77      23.440 -16.889  -4.003  1.00  0.00           H  
ATOM   1183  CB  PHE    77      22.784 -14.913  -3.583  1.00  0.00           C  
ATOM   1184  HB2 PHE    77      22.765 -15.045  -2.499  1.00  0.00           H  
ATOM   1185  HB3 PHE    77      23.105 -13.889  -3.777  1.00  0.00           H  
ATOM   1186  CG  PHE    77      21.364 -15.096  -4.091  1.00  0.00           C  
ATOM   1187  CD1 PHE    77      20.647 -16.260  -3.754  1.00  0.00           C  
ATOM   1188  HD1 PHE    77      21.100 -17.013  -3.125  1.00  0.00           H  
ATOM   1189  CE1 PHE    77      19.341 -16.451  -4.238  1.00  0.00           C  
ATOM   1190  HE1 PHE    77      18.793 -17.346  -3.980  1.00  0.00           H  
ATOM   1191  CZ  PHE    77      18.741 -15.475  -5.053  1.00  0.00           C  
ATOM   1192  HZ  PHE    77      17.733 -15.625  -5.415  1.00  0.00           H  
ATOM   1193  CE2 PHE    77      19.449 -14.305  -5.380  1.00  0.00           C  
ATOM   1194  HE2 PHE    77      18.985 -13.553  -6.001  1.00  0.00           H  
ATOM   1195  CD2 PHE    77      20.759 -14.117  -4.903  1.00  0.00           C  
ATOM   1196  HD2 PHE    77      21.301 -13.225  -5.166  1.00  0.00           H  
ATOM   1197  C   PHE    77      23.929 -15.778  -5.723  1.00  0.00           C  
ATOM   1198  O   PHE    77      22.970 -16.103  -6.414  1.00  0.00           O  
ATOM   1199  N   VAL    78      25.068 -15.345  -6.277  1.00  0.00           N  
ATOM   1200  H   VAL    78      25.757 -15.025  -5.607  1.00  0.00           H  
ATOM   1201  CA  VAL    78      25.445 -15.192  -7.708  1.00  0.00           C  
ATOM   1202  HA  VAL    78      26.398 -14.662  -7.677  1.00  0.00           H  
ATOM   1203  CB  VAL    78      25.775 -16.524  -8.419  1.00  0.00           C  
ATOM   1204  HB  VAL    78      26.236 -16.266  -9.373  1.00  0.00           H  
ATOM   1205  CG1 VAL    78      26.809 -17.341  -7.632  1.00  0.00           C  
ATOM   1206 HG11 VAL    78      26.383 -17.690  -6.691  1.00  0.00           H  
ATOM   1207 HG12 VAL    78      27.119 -18.205  -8.219  1.00  0.00           H  
ATOM   1208 HG13 VAL    78      27.685 -16.726  -7.423  1.00  0.00           H  
ATOM   1209  CG2 VAL    78      24.576 -17.425  -8.739  1.00  0.00           C  
ATOM   1210 HG21 VAL    78      23.810 -16.863  -9.271  1.00  0.00           H  
ATOM   1211 HG22 VAL    78      24.901 -18.252  -9.369  1.00  0.00           H  
ATOM   1212 HG23 VAL    78      24.153 -17.835  -7.823  1.00  0.00           H  
ATOM   1213  C   VAL    78      24.572 -14.275  -8.583  1.00  0.00           C  
ATOM   1214  O   VAL    78      25.122 -13.559  -9.414  1.00  0.00           O  
ATOM   1215  N   HIE    79      23.255 -14.182  -8.361  1.00  0.00           N  
ATOM   1216  H   HIE    79      22.838 -14.865  -7.734  1.00  0.00           H  
ATOM   1217  CA  HIE    79      22.465 -12.992  -8.731  1.00  0.00           C  
ATOM   1218  HA  HIE    79      22.840 -12.618  -9.686  1.00  0.00           H  
ATOM   1219  CB  HIE    79      20.989 -13.368  -8.938  1.00  0.00           C  
ATOM   1220  HB2 HIE    79      20.936 -14.307  -9.490  1.00  0.00           H  
ATOM   1221  HB3 HIE    79      20.509 -13.520  -7.972  1.00  0.00           H  
ATOM   1222  CG  HIE    79      20.222 -12.333  -9.730  1.00  0.00           C  
ATOM   1223  ND1 HIE    79      20.294 -12.168 -11.116  1.00  0.00           N  
ATOM   1224  CE1 HIE    79      19.460 -11.162 -11.411  1.00  0.00           C  
ATOM   1225  HE1 HIE    79      19.260 -10.798 -12.409  1.00  0.00           H  
ATOM   1226  NE2 HIE    79      18.907 -10.666 -10.295  1.00  0.00           N  
ATOM   1227  HE2 HIE    79      18.252  -9.889 -10.279  1.00  0.00           H  
ATOM   1228  CD2 HIE    79      19.363 -11.402  -9.223  1.00  0.00           C  
ATOM   1229  HD2 HIE    79      19.081 -11.295  -8.185  1.00  0.00           H  
ATOM   1230  C   HIE    79      22.649 -11.846  -7.712  1.00  0.00           C  
ATOM   1231  O   HIE    79      22.150 -10.740  -7.915  1.00  0.00           O  
ATOM   1232  N   ASP    80      23.382 -12.112  -6.622  1.00  0.00           N  
ATOM   1233  H   ASP    80      23.712 -13.062  -6.543  1.00  0.00           H  
ATOM   1234  CA  ASP    80      24.089 -11.135  -5.778  1.00  0.00           C  
ATOM   1235  HA  ASP    80      24.397 -11.677  -4.881  1.00  0.00           H  
ATOM   1236  CB  ASP    80      25.381 -10.712  -6.499  1.00  0.00           C  
ATOM   1237  HB2 ASP    80      25.684 -11.506  -7.186  1.00  0.00           H  
ATOM   1238  HB3 ASP    80      25.208  -9.816  -7.092  1.00  0.00           H  
ATOM   1239  CG  ASP    80      26.544 -10.463  -5.544  1.00  0.00           C  
ATOM   1240  OD1 ASP    80      27.687 -10.781  -5.927  1.00  0.00           O  
ATOM   1241  OD2 ASP    80      26.354  -9.998  -4.394  1.00  0.00           O  
ATOM   1242  C   ASP    80      23.212  -9.970  -5.284  1.00  0.00           C  
ATOM   1243  O   ASP    80      23.526  -8.794  -5.471  1.00  0.00           O  
ATOM   1244  N   PHE    81      22.047 -10.313  -4.718  1.00  0.00           N  
ATOM   1245  H   PHE    81      21.882 -11.295  -4.562  1.00  0.00           H  
ATOM   1246  CA  PHE    81      21.011  -9.371  -4.268  1.00  0.00           C  
ATOM   1247  HA  PHE    81      20.102  -9.952  -4.109  1.00  0.00           H  
ATOM   1248  CB  PHE    81      21.375  -8.769  -2.902  1.00  0.00           C  
ATOM   1249  HB2 PHE    81      22.321  -8.236  -2.976  1.00  0.00           H  
ATOM   1250  HB3 PHE    81      20.610  -8.042  -2.629  1.00  0.00           H  
ATOM   1251  CG  PHE    81      21.459  -9.813  -1.803  1.00  0.00           C  
ATOM   1252  CD1 PHE    81      22.623 -10.589  -1.638  1.00  0.00           C  
ATOM   1253  HD1 PHE    81      23.489 -10.415  -2.261  1.00  0.00           H  
ATOM   1254  CE1 PHE    81      22.651 -11.622  -0.684  1.00  0.00           C  
ATOM   1255  HE1 PHE    81      23.532 -12.241  -0.581  1.00  0.00           H  
ATOM   1256  CZ  PHE    81      21.531 -11.860   0.131  1.00  0.00           C  
ATOM   1257  HZ  PHE    81      21.557 -12.654   0.866  1.00  0.00           H  
ATOM   1258  CE2 PHE    81      20.378 -11.070  -0.012  1.00  0.00           C  
ATOM   1259  HE2 PHE    81      19.516 -11.249   0.617  1.00  0.00           H  
ATOM   1260  CD2 PHE    81      20.338 -10.058  -0.986  1.00  0.00           C  
ATOM   1261  HD2 PHE    81      19.437  -9.473  -1.110  1.00  0.00           H  
ATOM   1262  C   PHE    81      20.644  -8.338  -5.349  1.00  0.00           C  
ATOM   1263  O   PHE    81      20.563  -7.136  -5.095  1.00  0.00           O  
ATOM   1264  N   THR    82      20.415  -8.828  -6.573  1.00  0.00           N  
ATOM   1265  H   THR    82      20.627  -9.809  -6.704  1.00  0.00           H  
ATOM   1266  CA  THR    82      20.124  -8.056  -7.796  1.00  0.00           C  
ATOM   1267  HA  THR    82      19.991  -8.794  -8.583  1.00  0.00           H  
ATOM   1268  CB  THR    82      18.776  -7.298  -7.730  1.00  0.00           C  
ATOM   1269  HB  THR    82      18.567  -6.886  -8.712  1.00  0.00           H  
ATOM   1270  CG2 THR    82      17.607  -8.213  -7.375  1.00  0.00           C  
ATOM   1271 HG21 THR    82      17.710  -8.591  -6.358  1.00  0.00           H  
ATOM   1272 HG22 THR    82      16.676  -7.650  -7.451  1.00  0.00           H  
ATOM   1273 HG23 THR    82      17.578  -9.044  -8.075  1.00  0.00           H  
ATOM   1274  OG1 THR    82      18.764  -6.231  -6.820  1.00  0.00           O  
ATOM   1275  HG1 THR    82      19.380  -6.458  -6.101  1.00  0.00           H  
ATOM   1276  C   THR    82      21.320  -7.220  -8.273  1.00  0.00           C  
ATOM   1277  O   THR    82      21.208  -6.014  -8.454  1.00  0.00           O  
ATOM   1278  N   PHE    83      22.459  -7.894  -8.500  1.00  0.00           N  
ATOM   1279  H   PHE    83      22.391  -8.886  -8.286  1.00  0.00           H  
ATOM   1280  CA  PHE    83      23.850  -7.474  -8.828  1.00  0.00           C  
ATOM   1281  HA  PHE    83      24.405  -7.380  -7.893  1.00  0.00           H  
ATOM   1282  CB  PHE    83      24.457  -8.646  -9.629  1.00  0.00           C  
ATOM   1283  HB2 PHE    83      25.543  -8.534  -9.640  1.00  0.00           H  
ATOM   1284  HB3 PHE    83      24.248  -9.588  -9.124  1.00  0.00           H  
ATOM   1285  CG  PHE    83      23.962  -8.744 -11.069  1.00  0.00           C  
ATOM   1286  CD1 PHE    83      24.654  -8.081 -12.103  1.00  0.00           C  
ATOM   1287  HD1 PHE    83      25.558  -7.532 -11.880  1.00  0.00           H  
ATOM   1288  CE1 PHE    83      24.184  -8.137 -13.428  1.00  0.00           C  
ATOM   1289  HE1 PHE    83      24.730  -7.641 -14.218  1.00  0.00           H  
ATOM   1290  CZ  PHE    83      23.030  -8.876 -13.731  1.00  0.00           C  
ATOM   1291  HZ  PHE    83      22.693  -8.958 -14.757  1.00  0.00           H  
ATOM   1292  CE2 PHE    83      22.343  -9.550 -12.707  1.00  0.00           C  
ATOM   1293  HE2 PHE    83      21.483 -10.157 -12.948  1.00  0.00           H  
ATOM   1294  CD2 PHE    83      22.801  -9.480 -11.379  1.00  0.00           C  
ATOM   1295  HD2 PHE    83      22.277 -10.021 -10.601  1.00  0.00           H  
ATOM   1296  C   PHE    83      24.131  -6.195  -9.662  1.00  0.00           C  
ATOM   1297  O   PHE    83      25.284  -5.817  -9.864  1.00  0.00           O  
ATOM   1298  N   GLY    84      23.112  -5.590 -10.256  1.00  0.00           N  
ATOM   1299  H   GLY    84      22.198  -5.829  -9.893  1.00  0.00           H  
ATOM   1300  CA  GLY    84      23.139  -4.731 -11.437  1.00  0.00           C  
ATOM   1301  HA2 GLY    84      23.184  -3.686 -11.131  1.00  0.00           H  
ATOM   1302  HA3 GLY    84      24.006  -4.973 -12.051  1.00  0.00           H  
ATOM   1303  C   GLY    84      21.867  -4.967 -12.259  1.00  0.00           C  
ATOM   1304  O   GLY    84      21.313  -4.015 -12.814  1.00  0.00           O  
ATOM   1305  N   HIE    85      21.357  -6.210 -12.232  1.00  0.00           N  
ATOM   1306  H   HIE    85      21.939  -6.929 -11.819  1.00  0.00           H  
ATOM   1307  CA  HIE    85      19.971  -6.590 -12.559  1.00  0.00           C  
ATOM   1308  HA  HIE    85      19.921  -7.679 -12.575  1.00  0.00           H  
ATOM   1309  CB  HIE    85      19.069  -6.129 -11.403  1.00  0.00           C  
ATOM   1310  HB2 HIE    85      19.602  -6.298 -10.473  1.00  0.00           H  
ATOM   1311  HB3 HIE    85      18.909  -5.055 -11.486  1.00  0.00           H  
ATOM   1312  CG  HIE    85      17.737  -6.827 -11.276  1.00  0.00           C  
ATOM   1313  ND1 HIE    85      17.529  -8.212 -11.263  1.00  0.00           N  
ATOM   1314  CE1 HIE    85      16.225  -8.383 -10.972  1.00  0.00           C  
ATOM   1315  HE1 HIE    85      15.715  -9.336 -10.913  1.00  0.00           H  
ATOM   1316  NE2 HIE    85      15.630  -7.200 -10.765  1.00  0.00           N  
ATOM   1317  HE2 HIE    85      14.644  -7.049 -10.570  1.00  0.00           H  
ATOM   1318  CD2 HIE    85      16.571  -6.214 -10.929  1.00  0.00           C  
ATOM   1319  HD2 HIE    85      16.419  -5.159 -10.765  1.00  0.00           H  
ATOM   1320  C   HIE    85      19.560  -6.129 -13.965  1.00  0.00           C  
ATOM   1321  O   HIE    85      18.653  -5.313 -14.146  1.00  0.00           O  
ATOM   1322  N   LEU    86      20.348  -6.592 -14.941  1.00  0.00           N  
ATOM   1323  H   LEU    86      21.039  -7.285 -14.693  1.00  0.00           H  
ATOM   1324  CA  LEU    86      20.379  -6.134 -16.330  1.00  0.00           C  
ATOM   1325  HA  LEU    86      19.385  -5.777 -16.593  1.00  0.00           H  
ATOM   1326  CB  LEU    86      21.377  -4.958 -16.449  1.00  0.00           C  
ATOM   1327  HB2 LEU    86      21.303  -4.525 -17.445  1.00  0.00           H  
ATOM   1328  HB3 LEU    86      21.044  -4.199 -15.745  1.00  0.00           H  
ATOM   1329  CG  LEU    86      22.867  -5.278 -16.176  1.00  0.00           C  
ATOM   1330  HG  LEU    86      22.954  -6.088 -15.452  1.00  0.00           H  
ATOM   1331  CD1 LEU    86      23.637  -5.643 -17.449  1.00  0.00           C  
ATOM   1332 HD11 LEU    86      23.586  -4.830 -18.174  1.00  0.00           H  
ATOM   1333 HD12 LEU    86      24.682  -5.839 -17.206  1.00  0.00           H  
ATOM   1334 HD13 LEU    86      23.232  -6.545 -17.901  1.00  0.00           H  
ATOM   1335  CD2 LEU    86      23.575  -4.049 -15.597  1.00  0.00           C  
ATOM   1336 HD21 LEU    86      23.123  -3.772 -14.649  1.00  0.00           H  
ATOM   1337 HD22 LEU    86      24.625  -4.281 -15.418  1.00  0.00           H  
ATOM   1338 HD23 LEU    86      23.507  -3.214 -16.295  1.00  0.00           H  
ATOM   1339  C   LEU    86      20.736  -7.274 -17.292  1.00  0.00           C  
ATOM   1340  O   LEU    86      21.503  -8.163 -16.926  1.00  0.00           O  
ATOM   1341  N   ALA    87      20.228  -7.196 -18.525  1.00  0.00           N  
ATOM   1342  H   ALA    87      19.580  -6.447 -18.721  1.00  0.00           H  
ATOM   1343  CA  ALA    87      20.667  -7.951 -19.704  1.00  0.00           C  
ATOM   1344  HA  ALA    87      21.747  -7.846 -19.823  1.00  0.00           H  
ATOM   1345  CB  ALA    87      20.330  -9.436 -19.534  1.00  0.00           C  
ATOM   1346  HB1 ALA    87      19.254  -9.538 -19.453  1.00  0.00           H  
ATOM   1347  HB2 ALA    87      20.678 -10.004 -20.398  1.00  0.00           H  
ATOM   1348  HB3 ALA    87      20.809  -9.844 -18.645  1.00  0.00           H  
ATOM   1349  C   ALA    87      19.981  -7.406 -20.976  1.00  0.00           C  
ATOM   1350  O   ALA    87      19.132  -6.518 -20.895  1.00  0.00           O  
ATOM   1351  N   ASP    88      20.342  -7.967 -22.128  1.00  0.00           N  
ATOM   1352  H   ASP    88      21.085  -8.663 -22.110  1.00  0.00           H  
ATOM   1353  CA  ASP    88      19.855  -7.659 -23.478  1.00  0.00           C  
ATOM   1354  HA  ASP    88      19.277  -6.734 -23.464  1.00  0.00           H  
ATOM   1355  CB  ASP    88      21.086  -7.459 -24.393  1.00  0.00           C  
ATOM   1356  HB2 ASP    88      20.734  -7.297 -25.414  1.00  0.00           H  
ATOM   1357  HB3 ASP    88      21.594  -6.546 -24.077  1.00  0.00           H  
ATOM   1358  CG  ASP    88      22.129  -8.604 -24.397  1.00  0.00           C  
ATOM   1359  OD1 ASP    88      22.983  -8.587 -25.304  1.00  0.00           O  
ATOM   1360  OD2 ASP    88      22.064  -9.503 -23.517  1.00  0.00           O  
ATOM   1361  C   ASP    88      18.949  -8.766 -24.065  1.00  0.00           C  
ATOM   1362  O   ASP    88      17.850  -8.507 -24.558  1.00  0.00           O  
ATOM   1363  N   LYS    89      19.404 -10.022 -24.019  1.00  0.00           N  
ATOM   1364  H   LYS    89      20.345 -10.123 -23.639  1.00  0.00           H  
ATOM   1365  CA  LYS    89      18.882 -11.154 -24.806  1.00  0.00           C  
ATOM   1366  HA  LYS    89      18.678 -10.765 -25.805  1.00  0.00           H  
ATOM   1367  CB  LYS    89      19.992 -12.207 -24.974  1.00  0.00           C  
ATOM   1368  HB2 LYS    89      19.633 -13.010 -25.618  1.00  0.00           H  
ATOM   1369  HB3 LYS    89      20.849 -11.739 -25.464  1.00  0.00           H  
ATOM   1370  CG  LYS    89      20.448 -12.792 -23.632  1.00  0.00           C  
ATOM   1371  HG2 LYS    89      20.896 -12.007 -23.022  1.00  0.00           H  
ATOM   1372  HG3 LYS    89      19.577 -13.186 -23.119  1.00  0.00           H  
ATOM   1373  CD  LYS    89      21.471 -13.917 -23.828  1.00  0.00           C  
ATOM   1374  HD2 LYS    89      20.985 -14.773 -24.301  1.00  0.00           H  
ATOM   1375  HD3 LYS    89      22.267 -13.561 -24.483  1.00  0.00           H  
ATOM   1376  CE  LYS    89      22.098 -14.342 -22.495  1.00  0.00           C  
ATOM   1377  HE2 LYS    89      22.854 -15.106 -22.695  1.00  0.00           H  
ATOM   1378  HE3 LYS    89      22.598 -13.471 -22.060  1.00  0.00           H  
ATOM   1379  NZ  LYS    89      21.091 -14.870 -21.544  1.00  0.00           N  
ATOM   1380  HZ1 LYS    89      20.537 -15.645 -21.919  1.00  0.00           H  
ATOM   1381  HZ2 LYS    89      21.472 -15.156 -20.660  1.00  0.00           H  
ATOM   1382  HZ3 LYS    89      20.331 -14.207 -21.371  1.00  0.00           H  
ATOM   1383  C   LYS    89      17.533 -11.740 -24.357  1.00  0.00           C  
ATOM   1384  O   LYS    89      17.141 -12.797 -24.841  1.00  0.00           O  
ATOM   1385  N   THR    90      16.787 -11.042 -23.497  1.00  0.00           N  
ATOM   1386  H   THR    90      17.192 -10.193 -23.127  1.00  0.00           H  
ATOM   1387  CA  THR    90      15.331 -11.231 -23.307  1.00  0.00           C  
ATOM   1388  HA  THR    90      15.024 -10.503 -22.557  1.00  0.00           H  
ATOM   1389  CB  THR    90      14.611 -10.811 -24.611  1.00  0.00           C  
ATOM   1390  HB  THR    90      14.928 -11.467 -25.422  1.00  0.00           H  
ATOM   1391  CG2 THR    90      13.085 -10.785 -24.590  1.00  0.00           C  
ATOM   1392 HG21 THR    90      12.736 -10.236 -23.719  1.00  0.00           H  
ATOM   1393 HG22 THR    90      12.713 -10.291 -25.488  1.00  0.00           H  
ATOM   1394 HG23 THR    90      12.686 -11.795 -24.580  1.00  0.00           H  
ATOM   1395  OG1 THR    90      14.976  -9.483 -24.939  1.00  0.00           O  
ATOM   1396  HG1 THR    90      15.935  -9.371 -24.872  1.00  0.00           H  
ATOM   1397  C   THR    90      14.917 -12.593 -22.689  1.00  0.00           C  
ATOM   1398  O   THR    90      13.742 -12.969 -22.664  1.00  0.00           O  
ATOM   1399  N   ASP    91      15.869 -13.321 -22.093  1.00  0.00           N  
ATOM   1400  H   ASP    91      16.825 -13.009 -22.204  1.00  0.00           H  
ATOM   1401  CA  ASP    91      15.615 -14.310 -21.032  1.00  0.00           C  
ATOM   1402  HA  ASP    91      14.599 -14.683 -21.132  1.00  0.00           H  
ATOM   1403  CB  ASP    91      16.546 -15.535 -21.178  1.00  0.00           C  
ATOM   1404  HB2 ASP    91      16.414 -16.172 -20.302  1.00  0.00           H  
ATOM   1405  HB3 ASP    91      16.205 -16.103 -22.045  1.00  0.00           H  
ATOM   1406  CG  ASP    91      18.049 -15.262 -21.363  1.00  0.00           C  
ATOM   1407  OD1 ASP    91      18.798 -16.193 -21.729  1.00  0.00           O  
ATOM   1408  OD2 ASP    91      18.532 -14.132 -21.110  1.00  0.00           O  
ATOM   1409  C   ASP    91      15.704 -13.628 -19.648  1.00  0.00           C  
ATOM   1410  O   ASP    91      14.758 -13.652 -18.858  1.00  0.00           O  
ATOM   1411  N   ARG    92      16.816 -12.930 -19.414  1.00  0.00           N  
ATOM   1412  H   ARG    92      17.539 -13.049 -20.121  1.00  0.00           H  
ATOM   1413  CA  ARG    92      17.027 -11.828 -18.472  1.00  0.00           C  
ATOM   1414  HA  ARG    92      16.321 -11.905 -17.648  1.00  0.00           H  
ATOM   1415  CB  ARG    92      18.483 -11.903 -17.961  1.00  0.00           C  
ATOM   1416  HB2 ARG    92      19.134 -11.709 -18.812  1.00  0.00           H  
ATOM   1417  HB3 ARG    92      18.646 -11.111 -17.229  1.00  0.00           H  
ATOM   1418  CG  ARG    92      18.978 -13.234 -17.367  1.00  0.00           C  
ATOM   1419  HG2 ARG    92      18.936 -14.014 -18.128  1.00  0.00           H  
ATOM   1420  HG3 ARG    92      20.023 -13.103 -17.083  1.00  0.00           H  
ATOM   1421  CD  ARG    92      18.196 -13.691 -16.136  1.00  0.00           C  
ATOM   1422  HD2 ARG    92      18.124 -12.860 -15.433  1.00  0.00           H  
ATOM   1423  HD3 ARG    92      17.189 -13.961 -16.446  1.00  0.00           H  
ATOM   1424  NE  ARG    92      18.847 -14.827 -15.452  1.00  0.00           N  
ATOM   1425  HE  ARG    92      19.248 -14.631 -14.550  1.00  0.00           H  
ATOM   1426  CZ  ARG    92      18.748 -16.108 -15.768  1.00  0.00           C  
ATOM   1427  NH1 ARG    92      18.055 -16.542 -16.773  1.00  0.00           N  
ATOM   1428 HH11 ARG    92      17.303 -15.939 -17.067  1.00  0.00           H  
ATOM   1429 HH12 ARG    92      17.848 -17.543 -16.753  1.00  0.00           H  
ATOM   1430  NH2 ARG    92      19.290 -17.030 -15.031  1.00  0.00           N  
ATOM   1431 HH21 ARG    92      19.728 -16.799 -14.160  1.00  0.00           H  
ATOM   1432 HH22 ARG    92      18.931 -17.975 -15.191  1.00  0.00           H  
ATOM   1433  C   ARG    92      16.793 -10.486 -19.197  1.00  0.00           C  
ATOM   1434  O   ARG    92      16.877 -10.431 -20.423  1.00  0.00           O  
ATOM   1435  N   LEU    93      16.586  -9.394 -18.456  1.00  0.00           N  
ATOM   1436  H   LEU    93      16.564  -9.491 -17.451  1.00  0.00           H  
ATOM   1437  CA  LEU    93      16.613  -8.012 -18.969  1.00  0.00           C  
ATOM   1438  HA  LEU    93      17.432  -7.930 -19.682  1.00  0.00           H  
ATOM   1439  CB  LEU    93      15.286  -7.697 -19.699  1.00  0.00           C  
ATOM   1440  HB2 LEU    93      14.826  -8.614 -20.068  1.00  0.00           H  
ATOM   1441  HB3 LEU    93      14.603  -7.247 -18.981  1.00  0.00           H  
ATOM   1442  CG  LEU    93      15.474  -6.751 -20.902  1.00  0.00           C  
ATOM   1443  HG  LEU    93      16.193  -5.978 -20.647  1.00  0.00           H  
ATOM   1444  CD1 LEU    93      15.986  -7.504 -22.127  1.00  0.00           C  
ATOM   1445 HD11 LEU    93      15.241  -8.228 -22.455  1.00  0.00           H  
ATOM   1446 HD12 LEU    93      16.179  -6.804 -22.939  1.00  0.00           H  
ATOM   1447 HD13 LEU    93      16.913  -8.022 -21.890  1.00  0.00           H  
ATOM   1448  CD2 LEU    93      14.166  -6.059 -21.279  1.00  0.00           C  
ATOM   1449 HD21 LEU    93      13.775  -5.512 -20.421  1.00  0.00           H  
ATOM   1450 HD22 LEU    93      14.348  -5.356 -22.092  1.00  0.00           H  
ATOM   1451 HD23 LEU    93      13.437  -6.798 -21.611  1.00  0.00           H  
ATOM   1452  C   LEU    93      16.889  -7.014 -17.820  1.00  0.00           C  
ATOM   1453  O   LEU    93      17.231  -7.433 -16.714  1.00  0.00           O  
ATOM   1454  N   LEU    94      16.747  -5.705 -18.064  1.00  0.00           N  
ATOM   1455  H   LEU    94      16.473  -5.428 -18.993  1.00  0.00           H  
ATOM   1456  CA  LEU    94      16.624  -4.689 -17.009  1.00  0.00           C  
ATOM   1457  HA  LEU    94      17.480  -4.751 -16.339  1.00  0.00           H  
ATOM   1458  CB  LEU    94      16.552  -3.262 -17.603  1.00  0.00           C  
ATOM   1459  HB2 LEU    94      15.578  -3.126 -18.077  1.00  0.00           H  
ATOM   1460  HB3 LEU    94      16.575  -2.578 -16.756  1.00  0.00           H  
ATOM   1461  CG  LEU    94      17.622  -2.761 -18.591  1.00  0.00           C  
ATOM   1462  HG  LEU    94      17.536  -1.674 -18.625  1.00  0.00           H  
ATOM   1463  CD1 LEU    94      19.038  -3.098 -18.139  1.00  0.00           C  
ATOM   1464 HD11 LEU    94      19.196  -4.168 -18.244  1.00  0.00           H  
ATOM   1465 HD12 LEU    94      19.755  -2.568 -18.765  1.00  0.00           H  
ATOM   1466 HD13 LEU    94      19.169  -2.804 -17.100  1.00  0.00           H  
ATOM   1467  CD2 LEU    94      17.436  -3.266 -20.024  1.00  0.00           C  
ATOM   1468 HD21 LEU    94      16.400  -3.132 -20.335  1.00  0.00           H  
ATOM   1469 HD22 LEU    94      18.077  -2.692 -20.693  1.00  0.00           H  
ATOM   1470 HD23 LEU    94      17.715  -4.314 -20.109  1.00  0.00           H  
ATOM   1471  C   LEU    94      15.342  -4.948 -16.195  1.00  0.00           C  
ATOM   1472  O   LEU    94      14.274  -5.035 -16.798  1.00  0.00           O  
ATOM   1473  N   MET    95      15.440  -5.078 -14.864  1.00  0.00           N  
ATOM   1474  H   MET    95      16.369  -5.063 -14.463  1.00  0.00           H  
ATOM   1475  CA  MET    95      14.293  -5.394 -13.982  1.00  0.00           C  
ATOM   1476  HA  MET    95      13.392  -5.034 -14.477  1.00  0.00           H  
ATOM   1477  CB  MET    95      14.148  -6.919 -13.804  1.00  0.00           C  
ATOM   1478  HB2 MET    95      15.122  -7.350 -13.570  1.00  0.00           H  
ATOM   1479  HB3 MET    95      13.469  -7.147 -12.984  1.00  0.00           H  
ATOM   1480  CG  MET    95      13.581  -7.607 -15.041  1.00  0.00           C  
ATOM   1481  HG2 MET    95      14.271  -7.477 -15.873  1.00  0.00           H  
ATOM   1482  HG3 MET    95      13.531  -8.665 -14.812  1.00  0.00           H  
ATOM   1483  SD  MET    95      11.931  -7.046 -15.555  1.00  0.00           S  
ATOM   1484  CE  MET    95      10.847  -7.887 -14.380  1.00  0.00           C  
ATOM   1485  HE1 MET    95      11.170  -7.691 -13.357  1.00  0.00           H  
ATOM   1486  HE2 MET    95       9.827  -7.528 -14.510  1.00  0.00           H  
ATOM   1487  HE3 MET    95      10.867  -8.956 -14.578  1.00  0.00           H  
ATOM   1488  C   MET    95      14.281  -4.655 -12.631  1.00  0.00           C  
ATOM   1489  O   MET    95      13.706  -5.130 -11.652  1.00  0.00           O  
ATOM   1490  N   ARG    96      14.907  -3.477 -12.551  1.00  0.00           N  
ATOM   1491  H   ARG    96      15.262  -3.093 -13.428  1.00  0.00           H  
ATOM   1492  CA  ARG    96      14.736  -2.543 -11.412  1.00  0.00           C  
ATOM   1493  HA  ARG    96      14.484  -3.116 -10.518  1.00  0.00           H  
ATOM   1494  CB  ARG    96      16.016  -1.732 -11.117  1.00  0.00           C  
ATOM   1495  HB2 ARG    96      15.913  -0.735 -11.552  1.00  0.00           H  
ATOM   1496  HB3 ARG    96      16.049  -1.599 -10.036  1.00  0.00           H  
ATOM   1497  CG  ARG    96      17.378  -2.299 -11.563  1.00  0.00           C  
ATOM   1498  HG2 ARG    96      18.158  -1.766 -11.020  1.00  0.00           H  
ATOM   1499  HG3 ARG    96      17.452  -3.352 -11.312  1.00  0.00           H  
ATOM   1500  CD  ARG    96      17.621  -2.086 -13.061  1.00  0.00           C  
ATOM   1501  HD2 ARG    96      17.026  -2.781 -13.650  1.00  0.00           H  
ATOM   1502  HD3 ARG    96      17.312  -1.069 -13.295  1.00  0.00           H  
ATOM   1503  NE  ARG    96      19.027  -2.262 -13.441  1.00  0.00           N  
ATOM   1504  HE  ARG    96      19.543  -3.020 -13.013  1.00  0.00           H  
ATOM   1505  CZ  ARG    96      19.649  -1.589 -14.386  1.00  0.00           C  
ATOM   1506  NH1 ARG    96      19.068  -0.708 -15.152  1.00  0.00           N  
ATOM   1507 HH11 ARG    96      18.048  -0.569 -15.084  1.00  0.00           H  
ATOM   1508 HH12 ARG    96      19.557  -0.215 -15.866  1.00  0.00           H  
ATOM   1509  NH2 ARG    96      20.916  -1.812 -14.568  1.00  0.00           N  
ATOM   1510 HH21 ARG    96      21.336  -2.532 -13.989  1.00  0.00           H  
ATOM   1511 HH22 ARG    96      21.433  -1.311 -15.259  1.00  0.00           H  
ATOM   1512  C   ARG    96      13.556  -1.587 -11.643  1.00  0.00           C  
ATOM   1513  O   ARG    96      13.027  -0.989 -10.714  1.00  0.00           O  
ATOM   1514  N   GLU    97      13.195  -1.432 -12.911  1.00  0.00           N  
ATOM   1515  H   GLU    97      13.781  -1.908 -13.592  1.00  0.00           H  
ATOM   1516  CA  GLU    97      12.197  -0.538 -13.487  1.00  0.00           C  
ATOM   1517  HA  GLU    97      12.154   0.386 -12.910  1.00  0.00           H  
ATOM   1518  CB  GLU    97      12.648  -0.216 -14.931  1.00  0.00           C  
ATOM   1519  HB2 GLU    97      12.590  -1.117 -15.541  1.00  0.00           H  
ATOM   1520  HB3 GLU    97      11.935   0.500 -15.343  1.00  0.00           H  
ATOM   1521  CG  GLU    97      14.059   0.403 -15.079  1.00  0.00           C  
ATOM   1522  HG2 GLU    97      14.076   0.947 -16.026  1.00  0.00           H  
ATOM   1523  HG3 GLU    97      14.202   1.139 -14.284  1.00  0.00           H  
ATOM   1524  CD  GLU    97      15.254  -0.581 -15.086  1.00  0.00           C  
ATOM   1525  OE1 GLU    97      15.087  -1.793 -14.814  1.00  0.00           O  
ATOM   1526  OE2 GLU    97      16.399  -0.118 -15.297  1.00  0.00           O  
ATOM   1527  C   GLU    97      10.779  -1.147 -13.503  1.00  0.00           C  
ATOM   1528  O   GLU    97       9.808  -0.444 -13.782  1.00  0.00           O  
ATOM   1529  N   PHE    98      10.654  -2.447 -13.210  1.00  0.00           N  
ATOM   1530  H   PHE    98      11.478  -2.936 -12.895  1.00  0.00           H  
ATOM   1531  CA  PHE    98       9.451  -3.258 -13.424  1.00  0.00           C  
ATOM   1532  HA  PHE    98       8.603  -2.587 -13.548  1.00  0.00           H  
ATOM   1533  CB  PHE    98       9.626  -4.072 -14.720  1.00  0.00           C  
ATOM   1534  HB2 PHE    98      10.380  -4.835 -14.533  1.00  0.00           H  
ATOM   1535  HB3 PHE    98       8.696  -4.591 -14.950  1.00  0.00           H  
ATOM   1536  CG  PHE    98      10.032  -3.276 -15.951  1.00  0.00           C  
ATOM   1537  CD1 PHE    98      11.266  -3.528 -16.579  1.00  0.00           C  
ATOM   1538  HD1 PHE    98      11.927  -4.287 -16.191  1.00  0.00           H  
ATOM   1539  CE1 PHE    98      11.655  -2.792 -17.710  1.00  0.00           C  
ATOM   1540  HE1 PHE    98      12.611  -2.993 -18.172  1.00  0.00           H  
ATOM   1541  CZ  PHE    98      10.809  -1.793 -18.221  1.00  0.00           C  
ATOM   1542  HZ  PHE    98      11.112  -1.220 -19.086  1.00  0.00           H  
ATOM   1543  CE2 PHE    98       9.574  -1.536 -17.599  1.00  0.00           C  
ATOM   1544  HE2 PHE    98       8.928  -0.760 -17.983  1.00  0.00           H  
ATOM   1545  CD2 PHE    98       9.185  -2.277 -16.468  1.00  0.00           C  
ATOM   1546  HD2 PHE    98       8.245  -2.062 -15.983  1.00  0.00           H  
ATOM   1547  C   PHE    98       9.165  -4.192 -12.226  1.00  0.00           C  
ATOM   1548  O   PHE    98      10.046  -4.402 -11.390  1.00  0.00           O  
ATOM   1549  N   PRO    99       7.952  -4.770 -12.105  1.00  0.00           N  
ATOM   1550  CD  PRO    99       6.759  -4.490 -12.889  1.00  0.00           C  
ATOM   1551  HD2 PRO    99       6.742  -5.136 -13.768  1.00  0.00           H  
ATOM   1552  HD3 PRO    99       6.693  -3.443 -13.185  1.00  0.00           H  
ATOM   1553  CG  PRO    99       5.593  -4.840 -11.970  1.00  0.00           C  
ATOM   1554  HG2 PRO    99       4.696  -5.099 -12.534  1.00  0.00           H  
ATOM   1555  HG3 PRO    99       5.398  -4.010 -11.290  1.00  0.00           H  
ATOM   1556  CB  PRO    99       6.137  -6.033 -11.186  1.00  0.00           C  
ATOM   1557  HB2 PRO    99       5.983  -6.943 -11.769  1.00  0.00           H  
ATOM   1558  HB3 PRO    99       5.654  -6.123 -10.214  1.00  0.00           H  
ATOM   1559  CA  PRO    99       7.636  -5.732 -11.048  1.00  0.00           C  
ATOM   1560  HA  PRO    99       7.817  -5.257 -10.083  1.00  0.00           H  
ATOM   1561  C   PRO    99       8.468  -7.020 -11.150  1.00  0.00           C  
ATOM   1562  O   PRO    99       8.568  -7.610 -12.223  1.00  0.00           O  
ATOM   1563  N   MET   100       8.997  -7.493 -10.017  1.00  0.00           N  
ATOM   1564  H   MET   100       8.907  -6.941  -9.182  1.00  0.00           H  
ATOM   1565  CA  MET   100       9.631  -8.814  -9.903  1.00  0.00           C  
ATOM   1566  HA  MET   100      10.456  -8.848 -10.616  1.00  0.00           H  
ATOM   1567  CB  MET   100      10.190  -9.017  -8.483  1.00  0.00           C  
ATOM   1568  HB2 MET   100       9.569  -8.484  -7.762  1.00  0.00           H  
ATOM   1569  HB3 MET   100      10.156 -10.072  -8.213  1.00  0.00           H  
ATOM   1570  CG  MET   100      11.639  -8.521  -8.373  1.00  0.00           C  
ATOM   1571  HG2 MET   100      11.672  -7.472  -8.670  1.00  0.00           H  
ATOM   1572  HG3 MET   100      11.943  -8.579  -7.328  1.00  0.00           H  
ATOM   1573  SD  MET   100      12.861  -9.436  -9.363  1.00  0.00           S  
ATOM   1574  CE  MET   100      12.690 -11.095  -8.640  1.00  0.00           C  
ATOM   1575  HE1 MET   100      11.698 -11.496  -8.838  1.00  0.00           H  
ATOM   1576  HE2 MET   100      13.421 -11.773  -9.077  1.00  0.00           H  
ATOM   1577  HE3 MET   100      12.847 -11.056  -7.562  1.00  0.00           H  
ATOM   1578  C   MET   100       8.681  -9.962 -10.285  1.00  0.00           C  
ATOM   1579  O   MET   100       7.461  -9.859 -10.145  1.00  0.00           O  
ATOM   1580  N   MET   101       9.262 -11.052 -10.791  1.00  0.00           N  
ATOM   1581  H   MET   101      10.268 -11.021 -10.875  1.00  0.00           H  
ATOM   1582  CA  MET   101       8.560 -12.040 -11.619  1.00  0.00           C  
ATOM   1583  HA  MET   101       7.492 -11.890 -11.494  1.00  0.00           H  
ATOM   1584  CB  MET   101       8.899 -11.746 -13.094  1.00  0.00           C  
ATOM   1585  HB2 MET   101       8.269 -12.372 -13.721  1.00  0.00           H  
ATOM   1586  HB3 MET   101       8.647 -10.708 -13.320  1.00  0.00           H  
ATOM   1587  CG  MET   101      10.361 -11.994 -13.498  1.00  0.00           C  
ATOM   1588  HG2 MET   101      10.628 -13.024 -13.269  1.00  0.00           H  
ATOM   1589  HG3 MET   101      10.418 -11.887 -14.582  1.00  0.00           H  
ATOM   1590  SD  MET   101      11.606 -10.872 -12.783  1.00  0.00           S  
ATOM   1591  CE  MET   101      12.707 -12.021 -11.929  1.00  0.00           C  
ATOM   1592  HE1 MET   101      13.609 -11.495 -11.622  1.00  0.00           H  
ATOM   1593  HE2 MET   101      12.209 -12.389 -11.041  1.00  0.00           H  
ATOM   1594  HE3 MET   101      12.970 -12.858 -12.575  1.00  0.00           H  
ATOM   1595  C   MET   101       8.825 -13.508 -11.243  1.00  0.00           C  
ATOM   1596  O   MET   101       7.931 -14.345 -11.365  1.00  0.00           O  
ATOM   1597  N   ASN   102      10.025 -13.831 -10.762  1.00  0.00           N  
ATOM   1598  H   ASN   102      10.704 -13.093 -10.658  1.00  0.00           H  
ATOM   1599  CA  ASN   102      10.379 -15.109 -10.146  1.00  0.00           C  
ATOM   1600  HA  ASN   102       9.554 -15.401  -9.495  1.00  0.00           H  
ATOM   1601  CB  ASN   102      10.578 -16.210 -11.219  1.00  0.00           C  
ATOM   1602  HB2 ASN   102      10.211 -17.150 -10.815  1.00  0.00           H  
ATOM   1603  HB3 ASN   102       9.991 -15.993 -12.109  1.00  0.00           H  
ATOM   1604  CG  ASN   102      12.027 -16.443 -11.619  1.00  0.00           C  
ATOM   1605  OD1 ASN   102      12.755 -17.182 -10.975  1.00  0.00           O  
ATOM   1606  ND2 ASN   102      12.501 -15.826 -12.672  1.00  0.00           N  
ATOM   1607 HD21 ASN   102      11.875 -15.352 -13.312  1.00  0.00           H  
ATOM   1608 HD22 ASN   102      13.456 -16.002 -12.914  1.00  0.00           H  
ATOM   1609  C   ASN   102      11.622 -14.896  -9.269  1.00  0.00           C  
ATOM   1610  O   ASN   102      12.609 -14.320  -9.730  1.00  0.00           O  
ATOM   1611  N   ASP   103      11.606 -15.373  -8.030  1.00  0.00           N  
ATOM   1612  H   ASP   103      10.777 -15.830  -7.676  1.00  0.00           H  
ATOM   1613  CA  ASP   103      12.651 -15.014  -7.057  1.00  0.00           C  
ATOM   1614  HA  ASP   103      13.121 -14.088  -7.394  1.00  0.00           H  
ATOM   1615  CB  ASP   103      12.010 -14.647  -5.713  1.00  0.00           C  
ATOM   1616  HB2 ASP   103      11.555 -15.537  -5.278  1.00  0.00           H  
ATOM   1617  HB3 ASP   103      12.799 -14.307  -5.045  1.00  0.00           H  
ATOM   1618  CG  ASP   103      10.950 -13.533  -5.827  1.00  0.00           C  
ATOM   1619  OD1 ASP   103      10.169 -13.387  -4.863  1.00  0.00           O  
ATOM   1620  OD2 ASP   103      10.892 -12.827  -6.861  1.00  0.00           O  
ATOM   1621  C   ASP   103      13.809 -16.031  -7.011  1.00  0.00           C  
ATOM   1622  O   ASP   103      14.736 -15.917  -6.213  1.00  0.00           O  
ATOM   1623  N   GLY   104      13.810 -16.979  -7.958  1.00  0.00           N  
ATOM   1624  H   GLY   104      12.996 -17.022  -8.554  1.00  0.00           H  
ATOM   1625  CA  GLY   104      15.018 -17.652  -8.447  1.00  0.00           C  
ATOM   1626  HA2 GLY   104      15.712 -17.809  -7.620  1.00  0.00           H  
ATOM   1627  HA3 GLY   104      14.741 -18.622  -8.858  1.00  0.00           H  
ATOM   1628  C   GLY   104      15.749 -16.861  -9.545  1.00  0.00           C  
ATOM   1629  O   GLY   104      16.785 -17.308 -10.030  1.00  0.00           O  
ATOM   1630  N   PHE   105      15.217 -15.701  -9.954  1.00  0.00           N  
ATOM   1631  H   PHE   105      14.339 -15.423  -9.532  1.00  0.00           H  
ATOM   1632  CA  PHE   105      15.800 -14.745 -10.905  1.00  0.00           C  
ATOM   1633  HA  PHE   105      15.023 -14.003 -11.085  1.00  0.00           H  
ATOM   1634  CB  PHE   105      16.967 -13.991 -10.240  1.00  0.00           C  
ATOM   1635  HB2 PHE   105      17.762 -14.698  -9.999  1.00  0.00           H  
ATOM   1636  HB3 PHE   105      17.382 -13.279 -10.954  1.00  0.00           H  
ATOM   1637  CG  PHE   105      16.583 -13.226  -8.983  1.00  0.00           C  
ATOM   1638  CD1 PHE   105      16.643 -13.845  -7.722  1.00  0.00           C  
ATOM   1639  HD1 PHE   105      16.952 -14.878  -7.639  1.00  0.00           H  
ATOM   1640  CE1 PHE   105      16.264 -13.139  -6.566  1.00  0.00           C  
ATOM   1641  HE1 PHE   105      16.267 -13.638  -5.605  1.00  0.00           H  
ATOM   1642  CZ  PHE   105      15.851 -11.800  -6.660  1.00  0.00           C  
ATOM   1643  HZ  PHE   105      15.550 -11.264  -5.771  1.00  0.00           H  
ATOM   1644  CE2 PHE   105      15.802 -11.174  -7.916  1.00  0.00           C  
ATOM   1645  HE2 PHE   105      15.458 -10.152  -7.991  1.00  0.00           H  
ATOM   1646  CD2 PHE   105      16.151 -11.890  -9.076  1.00  0.00           C  
ATOM   1647  HD2 PHE   105      16.086 -11.417 -10.042  1.00  0.00           H  
ATOM   1648  C   PHE   105      16.131 -15.304 -12.308  1.00  0.00           C  
ATOM   1649  O   PHE   105      16.879 -14.677 -13.060  1.00  0.00           O  
ATOM   1650  N   ASP   106      15.565 -16.455 -12.700  1.00  0.00           N  
ATOM   1651  H   ASP   106      15.052 -16.986 -12.006  1.00  0.00           H  
ATOM   1652  CA  ASP   106      15.860 -17.076 -13.999  1.00  0.00           C  
ATOM   1653  HA  ASP   106      16.899 -16.857 -14.205  1.00  0.00           H  
ATOM   1654  CB  ASP   106      15.775 -18.605 -13.932  1.00  0.00           C  
ATOM   1655  HB2 ASP   106      16.434 -18.970 -13.142  1.00  0.00           H  
ATOM   1656  HB3 ASP   106      14.753 -18.912 -13.701  1.00  0.00           H  
ATOM   1657  CG  ASP   106      16.223 -19.192 -15.274  1.00  0.00           C  
ATOM   1658  OD1 ASP   106      17.399 -18.948 -15.647  1.00  0.00           O  
ATOM   1659  OD2 ASP   106      15.360 -19.767 -15.964  1.00  0.00           O  
ATOM   1660  C   ASP   106      15.064 -16.488 -15.183  1.00  0.00           C  
ATOM   1661  O   ASP   106      15.565 -15.655 -15.939  1.00  0.00           O  
ATOM   1662  N   HIE   107      13.805 -16.893 -15.352  1.00  0.00           N  
ATOM   1663  H   HIE   107      13.454 -17.628 -14.752  1.00  0.00           H  
ATOM   1664  CA  HIE   107      12.871 -16.314 -16.326  1.00  0.00           C  
ATOM   1665  HA  HIE   107      13.394 -16.198 -17.275  1.00  0.00           H  
ATOM   1666  CB  HIE   107      11.686 -17.272 -16.566  1.00  0.00           C  
ATOM   1667  HB2 HIE   107      10.797 -16.701 -16.835  1.00  0.00           H  
ATOM   1668  HB3 HIE   107      11.934 -17.904 -17.419  1.00  0.00           H  
ATOM   1669  CG  HIE   107      11.361 -18.186 -15.408  1.00  0.00           C  
ATOM   1670  ND1 HIE   107      10.527 -17.885 -14.331  1.00  0.00           N  
ATOM   1671  CE1 HIE   107      10.608 -18.935 -13.500  1.00  0.00           C  
ATOM   1672  HE1 HIE   107      10.069 -19.021 -12.566  1.00  0.00           H  
ATOM   1673  NE2 HIE   107      11.469 -19.848 -13.977  1.00  0.00           N  
ATOM   1674  HE2 HIE   107      11.731 -20.709 -13.517  1.00  0.00           H  
ATOM   1675  CD2 HIE   107      11.957 -19.393 -15.179  1.00  0.00           C  
ATOM   1676  HD2 HIE   107      12.714 -19.862 -15.801  1.00  0.00           H  
ATOM   1677  C   HIE   107      12.464 -14.910 -15.859  1.00  0.00           C  
ATOM   1678  O   HIE   107      11.510 -14.739 -15.097  1.00  0.00           O  
ATOM   1679  N   LEU   108      13.263 -13.916 -16.255  1.00  0.00           N  
ATOM   1680  H   LEU   108      14.036 -14.168 -16.862  1.00  0.00           H  
ATOM   1681  CA  LEU   108      13.359 -12.615 -15.585  1.00  0.00           C  
ATOM   1682  HA  LEU   108      12.658 -12.597 -14.756  1.00  0.00           H  
ATOM   1683  CB  LEU   108      14.779 -12.521 -14.986  1.00  0.00           C  
ATOM   1684  HB2 LEU   108      14.846 -13.308 -14.234  1.00  0.00           H  
ATOM   1685  HB3 LEU   108      15.502 -12.764 -15.759  1.00  0.00           H  
ATOM   1686  CG  LEU   108      15.191 -11.185 -14.330  1.00  0.00           C  
ATOM   1687  HG  LEU   108      14.323 -10.693 -13.900  1.00  0.00           H  
ATOM   1688  CD1 LEU   108      16.202 -11.435 -13.210  1.00  0.00           C  
ATOM   1689 HD11 LEU   108      17.063 -11.982 -13.590  1.00  0.00           H  
ATOM   1690 HD12 LEU   108      16.535 -10.488 -12.791  1.00  0.00           H  
ATOM   1691 HD13 LEU   108      15.737 -12.027 -12.425  1.00  0.00           H  
ATOM   1692  CD2 LEU   108      15.877 -10.238 -15.318  1.00  0.00           C  
ATOM   1693 HD21 LEU   108      15.199 -10.003 -16.135  1.00  0.00           H  
ATOM   1694 HD22 LEU   108      16.129  -9.304 -14.814  1.00  0.00           H  
ATOM   1695 HD23 LEU   108      16.792 -10.687 -15.696  1.00  0.00           H  
ATOM   1696  C   LEU   108      12.971 -11.425 -16.470  1.00  0.00           C  
ATOM   1697  O   LEU   108      12.526 -10.419 -15.942  1.00  0.00           O  
ATOM   1698  N   SER   109      13.116 -11.509 -17.793  1.00  0.00           N  
ATOM   1699  H   SER   109      13.492 -12.368 -18.178  1.00  0.00           H  
ATOM   1700  CA  SER   109      12.741 -10.422 -18.713  1.00  0.00           C  
ATOM   1701  HA  SER   109      13.406  -9.582 -18.525  1.00  0.00           H  
ATOM   1702  CB  SER   109      12.972 -10.916 -20.143  1.00  0.00           C  
ATOM   1703  HB2 SER   109      14.038 -11.089 -20.295  1.00  0.00           H  
ATOM   1704  HB3 SER   109      12.442 -11.857 -20.290  1.00  0.00           H  
ATOM   1705  OG  SER   109      12.512  -9.989 -21.096  1.00  0.00           O  
ATOM   1706  HG  SER   109      11.780 -10.438 -21.590  1.00  0.00           H  
ATOM   1707  C   SER   109      11.284  -9.942 -18.507  1.00  0.00           C  
ATOM   1708  O   SER   109      10.411 -10.776 -18.269  1.00  0.00           O  
ATOM   1709  N   PRO   110      10.957  -8.637 -18.623  1.00  0.00           N  
ATOM   1710  CD  PRO   110      11.832  -7.546 -19.014  1.00  0.00           C  
ATOM   1711  HD2 PRO   110      12.422  -7.808 -19.887  1.00  0.00           H  
ATOM   1712  HD3 PRO   110      12.489  -7.284 -18.186  1.00  0.00           H  
ATOM   1713  CG  PRO   110      10.917  -6.369 -19.343  1.00  0.00           C  
ATOM   1714  HG2 PRO   110      10.613  -6.425 -20.389  1.00  0.00           H  
ATOM   1715  HG3 PRO   110      11.399  -5.414 -19.132  1.00  0.00           H  
ATOM   1716  CB  PRO   110       9.707  -6.606 -18.441  1.00  0.00           C  
ATOM   1717  HB2 PRO   110       8.806  -6.146 -18.847  1.00  0.00           H  
ATOM   1718  HB3 PRO   110       9.910  -6.207 -17.447  1.00  0.00           H  
ATOM   1719  CA  PRO   110       9.600  -8.135 -18.369  1.00  0.00           C  
ATOM   1720  HA  PRO   110       9.286  -8.425 -17.366  1.00  0.00           H  
ATOM   1721  C   PRO   110       8.562  -8.673 -19.367  1.00  0.00           C  
ATOM   1722  O   PRO   110       7.374  -8.739 -19.055  1.00  0.00           O  
ATOM   1723  N   ASP   111       8.986  -9.115 -20.555  1.00  0.00           N  
ATOM   1724  H   ASP   111       9.977  -9.101 -20.755  1.00  0.00           H  
ATOM   1725  CA  ASP   111       8.099  -9.807 -21.493  1.00  0.00           C  
ATOM   1726  HA  ASP   111       7.164  -9.247 -21.529  1.00  0.00           H  
ATOM   1727  CB  ASP   111       8.674  -9.797 -22.918  1.00  0.00           C  
ATOM   1728  HB2 ASP   111       7.858 -10.003 -23.613  1.00  0.00           H  
ATOM   1729  HB3 ASP   111       9.061  -8.803 -23.146  1.00  0.00           H  
ATOM   1730  CG  ASP   111       9.774 -10.833 -23.143  1.00  0.00           C  
ATOM   1731  OD1 ASP   111       9.866 -11.378 -24.259  1.00  0.00           O  
ATOM   1732  OD2 ASP   111      10.511 -11.182 -22.191  1.00  0.00           O  
ATOM   1733  C   ASP   111       7.736 -11.237 -21.040  1.00  0.00           C  
ATOM   1734  O   ASP   111       6.860 -11.847 -21.646  1.00  0.00           O  
ATOM   1735  N   MET   112       8.323 -11.777 -19.962  1.00  0.00           N  
ATOM   1736  H   MET   112       9.060 -11.257 -19.496  1.00  0.00           H  
ATOM   1737  CA  MET   112       7.883 -13.042 -19.353  1.00  0.00           C  
ATOM   1738  HA  MET   112       7.894 -13.817 -20.109  1.00  0.00           H  
ATOM   1739  CB  MET   112       8.831 -13.496 -18.239  1.00  0.00           C  
ATOM   1740  HB2 MET   112       8.878 -12.727 -17.467  1.00  0.00           H  
ATOM   1741  HB3 MET   112       8.429 -14.404 -17.793  1.00  0.00           H  
ATOM   1742  CG  MET   112      10.246 -13.803 -18.745  1.00  0.00           C  
ATOM   1743  HG2 MET   112      10.623 -12.952 -19.307  1.00  0.00           H  
ATOM   1744  HG3 MET   112      10.886 -13.935 -17.875  1.00  0.00           H  
ATOM   1745  SD  MET   112      10.402 -15.274 -19.793  1.00  0.00           S  
ATOM   1746  CE  MET   112      12.182 -15.209 -20.096  1.00  0.00           C  
ATOM   1747  HE1 MET   112      12.716 -15.293 -19.151  1.00  0.00           H  
ATOM   1748  HE2 MET   112      12.476 -16.033 -20.746  1.00  0.00           H  
ATOM   1749  HE3 MET   112      12.441 -14.258 -20.562  1.00  0.00           H  
ATOM   1750  C   MET   112       6.442 -12.969 -18.838  1.00  0.00           C  
ATOM   1751  O   MET   112       5.749 -13.984 -18.870  1.00  0.00           O  
ATOM   1752  N   ILE   113       5.952 -11.773 -18.489  1.00  0.00           N  
ATOM   1753  H   ILE   113       6.593 -10.990 -18.453  1.00  0.00           H  
ATOM   1754  CA  ILE   113       4.535 -11.528 -18.191  1.00  0.00           C  
ATOM   1755  HA  ILE   113       4.194 -12.277 -17.474  1.00  0.00           H  
ATOM   1756  CB  ILE   113       4.359 -10.123 -17.552  1.00  0.00           C  
ATOM   1757  HB  ILE   113       4.874  -9.383 -18.167  1.00  0.00           H  
ATOM   1758  CG2 ILE   113       2.873  -9.713 -17.500  1.00  0.00           C  
ATOM   1759 HG21 ILE   113       2.300 -10.462 -16.949  1.00  0.00           H  
ATOM   1760 HG22 ILE   113       2.765  -8.744 -17.012  1.00  0.00           H  
ATOM   1761 HG23 ILE   113       2.463  -9.619 -18.505  1.00  0.00           H  
ATOM   1762  CG1 ILE   113       4.905 -10.039 -16.104  1.00  0.00           C  
ATOM   1763 HG12 ILE   113       4.471  -9.168 -15.612  1.00  0.00           H  
ATOM   1764 HG13 ILE   113       4.579 -10.917 -15.550  1.00  0.00           H  
ATOM   1765  CD1 ILE   113       6.427  -9.885 -15.962  1.00  0.00           C  
ATOM   1766 HD11 ILE   113       6.764  -9.006 -16.511  1.00  0.00           H  
ATOM   1767 HD12 ILE   113       6.676  -9.751 -14.910  1.00  0.00           H  
ATOM   1768 HD13 ILE   113       6.949 -10.768 -16.324  1.00  0.00           H  
ATOM   1769  C   ILE   113       3.689 -11.705 -19.465  1.00  0.00           C  
ATOM   1770  O   ILE   113       2.620 -12.310 -19.424  1.00  0.00           O  
ATOM   1771  N   ILE   114       4.179 -11.230 -20.617  1.00  0.00           N  
ATOM   1772  H   ILE   114       5.106 -10.829 -20.594  1.00  0.00           H  
ATOM   1773  CA  ILE   114       3.504 -11.331 -21.926  1.00  0.00           C  
ATOM   1774  HA  ILE   114       2.454 -11.067 -21.793  1.00  0.00           H  
ATOM   1775  CB  ILE   114       4.128 -10.334 -22.939  1.00  0.00           C  
ATOM   1776  HB  ILE   114       5.168 -10.613 -23.104  1.00  0.00           H  
ATOM   1777  CG2 ILE   114       3.406 -10.412 -24.299  1.00  0.00           C  
ATOM   1778 HG21 ILE   114       2.358 -10.131 -24.183  1.00  0.00           H  
ATOM   1779 HG22 ILE   114       3.881  -9.751 -25.022  1.00  0.00           H  
ATOM   1780 HG23 ILE   114       3.459 -11.421 -24.705  1.00  0.00           H  
ATOM   1781  CG1 ILE   114       4.101  -8.885 -22.390  1.00  0.00           C  
ATOM   1782 HG12 ILE   114       3.066  -8.567 -22.257  1.00  0.00           H  
ATOM   1783 HG13 ILE   114       4.587  -8.855 -21.415  1.00  0.00           H  
ATOM   1784  CD1 ILE   114       4.829  -7.859 -23.268  1.00  0.00           C  
ATOM   1785 HD11 ILE   114       4.288  -7.697 -24.199  1.00  0.00           H  
ATOM   1786 HD12 ILE   114       4.889  -6.910 -22.735  1.00  0.00           H  
ATOM   1787 HD13 ILE   114       5.840  -8.205 -23.486  1.00  0.00           H  
ATOM   1788  C   ILE   114       3.536 -12.779 -22.451  1.00  0.00           C  
ATOM   1789  O   ILE   114       2.543 -13.273 -22.979  1.00  0.00           O  
ATOM   1790  N   LYS   115       4.652 -13.488 -22.240  1.00  0.00           N  
ATOM   1791  H   LYS   115       5.446 -12.981 -21.859  1.00  0.00           H  
ATOM   1792  CA  LYS   115       4.799 -14.941 -22.439  1.00  0.00           C  
ATOM   1793  HA  LYS   115       4.436 -15.212 -23.430  1.00  0.00           H  
ATOM   1794  CB  LYS   115       6.290 -15.317 -22.314  1.00  0.00           C  
ATOM   1795  HB2 LYS   115       6.619 -15.026 -21.318  1.00  0.00           H  
ATOM   1796  HB3 LYS   115       6.382 -16.402 -22.376  1.00  0.00           H  
ATOM   1797  CG  LYS   115       7.247 -14.717 -23.368  1.00  0.00           C  
ATOM   1798  HG2 LYS   115       7.220 -15.337 -24.265  1.00  0.00           H  
ATOM   1799  HG3 LYS   115       6.941 -13.706 -23.635  1.00  0.00           H  
ATOM   1800  CD  LYS   115       8.681 -14.663 -22.809  1.00  0.00           C  
ATOM   1801  HD2 LYS   115       8.704 -13.889 -22.045  1.00  0.00           H  
ATOM   1802  HD3 LYS   115       8.928 -15.620 -22.347  1.00  0.00           H  
ATOM   1803  CE  LYS   115       9.755 -14.326 -23.850  1.00  0.00           C  
ATOM   1804  HE2 LYS   115      10.016 -15.230 -24.403  1.00  0.00           H  
ATOM   1805  HE3 LYS   115       9.344 -13.593 -24.553  1.00  0.00           H  
ATOM   1806  NZ  LYS   115      10.955 -13.731 -23.204  1.00  0.00           N  
ATOM   1807  HZ1 LYS   115      11.256 -14.225 -22.381  1.00  0.00           H  
ATOM   1808  HZ2 LYS   115      11.730 -13.607 -23.839  1.00  0.00           H  
ATOM   1809  HZ3 LYS   115      10.733 -12.770 -22.925  1.00  0.00           H  
ATOM   1810  C   LYS   115       3.981 -15.765 -21.424  1.00  0.00           C  
ATOM   1811  O   LYS   115       3.863 -16.976 -21.585  1.00  0.00           O  
ATOM   1812  N   THR   116       3.451 -15.139 -20.366  1.00  0.00           N  
ATOM   1813  H   THR   116       3.568 -14.137 -20.335  1.00  0.00           H  
ATOM   1814  CA  THR   116       2.830 -15.740 -19.160  1.00  0.00           C  
ATOM   1815  HA  THR   116       2.589 -14.902 -18.505  1.00  0.00           H  
ATOM   1816  CB  THR   116       1.486 -16.431 -19.461  1.00  0.00           C  
ATOM   1817  HB  THR   116       1.004 -16.670 -18.512  1.00  0.00           H  
ATOM   1818  CG2 THR   116       0.528 -15.546 -20.260  1.00  0.00           C  
ATOM   1819 HG21 THR   116       0.918 -15.364 -21.262  1.00  0.00           H  
ATOM   1820 HG22 THR   116      -0.438 -16.044 -20.340  1.00  0.00           H  
ATOM   1821 HG23 THR   116       0.397 -14.593 -19.747  1.00  0.00           H  
ATOM   1822  OG1 THR   116       1.659 -17.631 -20.178  1.00  0.00           O  
ATOM   1823  HG1 THR   116       2.387 -17.494 -20.807  1.00  0.00           H  
ATOM   1824  C   THR   116       3.750 -16.632 -18.307  1.00  0.00           C  
ATOM   1825  O   THR   116       3.326 -17.161 -17.280  1.00  0.00           O  
ATOM   1826  N   THR   117       5.025 -16.761 -18.685  1.00  0.00           N  
ATOM   1827  H   THR   117       5.327 -16.218 -19.480  1.00  0.00           H  
ATOM   1828  CA  THR   117       6.040 -17.604 -18.037  1.00  0.00           C  
ATOM   1829  HA  THR   117       5.691 -18.636 -18.028  1.00  0.00           H  
ATOM   1830  CB  THR   117       7.357 -17.523 -18.829  1.00  0.00           C  
ATOM   1831  HB  THR   117       7.761 -16.514 -18.742  1.00  0.00           H  
ATOM   1832  CG2 THR   117       8.422 -18.515 -18.364  1.00  0.00           C  
ATOM   1833 HG21 THR   117       8.028 -19.530 -18.388  1.00  0.00           H  
ATOM   1834 HG22 THR   117       9.293 -18.445 -19.016  1.00  0.00           H  
ATOM   1835 HG23 THR   117       8.735 -18.277 -17.347  1.00  0.00           H  
ATOM   1836  OG1 THR   117       7.121 -17.780 -20.196  1.00  0.00           O  
ATOM   1837  HG1 THR   117       6.644 -18.612 -20.257  1.00  0.00           H  
ATOM   1838  C   THR   117       6.318 -17.203 -16.589  1.00  0.00           C  
ATOM   1839  O   THR   117       6.510 -18.076 -15.745  1.00  0.00           O  
ATOM   1840  N   SER   118       6.341 -15.903 -16.283  1.00  0.00           N  
ATOM   1841  H   SER   118       6.133 -15.215 -16.998  1.00  0.00           H  
ATOM   1842  CA  SER   118       6.605 -15.411 -14.929  1.00  0.00           C  
ATOM   1843  HA  SER   118       6.075 -16.059 -14.234  1.00  0.00           H  
ATOM   1844  CB  SER   118       8.104 -15.508 -14.608  1.00  0.00           C  
ATOM   1845  HB2 SER   118       8.247 -15.433 -13.534  1.00  0.00           H  
ATOM   1846  HB3 SER   118       8.474 -16.480 -14.932  1.00  0.00           H  
ATOM   1847  OG  SER   118       8.849 -14.492 -15.241  1.00  0.00           O  
ATOM   1848  HG  SER   118       9.801 -14.688 -15.149  1.00  0.00           H  
ATOM   1849  C   SER   118       6.073 -13.991 -14.721  1.00  0.00           C  
ATOM   1850  O   SER   118       5.908 -13.224 -15.668  1.00  0.00           O  
ATOM   1851  N   GLY   119       5.784 -13.638 -13.469  1.00  0.00           N  
ATOM   1852  H   GLY   119       5.943 -14.302 -12.721  1.00  0.00           H  
ATOM   1853  CA  GLY   119       5.224 -12.345 -13.092  1.00  0.00           C  
ATOM   1854  HA2 GLY   119       5.926 -11.555 -13.359  1.00  0.00           H  
ATOM   1855  HA3 GLY   119       4.297 -12.181 -13.638  1.00  0.00           H  
ATOM   1856  C   GLY   119       4.929 -12.267 -11.597  1.00  0.00           C  
ATOM   1857  O   GLY   119       4.994 -13.269 -10.886  1.00  0.00           O  
ATOM   1858  N   MET   120       4.585 -11.072 -11.110  1.00  0.00           N  
ATOM   1859  H   MET   120       4.621 -10.279 -11.731  1.00  0.00           H  
ATOM   1860  CA  MET   120       4.403 -10.805  -9.673  1.00  0.00           C  
ATOM   1861  HA  MET   120       5.333 -11.085  -9.175  1.00  0.00           H  
ATOM   1862  CB  MET   120       4.214  -9.291  -9.464  1.00  0.00           C  
ATOM   1863  HB2 MET   120       5.054  -8.775  -9.929  1.00  0.00           H  
ATOM   1864  HB3 MET   120       3.299  -8.959  -9.955  1.00  0.00           H  
ATOM   1865  CG  MET   120       4.157  -8.896  -7.982  1.00  0.00           C  
ATOM   1866  HG2 MET   120       3.132  -9.017  -7.628  1.00  0.00           H  
ATOM   1867  HG3 MET   120       4.787  -9.580  -7.415  1.00  0.00           H  
ATOM   1868  SD  MET   120       4.709  -7.210  -7.605  1.00  0.00           S  
ATOM   1869  CE  MET   120       6.496  -7.512  -7.598  1.00  0.00           C  
ATOM   1870  HE1 MET   120       6.800  -7.903  -8.566  1.00  0.00           H  
ATOM   1871  HE2 MET   120       7.025  -6.582  -7.392  1.00  0.00           H  
ATOM   1872  HE3 MET   120       6.740  -8.246  -6.829  1.00  0.00           H  
ATOM   1873  C   MET   120       3.294 -11.642  -9.000  1.00  0.00           C  
ATOM   1874  O   MET   120       3.232 -11.710  -7.779  1.00  0.00           O  
ATOM   1875  N   TYR   121       2.460 -12.351  -9.767  1.00  0.00           N  
ATOM   1876  H   TYR   121       2.599 -12.329 -10.765  1.00  0.00           H  
ATOM   1877  CA  TYR   121       1.558 -13.380  -9.239  1.00  0.00           C  
ATOM   1878  HA  TYR   121       0.906 -12.921  -8.493  1.00  0.00           H  
ATOM   1879  CB  TYR   121       0.671 -13.909 -10.380  1.00  0.00           C  
ATOM   1880  HB2 TYR   121       0.171 -14.819 -10.045  1.00  0.00           H  
ATOM   1881  HB3 TYR   121      -0.113 -13.173 -10.559  1.00  0.00           H  
ATOM   1882  CG  TYR   121       1.365 -14.189 -11.708  1.00  0.00           C  
ATOM   1883  CD1 TYR   121       1.994 -15.428 -11.941  1.00  0.00           C  
ATOM   1884  HD1 TYR   121       2.018 -16.182 -11.163  1.00  0.00           H  
ATOM   1885  CE1 TYR   121       2.578 -15.709 -13.194  1.00  0.00           C  
ATOM   1886  HE1 TYR   121       3.050 -16.666 -13.365  1.00  0.00           H  
ATOM   1887  CZ  TYR   121       2.534 -14.745 -14.224  1.00  0.00           C  
ATOM   1888  OH  TYR   121       3.061 -14.997 -15.451  1.00  0.00           O  
ATOM   1889  HH  TYR   121       3.122 -15.938 -15.668  1.00  0.00           H  
ATOM   1890  CE2 TYR   121       1.926 -13.495 -13.983  1.00  0.00           C  
ATOM   1891  HE2 TYR   121       1.896 -12.770 -14.782  1.00  0.00           H  
ATOM   1892  CD2 TYR   121       1.341 -13.219 -12.731  1.00  0.00           C  
ATOM   1893  HD2 TYR   121       0.843 -12.273 -12.569  1.00  0.00           H  
ATOM   1894  C   TYR   121       2.291 -14.528  -8.515  1.00  0.00           C  
ATOM   1895  O   TYR   121       1.716 -15.133  -7.616  1.00  0.00           O  
ATOM   1896  N   ASN   122       3.557 -14.808  -8.845  1.00  0.00           N  
ATOM   1897  H   ASN   122       3.988 -14.281  -9.597  1.00  0.00           H  
ATOM   1898  CA  ASN   122       4.325 -15.907  -8.249  1.00  0.00           C  
ATOM   1899  HA  ASN   122       3.697 -16.801  -8.237  1.00  0.00           H  
ATOM   1900  CB  ASN   122       5.547 -16.189  -9.144  1.00  0.00           C  
ATOM   1901  HB2 ASN   122       6.148 -15.283  -9.235  1.00  0.00           H  
ATOM   1902  HB3 ASN   122       6.152 -16.957  -8.670  1.00  0.00           H  
ATOM   1903  CG  ASN   122       5.207 -16.715 -10.527  1.00  0.00           C  
ATOM   1904  OD1 ASN   122       4.249 -17.437 -10.736  1.00  0.00           O  
ATOM   1905  ND2 ASN   122       6.011 -16.418 -11.519  1.00  0.00           N  
ATOM   1906 HD21 ASN   122       6.787 -15.781 -11.367  1.00  0.00           H  
ATOM   1907 HD22 ASN   122       5.823 -16.881 -12.389  1.00  0.00           H  
ATOM   1908  C   ASN   122       4.774 -15.672  -6.788  1.00  0.00           C  
ATOM   1909  O   ASN   122       5.096 -16.638  -6.092  1.00  0.00           O  
ATOM   1910  N   ILE   123       4.826 -14.423  -6.302  1.00  0.00           N  
ATOM   1911  H   ILE   123       4.518 -13.662  -6.893  1.00  0.00           H  
ATOM   1912  CA  ILE   123       5.454 -14.083  -5.003  1.00  0.00           C  
ATOM   1913  HA  ILE   123       6.483 -14.443  -5.026  1.00  0.00           H  
ATOM   1914  CB  ILE   123       5.522 -12.553  -4.787  1.00  0.00           C  
ATOM   1915  HB  ILE   123       6.115 -12.388  -3.886  1.00  0.00           H  
ATOM   1916  CG2 ILE   123       6.296 -11.895  -5.946  1.00  0.00           C  
ATOM   1917 HG21 ILE   123       5.725 -11.937  -6.871  1.00  0.00           H  
ATOM   1918 HG22 ILE   123       6.513 -10.856  -5.709  1.00  0.00           H  
ATOM   1919 HG23 ILE   123       7.252 -12.406  -6.085  1.00  0.00           H  
ATOM   1920  CG1 ILE   123       4.127 -11.926  -4.539  1.00  0.00           C  
ATOM   1921 HG12 ILE   123       3.464 -12.155  -5.368  1.00  0.00           H  
ATOM   1922 HG13 ILE   123       3.688 -12.369  -3.646  1.00  0.00           H  
ATOM   1923  CD1 ILE   123       4.132 -10.412  -4.310  1.00  0.00           C  
ATOM   1924 HD11 ILE   123       4.456  -9.890  -5.207  1.00  0.00           H  
ATOM   1925 HD12 ILE   123       3.125 -10.082  -4.058  1.00  0.00           H  
ATOM   1926 HD13 ILE   123       4.800 -10.176  -3.485  1.00  0.00           H  
ATOM   1927  C   ILE   123       4.783 -14.776  -3.806  1.00  0.00           C  
ATOM   1928  O   ILE   123       5.449 -15.148  -2.841  1.00  0.00           O  
ATOM   1929  N   VAL   124       3.472 -15.030  -3.889  1.00  0.00           N  
ATOM   1930  H   VAL   124       2.989 -14.745  -4.729  1.00  0.00           H  
ATOM   1931  CA  VAL   124       2.700 -15.695  -2.825  1.00  0.00           C  
ATOM   1932  HA  VAL   124       2.926 -15.192  -1.884  1.00  0.00           H  
ATOM   1933  CB  VAL   124       1.186 -15.572  -3.070  1.00  0.00           C  
ATOM   1934  HB  VAL   124       0.679 -16.032  -2.224  1.00  0.00           H  
ATOM   1935  CG1 VAL   124       0.757 -14.099  -3.127  1.00  0.00           C  
ATOM   1936 HG11 VAL   124       1.179 -13.614  -4.008  1.00  0.00           H  
ATOM   1937 HG12 VAL   124      -0.330 -14.035  -3.184  1.00  0.00           H  
ATOM   1938 HG13 VAL   124       1.103 -13.579  -2.235  1.00  0.00           H  
ATOM   1939  CG2 VAL   124       0.699 -16.286  -4.334  1.00  0.00           C  
ATOM   1940 HG21 VAL   124       0.885 -17.358  -4.257  1.00  0.00           H  
ATOM   1941 HG22 VAL   124      -0.374 -16.142  -4.455  1.00  0.00           H  
ATOM   1942 HG23 VAL   124       1.209 -15.901  -5.215  1.00  0.00           H  
ATOM   1943  C   VAL   124       3.088 -17.163  -2.627  1.00  0.00           C  
ATOM   1944  O   VAL   124       2.830 -17.707  -1.556  1.00  0.00           O  
ATOM   1945  N   GLU   125       3.732 -17.778  -3.626  1.00  0.00           N  
ATOM   1946  H   GLU   125       3.903 -17.250  -4.473  1.00  0.00           H  
ATOM   1947  CA  GLU   125       4.288 -19.134  -3.563  1.00  0.00           C  
ATOM   1948  HA  GLU   125       3.813 -19.682  -2.749  1.00  0.00           H  
ATOM   1949  CB  GLU   125       4.007 -19.894  -4.872  1.00  0.00           C  
ATOM   1950  HB2 GLU   125       4.663 -19.502  -5.651  1.00  0.00           H  
ATOM   1951  HB3 GLU   125       4.271 -20.941  -4.720  1.00  0.00           H  
ATOM   1952  CG  GLU   125       2.563 -19.828  -5.407  1.00  0.00           C  
ATOM   1953  HG2 GLU   125       2.369 -18.809  -5.749  1.00  0.00           H  
ATOM   1954  HG3 GLU   125       2.504 -20.474  -6.286  1.00  0.00           H  
ATOM   1955  CD  GLU   125       1.458 -20.241  -4.420  1.00  0.00           C  
ATOM   1956  OE1 GLU   125       0.265 -20.071  -4.753  1.00  0.00           O  
ATOM   1957  OE2 GLU   125       1.727 -20.757  -3.313  1.00  0.00           O  
ATOM   1958  C   GLU   125       5.797 -19.119  -3.265  1.00  0.00           C  
ATOM   1959  O   GLU   125       6.247 -19.895  -2.425  1.00  0.00           O  
ATOM   1960  N   PHE   126       6.573 -18.188  -3.846  1.00  0.00           N  
ATOM   1961  H   PHE   126       6.159 -17.571  -4.536  1.00  0.00           H  
ATOM   1962  CA  PHE   126       7.994 -17.997  -3.487  1.00  0.00           C  
ATOM   1963  HA  PHE   126       8.518 -18.942  -3.636  1.00  0.00           H  
ATOM   1964  CB  PHE   126       8.653 -16.932  -4.382  1.00  0.00           C  
ATOM   1965  HB2 PHE   126       7.954 -16.115  -4.563  1.00  0.00           H  
ATOM   1966  HB3 PHE   126       9.502 -16.509  -3.844  1.00  0.00           H  
ATOM   1967  CG  PHE   126       9.201 -17.452  -5.697  1.00  0.00           C  
ATOM   1968  CD1 PHE   126       8.496 -17.265  -6.898  1.00  0.00           C  
ATOM   1969  HD1 PHE   126       7.550 -16.750  -6.879  1.00  0.00           H  
ATOM   1970  CE1 PHE   126       9.017 -17.756  -8.111  1.00  0.00           C  
ATOM   1971  HE1 PHE   126       8.458 -17.634  -9.026  1.00  0.00           H  
ATOM   1972  CZ  PHE   126      10.256 -18.419  -8.131  1.00  0.00           C  
ATOM   1973  HZ  PHE   126      10.658 -18.804  -9.058  1.00  0.00           H  
ATOM   1974  CE2 PHE   126      10.971 -18.589  -6.935  1.00  0.00           C  
ATOM   1975  HE2 PHE   126      11.926 -19.096  -6.941  1.00  0.00           H  
ATOM   1976  CD2 PHE   126      10.444 -18.110  -5.722  1.00  0.00           C  
ATOM   1977  HD2 PHE   126      11.001 -18.246  -4.805  1.00  0.00           H  
ATOM   1978  C   PHE   126       8.188 -17.635  -2.002  1.00  0.00           C  
ATOM   1979  O   PHE   126       9.188 -18.026  -1.405  1.00  0.00           O  
ATOM   1980  N   THR   127       7.229 -16.936  -1.389  1.00  0.00           N  
ATOM   1981  H   THR   127       6.502 -16.528  -1.964  1.00  0.00           H  
ATOM   1982  CA  THR   127       7.136 -16.778   0.075  1.00  0.00           C  
ATOM   1983  HA  THR   127       8.136 -16.802   0.510  1.00  0.00           H  
ATOM   1984  CB  THR   127       6.484 -15.442   0.449  1.00  0.00           C  
ATOM   1985  HB  THR   127       6.403 -15.391   1.535  1.00  0.00           H  
ATOM   1986  CG2 THR   127       7.310 -14.255  -0.014  1.00  0.00           C  
ATOM   1987 HG21 THR   127       7.260 -14.162  -1.096  1.00  0.00           H  
ATOM   1988 HG22 THR   127       6.920 -13.350   0.432  1.00  0.00           H  
ATOM   1989 HG23 THR   127       8.339 -14.386   0.311  1.00  0.00           H  
ATOM   1990  OG1 THR   127       5.193 -15.333  -0.115  1.00  0.00           O  
ATOM   1991  HG1 THR   127       5.320 -15.062  -1.043  1.00  0.00           H  
ATOM   1992  C   THR   127       6.322 -17.876   0.761  1.00  0.00           C  
ATOM   1993  O   THR   127       6.453 -18.060   1.968  1.00  0.00           O  
ATOM   1994  N   THR   128       5.427 -18.554   0.032  1.00  0.00           N  
ATOM   1995  H   THR   128       5.419 -18.389  -0.963  1.00  0.00           H  
ATOM   1996  CA  THR   128       4.384 -19.452   0.574  1.00  0.00           C  
ATOM   1997  HA  THR   128       3.725 -19.705  -0.256  1.00  0.00           H  
ATOM   1998  CB  THR   128       5.027 -20.788   1.012  1.00  0.00           C  
ATOM   1999  HB  THR   128       5.858 -20.588   1.689  1.00  0.00           H  
ATOM   2000  CG2 THR   128       4.113 -21.827   1.664  1.00  0.00           C  
ATOM   2001 HG21 THR   128       3.197 -21.931   1.084  1.00  0.00           H  
ATOM   2002 HG22 THR   128       4.625 -22.789   1.707  1.00  0.00           H  
ATOM   2003 HG23 THR   128       3.876 -21.526   2.684  1.00  0.00           H  
ATOM   2004  OG1 THR   128       5.519 -21.443  -0.139  1.00  0.00           O  
ATOM   2005  HG1 THR   128       5.955 -20.798  -0.719  1.00  0.00           H  
ATOM   2006  C   THR   128       3.454 -18.755   1.600  1.00  0.00           C  
ATOM   2007  O   THR   128       2.651 -19.393   2.276  1.00  0.00           O  
ATOM   2008  N   PHE   129       3.486 -17.414   1.684  1.00  0.00           N  
ATOM   2009  H   PHE   129       4.118 -16.926   1.061  1.00  0.00           H  
ATOM   2010  CA  PHE   129       2.799 -16.607   2.707  1.00  0.00           C  
ATOM   2011  HA  PHE   129       3.122 -16.957   3.689  1.00  0.00           H  
ATOM   2012  CB  PHE   129       3.264 -15.152   2.546  1.00  0.00           C  
ATOM   2013  HB2 PHE   129       4.352 -15.146   2.503  1.00  0.00           H  
ATOM   2014  HB3 PHE   129       2.900 -14.778   1.589  1.00  0.00           H  
ATOM   2015  CG  PHE   129       2.851 -14.182   3.641  1.00  0.00           C  
ATOM   2016  CD1 PHE   129       3.751 -13.846   4.670  1.00  0.00           C  
ATOM   2017  HD1 PHE   129       4.731 -14.301   4.708  1.00  0.00           H  
ATOM   2018  CE1 PHE   129       3.388 -12.899   5.645  1.00  0.00           C  
ATOM   2019  HE1 PHE   129       4.082 -12.645   6.432  1.00  0.00           H  
ATOM   2020  CZ  PHE   129       2.137 -12.264   5.584  1.00  0.00           C  
ATOM   2021  HZ  PHE   129       1.870 -11.517   6.317  1.00  0.00           H  
ATOM   2022  CE2 PHE   129       1.236 -12.595   4.559  1.00  0.00           C  
ATOM   2023  HE2 PHE   129       0.280 -12.098   4.500  1.00  0.00           H  
ATOM   2024  CD2 PHE   129       1.590 -13.559   3.600  1.00  0.00           C  
ATOM   2025  HD2 PHE   129       0.894 -13.815   2.821  1.00  0.00           H  
ATOM   2026  C   PHE   129       1.264 -16.734   2.670  1.00  0.00           C  
ATOM   2027  O   PHE   129       0.593 -16.484   3.671  1.00  0.00           O  
ATOM   2028  N   ARG   130       0.694 -17.218   1.556  1.00  0.00           N  
ATOM   2029  H   ARG   130       1.325 -17.429   0.794  1.00  0.00           H  
ATOM   2030  CA  ARG   130      -0.663 -17.799   1.501  1.00  0.00           C  
ATOM   2031  HA  ARG   130      -1.355 -17.157   2.049  1.00  0.00           H  
ATOM   2032  CB  ARG   130      -1.132 -17.881   0.030  1.00  0.00           C  
ATOM   2033  HB2 ARG   130      -0.284 -18.168  -0.594  1.00  0.00           H  
ATOM   2034  HB3 ARG   130      -1.881 -18.666  -0.056  1.00  0.00           H  
ATOM   2035  CG  ARG   130      -1.790 -16.626  -0.578  1.00  0.00           C  
ATOM   2036  HG2 ARG   130      -1.786 -16.761  -1.660  1.00  0.00           H  
ATOM   2037  HG3 ARG   130      -2.837 -16.593  -0.276  1.00  0.00           H  
ATOM   2038  CD  ARG   130      -1.145 -15.264  -0.277  1.00  0.00           C  
ATOM   2039  HD2 ARG   130      -0.063 -15.376  -0.197  1.00  0.00           H  
ATOM   2040  HD3 ARG   130      -1.366 -14.601  -1.114  1.00  0.00           H  
ATOM   2041  NE  ARG   130      -1.685 -14.647   0.945  1.00  0.00           N  
ATOM   2042  HE  ARG   130      -2.383 -15.180   1.470  1.00  0.00           H  
ATOM   2043  CZ  ARG   130      -1.404 -13.452   1.422  1.00  0.00           C  
ATOM   2044  NH1 ARG   130      -0.574 -12.657   0.817  1.00  0.00           N  
ATOM   2045 HH11 ARG   130      -0.113 -12.958  -0.013  1.00  0.00           H  
ATOM   2046 HH12 ARG   130      -0.318 -11.768   1.260  1.00  0.00           H  
ATOM   2047  NH2 ARG   130      -1.939 -13.018   2.518  1.00  0.00           N  
ATOM   2048 HH21 ARG   130      -2.601 -13.624   3.022  1.00  0.00           H  
ATOM   2049 HH22 ARG   130      -1.667 -12.124   2.881  1.00  0.00           H  
ATOM   2050  C   ARG   130      -0.681 -19.157   2.240  1.00  0.00           C  
ATOM   2051  O   ARG   130      -0.861 -20.212   1.626  1.00  0.00           O  
ATOM   2052  N   GLY   131      -0.428 -19.118   3.550  1.00  0.00           N  
ATOM   2053  H   GLY   131      -0.232 -18.197   3.930  1.00  0.00           H  
ATOM   2054  CA  GLY   131      -0.233 -20.267   4.441  1.00  0.00           C  
ATOM   2055  HA2 GLY   131       0.339 -21.037   3.921  1.00  0.00           H  
ATOM   2056  HA3 GLY   131       0.346 -19.951   5.310  1.00  0.00           H  
ATOM   2057  C   GLY   131      -1.552 -20.880   4.911  1.00  0.00           C  
ATOM   2058  O   GLY   131      -2.268 -21.495   4.124  1.00  0.00           O  
ATOM   2059  N   ASP   132      -1.902 -20.700   6.188  1.00  0.00           N  
ATOM   2060  H   ASP   132      -1.221 -20.289   6.827  1.00  0.00           H  
ATOM   2061  CA  ASP   132      -3.128 -21.212   6.830  1.00  0.00           C  
ATOM   2062  HA  ASP   132      -3.097 -22.301   6.784  1.00  0.00           H  
ATOM   2063  CB  ASP   132      -3.156 -20.820   8.320  1.00  0.00           C  
ATOM   2064  HB2 ASP   132      -3.297 -19.741   8.398  1.00  0.00           H  
ATOM   2065  HB3 ASP   132      -4.011 -21.304   8.795  1.00  0.00           H  
ATOM   2066  CG  ASP   132      -1.876 -21.198   9.072  1.00  0.00           C  
ATOM   2067  OD1 ASP   132      -1.954 -22.085   9.952  1.00  0.00           O  
ATOM   2068  OD2 ASP   132      -0.805 -20.663   8.713  1.00  0.00           O  
ATOM   2069  C   ASP   132      -4.439 -20.768   6.149  1.00  0.00           C  
ATOM   2070  O   ASP   132      -5.466 -21.420   6.311  1.00  0.00           O  
ATOM   2071  N   GLU   133      -4.397 -19.723   5.316  1.00  0.00           N  
ATOM   2072  H   GLU   133      -3.526 -19.218   5.258  1.00  0.00           H  
ATOM   2073  CA  GLU   133      -5.470 -19.345   4.378  1.00  0.00           C  
ATOM   2074  HA  GLU   133      -6.351 -19.024   4.933  1.00  0.00           H  
ATOM   2075  CB  GLU   133      -4.972 -18.194   3.489  1.00  0.00           C  
ATOM   2076  HB2 GLU   133      -4.113 -18.565   2.925  1.00  0.00           H  
ATOM   2077  HB3 GLU   133      -5.759 -17.935   2.779  1.00  0.00           H  
ATOM   2078  CG  GLU   133      -4.556 -16.917   4.242  1.00  0.00           C  
ATOM   2079  HG2 GLU   133      -5.435 -16.498   4.736  1.00  0.00           H  
ATOM   2080  HG3 GLU   133      -3.820 -17.170   5.009  1.00  0.00           H  
ATOM   2081  CD  GLU   133      -3.933 -15.868   3.306  1.00  0.00           C  
ATOM   2082  OE1 GLU   133      -3.729 -14.710   3.730  1.00  0.00           O  
ATOM   2083  OE2 GLU   133      -3.598 -16.204   2.149  1.00  0.00           O  
ATOM   2084  C   GLU   133      -5.886 -20.506   3.451  1.00  0.00           C  
ATOM   2085  O   GLU   133      -7.041 -20.600   3.036  1.00  0.00           O  
ATOM   2086  N   ARG   134      -4.935 -21.394   3.133  1.00  0.00           N  
ATOM   2087  H   ARG   134      -4.012 -21.206   3.513  1.00  0.00           H  
ATOM   2088  CA  ARG   134      -5.117 -22.645   2.379  1.00  0.00           C  
ATOM   2089  HA  ARG   134      -6.141 -22.699   2.004  1.00  0.00           H  
ATOM   2090  CB  ARG   134      -4.138 -22.664   1.190  1.00  0.00           C  
ATOM   2091  HB2 ARG   134      -3.114 -22.634   1.568  1.00  0.00           H  
ATOM   2092  HB3 ARG   134      -4.275 -23.599   0.643  1.00  0.00           H  
ATOM   2093  CG  ARG   134      -4.357 -21.486   0.224  1.00  0.00           C  
ATOM   2094  HG2 ARG   134      -5.393 -21.500  -0.116  1.00  0.00           H  
ATOM   2095  HG3 ARG   134      -4.175 -20.539   0.737  1.00  0.00           H  
ATOM   2096  CD  ARG   134      -3.440 -21.563  -1.004  1.00  0.00           C  
ATOM   2097  HD2 ARG   134      -3.558 -22.538  -1.480  1.00  0.00           H  
ATOM   2098  HD3 ARG   134      -3.755 -20.790  -1.708  1.00  0.00           H  
ATOM   2099  NE  ARG   134      -2.023 -21.346  -0.660  1.00  0.00           N  
ATOM   2100  HE  ARG   134      -1.782 -21.182   0.313  1.00  0.00           H  
ATOM   2101  CZ  ARG   134      -1.021 -21.194  -1.506  1.00  0.00           C  
ATOM   2102  NH1 ARG   134      -1.186 -21.267  -2.790  1.00  0.00           N  
ATOM   2103 HH11 ARG   134      -2.085 -21.392  -3.192  1.00  0.00           H  
ATOM   2104 HH12 ARG   134      -0.408 -20.970  -3.399  1.00  0.00           H  
ATOM   2105  NH2 ARG   134       0.173 -20.939  -1.073  1.00  0.00           N  
ATOM   2106 HH21 ARG   134       0.346 -20.809  -0.090  1.00  0.00           H  
ATOM   2107 HH22 ARG   134       0.916 -20.844  -1.778  1.00  0.00           H  
ATOM   2108  C   ARG   134      -4.912 -23.867   3.278  1.00  0.00           C  
ATOM   2109  O   ARG   134      -5.689 -24.817   3.225  1.00  0.00           O  
ATOM   2110  N   GLY   135      -3.900 -23.826   4.144  1.00  0.00           N  
ATOM   2111  H   GLY   135      -3.313 -23.000   4.120  1.00  0.00           H  
ATOM   2112  CA  GLY   135      -3.543 -24.867   5.112  1.00  0.00           C  
ATOM   2113  HA2 GLY   135      -3.590 -25.835   4.616  1.00  0.00           H  
ATOM   2114  HA3 GLY   135      -2.515 -24.707   5.442  1.00  0.00           H  
ATOM   2115  C   GLY   135      -4.436 -24.926   6.356  1.00  0.00           C  
ATOM   2116  O   GLY   135      -3.959 -25.306   7.419  1.00  0.00           O  
ATOM   2117  N   ALA   136      -5.713 -24.536   6.270  1.00  0.00           N  
ATOM   2118  H   ALA   136      -6.038 -24.240   5.360  1.00  0.00           H  
ATOM   2119  CA  ALA   136      -6.571 -24.207   7.420  1.00  0.00           C  
ATOM   2120  HA  ALA   136      -6.126 -23.352   7.934  1.00  0.00           H  
ATOM   2121  CB  ALA   136      -7.932 -23.767   6.866  1.00  0.00           C  
ATOM   2122  HB1 ALA   136      -8.408 -24.592   6.334  1.00  0.00           H  
ATOM   2123  HB2 ALA   136      -8.575 -23.449   7.688  1.00  0.00           H  
ATOM   2124  HB3 ALA   136      -7.798 -22.926   6.184  1.00  0.00           H  
ATOM   2125  C   ALA   136      -6.740 -25.322   8.478  1.00  0.00           C  
ATOM   2126  O   ALA   136      -7.079 -25.046   9.629  1.00  0.00           O  
ATOM   2127  N   PHE   137      -6.448 -26.580   8.134  1.00  0.00           N  
ATOM   2128  H   PHE   137      -6.100 -26.726   7.197  1.00  0.00           H  
ATOM   2129  CA  PHE   137      -6.334 -27.695   9.085  1.00  0.00           C  
ATOM   2130  HA  PHE   137      -7.287 -27.812   9.602  1.00  0.00           H  
ATOM   2131  CB  PHE   137      -6.048 -28.986   8.298  1.00  0.00           C  
ATOM   2132  HB2 PHE   137      -5.765 -29.776   8.995  1.00  0.00           H  
ATOM   2133  HB3 PHE   137      -6.976 -29.302   7.820  1.00  0.00           H  
ATOM   2134  CG  PHE   137      -4.977 -28.856   7.227  1.00  0.00           C  
ATOM   2135  CD1 PHE   137      -3.613 -28.899   7.573  1.00  0.00           C  
ATOM   2136  HD1 PHE   137      -3.315 -29.060   8.599  1.00  0.00           H  
ATOM   2137  CE1 PHE   137      -2.629 -28.701   6.588  1.00  0.00           C  
ATOM   2138  HE1 PHE   137      -1.581 -28.700   6.858  1.00  0.00           H  
ATOM   2139  CZ  PHE   137      -3.003 -28.477   5.253  1.00  0.00           C  
ATOM   2140  HZ  PHE   137      -2.242 -28.312   4.502  1.00  0.00           H  
ATOM   2141  CE2 PHE   137      -4.363 -28.448   4.900  1.00  0.00           C  
ATOM   2142  HE2 PHE   137      -4.650 -28.263   3.873  1.00  0.00           H  
ATOM   2143  CD2 PHE   137      -5.348 -28.634   5.885  1.00  0.00           C  
ATOM   2144  HD2 PHE   137      -6.392 -28.594   5.607  1.00  0.00           H  
ATOM   2145  C   PHE   137      -5.270 -27.455  10.178  1.00  0.00           C  
ATOM   2146  O   PHE   137      -5.396 -27.989  11.280  1.00  0.00           O  
ATOM   2147  N   GLN   138      -4.270 -26.605   9.924  1.00  0.00           N  
ATOM   2148  H   GLN   138      -4.215 -26.200   8.993  1.00  0.00           H  
ATOM   2149  CA  GLN   138      -3.260 -26.154  10.892  1.00  0.00           C  
ATOM   2150  HA  GLN   138      -2.715 -27.021  11.265  1.00  0.00           H  
ATOM   2151  CB  GLN   138      -2.266 -25.227  10.174  1.00  0.00           C  
ATOM   2152  HB2 GLN   138      -2.839 -24.464   9.648  1.00  0.00           H  
ATOM   2153  HB3 GLN   138      -1.625 -24.734  10.907  1.00  0.00           H  
ATOM   2154  CG  GLN   138      -1.375 -25.992   9.176  1.00  0.00           C  
ATOM   2155  HG2 GLN   138      -0.578 -26.484   9.731  1.00  0.00           H  
ATOM   2156  HG3 GLN   138      -1.961 -26.761   8.677  1.00  0.00           H  
ATOM   2157  CD  GLN   138      -0.741 -25.139   8.077  1.00  0.00           C  
ATOM   2158  OE1 GLN   138      -0.382 -25.648   7.027  1.00  0.00           O  
ATOM   2159  NE2 GLN   138      -0.567 -23.848   8.245  1.00  0.00           N  
ATOM   2160 HE21 GLN   138      -0.937 -23.346   9.058  1.00  0.00           H  
ATOM   2161 HE22 GLN   138      -0.112 -23.332   7.517  1.00  0.00           H  
ATOM   2162  C   GLN   138      -3.870 -25.447  12.115  1.00  0.00           C  
ATOM   2163  O   GLN   138      -3.287 -25.493  13.200  1.00  0.00           O  
ATOM   2164  N   ALA   139      -5.099 -24.919  12.015  1.00  0.00           N  
ATOM   2165  H   ALA   139      -5.547 -24.899  11.106  1.00  0.00           H  
ATOM   2166  CA  ALA   139      -5.855 -24.411  13.162  1.00  0.00           C  
ATOM   2167  HA  ALA   139      -5.295 -23.578  13.593  1.00  0.00           H  
ATOM   2168  CB  ALA   139      -7.199 -23.875  12.659  1.00  0.00           C  
ATOM   2169  HB1 ALA   139      -7.793 -24.687  12.237  1.00  0.00           H  
ATOM   2170  HB2 ALA   139      -7.748 -23.422  13.485  1.00  0.00           H  
ATOM   2171  HB3 ALA   139      -7.032 -23.119  11.890  1.00  0.00           H  
ATOM   2172  C   ALA   139      -6.052 -25.462  14.280  1.00  0.00           C  
ATOM   2173  O   ALA   139      -6.258 -25.094  15.440  1.00  0.00           O  
ATOM   2174  N   ALA   140      -5.908 -26.763  13.984  1.00  0.00           N  
ATOM   2175  H   ALA   140      -5.736 -27.017  13.015  1.00  0.00           H  
ATOM   2176  CA  ALA   140      -5.863 -27.835  14.980  1.00  0.00           C  
ATOM   2177  HA  ALA   140      -6.810 -27.836  15.520  1.00  0.00           H  
ATOM   2178  CB  ALA   140      -5.728 -29.174  14.245  1.00  0.00           C  
ATOM   2179  HB1 ALA   140      -4.784 -29.205  13.699  1.00  0.00           H  
ATOM   2180  HB2 ALA   140      -5.751 -29.993  14.964  1.00  0.00           H  
ATOM   2181  HB3 ALA   140      -6.552 -29.296  13.540  1.00  0.00           H  
ATOM   2182  C   ALA   140      -4.740 -27.668  16.029  1.00  0.00           C  
ATOM   2183  O   ALA   140      -4.848 -28.224  17.123  1.00  0.00           O  
ATOM   2184  N   MET   141      -3.710 -26.853  15.764  1.00  0.00           N  
ATOM   2185  H   MET   141      -3.641 -26.436  14.839  1.00  0.00           H  
ATOM   2186  CA  MET   141      -2.701 -26.470  16.763  1.00  0.00           C  
ATOM   2187  HA  MET   141      -2.207 -27.373  17.110  1.00  0.00           H  
ATOM   2188  CB  MET   141      -1.633 -25.569  16.121  1.00  0.00           C  
ATOM   2189  HB2 MET   141      -2.118 -24.737  15.609  1.00  0.00           H  
ATOM   2190  HB3 MET   141      -0.993 -25.157  16.901  1.00  0.00           H  
ATOM   2191  CG  MET   141      -0.756 -26.338  15.121  1.00  0.00           C  
ATOM   2192  HG2 MET   141      -1.393 -26.766  14.349  1.00  0.00           H  
ATOM   2193  HG3 MET   141      -0.085 -25.630  14.633  1.00  0.00           H  
ATOM   2194  SD  MET   141       0.244 -27.681  15.830  1.00  0.00           S  
ATOM   2195  CE  MET   141       1.486 -26.735  16.752  1.00  0.00           C  
ATOM   2196  HE1 MET   141       1.006 -26.165  17.548  1.00  0.00           H  
ATOM   2197  HE2 MET   141       2.209 -27.422  17.192  1.00  0.00           H  
ATOM   2198  HE3 MET   141       2.004 -26.054  16.076  1.00  0.00           H  
ATOM   2199  C   MET   141      -3.312 -25.795  18.005  1.00  0.00           C  
ATOM   2200  O   MET   141      -2.778 -25.943  19.103  1.00  0.00           O  
ATOM   2201  N   THR   142      -4.473 -25.138  17.874  1.00  0.00           N  
ATOM   2202  H   THR   142      -4.878 -25.061  16.948  1.00  0.00           H  
ATOM   2203  CA  THR   142      -5.238 -24.611  19.021  1.00  0.00           C  
ATOM   2204  HA  THR   142      -4.589 -23.953  19.599  1.00  0.00           H  
ATOM   2205  CB  THR   142      -6.459 -23.792  18.571  1.00  0.00           C  
ATOM   2206  HB  THR   142      -6.978 -23.442  19.464  1.00  0.00           H  
ATOM   2207  CG2 THR   142      -6.086 -22.570  17.732  1.00  0.00           C  
ATOM   2208 HG21 THR   142      -5.578 -22.868  16.815  1.00  0.00           H  
ATOM   2209 HG22 THR   142      -6.990 -22.018  17.475  1.00  0.00           H  
ATOM   2210 HG23 THR   142      -5.429 -21.919  18.308  1.00  0.00           H  
ATOM   2211  OG1 THR   142      -7.355 -24.582  17.825  1.00  0.00           O  
ATOM   2212  HG1 THR   142      -7.020 -24.643  16.911  1.00  0.00           H  
ATOM   2213  C   THR   142      -5.699 -25.726  19.967  1.00  0.00           C  
ATOM   2214  O   THR   142      -5.493 -25.627  21.174  1.00  0.00           O  
ATOM   2215  N   LYS   143      -6.236 -26.833  19.432  1.00  0.00           N  
ATOM   2216  H   LYS   143      -6.382 -26.831  18.431  1.00  0.00           H  
ATOM   2217  CA  LYS   143      -6.564 -28.050  20.195  1.00  0.00           C  
ATOM   2218  HA  LYS   143      -7.190 -27.770  21.044  1.00  0.00           H  
ATOM   2219  CB  LYS   143      -7.357 -29.022  19.290  1.00  0.00           C  
ATOM   2220  HB2 LYS   143      -8.304 -28.535  19.049  1.00  0.00           H  
ATOM   2221  HB3 LYS   143      -6.829 -29.171  18.349  1.00  0.00           H  
ATOM   2222  CG  LYS   143      -7.684 -30.407  19.889  1.00  0.00           C  
ATOM   2223  HG2 LYS   143      -7.941 -30.295  20.944  1.00  0.00           H  
ATOM   2224  HG3 LYS   143      -8.564 -30.791  19.370  1.00  0.00           H  
ATOM   2225  CD  LYS   143      -6.559 -31.451  19.735  1.00  0.00           C  
ATOM   2226  HD2 LYS   143      -6.272 -31.527  18.684  1.00  0.00           H  
ATOM   2227  HD3 LYS   143      -5.690 -31.150  20.310  1.00  0.00           H  
ATOM   2228  CE  LYS   143      -7.012 -32.825  20.241  1.00  0.00           C  
ATOM   2229  HE2 LYS   143      -7.538 -32.691  21.192  1.00  0.00           H  
ATOM   2230  HE3 LYS   143      -7.719 -33.252  19.523  1.00  0.00           H  
ATOM   2231  NZ  LYS   143      -5.855 -33.734  20.446  1.00  0.00           N  
ATOM   2232  HZ1 LYS   143      -5.261 -33.377  21.193  1.00  0.00           H  
ATOM   2233  HZ2 LYS   143      -6.169 -34.648  20.747  1.00  0.00           H  
ATOM   2234  HZ3 LYS   143      -5.302 -33.829  19.605  1.00  0.00           H  
ATOM   2235  C   LYS   143      -5.307 -28.685  20.783  1.00  0.00           C  
ATOM   2236  O   LYS   143      -5.341 -29.162  21.914  1.00  0.00           O  
ATOM   2237  N   LEU   144      -4.215 -28.742  20.018  1.00  0.00           N  
ATOM   2238  H   LEU   144      -4.268 -28.339  19.088  1.00  0.00           H  
ATOM   2239  CA  LEU   144      -2.974 -29.415  20.424  1.00  0.00           C  
ATOM   2240  HA  LEU   144      -3.243 -30.376  20.853  1.00  0.00           H  
ATOM   2241  CB  LEU   144      -2.087 -29.689  19.196  1.00  0.00           C  
ATOM   2242  HB2 LEU   144      -1.887 -28.742  18.701  1.00  0.00           H  
ATOM   2243  HB3 LEU   144      -1.127 -30.086  19.531  1.00  0.00           H  
ATOM   2244  CG  LEU   144      -2.699 -30.685  18.190  1.00  0.00           C  
ATOM   2245  HG  LEU   144      -3.722 -30.397  17.957  1.00  0.00           H  
ATOM   2246  CD1 LEU   144      -1.900 -30.688  16.890  1.00  0.00           C  
ATOM   2247 HD11 LEU   144      -0.861 -30.955  17.085  1.00  0.00           H  
ATOM   2248 HD12 LEU   144      -2.329 -31.398  16.183  1.00  0.00           H  
ATOM   2249 HD13 LEU   144      -1.931 -29.696  16.438  1.00  0.00           H  
ATOM   2250  CD2 LEU   144      -2.727 -32.116  18.740  1.00  0.00           C  
ATOM   2251 HD21 LEU   144      -3.346 -32.167  19.630  1.00  0.00           H  
ATOM   2252 HD22 LEU   144      -3.124 -32.790  17.981  1.00  0.00           H  
ATOM   2253 HD23 LEU   144      -1.712 -32.429  18.991  1.00  0.00           H  
ATOM   2254  C   LEU   144      -2.203 -28.695  21.545  1.00  0.00           C  
ATOM   2255  O   LEU   144      -1.331 -29.315  22.142  1.00  0.00           O  
ATOM   2256  N   ALA   145      -2.578 -27.466  21.919  1.00  0.00           N  
ATOM   2257  H   ALA   145      -3.275 -26.992  21.360  1.00  0.00           H  
ATOM   2258  CA  ALA   145      -1.971 -26.703  23.017  1.00  0.00           C  
ATOM   2259  HA  ALA   145      -0.914 -26.565  22.784  1.00  0.00           H  
ATOM   2260  CB  ALA   145      -2.637 -25.321  23.043  1.00  0.00           C  
ATOM   2261  HB1 ALA   145      -3.691 -25.419  23.308  1.00  0.00           H  
ATOM   2262  HB2 ALA   145      -2.142 -24.689  23.782  1.00  0.00           H  
ATOM   2263  HB3 ALA   145      -2.556 -24.849  22.063  1.00  0.00           H  
ATOM   2264  C   ALA   145      -2.025 -27.377  24.412  1.00  0.00           C  
ATOM   2265  O   ALA   145      -1.383 -26.889  25.341  1.00  0.00           O  
ATOM   2266  N   LYS   146      -2.752 -28.494  24.578  1.00  0.00           N  
ATOM   2267  H   LYS   146      -3.301 -28.795  23.786  1.00  0.00           H  
ATOM   2268  CA  LYS   146      -2.656 -29.399  25.745  1.00  0.00           C  
ATOM   2269  HA  LYS   146      -1.692 -29.194  26.196  1.00  0.00           H  
ATOM   2270  CB  LYS   146      -3.732 -29.070  26.810  1.00  0.00           C  
ATOM   2271  HB2 LYS   146      -4.589 -28.593  26.330  1.00  0.00           H  
ATOM   2272  HB3 LYS   146      -4.095 -29.975  27.297  1.00  0.00           H  
ATOM   2273  CG  LYS   146      -3.184 -28.142  27.910  1.00  0.00           C  
ATOM   2274  HG2 LYS   146      -2.817 -27.225  27.453  1.00  0.00           H  
ATOM   2275  HG3 LYS   146      -4.006 -27.861  28.570  1.00  0.00           H  
ATOM   2276  CD  LYS   146      -2.080 -28.807  28.765  1.00  0.00           C  
ATOM   2277  HD2 LYS   146      -2.510 -29.073  29.732  1.00  0.00           H  
ATOM   2278  HD3 LYS   146      -1.733 -29.737  28.311  1.00  0.00           H  
ATOM   2279  CE  LYS   146      -0.867 -27.903  29.015  1.00  0.00           C  
ATOM   2280  HE2 LYS   146      -1.207 -26.983  29.495  1.00  0.00           H  
ATOM   2281  HE3 LYS   146      -0.202 -28.409  29.719  1.00  0.00           H  
ATOM   2282  NZ  LYS   146      -0.132 -27.573  27.773  1.00  0.00           N  
ATOM   2283  HZ1 LYS   146      -0.699 -27.049  27.112  1.00  0.00           H  
ATOM   2284  HZ2 LYS   146       0.705 -27.032  27.935  1.00  0.00           H  
ATOM   2285  HZ3 LYS   146       0.202 -28.394  27.263  1.00  0.00           H  
ATOM   2286  C   LYS   146      -2.506 -30.886  25.376  1.00  0.00           C  
ATOM   2287  O   LYS   146      -3.095 -31.764  25.999  1.00  0.00           O  
ATOM   2288  N   TYR   147      -1.714 -31.159  24.338  1.00  0.00           N  
ATOM   2289  H   TYR   147      -1.285 -30.371  23.864  1.00  0.00           H  
ATOM   2290  CA  TYR   147      -1.311 -32.502  23.886  1.00  0.00           C  
ATOM   2291  HA  TYR   147      -1.524 -33.214  24.685  1.00  0.00           H  
ATOM   2292  CB  TYR   147      -2.133 -32.926  22.653  1.00  0.00           C  
ATOM   2293  HB2 TYR   147      -2.001 -32.179  21.869  1.00  0.00           H  
ATOM   2294  HB3 TYR   147      -1.736 -33.867  22.271  1.00  0.00           H  
ATOM   2295  CG  TYR   147      -3.616 -33.122  22.919  1.00  0.00           C  
ATOM   2296  CD1 TYR   147      -4.472 -32.008  22.990  1.00  0.00           C  
ATOM   2297  HD1 TYR   147      -4.064 -31.017  22.863  1.00  0.00           H  
ATOM   2298  CE1 TYR   147      -5.829 -32.166  23.321  1.00  0.00           C  
ATOM   2299  HE1 TYR   147      -6.464 -31.295  23.411  1.00  0.00           H  
ATOM   2300  CZ  TYR   147      -6.343 -33.456  23.570  1.00  0.00           C  
ATOM   2301  OH  TYR   147      -7.661 -33.623  23.831  1.00  0.00           O  
ATOM   2302  HH  TYR   147      -7.997 -32.945  24.424  1.00  0.00           H  
ATOM   2303  CE2 TYR   147      -5.499 -34.582  23.456  1.00  0.00           C  
ATOM   2304  HE2 TYR   147      -5.897 -35.565  23.669  1.00  0.00           H  
ATOM   2305  CD2 TYR   147      -4.135 -34.413  23.143  1.00  0.00           C  
ATOM   2306  HD2 TYR   147      -3.472 -35.270  23.129  1.00  0.00           H  
ATOM   2307  C   TYR   147       0.214 -32.588  23.655  1.00  0.00           C  
ATOM   2308  O   TYR   147       0.684 -33.377  22.840  1.00  0.00           O  
ATOM   2309  N   GLU   148       0.977 -31.756  24.366  1.00  0.00           N  
ATOM   2310  H   GLU   148       0.509 -31.116  25.001  1.00  0.00           H  
ATOM   2311  CA  GLU   148       2.434 -31.596  24.272  1.00  0.00           C  
ATOM   2312  HA  GLU   148       2.832 -32.352  23.593  1.00  0.00           H  
ATOM   2313  CB  GLU   148       2.777 -30.216  23.665  1.00  0.00           C  
ATOM   2314  HB2 GLU   148       3.797 -29.959  23.953  1.00  0.00           H  
ATOM   2315  HB3 GLU   148       2.781 -30.332  22.580  1.00  0.00           H  
ATOM   2316  CG  GLU   148       1.867 -29.007  23.978  1.00  0.00           C  
ATOM   2317  HG2 GLU   148       2.355 -28.105  23.600  1.00  0.00           H  
ATOM   2318  HG3 GLU   148       0.944 -29.122  23.409  1.00  0.00           H  
ATOM   2319  CD  GLU   148       1.491 -28.809  25.452  1.00  0.00           C  
ATOM   2320  OE1 GLU   148       1.977 -27.854  26.091  1.00  0.00           O  
ATOM   2321  OE2 GLU   148       0.633 -29.561  25.983  1.00  0.00           O  
ATOM   2322  C   GLU   148       3.170 -31.826  25.606  1.00  0.00           C  
ATOM   2323  O   GLU   148       4.304 -32.302  25.594  1.00  0.00           O  
ATOM   2324  N   VAL   149       2.543 -31.547  26.755  1.00  0.00           N  
ATOM   2325  H   VAL   149       1.646 -31.075  26.702  1.00  0.00           H  
ATOM   2326  CA  VAL   149       3.104 -31.857  28.082  1.00  0.00           C  
ATOM   2327  HA  VAL   149       4.100 -31.423  28.121  1.00  0.00           H  
ATOM   2328  CB  VAL   149       2.275 -31.208  29.212  1.00  0.00           C  
ATOM   2329  HB  VAL   149       1.218 -31.432  29.058  1.00  0.00           H  
ATOM   2330  CG1 VAL   149       2.671 -31.695  30.615  1.00  0.00           C  
ATOM   2331 HG11 VAL   149       3.739 -31.552  30.777  1.00  0.00           H  
ATOM   2332 HG12 VAL   149       2.115 -31.139  31.371  1.00  0.00           H  
ATOM   2333 HG13 VAL   149       2.428 -32.751  30.733  1.00  0.00           H  
ATOM   2334  CG2 VAL   149       2.460 -29.686  29.207  1.00  0.00           C  
ATOM   2335 HG21 VAL   149       2.169 -29.281  28.242  1.00  0.00           H  
ATOM   2336 HG22 VAL   149       1.842 -29.232  29.982  1.00  0.00           H  
ATOM   2337 HG23 VAL   149       3.505 -29.434  29.388  1.00  0.00           H  
ATOM   2338  C   VAL   149       3.204 -33.381  28.277  1.00  0.00           C  
ATOM   2339  O   VAL   149       2.168 -34.054  28.291  1.00  0.00           O  
ATOM   2340  N   PRO   150       4.407 -33.956  28.478  1.00  0.00           N  
ATOM   2341  CD  PRO   150       5.714 -33.309  28.479  1.00  0.00           C  
ATOM   2342  HD2 PRO   150       5.720 -32.418  29.108  1.00  0.00           H  
ATOM   2343  HD3 PRO   150       5.992 -33.052  27.456  1.00  0.00           H  
ATOM   2344  CG  PRO   150       6.697 -34.338  29.039  1.00  0.00           C  
ATOM   2345  HG2 PRO   150       6.759 -34.233  30.123  1.00  0.00           H  
ATOM   2346  HG3 PRO   150       7.685 -34.238  28.588  1.00  0.00           H  
ATOM   2347  CB  PRO   150       6.044 -35.674  28.685  1.00  0.00           C  
ATOM   2348  HB2 PRO   150       6.360 -36.472  29.359  1.00  0.00           H  
ATOM   2349  HB3 PRO   150       6.282 -35.931  27.652  1.00  0.00           H  
ATOM   2350  CA  PRO   150       4.547 -35.372  28.801  1.00  0.00           C  
ATOM   2351  HA  PRO   150       3.999 -35.974  28.075  1.00  0.00           H  
ATOM   2352  C   PRO   150       4.005 -35.653  30.207  1.00  0.00           C  
ATOM   2353  O   PRO   150       4.240 -34.896  31.147  1.00  0.00           O  
ATOM   2354  N   CYS   151       3.330 -36.788  30.390  1.00  0.00           N  
ATOM   2355  H   CYS   151       3.264 -37.434  29.618  1.00  0.00           H  
ATOM   2356  CA  CYS   151       2.740 -37.192  31.671  1.00  0.00           C  
ATOM   2357  HA  CYS   151       2.369 -36.290  32.159  1.00  0.00           H  
ATOM   2358  CB  CYS   151       1.529 -38.093  31.359  1.00  0.00           C  
ATOM   2359  HB2 CYS   151       0.996 -37.692  30.495  1.00  0.00           H  
ATOM   2360  HB3 CYS   151       1.885 -39.096  31.115  1.00  0.00           H  
ATOM   2361  SG  CYS   151       0.369 -38.173  32.758  1.00  0.00           S  
ATOM   2362  HG  CYS   151       0.053 -36.872  32.788  1.00  0.00           H  
ATOM   2363  C   CYS   151       3.785 -37.803  32.639  1.00  0.00           C  
ATOM   2364  O   CYS   151       3.475 -38.743  33.368  1.00  0.00           O  
ATOM   2365  N   GLU   152       5.031 -37.304  32.585  1.00  0.00           N  
ATOM   2366  H   GLU   152       5.127 -36.472  32.015  1.00  0.00           H  
ATOM   2367  CA  GLU   152       6.249 -37.722  33.311  1.00  0.00           C  
ATOM   2368  HA  GLU   152       7.076 -37.661  32.604  1.00  0.00           H  
ATOM   2369  CB  GLU   152       6.575 -36.712  34.444  1.00  0.00           C  
ATOM   2370  HB2 GLU   152       6.557 -35.702  34.032  1.00  0.00           H  
ATOM   2371  HB3 GLU   152       5.798 -36.770  35.206  1.00  0.00           H  
ATOM   2372  CG  GLU   152       7.963 -36.947  35.080  1.00  0.00           C  
ATOM   2373  HG2 GLU   152       8.084 -38.008  35.301  1.00  0.00           H  
ATOM   2374  HG3 GLU   152       8.723 -36.682  34.341  1.00  0.00           H  
ATOM   2375  CD  GLU   152       8.216 -36.172  36.389  1.00  0.00           C  
ATOM   2376  OE1 GLU   152       9.378 -35.782  36.639  1.00  0.00           O  
ATOM   2377  OE2 GLU   152       7.299 -36.057  37.239  1.00  0.00           O  
ATOM   2378  C   GLU   152       6.225 -39.197  33.762  1.00  0.00           C  
ATOM   2379  O   GLU   152       6.540 -40.104  32.995  1.00  0.00           O  
ATOM   2380  N   ASN   153       5.772 -39.412  34.994  1.00  0.00           N  
ATOM   2381  H   ASN   153       5.532 -38.581  35.512  1.00  0.00           H  
ATOM   2382  CA  ASN   153       5.723 -40.663  35.745  1.00  0.00           C  
ATOM   2383  HA  ASN   153       6.741 -41.041  35.877  1.00  0.00           H  
ATOM   2384  CB  ASN   153       5.138 -40.274  37.111  1.00  0.00           C  
ATOM   2385  HB2 ASN   153       4.108 -39.936  36.996  1.00  0.00           H  
ATOM   2386  HB3 ASN   153       5.136 -41.124  37.767  1.00  0.00           H  
ATOM   2387  CG  ASN   153       5.971 -39.193  37.758  1.00  0.00           C  
ATOM   2388  OD1 ASN   153       7.108 -39.402  38.127  1.00  0.00           O  
ATOM   2389  ND2 ASN   153       5.461 -37.988  37.791  1.00  0.00           N  
ATOM   2390 HD21 ASN   153       4.519 -37.814  37.512  1.00  0.00           H  
ATOM   2391 HD22 ASN   153       6.132 -37.221  37.895  1.00  0.00           H  
ATOM   2392  C   ASN   153       4.898 -41.781  35.089  1.00  0.00           C  
ATOM   2393  O   ASN   153       5.216 -42.956  35.244  1.00  0.00           O  
ATOM   2394  N   ARG   154       3.842 -41.435  34.344  1.00  0.00           N  
ATOM   2395  H   ARG   154       3.648 -40.443  34.238  1.00  0.00           H  
ATOM   2396  CA  ARG   154       3.120 -42.389  33.488  1.00  0.00           C  
ATOM   2397  HA  ARG   154       3.053 -43.354  33.996  1.00  0.00           H  
ATOM   2398  CB  ARG   154       1.690 -41.879  33.238  1.00  0.00           C  
ATOM   2399  HB2 ARG   154       1.087 -42.104  34.121  1.00  0.00           H  
ATOM   2400  HB3 ARG   154       1.702 -40.799  33.099  1.00  0.00           H  
ATOM   2401  CG  ARG   154       1.049 -42.519  31.996  1.00  0.00           C  
ATOM   2402  HG2 ARG   154       1.426 -42.030  31.097  1.00  0.00           H  
ATOM   2403  HG3 ARG   154       1.318 -43.576  31.957  1.00  0.00           H  
ATOM   2404  CD  ARG   154      -0.473 -42.457  31.993  1.00  0.00           C  
ATOM   2405  HD2 ARG   154      -0.827 -42.853  31.040  1.00  0.00           H  
ATOM   2406  HD3 ARG   154      -0.829 -43.113  32.792  1.00  0.00           H  
ATOM   2407  NE  ARG   154      -1.039 -41.111  32.187  1.00  0.00           N  
ATOM   2408  HE  ARG   154      -0.411 -40.329  32.270  1.00  0.00           H  
ATOM   2409  CZ  ARG   154      -2.317 -40.914  32.447  1.00  0.00           C  
ATOM   2410  NH1 ARG   154      -3.199 -41.859  32.395  1.00  0.00           N  
ATOM   2411 HH11 ARG   154      -2.901 -42.801  32.111  1.00  0.00           H  
ATOM   2412 HH12 ARG   154      -4.100 -41.712  32.829  1.00  0.00           H  
ATOM   2413  NH2 ARG   154      -2.766 -39.758  32.832  1.00  0.00           N  
ATOM   2414 HH21 ARG   154      -2.138 -38.992  33.007  1.00  0.00           H  
ATOM   2415 HH22 ARG   154      -3.716 -39.773  33.201  1.00  0.00           H  
ATOM   2416  C   ARG   154       3.890 -42.650  32.196  1.00  0.00           C  
ATOM   2417  O   ARG   154       4.024 -43.803  31.788  1.00  0.00           O  
ATOM   2418  N   SER   155       4.383 -41.587  31.560  1.00  0.00           N  
ATOM   2419  H   SER   155       4.298 -40.686  32.008  1.00  0.00           H  
ATOM   2420  CA  SER   155       5.067 -41.660  30.264  1.00  0.00           C  
ATOM   2421  HA  SER   155       4.402 -42.153  29.557  1.00  0.00           H  
ATOM   2422  CB  SER   155       5.366 -40.253  29.737  1.00  0.00           C  
ATOM   2423  HB2 SER   155       5.936 -39.693  30.479  1.00  0.00           H  
ATOM   2424  HB3 SER   155       5.957 -40.327  28.823  1.00  0.00           H  
ATOM   2425  OG  SER   155       4.153 -39.573  29.452  1.00  0.00           O  
ATOM   2426  HG  SER   155       3.754 -40.007  28.690  1.00  0.00           H  
ATOM   2427  C   SER   155       6.348 -42.499  30.304  1.00  0.00           C  
ATOM   2428  O   SER   155       6.654 -43.131  29.299  1.00  0.00           O  
ATOM   2429  N   GLN   156       7.048 -42.548  31.444  1.00  0.00           N  
ATOM   2430  H   GLN   156       6.792 -41.898  32.183  1.00  0.00           H  
ATOM   2431  CA  GLN   156       8.054 -43.562  31.784  1.00  0.00           C  
ATOM   2432  HA  GLN   156       7.795 -44.502  31.295  1.00  0.00           H  
ATOM   2433  CB  GLN   156       9.465 -43.130  31.320  1.00  0.00           C  
ATOM   2434  HB2 GLN   156       9.717 -42.189  31.810  1.00  0.00           H  
ATOM   2435  HB3 GLN   156      10.180 -43.878  31.665  1.00  0.00           H  
ATOM   2436  CG  GLN   156       9.680 -42.937  29.807  1.00  0.00           C  
ATOM   2437  HG2 GLN   156       9.046 -42.126  29.451  1.00  0.00           H  
ATOM   2438  HG3 GLN   156      10.713 -42.628  29.646  1.00  0.00           H  
ATOM   2439  CD  GLN   156       9.433 -44.185  28.958  1.00  0.00           C  
ATOM   2440  OE1 GLN   156       9.362 -45.306  29.429  1.00  0.00           O  
ATOM   2441  NE2 GLN   156       9.323 -44.051  27.655  1.00  0.00           N  
ATOM   2442 HE21 GLN   156       9.309 -43.142  27.238  1.00  0.00           H  
ATOM   2443 HE22 GLN   156       9.138 -44.895  27.145  1.00  0.00           H  
ATOM   2444  C   GLN   156       8.057 -43.796  33.309  1.00  0.00           C  
ATOM   2445  O   GLN   156       8.468 -42.918  34.067  1.00  0.00           O  
ATOM   2446  N   GLY   157       7.624 -44.974  33.767  1.00  0.00           N  
ATOM   2447  H   GLY   157       7.203 -45.611  33.102  1.00  0.00           H  
ATOM   2448  CA  GLY   157       7.586 -45.334  35.193  1.00  0.00           C  
ATOM   2449  HA2 GLY   157       8.546 -45.085  35.637  1.00  0.00           H  
ATOM   2450  HA3 GLY   157       6.821 -44.749  35.700  1.00  0.00           H  
ATOM   2451  C   GLY   157       7.335 -46.823  35.434  1.00  0.00           C  
ATOM   2452  O   GLY   157       8.099 -47.662  34.963  1.00  0.00           O  
ATOM   2453  N   ARG   158       6.223 -47.194  36.088  1.00  0.00           N  
ATOM   2454  H   ARG   158       5.618 -46.451  36.411  1.00  0.00           H  
ATOM   2455  CA  ARG   158       5.718 -48.594  36.186  1.00  0.00           C  
ATOM   2456  HA  ARG   158       6.553 -49.252  36.441  1.00  0.00           H  
ATOM   2457  CB  ARG   158       4.659 -48.701  37.310  1.00  0.00           C  
ATOM   2458  HB2 ARG   158       3.875 -47.966  37.122  1.00  0.00           H  
ATOM   2459  HB3 ARG   158       4.198 -49.689  37.287  1.00  0.00           H  
ATOM   2460  CG  ARG   158       5.242 -48.502  38.722  1.00  0.00           C  
ATOM   2461  HG2 ARG   158       5.778 -49.402  39.025  1.00  0.00           H  
ATOM   2462  HG3 ARG   158       5.952 -47.678  38.711  1.00  0.00           H  
ATOM   2463  CD  ARG   158       4.162 -48.161  39.759  1.00  0.00           C  
ATOM   2464  HD2 ARG   158       4.660 -47.898  40.695  1.00  0.00           H  
ATOM   2465  HD3 ARG   158       3.620 -47.279  39.424  1.00  0.00           H  
ATOM   2466  NE  ARG   158       3.225 -49.271  40.019  1.00  0.00           N  
ATOM   2467  HE  ARG   158       3.611 -50.108  40.421  1.00  0.00           H  
ATOM   2468  CZ  ARG   158       1.902 -49.220  39.990  1.00  0.00           C  
ATOM   2469  NH1 ARG   158       1.200 -48.189  39.637  1.00  0.00           N  
ATOM   2470 HH11 ARG   158       1.627 -47.266  39.761  1.00  0.00           H  
ATOM   2471 HH12 ARG   158       0.194 -48.254  39.774  1.00  0.00           H  
ATOM   2472  NH2 ARG   158       1.206 -50.225  40.414  1.00  0.00           N  
ATOM   2473 HH21 ARG   158       1.658 -50.859  41.051  1.00  0.00           H  
ATOM   2474 HH22 ARG   158       0.202 -50.056  40.455  1.00  0.00           H  
ATOM   2475  C   ARG   158       5.179 -49.123  34.834  1.00  0.00           C  
ATOM   2476  O   ARG   158       4.207 -49.867  34.776  1.00  0.00           O  
ATOM   2477  N   THR   159       5.769 -48.654  33.736  1.00  0.00           N  
ATOM   2478  H   THR   159       6.591 -48.095  33.902  1.00  0.00           H  
ATOM   2479  CA  THR   159       5.170 -48.568  32.394  1.00  0.00           C  
ATOM   2480  HA  THR   159       4.446 -49.371  32.264  1.00  0.00           H  
ATOM   2481  CB  THR   159       4.436 -47.220  32.235  1.00  0.00           C  
ATOM   2482  HB  THR   159       3.983 -47.200  31.251  1.00  0.00           H  
ATOM   2483  CG2 THR   159       3.328 -46.964  33.255  1.00  0.00           C  
ATOM   2484 HG21 THR   159       3.748 -46.781  34.244  1.00  0.00           H  
ATOM   2485 HG22 THR   159       2.753 -46.089  32.951  1.00  0.00           H  
ATOM   2486 HG23 THR   159       2.660 -47.825  33.297  1.00  0.00           H  
ATOM   2487  OG1 THR   159       5.352 -46.153  32.337  1.00  0.00           O  
ATOM   2488  HG1 THR   159       4.866 -45.345  32.078  1.00  0.00           H  
ATOM   2489  C   THR   159       6.197 -48.673  31.256  1.00  0.00           C  
ATOM   2490  O   THR   159       5.799 -48.833  30.101  1.00  0.00           O  
ATOM   2491  N   VAL   160       7.507 -48.598  31.553  1.00  0.00           N  
ATOM   2492  H   VAL   160       7.762 -48.502  32.526  1.00  0.00           H  
ATOM   2493  CA  VAL   160       8.590 -48.388  30.565  1.00  0.00           C  
ATOM   2494  HA  VAL   160       8.464 -47.399  30.131  1.00  0.00           H  
ATOM   2495  CB  VAL   160       9.973 -48.434  31.261  1.00  0.00           C  
ATOM   2496  HB  VAL   160      10.033 -49.356  31.842  1.00  0.00           H  
ATOM   2497  CG1 VAL   160      11.158 -48.415  30.286  1.00  0.00           C  
ATOM   2498 HG11 VAL   160      11.117 -47.512  29.676  1.00  0.00           H  
ATOM   2499 HG12 VAL   160      12.092 -48.418  30.849  1.00  0.00           H  
ATOM   2500 HG13 VAL   160      11.151 -49.294  29.643  1.00  0.00           H  
ATOM   2501  CG2 VAL   160      10.168 -47.249  32.214  1.00  0.00           C  
ATOM   2502 HG21 VAL   160       9.348 -47.185  32.918  1.00  0.00           H  
ATOM   2503 HG22 VAL   160      11.094 -47.380  32.777  1.00  0.00           H  
ATOM   2504 HG23 VAL   160      10.225 -46.319  31.652  1.00  0.00           H  
ATOM   2505  C   VAL   160       8.536 -49.381  29.402  1.00  0.00           C  
ATOM   2506  O   VAL   160       8.492 -48.986  28.240  1.00  0.00           O  
ATOM   2507  N   VAL   161       8.466 -50.678  29.699  1.00  0.00           N  
ATOM   2508  H   VAL   161       8.480 -50.935  30.673  1.00  0.00           H  
ATOM   2509  CA  VAL   161       8.471 -51.766  28.698  1.00  0.00           C  
ATOM   2510  HA  VAL   161       9.168 -51.473  27.913  1.00  0.00           H  
ATOM   2511  CB  VAL   161       9.034 -53.065  29.306  1.00  0.00           C  
ATOM   2512  HB  VAL   161       9.009 -53.853  28.554  1.00  0.00           H  
ATOM   2513  CG1 VAL   161      10.498 -52.879  29.728  1.00  0.00           C  
ATOM   2514 HG11 VAL   161      10.583 -52.150  30.534  1.00  0.00           H  
ATOM   2515 HG12 VAL   161      10.900 -53.833  30.072  1.00  0.00           H  
ATOM   2516 HG13 VAL   161      11.088 -52.544  28.875  1.00  0.00           H  
ATOM   2517  CG2 VAL   161       8.231 -53.523  30.522  1.00  0.00           C  
ATOM   2518 HG21 VAL   161       7.219 -53.770  30.203  1.00  0.00           H  
ATOM   2519 HG22 VAL   161       8.696 -54.415  30.941  1.00  0.00           H  
ATOM   2520 HG23 VAL   161       8.205 -52.760  31.297  1.00  0.00           H  
ATOM   2521  C   VAL   161       7.133 -51.970  27.959  1.00  0.00           C  
ATOM   2522  O   VAL   161       6.991 -52.924  27.197  1.00  0.00           O  
ATOM   2523  N   LEU   162       6.177 -51.047  28.123  1.00  0.00           N  
ATOM   2524  H   LEU   162       6.346 -50.329  28.816  1.00  0.00           H  
ATOM   2525  CA  LEU   162       5.081 -50.801  27.174  1.00  0.00           C  
ATOM   2526  HA  LEU   162       5.079 -51.567  26.401  1.00  0.00           H  
ATOM   2527  CB  LEU   162       3.725 -50.853  27.903  1.00  0.00           C  
ATOM   2528  HB2 LEU   162       3.767 -50.193  28.770  1.00  0.00           H  
ATOM   2529  HB3 LEU   162       2.959 -50.465  27.235  1.00  0.00           H  
ATOM   2530  CG  LEU   162       3.289 -52.256  28.361  1.00  0.00           C  
ATOM   2531  HG  LEU   162       4.057 -52.676  29.008  1.00  0.00           H  
ATOM   2532  CD1 LEU   162       1.985 -52.139  29.154  1.00  0.00           C  
ATOM   2533 HD11 LEU   162       1.185 -51.781  28.507  1.00  0.00           H  
ATOM   2534 HD12 LEU   162       1.713 -53.116  29.552  1.00  0.00           H  
ATOM   2535 HD13 LEU   162       2.115 -51.440  29.977  1.00  0.00           H  
ATOM   2536  CD2 LEU   162       3.030 -53.214  27.199  1.00  0.00           C  
ATOM   2537 HD21 LEU   162       3.940 -53.379  26.625  1.00  0.00           H  
ATOM   2538 HD22 LEU   162       2.715 -54.181  27.588  1.00  0.00           H  
ATOM   2539 HD23 LEU   162       2.257 -52.826  26.540  1.00  0.00           H  
ATOM   2540  C   LEU   162       5.272 -49.460  26.446  1.00  0.00           C  
ATOM   2541  O   LEU   162       5.249 -49.402  25.217  1.00  0.00           O  
ATOM   2542  N   TYR   163       5.530 -48.372  27.176  1.00  0.00           N  
ATOM   2543  H   TYR   163       5.601 -48.465  28.183  1.00  0.00           H  
ATOM   2544  CA  TYR   163       5.638 -47.032  26.586  1.00  0.00           C  
ATOM   2545  HA  TYR   163       4.742 -46.852  25.992  1.00  0.00           H  
ATOM   2546  CB  TYR   163       5.664 -45.971  27.697  1.00  0.00           C  
ATOM   2547  HB2 TYR   163       6.240 -46.334  28.551  1.00  0.00           H  
ATOM   2548  HB3 TYR   163       6.180 -45.087  27.320  1.00  0.00           H  
ATOM   2549  CG  TYR   163       4.275 -45.550  28.160  1.00  0.00           C  
ATOM   2550  CD1 TYR   163       3.451 -46.443  28.872  1.00  0.00           C  
ATOM   2551  HD1 TYR   163       3.805 -47.439  29.092  1.00  0.00           H  
ATOM   2552  CE1 TYR   163       2.169 -46.047  29.304  1.00  0.00           C  
ATOM   2553  HE1 TYR   163       1.549 -46.734  29.861  1.00  0.00           H  
ATOM   2554  CZ  TYR   163       1.688 -44.760  28.982  1.00  0.00           C  
ATOM   2555  OH  TYR   163       0.432 -44.375  29.328  1.00  0.00           O  
ATOM   2556  HH  TYR   163      -0.006 -44.962  29.954  1.00  0.00           H  
ATOM   2557  CE2 TYR   163       2.498 -43.876  28.240  1.00  0.00           C  
ATOM   2558  HE2 TYR   163       2.112 -42.903  27.982  1.00  0.00           H  
ATOM   2559  CD2 TYR   163       3.790 -44.267  27.839  1.00  0.00           C  
ATOM   2560  HD2 TYR   163       4.415 -43.585  27.279  1.00  0.00           H  
ATOM   2561  C   TYR   163       6.820 -46.888  25.610  1.00  0.00           C  
ATOM   2562  O   TYR   163       6.661 -46.243  24.575  1.00  0.00           O  
ATOM   2563  N   VAL   164       7.967 -47.531  25.857  1.00  0.00           N  
ATOM   2564  H   VAL   164       8.053 -48.038  26.734  1.00  0.00           H  
ATOM   2565  CA  VAL   164       9.118 -47.542  24.928  1.00  0.00           C  
ATOM   2566  HA  VAL   164       9.322 -46.516  24.618  1.00  0.00           H  
ATOM   2567  CB  VAL   164      10.383 -48.082  25.631  1.00  0.00           C  
ATOM   2568  HB  VAL   164      10.157 -49.051  26.077  1.00  0.00           H  
ATOM   2569  CG1 VAL   164      11.579 -48.266  24.686  1.00  0.00           C  
ATOM   2570 HG11 VAL   164      11.791 -47.333  24.164  1.00  0.00           H  
ATOM   2571 HG12 VAL   164      12.459 -48.568  25.254  1.00  0.00           H  
ATOM   2572 HG13 VAL   164      11.369 -49.048  23.955  1.00  0.00           H  
ATOM   2573  CG2 VAL   164      10.835 -47.118  26.735  1.00  0.00           C  
ATOM   2574 HG21 VAL   164      10.046 -46.996  27.476  1.00  0.00           H  
ATOM   2575 HG22 VAL   164      11.711 -47.522  27.243  1.00  0.00           H  
ATOM   2576 HG23 VAL   164      11.085 -46.146  26.312  1.00  0.00           H  
ATOM   2577  C   VAL   164       8.830 -48.327  23.641  1.00  0.00           C  
ATOM   2578  O   VAL   164       9.253 -47.904  22.568  1.00  0.00           O  
ATOM   2579  N   VAL   165       8.102 -49.449  23.717  1.00  0.00           N  
ATOM   2580  H   VAL   165       7.730 -49.724  24.615  1.00  0.00           H  
ATOM   2581  CA  VAL   165       7.748 -50.260  22.532  1.00  0.00           C  
ATOM   2582  HA  VAL   165       8.591 -50.202  21.846  1.00  0.00           H  
ATOM   2583  CB  VAL   165       7.608 -51.755  22.903  1.00  0.00           C  
ATOM   2584  HB  VAL   165       8.535 -52.054  23.393  1.00  0.00           H  
ATOM   2585  CG1 VAL   165       6.464 -52.037  23.877  1.00  0.00           C  
ATOM   2586 HG11 VAL   165       5.512 -51.692  23.472  1.00  0.00           H  
ATOM   2587 HG12 VAL   165       6.397 -53.108  24.075  1.00  0.00           H  
ATOM   2588 HG13 VAL   165       6.668 -51.540  24.820  1.00  0.00           H  
ATOM   2589  CG2 VAL   165       7.438 -52.667  21.682  1.00  0.00           C  
ATOM   2590 HG21 VAL   165       8.224 -52.468  20.955  1.00  0.00           H  
ATOM   2591 HG22 VAL   165       7.506 -53.709  21.993  1.00  0.00           H  
ATOM   2592 HG23 VAL   165       6.465 -52.508  21.215  1.00  0.00           H  
ATOM   2593  C   VAL   165       6.545 -49.697  21.757  1.00  0.00           C  
ATOM   2594  O   VAL   165       6.369 -50.010  20.581  1.00  0.00           O  
ATOM   2595  N   SER   166       5.756 -48.803  22.368  1.00  0.00           N  
ATOM   2596  H   SER   166       5.923 -48.641  23.353  1.00  0.00           H  
ATOM   2597  CA  SER   166       4.542 -48.213  21.777  1.00  0.00           C  
ATOM   2598  HA  SER   166       3.801 -49.006  21.674  1.00  0.00           H  
ATOM   2599  CB  SER   166       3.964 -47.151  22.722  1.00  0.00           C  
ATOM   2600  HB2 SER   166       2.957 -46.901  22.388  1.00  0.00           H  
ATOM   2601  HB3 SER   166       3.907 -47.554  23.731  1.00  0.00           H  
ATOM   2602  OG  SER   166       4.737 -45.967  22.749  1.00  0.00           O  
ATOM   2603  HG  SER   166       5.481 -46.071  23.376  1.00  0.00           H  
ATOM   2604  C   SER   166       4.747 -47.602  20.383  1.00  0.00           C  
ATOM   2605  O   SER   166       3.878 -47.751  19.524  1.00  0.00           O  
ATOM   2606  N   ALA   167       5.912 -46.993  20.129  1.00  0.00           N  
ATOM   2607  H   ALA   167       6.569 -46.920  20.891  1.00  0.00           H  
ATOM   2608  CA  ALA   167       6.283 -46.375  18.853  1.00  0.00           C  
ATOM   2609  HA  ALA   167       5.524 -45.637  18.591  1.00  0.00           H  
ATOM   2610  CB  ALA   167       7.619 -45.651  19.067  1.00  0.00           C  
ATOM   2611  HB1 ALA   167       8.396 -46.370  19.330  1.00  0.00           H  
ATOM   2612  HB2 ALA   167       7.907 -45.140  18.147  1.00  0.00           H  
ATOM   2613  HB3 ALA   167       7.520 -44.914  19.865  1.00  0.00           H  
ATOM   2614  C   ALA   167       6.380 -47.365  17.672  1.00  0.00           C  
ATOM   2615  O   ALA   167       6.363 -46.943  16.517  1.00  0.00           O  
ATOM   2616  N   TYR   168       6.465 -48.668  17.953  1.00  0.00           N  
ATOM   2617  H   TYR   168       6.506 -48.939  18.929  1.00  0.00           H  
ATOM   2618  CA  TYR   168       6.552 -49.751  16.963  1.00  0.00           C  
ATOM   2619  HA  TYR   168       6.618 -49.311  15.968  1.00  0.00           H  
ATOM   2620  CB  TYR   168       7.842 -50.557  17.203  1.00  0.00           C  
ATOM   2621  HB2 TYR   168       7.639 -51.317  17.960  1.00  0.00           H  
ATOM   2622  HB3 TYR   168       8.112 -51.077  16.283  1.00  0.00           H  
ATOM   2623  CG  TYR   168       9.022 -49.718  17.667  1.00  0.00           C  
ATOM   2624  CD1 TYR   168       9.414 -49.768  19.018  1.00  0.00           C  
ATOM   2625  HD1 TYR   168       8.918 -50.454  19.688  1.00  0.00           H  
ATOM   2626  CE1 TYR   168      10.409 -48.901  19.505  1.00  0.00           C  
ATOM   2627  HE1 TYR   168      10.681 -48.922  20.549  1.00  0.00           H  
ATOM   2628  CZ  TYR   168      11.026 -47.984  18.628  1.00  0.00           C  
ATOM   2629  OH  TYR   168      11.962 -47.121  19.101  1.00  0.00           O  
ATOM   2630  HH  TYR   168      11.973 -47.118  20.059  1.00  0.00           H  
ATOM   2631  CE2 TYR   168      10.651 -47.946  17.268  1.00  0.00           C  
ATOM   2632  HE2 TYR   168      11.121 -47.232  16.611  1.00  0.00           H  
ATOM   2633  CD2 TYR   168       9.645 -48.809  16.790  1.00  0.00           C  
ATOM   2634  HD2 TYR   168       9.322 -48.747  15.760  1.00  0.00           H  
ATOM   2635  C   TYR   168       5.299 -50.648  16.968  1.00  0.00           C  
ATOM   2636  O   TYR   168       5.271 -51.689  16.311  1.00  0.00           O  
ATOM   2637  N   ARG   169       4.272 -50.260  17.739  1.00  0.00           N  
ATOM   2638  H   ARG   169       4.363 -49.361  18.200  1.00  0.00           H  
ATOM   2639  CA  ARG   169       3.039 -51.019  17.989  1.00  0.00           C  
ATOM   2640  HA  ARG   169       2.829 -51.621  17.104  1.00  0.00           H  
ATOM   2641  CB  ARG   169       3.292 -51.978  19.186  1.00  0.00           C  
ATOM   2642  HB2 ARG   169       4.320 -52.341  19.110  1.00  0.00           H  
ATOM   2643  HB3 ARG   169       3.236 -51.433  20.130  1.00  0.00           H  
ATOM   2644  CG  ARG   169       2.414 -53.245  19.260  1.00  0.00           C  
ATOM   2645  HG2 ARG   169       2.515 -53.805  18.329  1.00  0.00           H  
ATOM   2646  HG3 ARG   169       2.803 -53.866  20.068  1.00  0.00           H  
ATOM   2647  CD  ARG   169       0.927 -52.987  19.530  1.00  0.00           C  
ATOM   2648  HD2 ARG   169       0.843 -52.332  20.398  1.00  0.00           H  
ATOM   2649  HD3 ARG   169       0.489 -52.505  18.661  1.00  0.00           H  
ATOM   2650  NE  ARG   169       0.207 -54.219  19.864  1.00  0.00           N  
ATOM   2651  HE  ARG   169       0.501 -54.651  20.749  1.00  0.00           H  
ATOM   2652  CZ  ARG   169      -0.871 -54.738  19.318  1.00  0.00           C  
ATOM   2653  NH1 ARG   169      -1.477 -54.208  18.292  1.00  0.00           N  
ATOM   2654 HH11 ARG   169      -1.152 -53.313  17.943  1.00  0.00           H  
ATOM   2655 HH12 ARG   169      -2.312 -54.619  17.937  1.00  0.00           H  
ATOM   2656  NH2 ARG   169      -1.379 -55.816  19.828  1.00  0.00           N  
ATOM   2657 HH21 ARG   169      -0.922 -56.154  20.689  1.00  0.00           H  
ATOM   2658 HH22 ARG   169      -2.206 -56.251  19.487  1.00  0.00           H  
ATOM   2659  C   ARG   169       1.873 -50.024  18.120  1.00  0.00           C  
ATOM   2660  O   ARG   169       1.611 -49.259  17.199  1.00  0.00           O  
ATOM   2661  N   HIE   170       1.171 -50.038  19.250  1.00  0.00           N  
ATOM   2662  H   HIE   170       1.513 -50.641  19.985  1.00  0.00           H  
ATOM   2663  CA  HIE   170      -0.017 -49.252  19.586  1.00  0.00           C  
ATOM   2664  HA  HIE   170       0.085 -48.250  19.165  1.00  0.00           H  
ATOM   2665  CB  HIE   170      -1.303 -49.921  19.050  1.00  0.00           C  
ATOM   2666  HB2 HIE   170      -1.466 -50.849  19.598  1.00  0.00           H  
ATOM   2667  HB3 HIE   170      -2.151 -49.268  19.255  1.00  0.00           H  
ATOM   2668  CG  HIE   170      -1.312 -50.258  17.579  1.00  0.00           C  
ATOM   2669  ND1 HIE   170      -1.185 -51.544  17.041  1.00  0.00           N  
ATOM   2670  CE1 HIE   170      -1.124 -51.377  15.711  1.00  0.00           C  
ATOM   2671  HE1 HIE   170      -0.982 -52.177  14.995  1.00  0.00           H  
ATOM   2672  NE2 HIE   170      -1.225 -50.076  15.393  1.00  0.00           N  
ATOM   2673  HE2 HIE   170      -1.122 -49.689  14.466  1.00  0.00           H  
ATOM   2674  CD2 HIE   170      -1.351 -49.355  16.559  1.00  0.00           C  
ATOM   2675  HD2 HIE   170      -1.375 -48.279  16.660  1.00  0.00           H  
ATOM   2676  C   HIE   170      -0.106 -49.162  21.114  1.00  0.00           C  
ATOM   2677  O   HIE   170       0.360 -50.066  21.803  1.00  0.00           O  
ATOM   2678  N   GLY   171      -0.747 -48.126  21.655  1.00  0.00           N  
ATOM   2679  H   GLY   171      -1.124 -47.415  21.049  1.00  0.00           H  
ATOM   2680  CA  GLY   171      -0.981 -47.992  23.100  1.00  0.00           C  
ATOM   2681  HA2 GLY   171      -0.075 -48.263  23.636  1.00  0.00           H  
ATOM   2682  HA3 GLY   171      -1.217 -46.955  23.335  1.00  0.00           H  
ATOM   2683  C   GLY   171      -2.121 -48.876  23.618  1.00  0.00           C  
ATOM   2684  O   GLY   171      -3.099 -48.343  24.131  1.00  0.00           O  
ATOM   2685  N   VAL   172      -2.040 -50.204  23.452  1.00  0.00           N  
ATOM   2686  H   VAL   172      -1.183 -50.574  23.049  1.00  0.00           H  
ATOM   2687  CA  VAL   172      -3.168 -51.137  23.696  1.00  0.00           C  
ATOM   2688  HA  VAL   172      -4.011 -50.798  23.093  1.00  0.00           H  
ATOM   2689  CB  VAL   172      -2.842 -52.580  23.254  1.00  0.00           C  
ATOM   2690  HB  VAL   172      -3.740 -53.181  23.400  1.00  0.00           H  
ATOM   2691  CG1 VAL   172      -2.495 -52.643  21.764  1.00  0.00           C  
ATOM   2692 HG11 VAL   172      -1.526 -52.177  21.582  1.00  0.00           H  
ATOM   2693 HG12 VAL   172      -2.441 -53.687  21.461  1.00  0.00           H  
ATOM   2694 HG13 VAL   172      -3.266 -52.142  21.179  1.00  0.00           H  
ATOM   2695  CG2 VAL   172      -1.707 -53.239  24.046  1.00  0.00           C  
ATOM   2696 HG21 VAL   172      -1.938 -53.260  25.110  1.00  0.00           H  
ATOM   2697 HG22 VAL   172      -1.581 -54.269  23.709  1.00  0.00           H  
ATOM   2698 HG23 VAL   172      -0.767 -52.711  23.880  1.00  0.00           H  
ATOM   2699  C   VAL   172      -3.681 -51.153  25.141  1.00  0.00           C  
ATOM   2700  O   VAL   172      -4.821 -51.531  25.383  1.00  0.00           O  
ATOM   2701  N   TRP   173      -2.869 -50.702  26.097  1.00  0.00           N  
ATOM   2702  H   TRP   173      -1.953 -50.394  25.805  1.00  0.00           H  
ATOM   2703  CA  TRP   173      -3.222 -50.478  27.504  1.00  0.00           C  
ATOM   2704  HA  TRP   173      -3.780 -51.338  27.872  1.00  0.00           H  
ATOM   2705  CB  TRP   173      -1.922 -50.364  28.315  1.00  0.00           C  
ATOM   2706  HB2 TRP   173      -2.152 -50.078  29.341  1.00  0.00           H  
ATOM   2707  HB3 TRP   173      -1.460 -51.349  28.357  1.00  0.00           H  
ATOM   2708  CG  TRP   173      -0.907 -49.414  27.758  1.00  0.00           C  
ATOM   2709  CD1 TRP   173      -0.751 -48.118  28.107  1.00  0.00           C  
ATOM   2710  HD1 TRP   173      -1.345 -47.607  28.858  1.00  0.00           H  
ATOM   2711  NE1 TRP   173       0.259 -47.556  27.348  1.00  0.00           N  
ATOM   2712  HE1 TRP   173       0.566 -46.597  27.451  1.00  0.00           H  
ATOM   2713  CE2 TRP   173       0.796 -48.465  26.461  1.00  0.00           C  
ATOM   2714  CZ2 TRP   173       1.813 -48.388  25.500  1.00  0.00           C  
ATOM   2715  HZ2 TRP   173       2.363 -47.469  25.368  1.00  0.00           H  
ATOM   2716  CH2 TRP   173       2.093 -49.522  24.713  1.00  0.00           C  
ATOM   2717  HH2 TRP   173       2.873 -49.502  23.967  1.00  0.00           H  
ATOM   2718  CZ3 TRP   173       1.367 -50.709  24.903  1.00  0.00           C  
ATOM   2719  HZ3 TRP   173       1.594 -51.579  24.296  1.00  0.00           H  
ATOM   2720  CE3 TRP   173       0.371 -50.782  25.892  1.00  0.00           C  
ATOM   2721  HE3 TRP   173      -0.147 -51.716  26.056  1.00  0.00           H  
ATOM   2722  CD2 TRP   173       0.059 -49.663  26.693  1.00  0.00           C  
ATOM   2723  C   TRP   173      -4.123 -49.250  27.740  1.00  0.00           C  
ATOM   2724  O   TRP   173      -4.415 -48.938  28.892  1.00  0.00           O  
ATOM   2725  N   SER   174      -4.585 -48.555  26.694  1.00  0.00           N  
ATOM   2726  H   SER   174      -4.318 -48.850  25.761  1.00  0.00           H  
ATOM   2727  CA  SER   174      -5.445 -47.362  26.784  1.00  0.00           C  
ATOM   2728  HA  SER   174      -4.847 -46.527  27.149  1.00  0.00           H  
ATOM   2729  CB  SER   174      -5.977 -47.007  25.386  1.00  0.00           C  
ATOM   2730  HB2 SER   174      -6.701 -46.194  25.464  1.00  0.00           H  
ATOM   2731  HB3 SER   174      -5.139 -46.661  24.779  1.00  0.00           H  
ATOM   2732  OG  SER   174      -6.573 -48.116  24.727  1.00  0.00           O  
ATOM   2733  HG  SER   174      -7.495 -48.263  25.016  1.00  0.00           H  
ATOM   2734  C   SER   174      -6.622 -47.536  27.743  1.00  0.00           C  
ATOM   2735  O   SER   174      -6.893 -46.664  28.567  1.00  0.00           O  
ATOM   2736  N   ASN   175      -7.299 -48.681  27.677  1.00  0.00           N  
ATOM   2737  H   ASN   175      -7.018 -49.352  26.975  1.00  0.00           H  
ATOM   2738  CA  ASN   175      -8.502 -48.959  28.457  1.00  0.00           C  
ATOM   2739  HA  ASN   175      -9.062 -48.028  28.547  1.00  0.00           H  
ATOM   2740  CB  ASN   175      -9.403 -49.929  27.672  1.00  0.00           C  
ATOM   2741  HB2 ASN   175      -8.857 -50.844  27.465  1.00  0.00           H  
ATOM   2742  HB3 ASN   175     -10.271 -50.179  28.284  1.00  0.00           H  
ATOM   2743  CG  ASN   175      -9.882 -49.363  26.337  1.00  0.00           C  
ATOM   2744  OD1 ASN   175      -9.098 -48.942  25.496  1.00  0.00           O  
ATOM   2745  ND2 ASN   175     -11.171 -49.328  26.110  1.00  0.00           N  
ATOM   2746 HD21 ASN   175     -11.849 -49.588  26.820  1.00  0.00           H  
ATOM   2747 HD22 ASN   175     -11.524 -49.069  25.202  1.00  0.00           H  
ATOM   2748  C   ASN   175      -8.205 -49.379  29.913  1.00  0.00           C  
ATOM   2749  O   ASN   175      -9.141 -49.565  30.680  1.00  0.00           O  
ATOM   2750  N   LEU   176      -6.938 -49.436  30.346  1.00  0.00           N  
ATOM   2751  H   LEU   176      -6.184 -49.297  29.682  1.00  0.00           H  
ATOM   2752  CA  LEU   176      -6.602 -49.373  31.777  1.00  0.00           C  
ATOM   2753  HA  LEU   176      -7.251 -50.054  32.330  1.00  0.00           H  
ATOM   2754  CB  LEU   176      -5.130 -49.777  32.008  1.00  0.00           C  
ATOM   2755  HB2 LEU   176      -4.490 -49.066  31.485  1.00  0.00           H  
ATOM   2756  HB3 LEU   176      -4.911 -49.675  33.071  1.00  0.00           H  
ATOM   2757  CG  LEU   176      -4.731 -51.196  31.571  1.00  0.00           C  
ATOM   2758  HG  LEU   176      -4.819 -51.278  30.491  1.00  0.00           H  
ATOM   2759  CD1 LEU   176      -3.273 -51.465  31.951  1.00  0.00           C  
ATOM   2760 HD11 LEU   176      -3.159 -51.454  33.035  1.00  0.00           H  
ATOM   2761 HD12 LEU   176      -2.965 -52.435  31.561  1.00  0.00           H  
ATOM   2762 HD13 LEU   176      -2.636 -50.693  31.522  1.00  0.00           H  
ATOM   2763  CD2 LEU   176      -5.584 -52.279  32.237  1.00  0.00           C  
ATOM   2764 HD21 LEU   176      -6.623 -52.162  31.936  1.00  0.00           H  
ATOM   2765 HD22 LEU   176      -5.243 -53.263  31.917  1.00  0.00           H  
ATOM   2766 HD23 LEU   176      -5.512 -52.200  33.322  1.00  0.00           H  
ATOM   2767  C   LEU   176      -6.842 -47.970  32.364  1.00  0.00           C  
ATOM   2768  O   LEU   176      -6.927 -47.823  33.578  1.00  0.00           O  
ATOM   2769  N   GLU   177      -6.918 -46.930  31.527  1.00  0.00           N  
ATOM   2770  H   GLU   177      -6.803 -47.107  30.536  1.00  0.00           H  
ATOM   2771  CA  GLU   177      -6.811 -45.535  31.972  1.00  0.00           C  
ATOM   2772  HA  GLU   177      -6.959 -45.497  33.052  1.00  0.00           H  
ATOM   2773  CB  GLU   177      -5.389 -45.021  31.694  1.00  0.00           C  
ATOM   2774  HB2 GLU   177      -5.185 -45.062  30.622  1.00  0.00           H  
ATOM   2775  HB3 GLU   177      -5.328 -43.981  32.015  1.00  0.00           H  
ATOM   2776  CG  GLU   177      -4.320 -45.822  32.456  1.00  0.00           C  
ATOM   2777  HG2 GLU   177      -4.688 -46.036  33.462  1.00  0.00           H  
ATOM   2778  HG3 GLU   177      -4.134 -46.767  31.944  1.00  0.00           H  
ATOM   2779  CD  GLU   177      -3.016 -45.036  32.565  1.00  0.00           C  
ATOM   2780  OE1 GLU   177      -2.594 -44.431  31.554  1.00  0.00           O  
ATOM   2781  OE2 GLU   177      -2.466 -44.934  33.684  1.00  0.00           O  
ATOM   2782  C   GLU   177      -7.885 -44.595  31.399  1.00  0.00           C  
ATOM   2783  O   GLU   177      -7.816 -43.387  31.622  1.00  0.00           O  
ATOM   2784  N   LEU   178      -8.906 -45.109  30.707  1.00  0.00           N  
ATOM   2785  H   LEU   178      -8.910 -46.109  30.572  1.00  0.00           H  
ATOM   2786  CA  LEU   178     -10.124 -44.351  30.368  1.00  0.00           C  
ATOM   2787  HA  LEU   178      -9.839 -43.356  30.027  1.00  0.00           H  
ATOM   2788  CB  LEU   178     -10.866 -45.065  29.219  1.00  0.00           C  
ATOM   2789  HB2 LEU   178     -11.126 -46.069  29.551  1.00  0.00           H  
ATOM   2790  HB3 LEU   178     -11.794 -44.536  29.004  1.00  0.00           H  
ATOM   2791  CG  LEU   178     -10.074 -45.181  27.904  1.00  0.00           C  
ATOM   2792  HG  LEU   178      -9.178 -45.769  28.072  1.00  0.00           H  
ATOM   2793  CD1 LEU   178     -10.928 -45.909  26.873  1.00  0.00           C  
ATOM   2794 HD11 LEU   178     -11.807 -45.318  26.619  1.00  0.00           H  
ATOM   2795 HD12 LEU   178     -10.344 -46.099  25.972  1.00  0.00           H  
ATOM   2796 HD13 LEU   178     -11.249 -46.865  27.283  1.00  0.00           H  
ATOM   2797  CD2 LEU   178      -9.673 -43.825  27.320  1.00  0.00           C  
ATOM   2798 HD21 LEU   178      -8.954 -43.338  27.978  1.00  0.00           H  
ATOM   2799 HD22 LEU   178      -9.198 -43.974  26.351  1.00  0.00           H  
ATOM   2800 HD23 LEU   178     -10.552 -43.193  27.199  1.00  0.00           H  
ATOM   2801  C   LEU   178     -11.024 -44.140  31.608  1.00  0.00           C  
ATOM   2802  O   LEU   178     -10.640 -44.482  32.727  1.00  0.00           O  
ATOM   2803  N   GLU   179     -12.211 -43.556  31.427  1.00  0.00           N  
ATOM   2804  H   GLU   179     -12.487 -43.329  30.486  1.00  0.00           H  
ATOM   2805  CA  GLU   179     -13.271 -43.550  32.451  1.00  0.00           C  
ATOM   2806  HA  GLU   179     -12.807 -43.586  33.435  1.00  0.00           H  
ATOM   2807  CB  GLU   179     -14.124 -42.267  32.372  1.00  0.00           C  
ATOM   2808  HB2 GLU   179     -14.782 -42.349  31.506  1.00  0.00           H  
ATOM   2809  HB3 GLU   179     -14.758 -42.228  33.259  1.00  0.00           H  
ATOM   2810  CG  GLU   179     -13.380 -40.919  32.261  1.00  0.00           C  
ATOM   2811  HG2 GLU   179     -12.907 -40.873  31.277  1.00  0.00           H  
ATOM   2812  HG3 GLU   179     -14.126 -40.123  32.295  1.00  0.00           H  
ATOM   2813  CD  GLU   179     -12.309 -40.635  33.328  1.00  0.00           C  
ATOM   2814  OE1 GLU   179     -11.657 -39.573  33.253  1.00  0.00           O  
ATOM   2815  OE2 GLU   179     -12.006 -41.493  34.191  1.00  0.00           O  
ATOM   2816  C   GLU   179     -14.160 -44.808  32.369  1.00  0.00           C  
ATOM   2817  O   GLU   179     -14.140 -45.527  31.367  1.00  0.00           O  
ATOM   2818  N   ASP   180     -14.947 -45.063  33.421  1.00  0.00           N  
ATOM   2819  H   ASP   180     -14.917 -44.422  34.203  1.00  0.00           H  
ATOM   2820  CA  ASP   180     -15.550 -46.366  33.736  1.00  0.00           C  
ATOM   2821  HA  ASP   180     -14.751 -47.022  34.087  1.00  0.00           H  
ATOM   2822  CB  ASP   180     -16.553 -46.198  34.890  1.00  0.00           C  
ATOM   2823  HB2 ASP   180     -17.308 -45.462  34.605  1.00  0.00           H  
ATOM   2824  HB3 ASP   180     -17.067 -47.145  35.061  1.00  0.00           H  
ATOM   2825  CG  ASP   180     -15.881 -45.750  36.187  1.00  0.00           C  
ATOM   2826  OD1 ASP   180     -15.674 -46.622  37.058  1.00  0.00           O  
ATOM   2827  OD2 ASP   180     -15.541 -44.545  36.289  1.00  0.00           O  
ATOM   2828  C   ASP   180     -16.232 -47.091  32.569  1.00  0.00           C  
ATOM   2829  O   ASP   180     -15.935 -48.259  32.339  1.00  0.00           O  
ATOM   2830  N   SER   181     -17.107 -46.421  31.811  1.00  0.00           N  
ATOM   2831  H   SER   181     -17.254 -45.443  32.006  1.00  0.00           H  
ATOM   2832  CA  SER   181     -17.915 -47.032  30.738  1.00  0.00           C  
ATOM   2833  HA  SER   181     -18.225 -48.022  31.079  1.00  0.00           H  
ATOM   2834  CB  SER   181     -19.191 -46.215  30.515  1.00  0.00           C  
ATOM   2835  HB2 SER   181     -19.867 -46.771  29.863  1.00  0.00           H  
ATOM   2836  HB3 SER   181     -19.687 -46.051  31.472  1.00  0.00           H  
ATOM   2837  OG  SER   181     -18.883 -44.969  29.920  1.00  0.00           O  
ATOM   2838  HG  SER   181     -18.609 -45.165  29.015  1.00  0.00           H  
ATOM   2839  C   SER   181     -17.170 -47.264  29.411  1.00  0.00           C  
ATOM   2840  O   SER   181     -17.805 -47.446  28.376  1.00  0.00           O  
ATOM   2841  N   GLU   182     -15.835 -47.217  29.411  1.00  0.00           N  
ATOM   2842  H   GLU   182     -15.390 -46.961  30.283  1.00  0.00           H  
ATOM   2843  CA  GLU   182     -15.013 -47.797  28.336  1.00  0.00           C  
ATOM   2844  HA  GLU   182     -15.551 -48.674  27.976  1.00  0.00           H  
ATOM   2845  CB  GLU   182     -14.878 -46.808  27.161  1.00  0.00           C  
ATOM   2846  HB2 GLU   182     -15.871 -46.448  26.890  1.00  0.00           H  
ATOM   2847  HB3 GLU   182     -14.299 -45.944  27.491  1.00  0.00           H  
ATOM   2848  CG  GLU   182     -14.231 -47.373  25.881  1.00  0.00           C  
ATOM   2849  HG2 GLU   182     -14.383 -46.653  25.074  1.00  0.00           H  
ATOM   2850  HG3 GLU   182     -13.158 -47.437  26.048  1.00  0.00           H  
ATOM   2851  CD  GLU   182     -14.745 -48.752  25.429  1.00  0.00           C  
ATOM   2852  OE1 GLU   182     -15.937 -49.078  25.645  1.00  0.00           O  
ATOM   2853  OE2 GLU   182     -13.940 -49.521  24.862  1.00  0.00           O  
ATOM   2854  C   GLU   182     -13.655 -48.326  28.832  1.00  0.00           C  
ATOM   2855  O   GLU   182     -13.105 -49.255  28.237  1.00  0.00           O  
ATOM   2856  N   ALA   183     -13.163 -47.866  29.992  1.00  0.00           N  
ATOM   2857  H   ALA   183     -13.603 -47.071  30.444  1.00  0.00           H  
ATOM   2858  CA  ALA   183     -12.185 -48.633  30.775  1.00  0.00           C  
ATOM   2859  HA  ALA   183     -11.293 -48.761  30.168  1.00  0.00           H  
ATOM   2860  CB  ALA   183     -11.827 -47.856  32.041  1.00  0.00           C  
ATOM   2861  HB1 ALA   183     -12.715 -47.725  32.660  1.00  0.00           H  
ATOM   2862  HB2 ALA   183     -11.078 -48.409  32.611  1.00  0.00           H  
ATOM   2863  HB3 ALA   183     -11.418 -46.884  31.779  1.00  0.00           H  
ATOM   2864  C   ALA   183     -12.723 -50.032  31.131  1.00  0.00           C  
ATOM   2865  O   ALA   183     -11.973 -51.007  31.190  1.00  0.00           O  
ATOM   2866  N   GLU   184     -14.052 -50.137  31.241  1.00  0.00           N  
ATOM   2867  H   GLU   184     -14.569 -49.269  31.340  1.00  0.00           H  
ATOM   2868  CA  GLU   184     -14.874 -51.339  31.123  1.00  0.00           C  
ATOM   2869  HA  GLU   184     -15.036 -51.745  32.118  1.00  0.00           H  
ATOM   2870  CB  GLU   184     -16.227 -50.920  30.500  1.00  0.00           C  
ATOM   2871  HB2 GLU   184     -16.323 -49.838  30.474  1.00  0.00           H  
ATOM   2872  HB3 GLU   184     -16.232 -51.235  29.460  1.00  0.00           H  
ATOM   2873  CG  GLU   184     -17.477 -51.487  31.184  1.00  0.00           C  
ATOM   2874  HG2 GLU   184     -17.290 -52.523  31.460  1.00  0.00           H  
ATOM   2875  HG3 GLU   184     -17.695 -50.918  32.089  1.00  0.00           H  
ATOM   2876  CD  GLU   184     -18.674 -51.439  30.229  1.00  0.00           C  
ATOM   2877  OE1 GLU   184     -18.930 -50.367  29.641  1.00  0.00           O  
ATOM   2878  OE2 GLU   184     -19.227 -52.518  29.923  1.00  0.00           O  
ATOM   2879  C   GLU   184     -14.221 -52.428  30.257  1.00  0.00           C  
ATOM   2880  O   GLU   184     -14.054 -53.552  30.719  1.00  0.00           O  
ATOM   2881  N   GLU   185     -13.775 -52.101  29.041  1.00  0.00           N  
ATOM   2882  H   GLU   185     -13.836 -51.127  28.757  1.00  0.00           H  
ATOM   2883  CA  GLU   185     -13.220 -53.045  28.064  1.00  0.00           C  
ATOM   2884  HA  GLU   185     -13.996 -53.753  27.796  1.00  0.00           H  
ATOM   2885  CB  GLU   185     -12.838 -52.226  26.824  1.00  0.00           C  
ATOM   2886  HB2 GLU   185     -13.674 -51.585  26.554  1.00  0.00           H  
ATOM   2887  HB3 GLU   185     -11.998 -51.589  27.093  1.00  0.00           H  
ATOM   2888  CG  GLU   185     -12.441 -53.042  25.592  1.00  0.00           C  
ATOM   2889  HG2 GLU   185     -12.312 -52.367  24.745  1.00  0.00           H  
ATOM   2890  HG3 GLU   185     -11.477 -53.487  25.806  1.00  0.00           H  
ATOM   2891  CD  GLU   185     -13.449 -54.136  25.222  1.00  0.00           C  
ATOM   2892  OE1 GLU   185     -14.674 -53.937  25.396  1.00  0.00           O  
ATOM   2893  OE2 GLU   185     -13.049 -55.216  24.737  1.00  0.00           O  
ATOM   2894  C   GLU   185     -12.026 -53.868  28.579  1.00  0.00           C  
ATOM   2895  O   GLU   185     -11.836 -55.018  28.170  1.00  0.00           O  
ATOM   2896  N   MET   186     -11.256 -53.313  29.519  1.00  0.00           N  
ATOM   2897  H   MET   186     -11.505 -52.379  29.836  1.00  0.00           H  
ATOM   2898  CA  MET   186     -10.194 -54.015  30.241  1.00  0.00           C  
ATOM   2899  HA  MET   186     -10.009 -54.976  29.764  1.00  0.00           H  
ATOM   2900  CB  MET   186      -8.901 -53.194  30.167  1.00  0.00           C  
ATOM   2901  HB2 MET   186      -9.111 -52.146  30.377  1.00  0.00           H  
ATOM   2902  HB3 MET   186      -8.206 -53.560  30.923  1.00  0.00           H  
ATOM   2903  CG  MET   186      -8.226 -53.334  28.801  1.00  0.00           C  
ATOM   2904  HG2 MET   186      -8.084 -54.393  28.605  1.00  0.00           H  
ATOM   2905  HG3 MET   186      -8.875 -52.936  28.024  1.00  0.00           H  
ATOM   2906  SD  MET   186      -6.603 -52.538  28.717  1.00  0.00           S  
ATOM   2907  CE  MET   186      -5.808 -53.549  27.445  1.00  0.00           C  
ATOM   2908  HE1 MET   186      -6.240 -53.308  26.478  1.00  0.00           H  
ATOM   2909  HE2 MET   186      -4.742 -53.327  27.413  1.00  0.00           H  
ATOM   2910  HE3 MET   186      -5.947 -54.607  27.660  1.00  0.00           H  
ATOM   2911  C   MET   186     -10.531 -54.335  31.703  1.00  0.00           C  
ATOM   2912  O   MET   186      -9.989 -55.310  32.218  1.00  0.00           O  
ATOM   2913  N   VAL   187     -11.395 -53.561  32.374  1.00  0.00           N  
ATOM   2914  H   VAL   187     -11.771 -52.751  31.888  1.00  0.00           H  
ATOM   2915  CA  VAL   187     -11.489 -53.570  33.849  1.00  0.00           C  
ATOM   2916  HA  VAL   187     -10.809 -54.342  34.206  1.00  0.00           H  
ATOM   2917  CB  VAL   187     -10.947 -52.234  34.406  1.00  0.00           C  
ATOM   2918  HB  VAL   187     -10.262 -51.803  33.675  1.00  0.00           H  
ATOM   2919  CG1 VAL   187     -12.027 -51.186  34.700  1.00  0.00           C  
ATOM   2920 HG11 VAL   187     -12.645 -51.492  35.545  1.00  0.00           H  
ATOM   2921 HG12 VAL   187     -11.555 -50.235  34.950  1.00  0.00           H  
ATOM   2922 HG13 VAL   187     -12.661 -51.041  33.827  1.00  0.00           H  
ATOM   2923  CG2 VAL   187     -10.121 -52.504  35.665  1.00  0.00           C  
ATOM   2924 HG21 VAL   187      -9.267 -53.133  35.419  1.00  0.00           H  
ATOM   2925 HG22 VAL   187      -9.758 -51.560  36.062  1.00  0.00           H  
ATOM   2926 HG23 VAL   187     -10.734 -53.002  36.415  1.00  0.00           H  
ATOM   2927  C   VAL   187     -12.845 -53.979  34.443  1.00  0.00           C  
ATOM   2928  O   VAL   187     -12.912 -54.251  35.642  1.00  0.00           O  
ATOM   2929  N   TYR   188     -13.897 -54.112  33.623  1.00  0.00           N  
ATOM   2930  H   TYR   188     -13.763 -53.859  32.653  1.00  0.00           H  
ATOM   2931  CA  TYR   188     -15.212 -54.636  34.051  1.00  0.00           C  
ATOM   2932  HA  TYR   188     -15.086 -55.166  34.995  1.00  0.00           H  
ATOM   2933  CB  TYR   188     -16.197 -53.477  34.312  1.00  0.00           C  
ATOM   2934  HB2 TYR   188     -16.468 -53.056  33.352  1.00  0.00           H  
ATOM   2935  HB3 TYR   188     -17.108 -53.903  34.733  1.00  0.00           H  
ATOM   2936  CG  TYR   188     -15.764 -52.330  35.227  1.00  0.00           C  
ATOM   2937  CD1 TYR   188     -15.835 -50.994  34.773  1.00  0.00           C  
ATOM   2938  HD1 TYR   188     -16.149 -50.768  33.767  1.00  0.00           H  
ATOM   2939  CE1 TYR   188     -15.533 -49.923  35.638  1.00  0.00           C  
ATOM   2940  HE1 TYR   188     -15.592 -48.908  35.285  1.00  0.00           H  
ATOM   2941  CZ  TYR   188     -15.171 -50.168  36.977  1.00  0.00           C  
ATOM   2942  OH  TYR   188     -14.939 -49.137  37.835  1.00  0.00           O  
ATOM   2943  HH  TYR   188     -15.202 -48.259  37.487  1.00  0.00           H  
ATOM   2944  CE2 TYR   188     -15.085 -51.503  37.431  1.00  0.00           C  
ATOM   2945  HE2 TYR   188     -14.803 -51.687  38.455  1.00  0.00           H  
ATOM   2946  CD2 TYR   188     -15.383 -52.577  36.562  1.00  0.00           C  
ATOM   2947  HD2 TYR   188     -15.325 -53.592  36.926  1.00  0.00           H  
ATOM   2948  C   TYR   188     -15.813 -55.671  33.065  1.00  0.00           C  
ATOM   2949  O   TYR   188     -16.404 -56.660  33.492  1.00  0.00           O  
ATOM   2950  N   ARG   189     -15.621 -55.494  31.748  1.00  0.00           N  
ATOM   2951  H   ARG   189     -15.192 -54.622  31.470  1.00  0.00           H  
ATOM   2952  CA  ARG   189     -15.834 -56.498  30.680  1.00  0.00           C  
ATOM   2953  HA  ARG   189     -16.730 -57.079  30.908  1.00  0.00           H  
ATOM   2954  CB  ARG   189     -15.987 -55.830  29.291  1.00  0.00           C  
ATOM   2955  HB2 ARG   189     -15.009 -55.455  28.984  1.00  0.00           H  
ATOM   2956  HB3 ARG   189     -16.276 -56.601  28.575  1.00  0.00           H  
ATOM   2957  CG  ARG   189     -16.989 -54.669  29.170  1.00  0.00           C  
ATOM   2958  HG2 ARG   189     -17.985 -54.999  29.467  1.00  0.00           H  
ATOM   2959  HG3 ARG   189     -16.667 -53.872  29.831  1.00  0.00           H  
ATOM   2960  CD  ARG   189     -17.026 -54.124  27.729  1.00  0.00           C  
ATOM   2961  HD2 ARG   189     -16.006 -54.066  27.364  1.00  0.00           H  
ATOM   2962  HD3 ARG   189     -17.580 -54.816  27.094  1.00  0.00           H  
ATOM   2963  NE  ARG   189     -17.640 -52.784  27.658  1.00  0.00           N  
ATOM   2964  HE  ARG   189     -18.391 -52.600  28.328  1.00  0.00           H  
ATOM   2965  CZ  ARG   189     -17.230 -51.731  26.962  1.00  0.00           C  
ATOM   2966  NH1 ARG   189     -16.290 -51.779  26.065  1.00  0.00           N  
ATOM   2967 HH11 ARG   189     -15.746 -52.620  25.899  1.00  0.00           H  
ATOM   2968 HH12 ARG   189     -15.971 -50.883  25.681  1.00  0.00           H  
ATOM   2969  NH2 ARG   189     -17.737 -50.554  27.162  1.00  0.00           N  
ATOM   2970 HH21 ARG   189     -18.339 -50.378  27.974  1.00  0.00           H  
ATOM   2971 HH22 ARG   189     -17.312 -49.769  26.667  1.00  0.00           H  
ATOM   2972  C   ARG   189     -14.664 -57.485  30.565  1.00  0.00           C  
ATOM   2973  O   ARG   189     -14.858 -58.599  30.092  1.00  0.00           O  
ATOM   2974  N   TYR   190     -13.444 -57.041  30.890  1.00  0.00           N  
ATOM   2975  H   TYR   190     -13.404 -56.100  31.250  1.00  0.00           H  
ATOM   2976  CA  TYR   190     -12.155 -57.763  30.787  1.00  0.00           C  
ATOM   2977  HA  TYR   190     -11.385 -57.045  31.062  1.00  0.00           H  
ATOM   2978  CB  TYR   190     -12.085 -58.886  31.837  1.00  0.00           C  
ATOM   2979  HB2 TYR   190     -12.769 -59.687  31.552  1.00  0.00           H  
ATOM   2980  HB3 TYR   190     -11.078 -59.303  31.845  1.00  0.00           H  
ATOM   2981  CG  TYR   190     -12.420 -58.415  33.238  1.00  0.00           C  
ATOM   2982  CD1 TYR   190     -13.698 -58.655  33.780  1.00  0.00           C  
ATOM   2983  HD1 TYR   190     -14.434 -59.214  33.218  1.00  0.00           H  
ATOM   2984  CE1 TYR   190     -14.045 -58.110  35.031  1.00  0.00           C  
ATOM   2985  HE1 TYR   190     -15.040 -58.237  35.428  1.00  0.00           H  
ATOM   2986  CZ  TYR   190     -13.116 -57.317  35.733  1.00  0.00           C  
ATOM   2987  OH  TYR   190     -13.492 -56.669  36.863  1.00  0.00           O  
ATOM   2988  HH  TYR   190     -13.221 -55.741  36.792  1.00  0.00           H  
ATOM   2989  CE2 TYR   190     -11.826 -57.105  35.204  1.00  0.00           C  
ATOM   2990  HE2 TYR   190     -11.126 -56.483  35.741  1.00  0.00           H  
ATOM   2991  CD2 TYR   190     -11.479 -57.656  33.958  1.00  0.00           C  
ATOM   2992  HD2 TYR   190     -10.503 -57.457  33.535  1.00  0.00           H  
ATOM   2993  C   TYR   190     -11.734 -58.269  29.390  1.00  0.00           C  
ATOM   2994  O   TYR   190     -10.614 -58.756  29.227  1.00  0.00           O  
ATOM   2995  N   ARG   191     -12.593 -58.138  28.372  1.00  0.00           N  
ATOM   2996  H   ARG   191     -13.495 -57.748  28.602  1.00  0.00           H  
ATOM   2997  CA  ARG   191     -12.421 -58.690  27.019  1.00  0.00           C  
ATOM   2998  HA  ARG   191     -12.432 -59.778  27.090  1.00  0.00           H  
ATOM   2999  CB  ARG   191     -13.622 -58.244  26.167  1.00  0.00           C  
ATOM   3000  HB2 ARG   191     -14.525 -58.691  26.585  1.00  0.00           H  
ATOM   3001  HB3 ARG   191     -13.723 -57.161  26.240  1.00  0.00           H  
ATOM   3002  CG  ARG   191     -13.508 -58.646  24.685  1.00  0.00           C  
ATOM   3003  HG2 ARG   191     -12.674 -58.117  24.221  1.00  0.00           H  
ATOM   3004  HG3 ARG   191     -13.318 -59.718  24.621  1.00  0.00           H  
ATOM   3005  CD  ARG   191     -14.787 -58.329  23.897  1.00  0.00           C  
ATOM   3006  HD2 ARG   191     -14.657 -58.689  22.875  1.00  0.00           H  
ATOM   3007  HD3 ARG   191     -15.622 -58.861  24.356  1.00  0.00           H  
ATOM   3008  NE  ARG   191     -15.072 -56.884  23.869  1.00  0.00           N  
ATOM   3009  HE  ARG   191     -14.355 -56.265  24.269  1.00  0.00           H  
ATOM   3010  CZ  ARG   191     -16.119 -56.270  23.359  1.00  0.00           C  
ATOM   3011  NH1 ARG   191     -17.059 -56.917  22.727  1.00  0.00           N  
ATOM   3012 HH11 ARG   191     -16.961 -57.907  22.626  1.00  0.00           H  
ATOM   3013 HH12 ARG   191     -17.840 -56.414  22.358  1.00  0.00           H  
ATOM   3014  NH2 ARG   191     -16.252 -54.987  23.478  1.00  0.00           N  
ATOM   3015 HH21 ARG   191     -15.568 -54.509  24.078  1.00  0.00           H  
ATOM   3016 HH22 ARG   191     -17.031 -54.475  23.125  1.00  0.00           H  
ATOM   3017  C   ARG   191     -11.076 -58.327  26.387  1.00  0.00           C  
ATOM   3018  O   ARG   191     -10.348 -59.235  25.982  1.00  0.00           O  
ATOM   3019  N   LEU   192     -10.715 -57.045  26.318  1.00  0.00           N  
ATOM   3020  H   LEU   192     -11.355 -56.333  26.657  1.00  0.00           H  
ATOM   3021  CA  LEU   192      -9.430 -56.637  25.743  1.00  0.00           C  
ATOM   3022  HA  LEU   192      -9.295 -57.185  24.812  1.00  0.00           H  
ATOM   3023  CB  LEU   192      -9.464 -55.144  25.398  1.00  0.00           C  
ATOM   3024  HB2 LEU   192     -10.299 -54.974  24.718  1.00  0.00           H  
ATOM   3025  HB3 LEU   192      -9.635 -54.591  26.322  1.00  0.00           H  
ATOM   3026  CG  LEU   192      -8.188 -54.593  24.735  1.00  0.00           C  
ATOM   3027  HG  LEU   192      -7.333 -54.800  25.372  1.00  0.00           H  
ATOM   3028  CD1 LEU   192      -7.927 -55.208  23.360  1.00  0.00           C  
ATOM   3029 HD11 LEU   192      -8.789 -55.052  22.711  1.00  0.00           H  
ATOM   3030 HD12 LEU   192      -7.049 -54.740  22.914  1.00  0.00           H  
ATOM   3031 HD13 LEU   192      -7.730 -56.274  23.461  1.00  0.00           H  
ATOM   3032  CD2 LEU   192      -8.313 -53.078  24.572  1.00  0.00           C  
ATOM   3033 HD21 LEU   192      -8.477 -52.611  25.543  1.00  0.00           H  
ATOM   3034 HD22 LEU   192      -7.393 -52.672  24.150  1.00  0.00           H  
ATOM   3035 HD23 LEU   192      -9.150 -52.835  23.917  1.00  0.00           H  
ATOM   3036  C   LEU   192      -8.251 -56.993  26.656  1.00  0.00           C  
ATOM   3037  O   LEU   192      -7.223 -57.427  26.150  1.00  0.00           O  
ATOM   3038  N   ALA   193      -8.401 -56.880  27.981  1.00  0.00           N  
ATOM   3039  H   ALA   193      -9.297 -56.589  28.341  1.00  0.00           H  
ATOM   3040  CA  ALA   193      -7.327 -57.207  28.928  1.00  0.00           C  
ATOM   3041  HA  ALA   193      -6.462 -56.578  28.712  1.00  0.00           H  
ATOM   3042  CB  ALA   193      -7.787 -56.917  30.361  1.00  0.00           C  
ATOM   3043  HB1 ALA   193      -8.707 -57.457  30.589  1.00  0.00           H  
ATOM   3044  HB2 ALA   193      -7.012 -57.230  31.061  1.00  0.00           H  
ATOM   3045  HB3 ALA   193      -7.947 -55.852  30.491  1.00  0.00           H  
ATOM   3046  C   ALA   193      -6.866 -58.663  28.793  1.00  0.00           C  
ATOM   3047  O   ALA   193      -5.669 -58.925  28.811  1.00  0.00           O  
ATOM   3048  N   LEU   194      -7.802 -59.596  28.593  1.00  0.00           N  
ATOM   3049  H   LEU   194      -8.776 -59.312  28.642  1.00  0.00           H  
ATOM   3050  CA  LEU   194      -7.491 -60.984  28.250  1.00  0.00           C  
ATOM   3051  HA  LEU   194      -6.714 -61.349  28.922  1.00  0.00           H  
ATOM   3052  CB  LEU   194      -8.754 -61.843  28.441  1.00  0.00           C  
ATOM   3053  HB2 LEU   194      -9.546 -61.433  27.812  1.00  0.00           H  
ATOM   3054  HB3 LEU   194      -8.546 -62.857  28.097  1.00  0.00           H  
ATOM   3055  CG  LEU   194      -9.260 -61.907  29.898  1.00  0.00           C  
ATOM   3056  HG  LEU   194      -9.370 -60.902  30.301  1.00  0.00           H  
ATOM   3057  CD1 LEU   194     -10.632 -62.580  29.938  1.00  0.00           C  
ATOM   3058 HD11 LEU   194     -10.564 -63.596  29.549  1.00  0.00           H  
ATOM   3059 HD12 LEU   194     -10.999 -62.606  30.963  1.00  0.00           H  
ATOM   3060 HD13 LEU   194     -11.335 -62.006  29.334  1.00  0.00           H  
ATOM   3061  CD2 LEU   194      -8.314 -62.693  30.811  1.00  0.00           C  
ATOM   3062 HD21 LEU   194      -7.350 -62.189  30.876  1.00  0.00           H  
ATOM   3063 HD22 LEU   194      -8.737 -62.749  31.813  1.00  0.00           H  
ATOM   3064 HD23 LEU   194      -8.166 -63.700  30.422  1.00  0.00           H  
ATOM   3065  C   LEU   194      -6.925 -61.106  26.823  1.00  0.00           C  
ATOM   3066  O   LEU   194      -5.923 -61.786  26.620  1.00  0.00           O  
ATOM   3067  N   SER   195      -7.521 -60.412  25.845  1.00  0.00           N  
ATOM   3068  H   SER   195      -8.323 -59.848  26.088  1.00  0.00           H  
ATOM   3069  CA  SER   195      -7.126 -60.487  24.423  1.00  0.00           C  
ATOM   3070  HA  SER   195      -7.131 -61.536  24.125  1.00  0.00           H  
ATOM   3071  CB  SER   195      -8.131 -59.748  23.534  1.00  0.00           C  
ATOM   3072  HB2 SER   195      -8.116 -58.685  23.774  1.00  0.00           H  
ATOM   3073  HB3 SER   195      -7.835 -59.870  22.491  1.00  0.00           H  
ATOM   3074  OG  SER   195      -9.442 -60.256  23.695  1.00  0.00           O  
ATOM   3075  HG  SER   195      -9.782 -59.957  24.559  1.00  0.00           H  
ATOM   3076  C   SER   195      -5.722 -59.946  24.108  1.00  0.00           C  
ATOM   3077  O   SER   195      -5.166 -60.306  23.073  1.00  0.00           O  
ATOM   3078  N   VAL   196      -5.138 -59.107  24.972  1.00  0.00           N  
ATOM   3079  H   VAL   196      -5.701 -58.758  25.741  1.00  0.00           H  
ATOM   3080  CA  VAL   196      -3.734 -58.651  24.881  1.00  0.00           C  
ATOM   3081  HA  VAL   196      -3.245 -59.246  24.110  1.00  0.00           H  
ATOM   3082  CB  VAL   196      -3.599 -57.178  24.418  1.00  0.00           C  
ATOM   3083  HB  VAL   196      -2.538 -56.964  24.293  1.00  0.00           H  
ATOM   3084  CG1 VAL   196      -4.253 -56.945  23.051  1.00  0.00           C  
ATOM   3085 HG11 VAL   196      -5.332 -57.078  23.119  1.00  0.00           H  
ATOM   3086 HG12 VAL   196      -4.035 -55.932  22.711  1.00  0.00           H  
ATOM   3087 HG13 VAL   196      -3.848 -57.656  22.331  1.00  0.00           H  
ATOM   3088  CG2 VAL   196      -4.159 -56.148  25.407  1.00  0.00           C  
ATOM   3089 HG21 VAL   196      -3.777 -56.337  26.408  1.00  0.00           H  
ATOM   3090 HG22 VAL   196      -3.857 -55.147  25.101  1.00  0.00           H  
ATOM   3091 HG23 VAL   196      -5.243 -56.193  25.422  1.00  0.00           H  
ATOM   3092  C   VAL   196      -2.924 -58.950  26.151  1.00  0.00           C  
ATOM   3093  O   VAL   196      -1.890 -58.324  26.376  1.00  0.00           O  
ATOM   3094  N   MET   197      -3.356 -59.913  26.981  1.00  0.00           N  
ATOM   3095  H   MET   197      -4.210 -60.405  26.747  1.00  0.00           H  
ATOM   3096  CA  MET   197      -2.740 -60.194  28.289  1.00  0.00           C  
ATOM   3097  HA  MET   197      -2.921 -59.336  28.938  1.00  0.00           H  
ATOM   3098  CB  MET   197      -3.398 -61.426  28.941  1.00  0.00           C  
ATOM   3099  HB2 MET   197      -4.444 -61.206  29.143  1.00  0.00           H  
ATOM   3100  HB3 MET   197      -3.364 -62.262  28.240  1.00  0.00           H  
ATOM   3101  CG  MET   197      -2.726 -61.876  30.250  1.00  0.00           C  
ATOM   3102  HG2 MET   197      -3.312 -62.695  30.667  1.00  0.00           H  
ATOM   3103  HG3 MET   197      -1.741 -62.278  30.013  1.00  0.00           H  
ATOM   3104  SD  MET   197      -2.510 -60.614  31.543  1.00  0.00           S  
ATOM   3105  CE  MET   197      -4.237 -60.174  31.866  1.00  0.00           C  
ATOM   3106  HE1 MET   197      -4.810 -61.077  32.072  1.00  0.00           H  
ATOM   3107  HE2 MET   197      -4.287 -59.506  32.725  1.00  0.00           H  
ATOM   3108  HE3 MET   197      -4.655 -59.671  30.997  1.00  0.00           H  
ATOM   3109  C   MET   197      -1.222 -60.366  28.194  1.00  0.00           C  
ATOM   3110  O   MET   197      -0.480 -59.649  28.859  1.00  0.00           O  
ATOM   3111  N   ASP   198      -0.743 -61.254  27.323  1.00  0.00           N  
ATOM   3112  H   ASP   198      -1.392 -61.846  26.831  1.00  0.00           H  
ATOM   3113  CA  ASP   198       0.690 -61.559  27.230  1.00  0.00           C  
ATOM   3114  HA  ASP   198       1.067 -61.596  28.248  1.00  0.00           H  
ATOM   3115  CB  ASP   198       0.916 -62.973  26.662  1.00  0.00           C  
ATOM   3116  HB2 ASP   198       0.344 -63.092  25.740  1.00  0.00           H  
ATOM   3117  HB3 ASP   198       1.974 -63.093  26.427  1.00  0.00           H  
ATOM   3118  CG  ASP   198       0.519 -64.069  27.665  1.00  0.00           C  
ATOM   3119  OD1 ASP   198       1.023 -65.205  27.561  1.00  0.00           O  
ATOM   3120  OD2 ASP   198      -0.197 -63.783  28.650  1.00  0.00           O  
ATOM   3121  C   ASP   198       1.533 -60.460  26.556  1.00  0.00           C  
ATOM   3122  O   ASP   198       2.754 -60.466  26.692  1.00  0.00           O  
ATOM   3123  N   GLU   199       0.903 -59.458  25.930  1.00  0.00           N  
ATOM   3124  H   GLU   199      -0.108 -59.469  25.915  1.00  0.00           H  
ATOM   3125  CA  GLU   199       1.570 -58.193  25.591  1.00  0.00           C  
ATOM   3126  HA  GLU   199       2.587 -58.405  25.259  1.00  0.00           H  
ATOM   3127  CB  GLU   199       0.834 -57.507  24.430  1.00  0.00           C  
ATOM   3128  HB2 GLU   199       0.859 -58.181  23.572  1.00  0.00           H  
ATOM   3129  HB3 GLU   199      -0.204 -57.330  24.704  1.00  0.00           H  
ATOM   3130  CG  GLU   199       1.471 -56.164  24.039  1.00  0.00           C  
ATOM   3131  HG2 GLU   199       1.344 -55.455  24.860  1.00  0.00           H  
ATOM   3132  HG3 GLU   199       2.541 -56.318  23.880  1.00  0.00           H  
ATOM   3133  CD  GLU   199       0.868 -55.557  22.766  1.00  0.00           C  
ATOM   3134  OE1 GLU   199       0.027 -56.192  22.087  1.00  0.00           O  
ATOM   3135  OE2 GLU   199       1.245 -54.422  22.407  1.00  0.00           O  
ATOM   3136  C   GLU   199       1.688 -57.282  26.823  1.00  0.00           C  
ATOM   3137  O   GLU   199       2.764 -56.761  27.099  1.00  0.00           O  
ATOM   3138  N   LEU   200       0.634 -57.152  27.638  1.00  0.00           N  
ATOM   3139  H   LEU   200      -0.225 -57.637  27.395  1.00  0.00           H  
ATOM   3140  CA  LEU   200       0.720 -56.453  28.931  1.00  0.00           C  
ATOM   3141  HA  LEU   200       1.094 -55.446  28.751  1.00  0.00           H  
ATOM   3142  CB  LEU   200      -0.675 -56.352  29.582  1.00  0.00           C  
ATOM   3143  HB2 LEU   200      -1.023 -57.357  29.815  1.00  0.00           H  
ATOM   3144  HB3 LEU   200      -0.574 -55.815  30.526  1.00  0.00           H  
ATOM   3145  CG  LEU   200      -1.750 -55.649  28.731  1.00  0.00           C  
ATOM   3146  HG  LEU   200      -1.841 -56.145  27.769  1.00  0.00           H  
ATOM   3147  CD1 LEU   200      -3.103 -55.735  29.440  1.00  0.00           C  
ATOM   3148 HD11 LEU   200      -3.053 -55.242  30.410  1.00  0.00           H  
ATOM   3149 HD12 LEU   200      -3.868 -55.258  28.830  1.00  0.00           H  
ATOM   3150 HD13 LEU   200      -3.375 -56.782  29.577  1.00  0.00           H  
ATOM   3151  CD2 LEU   200      -1.429 -54.174  28.484  1.00  0.00           C  
ATOM   3152 HD21 LEU   200      -0.513 -54.090  27.900  1.00  0.00           H  
ATOM   3153 HD22 LEU   200      -2.239 -53.716  27.917  1.00  0.00           H  
ATOM   3154 HD23 LEU   200      -1.305 -53.653  29.433  1.00  0.00           H  
ATOM   3155  C   LEU   200       1.730 -57.129  29.881  1.00  0.00           C  
ATOM   3156  O   LEU   200       2.349 -56.457  30.712  1.00  0.00           O  
ATOM   3157  N   ARG   201       1.961 -58.443  29.733  1.00  0.00           N  
ATOM   3158  H   ARG   201       1.361 -58.940  29.080  1.00  0.00           H  
ATOM   3159  CA  ARG   201       3.006 -59.184  30.456  1.00  0.00           C  
ATOM   3160  HA  ARG   201       2.951 -58.857  31.494  1.00  0.00           H  
ATOM   3161  CB  ARG   201       2.762 -60.711  30.456  1.00  0.00           C  
ATOM   3162  HB2 ARG   201       2.785 -61.094  29.437  1.00  0.00           H  
ATOM   3163  HB3 ARG   201       3.583 -61.182  30.998  1.00  0.00           H  
ATOM   3164  CG  ARG   201       1.447 -61.112  31.154  1.00  0.00           C  
ATOM   3165  HG2 ARG   201       1.242 -60.397  31.951  1.00  0.00           H  
ATOM   3166  HG3 ARG   201       0.621 -61.075  30.453  1.00  0.00           H  
ATOM   3167  CD  ARG   201       1.475 -62.506  31.794  1.00  0.00           C  
ATOM   3168  HD2 ARG   201       2.350 -62.574  32.442  1.00  0.00           H  
ATOM   3169  HD3 ARG   201       0.579 -62.596  32.406  1.00  0.00           H  
ATOM   3170  NE  ARG   201       1.460 -63.618  30.827  1.00  0.00           N  
ATOM   3171  HE  ARG   201       0.907 -63.502  29.975  1.00  0.00           H  
ATOM   3172  CZ  ARG   201       1.819 -64.867  31.061  1.00  0.00           C  
ATOM   3173  NH1 ARG   201       2.373 -65.224  32.179  1.00  0.00           N  
ATOM   3174 HH11 ARG   201       2.653 -64.561  32.868  1.00  0.00           H  
ATOM   3175 HH12 ARG   201       2.503 -66.224  32.326  1.00  0.00           H  
ATOM   3176  NH2 ARG   201       1.632 -65.829  30.213  1.00  0.00           N  
ATOM   3177 HH21 ARG   201       1.274 -65.620  29.271  1.00  0.00           H  
ATOM   3178 HH22 ARG   201       1.969 -66.757  30.447  1.00  0.00           H  
ATOM   3179  C   ARG   201       4.444 -58.835  30.045  1.00  0.00           C  
ATOM   3180  O   ARG   201       5.339 -59.330  30.725  1.00  0.00           O  
ATOM   3181  N   THR   202       4.720 -57.927  29.095  1.00  0.00           N  
ATOM   3182  H   THR   202       3.972 -57.532  28.529  1.00  0.00           H  
ATOM   3183  CA  THR   202       6.082 -57.346  28.978  1.00  0.00           C  
ATOM   3184  HA  THR   202       6.793 -58.160  28.837  1.00  0.00           H  
ATOM   3185  CB  THR   202       6.267 -56.359  27.815  1.00  0.00           C  
ATOM   3186  HB  THR   202       7.307 -56.028  27.833  1.00  0.00           H  
ATOM   3187  CG2 THR   202       6.018 -56.967  26.437  1.00  0.00           C  
ATOM   3188 HG21 THR   202       5.035 -57.429  26.391  1.00  0.00           H  
ATOM   3189 HG22 THR   202       6.084 -56.190  25.676  1.00  0.00           H  
ATOM   3190 HG23 THR   202       6.770 -57.729  26.236  1.00  0.00           H  
ATOM   3191  OG1 THR   202       5.475 -55.214  28.002  1.00  0.00           O  
ATOM   3192  HG1 THR   202       5.848 -54.505  27.456  1.00  0.00           H  
ATOM   3193  C   THR   202       6.490 -56.609  30.254  1.00  0.00           C  
ATOM   3194  O   THR   202       7.659 -56.652  30.628  1.00  0.00           O  
ATOM   3195  N   LEU   203       5.533 -56.010  30.980  1.00  0.00           N  
ATOM   3196  H   LEU   203       4.597 -55.979  30.588  1.00  0.00           H  
ATOM   3197  CA  LEU   203       5.750 -55.449  32.321  1.00  0.00           C  
ATOM   3198  HA  LEU   203       6.533 -54.694  32.278  1.00  0.00           H  
ATOM   3199  CB  LEU   203       4.447 -54.808  32.840  1.00  0.00           C  
ATOM   3200  HB2 LEU   203       3.693 -55.594  32.908  1.00  0.00           H  
ATOM   3201  HB3 LEU   203       4.625 -54.444  33.853  1.00  0.00           H  
ATOM   3202  CG  LEU   203       3.858 -53.649  32.015  1.00  0.00           C  
ATOM   3203  HG  LEU   203       3.693 -53.975  30.990  1.00  0.00           H  
ATOM   3204  CD1 LEU   203       2.515 -53.248  32.629  1.00  0.00           C  
ATOM   3205 HD11 LEU   203       2.649 -52.948  33.669  1.00  0.00           H  
ATOM   3206 HD12 LEU   203       2.082 -52.418  32.076  1.00  0.00           H  
ATOM   3207 HD13 LEU   203       1.828 -54.093  32.578  1.00  0.00           H  
ATOM   3208  CD2 LEU   203       4.759 -52.412  32.011  1.00  0.00           C  
ATOM   3209 HD21 LEU   203       5.711 -52.651  31.548  1.00  0.00           H  
ATOM   3210 HD22 LEU   203       4.284 -51.622  31.431  1.00  0.00           H  
ATOM   3211 HD23 LEU   203       4.922 -52.063  33.032  1.00  0.00           H  
ATOM   3212  C   LEU   203       6.197 -56.511  33.340  1.00  0.00           C  
ATOM   3213  O   LEU   203       6.791 -56.153  34.356  1.00  0.00           O  
ATOM   3214  N   PHE   204       5.879 -57.784  33.075  1.00  0.00           N  
ATOM   3215  H   PHE   204       5.564 -57.965  32.131  1.00  0.00           H  
ATOM   3216  CA  PHE   204       5.822 -58.941  33.972  1.00  0.00           C  
ATOM   3217  HA  PHE   204       5.375 -59.735  33.375  1.00  0.00           H  
ATOM   3218  CB  PHE   204       7.227 -59.433  34.362  1.00  0.00           C  
ATOM   3219  HB2 PHE   204       7.814 -58.594  34.721  1.00  0.00           H  
ATOM   3220  HB3 PHE   204       7.138 -60.134  35.193  1.00  0.00           H  
ATOM   3221  CG  PHE   204       7.997 -60.122  33.253  1.00  0.00           C  
ATOM   3222  CD1 PHE   204       8.697 -59.359  32.301  1.00  0.00           C  
ATOM   3223  HD1 PHE   204       8.670 -58.280  32.343  1.00  0.00           H  
ATOM   3224  CE1 PHE   204       9.419 -59.997  31.277  1.00  0.00           C  
ATOM   3225  HE1 PHE   204       9.937 -59.405  30.536  1.00  0.00           H  
ATOM   3226  CZ  PHE   204       9.455 -61.401  31.212  1.00  0.00           C  
ATOM   3227  HZ  PHE   204      10.008 -61.891  30.423  1.00  0.00           H  
ATOM   3228  CE2 PHE   204       8.765 -62.167  32.166  1.00  0.00           C  
ATOM   3229  HE2 PHE   204       8.795 -63.247  32.109  1.00  0.00           H  
ATOM   3230  CD2 PHE   204       8.031 -61.529  33.183  1.00  0.00           C  
ATOM   3231  HD2 PHE   204       7.492 -62.126  33.903  1.00  0.00           H  
ATOM   3232  C   PHE   204       4.917 -58.751  35.210  1.00  0.00           C  
ATOM   3233  O   PHE   204       4.802 -57.656  35.766  1.00  0.00           O  
ATOM   3234  N   PRO   205       4.325 -59.832  35.746  1.00  0.00           N  
ATOM   3235  CD  PRO   205       4.244 -61.169  35.169  1.00  0.00           C  
ATOM   3236  HD2 PRO   205       5.178 -61.475  34.699  1.00  0.00           H  
ATOM   3237  HD3 PRO   205       3.431 -61.197  34.441  1.00  0.00           H  
ATOM   3238  CG  PRO   205       3.930 -62.107  36.328  1.00  0.00           C  
ATOM   3239  HG2 PRO   205       4.857 -62.491  36.757  1.00  0.00           H  
ATOM   3240  HG3 PRO   205       3.282 -62.918  36.003  1.00  0.00           H  
ATOM   3241  CB  PRO   205       3.221 -61.203  37.332  1.00  0.00           C  
ATOM   3242  HB2 PRO   205       3.326 -61.586  38.347  1.00  0.00           H  
ATOM   3243  HB3 PRO   205       2.172 -61.128  37.058  1.00  0.00           H  
ATOM   3244  CA  PRO   205       3.873 -59.832  37.135  1.00  0.00           C  
ATOM   3245  HA  PRO   205       3.133 -59.047  37.295  1.00  0.00           H  
ATOM   3246  C   PRO   205       5.067 -59.608  38.080  1.00  0.00           C  
ATOM   3247  O   PRO   205       6.188 -60.013  37.776  1.00  0.00           O  
ATOM   3248  N   GLU   206       4.844 -59.047  39.271  1.00  0.00           N  
ATOM   3249  H   GLU   206       3.917 -58.707  39.481  1.00  0.00           H  
ATOM   3250  CA  GLU   206       5.846 -59.008  40.362  1.00  0.00           C  
ATOM   3251  HA  GLU   206       6.793 -58.668  39.944  1.00  0.00           H  
ATOM   3252  CB  GLU   206       5.441 -57.981  41.437  1.00  0.00           C  
ATOM   3253  HB2 GLU   206       4.451 -58.248  41.808  1.00  0.00           H  
ATOM   3254  HB3 GLU   206       6.131 -58.053  42.271  1.00  0.00           H  
ATOM   3255  CG  GLU   206       5.411 -56.515  40.958  1.00  0.00           C  
ATOM   3256  HG2 GLU   206       4.706 -56.440  40.126  1.00  0.00           H  
ATOM   3257  HG3 GLU   206       5.008 -55.900  41.763  1.00  0.00           H  
ATOM   3258  CD  GLU   206       6.771 -55.922  40.534  1.00  0.00           C  
ATOM   3259  OE1 GLU   206       7.821 -56.186  41.165  1.00  0.00           O  
ATOM   3260  OE2 GLU   206       6.773 -55.185  39.522  1.00  0.00           O  
ATOM   3261  C   GLU   206       6.150 -60.403  40.974  1.00  0.00           C  
ATOM   3262  O   GLU   206       6.727 -60.510  42.050  1.00  0.00           O  
ATOM   3263  N   LEU   207       5.779 -61.488  40.281  1.00  0.00           N  
ATOM   3264  H   LEU   207       5.282 -61.324  39.423  1.00  0.00           H  
ATOM   3265  CA  LEU   207       6.367 -62.821  40.448  1.00  0.00           C  
ATOM   3266  HA  LEU   207       6.635 -62.972  41.494  1.00  0.00           H  
ATOM   3267  CB  LEU   207       5.304 -63.865  40.038  1.00  0.00           C  
ATOM   3268  HB2 LEU   207       4.386 -63.707  40.595  1.00  0.00           H  
ATOM   3269  HB3 LEU   207       5.075 -63.719  38.981  1.00  0.00           H  
ATOM   3270  CG  LEU   207       5.757 -65.324  40.237  1.00  0.00           C  
ATOM   3271  HG  LEU   207       6.760 -65.431  39.858  1.00  0.00           H  
ATOM   3272  CD1 LEU   207       5.750 -65.742  41.705  1.00  0.00           C  
ATOM   3273 HD11 LEU   207       4.733 -65.736  42.087  1.00  0.00           H  
ATOM   3274 HD12 LEU   207       6.146 -66.756  41.790  1.00  0.00           H  
ATOM   3275 HD13 LEU   207       6.381 -65.080  42.294  1.00  0.00           H  
ATOM   3276  CD2 LEU   207       4.889 -66.284  39.438  1.00  0.00           C  
ATOM   3277 HD21 LEU   207       4.959 -66.026  38.387  1.00  0.00           H  
ATOM   3278 HD22 LEU   207       5.281 -67.294  39.550  1.00  0.00           H  
ATOM   3279 HD23 LEU   207       3.854 -66.245  39.777  1.00  0.00           H  
ATOM   3280  C   LEU   207       7.651 -63.004  39.605  1.00  0.00           C  
ATOM   3281  O   LEU   207       8.583 -63.671  40.045  1.00  0.00           O  
ATOM   3282  N   SER   208       7.705 -62.411  38.401  1.00  0.00           N  
ATOM   3283  H   SER   208       6.977 -61.738  38.205  1.00  0.00           H  
ATOM   3284  CA  SER   208       8.449 -62.898  37.218  1.00  0.00           C  
ATOM   3285  HA  SER   208       8.259 -62.181  36.421  1.00  0.00           H  
ATOM   3286  CB  SER   208       9.971 -62.887  37.436  1.00  0.00           C  
ATOM   3287  HB2 SER   208      10.470 -62.893  36.466  1.00  0.00           H  
ATOM   3288  HB3 SER   208      10.261 -61.982  37.966  1.00  0.00           H  
ATOM   3289  OG  SER   208      10.395 -64.018  38.160  1.00  0.00           O  
ATOM   3290  HG  SER   208       9.890 -64.028  38.999  1.00  0.00           H  
ATOM   3291  C   SER   208       7.931 -64.253  36.697  1.00  0.00           C  
ATOM   3292  O   SER   208       7.011 -64.833  37.267  1.00  0.00           O  
ATOM   3293  N   SER   209       8.466 -64.750  35.578  1.00  0.00           N  
ATOM   3294  H   SER   209       9.240 -64.269  35.145  1.00  0.00           H  
ATOM   3295  CA  SER   209       8.092 -66.045  34.983  1.00  0.00           C  
ATOM   3296  HA  SER   209       7.026 -66.211  35.143  1.00  0.00           H  
ATOM   3297  CB  SER   209       8.321 -65.989  33.468  1.00  0.00           C  
ATOM   3298  HB2 SER   209       8.025 -66.937  33.015  1.00  0.00           H  
ATOM   3299  HB3 SER   209       7.710 -65.193  33.040  1.00  0.00           H  
ATOM   3300  OG  SER   209       9.685 -65.734  33.198  1.00  0.00           O  
ATOM   3301  HG  SER   209      10.164 -66.532  33.469  1.00  0.00           H  
ATOM   3302  C   SER   209       8.826 -67.231  35.639  1.00  0.00           C  
ATOM   3303  O   SER   209       9.519 -67.993  34.963  1.00  0.00           O  
ATOM   3304  N   THR   210       8.717 -67.350  36.963  1.00  0.00           N  
ATOM   3305  H   THR   210       8.118 -66.683  37.433  1.00  0.00           H  
ATOM   3306  CA  THR   210       9.132 -68.535  37.742  1.00  0.00           C  
ATOM   3307  HA  THR   210       9.954 -69.026  37.222  1.00  0.00           H  
ATOM   3308  CB  THR   210       9.696 -68.093  39.116  1.00  0.00           C  
ATOM   3309  HB  THR   210      10.616 -67.540  38.926  1.00  0.00           H  
ATOM   3310  CG2 THR   210       8.774 -67.180  39.909  1.00  0.00           C  
ATOM   3311 HG21 THR   210       7.776 -67.614  39.966  1.00  0.00           H  
ATOM   3312 HG22 THR   210       9.165 -67.039  40.917  1.00  0.00           H  
ATOM   3313 HG23 THR   210       8.737 -66.213  39.416  1.00  0.00           H  
ATOM   3314  OG1 THR   210      10.026 -69.161  39.970  1.00  0.00           O  
ATOM   3315  HG1 THR   210       9.225 -69.361  40.511  1.00  0.00           H  
ATOM   3316  C   THR   210       7.990 -69.569  37.811  1.00  0.00           C  
ATOM   3317  O   THR   210       6.935 -69.377  37.207  1.00  0.00           O  
ATOM   3318  N   ASP   211       8.222 -70.676  38.518  1.00  0.00           N  
ATOM   3319  H   ASP   211       9.106 -70.679  39.010  1.00  0.00           H  
ATOM   3320  CA  ASP   211       7.279 -71.730  38.927  1.00  0.00           C  
ATOM   3321  HA  ASP   211       7.398 -72.562  38.234  1.00  0.00           H  
ATOM   3322  CB  ASP   211       7.670 -72.249  40.330  1.00  0.00           C  
ATOM   3323  HB2 ASP   211       6.941 -73.002  40.635  1.00  0.00           H  
ATOM   3324  HB3 ASP   211       8.634 -72.753  40.240  1.00  0.00           H  
ATOM   3325  CG  ASP   211       7.796 -71.196  41.451  1.00  0.00           C  
ATOM   3326  OD1 ASP   211       7.982 -71.628  42.606  1.00  0.00           O  
ATOM   3327  OD2 ASP   211       7.747 -69.974  41.162  1.00  0.00           O  
ATOM   3328  C   ASP   211       5.781 -71.370  38.901  1.00  0.00           C  
ATOM   3329  O   ASP   211       5.027 -72.035  38.193  1.00  0.00           O  
ATOM   3330  N   GLU   212       5.326 -70.332  39.613  1.00  0.00           N  
ATOM   3331  H   GLU   212       5.994 -69.853  40.216  1.00  0.00           H  
ATOM   3332  CA  GLU   212       3.896 -69.965  39.669  1.00  0.00           C  
ATOM   3333  HA  GLU   212       3.363 -70.909  39.662  1.00  0.00           H  
ATOM   3334  CB  GLU   212       3.540 -69.255  40.993  1.00  0.00           C  
ATOM   3335  HB2 GLU   212       4.278 -68.481  41.192  1.00  0.00           H  
ATOM   3336  HB3 GLU   212       2.571 -68.770  40.898  1.00  0.00           H  
ATOM   3337  CG  GLU   212       3.472 -70.182  42.220  1.00  0.00           C  
ATOM   3338  HG2 GLU   212       4.383 -70.781  42.274  1.00  0.00           H  
ATOM   3339  HG3 GLU   212       3.435 -69.552  43.111  1.00  0.00           H  
ATOM   3340  CD  GLU   212       2.245 -71.107  42.229  1.00  0.00           C  
ATOM   3341  OE1 GLU   212       1.637 -71.311  43.306  1.00  0.00           O  
ATOM   3342  OE2 GLU   212       1.883 -71.676  41.178  1.00  0.00           O  
ATOM   3343  C   GLU   212       3.330 -69.266  38.409  1.00  0.00           C  
ATOM   3344  O   GLU   212       2.196 -68.775  38.400  1.00  0.00           O  
ATOM   3345  N   GLU   213       4.061 -69.288  37.291  1.00  0.00           N  
ATOM   3346  H   GLU   213       5.030 -69.592  37.370  1.00  0.00           H  
ATOM   3347  CA  GLU   213       3.458 -69.254  35.953  1.00  0.00           C  
ATOM   3348  HA  GLU   213       2.738 -68.443  35.929  1.00  0.00           H  
ATOM   3349  CB  GLU   213       4.552 -69.002  34.890  1.00  0.00           C  
ATOM   3350  HB2 GLU   213       4.970 -68.006  35.051  1.00  0.00           H  
ATOM   3351  HB3 GLU   213       5.354 -69.724  35.048  1.00  0.00           H  
ATOM   3352  CG  GLU   213       4.125 -69.123  33.409  1.00  0.00           C  
ATOM   3353  HG2 GLU   213       4.999 -68.915  32.790  1.00  0.00           H  
ATOM   3354  HG3 GLU   213       3.822 -70.152  33.209  1.00  0.00           H  
ATOM   3355  CD  GLU   213       2.991 -68.178  32.987  1.00  0.00           C  
ATOM   3356  OE1 GLU   213       2.371 -67.501  33.835  1.00  0.00           O  
ATOM   3357  OE2 GLU   213       2.649 -68.054  31.794  1.00  0.00           O  
ATOM   3358  C   GLU   213       2.676 -70.539  35.648  1.00  0.00           C  
ATOM   3359  O   GLU   213       1.574 -70.482  35.094  1.00  0.00           O  
ATOM   3360  N   LEU   214       3.216 -71.697  36.039  1.00  0.00           N  
ATOM   3361  H   LEU   214       4.071 -71.663  36.590  1.00  0.00           H  
ATOM   3362  CA  LEU   214       2.615 -73.014  35.811  1.00  0.00           C  
ATOM   3363  HA  LEU   214       2.331 -73.089  34.761  1.00  0.00           H  
ATOM   3364  CB  LEU   214       3.642 -74.120  36.122  1.00  0.00           C  
ATOM   3365  HB2 LEU   214       3.829 -74.124  37.197  1.00  0.00           H  
ATOM   3366  HB3 LEU   214       3.195 -75.082  35.867  1.00  0.00           H  
ATOM   3367  CG  LEU   214       4.995 -73.993  35.392  1.00  0.00           C  
ATOM   3368  HG  LEU   214       5.472 -73.048  35.651  1.00  0.00           H  
ATOM   3369  CD1 LEU   214       5.923 -75.127  35.827  1.00  0.00           C  
ATOM   3370 HD11 LEU   214       5.487 -76.092  35.568  1.00  0.00           H  
ATOM   3371 HD12 LEU   214       6.890 -75.019  35.337  1.00  0.00           H  
ATOM   3372 HD13 LEU   214       6.073 -75.074  36.906  1.00  0.00           H  
ATOM   3373  CD2 LEU   214       4.839 -74.059  33.870  1.00  0.00           C  
ATOM   3374 HD21 LEU   214       4.265 -73.201  33.520  1.00  0.00           H  
ATOM   3375 HD22 LEU   214       5.821 -74.025  33.400  1.00  0.00           H  
ATOM   3376 HD23 LEU   214       4.331 -74.979  33.585  1.00  0.00           H  
ATOM   3377  C   LEU   214       1.334 -73.219  36.630  1.00  0.00           C  
ATOM   3378  O   LEU   214       0.457 -73.957  36.193  1.00  0.00           O  
ATOM   3379  N   GLY   215       1.176 -72.497  37.748  1.00  0.00           N  
ATOM   3380  H   GLY   215       1.962 -71.936  38.046  1.00  0.00           H  
ATOM   3381  CA  GLY   215       0.015 -72.534  38.648  1.00  0.00           C  
ATOM   3382  HA2 GLY   215      -0.039 -73.521  39.108  1.00  0.00           H  
ATOM   3383  HA3 GLY   215       0.175 -71.799  39.435  1.00  0.00           H  
ATOM   3384  C   GLY   215      -1.351 -72.229  38.016  1.00  0.00           C  
ATOM   3385  O   GLY   215      -2.379 -72.370  38.680  1.00  0.00           O  
ATOM   3386  N   LYS   216      -1.401 -71.886  36.720  1.00  0.00           N  
ATOM   3387  H   LYS   216      -0.512 -71.839  36.240  1.00  0.00           H  
ATOM   3388  CA  LYS   216      -2.631 -71.911  35.904  1.00  0.00           C  
ATOM   3389  HA  LYS   216      -3.410 -71.409  36.478  1.00  0.00           H  
ATOM   3390  CB  LYS   216      -2.434 -71.094  34.610  1.00  0.00           C  
ATOM   3391  HB2 LYS   216      -3.404 -70.998  34.119  1.00  0.00           H  
ATOM   3392  HB3 LYS   216      -2.107 -70.091  34.883  1.00  0.00           H  
ATOM   3393  CG  LYS   216      -1.433 -71.681  33.600  1.00  0.00           C  
ATOM   3394  HG2 LYS   216      -0.465 -71.850  34.073  1.00  0.00           H  
ATOM   3395  HG3 LYS   216      -1.816 -72.648  33.269  1.00  0.00           H  
ATOM   3396  CD  LYS   216      -1.261 -70.776  32.360  1.00  0.00           C  
ATOM   3397  HD2 LYS   216      -1.162 -71.428  31.492  1.00  0.00           H  
ATOM   3398  HD3 LYS   216      -2.161 -70.179  32.205  1.00  0.00           H  
ATOM   3399  CE  LYS   216      -0.026 -69.855  32.364  1.00  0.00           C  
ATOM   3400  HE2 LYS   216       0.874 -70.474  32.417  1.00  0.00           H  
ATOM   3401  HE3 LYS   216       0.010 -69.311  31.416  1.00  0.00           H  
ATOM   3402  NZ  LYS   216      -0.002 -68.882  33.480  1.00  0.00           N  
ATOM   3403  HZ1 LYS   216       0.149 -69.363  34.361  1.00  0.00           H  
ATOM   3404  HZ2 LYS   216       0.807 -68.266  33.386  1.00  0.00           H  
ATOM   3405  HZ3 LYS   216      -0.817 -68.276  33.508  1.00  0.00           H  
ATOM   3406  C   LYS   216      -3.222 -73.320  35.698  1.00  0.00           C  
ATOM   3407  O   LYS   216      -4.238 -73.455  35.026  1.00  0.00           O  
ATOM   3408  N   THR   217      -2.623 -74.342  36.311  1.00  0.00           N  
ATOM   3409  H   THR   217      -1.719 -74.174  36.736  1.00  0.00           H  
ATOM   3410  CA  THR   217      -3.203 -75.664  36.585  1.00  0.00           C  
ATOM   3411  HA  THR   217      -3.601 -76.076  35.658  1.00  0.00           H  
ATOM   3412  CB  THR   217      -2.104 -76.606  37.112  1.00  0.00           C  
ATOM   3413  HB  THR   217      -2.562 -77.484  37.567  1.00  0.00           H  
ATOM   3414  CG2 THR   217      -1.184 -77.076  35.987  1.00  0.00           C  
ATOM   3415 HG21 THR   217      -0.712 -76.220  35.504  1.00  0.00           H  
ATOM   3416 HG22 THR   217      -0.411 -77.722  36.401  1.00  0.00           H  
ATOM   3417 HG23 THR   217      -1.761 -77.634  35.251  1.00  0.00           H  
ATOM   3418  OG1 THR   217      -1.299 -75.945  38.069  1.00  0.00           O  
ATOM   3419  HG1 THR   217      -1.463 -76.349  38.956  1.00  0.00           H  
ATOM   3420  C   THR   217      -4.360 -75.638  37.593  1.00  0.00           C  
ATOM   3421  O   THR   217      -5.415 -76.189  37.291  1.00  0.00           O  
ATOM   3422  N   GLU   218      -4.188 -75.047  38.786  1.00  0.00           N  
ATOM   3423  H   GLU   218      -3.287 -74.632  38.979  1.00  0.00           H  
ATOM   3424  CA  GLU   218      -5.204 -75.104  39.866  1.00  0.00           C  
ATOM   3425  HA  GLU   218      -6.166 -74.889  39.402  1.00  0.00           H  
ATOM   3426  CB  GLU   218      -5.328 -76.541  40.449  1.00  0.00           C  
ATOM   3427  HB2 GLU   218      -5.755 -76.498  41.451  1.00  0.00           H  
ATOM   3428  HB3 GLU   218      -6.059 -77.077  39.843  1.00  0.00           H  
ATOM   3429  CG  GLU   218      -4.073 -77.431  40.509  1.00  0.00           C  
ATOM   3430  HG2 GLU   218      -4.300 -78.309  41.117  1.00  0.00           H  
ATOM   3431  HG3 GLU   218      -3.860 -77.792  39.501  1.00  0.00           H  
ATOM   3432  CD  GLU   218      -2.826 -76.743  41.069  1.00  0.00           C  
ATOM   3433  OE1 GLU   218      -1.748 -76.853  40.440  1.00  0.00           O  
ATOM   3434  OE2 GLU   218      -2.890 -76.095  42.132  1.00  0.00           O  
ATOM   3435  C   GLU   218      -5.104 -74.038  40.988  1.00  0.00           C  
ATOM   3436  O   GLU   218      -5.898 -74.071  41.931  1.00  0.00           O  
ATOM   3437  N   ARG   219      -4.190 -73.058  40.905  1.00  0.00           N  
ATOM   3438  H   ARG   219      -3.600 -73.008  40.082  1.00  0.00           H  
ATOM   3439  CA  ARG   219      -4.049 -72.007  41.937  1.00  0.00           C  
ATOM   3440  HA  ARG   219      -4.125 -72.494  42.909  1.00  0.00           H  
ATOM   3441  CB  ARG   219      -2.673 -71.308  41.824  1.00  0.00           C  
ATOM   3442  HB2 ARG   219      -2.635 -70.754  40.886  1.00  0.00           H  
ATOM   3443  HB3 ARG   219      -2.556 -70.589  42.636  1.00  0.00           H  
ATOM   3444  CG  ARG   219      -1.462 -72.241  41.871  1.00  0.00           C  
ATOM   3445  HG2 ARG   219      -1.537 -72.945  41.044  1.00  0.00           H  
ATOM   3446  HG3 ARG   219      -0.572 -71.639  41.711  1.00  0.00           H  
ATOM   3447  CD  ARG   219      -1.296 -73.017  43.185  1.00  0.00           C  
ATOM   3448  HD2 ARG   219      -0.566 -72.516  43.822  1.00  0.00           H  
ATOM   3449  HD3 ARG   219      -2.243 -73.058  43.721  1.00  0.00           H  
ATOM   3450  NE  ARG   219      -0.884 -74.393  42.887  1.00  0.00           N  
ATOM   3451  HE  ARG   219      -1.640 -75.061  42.718  1.00  0.00           H  
ATOM   3452  CZ  ARG   219       0.303 -74.779  42.474  1.00  0.00           C  
ATOM   3453  NH1 ARG   219       1.372 -74.057  42.627  1.00  0.00           N  
ATOM   3454 HH11 ARG   219       1.262 -73.081  42.924  1.00  0.00           H  
ATOM   3455 HH12 ARG   219       2.199 -74.247  42.104  1.00  0.00           H  
ATOM   3456  NH2 ARG   219       0.422 -75.910  41.847  1.00  0.00           N  
ATOM   3457 HH21 ARG   219      -0.444 -76.351  41.515  1.00  0.00           H  
ATOM   3458 HH22 ARG   219       1.296 -76.182  41.456  1.00  0.00           H  
ATOM   3459  C   ARG   219      -5.179 -70.971  41.899  1.00  0.00           C  
ATOM   3460  O   ARG   219      -6.049 -70.961  41.033  1.00  0.00           O  
ATOM   3461  N   GLU   220      -5.078 -70.005  42.811  1.00  0.00           N  
ATOM   3462  H   GLU   220      -4.341 -70.132  43.487  1.00  0.00           H  
ATOM   3463  CA  GLU   220      -5.766 -68.703  42.837  1.00  0.00           C  
ATOM   3464  HA  GLU   220      -6.845 -68.856  42.889  1.00  0.00           H  
ATOM   3465  CB  GLU   220      -5.277 -67.958  44.089  1.00  0.00           C  
ATOM   3466  HB2 GLU   220      -4.213 -67.841  43.903  1.00  0.00           H  
ATOM   3467  HB3 GLU   220      -5.755 -66.977  44.126  1.00  0.00           H  
ATOM   3468  CG  GLU   220      -5.363 -68.563  45.498  1.00  0.00           C  
ATOM   3469  HG2 GLU   220      -6.404 -68.568  45.828  1.00  0.00           H  
ATOM   3470  HG3 GLU   220      -4.994 -69.590  45.477  1.00  0.00           H  
ATOM   3471  CD  GLU   220      -4.494 -67.737  46.476  1.00  0.00           C  
ATOM   3472  OE1 GLU   220      -4.355 -68.147  47.657  1.00  0.00           O  
ATOM   3473  OE2 GLU   220      -3.925 -66.698  46.040  1.00  0.00           O  
ATOM   3474  C   GLU   220      -5.445 -67.807  41.598  1.00  0.00           C  
ATOM   3475  O   GLU   220      -5.062 -66.638  41.738  1.00  0.00           O  
ATOM   3476  N   LEU   221      -5.459 -68.354  40.383  1.00  0.00           N  
ATOM   3477  H   LEU   221      -5.808 -69.306  40.300  1.00  0.00           H  
ATOM   3478  CA  LEU   221      -4.769 -67.794  39.221  1.00  0.00           C  
ATOM   3479  HA  LEU   221      -3.946 -67.188  39.594  1.00  0.00           H  
ATOM   3480  CB  LEU   221      -4.155 -68.966  38.430  1.00  0.00           C  
ATOM   3481  HB2 LEU   221      -3.817 -69.726  39.136  1.00  0.00           H  
ATOM   3482  HB3 LEU   221      -4.924 -69.436  37.814  1.00  0.00           H  
ATOM   3483  CG  LEU   221      -2.943 -68.617  37.551  1.00  0.00           C  
ATOM   3484  HG  LEU   221      -2.584 -69.546  37.135  1.00  0.00           H  
ATOM   3485  CD1 LEU   221      -3.283 -67.715  36.374  1.00  0.00           C  
ATOM   3486 HD11 LEU   221      -3.537 -66.713  36.719  1.00  0.00           H  
ATOM   3487 HD12 LEU   221      -2.410 -67.644  35.731  1.00  0.00           H  
ATOM   3488 HD13 LEU   221      -4.119 -68.135  35.817  1.00  0.00           H  
ATOM   3489  CD2 LEU   221      -1.770 -68.035  38.336  1.00  0.00           C  
ATOM   3490 HD21 LEU   221      -1.558 -68.670  39.195  1.00  0.00           H  
ATOM   3491 HD22 LEU   221      -0.890 -68.009  37.694  1.00  0.00           H  
ATOM   3492 HD23 LEU   221      -1.990 -67.019  38.659  1.00  0.00           H  
ATOM   3493  C   LEU   221      -5.674 -66.854  38.403  1.00  0.00           C  
ATOM   3494  O   LEU   221      -6.291 -67.241  37.410  1.00  0.00           O  
ATOM   3495  N   LEU   222      -5.754 -65.594  38.837  1.00  0.00           N  
ATOM   3496  H   LEU   222      -5.265 -65.361  39.688  1.00  0.00           H  
ATOM   3497  CA  LEU   222      -6.488 -64.545  38.122  1.00  0.00           C  
ATOM   3498  HA  LEU   222      -7.513 -64.902  38.015  1.00  0.00           H  
ATOM   3499  CB  LEU   222      -6.561 -63.232  38.938  1.00  0.00           C  
ATOM   3500  HB2 LEU   222      -6.836 -62.430  38.251  1.00  0.00           H  
ATOM   3501  HB3 LEU   222      -7.390 -63.339  39.639  1.00  0.00           H  
ATOM   3502  CG  LEU   222      -5.339 -62.774  39.768  1.00  0.00           C  
ATOM   3503  HG  LEU   222      -5.219 -63.443  40.620  1.00  0.00           H  
ATOM   3504  CD1 LEU   222      -4.010 -62.710  39.017  1.00  0.00           C  
ATOM   3505 HD11 LEU   222      -4.116 -62.093  38.124  1.00  0.00           H  
ATOM   3506 HD12 LEU   222      -3.237 -62.288  39.656  1.00  0.00           H  
ATOM   3507 HD13 LEU   222      -3.695 -63.709  38.717  1.00  0.00           H  
ATOM   3508  CD2 LEU   222      -5.606 -61.359  40.287  1.00  0.00           C  
ATOM   3509 HD21 LEU   222      -6.535 -61.342  40.854  1.00  0.00           H  
ATOM   3510 HD22 LEU   222      -4.789 -61.045  40.935  1.00  0.00           H  
ATOM   3511 HD23 LEU   222      -5.685 -60.661  39.452  1.00  0.00           H  
ATOM   3512  C   LEU   222      -5.968 -64.307  36.689  1.00  0.00           C  
ATOM   3513  O   LEU   222      -4.770 -64.214  36.451  1.00  0.00           O  
ATOM   3514  N   ALA   223      -6.893 -64.155  35.735  1.00  0.00           N  
ATOM   3515  H   ALA   223      -7.853 -64.292  36.004  1.00  0.00           H  
ATOM   3516  CA  ALA   223      -6.650 -63.613  34.390  1.00  0.00           C  
ATOM   3517  HA  ALA   223      -7.529 -63.864  33.795  1.00  0.00           H  
ATOM   3518  CB  ALA   223      -6.611 -62.079  34.487  1.00  0.00           C  
ATOM   3519  HB1 ALA   223      -5.713 -61.763  35.021  1.00  0.00           H  
ATOM   3520  HB2 ALA   223      -6.599 -61.646  33.486  1.00  0.00           H  
ATOM   3521  HB3 ALA   223      -7.493 -61.712  35.013  1.00  0.00           H  
ATOM   3522  C   ALA   223      -5.455 -64.222  33.608  1.00  0.00           C  
ATOM   3523  O   ALA   223      -4.789 -63.516  32.857  1.00  0.00           O  
ATOM   3524  N   MET   224      -5.177 -65.522  33.779  1.00  0.00           N  
ATOM   3525  H   MET   224      -5.715 -66.003  34.485  1.00  0.00           H  
ATOM   3526  CA  MET   224      -4.076 -66.288  33.153  1.00  0.00           C  
ATOM   3527  HA  MET   224      -4.190 -67.314  33.503  1.00  0.00           H  
ATOM   3528  CB  MET   224      -4.265 -66.329  31.620  1.00  0.00           C  
ATOM   3529  HB2 MET   224      -5.307 -66.562  31.396  1.00  0.00           H  
ATOM   3530  HB3 MET   224      -4.038 -65.348  31.203  1.00  0.00           H  
ATOM   3531  CG  MET   224      -3.383 -67.372  30.922  1.00  0.00           C  
ATOM   3532  HG2 MET   224      -2.334 -67.173  31.134  1.00  0.00           H  
ATOM   3533  HG3 MET   224      -3.633 -68.354  31.323  1.00  0.00           H  
ATOM   3534  SD  MET   224      -3.567 -67.436  29.121  1.00  0.00           S  
ATOM   3535  CE  MET   224      -2.601 -65.971  28.646  1.00  0.00           C  
ATOM   3536  HE1 MET   224      -1.574 -66.072  28.997  1.00  0.00           H  
ATOM   3537  HE2 MET   224      -2.590 -65.875  27.560  1.00  0.00           H  
ATOM   3538  HE3 MET   224      -3.039 -65.071  29.077  1.00  0.00           H  
ATOM   3539  C   MET   224      -2.639 -65.881  33.553  1.00  0.00           C  
ATOM   3540  O   MET   224      -1.731 -66.711  33.452  1.00  0.00           O  
ATOM   3541  N   VAL   225      -2.415 -64.658  34.037  1.00  0.00           N  
ATOM   3542  H   VAL   225      -3.209 -64.033  34.093  1.00  0.00           H  
ATOM   3543  CA  VAL   225      -1.111 -64.155  34.495  1.00  0.00           C  
ATOM   3544  HA  VAL   225      -0.407 -64.328  33.682  1.00  0.00           H  
ATOM   3545  CB  VAL   225      -1.162 -62.627  34.725  1.00  0.00           C  
ATOM   3546  HB  VAL   225      -1.351 -62.160  33.761  1.00  0.00           H  
ATOM   3547  CG1 VAL   225      -2.269 -62.173  35.682  1.00  0.00           C  
ATOM   3548 HG11 VAL   225      -2.154 -62.661  36.650  1.00  0.00           H  
ATOM   3549 HG12 VAL   225      -2.231 -61.092  35.811  1.00  0.00           H  
ATOM   3550 HG13 VAL   225      -3.244 -62.426  35.269  1.00  0.00           H  
ATOM   3551  CG2 VAL   225       0.164 -62.063  35.253  1.00  0.00           C  
ATOM   3552 HG21 VAL   225       0.995 -62.406  34.641  1.00  0.00           H  
ATOM   3553 HG22 VAL   225       0.132 -60.973  35.227  1.00  0.00           H  
ATOM   3554 HG23 VAL   225       0.320 -62.387  36.283  1.00  0.00           H  
ATOM   3555  C   VAL   225      -0.578 -64.919  35.716  1.00  0.00           C  
ATOM   3556  O   VAL   225      -1.313 -65.256  36.639  1.00  0.00           O  
ATOM   3557  N   SER   226       0.733 -65.172  35.716  1.00  0.00           N  
ATOM   3558  H   SER   226       1.273 -64.880  34.919  1.00  0.00           H  
ATOM   3559  CA  SER   226       1.495 -65.873  36.760  1.00  0.00           C  
ATOM   3560  HA  SER   226       1.243 -66.932  36.726  1.00  0.00           H  
ATOM   3561  CB  SER   226       3.001 -65.708  36.497  1.00  0.00           C  
ATOM   3562  HB2 SER   226       3.378 -64.852  37.055  1.00  0.00           H  
ATOM   3563  HB3 SER   226       3.524 -66.595  36.850  1.00  0.00           H  
ATOM   3564  OG  SER   226       3.284 -65.505  35.119  1.00  0.00           O  
ATOM   3565  HG  SER   226       2.974 -66.322  34.650  1.00  0.00           H  
ATOM   3566  C   SER   226       1.181 -65.333  38.160  1.00  0.00           C  
ATOM   3567  O   SER   226       1.144 -64.113  38.333  1.00  0.00           O  
ATOM   3568  N   SER   227       0.968 -66.212  39.149  1.00  0.00           N  
ATOM   3569  H   SER   227       1.137 -67.196  38.956  1.00  0.00           H  
ATOM   3570  CA  SER   227       0.363 -65.846  40.443  1.00  0.00           C  
ATOM   3571  HA  SER   227      -0.642 -65.477  40.241  1.00  0.00           H  
ATOM   3572  CB  SER   227       0.231 -67.067  41.358  1.00  0.00           C  
ATOM   3573  HB2 SER   227      -0.107 -67.926  40.778  1.00  0.00           H  
ATOM   3574  HB3 SER   227       1.199 -67.304  41.800  1.00  0.00           H  
ATOM   3575  OG  SER   227      -0.707 -66.811  42.388  1.00  0.00           O  
ATOM   3576  HG  SER   227      -0.735 -67.636  42.928  1.00  0.00           H  
ATOM   3577  C   SER   227       1.160 -64.734  41.132  1.00  0.00           C  
ATOM   3578  O   SER   227       2.306 -64.935  41.533  1.00  0.00           O  
ATOM   3579  N   ILE   228       0.606 -63.518  41.148  1.00  0.00           N  
ATOM   3580  H   ILE   228      -0.318 -63.425  40.761  1.00  0.00           H  
ATOM   3581  CA  ILE   228       1.445 -62.315  41.186  1.00  0.00           C  
ATOM   3582  HA  ILE   228       2.257 -62.507  40.484  1.00  0.00           H  
ATOM   3583  CB  ILE   228       0.719 -61.044  40.684  1.00  0.00           C  
ATOM   3584  HB  ILE   228       0.010 -60.714  41.442  1.00  0.00           H  
ATOM   3585  CG2 ILE   228       1.805 -59.959  40.529  1.00  0.00           C  
ATOM   3586 HG21 ILE   228       2.725 -60.394  40.151  1.00  0.00           H  
ATOM   3587 HG22 ILE   228       1.492 -59.182  39.839  1.00  0.00           H  
ATOM   3588 HG23 ILE   228       2.004 -59.505  41.501  1.00  0.00           H  
ATOM   3589  CG1 ILE   228      -0.079 -61.278  39.378  1.00  0.00           C  
ATOM   3590 HG12 ILE   228       0.607 -61.522  38.572  1.00  0.00           H  
ATOM   3591 HG13 ILE   228      -0.749 -62.126  39.508  1.00  0.00           H  
ATOM   3592  CD1 ILE   228      -0.961 -60.099  38.947  1.00  0.00           C  
ATOM   3593 HD11 ILE   228      -0.352 -59.256  38.626  1.00  0.00           H  
ATOM   3594 HD12 ILE   228      -1.586 -60.408  38.110  1.00  0.00           H  
ATOM   3595 HD13 ILE   228      -1.607 -59.797  39.772  1.00  0.00           H  
ATOM   3596  C   ILE   228       2.068 -62.104  42.567  1.00  0.00           C  
ATOM   3597  O   ILE   228       1.373 -61.774  43.526  1.00  0.00           O  
ATOM   3598  N   GLN   229       3.395 -62.258  42.641  1.00  0.00           N  
ATOM   3599  H   GLN   229       3.881 -62.522  41.800  1.00  0.00           H  
ATOM   3600  CA  GLN   229       4.154 -62.329  43.893  1.00  0.00           C  
ATOM   3601  HA  GLN   229       5.178 -62.588  43.623  1.00  0.00           H  
ATOM   3602  CB  GLN   229       4.198 -60.924  44.528  1.00  0.00           C  
ATOM   3603  HB2 GLN   229       4.379 -60.200  43.731  1.00  0.00           H  
ATOM   3604  HB3 GLN   229       3.226 -60.704  44.970  1.00  0.00           H  
ATOM   3605  CG  GLN   229       5.290 -60.722  45.593  1.00  0.00           C  
ATOM   3606  HG2 GLN   229       5.093 -61.374  46.441  1.00  0.00           H  
ATOM   3607  HG3 GLN   229       6.256 -60.985  45.161  1.00  0.00           H  
ATOM   3608  CD  GLN   229       5.371 -59.284  46.111  1.00  0.00           C  
ATOM   3609  OE1 GLN   229       6.336 -58.873  46.732  1.00  0.00           O  
ATOM   3610  NE2 GLN   229       4.380 -58.451  45.879  1.00  0.00           N  
ATOM   3611 HE21 GLN   229       3.602 -58.733  45.318  1.00  0.00           H  
ATOM   3612 HE22 GLN   229       4.518 -57.491  46.151  1.00  0.00           H  
ATOM   3613  C   GLN   229       3.647 -63.478  44.799  1.00  0.00           C  
ATOM   3614  O   GLN   229       3.502 -63.303  46.003  1.00  0.00           O  
ATOM   3615  N   ILE   230       3.340 -64.630  44.187  1.00  0.00           N  
ATOM   3616  H   ILE   230       3.418 -64.630  43.178  1.00  0.00           H  
ATOM   3617  CA  ILE   230       2.662 -65.822  44.731  1.00  0.00           C  
ATOM   3618  HA  ILE   230       2.442 -66.430  43.854  1.00  0.00           H  
ATOM   3619  CB  ILE   230       3.591 -66.735  45.575  1.00  0.00           C  
ATOM   3620  HB  ILE   230       3.023 -67.654  45.725  1.00  0.00           H  
ATOM   3621  CG2 ILE   230       4.835 -67.181  44.786  1.00  0.00           C  
ATOM   3622 HG21 ILE   230       5.492 -66.337  44.581  1.00  0.00           H  
ATOM   3623 HG22 ILE   230       5.379 -67.936  45.356  1.00  0.00           H  
ATOM   3624 HG23 ILE   230       4.534 -67.626  43.839  1.00  0.00           H  
ATOM   3625  CG1 ILE   230       3.913 -66.220  46.991  1.00  0.00           C  
ATOM   3626 HG12 ILE   230       3.138 -65.525  47.297  1.00  0.00           H  
ATOM   3627 HG13 ILE   230       3.854 -67.066  47.667  1.00  0.00           H  
ATOM   3628  CD1 ILE   230       5.287 -65.569  47.207  1.00  0.00           C  
ATOM   3629 HD11 ILE   230       5.495 -64.823  46.443  1.00  0.00           H  
ATOM   3630 HD12 ILE   230       5.293 -65.084  48.181  1.00  0.00           H  
ATOM   3631 HD13 ILE   230       6.066 -66.331  47.185  1.00  0.00           H  
ATOM   3632  C   ILE   230       1.249 -65.539  45.294  1.00  0.00           C  
ATOM   3633  O   ILE   230       0.556 -64.639  44.817  1.00  0.00           O  
ATOM   3634  N   ASN   231       0.712 -66.386  46.177  1.00  0.00           N  
ATOM   3635  H   ASN   231       1.308 -67.096  46.597  1.00  0.00           H  
ATOM   3636  CA  ASN   231      -0.736 -66.610  46.269  1.00  0.00           C  
ATOM   3637  HA  ASN   231      -1.193 -66.284  45.337  1.00  0.00           H  
ATOM   3638  CB  ASN   231      -0.944 -68.131  46.330  1.00  0.00           C  
ATOM   3639  HB2 ASN   231      -0.431 -68.519  47.196  1.00  0.00           H  
ATOM   3640  HB3 ASN   231      -1.994 -68.374  46.429  1.00  0.00           H  
ATOM   3641  CG  ASN   231      -0.417 -68.864  45.117  1.00  0.00           C  
ATOM   3642  OD1 ASN   231      -1.011 -68.804  44.048  1.00  0.00           O  
ATOM   3643  ND2 ASN   231       0.706 -69.524  45.252  1.00  0.00           N  
ATOM   3644 HD21 ASN   231       1.195 -69.497  46.147  1.00  0.00           H  
ATOM   3645 HD22 ASN   231       1.034 -70.131  44.494  1.00  0.00           H  
ATOM   3646  C   ASN   231      -1.455 -65.802  47.381  1.00  0.00           C  
ATOM   3647  O   ASN   231      -1.856 -66.342  48.409  1.00  0.00           O  
ATOM   3648  N   TRP   232      -1.633 -64.489  47.190  1.00  0.00           N  
ATOM   3649  H   TRP   232      -1.185 -64.088  46.379  1.00  0.00           H  
ATOM   3650  CA  TRP   232      -2.274 -63.557  48.150  1.00  0.00           C  
ATOM   3651  HA  TRP   232      -1.849 -63.772  49.126  1.00  0.00           H  
ATOM   3652  CB  TRP   232      -1.869 -62.112  47.806  1.00  0.00           C  
ATOM   3653  HB2 TRP   232      -2.252 -61.900  46.814  1.00  0.00           H  
ATOM   3654  HB3 TRP   232      -2.369 -61.434  48.493  1.00  0.00           H  
ATOM   3655  CG  TRP   232      -0.410 -61.755  47.858  1.00  0.00           C  
ATOM   3656  CD1 TRP   232       0.499 -62.047  46.902  1.00  0.00           C  
ATOM   3657  HD1 TRP   232       0.309 -62.575  45.978  1.00  0.00           H  
ATOM   3658  NE1 TRP   232       1.746 -61.632  47.295  1.00  0.00           N  
ATOM   3659  HE1 TRP   232       2.585 -61.944  46.807  1.00  0.00           H  
ATOM   3660  CE2 TRP   232       1.727 -61.065  48.542  1.00  0.00           C  
ATOM   3661  CZ2 TRP   232       2.743 -60.583  49.375  1.00  0.00           C  
ATOM   3662  HZ2 TRP   232       3.765 -60.618  49.039  1.00  0.00           H  
ATOM   3663  CH2 TRP   232       2.408 -60.048  50.627  1.00  0.00           C  
ATOM   3664  HH2 TRP   232       3.178 -59.662  51.279  1.00  0.00           H  
ATOM   3665  CZ3 TRP   232       1.060 -60.006  51.020  1.00  0.00           C  
ATOM   3666  HZ3 TRP   232       0.800 -59.591  51.981  1.00  0.00           H  
ATOM   3667  CE3 TRP   232       0.051 -60.513  50.178  1.00  0.00           C  
ATOM   3668  HE3 TRP   232      -0.968 -60.476  50.503  1.00  0.00           H  
ATOM   3669  CD2 TRP   232       0.353 -61.088  48.922  1.00  0.00           C  
ATOM   3670  C   TRP   232      -3.818 -63.691  48.343  1.00  0.00           C  
ATOM   3671  O   TRP   232      -4.495 -62.690  48.574  1.00  0.00           O  
ATOM   3672  N   SER   233      -4.390 -64.896  48.250  1.00  0.00           N  
ATOM   3673  H   SER   233      -3.793 -65.660  47.939  1.00  0.00           H  
ATOM   3674  CA  SER   233      -5.764 -65.295  48.631  1.00  0.00           C  
ATOM   3675  HA  SER   233      -5.930 -66.243  48.125  1.00  0.00           H  
ATOM   3676  CB  SER   233      -5.864 -65.647  50.127  1.00  0.00           C  
ATOM   3677  HB2 SER   233      -6.799 -66.184  50.292  1.00  0.00           H  
ATOM   3678  HB3 SER   233      -5.041 -66.315  50.388  1.00  0.00           H  
ATOM   3679  OG  SER   233      -5.839 -64.523  50.990  1.00  0.00           O  
ATOM   3680  HG  SER   233      -5.998 -64.853  51.913  1.00  0.00           H  
ATOM   3681  C   SER   233      -6.922 -64.415  48.123  1.00  0.00           C  
ATOM   3682  O   SER   233      -7.514 -64.713  47.085  1.00  0.00           O  
ATOM   3683  N   VAL   234      -7.289 -63.356  48.851  1.00  0.00           N  
ATOM   3684  H   VAL   234      -6.702 -63.183  49.660  1.00  0.00           H  
ATOM   3685  CA  VAL   234      -8.408 -62.422  48.588  1.00  0.00           C  
ATOM   3686  HA  VAL   234      -9.267 -63.016  48.278  1.00  0.00           H  
ATOM   3687  CB  VAL   234      -8.812 -61.669  49.880  1.00  0.00           C  
ATOM   3688  HB  VAL   234      -9.546 -60.905  49.622  1.00  0.00           H  
ATOM   3689  CG1 VAL   234      -9.489 -62.623  50.870  1.00  0.00           C  
ATOM   3690 HG11 VAL   234      -8.793 -63.403  51.182  1.00  0.00           H  
ATOM   3691 HG12 VAL   234      -9.833 -62.065  51.741  1.00  0.00           H  
ATOM   3692 HG13 VAL   234     -10.352 -63.091  50.395  1.00  0.00           H  
ATOM   3693  CG2 VAL   234      -7.643 -60.986  50.609  1.00  0.00           C  
ATOM   3694 HG21 VAL   234      -7.077 -60.374  49.911  1.00  0.00           H  
ATOM   3695 HG22 VAL   234      -8.029 -60.343  51.400  1.00  0.00           H  
ATOM   3696 HG23 VAL   234      -6.976 -61.731  51.042  1.00  0.00           H  
ATOM   3697  C   VAL   234      -8.114 -61.474  47.411  1.00  0.00           C  
ATOM   3698  O   VAL   234      -8.195 -60.255  47.532  1.00  0.00           O  
ATOM   3699  N   THR   235      -7.743 -62.048  46.265  1.00  0.00           N  
ATOM   3700  H   THR   235      -7.792 -63.063  46.276  1.00  0.00           H  
ATOM   3701  CA  THR   235      -6.820 -61.481  45.266  1.00  0.00           C  
ATOM   3702  HA  THR   235      -5.879 -61.307  45.788  1.00  0.00           H  
ATOM   3703  CB  THR   235      -6.537 -62.547  44.197  1.00  0.00           C  
ATOM   3704  HB  THR   235      -6.232 -63.471  44.692  1.00  0.00           H  
ATOM   3705  CG2 THR   235      -7.722 -62.855  43.281  1.00  0.00           C  
ATOM   3706 HG21 THR   235      -8.040 -61.961  42.744  1.00  0.00           H  
ATOM   3707 HG22 THR   235      -7.430 -63.619  42.560  1.00  0.00           H  
ATOM   3708 HG23 THR   235      -8.555 -63.236  43.871  1.00  0.00           H  
ATOM   3709  OG1 THR   235      -5.481 -62.124  43.378  1.00  0.00           O  
ATOM   3710  HG1 THR   235      -5.656 -61.201  43.144  1.00  0.00           H  
ATOM   3711  C   THR   235      -7.179 -60.137  44.608  1.00  0.00           C  
ATOM   3712  O   THR   235      -6.284 -59.519  44.039  1.00  0.00           O  
ATOM   3713  N   GLU   236      -8.423 -59.665  44.679  1.00  0.00           N  
ATOM   3714  H   GLU   236      -9.117 -60.265  45.102  1.00  0.00           H  
ATOM   3715  CA  GLU   236      -8.776 -58.236  44.556  1.00  0.00           C  
ATOM   3716  HA  GLU   236      -8.022 -57.664  45.080  1.00  0.00           H  
ATOM   3717  CB  GLU   236      -8.760 -57.725  43.097  1.00  0.00           C  
ATOM   3718  HB2 GLU   236      -7.883 -58.108  42.577  1.00  0.00           H  
ATOM   3719  HB3 GLU   236      -9.635 -58.122  42.580  1.00  0.00           H  
ATOM   3720  CG  GLU   236      -8.760 -56.182  42.966  1.00  0.00           C  
ATOM   3721  HG2 GLU   236      -9.038 -55.944  41.937  1.00  0.00           H  
ATOM   3722  HG3 GLU   236      -9.535 -55.768  43.612  1.00  0.00           H  
ATOM   3723  CD  GLU   236      -7.419 -55.477  43.278  1.00  0.00           C  
ATOM   3724  OE1 GLU   236      -7.135 -54.426  42.651  1.00  0.00           O  
ATOM   3725  OE2 GLU   236      -6.663 -55.931  44.167  1.00  0.00           O  
ATOM   3726  C   GLU   236     -10.092 -57.992  45.316  1.00  0.00           C  
ATOM   3727  O   GLU   236     -11.133 -57.660  44.756  1.00  0.00           O  
ATOM   3728  N   SER   237     -10.086 -58.334  46.610  1.00  0.00           N  
ATOM   3729  H   SER   237      -9.246 -58.789  46.951  1.00  0.00           H  
ATOM   3730  CA  SER   237     -11.303 -58.422  47.442  1.00  0.00           C  
ATOM   3731  HA  SER   237     -12.055 -57.752  47.025  1.00  0.00           H  
ATOM   3732  CB  SER   237     -11.877 -59.845  47.397  1.00  0.00           C  
ATOM   3733  HB2 SER   237     -11.261 -60.506  48.006  1.00  0.00           H  
ATOM   3734  HB3 SER   237     -12.890 -59.837  47.800  1.00  0.00           H  
ATOM   3735  OG  SER   237     -11.898 -60.341  46.070  1.00  0.00           O  
ATOM   3736  HG  SER   237     -12.127 -59.608  45.478  1.00  0.00           H  
ATOM   3737  C   SER   237     -11.107 -57.975  48.899  1.00  0.00           C  
ATOM   3738  O   SER   237     -12.062 -57.916  49.664  1.00  0.00           O  
ATOM   3739  N   VAL   238      -9.878 -57.610  49.267  1.00  0.00           N  
ATOM   3740  H   VAL   238      -9.166 -57.755  48.569  1.00  0.00           H  
ATOM   3741  CA  VAL   238      -9.483 -56.771  50.414  1.00  0.00           C  
ATOM   3742  HA  VAL   238      -8.414 -56.937  50.535  1.00  0.00           H  
ATOM   3743  CB  VAL   238      -9.628 -55.260  50.091  1.00  0.00           C  
ATOM   3744  HB  VAL   238     -10.679 -54.984  50.166  1.00  0.00           H  
ATOM   3745  CG1 VAL   238      -8.820 -54.398  51.069  1.00  0.00           C  
ATOM   3746 HG11 VAL   238      -7.763 -54.661  51.021  1.00  0.00           H  
ATOM   3747 HG12 VAL   238      -8.929 -53.345  50.807  1.00  0.00           H  
ATOM   3748 HG13 VAL   238      -9.174 -54.533  52.084  1.00  0.00           H  
ATOM   3749  CG2 VAL   238      -9.151 -54.879  48.680  1.00  0.00           C  
ATOM   3750 HG21 VAL   238      -9.666 -55.452  47.911  1.00  0.00           H  
ATOM   3751 HG22 VAL   238      -9.388 -53.830  48.504  1.00  0.00           H  
ATOM   3752 HG23 VAL   238      -8.078 -55.020  48.580  1.00  0.00           H  
ATOM   3753  C   VAL   238     -10.068 -57.186  51.779  1.00  0.00           C  
ATOM   3754  O   VAL   238      -9.449 -57.987  52.477  1.00  0.00           O  
ATOM   3755  N   PHE   239     -11.203 -56.611  52.205  1.00  0.00           N  
ATOM   3756  H   PHE   239     -11.691 -56.025  51.549  1.00  0.00           H  
ATOM   3757  CA  PHE   239     -11.583 -56.530  53.626  1.00  0.00           C  
ATOM   3758  HA  PHE   239     -11.086 -57.350  54.144  1.00  0.00           H  
ATOM   3759  CB  PHE   239     -10.957 -55.224  54.168  1.00  0.00           C  
ATOM   3760  HB2 PHE   239      -9.877 -55.300  54.042  1.00  0.00           H  
ATOM   3761  HB3 PHE   239     -11.298 -54.400  53.541  1.00  0.00           H  
ATOM   3762  CG  PHE   239     -11.177 -54.835  55.623  1.00  0.00           C  
ATOM   3763  CD1 PHE   239     -11.055 -55.779  56.661  1.00  0.00           C  
ATOM   3764  HD1 PHE   239     -10.861 -56.817  56.428  1.00  0.00           H  
ATOM   3765  CE1 PHE   239     -11.227 -55.387  58.001  1.00  0.00           C  
ATOM   3766  HE1 PHE   239     -11.171 -56.126  58.788  1.00  0.00           H  
ATOM   3767  CZ  PHE   239     -11.479 -54.040  58.314  1.00  0.00           C  
ATOM   3768  HZ  PHE   239     -11.604 -53.737  59.344  1.00  0.00           H  
ATOM   3769  CE2 PHE   239     -11.560 -53.085  57.286  1.00  0.00           C  
ATOM   3770  HE2 PHE   239     -11.721 -52.042  57.525  1.00  0.00           H  
ATOM   3771  CD2 PHE   239     -11.418 -53.485  55.946  1.00  0.00           C  
ATOM   3772  HD2 PHE   239     -11.479 -52.748  55.159  1.00  0.00           H  
ATOM   3773  C   PHE   239     -13.079 -56.693  54.020  1.00  0.00           C  
ATOM   3774  O   PHE   239     -13.289 -57.066  55.176  1.00  0.00           O  
ATOM   3775  N   PRO   240     -14.136 -56.511  53.188  1.00  0.00           N  
ATOM   3776  CD  PRO   240     -15.499 -56.621  53.707  1.00  0.00           C  
ATOM   3777  HD2 PRO   240     -15.616 -56.055  54.632  1.00  0.00           H  
ATOM   3778  HD3 PRO   240     -15.731 -57.672  53.884  1.00  0.00           H  
ATOM   3779  CG  PRO   240     -16.425 -56.063  52.634  1.00  0.00           C  
ATOM   3780  HG2 PRO   240     -16.495 -54.978  52.730  1.00  0.00           H  
ATOM   3781  HG3 PRO   240     -17.412 -56.524  52.669  1.00  0.00           H  
ATOM   3782  CB  PRO   240     -15.668 -56.427  51.364  1.00  0.00           C  
ATOM   3783  HB2 PRO   240     -15.997 -55.814  50.525  1.00  0.00           H  
ATOM   3784  HB3 PRO   240     -15.821 -57.484  51.138  1.00  0.00           H  
ATOM   3785  CA  PRO   240     -14.200 -56.193  51.752  1.00  0.00           C  
ATOM   3786  HA  PRO   240     -13.586 -56.896  51.197  1.00  0.00           H  
ATOM   3787  C   PRO   240     -13.760 -54.754  51.418  1.00  0.00           C  
ATOM   3788  O   PRO   240     -13.591 -53.949  52.336  1.00  0.00           O  
ATOM   3789  N   PRO   241     -13.588 -54.396  50.127  1.00  0.00           N  
ATOM   3790  CD  PRO   241     -13.845 -55.190  48.933  1.00  0.00           C  
ATOM   3791  HD2 PRO   241     -14.882 -55.053  48.624  1.00  0.00           H  
ATOM   3792  HD3 PRO   241     -13.647 -56.247  49.075  1.00  0.00           H  
ATOM   3793  CG  PRO   241     -12.929 -54.615  47.861  1.00  0.00           C  
ATOM   3794  HG2 PRO   241     -13.313 -54.798  46.857  1.00  0.00           H  
ATOM   3795  HG3 PRO   241     -11.930 -55.029  47.970  1.00  0.00           H  
ATOM   3796  CB  PRO   241     -12.920 -53.126  48.204  1.00  0.00           C  
ATOM   3797  HB2 PRO   241     -13.758 -52.640  47.702  1.00  0.00           H  
ATOM   3798  HB3 PRO   241     -11.984 -52.664  47.892  1.00  0.00           H  
ATOM   3799  CA  PRO   241     -13.094 -53.075  49.732  1.00  0.00           C  
ATOM   3800  HA  PRO   241     -12.124 -52.910  50.199  1.00  0.00           H  
ATOM   3801  C   PRO   241     -14.057 -51.967  50.181  1.00  0.00           C  
ATOM   3802  O   PRO   241     -13.662 -51.031  50.874  1.00  0.00           O  
ATOM   3803  N   PHE   242     -15.358 -52.164  49.933  1.00  0.00           N  
ATOM   3804  H   PHE   242     -15.585 -52.918  49.305  1.00  0.00           H  
ATOM   3805  CA  PHE   242     -16.429 -51.206  50.234  1.00  0.00           C  
ATOM   3806  HA  PHE   242     -16.107 -50.252  49.821  1.00  0.00           H  
ATOM   3807  CB  PHE   242     -17.700 -51.623  49.472  1.00  0.00           C  
ATOM   3808  HB2 PHE   242     -17.412 -52.081  48.524  1.00  0.00           H  
ATOM   3809  HB3 PHE   242     -18.239 -52.375  50.049  1.00  0.00           H  
ATOM   3810  CG  PHE   242     -18.620 -50.461  49.143  1.00  0.00           C  
ATOM   3811  CD1 PHE   242     -18.309 -49.619  48.060  1.00  0.00           C  
ATOM   3812  HD1 PHE   242     -17.435 -49.822  47.450  1.00  0.00           H  
ATOM   3813  CE1 PHE   242     -19.122 -48.512  47.765  1.00  0.00           C  
ATOM   3814  HE1 PHE   242     -18.875 -47.873  46.927  1.00  0.00           H  
ATOM   3815  CZ  PHE   242     -20.259 -48.246  48.548  1.00  0.00           C  
ATOM   3816  HZ  PHE   242     -20.888 -47.399  48.316  1.00  0.00           H  
ATOM   3817  CE2 PHE   242     -20.580 -49.090  49.626  1.00  0.00           C  
ATOM   3818  HE2 PHE   242     -21.455 -48.890  50.227  1.00  0.00           H  
ATOM   3819  CD2 PHE   242     -19.763 -50.197  49.922  1.00  0.00           C  
ATOM   3820  HD2 PHE   242     -20.004 -50.835  50.761  1.00  0.00           H  
ATOM   3821  C   PHE   242     -16.676 -50.942  51.736  1.00  0.00           C  
ATOM   3822  O   PHE   242     -17.627 -50.252  52.099  1.00  0.00           O  
ATOM   3823  N   SER   243     -15.793 -51.434  52.613  1.00  0.00           N  
ATOM   3824  H   SER   243     -15.018 -51.955  52.221  1.00  0.00           H  
ATOM   3825  CA  SER   243     -15.650 -50.985  53.999  1.00  0.00           C  
ATOM   3826  HA  SER   243     -16.529 -51.293  54.566  1.00  0.00           H  
ATOM   3827  CB  SER   243     -14.420 -51.678  54.599  1.00  0.00           C  
ATOM   3828  HB2 SER   243     -14.589 -52.756  54.598  1.00  0.00           H  
ATOM   3829  HB3 SER   243     -13.544 -51.467  53.983  1.00  0.00           H  
ATOM   3830  OG  SER   243     -14.167 -51.254  55.921  1.00  0.00           O  
ATOM   3831  HG  SER   243     -13.584 -51.903  56.327  1.00  0.00           H  
ATOM   3832  C   SER   243     -15.567 -49.450  54.068  1.00  0.00           C  
ATOM   3833  O   SER   243     -16.470 -48.825  54.623  1.00  0.00           O  
ATOM   3834  N   ARG   244     -14.564 -48.837  53.406  1.00  0.00           N  
ATOM   3835  H   ARG   244     -13.880 -49.448  52.973  1.00  0.00           H  
ATOM   3836  CA  ARG   244     -14.572 -47.442  52.900  1.00  0.00           C  
ATOM   3837  HA  ARG   244     -15.375 -47.404  52.183  1.00  0.00           H  
ATOM   3838  CB  ARG   244     -14.796 -46.408  54.036  1.00  0.00           C  
ATOM   3839  HB2 ARG   244     -14.987 -46.922  54.977  1.00  0.00           H  
ATOM   3840  HB3 ARG   244     -13.878 -45.845  54.208  1.00  0.00           H  
ATOM   3841  CG  ARG   244     -15.950 -45.402  53.810  1.00  0.00           C  
ATOM   3842  HG2 ARG   244     -16.287 -45.077  54.795  1.00  0.00           H  
ATOM   3843  HG3 ARG   244     -15.550 -44.518  53.313  1.00  0.00           H  
ATOM   3844  CD  ARG   244     -17.190 -45.891  53.027  1.00  0.00           C  
ATOM   3845  HD2 ARG   244     -17.394 -46.935  53.268  1.00  0.00           H  
ATOM   3846  HD3 ARG   244     -18.050 -45.301  53.346  1.00  0.00           H  
ATOM   3847  NE  ARG   244     -17.014 -45.690  51.574  1.00  0.00           N  
ATOM   3848  HE  ARG   244     -16.530 -44.834  51.297  1.00  0.00           H  
ATOM   3849  CZ  ARG   244     -17.178 -46.544  50.580  1.00  0.00           C  
ATOM   3850  NH1 ARG   244     -17.646 -47.748  50.716  1.00  0.00           N  
ATOM   3851 HH11 ARG   244     -17.861 -48.147  51.618  1.00  0.00           H  
ATOM   3852 HH12 ARG   244     -17.829 -48.295  49.887  1.00  0.00           H  
ATOM   3853  NH2 ARG   244     -16.799 -46.208  49.390  1.00  0.00           N  
ATOM   3854 HH21 ARG   244     -16.367 -45.294  49.250  1.00  0.00           H  
ATOM   3855 HH22 ARG   244     -16.595 -46.948  48.716  1.00  0.00           H  
ATOM   3856  C   ARG   244     -13.314 -47.121  52.088  1.00  0.00           C  
ATOM   3857  O   ARG   244     -12.419 -47.953  52.036  1.00  0.00           O  
ATOM   3858  N   GLU   245     -13.222 -45.930  51.485  1.00  0.00           N  
ATOM   3859  H   GLU   245     -14.022 -45.306  51.575  1.00  0.00           H  
ATOM   3860  CA  GLU   245     -12.208 -45.498  50.491  1.00  0.00           C  
ATOM   3861  HA  GLU   245     -12.501 -45.855  49.506  1.00  0.00           H  
ATOM   3862  CB  GLU   245     -12.171 -43.954  50.425  1.00  0.00           C  
ATOM   3863  HB2 GLU   245     -12.333 -43.544  51.424  1.00  0.00           H  
ATOM   3864  HB3 GLU   245     -11.176 -43.637  50.109  1.00  0.00           H  
ATOM   3865  CG  GLU   245     -13.166 -43.317  49.439  1.00  0.00           C  
ATOM   3866  HG2 GLU   245     -13.103 -42.232  49.535  1.00  0.00           H  
ATOM   3867  HG3 GLU   245     -12.850 -43.577  48.426  1.00  0.00           H  
ATOM   3868  CD  GLU   245     -14.621 -43.755  49.637  1.00  0.00           C  
ATOM   3869  OE1 GLU   245     -15.055 -43.959  50.791  1.00  0.00           O  
ATOM   3870  OE2 GLU   245     -15.321 -43.976  48.624  1.00  0.00           O  
ATOM   3871  C   GLU   245     -10.774 -46.011  50.715  1.00  0.00           C  
ATOM   3872  O   GLU   245     -10.130 -46.431  49.758  1.00  0.00           O  
ATOM   3873  N   MET   246     -10.296 -46.026  51.964  1.00  0.00           N  
ATOM   3874  H   MET   246     -10.912 -45.719  52.698  1.00  0.00           H  
ATOM   3875  CA  MET   246      -8.946 -46.484  52.340  1.00  0.00           C  
ATOM   3876  HA  MET   246      -8.218 -45.892  51.788  1.00  0.00           H  
ATOM   3877  CB  MET   246      -8.729 -46.269  53.848  1.00  0.00           C  
ATOM   3878  HB2 MET   246      -9.276 -47.048  54.382  1.00  0.00           H  
ATOM   3879  HB3 MET   246      -7.670 -46.405  54.069  1.00  0.00           H  
ATOM   3880  CG  MET   246      -9.186 -44.919  54.430  1.00  0.00           C  
ATOM   3881  HG2 MET   246     -10.245 -44.763  54.225  1.00  0.00           H  
ATOM   3882  HG3 MET   246      -9.094 -45.002  55.512  1.00  0.00           H  
ATOM   3883  SD  MET   246      -8.258 -43.439  53.931  1.00  0.00           S  
ATOM   3884  CE  MET   246      -9.183 -42.910  52.462  1.00  0.00           C  
ATOM   3885  HE1 MET   246     -10.236 -42.788  52.712  1.00  0.00           H  
ATOM   3886  HE2 MET   246      -8.787 -41.957  52.111  1.00  0.00           H  
ATOM   3887  HE3 MET   246      -9.077 -43.648  51.667  1.00  0.00           H  
ATOM   3888  C   MET   246      -8.680 -47.969  52.013  1.00  0.00           C  
ATOM   3889  O   MET   246      -7.529 -48.382  51.890  1.00  0.00           O  
ATOM   3890  N   PHE   247      -9.752 -48.754  51.901  1.00  0.00           N  
ATOM   3891  H   PHE   247     -10.647 -48.311  52.058  1.00  0.00           H  
ATOM   3892  CA  PHE   247      -9.808 -50.168  51.524  1.00  0.00           C  
ATOM   3893  HA  PHE   247      -8.798 -50.574  51.466  1.00  0.00           H  
ATOM   3894  CB  PHE   247     -10.594 -50.930  52.607  1.00  0.00           C  
ATOM   3895  HB2 PHE   247     -11.655 -50.718  52.476  1.00  0.00           H  
ATOM   3896  HB3 PHE   247     -10.462 -52.000  52.447  1.00  0.00           H  
ATOM   3897  CG  PHE   247     -10.227 -50.595  54.042  1.00  0.00           C  
ATOM   3898  CD1 PHE   247     -11.037 -49.726  54.800  1.00  0.00           C  
ATOM   3899  HD1 PHE   247     -11.921 -49.289  54.359  1.00  0.00           H  
ATOM   3900  CE1 PHE   247     -10.700 -49.424  56.132  1.00  0.00           C  
ATOM   3901  HE1 PHE   247     -11.328 -48.759  56.709  1.00  0.00           H  
ATOM   3902  CZ  PHE   247      -9.549 -49.988  56.710  1.00  0.00           C  
ATOM   3903  HZ  PHE   247      -9.286 -49.758  57.733  1.00  0.00           H  
ATOM   3904  CE2 PHE   247      -8.741 -50.857  55.957  1.00  0.00           C  
ATOM   3905  HE2 PHE   247      -7.860 -51.301  56.401  1.00  0.00           H  
ATOM   3906  CD2 PHE   247      -9.082 -51.159  54.627  1.00  0.00           C  
ATOM   3907  HD2 PHE   247      -8.466 -51.830  54.052  1.00  0.00           H  
ATOM   3908  C   PHE   247     -10.491 -50.374  50.156  1.00  0.00           C  
ATOM   3909  O   PHE   247     -10.260 -51.389  49.507  1.00  0.00           O  
ATOM   3910  N   ASP   248     -11.331 -49.424  49.731  1.00  0.00           N  
ATOM   3911  H   ASP   248     -11.528 -48.674  50.375  1.00  0.00           H  
ATOM   3912  CA  ASP   248     -12.170 -49.501  48.526  1.00  0.00           C  
ATOM   3913  HA  ASP   248     -12.526 -50.520  48.404  1.00  0.00           H  
ATOM   3914  CB  ASP   248     -13.385 -48.567  48.722  1.00  0.00           C  
ATOM   3915  HB2 ASP   248     -13.657 -48.553  49.776  1.00  0.00           H  
ATOM   3916  HB3 ASP   248     -13.102 -47.555  48.440  1.00  0.00           H  
ATOM   3917  CG  ASP   248     -14.660 -48.945  47.963  1.00  0.00           C  
ATOM   3918  OD1 ASP   248     -14.869 -50.133  47.658  1.00  0.00           O  
ATOM   3919  OD2 ASP   248     -15.504 -48.029  47.791  1.00  0.00           O  
ATOM   3920  C   ASP   248     -11.427 -49.112  47.243  1.00  0.00           C  
ATOM   3921  O   ASP   248     -11.679 -49.686  46.189  1.00  0.00           O  
ATOM   3922  N   ARG   249     -10.559 -48.089  47.313  1.00  0.00           N  
ATOM   3923  H   ARG   249     -10.381 -47.682  48.227  1.00  0.00           H  
ATOM   3924  CA  ARG   249     -10.075 -47.371  46.121  1.00  0.00           C  
ATOM   3925  HA  ARG   249      -9.904 -48.129  45.353  1.00  0.00           H  
ATOM   3926  CB  ARG   249     -11.193 -46.414  45.618  1.00  0.00           C  
ATOM   3927  HB2 ARG   249     -11.998 -46.384  46.352  1.00  0.00           H  
ATOM   3928  HB3 ARG   249     -10.841 -45.392  45.491  1.00  0.00           H  
ATOM   3929  CG  ARG   249     -11.743 -46.898  44.267  1.00  0.00           C  
ATOM   3930  HG2 ARG   249     -10.958 -46.773  43.524  1.00  0.00           H  
ATOM   3931  HG3 ARG   249     -11.998 -47.955  44.338  1.00  0.00           H  
ATOM   3932  CD  ARG   249     -12.984 -46.164  43.758  1.00  0.00           C  
ATOM   3933  HD2 ARG   249     -12.730 -45.128  43.554  1.00  0.00           H  
ATOM   3934  HD3 ARG   249     -13.288 -46.617  42.812  1.00  0.00           H  
ATOM   3935  NE  ARG   249     -14.094 -46.279  44.717  1.00  0.00           N  
ATOM   3936  HE  ARG   249     -14.497 -47.198  44.822  1.00  0.00           H  
ATOM   3937  CZ  ARG   249     -14.503 -45.355  45.561  1.00  0.00           C  
ATOM   3938  NH1 ARG   249     -14.083 -44.122  45.551  1.00  0.00           N  
ATOM   3939 HH11 ARG   249     -13.431 -43.817  44.834  1.00  0.00           H  
ATOM   3940 HH12 ARG   249     -14.424 -43.498  46.259  1.00  0.00           H  
ATOM   3941  NH2 ARG   249     -15.341 -45.659  46.495  1.00  0.00           N  
ATOM   3942 HH21 ARG   249     -15.513 -46.643  46.711  1.00  0.00           H  
ATOM   3943 HH22 ARG   249     -15.513 -44.973  47.225  1.00  0.00           H  
ATOM   3944  C   ARG   249      -8.702 -46.718  46.304  1.00  0.00           C  
ATOM   3945  O   ARG   249      -8.531 -45.531  46.046  1.00  0.00           O  
ATOM   3946  N   PHE   250      -7.697 -47.504  46.691  1.00  0.00           N  
ATOM   3947  H   PHE   250      -7.940 -48.476  46.844  1.00  0.00           H  
ATOM   3948  CA  PHE   250      -6.286 -47.167  46.409  1.00  0.00           C  
ATOM   3949  HA  PHE   250      -6.248 -46.237  45.845  1.00  0.00           H  
ATOM   3950  CB  PHE   250      -5.452 -46.957  47.685  1.00  0.00           C  
ATOM   3951  HB2 PHE   250      -5.377 -47.909  48.197  1.00  0.00           H  
ATOM   3952  HB3 PHE   250      -4.442 -46.693  47.370  1.00  0.00           H  
ATOM   3953  CG  PHE   250      -5.880 -45.896  48.693  1.00  0.00           C  
ATOM   3954  CD1 PHE   250      -5.571 -46.083  50.054  1.00  0.00           C  
ATOM   3955  HD1 PHE   250      -5.101 -46.997  50.375  1.00  0.00           H  
ATOM   3956  CE1 PHE   250      -5.844 -45.078  50.999  1.00  0.00           C  
ATOM   3957  HE1 PHE   250      -5.594 -45.230  52.040  1.00  0.00           H  
ATOM   3958  CZ  PHE   250      -6.436 -43.873  50.587  1.00  0.00           C  
ATOM   3959  HZ  PHE   250      -6.629 -43.093  51.308  1.00  0.00           H  
ATOM   3960  CE2 PHE   250      -6.766 -43.682  49.235  1.00  0.00           C  
ATOM   3961  HE2 PHE   250      -7.226 -42.758  48.913  1.00  0.00           H  
ATOM   3962  CD2 PHE   250      -6.477 -44.685  48.292  1.00  0.00           C  
ATOM   3963  HD2 PHE   250      -6.696 -44.504  47.254  1.00  0.00           H  
ATOM   3964  C   PHE   250      -5.669 -48.235  45.495  1.00  0.00           C  
ATOM   3965  O   PHE   250      -5.155 -47.915  44.424  1.00  0.00           O  
ATOM   3966  N   ARG   251      -5.833 -49.512  45.859  1.00  0.00           N  
ATOM   3967  H   ARG   251      -6.221 -49.669  46.782  1.00  0.00           H  
ATOM   3968  CA  ARG   251      -6.061 -50.612  44.905  1.00  0.00           C  
ATOM   3969  HA  ARG   251      -6.020 -50.213  43.891  1.00  0.00           H  
ATOM   3970  CB  ARG   251      -4.888 -51.606  45.014  1.00  0.00           C  
ATOM   3971  HB2 ARG   251      -4.001 -51.101  44.631  1.00  0.00           H  
ATOM   3972  HB3 ARG   251      -4.694 -51.856  46.044  1.00  0.00           H  
ATOM   3973  CG  ARG   251      -5.120 -52.895  44.231  1.00  0.00           C  
ATOM   3974  HG2 ARG   251      -5.823 -53.510  44.791  1.00  0.00           H  
ATOM   3975  HG3 ARG   251      -5.564 -52.619  43.277  1.00  0.00           H  
ATOM   3976  CD  ARG   251      -3.907 -53.772  43.934  1.00  0.00           C  
ATOM   3977  HD2 ARG   251      -3.562 -54.264  44.838  1.00  0.00           H  
ATOM   3978  HD3 ARG   251      -4.259 -54.551  43.264  1.00  0.00           H  
ATOM   3979  NE  ARG   251      -2.787 -53.037  43.324  1.00  0.00           N  
ATOM   3980  HE  ARG   251      -1.889 -53.059  43.797  1.00  0.00           H  
ATOM   3981  CZ  ARG   251      -2.783 -52.391  42.180  1.00  0.00           C  
ATOM   3982  NH1 ARG   251      -3.782 -52.392  41.349  1.00  0.00           N  
ATOM   3983 HH11 ARG   251      -4.626 -52.891  41.575  1.00  0.00           H  
ATOM   3984 HH12 ARG   251      -3.723 -51.724  40.579  1.00  0.00           H  
ATOM   3985  NH2 ARG   251      -1.740 -51.707  41.847  1.00  0.00           N  
ATOM   3986 HH21 ARG   251      -1.078 -51.503  42.590  1.00  0.00           H  
ATOM   3987 HH22 ARG   251      -1.828 -51.070  41.057  1.00  0.00           H  
ATOM   3988  C   ARG   251      -7.526 -51.099  45.075  1.00  0.00           C  
ATOM   3989  O   ARG   251      -8.274 -50.428  45.785  1.00  0.00           O  
ATOM   3990  N   SER   252      -7.982 -52.155  44.382  1.00  0.00           N  
ATOM   3991  H   SER   252      -7.325 -52.733  43.866  1.00  0.00           H  
ATOM   3992  CA  SER   252      -9.405 -52.469  44.128  1.00  0.00           C  
ATOM   3993  HA  SER   252      -9.418 -53.370  43.517  1.00  0.00           H  
ATOM   3994  CB  SER   252     -10.138 -52.824  45.433  1.00  0.00           C  
ATOM   3995  HB2 SER   252      -9.563 -53.576  45.974  1.00  0.00           H  
ATOM   3996  HB3 SER   252     -10.242 -51.938  46.059  1.00  0.00           H  
ATOM   3997  OG  SER   252     -11.420 -53.342  45.158  1.00  0.00           O  
ATOM   3998  HG  SER   252     -11.890 -52.648  44.664  1.00  0.00           H  
ATOM   3999  C   SER   252     -10.130 -51.402  43.284  1.00  0.00           C  
ATOM   4000  O   SER   252     -11.356 -51.347  43.243  1.00  0.00           O  
ATOM   4001  N   SER   253      -9.360 -50.529  42.625  1.00  0.00           N  
ATOM   4002  H   SER   253      -8.366 -50.662  42.695  1.00  0.00           H  
ATOM   4003  CA  SER   253      -9.788 -49.158  42.345  1.00  0.00           C  
ATOM   4004  HA  SER   253     -10.237 -48.811  43.269  1.00  0.00           H  
ATOM   4005  CB  SER   253      -8.570 -48.269  42.096  1.00  0.00           C  
ATOM   4006  HB2 SER   253      -8.126 -48.493  41.128  1.00  0.00           H  
ATOM   4007  HB3 SER   253      -8.887 -47.233  42.128  1.00  0.00           H  
ATOM   4008  OG  SER   253      -7.608 -48.489  43.105  1.00  0.00           O  
ATOM   4009  HG  SER   253      -6.889 -47.847  43.032  1.00  0.00           H  
ATOM   4010  C   SER   253     -10.873 -48.985  41.266  1.00  0.00           C  
ATOM   4011  O   SER   253     -11.813 -48.231  41.516  1.00  0.00           O  
ATOM   4012  N   PRO   254     -10.830 -49.678  40.115  1.00  0.00           N  
ATOM   4013  CD  PRO   254     -12.044 -50.308  39.615  1.00  0.00           C  
ATOM   4014  HD2 PRO   254     -12.507 -49.682  38.852  1.00  0.00           H  
ATOM   4015  HD3 PRO   254     -12.751 -50.484  40.428  1.00  0.00           H  
ATOM   4016  CG  PRO   254     -11.604 -51.647  39.014  1.00  0.00           C  
ATOM   4017  HG2 PRO   254     -11.801 -51.635  37.943  1.00  0.00           H  
ATOM   4018  HG3 PRO   254     -12.127 -52.481  39.482  1.00  0.00           H  
ATOM   4019  CB  PRO   254     -10.092 -51.726  39.284  1.00  0.00           C  
ATOM   4020  HB2 PRO   254      -9.556 -52.231  38.481  1.00  0.00           H  
ATOM   4021  HB3 PRO   254      -9.923 -52.246  40.229  1.00  0.00           H  
ATOM   4022  CA  PRO   254      -9.674 -50.261  39.431  1.00  0.00           C  
ATOM   4023  HA  PRO   254      -8.775 -50.200  40.035  1.00  0.00           H  
ATOM   4024  C   PRO   254      -9.426 -49.614  38.039  1.00  0.00           C  
ATOM   4025  O   PRO   254     -10.392 -49.327  37.338  1.00  0.00           O  
ATOM   4026  N   PRO   255      -8.173 -49.472  37.551  1.00  0.00           N  
ATOM   4027  CD  PRO   255      -7.916 -49.263  36.137  1.00  0.00           C  
ATOM   4028  HD2 PRO   255      -7.596 -48.232  35.978  1.00  0.00           H  
ATOM   4029  HD3 PRO   255      -8.780 -49.484  35.508  1.00  0.00           H  
ATOM   4030  CG  PRO   255      -6.779 -50.227  35.830  1.00  0.00           C  
ATOM   4031  HG2 PRO   255      -6.244 -49.956  34.923  1.00  0.00           H  
ATOM   4032  HG3 PRO   255      -7.165 -51.245  35.761  1.00  0.00           H  
ATOM   4033  CB  PRO   255      -5.903 -50.079  37.072  1.00  0.00           C  
ATOM   4034  HB2 PRO   255      -5.174 -49.285  36.897  1.00  0.00           H  
ATOM   4035  HB3 PRO   255      -5.387 -51.012  37.300  1.00  0.00           H  
ATOM   4036  CA  PRO   255      -6.875 -49.684  38.202  1.00  0.00           C  
ATOM   4037  HA  PRO   255      -6.943 -50.512  38.906  1.00  0.00           H  
ATOM   4038  C   PRO   255      -6.350 -48.433  38.931  1.00  0.00           C  
ATOM   4039  O   PRO   255      -6.846 -47.324  38.776  1.00  0.00           O  
ATOM   4040  N   ASP   256      -5.289 -48.598  39.716  1.00  0.00           N  
ATOM   4041  H   ASP   256      -4.812 -49.494  39.689  1.00  0.00           H  
ATOM   4042  CA  ASP   256      -4.688 -47.576  40.583  1.00  0.00           C  
ATOM   4043  HA  ASP   256      -5.383 -47.384  41.399  1.00  0.00           H  
ATOM   4044  CB  ASP   256      -3.369 -48.082  41.222  1.00  0.00           C  
ATOM   4045  HB2 ASP   256      -2.725 -47.229  41.443  1.00  0.00           H  
ATOM   4046  HB3 ASP   256      -3.630 -48.530  42.181  1.00  0.00           H  
ATOM   4047  CG  ASP   256      -2.558 -49.143  40.456  1.00  0.00           C  
ATOM   4048  OD1 ASP   256      -1.309 -49.108  40.503  1.00  0.00           O  
ATOM   4049  OD2 ASP   256      -3.129 -50.148  39.970  1.00  0.00           O  
ATOM   4050  C   ASP   256      -4.460 -46.214  39.901  1.00  0.00           C  
ATOM   4051  O   ASP   256      -4.941 -45.195  40.403  1.00  0.00           O  
ATOM   4052  N   SER   257      -3.776 -46.188  38.752  1.00  0.00           N  
ATOM   4053  H   SER   257      -3.534 -47.063  38.310  1.00  0.00           H  
ATOM   4054  CA  SER   257      -3.231 -44.964  38.142  1.00  0.00           C  
ATOM   4055  HA  SER   257      -2.572 -44.494  38.871  1.00  0.00           H  
ATOM   4056  CB  SER   257      -2.379 -45.331  36.921  1.00  0.00           C  
ATOM   4057  HB2 SER   257      -1.953 -44.426  36.488  1.00  0.00           H  
ATOM   4058  HB3 SER   257      -1.563 -45.987  37.227  1.00  0.00           H  
ATOM   4059  OG  SER   257      -3.164 -45.985  35.951  1.00  0.00           O  
ATOM   4060  HG  SER   257      -2.888 -45.630  35.066  1.00  0.00           H  
ATOM   4061  C   SER   257      -4.272 -43.908  37.746  1.00  0.00           C  
ATOM   4062  O   SER   257      -3.910 -42.738  37.618  1.00  0.00           O  
ATOM   4063  N   GLU   258      -5.553 -44.264  37.603  1.00  0.00           N  
ATOM   4064  H   GLU   258      -5.763 -45.253  37.656  1.00  0.00           H  
ATOM   4065  CA  GLU   258      -6.656 -43.313  37.376  1.00  0.00           C  
ATOM   4066  HA  GLU   258      -6.312 -42.329  37.678  1.00  0.00           H  
ATOM   4067  CB  GLU   258      -7.025 -43.241  35.881  1.00  0.00           C  
ATOM   4068  HB2 GLU   258      -7.322 -44.238  35.553  1.00  0.00           H  
ATOM   4069  HB3 GLU   258      -7.884 -42.581  35.747  1.00  0.00           H  
ATOM   4070  CG  GLU   258      -5.904 -42.742  34.955  1.00  0.00           C  
ATOM   4071  HG2 GLU   258      -4.998 -43.328  35.105  1.00  0.00           H  
ATOM   4072  HG3 GLU   258      -6.229 -42.930  33.931  1.00  0.00           H  
ATOM   4073  CD  GLU   258      -5.578 -41.245  35.080  1.00  0.00           C  
ATOM   4074  OE1 GLU   258      -5.806 -40.606  36.138  1.00  0.00           O  
ATOM   4075  OE2 GLU   258      -5.086 -40.676  34.070  1.00  0.00           O  
ATOM   4076  C   GLU   258      -7.892 -43.558  38.262  1.00  0.00           C  
ATOM   4077  O   GLU   258      -8.925 -42.903  38.085  1.00  0.00           O  
ATOM   4078  N   TYR   259      -7.806 -44.468  39.239  1.00  0.00           N  
ATOM   4079  H   TYR   259      -6.958 -45.020  39.311  1.00  0.00           H  
ATOM   4080  CA  TYR   259      -8.931 -44.814  40.117  1.00  0.00           C  
ATOM   4081  HA  TYR   259      -9.687 -44.056  39.982  1.00  0.00           H  
ATOM   4082  CB  TYR   259      -9.621 -46.130  39.694  1.00  0.00           C  
ATOM   4083  HB2 TYR   259      -8.939 -46.960  39.794  1.00  0.00           H  
ATOM   4084  HB3 TYR   259     -10.427 -46.304  40.404  1.00  0.00           H  
ATOM   4085  CG  TYR   259     -10.228 -46.178  38.296  1.00  0.00           C  
ATOM   4086  CD1 TYR   259      -9.435 -46.035  37.136  1.00  0.00           C  
ATOM   4087  HD1 TYR   259      -8.361 -45.996  37.210  1.00  0.00           H  
ATOM   4088  CE1 TYR   259     -10.033 -45.952  35.864  1.00  0.00           C  
ATOM   4089  HE1 TYR   259      -9.426 -45.817  34.981  1.00  0.00           H  
ATOM   4090  CZ  TYR   259     -11.431 -46.075  35.743  1.00  0.00           C  
ATOM   4091  OH  TYR   259     -12.031 -45.906  34.540  1.00  0.00           O  
ATOM   4092  HH  TYR   259     -11.412 -45.533  33.891  1.00  0.00           H  
ATOM   4093  CE2 TYR   259     -12.210 -46.341  36.883  1.00  0.00           C  
ATOM   4094  HE2 TYR   259     -13.268 -46.503  36.772  1.00  0.00           H  
ATOM   4095  CD2 TYR   259     -11.610 -46.406  38.152  1.00  0.00           C  
ATOM   4096  HD2 TYR   259     -12.224 -46.643  39.011  1.00  0.00           H  
ATOM   4097  C   TYR   259      -8.615 -44.716  41.622  1.00  0.00           C  
ATOM   4098  O   TYR   259      -9.537 -44.852  42.423  1.00  0.00           O  
ATOM   4099  N   ILE   260      -7.379 -44.388  42.033  1.00  0.00           N  
ATOM   4100  H   ILE   260      -6.634 -44.337  41.345  1.00  0.00           H  
ATOM   4101  CA  ILE   260      -7.075 -43.962  43.418  1.00  0.00           C  
ATOM   4102  HA  ILE   260      -7.279 -44.799  44.082  1.00  0.00           H  
ATOM   4103  CB  ILE   260      -5.574 -43.601  43.561  1.00  0.00           C  
ATOM   4104  HB  ILE   260      -5.294 -43.040  42.671  1.00  0.00           H  
ATOM   4105  CG2 ILE   260      -5.278 -42.737  44.805  1.00  0.00           C  
ATOM   4106 HG21 ILE   260      -5.635 -43.234  45.705  1.00  0.00           H  
ATOM   4107 HG22 ILE   260      -4.207 -42.564  44.903  1.00  0.00           H  
ATOM   4108 HG23 ILE   260      -5.754 -41.763  44.710  1.00  0.00           H  
ATOM   4109  CG1 ILE   260      -4.695 -44.869  43.627  1.00  0.00           C  
ATOM   4110 HG12 ILE   260      -4.710 -45.269  44.639  1.00  0.00           H  
ATOM   4111 HG13 ILE   260      -5.105 -45.628  42.963  1.00  0.00           H  
ATOM   4112  CD1 ILE   260      -3.232 -44.636  43.224  1.00  0.00           C  
ATOM   4113 HD11 ILE   260      -2.747 -43.941  43.908  1.00  0.00           H  
ATOM   4114 HD12 ILE   260      -2.694 -45.584  43.260  1.00  0.00           H  
ATOM   4115 HD13 ILE   260      -3.180 -44.239  42.210  1.00  0.00           H  
ATOM   4116  C   ILE   260      -8.009 -42.799  43.817  1.00  0.00           C  
ATOM   4117  O   ILE   260      -7.956 -41.717  43.236  1.00  0.00           O  
ATOM   4118  N   THR   261      -8.894 -43.046  44.790  1.00  0.00           N  
ATOM   4119  H   THR   261      -8.822 -43.966  45.215  1.00  0.00           H  
ATOM   4120  CA  THR   261     -10.146 -42.314  45.087  1.00  0.00           C  
ATOM   4121  HA  THR   261     -10.685 -42.917  45.816  1.00  0.00           H  
ATOM   4122  CB  THR   261      -9.899 -40.956  45.764  1.00  0.00           C  
ATOM   4123  HB  THR   261      -9.391 -40.286  45.070  1.00  0.00           H  
ATOM   4124  CG2 THR   261     -11.192 -40.293  46.235  1.00  0.00           C  
ATOM   4125 HG21 THR   261     -11.731 -40.964  46.905  1.00  0.00           H  
ATOM   4126 HG22 THR   261     -10.950 -39.373  46.767  1.00  0.00           H  
ATOM   4127 HG23 THR   261     -11.822 -40.045  45.381  1.00  0.00           H  
ATOM   4128  OG1 THR   261      -9.098 -41.133  46.908  1.00  0.00           O  
ATOM   4129  HG1 THR   261      -8.207 -41.295  46.582  1.00  0.00           H  
ATOM   4130  C   THR   261     -11.079 -42.202  43.871  1.00  0.00           C  
ATOM   4131  O   THR   261     -12.133 -42.837  43.857  1.00  0.00           O  
ATOM   4132  N   ARG   262     -10.681 -41.387  42.887  1.00  0.00           N  
ATOM   4133  H   ARG   262      -9.848 -40.854  43.122  1.00  0.00           H  
ATOM   4134  CA  ARG   262     -10.859 -41.486  41.425  1.00  0.00           C  
ATOM   4135  HA  ARG   262     -10.439 -42.434  41.105  1.00  0.00           H  
ATOM   4136  CB  ARG   262     -12.331 -41.371  40.953  1.00  0.00           C  
ATOM   4137  HB2 ARG   262     -12.910 -40.836  41.707  1.00  0.00           H  
ATOM   4138  HB3 ARG   262     -12.372 -40.781  40.035  1.00  0.00           H  
ATOM   4139  CG  ARG   262     -13.012 -42.724  40.656  1.00  0.00           C  
ATOM   4140  HG2 ARG   262     -12.946 -43.348  41.545  1.00  0.00           H  
ATOM   4141  HG3 ARG   262     -14.072 -42.554  40.461  1.00  0.00           H  
ATOM   4142  CD  ARG   262     -12.400 -43.513  39.483  1.00  0.00           C  
ATOM   4143  HD2 ARG   262     -11.375 -43.197  39.321  1.00  0.00           H  
ATOM   4144  HD3 ARG   262     -12.391 -44.563  39.773  1.00  0.00           H  
ATOM   4145  NE  ARG   262     -13.153 -43.391  38.219  1.00  0.00           N  
ATOM   4146  HE  ARG   262     -14.067 -43.826  38.165  1.00  0.00           H  
ATOM   4147  CZ  ARG   262     -12.728 -42.887  37.074  1.00  0.00           C  
ATOM   4148  NH1 ARG   262     -11.516 -42.490  36.822  1.00  0.00           N  
ATOM   4149 HH11 ARG   262     -10.740 -42.788  37.397  1.00  0.00           H  
ATOM   4150 HH12 ARG   262     -11.359 -42.125  35.886  1.00  0.00           H  
ATOM   4151  NH2 ARG   262     -13.550 -42.744  36.092  1.00  0.00           N  
ATOM   4152 HH21 ARG   262     -14.433 -43.261  36.135  1.00  0.00           H  
ATOM   4153 HH22 ARG   262     -13.184 -42.338  35.237  1.00  0.00           H  
ATOM   4154  C   ARG   262     -10.006 -40.368  40.805  1.00  0.00           C  
ATOM   4155  O   ARG   262      -9.974 -39.267  41.349  1.00  0.00           O  
ATOM   4156  N   ILE   263      -9.382 -40.643  39.656  1.00  0.00           N  
ATOM   4157  H   ILE   263      -9.499 -41.575  39.281  1.00  0.00           H  
ATOM   4158  CA  ILE   263      -8.448 -39.781  38.907  1.00  0.00           C  
ATOM   4159  HA  ILE   263      -8.182 -40.331  38.003  1.00  0.00           H  
ATOM   4160  CB  ILE   263      -9.135 -38.470  38.438  1.00  0.00           C  
ATOM   4161  HB  ILE   263      -9.286 -37.836  39.313  1.00  0.00           H  
ATOM   4162  CG2 ILE   263      -8.211 -37.705  37.481  1.00  0.00           C  
ATOM   4163 HG21 ILE   263      -7.920 -38.355  36.657  1.00  0.00           H  
ATOM   4164 HG22 ILE   263      -8.728 -36.826  37.094  1.00  0.00           H  
ATOM   4165 HG23 ILE   263      -7.321 -37.380  38.007  1.00  0.00           H  
ATOM   4166  CG1 ILE   263     -10.524 -38.660  37.783  1.00  0.00           C  
ATOM   4167 HG12 ILE   263     -11.179 -39.210  38.456  1.00  0.00           H  
ATOM   4168 HG13 ILE   263     -10.977 -37.677  37.645  1.00  0.00           H  
ATOM   4169  CD1 ILE   263     -10.514 -39.366  36.424  1.00  0.00           C  
ATOM   4170 HD11 ILE   263      -9.937 -40.289  36.474  1.00  0.00           H  
ATOM   4171 HD12 ILE   263     -11.539 -39.595  36.136  1.00  0.00           H  
ATOM   4172 HD13 ILE   263     -10.085 -38.708  35.671  1.00  0.00           H  
ATOM   4173  C   ILE   263      -7.127 -39.516  39.659  1.00  0.00           C  
ATOM   4174  O   ILE   263      -7.114 -38.845  40.689  1.00  0.00           O  
ATOM   4175  N   VAL   264      -5.985 -39.957  39.108  1.00  0.00           N  
ATOM   4176  H   VAL   264      -6.029 -40.419  38.202  1.00  0.00           H  
ATOM   4177  CA  VAL   264      -4.654 -39.720  39.716  1.00  0.00           C  
ATOM   4178  HA  VAL   264      -4.747 -38.858  40.370  1.00  0.00           H  
ATOM   4179  CB  VAL   264      -4.187 -40.898  40.614  1.00  0.00           C  
ATOM   4180  HB  VAL   264      -4.778 -41.787  40.389  1.00  0.00           H  
ATOM   4181  CG1 VAL   264      -2.701 -41.280  40.509  1.00  0.00           C  
ATOM   4182 HG11 VAL   264      -2.063 -40.431  40.748  1.00  0.00           H  
ATOM   4183 HG12 VAL   264      -2.476 -42.092  41.203  1.00  0.00           H  
ATOM   4184 HG13 VAL   264      -2.467 -41.637  39.508  1.00  0.00           H  
ATOM   4185  CG2 VAL   264      -4.419 -40.501  42.078  1.00  0.00           C  
ATOM   4186 HG21 VAL   264      -5.490 -40.421  42.269  1.00  0.00           H  
ATOM   4187 HG22 VAL   264      -3.994 -41.249  42.742  1.00  0.00           H  
ATOM   4188 HG23 VAL   264      -3.936 -39.548  42.292  1.00  0.00           H  
ATOM   4189  C   VAL   264      -3.602 -39.286  38.706  1.00  0.00           C  
ATOM   4190  O   VAL   264      -2.929 -38.290  38.945  1.00  0.00           O  
ATOM   4191  N   SER   265      -3.486 -39.930  37.551  1.00  0.00           N  
ATOM   4192  H   SER   265      -4.086 -40.733  37.369  1.00  0.00           H  
ATOM   4193  CA  SER   265      -2.496 -39.561  36.534  1.00  0.00           C  
ATOM   4194  HA  SER   265      -1.605 -39.194  37.046  1.00  0.00           H  
ATOM   4195  CB  SER   265      -2.044 -40.795  35.753  1.00  0.00           C  
ATOM   4196  HB2 SER   265      -2.876 -41.223  35.199  1.00  0.00           H  
ATOM   4197  HB3 SER   265      -1.248 -40.512  35.063  1.00  0.00           H  
ATOM   4198  OG  SER   265      -1.545 -41.762  36.648  1.00  0.00           O  
ATOM   4199  HG  SER   265      -2.318 -42.181  37.069  1.00  0.00           H  
ATOM   4200  C   SER   265      -2.975 -38.415  35.629  1.00  0.00           C  
ATOM   4201  O   SER   265      -2.140 -37.676  35.104  1.00  0.00           O  
ATOM   4202  N   ARG   266      -4.293 -38.169  35.495  1.00  0.00           N  
ATOM   4203  H   ARG   266      -4.942 -38.905  35.787  1.00  0.00           H  
ATOM   4204  CA  ARG   266      -4.804 -36.845  35.054  1.00  0.00           C  
ATOM   4205  HA  ARG   266      -4.170 -36.491  34.240  1.00  0.00           H  
ATOM   4206  CB  ARG   266      -6.263 -36.846  34.533  1.00  0.00           C  
ATOM   4207  HB2 ARG   266      -6.936 -36.592  35.350  1.00  0.00           H  
ATOM   4208  HB3 ARG   266      -6.352 -36.050  33.792  1.00  0.00           H  
ATOM   4209  CG  ARG   266      -6.762 -38.151  33.908  1.00  0.00           C  
ATOM   4210  HG2 ARG   266      -6.054 -38.477  33.146  1.00  0.00           H  
ATOM   4211  HG3 ARG   266      -6.821 -38.885  34.703  1.00  0.00           H  
ATOM   4212  CD  ARG   266      -8.159 -38.042  33.281  1.00  0.00           C  
ATOM   4213  HD2 ARG   266      -8.739 -37.307  33.842  1.00  0.00           H  
ATOM   4214  HD3 ARG   266      -8.068 -37.686  32.253  1.00  0.00           H  
ATOM   4215  NE  ARG   266      -8.917 -39.311  33.305  1.00  0.00           N  
ATOM   4216  HE  ARG   266      -9.921 -39.245  33.495  1.00  0.00           H  
ATOM   4217  CZ  ARG   266      -8.561 -40.522  32.918  1.00  0.00           C  
ATOM   4218  NH1 ARG   266      -7.382 -40.825  32.471  1.00  0.00           N  
ATOM   4219 HH11 ARG   266      -6.581 -40.312  32.806  1.00  0.00           H  
ATOM   4220 HH12 ARG   266      -7.262 -41.777  32.139  1.00  0.00           H  
ATOM   4221  NH2 ARG   266      -9.401 -41.505  32.987  1.00  0.00           N  
ATOM   4222 HH21 ARG   266     -10.321 -41.355  33.401  1.00  0.00           H  
ATOM   4223 HH22 ARG   266      -9.121 -42.429  32.682  1.00  0.00           H  
ATOM   4224  C   ARG   266      -4.679 -35.814  36.178  1.00  0.00           C  
ATOM   4225  O   ARG   266      -4.369 -34.654  35.914  1.00  0.00           O  
ATOM   4226  N   CYS   267      -4.903 -36.237  37.429  1.00  0.00           N  
ATOM   4227  H   CYS   267      -5.113 -37.212  37.569  1.00  0.00           H  
ATOM   4228  CA  CYS   267      -4.831 -35.355  38.598  1.00  0.00           C  
ATOM   4229  HA  CYS   267      -5.503 -34.513  38.431  1.00  0.00           H  
ATOM   4230  CB  CYS   267      -5.292 -36.086  39.866  1.00  0.00           C  
ATOM   4231  HB2 CYS   267      -6.195 -36.663  39.680  1.00  0.00           H  
ATOM   4232  HB3 CYS   267      -4.502 -36.748  40.221  1.00  0.00           H  
ATOM   4233  SG  CYS   267      -5.648 -34.863  41.155  1.00  0.00           S  
ATOM   4234  HG  CYS   267      -5.909 -35.749  42.124  1.00  0.00           H  
ATOM   4235  C   CYS   267      -3.419 -34.786  38.776  1.00  0.00           C  
ATOM   4236  O   CYS   267      -3.291 -33.592  39.021  1.00  0.00           O  
ATOM   4237  N   LEU   268      -2.387 -35.602  38.543  1.00  0.00           N  
ATOM   4238  H   LEU   268      -2.596 -36.590  38.457  1.00  0.00           H  
ATOM   4239  CA  LEU   268      -0.975 -35.235  38.512  1.00  0.00           C  
ATOM   4240  HA  LEU   268      -0.666 -34.954  39.518  1.00  0.00           H  
ATOM   4241  CB  LEU   268      -0.160 -36.470  38.068  1.00  0.00           C  
ATOM   4242  HB2 LEU   268      -0.169 -37.199  38.879  1.00  0.00           H  
ATOM   4243  HB3 LEU   268      -0.660 -36.926  37.214  1.00  0.00           H  
ATOM   4244  CG  LEU   268       1.299 -36.193  37.650  1.00  0.00           C  
ATOM   4245  HG  LEU   268       1.313 -35.562  36.763  1.00  0.00           H  
ATOM   4246  CD1 LEU   268       2.088 -35.497  38.756  1.00  0.00           C  
ATOM   4247 HD11 LEU   268       1.952 -36.039  39.687  1.00  0.00           H  
ATOM   4248 HD12 LEU   268       3.146 -35.460  38.497  1.00  0.00           H  
ATOM   4249 HD13 LEU   268       1.733 -34.476  38.891  1.00  0.00           H  
ATOM   4250  CD2 LEU   268       1.992 -37.504  37.282  1.00  0.00           C  
ATOM   4251 HD21 LEU   268       1.386 -38.051  36.558  1.00  0.00           H  
ATOM   4252 HD22 LEU   268       2.949 -37.278  36.818  1.00  0.00           H  
ATOM   4253 HD23 LEU   268       2.132 -38.121  38.171  1.00  0.00           H  
ATOM   4254  C   LEU   268      -0.726 -34.020  37.621  1.00  0.00           C  
ATOM   4255  O   LEU   268      -0.366 -32.963  38.128  1.00  0.00           O  
ATOM   4256  N   ILE   269      -0.936 -34.150  36.308  1.00  0.00           N  
ATOM   4257  H   ILE   269      -1.253 -35.039  35.948  1.00  0.00           H  
ATOM   4258  CA  ILE   269      -0.640 -33.058  35.371  1.00  0.00           C  
ATOM   4259  HA  ILE   269       0.383 -32.728  35.560  1.00  0.00           H  
ATOM   4260  CB  ILE   269      -0.698 -33.529  33.899  1.00  0.00           C  
ATOM   4261  HB  ILE   269      -0.525 -32.652  33.271  1.00  0.00           H  
ATOM   4262  CG2 ILE   269       0.463 -34.509  33.646  1.00  0.00           C  
ATOM   4263 HG21 ILE   269       0.299 -35.444  34.181  1.00  0.00           H  
ATOM   4264 HG22 ILE   269       0.561 -34.705  32.578  1.00  0.00           H  
ATOM   4265 HG23 ILE   269       1.402 -34.067  33.983  1.00  0.00           H  
ATOM   4266  CG1 ILE   269      -2.062 -34.139  33.496  1.00  0.00           C  
ATOM   4267 HG12 ILE   269      -2.266 -35.015  34.111  1.00  0.00           H  
ATOM   4268 HG13 ILE   269      -2.847 -33.405  33.673  1.00  0.00           H  
ATOM   4269  CD1 ILE   269      -2.156 -34.554  32.023  1.00  0.00           C  
ATOM   4270 HD11 ILE   269      -1.498 -35.399  31.821  1.00  0.00           H  
ATOM   4271 HD12 ILE   269      -3.180 -34.855  31.800  1.00  0.00           H  
ATOM   4272 HD13 ILE   269      -1.885 -33.715  31.381  1.00  0.00           H  
ATOM   4273  C   ILE   269      -1.519 -31.836  35.664  1.00  0.00           C  
ATOM   4274  O   ILE   269      -1.001 -30.727  35.765  1.00  0.00           O  
ATOM   4275  N   ASN   270      -2.813 -32.034  35.938  1.00  0.00           N  
ATOM   4276  H   ASN   270      -3.182 -32.977  35.895  1.00  0.00           H  
ATOM   4277  CA  ASN   270      -3.722 -30.944  36.283  1.00  0.00           C  
ATOM   4278  HA  ASN   270      -3.733 -30.235  35.452  1.00  0.00           H  
ATOM   4279  CB  ASN   270      -5.130 -31.535  36.461  1.00  0.00           C  
ATOM   4280  HB2 ASN   270      -5.466 -31.975  35.522  1.00  0.00           H  
ATOM   4281  HB3 ASN   270      -5.099 -32.321  37.215  1.00  0.00           H  
ATOM   4282  CG  ASN   270      -6.133 -30.478  36.879  1.00  0.00           C  
ATOM   4283  OD1 ASN   270      -6.326 -29.479  36.205  1.00  0.00           O  
ATOM   4284  ND2 ASN   270      -6.764 -30.629  38.019  1.00  0.00           N  
ATOM   4285 HD21 ASN   270      -6.574 -31.418  38.612  1.00  0.00           H  
ATOM   4286 HD22 ASN   270      -7.418 -29.912  38.278  1.00  0.00           H  
ATOM   4287  C   ASN   270      -3.280 -30.174  37.544  1.00  0.00           C  
ATOM   4288  O   ASN   270      -3.351 -28.944  37.566  1.00  0.00           O  
ATOM   4289  N   SER   271      -2.840 -30.888  38.580  1.00  0.00           N  
ATOM   4290  H   SER   271      -2.788 -31.897  38.484  1.00  0.00           H  
ATOM   4291  CA  SER   271      -2.440 -30.316  39.867  1.00  0.00           C  
ATOM   4292  HA  SER   271      -3.148 -29.536  40.146  1.00  0.00           H  
ATOM   4293  CB  SER   271      -2.439 -31.365  40.979  1.00  0.00           C  
ATOM   4294  HB2 SER   271      -1.715 -32.146  40.744  1.00  0.00           H  
ATOM   4295  HB3 SER   271      -2.159 -30.892  41.922  1.00  0.00           H  
ATOM   4296  OG  SER   271      -3.720 -31.941  41.109  1.00  0.00           O  
ATOM   4297  HG  SER   271      -3.757 -32.657  40.449  1.00  0.00           H  
ATOM   4298  C   SER   271      -1.057 -29.691  39.808  1.00  0.00           C  
ATOM   4299  O   SER   271      -0.897 -28.584  40.302  1.00  0.00           O  
ATOM   4300  N   GLN   272      -0.063 -30.332  39.191  1.00  0.00           N  
ATOM   4301  H   GLN   272      -0.235 -31.263  38.821  1.00  0.00           H  
ATOM   4302  CA  GLN   272       1.318 -29.840  39.220  1.00  0.00           C  
ATOM   4303  HA  GLN   272       1.511 -29.453  40.220  1.00  0.00           H  
ATOM   4304  CB  GLN   272       2.309 -30.997  38.987  1.00  0.00           C  
ATOM   4305  HB2 GLN   272       1.830 -31.804  38.436  1.00  0.00           H  
ATOM   4306  HB3 GLN   272       3.125 -30.632  38.361  1.00  0.00           H  
ATOM   4307  CG  GLN   272       2.948 -31.562  40.279  1.00  0.00           C  
ATOM   4308  HG2 GLN   272       3.574 -32.410  39.998  1.00  0.00           H  
ATOM   4309  HG3 GLN   272       3.609 -30.798  40.688  1.00  0.00           H  
ATOM   4310  CD  GLN   272       2.019 -32.019  41.416  1.00  0.00           C  
ATOM   4311  OE1 GLN   272       0.807 -31.889  41.412  1.00  0.00           O  
ATOM   4312  NE2 GLN   272       2.571 -32.556  42.480  1.00  0.00           N  
ATOM   4313 HE21 GLN   272       3.558 -32.715  42.535  1.00  0.00           H  
ATOM   4314 HE22 GLN   272       1.945 -32.789  43.257  1.00  0.00           H  
ATOM   4315  C   GLN   272       1.515 -28.643  38.275  1.00  0.00           C  
ATOM   4316  O   GLN   272       2.247 -27.723  38.636  1.00  0.00           O  
ATOM   4317  N   GLU   273       0.754 -28.547  37.174  1.00  0.00           N  
ATOM   4318  H   GLU   273       0.195 -29.347  36.890  1.00  0.00           H  
ATOM   4319  CA  GLU   273       0.558 -27.278  36.443  1.00  0.00           C  
ATOM   4320  HA  GLU   273       1.473 -26.979  35.929  1.00  0.00           H  
ATOM   4321  CB  GLU   273      -0.596 -27.419  35.436  1.00  0.00           C  
ATOM   4322  HB2 GLU   273      -1.414 -27.956  35.917  1.00  0.00           H  
ATOM   4323  HB3 GLU   273      -0.959 -26.417  35.194  1.00  0.00           H  
ATOM   4324  CG  GLU   273      -0.255 -28.090  34.106  1.00  0.00           C  
ATOM   4325  HG2 GLU   273       0.566 -27.536  33.649  1.00  0.00           H  
ATOM   4326  HG3 GLU   273       0.093 -29.109  34.267  1.00  0.00           H  
ATOM   4327  CD  GLU   273      -1.473 -28.083  33.163  1.00  0.00           C  
ATOM   4328  OE1 GLU   273      -1.238 -28.061  31.934  1.00  0.00           O  
ATOM   4329  OE2 GLU   273      -2.634 -28.003  33.641  1.00  0.00           O  
ATOM   4330  C   GLU   273       0.133 -26.143  37.384  1.00  0.00           C  
ATOM   4331  O   GLU   273       0.585 -25.004  37.268  1.00  0.00           O  
ATOM   4332  N   LYS   274      -0.770 -26.448  38.319  1.00  0.00           N  
ATOM   4333  H   LYS   274      -1.059 -27.416  38.394  1.00  0.00           H  
ATOM   4334  CA  LYS   274      -1.478 -25.457  39.137  1.00  0.00           C  
ATOM   4335  HA  LYS   274      -1.360 -24.495  38.648  1.00  0.00           H  
ATOM   4336  CB  LYS   274      -2.988 -25.757  39.113  1.00  0.00           C  
ATOM   4337  HB2 LYS   274      -3.170 -26.775  39.462  1.00  0.00           H  
ATOM   4338  HB3 LYS   274      -3.517 -25.054  39.759  1.00  0.00           H  
ATOM   4339  CG  LYS   274      -3.483 -25.590  37.659  1.00  0.00           C  
ATOM   4340  HG2 LYS   274      -3.354 -24.549  37.358  1.00  0.00           H  
ATOM   4341  HG3 LYS   274      -2.856 -26.192  37.005  1.00  0.00           H  
ATOM   4342  CD  LYS   274      -4.938 -25.995  37.392  1.00  0.00           C  
ATOM   4343  HD2 LYS   274      -5.185 -26.914  37.926  1.00  0.00           H  
ATOM   4344  HD3 LYS   274      -5.598 -25.196  37.734  1.00  0.00           H  
ATOM   4345  CE  LYS   274      -5.109 -26.205  35.877  1.00  0.00           C  
ATOM   4346  HE2 LYS   274      -6.172 -26.180  35.622  1.00  0.00           H  
ATOM   4347  HE3 LYS   274      -4.610 -25.384  35.353  1.00  0.00           H  
ATOM   4348  NZ  LYS   274      -4.528 -27.502  35.454  1.00  0.00           N  
ATOM   4349  HZ1 LYS   274      -3.800 -27.797  36.097  1.00  0.00           H  
ATOM   4350  HZ2 LYS   274      -5.228 -28.239  35.471  1.00  0.00           H  
ATOM   4351  HZ3 LYS   274      -4.069 -27.486  34.536  1.00  0.00           H  
ATOM   4352  C   LYS   274      -0.843 -25.262  40.517  1.00  0.00           C  
ATOM   4353  O   LYS   274      -1.061 -24.232  41.135  1.00  0.00           O  
ATOM   4354  N   LEU   275       0.083 -26.137  40.903  1.00  0.00           N  
ATOM   4355  H   LEU   275       0.090 -27.022  40.411  1.00  0.00           H  
ATOM   4356  CA  LEU   275       1.150 -25.899  41.875  1.00  0.00           C  
ATOM   4357  HA  LEU   275       0.713 -25.446  42.765  1.00  0.00           H  
ATOM   4358  CB  LEU   275       1.770 -27.267  42.223  1.00  0.00           C  
ATOM   4359  HB2 LEU   275       0.985 -28.023  42.289  1.00  0.00           H  
ATOM   4360  HB3 LEU   275       2.434 -27.556  41.407  1.00  0.00           H  
ATOM   4361  CG  LEU   275       2.558 -27.275  43.543  1.00  0.00           C  
ATOM   4362  HG  LEU   275       3.159 -26.369  43.622  1.00  0.00           H  
ATOM   4363  CD1 LEU   275       1.600 -27.356  44.735  1.00  0.00           C  
ATOM   4364 HD11 LEU   275       1.044 -28.293  44.701  1.00  0.00           H  
ATOM   4365 HD12 LEU   275       2.154 -27.304  45.670  1.00  0.00           H  
ATOM   4366 HD13 LEU   275       0.892 -26.531  44.703  1.00  0.00           H  
ATOM   4367  CD2 LEU   275       3.496 -28.482  43.585  1.00  0.00           C  
ATOM   4368 HD21 LEU   275       4.194 -28.433  42.749  1.00  0.00           H  
ATOM   4369 HD22 LEU   275       4.070 -28.476  44.510  1.00  0.00           H  
ATOM   4370 HD23 LEU   275       2.922 -29.408  43.519  1.00  0.00           H  
ATOM   4371  C   LEU   275       2.206 -24.932  41.302  1.00  0.00           C  
ATOM   4372  O   LEU   275       2.785 -24.131  42.036  1.00  0.00           O  
ATOM   4373  N   ILE   276       2.425 -24.973  39.983  1.00  0.00           N  
ATOM   4374  H   ILE   276       2.015 -25.736  39.454  1.00  0.00           H  
ATOM   4375  CA  ILE   276       3.209 -23.980  39.234  1.00  0.00           C  
ATOM   4376  HA  ILE   276       4.041 -23.663  39.864  1.00  0.00           H  
ATOM   4377  CB  ILE   276       3.836 -24.644  37.979  1.00  0.00           C  
ATOM   4378  HB  ILE   276       3.062 -25.197  37.451  1.00  0.00           H  
ATOM   4379  CG2 ILE   276       4.434 -23.624  36.993  1.00  0.00           C  
ATOM   4380 HG21 ILE   276       5.191 -23.015  37.489  1.00  0.00           H  
ATOM   4381 HG22 ILE   276       4.885 -24.131  36.141  1.00  0.00           H  
ATOM   4382 HG23 ILE   276       3.652 -22.974  36.600  1.00  0.00           H  
ATOM   4383  CG1 ILE   276       4.928 -25.650  38.425  1.00  0.00           C  
ATOM   4384 HG12 ILE   276       5.798 -25.104  38.793  1.00  0.00           H  
ATOM   4385 HG13 ILE   276       4.551 -26.258  39.247  1.00  0.00           H  
ATOM   4386  CD1 ILE   276       5.373 -26.623  37.326  1.00  0.00           C  
ATOM   4387 HD11 ILE   276       5.896 -26.093  36.531  1.00  0.00           H  
ATOM   4388 HD12 ILE   276       6.051 -27.361  37.754  1.00  0.00           H  
ATOM   4389 HD13 ILE   276       4.506 -27.138  36.911  1.00  0.00           H  
ATOM   4390  C   ILE   276       2.392 -22.696  38.960  1.00  0.00           C  
ATOM   4391  O   ILE   276       2.987 -21.638  38.787  1.00  0.00           O  
ATOM   4392  N   ASN   277       1.052 -22.715  39.031  1.00  0.00           N  
ATOM   4393  H   ASN   277       0.601 -23.612  39.120  1.00  0.00           H  
ATOM   4394  CA  ASN   277       0.243 -21.486  39.163  1.00  0.00           C  
ATOM   4395  HA  ASN   277       0.630 -20.730  38.476  1.00  0.00           H  
ATOM   4396  CB  ASN   277      -1.251 -21.714  38.816  1.00  0.00           C  
ATOM   4397  HB2 ASN   277      -1.658 -22.535  39.393  1.00  0.00           H  
ATOM   4398  HB3 ASN   277      -1.800 -20.826  39.132  1.00  0.00           H  
ATOM   4399  CG  ASN   277      -1.602 -21.927  37.349  1.00  0.00           C  
ATOM   4400  OD1 ASN   277      -2.636 -21.478  36.879  1.00  0.00           O  
ATOM   4401  ND2 ASN   277      -0.815 -22.626  36.566  1.00  0.00           N  
ATOM   4402 HD21 ASN   277      -0.003 -23.111  36.924  1.00  0.00           H  
ATOM   4403 HD22 ASN   277      -1.084 -22.699  35.603  1.00  0.00           H  
ATOM   4404  C   ASN   277       0.385 -20.904  40.587  1.00  0.00           C  
ATOM   4405  O   ASN   277       1.004 -19.859  40.795  1.00  0.00           O  
ATOM   4406  N   SER   278      -0.136 -21.629  41.580  1.00  0.00           N  
ATOM   4407  H   SER   278      -0.622 -22.483  41.326  1.00  0.00           H  
ATOM   4408  CA  SER   278      -0.207 -21.272  42.998  1.00  0.00           C  
ATOM   4409  HA  SER   278       0.386 -20.376  43.178  1.00  0.00           H  
ATOM   4410  CB  SER   278      -1.663 -20.959  43.374  1.00  0.00           C  
ATOM   4411  HB2 SER   278      -1.730 -20.774  44.448  1.00  0.00           H  
ATOM   4412  HB3 SER   278      -1.988 -20.062  42.843  1.00  0.00           H  
ATOM   4413  OG  SER   278      -2.516 -22.033  43.027  1.00  0.00           O  
ATOM   4414  HG  SER   278      -2.121 -22.847  43.376  1.00  0.00           H  
ATOM   4415  C   SER   278       0.347 -22.415  43.855  1.00  0.00           C  
ATOM   4416  O   SER   278      -0.290 -23.452  44.045  1.00  0.00           O  
ATOM   4417  N   SER   279       1.564 -22.236  44.366  1.00  0.00           N  
ATOM   4418  H   SER   279       2.059 -21.393  44.117  1.00  0.00           H  
ATOM   4419  CA  SER   279       2.356 -23.278  45.035  1.00  0.00           C  
ATOM   4420  HA  SER   279       2.280 -24.196  44.454  1.00  0.00           H  
ATOM   4421  CB  SER   279       3.829 -22.849  45.021  1.00  0.00           C  
ATOM   4422  HB2 SER   279       3.972 -21.991  45.679  1.00  0.00           H  
ATOM   4423  HB3 SER   279       4.460 -23.665  45.365  1.00  0.00           H  
ATOM   4424  OG  SER   279       4.194 -22.481  43.702  1.00  0.00           O  
ATOM   4425  HG  SER   279       3.818 -23.140  43.086  1.00  0.00           H  
ATOM   4426  C   SER   279       1.843 -23.609  46.443  1.00  0.00           C  
ATOM   4427  O   SER   279       2.381 -23.134  47.440  1.00  0.00           O  
ATOM   4428  N   PHE   280       0.762 -24.390  46.515  1.00  0.00           N  
ATOM   4429  H   PHE   280       0.321 -24.607  45.629  1.00  0.00           H  
ATOM   4430  CA  PHE   280      -0.044 -24.654  47.716  1.00  0.00           C  
ATOM   4431  HA  PHE   280      -0.915 -25.213  47.375  1.00  0.00           H  
ATOM   4432  CB  PHE   280       0.693 -25.583  48.702  1.00  0.00           C  
ATOM   4433  HB2 PHE   280       0.903 -26.527  48.198  1.00  0.00           H  
ATOM   4434  HB3 PHE   280       1.654 -25.136  48.960  1.00  0.00           H  
ATOM   4435  CG  PHE   280      -0.062 -25.888  49.984  1.00  0.00           C  
ATOM   4436  CD1 PHE   280       0.565 -25.689  51.228  1.00  0.00           C  
ATOM   4437  HD1 PHE   280       1.577 -25.315  51.269  1.00  0.00           H  
ATOM   4438  CE1 PHE   280      -0.126 -25.948  52.424  1.00  0.00           C  
ATOM   4439  HE1 PHE   280       0.364 -25.785  53.374  1.00  0.00           H  
ATOM   4440  CZ  PHE   280      -1.459 -26.388  52.380  1.00  0.00           C  
ATOM   4441  HZ  PHE   280      -2.002 -26.568  53.295  1.00  0.00           H  
ATOM   4442  CE2 PHE   280      -2.089 -26.598  51.141  1.00  0.00           C  
ATOM   4443  HE2 PHE   280      -3.112 -26.950  51.112  1.00  0.00           H  
ATOM   4444  CD2 PHE   280      -1.390 -26.358  49.945  1.00  0.00           C  
ATOM   4445  HD2 PHE   280      -1.885 -26.524  49.000  1.00  0.00           H  
ATOM   4446  C   PHE   280      -0.635 -23.359  48.301  1.00  0.00           C  
ATOM   4447  O   PHE   280      -1.651 -22.895  47.793  1.00  0.00           O  
ATOM   4448  N   PHE   281       0.013 -22.716  49.279  1.00  0.00           N  
ATOM   4449  H   PHE   281       0.847 -23.137  49.661  1.00  0.00           H  
ATOM   4450  CA  PHE   281      -0.314 -21.333  49.666  1.00  0.00           C  
ATOM   4451  HA  PHE   281      -1.384 -21.247  49.866  1.00  0.00           H  
ATOM   4452  CB  PHE   281       0.472 -20.956  50.936  1.00  0.00           C  
ATOM   4453  HB2 PHE   281       1.417 -21.502  50.962  1.00  0.00           H  
ATOM   4454  HB3 PHE   281       0.733 -19.900  50.883  1.00  0.00           H  
ATOM   4455  CG  PHE   281      -0.261 -21.155  52.246  1.00  0.00           C  
ATOM   4456  CD1 PHE   281      -0.869 -20.057  52.884  1.00  0.00           C  
ATOM   4457  HD1 PHE   281      -0.857 -19.083  52.413  1.00  0.00           H  
ATOM   4458  CE1 PHE   281      -1.498 -20.223  54.131  1.00  0.00           C  
ATOM   4459  HE1 PHE   281      -1.980 -19.380  54.607  1.00  0.00           H  
ATOM   4460  CZ  PHE   281      -1.523 -21.489  54.743  1.00  0.00           C  
ATOM   4461  HZ  PHE   281      -2.027 -21.622  55.691  1.00  0.00           H  
ATOM   4462  CE2 PHE   281      -0.912 -22.585  54.110  1.00  0.00           C  
ATOM   4463  HE2 PHE   281      -0.936 -23.563  54.569  1.00  0.00           H  
ATOM   4464  CD2 PHE   281      -0.284 -22.416  52.864  1.00  0.00           C  
ATOM   4465  HD2 PHE   281       0.196 -23.254  52.383  1.00  0.00           H  
ATOM   4466  C   PHE   281       0.027 -20.304  48.571  1.00  0.00           C  
ATOM   4467  O   PHE   281      -0.462 -19.178  48.626  1.00  0.00           O  
ATOM   4468  N   ALA   282       0.938 -20.648  47.651  1.00  0.00           N  
ATOM   4469  H   ALA   282       1.266 -21.604  47.711  1.00  0.00           H  
ATOM   4470  CA  ALA   282       1.821 -19.742  46.902  1.00  0.00           C  
ATOM   4471  HA  ALA   282       2.483 -20.372  46.310  1.00  0.00           H  
ATOM   4472  CB  ALA   282       1.024 -18.883  45.909  1.00  0.00           C  
ATOM   4473  HB1 ALA   282       0.437 -18.133  46.441  1.00  0.00           H  
ATOM   4474  HB2 ALA   282       1.713 -18.373  45.235  1.00  0.00           H  
ATOM   4475  HB3 ALA   282       0.349 -19.512  45.332  1.00  0.00           H  
ATOM   4476  C   ALA   282       2.748 -18.929  47.825  1.00  0.00           C  
ATOM   4477  O   ALA   282       3.966 -18.981  47.672  1.00  0.00           O  
ATOM   4478  N   GLU   283       2.189 -18.263  48.836  1.00  0.00           N  
ATOM   4479  H   GLU   283       1.174 -18.266  48.878  1.00  0.00           H  
ATOM   4480  CA  GLU   283       2.904 -17.651  49.955  1.00  0.00           C  
ATOM   4481  HA  GLU   283       3.656 -16.972  49.547  1.00  0.00           H  
ATOM   4482  CB  GLU   283       1.904 -16.806  50.772  1.00  0.00           C  
ATOM   4483  HB2 GLU   283       1.295 -16.240  50.065  1.00  0.00           H  
ATOM   4484  HB3 GLU   283       1.228 -17.452  51.334  1.00  0.00           H  
ATOM   4485  CG  GLU   283       2.549 -15.779  51.714  1.00  0.00           C  
ATOM   4486  HG2 GLU   283       3.338 -15.249  51.176  1.00  0.00           H  
ATOM   4487  HG3 GLU   283       1.789 -15.040  51.978  1.00  0.00           H  
ATOM   4488  CD  GLU   283       3.112 -16.376  53.007  1.00  0.00           C  
ATOM   4489  OE1 GLU   283       4.305 -16.751  53.014  1.00  0.00           O  
ATOM   4490  OE2 GLU   283       2.395 -16.358  54.042  1.00  0.00           O  
ATOM   4491  C   GLU   283       3.634 -18.719  50.794  1.00  0.00           C  
ATOM   4492  O   GLU   283       3.111 -19.236  51.780  1.00  0.00           O  
ATOM   4493  N   GLY   284       4.842 -19.084  50.366  1.00  0.00           N  
ATOM   4494  H   GLY   284       5.081 -18.815  49.417  1.00  0.00           H  
ATOM   4495  CA  GLY   284       5.897 -19.657  51.212  1.00  0.00           C  
ATOM   4496  HA2 GLY   284       5.478 -20.023  52.146  1.00  0.00           H  
ATOM   4497  HA3 GLY   284       6.348 -20.498  50.690  1.00  0.00           H  
ATOM   4498  C   GLY   284       7.010 -18.646  51.532  1.00  0.00           C  
ATOM   4499  O   GLY   284       7.934 -18.956  52.285  1.00  0.00           O  
ATOM   4500  N   ASN   285       6.943 -17.458  50.923  1.00  0.00           N  
ATOM   4501  H   ASN   285       6.100 -17.243  50.407  1.00  0.00           H  
ATOM   4502  CA  ASN   285       7.975 -16.427  50.921  1.00  0.00           C  
ATOM   4503  HA  ASN   285       8.926 -16.899  51.157  1.00  0.00           H  
ATOM   4504  CB  ASN   285       8.096 -15.839  49.494  1.00  0.00           C  
ATOM   4505  HB2 ASN   285       8.891 -15.097  49.488  1.00  0.00           H  
ATOM   4506  HB3 ASN   285       8.386 -16.631  48.803  1.00  0.00           H  
ATOM   4507  CG  ASN   285       6.834 -15.185  48.943  1.00  0.00           C  
ATOM   4508  OD1 ASN   285       5.733 -15.372  49.440  1.00  0.00           O  
ATOM   4509  ND2 ASN   285       6.943 -14.411  47.890  1.00  0.00           N  
ATOM   4510 HD21 ASN   285       7.806 -14.336  47.357  1.00  0.00           H  
ATOM   4511 HD22 ASN   285       6.105 -13.972  47.556  1.00  0.00           H  
ATOM   4512  C   ASN   285       7.755 -15.357  52.007  1.00  0.00           C  
ATOM   4513  O   ASN   285       8.699 -15.017  52.717  1.00  0.00           O  
ATOM   4514  N   ASP   286       6.539 -14.851  52.218  1.00  0.00           N  
ATOM   4515  H   ASP   286       5.765 -15.169  51.643  1.00  0.00           H  
ATOM   4516  CA  ASP   286       6.288 -13.848  53.264  1.00  0.00           C  
ATOM   4517  HA  ASP   286       7.070 -13.102  53.170  1.00  0.00           H  
ATOM   4518  CB  ASP   286       4.964 -13.117  53.007  1.00  0.00           C  
ATOM   4519  HB2 ASP   286       4.936 -12.797  51.963  1.00  0.00           H  
ATOM   4520  HB3 ASP   286       4.141 -13.809  53.167  1.00  0.00           H  
ATOM   4521  CG  ASP   286       4.781 -11.872  53.889  1.00  0.00           C  
ATOM   4522  OD1 ASP   286       3.613 -11.576  54.233  1.00  0.00           O  
ATOM   4523  OD2 ASP   286       5.790 -11.265  54.297  1.00  0.00           O  
ATOM   4524  C   ASP   286       6.409 -14.448  54.686  1.00  0.00           C  
ATOM   4525  O   ASP   286       6.930 -13.812  55.601  1.00  0.00           O  
ATOM   4526  N   LYS   287       6.122 -15.747  54.862  1.00  0.00           N  
ATOM   4527  H   LYS   287       5.630 -16.212  54.093  1.00  0.00           H  
ATOM   4528  CA  LYS   287       6.504 -16.555  56.046  1.00  0.00           C  
ATOM   4529  HA  LYS   287       5.955 -16.200  56.914  1.00  0.00           H  
ATOM   4530  CB  LYS   287       6.144 -18.030  55.777  1.00  0.00           C  
ATOM   4531  HB2 LYS   287       6.515 -18.300  54.786  1.00  0.00           H  
ATOM   4532  HB3 LYS   287       6.640 -18.670  56.507  1.00  0.00           H  
ATOM   4533  CG  LYS   287       4.635 -18.307  55.871  1.00  0.00           C  
ATOM   4534  HG2 LYS   287       4.360 -18.483  56.912  1.00  0.00           H  
ATOM   4535  HG3 LYS   287       4.091 -17.439  55.521  1.00  0.00           H  
ATOM   4536  CD  LYS   287       4.232 -19.508  55.011  1.00  0.00           C  
ATOM   4537  HD2 LYS   287       4.591 -19.335  53.998  1.00  0.00           H  
ATOM   4538  HD3 LYS   287       4.697 -20.414  55.401  1.00  0.00           H  
ATOM   4539  CE  LYS   287       2.709 -19.677  54.956  1.00  0.00           C  
ATOM   4540  HE2 LYS   287       2.339 -19.950  55.945  1.00  0.00           H  
ATOM   4541  HE3 LYS   287       2.268 -18.718  54.659  1.00  0.00           H  
ATOM   4542  NZ  LYS   287       2.338 -20.709  53.963  1.00  0.00           N  
ATOM   4543  HZ1 LYS   287       2.853 -21.586  54.094  1.00  0.00           H  
ATOM   4544  HZ2 LYS   287       1.351 -20.922  53.938  1.00  0.00           H  
ATOM   4545  HZ3 LYS   287       2.603 -20.386  53.034  1.00  0.00           H  
ATOM   4546  C   LYS   287       7.995 -16.446  56.408  1.00  0.00           C  
ATOM   4547  O   LYS   287       8.356 -16.729  57.555  1.00  0.00           O  
ATOM   4548  N   ALA   288       8.846 -16.057  55.458  1.00  0.00           N  
ATOM   4549  H   ALA   288       8.461 -15.862  54.542  1.00  0.00           H  
ATOM   4550  CA  ALA   288      10.254 -15.737  55.658  1.00  0.00           C  
ATOM   4551  HA  ALA   288      10.580 -16.140  56.617  1.00  0.00           H  
ATOM   4552  CB  ALA   288      11.038 -16.449  54.561  1.00  0.00           C  
ATOM   4553  HB1 ALA   288      10.732 -16.080  53.586  1.00  0.00           H  
ATOM   4554  HB2 ALA   288      12.100 -16.248  54.671  1.00  0.00           H  
ATOM   4555  HB3 ALA   288      10.851 -17.521  54.616  1.00  0.00           H  
ATOM   4556  C   ALA   288      10.544 -14.220  55.688  1.00  0.00           C  
ATOM   4557  O   ALA   288      11.329 -13.789  56.529  1.00  0.00           O  
ATOM   4558  N   LEU   289       9.891 -13.387  54.866  1.00  0.00           N  
ATOM   4559  H   LEU   289       9.273 -13.786  54.167  1.00  0.00           H  
ATOM   4560  CA  LEU   289      10.047 -11.920  54.922  1.00  0.00           C  
ATOM   4561  HA  LEU   289      11.100 -11.692  54.762  1.00  0.00           H  
ATOM   4562  CB  LEU   289       9.224 -11.272  53.795  1.00  0.00           C  
ATOM   4563  HB2 LEU   289       9.559 -11.660  52.838  1.00  0.00           H  
ATOM   4564  HB3 LEU   289       8.194 -11.574  53.936  1.00  0.00           H  
ATOM   4565  CG  LEU   289       9.225  -9.732  53.746  1.00  0.00           C  
ATOM   4566  HG  LEU   289       8.786  -9.339  54.662  1.00  0.00           H  
ATOM   4567  CD1 LEU   289      10.631  -9.147  53.589  1.00  0.00           C  
ATOM   4568 HD11 LEU   289      11.083  -9.492  52.663  1.00  0.00           H  
ATOM   4569 HD12 LEU   289      10.567  -8.059  53.574  1.00  0.00           H  
ATOM   4570 HD13 LEU   289      11.244  -9.452  54.431  1.00  0.00           H  
ATOM   4571  CD2 LEU   289       8.383  -9.254  52.565  1.00  0.00           C  
ATOM   4572 HD21 LEU   289       7.363  -9.627  52.680  1.00  0.00           H  
ATOM   4573 HD22 LEU   289       8.348  -8.166  52.547  1.00  0.00           H  
ATOM   4574 HD23 LEU   289       8.792  -9.624  51.625  1.00  0.00           H  
ATOM   4575  C   LEU   289       9.664 -11.337  56.293  1.00  0.00           C  
ATOM   4576  O   LEU   289      10.369 -10.457  56.795  1.00  0.00           O  
ATOM   4577  N   ARG   290       8.631 -11.887  56.942  1.00  0.00           N  
ATOM   4578  H   ARG   290       8.062 -12.544  56.408  1.00  0.00           H  
ATOM   4579  CA  ARG   290       8.192 -11.565  58.316  1.00  0.00           C  
ATOM   4580  HA  ARG   290       7.957 -10.501  58.375  1.00  0.00           H  
ATOM   4581  CB  ARG   290       6.913 -12.372  58.626  1.00  0.00           C  
ATOM   4582  HB2 ARG   290       7.141 -13.428  58.471  1.00  0.00           H  
ATOM   4583  HB3 ARG   290       6.645 -12.240  59.676  1.00  0.00           H  
ATOM   4584  CG  ARG   290       5.686 -11.981  57.772  1.00  0.00           C  
ATOM   4585  HG2 ARG   290       5.246 -11.060  58.155  1.00  0.00           H  
ATOM   4586  HG3 ARG   290       5.997 -11.796  56.748  1.00  0.00           H  
ATOM   4587  CD  ARG   290       4.635 -13.106  57.782  1.00  0.00           C  
ATOM   4588  HD2 ARG   290       5.157 -14.057  57.675  1.00  0.00           H  
ATOM   4589  HD3 ARG   290       4.112 -13.098  58.739  1.00  0.00           H  
ATOM   4590  NE  ARG   290       3.663 -12.981  56.678  1.00  0.00           N  
ATOM   4591  HE  ARG   290       3.655 -12.107  56.149  1.00  0.00           H  
ATOM   4592  CZ  ARG   290       2.992 -13.957  56.090  1.00  0.00           C  
ATOM   4593  NH1 ARG   290       3.052 -15.198  56.461  1.00  0.00           N  
ATOM   4594 HH11 ARG   290       3.660 -15.456  57.203  1.00  0.00           H  
ATOM   4595 HH12 ARG   290       2.728 -15.865  55.754  1.00  0.00           H  
ATOM   4596  NH2 ARG   290       2.265 -13.738  55.046  1.00  0.00           N  
ATOM   4597 HH21 ARG   290       2.407 -12.832  54.590  1.00  0.00           H  
ATOM   4598 HH22 ARG   290       1.958 -14.546  54.513  1.00  0.00           H  
ATOM   4599  C   ARG   290       9.254 -11.832  59.401  1.00  0.00           C  
ATOM   4600  O   ARG   290       9.071 -11.408  60.534  1.00  0.00           O  
ATOM   4601  N   PHE   291      10.349 -12.539  59.101  1.00  0.00           N  
ATOM   4602  H   PHE   291      10.472 -12.848  58.145  1.00  0.00           H  
ATOM   4603  CA  PHE   291      11.368 -12.922  60.089  1.00  0.00           C  
ATOM   4604  HA  PHE   291      10.854 -13.379  60.936  1.00  0.00           H  
ATOM   4605  CB  PHE   291      12.285 -13.985  59.469  1.00  0.00           C  
ATOM   4606  HB2 PHE   291      11.698 -14.874  59.231  1.00  0.00           H  
ATOM   4607  HB3 PHE   291      12.680 -13.581  58.538  1.00  0.00           H  
ATOM   4608  CG  PHE   291      13.470 -14.394  60.317  1.00  0.00           C  
ATOM   4609  CD1 PHE   291      13.278 -14.940  61.601  1.00  0.00           C  
ATOM   4610  HD1 PHE   291      12.281 -15.098  61.989  1.00  0.00           H  
ATOM   4611  CE1 PHE   291      14.389 -15.280  62.391  1.00  0.00           C  
ATOM   4612  HE1 PHE   291      14.235 -15.693  63.380  1.00  0.00           H  
ATOM   4613  CZ  PHE   291      15.688 -15.087  61.888  1.00  0.00           C  
ATOM   4614  HZ  PHE   291      16.550 -15.336  62.487  1.00  0.00           H  
ATOM   4615  CE2 PHE   291      15.882 -14.567  60.599  1.00  0.00           C  
ATOM   4616  HE2 PHE   291      16.886 -14.424  60.223  1.00  0.00           H  
ATOM   4617  CD2 PHE   291      14.773 -14.216  59.815  1.00  0.00           C  
ATOM   4618  HD2 PHE   291      14.925 -13.809  58.826  1.00  0.00           H  
ATOM   4619  C   PHE   291      12.182 -11.728  60.628  1.00  0.00           C  
ATOM   4620  O   PHE   291      12.841 -11.007  59.868  1.00  0.00           O  
ATOM   4621  N   SER   292      12.203 -11.579  61.955  1.00  0.00           N  
ATOM   4622  H   SER   292      11.563 -12.156  62.486  1.00  0.00           H  
ATOM   4623  CA  SER   292      12.798 -10.484  62.746  1.00  0.00           C  
ATOM   4624  HA  SER   292      12.442  -9.541  62.333  1.00  0.00           H  
ATOM   4625  CB  SER   292      12.268 -10.586  64.189  1.00  0.00           C  
ATOM   4626  HB2 SER   292      12.719 -11.449  64.676  1.00  0.00           H  
ATOM   4627  HB3 SER   292      12.531  -9.686  64.747  1.00  0.00           H  
ATOM   4628  OG  SER   292      10.865 -10.758  64.199  1.00  0.00           O  
ATOM   4629  HG  SER   292      10.586 -10.852  65.119  1.00  0.00           H  
ATOM   4630  C   SER   292      14.340 -10.417  62.775  1.00  0.00           C  
ATOM   4631  O   SER   292      14.912  -9.917  63.740  1.00  0.00           O  
ATOM   4632  N   LYS   293      15.053 -10.950  61.767  1.00  0.00           N  
ATOM   4633  H   LYS   293      14.506 -11.303  60.991  1.00  0.00           H  
ATOM   4634  CA  LYS   293      16.524 -11.198  61.748  1.00  0.00           C  
ATOM   4635  HA  LYS   293      16.758 -11.652  60.785  1.00  0.00           H  
ATOM   4636  CB  LYS   293      17.301  -9.851  61.784  1.00  0.00           C  
ATOM   4637  HB2 LYS   293      17.353  -9.496  60.754  1.00  0.00           H  
ATOM   4638  HB3 LYS   293      16.731  -9.091  62.316  1.00  0.00           H  
ATOM   4639  CG  LYS   293      18.743  -9.830  62.344  1.00  0.00           C  
ATOM   4640  HG2 LYS   293      19.327 -10.607  61.849  1.00  0.00           H  
ATOM   4641  HG3 LYS   293      19.179  -8.873  62.054  1.00  0.00           H  
ATOM   4642  CD  LYS   293      18.932  -9.962  63.873  1.00  0.00           C  
ATOM   4643  HD2 LYS   293      18.802 -10.999  64.167  1.00  0.00           H  
ATOM   4644  HD3 LYS   293      19.965  -9.698  64.104  1.00  0.00           H  
ATOM   4645  CE  LYS   293      17.994  -9.072  64.706  1.00  0.00           C  
ATOM   4646  HE2 LYS   293      18.134  -8.031  64.406  1.00  0.00           H  
ATOM   4647  HE3 LYS   293      16.956  -9.342  64.494  1.00  0.00           H  
ATOM   4648  NZ  LYS   293      18.230  -9.204  66.165  1.00  0.00           N  
ATOM   4649  HZ1 LYS   293      19.175  -9.027  66.460  1.00  0.00           H  
ATOM   4650  HZ2 LYS   293      17.610  -8.587  66.703  1.00  0.00           H  
ATOM   4651  HZ3 LYS   293      17.902 -10.088  66.558  1.00  0.00           H  
ATOM   4652  C   LYS   293      17.003 -12.259  62.754  1.00  0.00           C  
ATOM   4653  O   LYS   293      17.942 -12.991  62.455  1.00  0.00           O  
ATOM   4654  N   ASN   294      16.349 -12.379  63.903  1.00  0.00           N  
ATOM   4655  H   ASN   294      15.638 -11.683  64.105  1.00  0.00           H  
ATOM   4656  CA  ASN   294      16.498 -13.419  64.917  1.00  0.00           C  
ATOM   4657  HA  ASN   294      16.618 -14.396  64.454  1.00  0.00           H  
ATOM   4658  CB  ASN   294      17.754 -13.103  65.747  1.00  0.00           C  
ATOM   4659  HB2 ASN   294      18.644 -13.284  65.149  1.00  0.00           H  
ATOM   4660  HB3 ASN   294      17.735 -12.058  66.040  1.00  0.00           H  
ATOM   4661  CG  ASN   294      17.834 -13.952  66.994  1.00  0.00           C  
ATOM   4662  OD1 ASN   294      17.959 -15.164  66.925  1.00  0.00           O  
ATOM   4663  ND2 ASN   294      17.696 -13.361  68.150  1.00  0.00           N  
ATOM   4664 HD21 ASN   294      17.463 -12.363  68.164  1.00  0.00           H  
ATOM   4665 HD22 ASN   294      17.380 -13.931  68.916  1.00  0.00           H  
ATOM   4666  C   ASN   294      15.213 -13.440  65.768  1.00  0.00           C  
ATOM   4667  O   ASN   294      14.576 -12.400  65.901  1.00  0.00           O  
ATOM   4668  N   ALA   295      14.833 -14.588  66.337  1.00  0.00           N  
ATOM   4669  H   ALA   295      15.384 -15.420  66.200  1.00  0.00           H  
ATOM   4670  CA  ALA   295      13.866 -14.614  67.436  1.00  0.00           C  
ATOM   4671  HA  ALA   295      13.040 -13.930  67.225  1.00  0.00           H  
ATOM   4672  CB  ALA   295      13.284 -16.028  67.550  1.00  0.00           C  
ATOM   4673  HB1 ALA   295      14.072 -16.751  67.734  1.00  0.00           H  
ATOM   4674  HB2 ALA   295      12.569 -16.066  68.370  1.00  0.00           H  
ATOM   4675  HB3 ALA   295      12.767 -16.287  66.626  1.00  0.00           H  
ATOM   4676  C   ALA   295      14.578 -14.123  68.712  1.00  0.00           C  
ATOM   4677  O   ALA   295      15.503 -14.771  69.215  1.00  0.00           O  
ATOM   4678  N   GLU   296      14.236 -12.926  69.176  1.00  0.00           N  
ATOM   4679  H   GLU   296      13.393 -12.499  68.788  1.00  0.00           H  
ATOM   4680  CA  GLU   296      14.932 -12.212  70.258  1.00  0.00           C  
ATOM   4681  HA  GLU   296      16.008 -12.336  70.149  1.00  0.00           H  
ATOM   4682  CB  GLU   296      14.600 -10.707  70.174  1.00  0.00           C  
ATOM   4683  HB2 GLU   296      13.576 -10.579  70.530  1.00  0.00           H  
ATOM   4684  HB3 GLU   296      15.250 -10.167  70.864  1.00  0.00           H  
ATOM   4685  CG  GLU   296      14.676 -10.024  68.794  1.00  0.00           C  
ATOM   4686  HG2 GLU   296      14.106 -10.592  68.058  1.00  0.00           H  
ATOM   4687  HG3 GLU   296      14.177  -9.057  68.888  1.00  0.00           H  
ATOM   4688  CD  GLU   296      16.098  -9.783  68.269  1.00  0.00           C  
ATOM   4689  OE1 GLU   296      16.454  -8.611  68.006  1.00  0.00           O  
ATOM   4690  OE2 GLU   296      16.869 -10.740  68.004  1.00  0.00           O  
ATOM   4691  C   GLU   296      14.526 -12.726  71.656  1.00  0.00           C  
ATOM   4692  O   GLU   296      15.184 -12.456  72.659  1.00  0.00           O  
ATOM   4693  N   GLU   297      13.400 -13.432  71.750  1.00  0.00           N  
ATOM   4694  H   GLU   297      12.985 -13.758  70.877  1.00  0.00           H  
ATOM   4695  CA  GLU   297      12.498 -13.382  72.904  1.00  0.00           C  
ATOM   4696  HA  GLU   297      12.666 -12.423  73.396  1.00  0.00           H  
ATOM   4697  CB  GLU   297      11.016 -13.389  72.454  1.00  0.00           C  
ATOM   4698  HB2 GLU   297      10.695 -14.414  72.291  1.00  0.00           H  
ATOM   4699  HB3 GLU   297      10.427 -13.000  73.284  1.00  0.00           H  
ATOM   4700  CG  GLU   297      10.661 -12.561  71.199  1.00  0.00           C  
ATOM   4701  HG2 GLU   297       9.573 -12.486  71.141  1.00  0.00           H  
ATOM   4702  HG3 GLU   297      11.058 -11.551  71.325  1.00  0.00           H  
ATOM   4703  CD  GLU   297      11.179 -13.173  69.883  1.00  0.00           C  
ATOM   4704  OE1 GLU   297      11.428 -12.410  68.925  1.00  0.00           O  
ATOM   4705  OE2 GLU   297      11.461 -14.393  69.868  1.00  0.00           O  
ATOM   4706  C   GLU   297      12.810 -14.464  73.954  1.00  0.00           C  
ATOM   4707  O   GLU   297      11.911 -15.110  74.490  1.00  0.00           O  
ATOM   4708  N   CYS   298      14.094 -14.683  74.255  1.00  0.00           N  
ATOM   4709  H   CYS   298      14.774 -14.098  73.776  1.00  0.00           H  
ATOM   4710  CA  CYS   298      14.574 -15.790  75.096  1.00  0.00           C  
ATOM   4711  HA  CYS   298      14.353 -16.728  74.585  1.00  0.00           H  
ATOM   4712  CB  CYS   298      16.100 -15.665  75.212  1.00  0.00           C  
ATOM   4713  HB2 CYS   298      16.543 -15.638  74.215  1.00  0.00           H  
ATOM   4714  HB3 CYS   298      16.355 -14.743  75.737  1.00  0.00           H  
ATOM   4715  SG  CYS   298      16.782 -17.079  76.123  1.00  0.00           S  
ATOM   4716  HG  CYS   298      16.509 -18.017  75.197  1.00  0.00           H  
ATOM   4717  C   CYS   298      13.879 -15.866  76.475  1.00  0.00           C  
ATOM   4718  O   CYS   298      13.473 -16.946  76.904  1.00  0.00           O  
ATOM   4719  N   SER   299      13.621 -14.734  77.140  1.00  0.00           N  
ATOM   4720  H   SER   299      14.017 -13.869  76.803  1.00  0.00           H  
ATOM   4721  CA  SER   299      12.858 -14.698  78.402  1.00  0.00           C  
ATOM   4722  HA  SER   299      13.374 -15.312  79.141  1.00  0.00           H  
ATOM   4723  CB  SER   299      12.787 -13.264  78.939  1.00  0.00           C  
ATOM   4724  HB2 SER   299      12.134 -12.665  78.303  1.00  0.00           H  
ATOM   4725  HB3 SER   299      12.381 -13.280  79.951  1.00  0.00           H  
ATOM   4726  OG  SER   299      14.078 -12.684  78.950  1.00  0.00           O  
ATOM   4727  HG  SER   299      14.052 -11.863  79.453  1.00  0.00           H  
ATOM   4728  C   SER   299      11.429 -15.244  78.247  1.00  0.00           C  
ATOM   4729  O   SER   299      10.942 -15.980  79.104  1.00  0.00           O  
ATOM   4730  N   LEU   300      10.783 -14.957  77.111  1.00  0.00           N  
ATOM   4731  H   LEU   300      11.308 -14.482  76.386  1.00  0.00           H  
ATOM   4732  CA  LEU   300       9.476 -15.495  76.707  1.00  0.00           C  
ATOM   4733  HA  LEU   300       8.871 -15.609  77.608  1.00  0.00           H  
ATOM   4734  CB  LEU   300       8.757 -14.500  75.771  1.00  0.00           C  
ATOM   4735  HB2 LEU   300       9.301 -14.462  74.827  1.00  0.00           H  
ATOM   4736  HB3 LEU   300       7.759 -14.884  75.559  1.00  0.00           H  
ATOM   4737  CG  LEU   300       8.614 -13.064  76.312  1.00  0.00           C  
ATOM   4738  HG  LEU   300       9.602 -12.626  76.454  1.00  0.00           H  
ATOM   4739  CD1 LEU   300       7.852 -12.209  75.300  1.00  0.00           C  
ATOM   4740 HD11 LEU   300       6.845 -12.601  75.157  1.00  0.00           H  
ATOM   4741 HD12 LEU   300       7.789 -11.182  75.659  1.00  0.00           H  
ATOM   4742 HD13 LEU   300       8.376 -12.211  74.344  1.00  0.00           H  
ATOM   4743  CD2 LEU   300       7.856 -13.016  77.641  1.00  0.00           C  
ATOM   4744 HD21 LEU   300       8.421 -13.529  78.418  1.00  0.00           H  
ATOM   4745 HD22 LEU   300       7.718 -11.980  77.949  1.00  0.00           H  
ATOM   4746 HD23 LEU   300       6.878 -13.489  77.535  1.00  0.00           H  
ATOM   4747  C   LEU   300       9.578 -16.905  76.088  1.00  0.00           C  
ATOM   4748  O   LEU   300       8.636 -17.372  75.445  1.00  0.00           O  
ATOM   4749  N   ALA   301      10.697 -17.593  76.308  1.00  0.00           N  
ATOM   4750  H   ALA   301      11.469 -17.092  76.728  1.00  0.00           H  
ATOM   4751  CA  ALA   301      10.892 -19.020  76.084  1.00  0.00           C  
ATOM   4752  HA  ALA   301       9.974 -19.460  75.692  1.00  0.00           H  
ATOM   4753  CB  ALA   301      11.990 -19.170  75.030  1.00  0.00           C  
ATOM   4754  HB1 ALA   301      12.974 -18.997  75.466  1.00  0.00           H  
ATOM   4755  HB2 ALA   301      11.964 -20.172  74.608  1.00  0.00           H  
ATOM   4756  HB3 ALA   301      11.830 -18.439  74.240  1.00  0.00           H  
ATOM   4757  C   ALA   301      11.223 -19.729  77.412  1.00  0.00           C  
ATOM   4758  O   ALA   301      10.595 -20.735  77.745  1.00  0.00           O  
ATOM   4759  N   VAL   302      12.121 -19.140  78.216  1.00  0.00           N  
ATOM   4760  H   VAL   302      12.624 -18.341  77.840  1.00  0.00           H  
ATOM   4761  CA  VAL   302      12.451 -19.553  79.594  1.00  0.00           C  
ATOM   4762  HA  VAL   302      12.902 -20.541  79.577  1.00  0.00           H  
ATOM   4763  CB  VAL   302      13.483 -18.586  80.214  1.00  0.00           C  
ATOM   4764  HB  VAL   302      13.130 -17.562  80.087  1.00  0.00           H  
ATOM   4765  CG1 VAL   302      13.724 -18.828  81.710  1.00  0.00           C  
ATOM   4766 HG11 VAL   302      14.035 -19.859  81.878  1.00  0.00           H  
ATOM   4767 HG12 VAL   302      14.503 -18.157  82.073  1.00  0.00           H  
ATOM   4768 HG13 VAL   302      12.817 -18.627  82.281  1.00  0.00           H  
ATOM   4769  CG2 VAL   302      14.845 -18.726  79.517  1.00  0.00           C  
ATOM   4770 HG21 VAL   302      14.747 -18.584  78.442  1.00  0.00           H  
ATOM   4771 HG22 VAL   302      15.532 -17.971  79.898  1.00  0.00           H  
ATOM   4772 HG23 VAL   302      15.265 -19.714  79.705  1.00  0.00           H  
ATOM   4773  C   VAL   302      11.199 -19.674  80.464  1.00  0.00           C  
ATOM   4774  O   VAL   302      11.029 -20.690  81.130  1.00  0.00           O  
ATOM   4775  N   GLU   303      10.279 -18.708  80.395  1.00  0.00           N  
ATOM   4776  H   GLU   303      10.492 -17.871  79.862  1.00  0.00           H  
ATOM   4777  CA  GLU   303       9.009 -18.749  81.137  1.00  0.00           C  
ATOM   4778  HA  GLU   303       9.228 -18.698  82.205  1.00  0.00           H  
ATOM   4779  CB  GLU   303       8.194 -17.496  80.764  1.00  0.00           C  
ATOM   4780  HB2 GLU   303       8.738 -16.629  81.142  1.00  0.00           H  
ATOM   4781  HB3 GLU   303       8.152 -17.402  79.677  1.00  0.00           H  
ATOM   4782  CG  GLU   303       6.767 -17.450  81.336  1.00  0.00           C  
ATOM   4783  HG2 GLU   303       6.705 -18.052  82.244  1.00  0.00           H  
ATOM   4784  HG3 GLU   303       6.546 -16.418  81.617  1.00  0.00           H  
ATOM   4785  CD  GLU   303       5.735 -17.898  80.294  1.00  0.00           C  
ATOM   4786  OE1 GLU   303       5.328 -19.080  80.293  1.00  0.00           O  
ATOM   4787  OE2 GLU   303       5.405 -17.088  79.402  1.00  0.00           O  
ATOM   4788  C   GLU   303       8.231 -20.061  80.922  1.00  0.00           C  
ATOM   4789  O   GLU   303       7.799 -20.681  81.894  1.00  0.00           O  
ATOM   4790  N   ARG   304       8.128 -20.553  79.678  1.00  0.00           N  
ATOM   4791  H   ARG   304       8.582 -20.054  78.928  1.00  0.00           H  
ATOM   4792  CA  ARG   304       7.403 -21.800  79.381  1.00  0.00           C  
ATOM   4793  HA  ARG   304       6.610 -21.878  80.121  1.00  0.00           H  
ATOM   4794  CB  ARG   304       6.749 -21.739  77.990  1.00  0.00           C  
ATOM   4795  HB2 ARG   304       7.168 -20.905  77.428  1.00  0.00           H  
ATOM   4796  HB3 ARG   304       6.986 -22.646  77.435  1.00  0.00           H  
ATOM   4797  CG  ARG   304       5.211 -21.619  78.104  1.00  0.00           C  
ATOM   4798  HG2 ARG   304       4.774 -22.606  77.946  1.00  0.00           H  
ATOM   4799  HG3 ARG   304       4.917 -21.298  79.102  1.00  0.00           H  
ATOM   4800  CD  ARG   304       4.578 -20.634  77.117  1.00  0.00           C  
ATOM   4801  HD2 ARG   304       4.784 -20.953  76.099  1.00  0.00           H  
ATOM   4802  HD3 ARG   304       3.497 -20.651  77.262  1.00  0.00           H  
ATOM   4803  NE  ARG   304       5.057 -19.260  77.339  1.00  0.00           N  
ATOM   4804  HE  ARG   304       4.870 -18.844  78.257  1.00  0.00           H  
ATOM   4805  CZ  ARG   304       5.863 -18.567  76.561  1.00  0.00           C  
ATOM   4806  NH1 ARG   304       6.390 -19.035  75.466  1.00  0.00           N  
ATOM   4807 HH11 ARG   304       6.231 -19.999  75.203  1.00  0.00           H  
ATOM   4808 HH12 ARG   304       7.134 -18.496  75.047  1.00  0.00           H  
ATOM   4809  NH2 ARG   304       6.209 -17.365  76.879  1.00  0.00           N  
ATOM   4810 HH21 ARG   304       5.871 -17.013  77.783  1.00  0.00           H  
ATOM   4811 HH22 ARG   304       6.912 -16.893  76.341  1.00  0.00           H  
ATOM   4812  C   ARG   304       8.209 -23.073  79.616  1.00  0.00           C  
ATOM   4813  O   ARG   304       7.600 -24.095  79.921  1.00  0.00           O  
ATOM   4814  N   ALA   305       9.541 -23.017  79.594  1.00  0.00           N  
ATOM   4815  H   ALA   305       9.981 -22.141  79.344  1.00  0.00           H  
ATOM   4816  CA  ALA   305      10.364 -24.102  80.132  1.00  0.00           C  
ATOM   4817  HA  ALA   305      10.087 -25.037  79.640  1.00  0.00           H  
ATOM   4818  CB  ALA   305      11.837 -23.815  79.836  1.00  0.00           C  
ATOM   4819  HB1 ALA   305      12.099 -22.802  80.135  1.00  0.00           H  
ATOM   4820  HB2 ALA   305      12.461 -24.507  80.401  1.00  0.00           H  
ATOM   4821  HB3 ALA   305      12.028 -23.955  78.774  1.00  0.00           H  
ATOM   4822  C   ALA   305      10.131 -24.294  81.643  1.00  0.00           C  
ATOM   4823  O   ALA   305      10.015 -25.430  82.104  1.00  0.00           O  
ATOM   4824  N   LEU   306      10.010 -23.198  82.401  1.00  0.00           N  
ATOM   4825  H   LEU   306      10.162 -22.292  81.967  1.00  0.00           H  
ATOM   4826  CA  LEU   306       9.671 -23.221  83.827  1.00  0.00           C  
ATOM   4827  HA  LEU   306      10.308 -23.948  84.336  1.00  0.00           H  
ATOM   4828  CB  LEU   306       9.934 -21.832  84.442  1.00  0.00           C  
ATOM   4829  HB2 LEU   306       9.749 -21.050  83.705  1.00  0.00           H  
ATOM   4830  HB3 LEU   306       9.231 -21.685  85.264  1.00  0.00           H  
ATOM   4831  CG  LEU   306      11.350 -21.680  85.024  1.00  0.00           C  
ATOM   4832  HG  LEU   306      11.477 -22.450  85.777  1.00  0.00           H  
ATOM   4833  CD1 LEU   306      12.481 -21.826  84.004  1.00  0.00           C  
ATOM   4834 HD11 LEU   306      12.380 -21.072  83.229  1.00  0.00           H  
ATOM   4835 HD12 LEU   306      13.434 -21.698  84.516  1.00  0.00           H  
ATOM   4836 HD13 LEU   306      12.460 -22.820  83.563  1.00  0.00           H  
ATOM   4837  CD2 LEU   306      11.479 -20.304  85.681  1.00  0.00           C  
ATOM   4838 HD21 LEU   306      10.727 -20.204  86.463  1.00  0.00           H  
ATOM   4839 HD22 LEU   306      12.462 -20.215  86.143  1.00  0.00           H  
ATOM   4840 HD23 LEU   306      11.348 -19.517  84.940  1.00  0.00           H  
ATOM   4841  C   LEU   306       8.223 -23.678  84.057  1.00  0.00           C  
ATOM   4842  O   LEU   306       7.998 -24.604  84.833  1.00  0.00           O  
ATOM   4843  N   ASN   307       7.244 -23.097  83.356  1.00  0.00           N  
ATOM   4844  H   ASN   307       7.472 -22.291  82.782  1.00  0.00           H  
ATOM   4845  CA  ASN   307       5.835 -23.488  83.498  1.00  0.00           C  
ATOM   4846  HA  ASN   307       5.588 -23.472  84.562  1.00  0.00           H  
ATOM   4847  CB  ASN   307       4.935 -22.455  82.794  1.00  0.00           C  
ATOM   4848  HB2 ASN   307       5.290 -22.275  81.784  1.00  0.00           H  
ATOM   4849  HB3 ASN   307       3.921 -22.848  82.733  1.00  0.00           H  
ATOM   4850  CG  ASN   307       4.854 -21.141  83.556  1.00  0.00           C  
ATOM   4851  OD1 ASN   307       4.789 -21.108  84.774  1.00  0.00           O  
ATOM   4852  ND2 ASN   307       4.828 -20.011  82.894  1.00  0.00           N  
ATOM   4853 HD21 ASN   307       4.972 -19.959  81.883  1.00  0.00           H  
ATOM   4854 HD22 ASN   307       4.797 -19.178  83.446  1.00  0.00           H  
ATOM   4855  C   ASN   307       5.552 -24.935  83.046  1.00  0.00           C  
ATOM   4856  O   ASN   307       4.670 -25.577  83.610  1.00  0.00           O  
ATOM   4857  N   GLN   308       6.323 -25.492  82.101  1.00  0.00           N  
ATOM   4858  H   GLN   308       6.972 -24.907  81.590  1.00  0.00           H  
ATOM   4859  CA  GLN   308       6.346 -26.939  81.856  1.00  0.00           C  
ATOM   4860  HA  GLN   308       5.321 -27.296  81.750  1.00  0.00           H  
ATOM   4861  CB  GLN   308       7.108 -27.246  80.552  1.00  0.00           C  
ATOM   4862  HB2 GLN   308       6.558 -26.810  79.716  1.00  0.00           H  
ATOM   4863  HB3 GLN   308       8.099 -26.792  80.588  1.00  0.00           H  
ATOM   4864  CG  GLN   308       7.265 -28.761  80.319  1.00  0.00           C  
ATOM   4865  HG2 GLN   308       7.886 -29.207  81.094  1.00  0.00           H  
ATOM   4866  HG3 GLN   308       6.280 -29.226  80.378  1.00  0.00           H  
ATOM   4867  CD  GLN   308       7.873 -29.117  78.969  1.00  0.00           C  
ATOM   4868  OE1 GLN   308       8.385 -28.297  78.219  1.00  0.00           O  
ATOM   4869  NE2 GLN   308       7.852 -30.380  78.609  1.00  0.00           N  
ATOM   4870 HE21 GLN   308       7.546 -31.082  79.288  1.00  0.00           H  
ATOM   4871 HE22 GLN   308       7.862 -30.538  77.611  1.00  0.00           H  
ATOM   4872  C   GLN   308       6.974 -27.693  83.035  1.00  0.00           C  
ATOM   4873  O   GLN   308       6.383 -28.633  83.565  1.00  0.00           O  
ATOM   4874  N   TYR   309       8.188 -27.305  83.437  1.00  0.00           N  
ATOM   4875  H   TYR   309       8.621 -26.504  82.989  1.00  0.00           H  
ATOM   4876  CA  TYR   309       8.968 -28.043  84.426  1.00  0.00           C  
ATOM   4877  HA  TYR   309       9.150 -29.046  84.041  1.00  0.00           H  
ATOM   4878  CB  TYR   309      10.313 -27.343  84.660  1.00  0.00           C  
ATOM   4879  HB2 TYR   309      10.917 -27.389  83.759  1.00  0.00           H  
ATOM   4880  HB3 TYR   309      10.138 -26.293  84.894  1.00  0.00           H  
ATOM   4881  CG  TYR   309      11.061 -27.987  85.802  1.00  0.00           C  
ATOM   4882  CD1 TYR   309      11.323 -29.370  85.744  1.00  0.00           C  
ATOM   4883  HD1 TYR   309      11.082 -29.944  84.864  1.00  0.00           H  
ATOM   4884  CE1 TYR   309      11.852 -30.027  86.863  1.00  0.00           C  
ATOM   4885  HE1 TYR   309      12.070 -31.080  86.822  1.00  0.00           H  
ATOM   4886  CZ  TYR   309      12.125 -29.302  88.037  1.00  0.00           C  
ATOM   4887  OH  TYR   309      12.663 -29.947  89.096  1.00  0.00           O  
ATOM   4888  HH  TYR   309      12.480 -30.909  89.034  1.00  0.00           H  
ATOM   4889  CE2 TYR   309      11.860 -27.918  88.100  1.00  0.00           C  
ATOM   4890  HE2 TYR   309      12.075 -27.375  89.009  1.00  0.00           H  
ATOM   4891  CD2 TYR   309      11.334 -27.256  86.976  1.00  0.00           C  
ATOM   4892  HD2 TYR   309      11.120 -26.196  87.032  1.00  0.00           H  
ATOM   4893  C   TYR   309       8.243 -28.205  85.765  1.00  0.00           C  
ATOM   4894  O   TYR   309       8.177 -29.306  86.306  1.00  0.00           O  
ATOM   4895  N   ARG   310       7.656 -27.118  86.270  1.00  0.00           N  
ATOM   4896  H   ARG   310       7.734 -26.256  85.736  1.00  0.00           H  
ATOM   4897  CA  ARG   310       7.000 -27.062  87.584  1.00  0.00           C  
ATOM   4898  HA  ARG   310       7.647 -27.568  88.303  1.00  0.00           H  
ATOM   4899  CB  ARG   310       6.879 -25.586  88.015  1.00  0.00           C  
ATOM   4900  HB2 ARG   310       6.263 -25.051  87.290  1.00  0.00           H  
ATOM   4901  HB3 ARG   310       6.394 -25.534  88.991  1.00  0.00           H  
ATOM   4902  CG  ARG   310       8.267 -24.913  88.110  1.00  0.00           C  
ATOM   4903  HG2 ARG   310       8.869 -25.424  88.862  1.00  0.00           H  
ATOM   4904  HG3 ARG   310       8.796 -25.013  87.165  1.00  0.00           H  
ATOM   4905  CD  ARG   310       8.198 -23.410  88.419  1.00  0.00           C  
ATOM   4906  HD2 ARG   310       9.120 -22.942  88.069  1.00  0.00           H  
ATOM   4907  HD3 ARG   310       7.377 -22.963  87.855  1.00  0.00           H  
ATOM   4908  NE  ARG   310       8.035 -23.135  89.860  1.00  0.00           N  
ATOM   4909  HE  ARG   310       7.131 -22.836  90.173  1.00  0.00           H  
ATOM   4910  CZ  ARG   310       8.982 -23.255  90.778  1.00  0.00           C  
ATOM   4911  NH1 ARG   310      10.190 -23.623  90.497  1.00  0.00           N  
ATOM   4912 HH11 ARG   310      10.536 -23.610  89.536  1.00  0.00           H  
ATOM   4913 HH12 ARG   310      10.900 -23.683  91.232  1.00  0.00           H  
ATOM   4914  NH2 ARG   310       8.724 -23.011  92.027  1.00  0.00           N  
ATOM   4915 HH21 ARG   310       7.823 -22.738  92.347  1.00  0.00           H  
ATOM   4916 HH22 ARG   310       9.485 -23.180  92.699  1.00  0.00           H  
ATOM   4917  C   ARG   310       5.677 -27.851  87.640  1.00  0.00           C  
ATOM   4918  O   ARG   310       5.063 -27.912  88.701  1.00  0.00           O  
ATOM   4919  N   ALA   311       5.275 -28.482  86.530  1.00  0.00           N  
ATOM   4920  H   ALA   311       5.814 -28.318  85.693  1.00  0.00           H  
ATOM   4921  CA  ALA   311       4.236 -29.511  86.454  1.00  0.00           C  
ATOM   4922  HA  ALA   311       3.760 -29.617  87.431  1.00  0.00           H  
ATOM   4923  CB  ALA   311       3.174 -29.027  85.458  1.00  0.00           C  
ATOM   4924  HB1 ALA   311       3.617 -28.910  84.468  1.00  0.00           H  
ATOM   4925  HB2 ALA   311       2.365 -29.756  85.405  1.00  0.00           H  
ATOM   4926  HB3 ALA   311       2.770 -28.068  85.786  1.00  0.00           H  
ATOM   4927  C   ALA   311       4.778 -30.910  86.066  1.00  0.00           C  
ATOM   4928  O   ALA   311       4.213 -31.917  86.482  1.00  0.00           O  
ATOM   4929  N   GLU   312       5.872 -31.002  85.296  1.00  0.00           N  
ATOM   4930  H   GLU   312       6.286 -30.144  84.952  1.00  0.00           H  
ATOM   4931  CA  GLU   312       6.508 -32.272  84.885  1.00  0.00           C  
ATOM   4932  HA  GLU   312       5.705 -33.007  84.811  1.00  0.00           H  
ATOM   4933  CB  GLU   312       7.119 -32.123  83.472  1.00  0.00           C  
ATOM   4934  HB2 GLU   312       6.597 -31.334  82.927  1.00  0.00           H  
ATOM   4935  HB3 GLU   312       8.171 -31.845  83.554  1.00  0.00           H  
ATOM   4936  CG  GLU   312       6.971 -33.425  82.665  1.00  0.00           C  
ATOM   4937  HG2 GLU   312       7.355 -34.257  83.257  1.00  0.00           H  
ATOM   4938  HG3 GLU   312       5.909 -33.609  82.493  1.00  0.00           H
[truncated: 2,296,277 more chars]
