# Supplementary material for: Modeling the Tertiary Structure of the Rift Valley Fever Virus L Protein
Source: Molecules. 2019 May 7;24(9):1768. doi: 10.3390/molecules24091768 (PMC6539450; doi:10.3390/molecules24091768)
Supplement: Supplementary file 1 [file molecules-24-01768-s001.zip › protein_min_2.pdb]

ATOM      1  N   MET     1      20.217  48.688   2.381  1.00  0.00           N  
ATOM      2  H1  MET     1      19.700  49.557   2.267  1.00  0.00           H  
ATOM      3  H2  MET     1      20.205  48.374   3.339  1.00  0.00           H  
ATOM      4  H3  MET     1      19.723  48.001   1.824  1.00  0.00           H  
ATOM      5  CA  MET     1      21.594  48.851   1.881  1.00  0.00           C  
ATOM      6  HA  MET     1      22.112  49.525   2.562  1.00  0.00           H  
ATOM      7  CB  MET     1      22.391  47.538   1.867  1.00  0.00           C  
ATOM      8  HB2 MET     1      23.395  47.745   1.492  1.00  0.00           H  
ATOM      9  HB3 MET     1      22.485  47.207   2.900  1.00  0.00           H  
ATOM     10  CG  MET     1      21.787  46.397   1.038  1.00  0.00           C  
ATOM     11  HG2 MET     1      20.766  46.205   1.367  1.00  0.00           H  
ATOM     12  HG3 MET     1      21.755  46.708  -0.005  1.00  0.00           H  
ATOM     13  SD  MET     1      22.709  44.835   1.121  1.00  0.00           S  
ATOM     14  CE  MET     1      22.618  44.446   2.892  1.00  0.00           C  
ATOM     15  HE1 MET     1      21.590  44.539   3.240  1.00  0.00           H  
ATOM     16  HE2 MET     1      22.965  43.425   3.054  1.00  0.00           H  
ATOM     17  HE3 MET     1      23.257  45.125   3.455  1.00  0.00           H  
ATOM     18  C   MET     1      21.574  49.592   0.558  1.00  0.00           C  
ATOM     19  O   MET     1      22.219  50.628   0.491  1.00  0.00           O  
ATOM     20  N   ASP     2      20.764  49.157  -0.415  1.00  0.00           N  
ATOM     21  H   ASP     2      20.251  48.295  -0.284  1.00  0.00           H  
ATOM     22  CA  ASP     2      20.334  49.967  -1.566  1.00  0.00           C  
ATOM     23  HA  ASP     2      19.674  49.328  -2.155  1.00  0.00           H  
ATOM     24  CB  ASP     2      19.457  51.148  -1.101  1.00  0.00           C  
ATOM     25  HB2 ASP     2      20.086  51.908  -0.634  1.00  0.00           H  
ATOM     26  HB3 ASP     2      18.994  51.603  -1.978  1.00  0.00           H  
ATOM     27  CG  ASP     2      18.366  50.755  -0.098  1.00  0.00           C  
ATOM     28  OD1 ASP     2      18.648  50.550   1.109  1.00  0.00           O  
ATOM     29  OD2 ASP     2      17.190  50.691  -0.512  1.00  0.00           O  
ATOM     30  C   ASP     2      21.451  50.389  -2.545  1.00  0.00           C  
ATOM     31  O   ASP     2      21.579  49.797  -3.615  1.00  0.00           O  
ATOM     32  N   SER     3      22.263  51.391  -2.204  1.00  0.00           N  
ATOM     33  H   SER     3      22.165  51.777  -1.273  1.00  0.00           H  
ATOM     34  CA  SER     3      23.371  51.884  -3.032  1.00  0.00           C  
ATOM     35  HA  SER     3      22.969  52.212  -3.991  1.00  0.00           H  
ATOM     36  CB  SER     3      24.048  53.079  -2.356  1.00  0.00           C  
ATOM     37  HB2 SER     3      24.462  52.766  -1.396  1.00  0.00           H  
ATOM     38  HB3 SER     3      24.859  53.440  -2.991  1.00  0.00           H  
ATOM     39  OG  SER     3      23.115  54.123  -2.149  1.00  0.00           O  
ATOM     40  HG  SER     3      23.563  54.861  -1.728  1.00  0.00           H  
ATOM     41  C   SER     3      24.422  50.799  -3.278  1.00  0.00           C  
ATOM     42  O   SER     3      24.774  50.067  -2.356  1.00  0.00           O  
ATOM     43  N   ILE     4      24.916  50.702  -4.518  1.00  0.00           N  
ATOM     44  H   ILE     4      24.530  51.328  -5.209  1.00  0.00           H  
ATOM     45  CA  ILE     4      25.903  49.725  -5.040  1.00  0.00           C  
ATOM     46  HA  ILE     4      25.864  49.853  -6.122  1.00  0.00           H  
ATOM     47  CB  ILE     4      27.366  50.064  -4.662  1.00  0.00           C  
ATOM     48  HB  ILE     4      27.993  49.426  -5.288  1.00  0.00           H  
ATOM     49  CG2 ILE     4      27.702  51.520  -5.037  1.00  0.00           C  
ATOM     50 HG21 ILE     4      27.188  52.214  -4.372  1.00  0.00           H  
ATOM     51 HG22 ILE     4      28.776  51.686  -4.965  1.00  0.00           H  
ATOM     52 HG23 ILE     4      27.399  51.713  -6.067  1.00  0.00           H  
ATOM     53  CG1 ILE     4      27.730  49.753  -3.193  1.00  0.00           C  
ATOM     54 HG12 ILE     4      27.308  50.516  -2.540  1.00  0.00           H  
ATOM     55 HG13 ILE     4      27.305  48.789  -2.911  1.00  0.00           H  
ATOM     56  CD1 ILE     4      29.241  49.679  -2.944  1.00  0.00           C  
ATOM     57 HD11 ILE     4      29.705  50.648  -3.123  1.00  0.00           H  
ATOM     58 HD12 ILE     4      29.421  49.392  -1.908  1.00  0.00           H  
ATOM     59 HD13 ILE     4      29.690  48.933  -3.601  1.00  0.00           H  
ATOM     60  C   ILE     4      25.562  48.229  -4.871  1.00  0.00           C  
ATOM     61  O   ILE     4      26.224  47.391  -5.475  1.00  0.00           O  
ATOM     62  N   LEU     5      24.502  47.884  -4.133  1.00  0.00           N  
ATOM     63  H   LEU     5      24.105  48.595  -3.534  1.00  0.00           H  
ATOM     64  CA  LEU     5      23.716  46.675  -4.386  1.00  0.00           C  
ATOM     65  HA  LEU     5      24.398  45.846  -4.582  1.00  0.00           H  
ATOM     66  CB  LEU     5      22.859  46.360  -3.148  1.00  0.00           C  
ATOM     67  HB2 LEU     5      23.469  46.428  -2.245  1.00  0.00           H  
ATOM     68  HB3 LEU     5      22.069  47.108  -3.074  1.00  0.00           H  
ATOM     69  CG  LEU     5      22.236  44.957  -3.244  1.00  0.00           C  
ATOM     70  HG  LEU     5      21.961  44.739  -4.274  1.00  0.00           H  
ATOM     71  CD1 LEU     5      23.230  43.899  -2.762  1.00  0.00           C  
ATOM     72 HD11 LEU     5      23.531  44.097  -1.734  1.00  0.00           H  
ATOM     73 HD12 LEU     5      22.771  42.916  -2.815  1.00  0.00           H  
ATOM     74 HD13 LEU     5      24.112  43.901  -3.400  1.00  0.00           H  
ATOM     75  CD2 LEU     5      20.964  44.862  -2.410  1.00  0.00           C  
ATOM     76 HD21 LEU     5      20.251  45.621  -2.728  1.00  0.00           H  
ATOM     77 HD22 LEU     5      20.509  43.888  -2.577  1.00  0.00           H  
ATOM     78 HD23 LEU     5      21.181  44.978  -1.354  1.00  0.00           H  
ATOM     79  C   LEU     5      22.842  46.875  -5.639  1.00  0.00           C  
ATOM     80  O   LEU     5      22.742  45.993  -6.488  1.00  0.00           O  
ATOM     81  N   SER     6      22.251  48.067  -5.768  1.00  0.00           N  
ATOM     82  H   SER     6      22.309  48.711  -4.988  1.00  0.00           H  
ATOM     83  CA  SER     6      21.727  48.582  -7.030  1.00  0.00           C  
ATOM     84  HA  SER     6      21.014  47.854  -7.407  1.00  0.00           H  
ATOM     85  CB  SER     6      21.002  49.909  -6.799  1.00  0.00           C  
ATOM     86  HB2 SER     6      20.129  49.741  -6.167  1.00  0.00           H  
ATOM     87  HB3 SER     6      21.674  50.596  -6.285  1.00  0.00           H  
ATOM     88  OG  SER     6      20.602  50.492  -8.024  1.00  0.00           O  
ATOM     89  HG  SER     6      19.866  49.989  -8.396  1.00  0.00           H  
ATOM     90  C   SER     6      22.854  48.730  -8.056  1.00  0.00           C  
ATOM     91  O   SER     6      23.961  49.158  -7.727  1.00  0.00           O  
ATOM     92  N   LYS     7      22.552  48.339  -9.297  1.00  0.00           N  
ATOM     93  H   LYS     7      21.589  48.077  -9.454  1.00  0.00           H  
ATOM     94  CA  LYS     7      23.527  47.936 -10.318  1.00  0.00           C  
ATOM     95  HA  LYS     7      24.536  48.000  -9.902  1.00  0.00           H  
ATOM     96  CB  LYS     7      23.218  46.459 -10.609  1.00  0.00           C  
ATOM     97  HB2 LYS     7      23.332  45.903  -9.675  1.00  0.00           H  
ATOM     98  HB3 LYS     7      22.171  46.398 -10.900  1.00  0.00           H  
ATOM     99  CG  LYS     7      24.067  45.761 -11.681  1.00  0.00           C  
ATOM    100  HG2 LYS     7      23.888  46.227 -12.650  1.00  0.00           H  
ATOM    101  HG3 LYS     7      25.123  45.866 -11.432  1.00  0.00           H  
ATOM    102  CD  LYS     7      23.717  44.261 -11.766  1.00  0.00           C  
ATOM    103  HD2 LYS     7      24.252  43.825 -12.611  1.00  0.00           H  
ATOM    104  HD3 LYS     7      24.045  43.764 -10.851  1.00  0.00           H  
ATOM    105  CE  LYS     7      22.211  44.032 -11.951  1.00  0.00           C  
ATOM    106  HE2 LYS     7      21.663  44.446 -11.102  1.00  0.00           H  
ATOM    107  HE3 LYS     7      21.891  44.554 -12.857  1.00  0.00           H  
ATOM    108  NZ  LYS     7      21.869  42.609 -12.094  1.00  0.00           N  
ATOM    109  HZ1 LYS     7      22.131  42.054 -11.293  1.00  0.00           H  
ATOM    110  HZ2 LYS     7      20.878  42.523 -12.274  1.00  0.00           H  
ATOM    111  HZ3 LYS     7      22.299  42.228 -12.944  1.00  0.00           H  
ATOM    112  C   LYS     7      23.495  48.882 -11.521  1.00  0.00           C  
ATOM    113  O   LYS     7      24.383  49.717 -11.675  1.00  0.00           O  
ATOM    114  N   GLN     8      22.428  48.849 -12.320  1.00  0.00           N  
ATOM    115  H   GLN     8      21.787  48.072 -12.224  1.00  0.00           H  
ATOM    116  CA  GLN     8      22.103  49.874 -13.319  1.00  0.00           C  
ATOM    117  HA  GLN     8      23.021  50.153 -13.839  1.00  0.00           H  
ATOM    118  CB  GLN     8      21.120  49.324 -14.375  1.00  0.00           C  
ATOM    119  HB2 GLN     8      20.205  48.975 -13.894  1.00  0.00           H  
ATOM    120  HB3 GLN     8      20.848  50.152 -15.031  1.00  0.00           H  
ATOM    121  CG  GLN     8      21.697  48.215 -15.275  1.00  0.00           C  
ATOM    122  HG2 GLN     8      21.128  48.208 -16.205  1.00  0.00           H  
ATOM    123  HG3 GLN     8      22.731  48.448 -15.529  1.00  0.00           H  
ATOM    124  CD  GLN     8      21.632  46.804 -14.692  1.00  0.00           C  
ATOM    125  OE1 GLN     8      21.286  46.586 -13.539  1.00  0.00           O  
ATOM    126  NE2 GLN     8      21.969  45.813 -15.481  1.00  0.00           N  
ATOM    127 HE21 GLN     8      22.192  45.959 -16.446  1.00  0.00           H  
ATOM    128 HE22 GLN     8      21.976  44.855 -15.110  1.00  0.00           H  
ATOM    129  C   GLN     8      21.572  51.153 -12.638  1.00  0.00           C  
ATOM    130  O   GLN     8      20.407  51.514 -12.790  1.00  0.00           O  
ATOM    131  N   LEU     9      22.441  51.840 -11.888  1.00  0.00           N  
ATOM    132  H   LEU     9      23.367  51.431 -11.814  1.00  0.00           H  
ATOM    133  CA  LEU     9      22.179  53.000 -11.008  1.00  0.00           C  
ATOM    134  HA  LEU     9      21.420  52.704 -10.281  1.00  0.00           H  
ATOM    135  CB  LEU     9      23.492  53.299 -10.244  1.00  0.00           C  
ATOM    136  HB2 LEU     9      24.297  53.367 -10.977  1.00  0.00           H  
ATOM    137  HB3 LEU     9      23.430  54.271  -9.752  1.00  0.00           H  
ATOM    138  CG  LEU     9      23.851  52.242  -9.179  1.00  0.00           C  
ATOM    139  HG  LEU     9      23.478  51.266  -9.485  1.00  0.00           H  
ATOM    140  CD1 LEU     9      25.366  52.144  -9.000  1.00  0.00           C  
ATOM    141 HD11 LEU     9      25.776  53.107  -8.696  1.00  0.00           H  
ATOM    142 HD12 LEU     9      25.593  51.389  -8.247  1.00  0.00           H  
ATOM    143 HD13 LEU     9      25.820  51.830  -9.940  1.00  0.00           H  
ATOM    144  CD2 LEU     9      23.245  52.608  -7.823  1.00  0.00           C  
ATOM    145 HD21 LEU     9      22.163  52.692  -7.920  1.00  0.00           H  
ATOM    146 HD22 LEU     9      23.473  51.820  -7.107  1.00  0.00           H  
ATOM    147 HD23 LEU     9      23.649  53.556  -7.470  1.00  0.00           H  
ATOM    148  C   LEU     9      21.622  54.276 -11.696  1.00  0.00           C  
ATOM    149  O   LEU     9      21.640  55.353 -11.105  1.00  0.00           O  
ATOM    150  N   VAL    10      21.139  54.179 -12.936  1.00  0.00           N  
ATOM    151  H   VAL    10      21.066  53.244 -13.313  1.00  0.00           H  
ATOM    152  CA  VAL    10      20.497  55.269 -13.692  1.00  0.00           C  
ATOM    153  HA  VAL    10      21.057  56.190 -13.530  1.00  0.00           H  
ATOM    154  CB  VAL    10      20.515  54.945 -15.203  1.00  0.00           C  
ATOM    155  HB  VAL    10      19.973  54.013 -15.368  1.00  0.00           H  
ATOM    156  CG1 VAL    10      19.859  56.036 -16.059  1.00  0.00           C  
ATOM    157 HG11 VAL    10      20.341  56.997 -15.873  1.00  0.00           H  
ATOM    158 HG12 VAL    10      19.947  55.785 -17.116  1.00  0.00           H  
ATOM    159 HG13 VAL    10      18.798  56.118 -15.820  1.00  0.00           H  
ATOM    160  CG2 VAL    10      21.951  54.760 -15.717  1.00  0.00           C  
ATOM    161 HG21 VAL    10      22.432  53.923 -15.212  1.00  0.00           H  
ATOM    162 HG22 VAL    10      21.938  54.547 -16.786  1.00  0.00           H  
ATOM    163 HG23 VAL    10      22.530  55.666 -15.537  1.00  0.00           H  
ATOM    164  C   VAL    10      19.061  55.528 -13.213  1.00  0.00           C  
ATOM    165  O   VAL    10      18.623  56.674 -13.182  1.00  0.00           O  
ATOM    166  N   ASP    11      18.329  54.477 -12.829  1.00  0.00           N  
ATOM    167  H   ASP    11      18.761  53.561 -12.824  1.00  0.00           H  
ATOM    168  CA  ASP    11      16.969  54.562 -12.282  1.00  0.00           C  
ATOM    169  HA  ASP    11      16.923  55.425 -11.614  1.00  0.00           H  
ATOM    170  CB  ASP    11      15.946  54.774 -13.420  1.00  0.00           C  
ATOM    171  HB2 ASP    11      16.263  55.611 -14.042  1.00  0.00           H  
ATOM    172  HB3 ASP    11      15.915  53.881 -14.046  1.00  0.00           H  
ATOM    173  CG  ASP    11      14.537  55.084 -12.898  1.00  0.00           C  
ATOM    174  OD1 ASP    11      13.535  54.666 -13.518  1.00  0.00           O  
ATOM    175  OD2 ASP    11      14.390  55.682 -11.804  1.00  0.00           O  
ATOM    176  C   ASP    11      16.617  53.303 -11.461  1.00  0.00           C  
ATOM    177  O   ASP    11      17.277  52.273 -11.566  1.00  0.00           O  
ATOM    178  N   LYS    12      15.537  53.374 -10.678  1.00  0.00           N  
ATOM    179  H   LYS    12      15.054  54.269 -10.725  1.00  0.00           H  
ATOM    180  CA  LYS    12      14.920  52.344  -9.812  1.00  0.00           C  
ATOM    181  HA  LYS    12      15.674  52.010  -9.099  1.00  0.00           H  
ATOM    182  CB  LYS    12      13.797  53.055  -9.024  1.00  0.00           C  
ATOM    183  HB2 LYS    12      13.431  52.402  -8.231  1.00  0.00           H  
ATOM    184  HB3 LYS    12      14.223  53.939  -8.547  1.00  0.00           H  
ATOM    185  CG  LYS    12      12.614  53.457  -9.935  1.00  0.00           C  
ATOM    186  HG2 LYS    12      12.943  53.495 -10.972  1.00  0.00           H  
ATOM    187  HG3 LYS    12      11.836  52.695  -9.871  1.00  0.00           H  
ATOM    188  CD  LYS    12      12.013  54.818  -9.560  1.00  0.00           C  
ATOM    189  HD2 LYS    12      11.500  54.723  -8.602  1.00  0.00           H  
ATOM    190  HD3 LYS    12      12.812  55.555  -9.452  1.00  0.00           H  
ATOM    191  CE  LYS    12      11.019  55.319 -10.620  1.00  0.00           C  
ATOM    192  HE2 LYS    12      10.272  54.543 -10.810  1.00  0.00           H  
ATOM    193  HE3 LYS    12      10.510  56.197 -10.215  1.00  0.00           H  
ATOM    194  NZ  LYS    12      11.706  55.692 -11.881  1.00  0.00           N  
ATOM    195  HZ1 LYS    12      12.080  54.889 -12.396  1.00  0.00           H  
ATOM    196  HZ2 LYS    12      11.150  56.231 -12.523  1.00  0.00           H  
ATOM    197  HZ3 LYS    12      12.597  56.162 -11.704  1.00  0.00           H  
ATOM    198  C   LYS    12      14.394  51.066 -10.511  1.00  0.00           C  
ATOM    199  O   LYS    12      13.422  50.483 -10.042  1.00  0.00           O  
ATOM    200  N   THR    13      14.980  50.650 -11.635  1.00  0.00           N  
ATOM    201  H   THR    13      15.846  51.109 -11.896  1.00  0.00           H  
ATOM    202  CA  THR    13      14.405  49.690 -12.606  1.00  0.00           C  
ATOM    203  HA  THR    13      13.490  50.126 -13.007  1.00  0.00           H  
ATOM    204  CB  THR    13      15.367  49.471 -13.784  1.00  0.00           C  
ATOM    205  HB  THR    13      14.954  48.711 -14.447  1.00  0.00           H  
ATOM    206  CG2 THR    13      15.608  50.746 -14.590  1.00  0.00           C  
ATOM    207 HG21 THR    13      16.156  51.476 -13.993  1.00  0.00           H  
ATOM    208 HG22 THR    13      16.187  50.511 -15.483  1.00  0.00           H  
ATOM    209 HG23 THR    13      14.654  51.176 -14.895  1.00  0.00           H  
ATOM    210  OG1 THR    13      16.622  49.047 -13.308  1.00  0.00           O  
ATOM    211  HG1 THR    13      17.238  49.096 -14.044  1.00  0.00           H  
ATOM    212  C   THR    13      14.000  48.339 -12.002  1.00  0.00           C  
ATOM    213  O   THR    13      12.839  47.959 -12.111  1.00  0.00           O  
ATOM    214  N   GLY    14      14.919  47.642 -11.328  1.00  0.00           N  
ATOM    215  H   GLY    14      15.880  47.945 -11.420  1.00  0.00           H  
ATOM    216  CA  GLY    14      14.587  46.635 -10.303  1.00  0.00           C  
ATOM    217  HA2 GLY    14      13.598  46.213 -10.483  1.00  0.00           H  
ATOM    218  HA3 GLY    14      15.319  45.828 -10.344  1.00  0.00           H  
ATOM    219  C   GLY    14      14.617  47.227  -8.887  1.00  0.00           C  
ATOM    220  O   GLY    14      13.896  46.799  -7.989  1.00  0.00           O  
ATOM    221  N   PHE    15      15.423  48.275  -8.706  1.00  0.00           N  
ATOM    222  H   PHE    15      15.953  48.566  -9.510  1.00  0.00           H  
ATOM    223  CA  PHE    15      15.796  48.886  -7.427  1.00  0.00           C  
ATOM    224  HA  PHE    15      15.895  48.070  -6.710  1.00  0.00           H  
ATOM    225  CB  PHE    15      17.184  49.546  -7.564  1.00  0.00           C  
ATOM    226  HB2 PHE    15      17.060  50.596  -7.829  1.00  0.00           H  
ATOM    227  HB3 PHE    15      17.685  49.514  -6.597  1.00  0.00           H  
ATOM    228  CG  PHE    15      18.076  48.912  -8.616  1.00  0.00           C  
ATOM    229  CD1 PHE    15      18.261  49.569  -9.845  1.00  0.00           C  
ATOM    230  HD1 PHE    15      17.824  50.540 -10.010  1.00  0.00           H  
ATOM    231  CE1 PHE    15      18.985  48.956 -10.878  1.00  0.00           C  
ATOM    232  HE1 PHE    15      19.082  49.457 -11.831  1.00  0.00           H  
ATOM    233  CZ  PHE    15      19.543  47.684 -10.679  1.00  0.00           C  
ATOM    234  HZ  PHE    15      20.057  47.184 -11.485  1.00  0.00           H  
ATOM    235  CE2 PHE    15      19.399  47.045  -9.438  1.00  0.00           C  
ATOM    236  HE2 PHE    15      19.829  46.066  -9.277  1.00  0.00           H  
ATOM    237  CD2 PHE    15      18.647  47.644  -8.413  1.00  0.00           C  
ATOM    238  HD2 PHE    15      18.487  47.107  -7.487  1.00  0.00           H  
ATOM    239  C   PHE    15      14.726  49.835  -6.850  1.00  0.00           C  
ATOM    240  O   PHE    15      15.031  50.944  -6.403  1.00  0.00           O  
ATOM    241  N   VAL    16      13.457  49.420  -6.858  1.00  0.00           N  
ATOM    242  H   VAL    16      13.269  48.498  -7.244  1.00  0.00           H  
ATOM    243  CA  VAL    16      12.382  50.120  -6.138  1.00  0.00           C  
ATOM    244  HA  VAL    16      12.309  51.126  -6.546  1.00  0.00           H  
ATOM    245  CB  VAL    16      11.014  49.434  -6.333  1.00  0.00           C  
ATOM    246  HB  VAL    16      10.284  49.982  -5.736  1.00  0.00           H  
ATOM    247  CG1 VAL    16      10.576  49.533  -7.799  1.00  0.00           C  
ATOM    248 HG11 VAL    16      11.255  48.965  -8.438  1.00  0.00           H  
ATOM    249 HG12 VAL    16       9.570  49.129  -7.913  1.00  0.00           H  
ATOM    250 HG13 VAL    16      10.578  50.573  -8.124  1.00  0.00           H  
ATOM    251  CG2 VAL    16      10.967  47.962  -5.902  1.00  0.00           C  
ATOM    252 HG21 VAL    16      11.217  47.863  -4.847  1.00  0.00           H  
ATOM    253 HG22 VAL    16       9.965  47.563  -6.055  1.00  0.00           H  
ATOM    254 HG23 VAL    16      11.668  47.367  -6.488  1.00  0.00           H  
ATOM    255  C   VAL    16      12.768  50.242  -4.660  1.00  0.00           C  
ATOM    256  O   VAL    16      13.242  49.280  -4.064  1.00  0.00           O  
ATOM    257  N   ARG    17      12.658  51.445  -4.073  1.00  0.00           N  
ATOM    258  H   ARG    17      12.257  52.186  -4.625  1.00  0.00           H  
ATOM    259  CA  ARG    17      13.370  51.820  -2.831  1.00  0.00           C  
ATOM    260  HA  ARG    17      14.378  51.405  -2.919  1.00  0.00           H  
ATOM    261  CB  ARG    17      13.533  53.353  -2.760  1.00  0.00           C  
ATOM    262  HB2 ARG    17      13.697  53.720  -3.775  1.00  0.00           H  
ATOM    263  HB3 ARG    17      12.614  53.814  -2.396  1.00  0.00           H  
ATOM    264  CG  ARG    17      14.734  53.843  -1.923  1.00  0.00           C  
ATOM    265  HG2 ARG    17      15.649  53.360  -2.272  1.00  0.00           H  
ATOM    266  HG3 ARG    17      14.841  54.909  -2.126  1.00  0.00           H  
ATOM    267  CD  ARG    17      14.616  53.692  -0.396  1.00  0.00           C  
ATOM    268  HD2 ARG    17      15.206  54.487   0.063  1.00  0.00           H  
ATOM    269  HD3 ARG    17      13.578  53.845  -0.099  1.00  0.00           H  
ATOM    270  NE  ARG    17      15.144  52.407   0.108  1.00  0.00           N  
ATOM    271  HE  ARG    17      15.991  52.032  -0.324  1.00  0.00           H  
ATOM    272  CZ  ARG    17      14.739  51.710   1.152  1.00  0.00           C  
ATOM    273  NH1 ARG    17      13.600  51.931   1.745  1.00  0.00           N  
ATOM    274 HH11 ARG    17      12.919  52.448   1.206  1.00  0.00           H  
ATOM    275 HH12 ARG    17      13.317  51.375   2.526  1.00  0.00           H  
ATOM    276  NH2 ARG    17      15.479  50.740   1.593  1.00  0.00           N  
ATOM    277 HH21 ARG    17      16.347  50.564   1.068  1.00  0.00           H  
ATOM    278 HH22 ARG    17      15.176  50.111   2.305  1.00  0.00           H  
ATOM    279  C   ARG    17      12.775  51.190  -1.563  1.00  0.00           C  
ATOM    280  O   ARG    17      12.160  51.861  -0.732  1.00  0.00           O  
ATOM    281  N   VAL    18      13.035  49.897  -1.402  1.00  0.00           N  
ATOM    282  H   VAL    18      13.422  49.435  -2.218  1.00  0.00           H  
ATOM    283  CA  VAL    18      12.781  49.064  -0.216  1.00  0.00           C  
ATOM    284  HA  VAL    18      12.627  49.742   0.620  1.00  0.00           H  
ATOM    285  CB  VAL    18      11.464  48.269  -0.335  1.00  0.00           C  
ATOM    286  HB  VAL    18      11.321  47.726   0.600  1.00  0.00           H  
ATOM    287  CG1 VAL    18      10.247  49.185  -0.511  1.00  0.00           C  
ATOM    288 HG11 VAL    18      10.279  49.684  -1.480  1.00  0.00           H  
ATOM    289 HG12 VAL    18       9.334  48.590  -0.455  1.00  0.00           H  
ATOM    290 HG13 VAL    18      10.226  49.933   0.281  1.00  0.00           H  
ATOM    291  CG2 VAL    18      11.471  47.247  -1.468  1.00  0.00           C  
ATOM    292 HG21 VAL    18      12.275  46.533  -1.303  1.00  0.00           H  
ATOM    293 HG22 VAL    18      10.524  46.707  -1.479  1.00  0.00           H  
ATOM    294 HG23 VAL    18      11.608  47.736  -2.432  1.00  0.00           H  
ATOM    295  C   VAL    18      13.953  48.152   0.233  1.00  0.00           C  
ATOM    296  O   VAL    18      13.925  47.830   1.421  1.00  0.00           O  
ATOM    297  N   PRO    19      14.995  47.803  -0.572  1.00  0.00           N  
ATOM    298  CD  PRO    19      14.984  47.863  -2.033  1.00  0.00           C  
ATOM    299  HD2 PRO    19      15.337  48.842  -2.360  1.00  0.00           H  
ATOM    300  HD3 PRO    19      13.993  47.656  -2.426  1.00  0.00           H  
ATOM    301  CG  PRO    19      15.930  46.788  -2.554  1.00  0.00           C  
ATOM    302  HG2 PRO    19      16.341  47.047  -3.529  1.00  0.00           H  
ATOM    303  HG3 PRO    19      15.425  45.821  -2.587  1.00  0.00           H  
ATOM    304  CB  PRO    19      16.991  46.793  -1.470  1.00  0.00           C  
ATOM    305  HB2 PRO    19      17.648  47.651  -1.622  1.00  0.00           H  
ATOM    306  HB3 PRO    19      17.563  45.865  -1.459  1.00  0.00           H  
ATOM    307  CA  PRO    19      16.159  46.971  -0.192  1.00  0.00           C  
ATOM    308  HA  PRO    19      15.774  45.993   0.071  1.00  0.00           H  
ATOM    309  C   PRO    19      17.037  47.394   1.000  1.00  0.00           C  
ATOM    310  O   PRO    19      18.250  47.573   0.870  1.00  0.00           O  
ATOM    311  N   ILE    20      16.459  47.432   2.207  1.00  0.00           N  
ATOM    312  H   ILE    20      15.452  47.298   2.227  1.00  0.00           H  
ATOM    313  CA  ILE    20      17.184  47.380   3.485  1.00  0.00           C  
ATOM    314  HA  ILE    20      17.865  48.226   3.534  1.00  0.00           H  
ATOM    315  CB  ILE    20      16.217  47.488   4.687  1.00  0.00           C  
ATOM    316  HB  ILE    20      15.463  46.708   4.602  1.00  0.00           H  
ATOM    317  CG2 ILE    20      16.977  47.286   6.011  1.00  0.00           C  
ATOM    318 HG21 ILE    20      17.717  48.074   6.148  1.00  0.00           H  
ATOM    319 HG22 ILE    20      16.282  47.297   6.850  1.00  0.00           H  
ATOM    320 HG23 ILE    20      17.476  46.317   6.029  1.00  0.00           H  
ATOM    321  CG1 ILE    20      15.493  48.856   4.667  1.00  0.00           C  
ATOM    322 HG12 ILE    20      16.230  49.658   4.722  1.00  0.00           H  
ATOM    323 HG13 ILE    20      14.954  48.952   3.726  1.00  0.00           H  
ATOM    324  CD1 ILE    20      14.462  49.057   5.784  1.00  0.00           C  
ATOM    325 HD11 ILE    20      14.957  49.141   6.752  1.00  0.00           H  
ATOM    326 HD12 ILE    20      13.909  49.979   5.602  1.00  0.00           H  
ATOM    327 HD13 ILE    20      13.761  48.222   5.801  1.00  0.00           H  
ATOM    328  C   ILE    20      18.028  46.095   3.482  1.00  0.00           C  
ATOM    329  O   ILE    20      19.257  46.204   3.468  1.00  0.00           O  
ATOM    330  N   LYS    21      17.356  44.941   3.336  1.00  0.00           N  
ATOM    331  H   LYS    21      16.367  44.956   3.574  1.00  0.00           H  
ATOM    332  CA  LYS    21      17.784  43.773   2.540  1.00  0.00           C  
ATOM    333  HA  LYS    21      18.238  44.162   1.630  1.00  0.00           H  
ATOM    334  CB  LYS    21      18.863  42.948   3.285  1.00  0.00           C  
ATOM    335  HB2 LYS    21      19.399  43.607   3.970  1.00  0.00           H  
ATOM    336  HB3 LYS    21      18.410  42.164   3.895  1.00  0.00           H  
ATOM    337  CG  LYS    21      19.917  42.353   2.330  1.00  0.00           C  
ATOM    338  HG2 LYS    21      20.268  43.151   1.677  1.00  0.00           H  
ATOM    339  HG3 LYS    21      20.764  42.019   2.930  1.00  0.00           H  
ATOM    340  CD  LYS    21      19.453  41.168   1.470  1.00  0.00           C  
ATOM    341  HD2 LYS    21      19.201  40.335   2.126  1.00  0.00           H  
ATOM    342  HD3 LYS    21      18.556  41.425   0.914  1.00  0.00           H  
ATOM    343  CE  LYS    21      20.535  40.710   0.481  1.00  0.00           C  
ATOM    344  HE2 LYS    21      21.457  40.487   1.021  1.00  0.00           H  
ATOM    345  HE3 LYS    21      20.190  39.787   0.012  1.00  0.00           H  
ATOM    346  NZ  LYS    21      20.812  41.697  -0.588  1.00  0.00           N  
ATOM    347  HZ1 LYS    21      21.194  42.561  -0.244  1.00  0.00           H  
ATOM    348  HZ2 LYS    21      21.413  41.305  -1.314  1.00  0.00           H  
ATOM    349  HZ3 LYS    21      19.956  41.941  -1.091  1.00  0.00           H  
ATOM    350  C   LYS    21      16.546  42.955   2.093  1.00  0.00           C  
ATOM    351  O   LYS    21      16.421  41.775   2.401  1.00  0.00           O  
ATOM    352  N   HIE    22      15.568  43.629   1.471  1.00  0.00           N  
ATOM    353  H   HIE    22      15.782  44.553   1.142  1.00  0.00           H  
ATOM    354  CA  HIE    22      14.177  43.160   1.285  1.00  0.00           C  
ATOM    355  HA  HIE    22      14.170  42.068   1.303  1.00  0.00           H  
ATOM    356  CB  HIE    22      13.300  43.672   2.441  1.00  0.00           C  
ATOM    357  HB2 HIE    22      13.201  44.756   2.356  1.00  0.00           H  
ATOM    358  HB3 HIE    22      12.303  43.240   2.356  1.00  0.00           H  
ATOM    359  CG  HIE    22      13.844  43.362   3.814  1.00  0.00           C  
ATOM    360  ND1 HIE    22      14.683  44.196   4.562  1.00  0.00           N  
ATOM    361  CE1 HIE    22      14.998  43.493   5.662  1.00  0.00           C  
ATOM    362  HE1 HIE    22      15.641  43.850   6.456  1.00  0.00           H  
ATOM    363  NE2 HIE    22      14.419  42.282   5.634  1.00  0.00           N  
ATOM    364  HE2 HIE    22      14.535  41.554   6.326  1.00  0.00           H  
ATOM    365  CD2 HIE    22      13.689  42.179   4.472  1.00  0.00           C  
ATOM    366  HD2 HIE    22      13.140  41.315   4.121  1.00  0.00           H  
ATOM    367  C   HIE    22      13.578  43.607  -0.060  1.00  0.00           C  
ATOM    368  O   HIE    22      13.995  44.633  -0.588  1.00  0.00           O  
ATOM    369  N   PHE    23      12.603  42.867  -0.608  1.00  0.00           N  
ATOM    370  H   PHE    23      12.265  42.093  -0.056  1.00  0.00           H  
ATOM    371  CA  PHE    23      12.368  42.736  -2.064  1.00  0.00           C  
ATOM    372  HA  PHE    23      11.508  42.074  -2.186  1.00  0.00           H  
ATOM    373  CB  PHE    23      11.970  44.069  -2.735  1.00  0.00           C  
ATOM    374  HB2 PHE    23      11.147  44.493  -2.162  1.00  0.00           H  
ATOM    375  HB3 PHE    23      12.801  44.769  -2.685  1.00  0.00           H  
ATOM    376  CG  PHE    23      11.542  44.005  -4.189  1.00  0.00           C  
ATOM    377  CD1 PHE    23      10.189  43.788  -4.514  1.00  0.00           C  
ATOM    378  HD1 PHE    23       9.462  43.623  -3.732  1.00  0.00           H  
ATOM    379  CE1 PHE    23       9.781  43.771  -5.860  1.00  0.00           C  
ATOM    380  HE1 PHE    23       8.745  43.590  -6.109  1.00  0.00           H  
ATOM    381  CZ  PHE    23      10.720  43.987  -6.884  1.00  0.00           C  
ATOM    382  HZ  PHE    23      10.408  43.977  -7.920  1.00  0.00           H  
ATOM    383  CE2 PHE    23      12.066  44.228  -6.561  1.00  0.00           C  
ATOM    384  HE2 PHE    23      12.785  44.425  -7.346  1.00  0.00           H  
ATOM    385  CD2 PHE    23      12.477  44.239  -5.218  1.00  0.00           C  
ATOM    386  HD2 PHE    23      13.511  44.447  -4.991  1.00  0.00           H  
ATOM    387  C   PHE    23      13.551  41.974  -2.675  1.00  0.00           C  
ATOM    388  O   PHE    23      13.564  40.752  -2.561  1.00  0.00           O  
ATOM    389  N   ASP    24      14.585  42.676  -3.143  1.00  0.00           N  
ATOM    390  H   ASP    24      14.450  43.671  -3.198  1.00  0.00           H  
ATOM    391  CA  ASP    24      15.986  42.215  -3.110  1.00  0.00           C  
ATOM    392  HA  ASP    24      16.560  42.879  -3.751  1.00  0.00           H  
ATOM    393  CB  ASP    24      16.476  42.483  -1.669  1.00  0.00           C  
ATOM    394  HB2 ASP    24      16.011  43.399  -1.312  1.00  0.00           H  
ATOM    395  HB3 ASP    24      16.166  41.664  -1.015  1.00  0.00           H  
ATOM    396  CG  ASP    24      17.974  42.718  -1.529  1.00  0.00           C  
ATOM    397  OD1 ASP    24      18.753  42.140  -2.306  1.00  0.00           O  
ATOM    398  OD2 ASP    24      18.388  43.427  -0.587  1.00  0.00           O  
ATOM    399  C   ASP    24      16.226  40.778  -3.659  1.00  0.00           C  
ATOM    400  O   ASP    24      15.520  40.326  -4.563  1.00  0.00           O  
ATOM    401  N   CYS    25      17.250  40.060  -3.187  1.00  0.00           N  
ATOM    402  H   CYS    25      17.918  40.545  -2.597  1.00  0.00           H  
ATOM    403  CA  CYS    25      17.624  38.715  -3.639  1.00  0.00           C  
ATOM    404  HA  CYS    25      17.840  38.766  -4.707  1.00  0.00           H  
ATOM    405  CB  CYS    25      18.916  38.300  -2.918  1.00  0.00           C  
ATOM    406  HB2 CYS    25      19.271  37.349  -3.326  1.00  0.00           H  
ATOM    407  HB3 CYS    25      19.680  39.054  -3.106  1.00  0.00           H  
ATOM    408  SG  CYS    25      18.663  38.121  -1.125  1.00  0.00           S  
ATOM    409  HG  CYS    25      18.212  36.857  -1.178  1.00  0.00           H  
ATOM    410  C   CYS    25      16.506  37.672  -3.449  1.00  0.00           C  
ATOM    411  O   CYS    25      16.424  36.713  -4.214  1.00  0.00           O  
ATOM    412  N   THR    26      15.588  37.889  -2.501  1.00  0.00           N  
ATOM    413  H   THR    26      15.708  38.679  -1.883  1.00  0.00           H  
ATOM    414  CA  THR    26      14.351  37.104  -2.366  1.00  0.00           C  
ATOM    415  HA  THR    26      14.624  36.051  -2.279  1.00  0.00           H  
ATOM    416  CB  THR    26      13.572  37.502  -1.096  1.00  0.00           C  
ATOM    417  HB  THR    26      12.509  37.308  -1.244  1.00  0.00           H  
ATOM    418  CG2 THR    26      14.049  36.694   0.108  1.00  0.00           C  
ATOM    419 HG21 THR    26      15.113  36.867   0.276  1.00  0.00           H  
ATOM    420 HG22 THR    26      13.491  36.997   0.994  1.00  0.00           H  
ATOM    421 HG23 THR    26      13.874  35.632  -0.071  1.00  0.00           H  
ATOM    422  OG1 THR    26      13.756  38.860  -0.739  1.00  0.00           O  
ATOM    423  HG1 THR    26      13.542  39.426  -1.503  1.00  0.00           H  
ATOM    424  C   THR    26      13.452  37.202  -3.604  1.00  0.00           C  
ATOM    425  O   THR    26      12.883  36.192  -4.004  1.00  0.00           O  
ATOM    426  N   MET    27      13.383  38.355  -4.282  1.00  0.00           N  
ATOM    427  H   MET    27      13.898  39.159  -3.933  1.00  0.00           H  
ATOM    428  CA  MET    27      12.696  38.498  -5.577  1.00  0.00           C  
ATOM    429  HA  MET    27      11.801  37.874  -5.566  1.00  0.00           H  
ATOM    430  CB  MET    27      12.255  39.951  -5.793  1.00  0.00           C  
ATOM    431  HB2 MET    27      13.105  40.618  -5.651  1.00  0.00           H  
ATOM    432  HB3 MET    27      11.904  40.075  -6.816  1.00  0.00           H  
ATOM    433  CG  MET    27      11.126  40.364  -4.844  1.00  0.00           C  
ATOM    434  HG2 MET    27      11.470  40.255  -3.818  1.00  0.00           H  
ATOM    435  HG3 MET    27      10.928  41.415  -5.020  1.00  0.00           H  
ATOM    436  SD  MET    27       9.551  39.472  -4.990  1.00  0.00           S  
ATOM    437  CE  MET    27       9.118  39.791  -6.723  1.00  0.00           C  
ATOM    438  HE1 MET    27       9.830  39.290  -7.380  1.00  0.00           H  
ATOM    439  HE2 MET    27       8.121  39.398  -6.922  1.00  0.00           H  
ATOM    440  HE3 MET    27       9.131  40.863  -6.916  1.00  0.00           H  
ATOM    441  C   MET    27      13.526  38.006  -6.774  1.00  0.00           C  
ATOM    442  O   MET    27      12.966  37.765  -7.838  1.00  0.00           O  
ATOM    443  N   LEU    28      14.839  37.802  -6.611  1.00  0.00           N  
ATOM    444  H   LEU    28      15.252  38.065  -5.727  1.00  0.00           H  
ATOM    445  CA  LEU    28      15.640  36.965  -7.519  1.00  0.00           C  
ATOM    446  HA  LEU    28      15.309  37.163  -8.538  1.00  0.00           H  
ATOM    447  CB  LEU    28      17.126  37.378  -7.392  1.00  0.00           C  
ATOM    448  HB2 LEU    28      17.184  38.461  -7.428  1.00  0.00           H  
ATOM    449  HB3 LEU    28      17.489  37.067  -6.416  1.00  0.00           H  
ATOM    450  CG  LEU    28      18.103  36.812  -8.443  1.00  0.00           C  
ATOM    451  HG  LEU    28      18.118  35.726  -8.393  1.00  0.00           H  
ATOM    452  CD1 LEU    28      17.760  37.235  -9.874  1.00  0.00           C  
ATOM    453 HD11 LEU    28      17.747  38.321  -9.947  1.00  0.00           H  
ATOM    454 HD12 LEU    28      18.504  36.832 -10.557  1.00  0.00           H  
ATOM    455 HD13 LEU    28      16.787  36.834 -10.155  1.00  0.00           H  
ATOM    456  CD2 LEU    28      19.521  37.298  -8.137  1.00  0.00           C  
ATOM    457 HD21 LEU    28      19.797  36.995  -7.128  1.00  0.00           H  
ATOM    458 HD22 LEU    28      20.226  36.858  -8.841  1.00  0.00           H  
ATOM    459 HD23 LEU    28      19.571  38.385  -8.203  1.00  0.00           H  
ATOM    460  C   LEU    28      15.419  35.456  -7.260  1.00  0.00           C  
ATOM    461  O   LEU    28      15.926  34.624  -8.005  1.00  0.00           O  
ATOM    462  N   THR    29      14.679  35.092  -6.202  1.00  0.00           N  
ATOM    463  H   THR    29      14.253  35.834  -5.665  1.00  0.00           H  
ATOM    464  CA  THR    29      14.500  33.729  -5.649  1.00  0.00           C  
ATOM    465  HA  THR    29      13.901  33.846  -4.747  1.00  0.00           H  
ATOM    466  CB  THR    29      13.677  32.809  -6.574  1.00  0.00           C  
ATOM    467  HB  THR    29      13.426  31.902  -6.023  1.00  0.00           H  
ATOM    468  CG2 THR    29      12.368  33.449  -7.039  1.00  0.00           C  
ATOM    469 HG21 THR    29      12.567  34.303  -7.687  1.00  0.00           H  
ATOM    470 HG22 THR    29      11.787  32.713  -7.594  1.00  0.00           H  
ATOM    471 HG23 THR    29      11.792  33.777  -6.174  1.00  0.00           H  
ATOM    472  OG1 THR    29      14.400  32.435  -7.722  1.00  0.00           O  
ATOM    473  HG1 THR    29      14.938  33.201  -7.990  1.00  0.00           H  
ATOM    474  C   THR    29      15.795  33.054  -5.168  1.00  0.00           C  
ATOM    475  O   THR    29      15.798  31.876  -4.817  1.00  0.00           O  
ATOM    476  N   LEU    30      16.910  33.791  -5.127  1.00  0.00           N  
ATOM    477  H   LEU    30      16.828  34.786  -5.278  1.00  0.00           H  
ATOM    478  CA  LEU    30      18.237  33.227  -4.909  1.00  0.00           C  
ATOM    479  HA  LEU    30      18.232  32.231  -5.354  1.00  0.00           H  
ATOM    480  CB  LEU    30      19.267  34.069  -5.682  1.00  0.00           C  
ATOM    481  HB2 LEU    30      18.947  34.114  -6.724  1.00  0.00           H  
ATOM    482  HB3 LEU    30      19.258  35.085  -5.283  1.00  0.00           H  
ATOM    483  CG  LEU    30      20.713  33.540  -5.639  1.00  0.00           C  
ATOM    484  HG  LEU    30      21.106  33.636  -4.626  1.00  0.00           H  
ATOM    485  CD1 LEU    30      20.848  32.081  -6.090  1.00  0.00           C  
ATOM    486 HD11 LEU    30      20.401  31.954  -7.077  1.00  0.00           H  
ATOM    487 HD12 LEU    30      21.901  31.804  -6.137  1.00  0.00           H  
ATOM    488 HD13 LEU    30      20.357  31.413  -5.388  1.00  0.00           H  
ATOM    489  CD2 LEU    30      21.576  34.369  -6.588  1.00  0.00           C  
ATOM    490 HD21 LEU    30      21.491  35.420  -6.326  1.00  0.00           H  
ATOM    491 HD22 LEU    30      22.618  34.062  -6.507  1.00  0.00           H  
ATOM    492 HD23 LEU    30      21.238  34.237  -7.617  1.00  0.00           H  
ATOM    493  C   LEU    30      18.559  33.068  -3.416  1.00  0.00           C  
ATOM    494  O   LEU    30      18.469  34.011  -2.633  1.00  0.00           O  
ATOM    495  N   ALA    31      19.012  31.870  -3.041  1.00  0.00           N  
ATOM    496  H   ALA    31      19.008  31.146  -3.742  1.00  0.00           H  
ATOM    497  CA  ALA    31      19.274  31.440  -1.665  1.00  0.00           C  
ATOM    498  HA  ALA    31      18.375  31.658  -1.091  1.00  0.00           H  
ATOM    499  CB  ALA    31      19.460  29.914  -1.699  1.00  0.00           C  
ATOM    500  HB1 ALA    31      20.350  29.655  -2.273  1.00  0.00           H  
ATOM    501  HB2 ALA    31      19.568  29.531  -0.683  1.00  0.00           H  
ATOM    502  HB3 ALA    31      18.584  29.444  -2.149  1.00  0.00           H  
ATOM    503  C   ALA    31      20.445  32.144  -0.934  1.00  0.00           C  
ATOM    504  O   ALA    31      20.886  31.673   0.117  1.00  0.00           O  
ATOM    505  N   LEU    32      20.972  33.255  -1.461  1.00  0.00           N  
ATOM    506  H   LEU    32      20.450  33.700  -2.209  1.00  0.00           H  
ATOM    507  CA  LEU    32      22.148  33.971  -0.952  1.00  0.00           C  
ATOM    508  HA  LEU    32      22.286  33.675   0.083  1.00  0.00           H  
ATOM    509  CB  LEU    32      23.396  33.570  -1.766  1.00  0.00           C  
ATOM    510  HB2 LEU    32      23.186  33.757  -2.821  1.00  0.00           H  
ATOM    511  HB3 LEU    32      24.228  34.215  -1.481  1.00  0.00           H  
ATOM    512  CG  LEU    32      23.849  32.105  -1.607  1.00  0.00           C  
ATOM    513  HG  LEU    32      23.029  31.432  -1.852  1.00  0.00           H  
ATOM    514  CD1 LEU    32      24.999  31.828  -2.575  1.00  0.00           C  
ATOM    515 HD11 LEU    32      25.848  32.474  -2.352  1.00  0.00           H  
ATOM    516 HD12 LEU    32      25.308  30.786  -2.489  1.00  0.00           H  
ATOM    517 HD13 LEU    32      24.669  32.005  -3.598  1.00  0.00           H  
ATOM    518  CD2 LEU    32      24.345  31.806  -0.188  1.00  0.00           C  
ATOM    519 HD21 LEU    32      23.524  31.892   0.521  1.00  0.00           H  
ATOM    520 HD22 LEU    32      24.717  30.782  -0.144  1.00  0.00           H  
ATOM    521 HD23 LEU    32      25.147  32.491   0.085  1.00  0.00           H  
ATOM    522  C   LEU    32      21.937  35.501  -0.985  1.00  0.00           C  
ATOM    523  O   LEU    32      21.132  35.968  -1.785  1.00  0.00           O  
ATOM    524  N   PRO    33      22.656  36.306  -0.169  1.00  0.00           N  
ATOM    525  CD  PRO    33      23.570  35.869   0.882  1.00  0.00           C  
ATOM    526  HD2 PRO    33      24.599  35.986   0.538  1.00  0.00           H  
ATOM    527  HD3 PRO    33      23.409  34.845   1.211  1.00  0.00           H  
ATOM    528  CG  PRO    33      23.303  36.810   2.049  1.00  0.00           C  
ATOM    529  HG2 PRO    33      24.142  36.844   2.745  1.00  0.00           H  
ATOM    530  HG3 PRO    33      22.383  36.520   2.559  1.00  0.00           H  
ATOM    531  CB  PRO    33      23.107  38.136   1.323  1.00  0.00           C  
ATOM    532  HB2 PRO    33      24.090  38.563   1.117  1.00  0.00           H  
ATOM    533  HB3 PRO    33      22.511  38.829   1.917  1.00  0.00           H  
ATOM    534  CA  PRO    33      22.396  37.748   0.012  1.00  0.00           C  
ATOM    535  HA  PRO    33      21.323  37.854   0.166  1.00  0.00           H  
ATOM    536  C   PRO    33      22.780  38.684  -1.163  1.00  0.00           C  
ATOM    537  O   PRO    33      23.251  39.798  -0.926  1.00  0.00           O  
ATOM    538  N   THR    34      22.607  38.254  -2.414  1.00  0.00           N  
ATOM    539  H   THR    34      22.087  37.389  -2.535  1.00  0.00           H  
ATOM    540  CA  THR    34      23.026  38.938  -3.657  1.00  0.00           C  
ATOM    541  HA  THR    34      24.089  39.160  -3.591  1.00  0.00           H  
ATOM    542  CB  THR    34      22.805  37.992  -4.855  1.00  0.00           C  
ATOM    543  HB  THR    34      23.159  38.473  -5.767  1.00  0.00           H  
ATOM    544  CG2 THR    34      23.587  36.687  -4.689  1.00  0.00           C  
ATOM    545 HG21 THR    34      23.098  36.042  -3.959  1.00  0.00           H  
ATOM    546 HG22 THR    34      23.628  36.173  -5.647  1.00  0.00           H  
ATOM    547 HG23 THR    34      24.606  36.899  -4.367  1.00  0.00           H  
ATOM    548  OG1 THR    34      21.439  37.679  -5.001  1.00  0.00           O  
ATOM    549  HG1 THR    34      20.949  38.454  -5.331  1.00  0.00           H  
ATOM    550  C   THR    34      22.300  40.265  -3.925  1.00  0.00           C  
ATOM    551  O   THR    34      21.543  40.752  -3.087  1.00  0.00           O  
ATOM    552  N   PHE    35      22.513  40.855  -5.110  1.00  0.00           N  
ATOM    553  H   PHE    35      23.151  40.425  -5.758  1.00  0.00           H  
ATOM    554  CA  PHE    35      21.581  41.837  -5.677  1.00  0.00           C  
ATOM    555  HA  PHE    35      21.399  42.607  -4.928  1.00  0.00           H  
ATOM    556  CB  PHE    35      22.220  42.528  -6.901  1.00  0.00           C  
ATOM    557  HB2 PHE    35      21.550  43.316  -7.249  1.00  0.00           H  
ATOM    558  HB3 PHE    35      23.131  43.029  -6.570  1.00  0.00           H  
ATOM    559  CG  PHE    35      22.553  41.632  -8.084  1.00  0.00           C  
ATOM    560  CD1 PHE    35      21.532  41.173  -8.938  1.00  0.00           C  
ATOM    561  HD1 PHE    35      20.510  41.466  -8.760  1.00  0.00           H  
ATOM    562  CE1 PHE    35      21.828  40.319 -10.014  1.00  0.00           C  
ATOM    563  HE1 PHE    35      21.026  39.935 -10.632  1.00  0.00           H  
ATOM    564  CZ  PHE    35      23.160  39.961 -10.278  1.00  0.00           C  
ATOM    565  HZ  PHE    35      23.393  39.312 -11.112  1.00  0.00           H  
ATOM    566  CE2 PHE    35      24.191  40.444  -9.451  1.00  0.00           C  
ATOM    567  HE2 PHE    35      25.216  40.169  -9.656  1.00  0.00           H  
ATOM    568  CD2 PHE    35      23.888  41.271  -8.353  1.00  0.00           C  
ATOM    569  HD2 PHE    35      24.685  41.635  -7.720  1.00  0.00           H  
ATOM    570  C   PHE    35      20.204  41.207  -5.980  1.00  0.00           C  
ATOM    571  O   PHE    35      19.992  40.003  -5.803  1.00  0.00           O  
ATOM    572  N   ASP    36      19.270  42.058  -6.398  1.00  0.00           N  
ATOM    573  H   ASP    36      19.560  43.000  -6.637  1.00  0.00           H  
ATOM    574  CA  ASP    36      17.839  41.801  -6.547  1.00  0.00           C  
ATOM    575  HA  ASP    36      17.525  41.171  -5.726  1.00  0.00           H  
ATOM    576  CB  ASP    36      17.134  43.169  -6.446  1.00  0.00           C  
ATOM    577  HB2 ASP    36      16.056  43.028  -6.340  1.00  0.00           H  
ATOM    578  HB3 ASP    36      17.486  43.696  -5.558  1.00  0.00           H  
ATOM    579  CG  ASP    36      17.434  44.029  -7.674  1.00  0.00           C  
ATOM    580  OD1 ASP    36      18.622  44.360  -7.886  1.00  0.00           O  
ATOM    581  OD2 ASP    36      16.505  44.259  -8.474  1.00  0.00           O  
ATOM    582  C   ASP    36      17.433  41.080  -7.852  1.00  0.00           C  
ATOM    583  O   ASP    36      18.261  40.597  -8.622  1.00  0.00           O  
ATOM    584  N   VAL    37      16.124  41.059  -8.136  1.00  0.00           N  
ATOM    585  H   VAL    37      15.502  41.467  -7.453  1.00  0.00           H  
ATOM    586  CA  VAL    37      15.511  40.574  -9.390  1.00  0.00           C  
ATOM    587  HA  VAL    37      15.677  39.499  -9.440  1.00  0.00           H  
ATOM    588  CB  VAL    37      13.987  40.807  -9.322  1.00  0.00           C  
ATOM    589  HB  VAL    37      13.651  40.458  -8.348  1.00  0.00           H  
ATOM    590  CG1 VAL    37      13.597  42.288  -9.438  1.00  0.00           C  
ATOM    591 HG11 VAL    37      13.825  42.669 -10.433  1.00  0.00           H  
ATOM    592 HG12 VAL    37      12.527  42.395  -9.257  1.00  0.00           H  
ATOM    593 HG13 VAL    37      14.136  42.879  -8.699  1.00  0.00           H  
ATOM    594  CG2 VAL    37      13.210  40.015 -10.377  1.00  0.00           C  
ATOM    595 HG21 VAL    37      13.489  38.962 -10.325  1.00  0.00           H  
ATOM    596 HG22 VAL    37      12.141  40.093 -10.177  1.00  0.00           H  
ATOM    597 HG23 VAL    37      13.410  40.393 -11.379  1.00  0.00           H  
ATOM    598  C   VAL    37      16.121  41.181 -10.669  1.00  0.00           C  
ATOM    599  O   VAL    37      15.944  40.632 -11.755  1.00  0.00           O  
ATOM    600  N   SER    38      16.899  42.264 -10.568  1.00  0.00           N  
ATOM    601  H   SER    38      16.935  42.714  -9.658  1.00  0.00           H  
ATOM    602  CA  SER    38      17.638  42.934 -11.646  1.00  0.00           C  
ATOM    603  HA  SER    38      16.888  43.332 -12.322  1.00  0.00           H  
ATOM    604  CB  SER    38      18.425  44.130 -11.094  1.00  0.00           C  
ATOM    605  HB2 SER    38      18.852  44.698 -11.921  1.00  0.00           H  
ATOM    606  HB3 SER    38      17.757  44.794 -10.547  1.00  0.00           H  
ATOM    607  OG  SER    38      19.475  43.696 -10.251  1.00  0.00           O  
ATOM    608  HG  SER    38      19.186  43.908  -9.325  1.00  0.00           H  
ATOM    609  C   SER    38      18.579  42.076 -12.509  1.00  0.00           C  
ATOM    610  O   SER    38      19.205  42.639 -13.405  1.00  0.00           O  
ATOM    611  N   LYS    39      18.655  40.740 -12.380  1.00  0.00           N  
ATOM    612  H   LYS    39      18.131  40.311 -11.625  1.00  0.00           H  
ATOM    613  CA  LYS    39      19.069  39.907 -13.534  1.00  0.00           C  
ATOM    614  HA  LYS    39      20.059  40.235 -13.852  1.00  0.00           H  
ATOM    615  CB  LYS    39      19.164  38.412 -13.173  1.00  0.00           C  
ATOM    616  HB2 LYS    39      19.728  38.299 -12.246  1.00  0.00           H  
ATOM    617  HB3 LYS    39      18.164  37.998 -13.037  1.00  0.00           H  
ATOM    618  CG  LYS    39      19.903  37.663 -14.300  1.00  0.00           C  
ATOM    619  HG2 LYS    39      19.389  37.829 -15.247  1.00  0.00           H  
ATOM    620  HG3 LYS    39      20.911  38.075 -14.384  1.00  0.00           H  
ATOM    621  CD  LYS    39      20.002  36.147 -14.102  1.00  0.00           C  
ATOM    622  HD2 LYS    39      20.492  35.930 -13.151  1.00  0.00           H  
ATOM    623  HD3 LYS    39      19.000  35.715 -14.108  1.00  0.00           H  
ATOM    624  CE  LYS    39      20.831  35.579 -15.265  1.00  0.00           C  
ATOM    625  HE2 LYS    39      20.398  35.917 -16.212  1.00  0.00           H  
ATOM    626  HE3 LYS    39      21.845  35.987 -15.202  1.00  0.00           H  
ATOM    627  NZ  LYS    39      20.889  34.100 -15.256  1.00  0.00           N  
ATOM    628  HZ1 LYS    39      20.008  33.680 -15.551  1.00  0.00           H  
ATOM    629  HZ2 LYS    39      21.549  33.765 -15.961  1.00  0.00           H  
ATOM    630  HZ3 LYS    39      21.169  33.722 -14.366  1.00  0.00           H  
ATOM    631  C   LYS    39      18.138  40.137 -14.739  1.00  0.00           C  
ATOM    632  O   LYS    39      18.598  40.174 -15.874  1.00  0.00           O  
ATOM    633  N   MET    40      16.857  40.417 -14.481  1.00  0.00           N  
ATOM    634  H   MET    40      16.546  40.331 -13.518  1.00  0.00           H  
ATOM    635  CA  MET    40      15.895  40.958 -15.448  1.00  0.00           C  
ATOM    636  HA  MET    40      15.647  40.195 -16.187  1.00  0.00           H  
ATOM    637  CB  MET    40      14.617  41.321 -14.669  1.00  0.00           C  
ATOM    638  HB2 MET    40      14.182  40.411 -14.253  1.00  0.00           H  
ATOM    639  HB3 MET    40      14.895  41.971 -13.840  1.00  0.00           H  
ATOM    640  CG  MET    40      13.549  42.043 -15.498  1.00  0.00           C  
ATOM    641  HG2 MET    40      13.987  42.917 -15.975  1.00  0.00           H  
ATOM    642  HG3 MET    40      13.203  41.366 -16.281  1.00  0.00           H  
ATOM    643  SD  MET    40      12.111  42.605 -14.543  1.00  0.00           S  
ATOM    644  CE  MET    40      12.839  43.948 -13.560  1.00  0.00           C  
ATOM    645  HE1 MET    40      13.308  44.676 -14.222  1.00  0.00           H  
ATOM    646  HE2 MET    40      12.054  44.442 -12.987  1.00  0.00           H  
ATOM    647  HE3 MET    40      13.580  43.547 -12.869  1.00  0.00           H  
ATOM    648  C   MET    40      16.453  42.183 -16.196  1.00  0.00           C  
ATOM    649  O   MET    40      16.372  42.257 -17.415  1.00  0.00           O  
ATOM    650  N   VAL    41      17.049  43.134 -15.470  1.00  0.00           N  
ATOM    651  H   VAL    41      17.178  42.969 -14.485  1.00  0.00           H  
ATOM    652  CA  VAL    41      17.597  44.380 -16.035  1.00  0.00           C  
ATOM    653  HA  VAL    41      16.875  44.779 -16.748  1.00  0.00           H  
ATOM    654  CB  VAL    41      17.799  45.439 -14.929  1.00  0.00           C  
ATOM    655  HB  VAL    41      18.557  45.083 -14.233  1.00  0.00           H  
ATOM    656  CG1 VAL    41      18.252  46.798 -15.478  1.00  0.00           C  
ATOM    657 HG11 VAL    41      17.493  47.208 -16.145  1.00  0.00           H  
ATOM    658 HG12 VAL    41      18.432  47.481 -14.650  1.00  0.00           H  
ATOM    659 HG13 VAL    41      19.179  46.686 -16.034  1.00  0.00           H  
ATOM    660  CG2 VAL    41      16.502  45.702 -14.145  1.00  0.00           C  
ATOM    661 HG21 VAL    41      16.095  44.784 -13.730  1.00  0.00           H  
ATOM    662 HG22 VAL    41      16.709  46.380 -13.317  1.00  0.00           H  
ATOM    663 HG23 VAL    41      15.751  46.147 -14.799  1.00  0.00           H  
ATOM    664  C   VAL    41      18.891  44.128 -16.821  1.00  0.00           C  
ATOM    665  O   VAL    41      19.140  44.820 -17.805  1.00  0.00           O  
ATOM    666  N   ASP    42      19.679  43.113 -16.449  1.00  0.00           N  
ATOM    667  H   ASP    42      19.463  42.620 -15.593  1.00  0.00           H  
ATOM    668  CA  ASP    42      20.803  42.633 -17.266  1.00  0.00           C  
ATOM    669  HA  ASP    42      21.454  43.479 -17.490  1.00  0.00           H  
ATOM    670  CB  ASP    42      21.645  41.569 -16.528  1.00  0.00           C  
ATOM    671  HB2 ASP    42      21.070  40.646 -16.446  1.00  0.00           H  
ATOM    672  HB3 ASP    42      22.524  41.349 -17.136  1.00  0.00           H  
ATOM    673  CG  ASP    42      22.119  41.960 -15.129  1.00  0.00           C  
ATOM    674  OD1 ASP    42      22.292  41.063 -14.273  1.00  0.00           O  
ATOM    675  OD2 ASP    42      22.292  43.163 -14.839  1.00  0.00           O  
ATOM    676  C   ASP    42      20.307  42.063 -18.604  1.00  0.00           C  
ATOM    677  O   ASP    42      20.712  42.528 -19.670  1.00  0.00           O  
ATOM    678  N   ARG    43      19.404  41.074 -18.565  1.00  0.00           N  
ATOM    679  H   ARG    43      19.092  40.753 -17.653  1.00  0.00           H  
ATOM    680  CA  ARG    43      18.978  40.327 -19.761  1.00  0.00           C  
ATOM    681  HA  ARG    43      19.876  40.059 -20.322  1.00  0.00           H  
ATOM    682  CB  ARG    43      18.315  39.002 -19.345  1.00  0.00           C  
ATOM    683  HB2 ARG    43      18.252  38.391 -20.237  1.00  0.00           H  
ATOM    684  HB3 ARG    43      18.974  38.470 -18.656  1.00  0.00           H  
ATOM    685  CG  ARG    43      16.926  39.135 -18.696  1.00  0.00           C  
ATOM    686  HG2 ARG    43      17.037  39.096 -17.614  1.00  0.00           H  
ATOM    687  HG3 ARG    43      16.504  40.107 -18.936  1.00  0.00           H  
ATOM    688  CD  ARG    43      15.930  38.041 -19.123  1.00  0.00           C  
ATOM    689  HD2 ARG    43      16.275  37.524 -20.018  1.00  0.00           H  
ATOM    690  HD3 ARG    43      15.869  37.299 -18.331  1.00  0.00           H  
ATOM    691  NE  ARG    43      14.589  38.599 -19.369  1.00  0.00           N  
ATOM    692  HE  ARG    43      13.851  38.347 -18.724  1.00  0.00           H  
ATOM    693  CZ  ARG    43      14.261  39.410 -20.363  1.00  0.00           C  
ATOM    694  NH1 ARG    43      15.061  39.754 -21.318  1.00  0.00           N  
ATOM    695 HH11 ARG    43      15.880  39.167 -21.520  1.00  0.00           H  
ATOM    696 HH12 ARG    43      14.662  40.312 -22.064  1.00  0.00           H  
ATOM    697  NH2 ARG    43      13.071  39.913 -20.451  1.00  0.00           N  
ATOM    698 HH21 ARG    43      12.339  39.527 -19.873  1.00  0.00           H  
ATOM    699 HH22 ARG    43      12.879  40.466 -21.290  1.00  0.00           H  
ATOM    700  C   ARG    43      18.142  41.151 -20.755  1.00  0.00           C  
ATOM    701  O   ARG    43      18.232  40.940 -21.961  1.00  0.00           O  
ATOM    702  N   ILE    44      17.426  42.176 -20.277  1.00  0.00           N  
ATOM    703  H   ILE    44      17.367  42.273 -19.271  1.00  0.00           H  
ATOM    704  CA  ILE    44      16.690  43.144 -21.115  1.00  0.00           C  
ATOM    705  HA  ILE    44      16.062  42.578 -21.803  1.00  0.00           H  
ATOM    706  CB  ILE    44      15.747  43.988 -20.214  1.00  0.00           C  
ATOM    707  HB  ILE    44      16.286  44.238 -19.298  1.00  0.00           H  
ATOM    708  CG2 ILE    44      15.269  45.316 -20.831  1.00  0.00           C  
ATOM    709 HG21 ILE    44      14.741  45.122 -21.766  1.00  0.00           H  
ATOM    710 HG22 ILE    44      14.611  45.847 -20.147  1.00  0.00           H  
ATOM    711 HG23 ILE    44      16.120  45.966 -21.030  1.00  0.00           H  
ATOM    712  CG1 ILE    44      14.518  43.117 -19.853  1.00  0.00           C  
ATOM    713 HG12 ILE    44      13.929  42.931 -20.752  1.00  0.00           H  
ATOM    714 HG13 ILE    44      14.860  42.152 -19.485  1.00  0.00           H  
ATOM    715  CD1 ILE    44      13.601  43.716 -18.779  1.00  0.00           C  
ATOM    716 HD11 ILE    44      13.035  44.554 -19.186  1.00  0.00           H  
ATOM    717 HD12 ILE    44      12.896  42.955 -18.445  1.00  0.00           H  
ATOM    718 HD13 ILE    44      14.195  44.055 -17.931  1.00  0.00           H  
ATOM    719  C   ILE    44      17.622  43.974 -22.027  1.00  0.00           C  
ATOM    720  O   ILE    44      17.155  44.592 -22.980  1.00  0.00           O  
ATOM    721  N   THR    45      18.946  43.945 -21.821  1.00  0.00           N  
ATOM    722  H   THR    45      19.307  43.428 -21.028  1.00  0.00           H  
ATOM    723  CA  THR    45      19.913  44.466 -22.812  1.00  0.00           C  
ATOM    724  HA  THR    45      19.568  45.450 -23.125  1.00  0.00           H  
ATOM    725  CB  THR    45      21.320  44.653 -22.219  1.00  0.00           C  
ATOM    726  HB  THR    45      21.947  45.113 -22.984  1.00  0.00           H  
ATOM    727  CG2 THR    45      21.335  45.575 -20.997  1.00  0.00           C  
ATOM    728 HG21 THR    45      20.740  45.153 -20.187  1.00  0.00           H  
ATOM    729 HG22 THR    45      22.362  45.703 -20.657  1.00  0.00           H  
ATOM    730 HG23 THR    45      20.926  46.547 -21.271  1.00  0.00           H  
ATOM    731  OG1 THR    45      21.917  43.433 -21.854  1.00  0.00           O  
ATOM    732  HG1 THR    45      21.474  43.095 -21.052  1.00  0.00           H  
ATOM    733  C   THR    45      20.003  43.630 -24.102  1.00  0.00           C  
ATOM    734  O   THR    45      20.626  44.084 -25.062  1.00  0.00           O  
ATOM    735  N   ILE    46      19.369  42.449 -24.150  1.00  0.00           N  
ATOM    736  H   ILE    46      18.897  42.137 -23.311  1.00  0.00           H  
ATOM    737  CA  ILE    46      19.298  41.553 -25.316  1.00  0.00           C  
ATOM    738  HA  ILE    46      19.749  42.050 -26.175  1.00  0.00           H  
ATOM    739  CB  ILE    46      20.097  40.252 -25.049  1.00  0.00           C  
ATOM    740  HB  ILE    46      19.668  39.761 -24.173  1.00  0.00           H  
ATOM    741  CG2 ILE    46      19.974  39.286 -26.243  1.00  0.00           C  
ATOM    742 HG21 ILE    46      20.425  39.727 -27.132  1.00  0.00           H  
ATOM    743 HG22 ILE    46      20.467  38.345 -26.009  1.00  0.00           H  
ATOM    744 HG23 ILE    46      18.928  39.056 -26.448  1.00  0.00           H  
ATOM    745  CG1 ILE    46      21.584  40.560 -24.746  1.00  0.00           C  
ATOM    746 HG12 ILE    46      22.037  41.048 -25.610  1.00  0.00           H  
ATOM    747 HG13 ILE    46      21.644  41.249 -23.904  1.00  0.00           H  
ATOM    748  CD1 ILE    46      22.423  39.332 -24.368  1.00  0.00           C  
ATOM    749 HD11 ILE    46      22.556  38.678 -25.230  1.00  0.00           H  
ATOM    750 HD12 ILE    46      23.405  39.660 -24.029  1.00  0.00           H  
ATOM    751 HD13 ILE    46      21.935  38.784 -23.561  1.00  0.00           H  
ATOM    752  C   ILE    46      17.834  41.271 -25.692  1.00  0.00           C  
ATOM    753  O   ILE    46      17.415  41.610 -26.799  1.00  0.00           O  
ATOM    754  N   ASP    47      17.062  40.686 -24.769  1.00  0.00           N  
ATOM    755  H   ASP    47      17.496  40.434 -23.887  1.00  0.00           H  
ATOM    756  CA  ASP    47      15.637  40.344 -24.925  1.00  0.00           C  
ATOM    757  HA  ASP    47      15.397  39.659 -24.110  1.00  0.00           H  
ATOM    758  CB  ASP    47      14.811  41.630 -24.700  1.00  0.00           C  
ATOM    759  HB2 ASP    47      15.318  42.266 -23.972  1.00  0.00           H  
ATOM    760  HB3 ASP    47      14.735  42.192 -25.632  1.00  0.00           H  
ATOM    761  CG  ASP    47      13.418  41.322 -24.151  1.00  0.00           C  
ATOM    762  OD1 ASP    47      13.297  41.108 -22.923  1.00  0.00           O  
ATOM    763  OD2 ASP    47      12.470  41.221 -24.957  1.00  0.00           O  
ATOM    764  C   ASP    47      15.296  39.558 -26.227  1.00  0.00           C  
ATOM    765  O   ASP    47      16.122  38.793 -26.737  1.00  0.00           O  
ATOM    766  N   PHE    48      14.067  39.707 -26.747  1.00  0.00           N  
ATOM    767  H   PHE    48      13.433  40.343 -26.274  1.00  0.00           H  
ATOM    768  CA  PHE    48      13.554  39.033 -27.946  1.00  0.00           C  
ATOM    769  HA  PHE    48      13.606  37.959 -27.769  1.00  0.00           H  
ATOM    770  CB  PHE    48      12.078  39.407 -28.147  1.00  0.00           C  
ATOM    771  HB2 PHE    48      11.506  39.008 -27.311  1.00  0.00           H  
ATOM    772  HB3 PHE    48      11.987  40.494 -28.125  1.00  0.00           H  
ATOM    773  CG  PHE    48      11.470  38.882 -29.437  1.00  0.00           C  
ATOM    774  CD1 PHE    48      11.462  37.501 -29.693  1.00  0.00           C  
ATOM    775  HD1 PHE    48      11.893  36.820 -28.977  1.00  0.00           H  
ATOM    776  CE1 PHE    48      10.933  36.999 -30.892  1.00  0.00           C  
ATOM    777  HE1 PHE    48      10.998  35.935 -31.087  1.00  0.00           H  
ATOM    778  CZ  PHE    48      10.379  37.879 -31.838  1.00  0.00           C  
ATOM    779  HZ  PHE    48       9.998  37.494 -32.772  1.00  0.00           H  
ATOM    780  CE2 PHE    48      10.369  39.263 -31.583  1.00  0.00           C  
ATOM    781  HE2 PHE    48       9.980  39.947 -32.321  1.00  0.00           H  
ATOM    782  CD2 PHE    48      10.922  39.764 -30.388  1.00  0.00           C  
ATOM    783  HD2 PHE    48      10.959  40.829 -30.212  1.00  0.00           H  
ATOM    784  C   PHE    48      14.395  39.345 -29.196  1.00  0.00           C  
ATOM    785  O   PHE    48      14.232  40.384 -29.837  1.00  0.00           O  
ATOM    786  N   ASN    49      15.308  38.424 -29.491  1.00  0.00           N  
ATOM    787  H   ASN    49      15.191  37.541 -28.992  1.00  0.00           H  
ATOM    788  CA  ASN    49      16.427  38.492 -30.440  1.00  0.00           C  
ATOM    789  HA  ASN    49      16.068  38.658 -31.457  1.00  0.00           H  
ATOM    790  CB  ASN    49      17.428  39.596 -30.022  1.00  0.00           C  
ATOM    791  HB2 ASN    49      17.550  39.594 -28.938  1.00  0.00           H  
ATOM    792  HB3 ASN    49      18.400  39.380 -30.463  1.00  0.00           H  
ATOM    793  CG  ASN    49      17.057  40.992 -30.488  1.00  0.00           C  
ATOM    794  OD1 ASN    49      16.930  41.265 -31.673  1.00  0.00           O  
ATOM    795  ND2 ASN    49      16.950  41.939 -29.588  1.00  0.00           N  
ATOM    796 HD21 ASN    49      17.032  41.716 -28.597  1.00  0.00           H  
ATOM    797 HD22 ASN    49      16.614  42.824 -29.902  1.00  0.00           H  
ATOM    798  C   ASN    49      17.178  37.150 -30.384  1.00  0.00           C  
ATOM    799  O   ASN    49      17.580  36.602 -31.409  1.00  0.00           O  
ATOM    800  N   LEU    50      17.382  36.669 -29.150  1.00  0.00           N  
ATOM    801  H   LEU    50      16.956  37.213 -28.412  1.00  0.00           H  
ATOM    802  CA  LEU    50      17.895  35.345 -28.773  1.00  0.00           C  
ATOM    803  HA  LEU    50      17.371  34.597 -29.369  1.00  0.00           H  
ATOM    804  CB  LEU    50      19.407  35.247 -29.081  1.00  0.00           C  
ATOM    805  HB2 LEU    50      19.730  34.219 -28.915  1.00  0.00           H  
ATOM    806  HB3 LEU    50      19.539  35.442 -30.145  1.00  0.00           H  
ATOM    807  CG  LEU    50      20.314  36.202 -28.275  1.00  0.00           C  
ATOM    808  HG  LEU    50      19.741  37.067 -27.948  1.00  0.00           H  
ATOM    809  CD1 LEU    50      20.934  35.518 -27.052  1.00  0.00           C  
ATOM    810 HD11 LEU    50      21.535  34.663 -27.363  1.00  0.00           H  
ATOM    811 HD12 LEU    50      21.566  36.222 -26.513  1.00  0.00           H  
ATOM    812 HD13 LEU    50      20.152  35.173 -26.377  1.00  0.00           H  
ATOM    813  CD2 LEU    50      21.468  36.710 -29.142  1.00  0.00           C  
ATOM    814 HD21 LEU    50      21.065  37.250 -29.999  1.00  0.00           H  
ATOM    815 HD22 LEU    50      22.090  37.393 -28.562  1.00  0.00           H  
ATOM    816 HD23 LEU    50      22.071  35.873 -29.491  1.00  0.00           H  
ATOM    817  C   LEU    50      17.603  35.029 -27.293  1.00  0.00           C  
ATOM    818  O   LEU    50      17.488  33.862 -26.927  1.00  0.00           O  
ATOM    819  N   ASP    51      17.448  36.050 -26.441  1.00  0.00           N  
ATOM    820  H   ASP    51      17.490  36.994 -26.799  1.00  0.00           H  
ATOM    821  CA  ASP    51      17.021  35.938 -25.039  1.00  0.00           C  
ATOM    822  HA  ASP    51      17.401  34.998 -24.640  1.00  0.00           H  
ATOM    823  CB  ASP    51      17.691  37.062 -24.238  1.00  0.00           C  
ATOM    824  HB2 ASP    51      18.772  36.993 -24.376  1.00  0.00           H  
ATOM    825  HB3 ASP    51      17.371  38.021 -24.635  1.00  0.00           H  
ATOM    826  CG  ASP    51      17.401  37.016 -22.739  1.00  0.00           C  
ATOM    827  OD1 ASP    51      16.957  38.062 -22.217  1.00  0.00           O  
ATOM    828  OD2 ASP    51      17.695  35.983 -22.088  1.00  0.00           O  
ATOM    829  C   ASP    51      15.477  35.878 -24.928  1.00  0.00           C  
ATOM    830  O   ASP    51      14.842  36.459 -24.048  1.00  0.00           O  
ATOM    831  N   ASP    52      14.849  35.150 -25.858  1.00  0.00           N  
ATOM    832  H   ASP    52      15.421  34.782 -26.607  1.00  0.00           H  
ATOM    833  CA  ASP    52      13.396  34.977 -25.975  1.00  0.00           C  
ATOM    834  HA  ASP    52      12.945  35.967 -26.050  1.00  0.00           H  
ATOM    835  CB  ASP    52      13.058  34.201 -27.264  1.00  0.00           C  
ATOM    836  HB2 ASP    52      13.509  33.209 -27.198  1.00  0.00           H  
ATOM    837  HB3 ASP    52      11.975  34.066 -27.300  1.00  0.00           H  
ATOM    838  CG  ASP    52      13.499  34.844 -28.591  1.00  0.00           C  
ATOM    839  OD1 ASP    52      12.934  34.414 -29.622  1.00  0.00           O  
ATOM    840  OD2 ASP    52      14.325  35.788 -28.591  1.00  0.00           O  
ATOM    841  C   ASP    52      12.774  34.277 -24.747  1.00  0.00           C  
ATOM    842  O   ASP    52      11.563  34.355 -24.521  1.00  0.00           O  
ATOM    843  N   ILE    53      13.610  33.650 -23.909  1.00  0.00           N  
ATOM    844  H   ILE    53      14.584  33.697 -24.168  1.00  0.00           H  
ATOM    845  CA  ILE    53      13.314  33.139 -22.561  1.00  0.00           C  
ATOM    846  HA  ILE    53      12.357  32.620 -22.616  1.00  0.00           H  
ATOM    847  CB  ILE    53      14.377  32.099 -22.119  1.00  0.00           C  
ATOM    848  HB  ILE    53      14.099  31.797 -21.107  1.00  0.00           H  
ATOM    849  CG2 ILE    53      14.271  30.820 -22.969  1.00  0.00           C  
ATOM    850 HG21 ILE    53      14.483  31.036 -24.016  1.00  0.00           H  
ATOM    851 HG22 ILE    53      14.982  30.078 -22.603  1.00  0.00           H  
ATOM    852 HG23 ILE    53      13.265  30.409 -22.891  1.00  0.00           H  
ATOM    853  CG1 ILE    53      15.833  32.631 -22.014  1.00  0.00           C  
ATOM    854 HG12 ILE    53      15.824  33.664 -21.666  1.00  0.00           H  
ATOM    855 HG13 ILE    53      16.343  32.044 -21.249  1.00  0.00           H  
ATOM    856  CD1 ILE    53      16.697  32.564 -23.282  1.00  0.00           C  
ATOM    857 HD11 ILE    53      16.211  33.070 -24.112  1.00  0.00           H  
ATOM    858 HD12 ILE    53      17.654  33.051 -23.087  1.00  0.00           H  
ATOM    859 HD13 ILE    53      16.888  31.526 -23.555  1.00  0.00           H  
ATOM    860  C   ILE    53      13.115  34.276 -21.532  1.00  0.00           C  
ATOM    861  O   ILE    53      13.649  34.239 -20.424  1.00  0.00           O  
ATOM    862  N   GLN    54      12.302  35.276 -21.888  1.00  0.00           N  
ATOM    863  H   GLN    54      11.889  35.171 -22.809  1.00  0.00           H  
ATOM    864  CA  GLN    54      12.189  36.616 -21.282  1.00  0.00           C  
ATOM    865  HA  GLN    54      13.162  37.094 -21.399  1.00  0.00           H  
ATOM    866  CB  GLN    54      11.162  37.427 -22.094  1.00  0.00           C  
ATOM    867  HB2 GLN    54      10.241  36.844 -22.149  1.00  0.00           H  
ATOM    868  HB3 GLN    54      10.929  38.360 -21.582  1.00  0.00           H  
ATOM    869  CG  GLN    54      11.628  37.791 -23.513  1.00  0.00           C  
ATOM    870  HG2 GLN    54      12.372  38.585 -23.461  1.00  0.00           H  
ATOM    871  HG3 GLN    54      12.089  36.934 -23.997  1.00  0.00           H  
ATOM    872  CD  GLN    54      10.441  38.226 -24.362  1.00  0.00           C  
ATOM    873  OE1 GLN    54       9.511  37.471 -24.612  1.00  0.00           O  
ATOM    874  NE2 GLN    54      10.391  39.444 -24.846  1.00  0.00           N  
ATOM    875 HE21 GLN    54      11.184  40.086 -24.720  1.00  0.00           H  
ATOM    876 HE22 GLN    54       9.570  39.748 -25.320  1.00  0.00           H  
ATOM    877  C   GLN    54      11.840  36.699 -19.775  1.00  0.00           C  
ATOM    878  O   GLN    54      11.731  37.802 -19.234  1.00  0.00           O  
ATOM    879  N   GLY    55      11.695  35.577 -19.069  1.00  0.00           N  
ATOM    880  H   GLY    55      11.887  34.718 -19.567  1.00  0.00           H  
ATOM    881  CA  GLY    55      11.797  35.540 -17.610  1.00  0.00           C  
ATOM    882  HA2 GLY    55      11.185  36.330 -17.171  1.00  0.00           H  
ATOM    883  HA3 GLY    55      11.440  34.578 -17.243  1.00  0.00           H  
ATOM    884  C   GLY    55      13.250  35.737 -17.164  1.00  0.00           C  
ATOM    885  O   GLY    55      13.634  36.829 -16.746  1.00  0.00           O  
ATOM    886  N   ALA    56      14.068  34.689 -17.293  1.00  0.00           N  
ATOM    887  H   ALA    56      13.728  33.857 -17.755  1.00  0.00           H  
ATOM    888  CA  ALA    56      15.474  34.687 -16.897  1.00  0.00           C  
ATOM    889  HA  ALA    56      15.871  35.696 -16.991  1.00  0.00           H  
ATOM    890  CB  ALA    56      15.577  34.287 -15.418  1.00  0.00           C  
ATOM    891  HB1 ALA    56      15.174  33.282 -15.277  1.00  0.00           H  
ATOM    892  HB2 ALA    56      16.622  34.295 -15.108  1.00  0.00           H  
ATOM    893  HB3 ALA    56      15.015  34.990 -14.802  1.00  0.00           H  
ATOM    894  C   ALA    56      16.319  33.760 -17.786  1.00  0.00           C  
ATOM    895  O   ALA    56      16.002  32.585 -17.959  1.00  0.00           O  
ATOM    896  N   SER    57      17.432  34.291 -18.293  1.00  0.00           N  
ATOM    897  H   SER    57      17.569  35.288 -18.237  1.00  0.00           H  
ATOM    898  CA  SER    57      18.476  33.559 -19.022  1.00  0.00           C  
ATOM    899  HA  SER    57      18.011  32.998 -19.832  1.00  0.00           H  
ATOM    900  CB  SER    57      19.477  34.562 -19.628  1.00  0.00           C  
ATOM    901  HB2 SER    57      20.321  34.677 -18.946  1.00  0.00           H  
ATOM    902  HB3 SER    57      19.854  34.177 -20.577  1.00  0.00           H  
ATOM    903  OG  SER    57      18.909  35.845 -19.821  1.00  0.00           O  
ATOM    904  HG  SER    57      18.434  35.866 -20.699  1.00  0.00           H  
ATOM    905  C   SER    57      19.240  32.581 -18.108  1.00  0.00           C  
ATOM    906  O   SER    57      19.187  32.703 -16.879  1.00  0.00           O  
ATOM    907  N   GLU    58      20.034  31.678 -18.696  1.00  0.00           N  
ATOM    908  H   GLU    58      20.042  31.640 -19.703  1.00  0.00           H  
ATOM    909  CA  GLU    58      20.933  30.743 -17.985  1.00  0.00           C  
ATOM    910  HA  GLU    58      20.312  30.039 -17.428  1.00  0.00           H  
ATOM    911  CB  GLU    58      21.763  29.945 -19.022  1.00  0.00           C  
ATOM    912  HB2 GLU    58      21.246  29.969 -19.983  1.00  0.00           H  
ATOM    913  HB3 GLU    58      22.721  30.448 -19.167  1.00  0.00           H  
ATOM    914  CG  GLU    58      22.028  28.458 -18.705  1.00  0.00           C  
ATOM    915  HG2 GLU    58      21.082  27.919 -18.791  1.00  0.00           H  
ATOM    916  HG3 GLU    58      22.703  28.056 -19.463  1.00  0.00           H  
ATOM    917  CD  GLU    58      22.615  28.217 -17.312  1.00  0.00           C  
ATOM    918  OE1 GLU    58      21.815  28.128 -16.358  1.00  0.00           O  
ATOM    919  OE2 GLU    58      23.858  28.271 -17.149  1.00  0.00           O  
ATOM    920  C   GLU    58      21.858  31.468 -16.975  1.00  0.00           C  
ATOM    921  O   GLU    58      22.208  32.638 -17.148  1.00  0.00           O  
ATOM    922  N   ILE    59      22.242  30.791 -15.893  1.00  0.00           N  
ATOM    923  H   ILE    59      21.948  29.813 -15.834  1.00  0.00           H  
ATOM    924  CA  ILE    59      23.201  31.235 -14.871  1.00  0.00           C  
ATOM    925  HA  ILE    59      22.824  32.133 -14.388  1.00  0.00           H  
ATOM    926  CB  ILE    59      23.339  30.125 -13.794  1.00  0.00           C  
ATOM    927  HB  ILE    59      23.621  29.197 -14.295  1.00  0.00           H  
ATOM    928  CG2 ILE    59      24.440  30.457 -12.765  1.00  0.00           C  
ATOM    929 HG21 ILE    59      24.211  31.391 -12.253  1.00  0.00           H  
ATOM    930 HG22 ILE    59      24.533  29.655 -12.034  1.00  0.00           H  
ATOM    931 HG23 ILE    59      25.409  30.546 -13.256  1.00  0.00           H  
ATOM    932  CG1 ILE    59      21.984  29.899 -13.075  1.00  0.00           C  
ATOM    933 HG12 ILE    59      21.716  30.795 -12.514  1.00  0.00           H  
ATOM    934 HG13 ILE    59      21.205  29.723 -13.816  1.00  0.00           H  
ATOM    935  CD1 ILE    59      21.962  28.693 -12.126  1.00  0.00           C  
ATOM    936 HD11 ILE    59      22.590  28.874 -11.255  1.00  0.00           H  
ATOM    937 HD12 ILE    59      20.940  28.526 -11.783  1.00  0.00           H  
ATOM    938 HD13 ILE    59      22.307  27.802 -12.652  1.00  0.00           H  
ATOM    939  C   ILE    59      24.566  31.593 -15.484  1.00  0.00           C  
ATOM    940  O   ILE    59      25.168  32.576 -15.055  1.00  0.00           O  
ATOM    941  N   GLY    60      25.028  30.829 -16.479  1.00  0.00           N  
ATOM    942  H   GLY    60      24.458  30.032 -16.758  1.00  0.00           H  
ATOM    943  CA  GLY    60      26.384  30.912 -17.041  1.00  0.00           C  
ATOM    944  HA2 GLY    60      26.307  30.969 -18.126  1.00  0.00           H  
ATOM    945  HA3 GLY    60      26.895  31.805 -16.682  1.00  0.00           H  
ATOM    946  C   GLY    60      27.242  29.689 -16.694  1.00  0.00           C  
ATOM    947  O   GLY    60      28.447  29.812 -16.488  1.00  0.00           O  
ATOM    948  N   SER    61      26.609  28.525 -16.551  1.00  0.00           N  
ATOM    949  H   SER    61      25.621  28.492 -16.790  1.00  0.00           H  
ATOM    950  CA  SER    61      27.245  27.252 -16.205  1.00  0.00           C  
ATOM    951  HA  SER    61      27.947  27.436 -15.392  1.00  0.00           H  
ATOM    952  CB  SER    61      26.172  26.285 -15.688  1.00  0.00           C  
ATOM    953  HB2 SER    61      26.652  25.361 -15.362  1.00  0.00           H  
ATOM    954  HB3 SER    61      25.666  26.732 -14.831  1.00  0.00           H  
ATOM    955  OG  SER    61      25.215  25.977 -16.680  1.00  0.00           O  
ATOM    956  HG  SER    61      24.678  26.781 -16.862  1.00  0.00           H  
ATOM    957  C   SER    61      28.035  26.641 -17.375  1.00  0.00           C  
ATOM    958  O   SER    61      27.738  26.865 -18.547  1.00  0.00           O  
ATOM    959  N   THR    62      29.060  25.842 -17.059  1.00  0.00           N  
ATOM    960  H   THR    62      29.305  25.711 -16.089  1.00  0.00           H  
ATOM    961  CA  THR    62      29.905  25.154 -18.056  1.00  0.00           C  
ATOM    962  HA  THR    62      30.081  25.815 -18.905  1.00  0.00           H  
ATOM    963  CB  THR    62      31.262  24.771 -17.440  1.00  0.00           C  
ATOM    964  HB  THR    62      31.868  24.266 -18.194  1.00  0.00           H  
ATOM    965  CG2 THR    62      32.042  25.985 -16.936  1.00  0.00           C  
ATOM    966 HG21 THR    62      31.515  26.464 -16.111  1.00  0.00           H  
ATOM    967 HG22 THR    62      33.022  25.660 -16.588  1.00  0.00           H  
ATOM    968 HG23 THR    62      32.172  26.700 -17.748  1.00  0.00           H  
ATOM    969  OG1 THR    62      31.072  23.897 -16.346  1.00  0.00           O  
ATOM    970  HG1 THR    62      30.962  22.997 -16.702  1.00  0.00           H  
ATOM    971  C   THR    62      29.297  23.861 -18.600  1.00  0.00           C  
ATOM    972  O   THR    62      29.750  23.379 -19.634  1.00  0.00           O  
ATOM    973  N   LEU    63      28.355  23.263 -17.855  1.00  0.00           N  
ATOM    974  H   LEU    63      28.016  23.797 -17.073  1.00  0.00           H  
ATOM    975  CA  LEU    63      28.018  21.831 -17.871  1.00  0.00           C  
ATOM    976  HA  LEU    63      27.540  21.633 -16.911  1.00  0.00           H  
ATOM    977  CB  LEU    63      26.921  21.530 -18.925  1.00  0.00           C  
ATOM    978  HB2 LEU    63      26.601  20.494 -18.805  1.00  0.00           H  
ATOM    979  HB3 LEU    63      26.063  22.145 -18.650  1.00  0.00           H  
ATOM    980  CG  LEU    63      27.192  21.783 -20.423  1.00  0.00           C  
ATOM    981  HG  LEU    63      27.486  22.818 -20.578  1.00  0.00           H  
ATOM    982  CD1 LEU    63      28.239  20.848 -21.030  1.00  0.00           C  
ATOM    983 HD11 LEU    63      27.963  19.810 -20.861  1.00  0.00           H  
ATOM    984 HD12 LEU    63      28.317  21.045 -22.097  1.00  0.00           H  
ATOM    985 HD13 LEU    63      29.215  21.046 -20.587  1.00  0.00           H  
ATOM    986  CD2 LEU    63      25.890  21.563 -21.198  1.00  0.00           C  
ATOM    987 HD21 LEU    63      25.138  22.273 -20.851  1.00  0.00           H  
ATOM    988 HD22 LEU    63      26.058  21.737 -22.261  1.00  0.00           H  
ATOM    989 HD23 LEU    63      25.523  20.549 -21.042  1.00  0.00           H  
ATOM    990  C   LEU    63      29.265  20.907 -17.847  1.00  0.00           C  
ATOM    991  O   LEU    63      30.361  21.340 -17.483  1.00  0.00           O  
ATOM    992  N   LEU    64      29.073  19.620 -18.151  1.00  0.00           N  
ATOM    993  H   LEU    64      28.145  19.347 -18.438  1.00  0.00           H  
ATOM    994  CA  LEU    64      30.088  18.559 -18.248  1.00  0.00           C  
ATOM    995  HA  LEU    64      31.065  19.008 -18.433  1.00  0.00           H  
ATOM    996  CB  LEU    64      30.113  17.757 -16.924  1.00  0.00           C  
ATOM    997  HB2 LEU    64      29.089  17.466 -16.686  1.00  0.00           H  
ATOM    998  HB3 LEU    64      30.672  16.833 -17.067  1.00  0.00           H  
ATOM    999  CG  LEU    64      30.709  18.490 -15.707  1.00  0.00           C  
ATOM   1000  HG  LEU    64      30.140  19.398 -15.510  1.00  0.00           H  
ATOM   1001  CD1 LEU    64      30.609  17.589 -14.475  1.00  0.00           C  
ATOM   1002 HD11 LEU    64      31.198  16.682 -14.622  1.00  0.00           H  
ATOM   1003 HD12 LEU    64      30.988  18.118 -13.601  1.00  0.00           H  
ATOM   1004 HD13 LEU    64      29.569  17.320 -14.295  1.00  0.00           H  
ATOM   1005  CD2 LEU    64      32.184  18.850 -15.898  1.00  0.00           C  
ATOM   1006 HD21 LEU    64      32.293  19.582 -16.697  1.00  0.00           H  
ATOM   1007 HD22 LEU    64      32.575  19.295 -14.982  1.00  0.00           H  
ATOM   1008 HD23 LEU    64      32.763  17.959 -16.135  1.00  0.00           H  
ATOM   1009  C   LEU    64      29.745  17.653 -19.454  1.00  0.00           C  
ATOM   1010  O   LEU    64      28.550  17.472 -19.691  1.00  0.00           O  
ATOM   1011  N   PRO    65      30.735  17.113 -20.206  1.00  0.00           N  
ATOM   1012  CD  PRO    65      31.990  16.666 -19.609  1.00  0.00           C  
ATOM   1013  HD2 PRO    65      32.147  16.998 -18.586  1.00  0.00           H  
ATOM   1014  HD3 PRO    65      32.825  17.017 -20.218  1.00  0.00           H  
ATOM   1015  CG  PRO    65      31.918  15.131 -19.678  1.00  0.00           C  
ATOM   1016  HG2 PRO    65      31.550  14.727 -18.734  1.00  0.00           H  
ATOM   1017  HG3 PRO    65      32.899  14.713 -19.906  1.00  0.00           H  
ATOM   1018  CB  PRO    65      30.904  14.835 -20.802  1.00  0.00           C  
ATOM   1019  HB2 PRO    65      29.978  14.437 -20.382  1.00  0.00           H  
ATOM   1020  HB3 PRO    65      31.318  14.154 -21.547  1.00  0.00           H  
ATOM   1021  CA  PRO    65      30.665  16.226 -21.385  1.00  0.00           C  
ATOM   1022  HA  PRO    65      31.569  16.453 -21.954  1.00  0.00           H  
ATOM   1023  C   PRO    65      29.586  16.313 -22.495  1.00  0.00           C  
ATOM   1024  O   PRO    65      29.812  15.767 -23.576  1.00  0.00           O  
ATOM   1025  N   SER    66      28.483  17.053 -22.350  1.00  0.00           N  
ATOM   1026  H   SER    66      28.232  17.355 -21.418  1.00  0.00           H  
ATOM   1027  CA  SER    66      27.596  17.435 -23.470  1.00  0.00           C  
ATOM   1028  HA  SER    66      27.346  16.542 -24.043  1.00  0.00           H  
ATOM   1029  CB  SER    66      26.295  18.055 -22.953  1.00  0.00           C  
ATOM   1030  HB2 SER    66      26.517  19.002 -22.466  1.00  0.00           H  
ATOM   1031  HB3 SER    66      25.628  18.241 -23.796  1.00  0.00           H  
ATOM   1032  OG  SER    66      25.656  17.193 -22.031  1.00  0.00           O  
ATOM   1033  HG  SER    66      24.875  17.627 -21.679  1.00  0.00           H  
ATOM   1034  C   SER    66      28.269  18.432 -24.425  1.00  0.00           C  
ATOM   1035  O   SER    66      27.930  18.496 -25.602  1.00  0.00           O  
ATOM   1036  N   MET    67      29.248  19.192 -23.923  1.00  0.00           N  
ATOM   1037  H   MET    67      29.425  19.099 -22.934  1.00  0.00           H  
ATOM   1038  CA  MET    67      30.368  19.706 -24.713  1.00  0.00           C  
ATOM   1039  HA  MET    67      30.135  19.661 -25.778  1.00  0.00           H  
ATOM   1040  CB  MET    67      30.673  21.163 -24.337  1.00  0.00           C  
ATOM   1041  HB2 MET    67      30.813  21.244 -23.258  1.00  0.00           H  
ATOM   1042  HB3 MET    67      31.597  21.468 -24.830  1.00  0.00           H  
ATOM   1043  CG  MET    67      29.549  22.104 -24.787  1.00  0.00           C  
ATOM   1044  HG2 MET    67      29.379  21.945 -25.852  1.00  0.00           H  
ATOM   1045  HG3 MET    67      28.629  21.848 -24.262  1.00  0.00           H  
ATOM   1046  SD  MET    67      29.883  23.871 -24.540  1.00  0.00           S  
ATOM   1047  CE  MET    67      29.822  23.977 -22.730  1.00  0.00           C  
ATOM   1048  HE1 MET    67      30.603  23.358 -22.288  1.00  0.00           H  
ATOM   1049  HE2 MET    67      29.974  25.011 -22.419  1.00  0.00           H  
ATOM   1050  HE3 MET    67      28.850  23.640 -22.372  1.00  0.00           H  
ATOM   1051  C   MET    67      31.551  18.776 -24.430  1.00  0.00           C  
ATOM   1052  O   MET    67      32.099  18.791 -23.329  1.00  0.00           O  
ATOM   1053  N   SER    68      31.853  17.887 -25.376  1.00  0.00           N  
ATOM   1054  H   SER    68      31.304  17.891 -26.222  1.00  0.00           H  
ATOM   1055  CA  SER    68      32.552  16.628 -25.089  1.00  0.00           C  
ATOM   1056  HA  SER    68      32.198  16.266 -24.125  1.00  0.00           H  
ATOM   1057  CB  SER    68      32.144  15.555 -26.103  1.00  0.00           C  
ATOM   1058  HB2 SER    68      32.563  15.792 -27.082  1.00  0.00           H  
ATOM   1059  HB3 SER    68      32.522  14.584 -25.776  1.00  0.00           H  
ATOM   1060  OG  SER    68      30.729  15.516 -26.194  1.00  0.00           O  
ATOM   1061  HG  SER    68      30.375  15.415 -25.289  1.00  0.00           H  
ATOM   1062  C   SER    68      34.073  16.742 -24.938  1.00  0.00           C  
ATOM   1063  O   SER    68      34.838  16.326 -25.804  1.00  0.00           O  
ATOM   1064  N   ILE    69      34.486  17.233 -23.769  1.00  0.00           N  
ATOM   1065  H   ILE    69      33.767  17.694 -23.224  1.00  0.00           H  
ATOM   1066  CA  ILE    69      35.512  16.542 -22.969  1.00  0.00           C  
ATOM   1067  HA  ILE    69      36.437  16.447 -23.541  1.00  0.00           H  
ATOM   1068  CB  ILE    69      35.786  17.360 -21.680  1.00  0.00           C  
ATOM   1069  HB  ILE    69      34.825  17.557 -21.204  1.00  0.00           H  
ATOM   1070  CG2 ILE    69      36.657  16.610 -20.658  1.00  0.00           C  
ATOM   1071 HG21 ILE    69      37.662  16.475 -21.057  1.00  0.00           H  
ATOM   1072 HG22 ILE    69      36.723  17.165 -19.724  1.00  0.00           H  
ATOM   1073 HG23 ILE    69      36.237  15.635 -20.426  1.00  0.00           H  
ATOM   1074  CG1 ILE    69      36.437  18.718 -22.037  1.00  0.00           C  
ATOM   1075 HG12 ILE    69      37.437  18.545 -22.438  1.00  0.00           H  
ATOM   1076 HG13 ILE    69      35.848  19.211 -22.811  1.00  0.00           H  
ATOM   1077  CD1 ILE    69      36.534  19.698 -20.860  1.00  0.00           C  
ATOM   1078 HD11 ILE    69      37.243  19.334 -20.117  1.00  0.00           H  
ATOM   1079 HD12 ILE    69      36.883  20.664 -21.225  1.00  0.00           H  
ATOM   1080 HD13 ILE    69      35.553  19.826 -20.401  1.00  0.00           H  
ATOM   1081  C   ILE    69      34.969  15.131 -22.664  1.00  0.00           C  
ATOM   1082  O   ILE    69      33.769  14.991 -22.414  1.00  0.00           O  
ATOM   1083  N   ASP    70      35.801  14.090 -22.730  1.00  0.00           N  
ATOM   1084  H   ASP    70      36.790  14.257 -22.865  1.00  0.00           H  
ATOM   1085  CA  ASP    70      35.351  12.709 -22.480  1.00  0.00           C  
ATOM   1086  HA  ASP    70      34.434  12.545 -23.047  1.00  0.00           H  
ATOM   1087  CB  ASP    70      36.389  11.706 -23.011  1.00  0.00           C  
ATOM   1088  HB2 ASP    70      36.508  11.843 -24.087  1.00  0.00           H  
ATOM   1089  HB3 ASP    70      37.350  11.881 -22.532  1.00  0.00           H  
ATOM   1090  CG  ASP    70      35.932  10.274 -22.731  1.00  0.00           C  
ATOM   1091  OD1 ASP    70      34.811   9.938 -23.176  1.00  0.00           O  
ATOM   1092  OD2 ASP    70      36.585   9.607 -21.904  1.00  0.00           O  
ATOM   1093  C   ASP    70      34.999  12.453 -20.995  1.00  0.00           C  
ATOM   1094  O   ASP    70      35.379  13.215 -20.109  1.00  0.00           O  
ATOM   1095  N   VAL    71      34.270  11.373 -20.697  1.00  0.00           N  
ATOM   1096  H   VAL    71      34.079  10.719 -21.455  1.00  0.00           H  
ATOM   1097  CA  VAL    71      33.935  10.972 -19.323  1.00  0.00           C  
ATOM   1098  HA  VAL    71      33.535  11.850 -18.816  1.00  0.00           H  
ATOM   1099  CB  VAL    71      32.838   9.891 -19.295  1.00  0.00           C  
ATOM   1100  HB  VAL    71      32.636   9.646 -18.251  1.00  0.00           H  
ATOM   1101  CG1 VAL    71      31.531  10.432 -19.893  1.00  0.00           C  
ATOM   1102 HG11 VAL    71      31.661  10.635 -20.957  1.00  0.00           H  
ATOM   1103 HG12 VAL    71      30.738   9.696 -19.765  1.00  0.00           H  
ATOM   1104 HG13 VAL    71      31.248  11.352 -19.384  1.00  0.00           H  
ATOM   1105  CG2 VAL    71      33.211   8.589 -20.017  1.00  0.00           C  
ATOM   1106 HG21 VAL    71      34.086   8.137 -19.551  1.00  0.00           H  
ATOM   1107 HG22 VAL    71      32.386   7.881 -19.956  1.00  0.00           H  
ATOM   1108 HG23 VAL    71      33.437   8.783 -21.067  1.00  0.00           H  
ATOM   1109  C   VAL    71      35.151  10.534 -18.493  1.00  0.00           C  
ATOM   1110  O   VAL    71      35.186  10.856 -17.306  1.00  0.00           O  
ATOM   1111  N   GLU    72      36.150   9.851 -19.065  1.00  0.00           N  
ATOM   1112  H   GLU    72      36.118   9.643 -20.066  1.00  0.00           H  
ATOM   1113  CA  GLU    72      37.376   9.489 -18.331  1.00  0.00           C  
ATOM   1114  HA  GLU    72      37.101   9.238 -17.307  1.00  0.00           H  
ATOM   1115  CB  GLU    72      38.019   8.225 -18.937  1.00  0.00           C  
ATOM   1116  HB2 GLU    72      37.258   7.444 -18.955  1.00  0.00           H  
ATOM   1117  HB3 GLU    72      38.338   8.423 -19.961  1.00  0.00           H  
ATOM   1118  CG  GLU    72      39.228   7.743 -18.111  1.00  0.00           C  
ATOM   1119  HG2 GLU    72      40.077   8.401 -18.314  1.00  0.00           H  
ATOM   1120  HG3 GLU    72      38.986   7.839 -17.050  1.00  0.00           H  
ATOM   1121  CD  GLU    72      39.621   6.276 -18.374  1.00  0.00           C  
ATOM   1122  OE1 GLU    72      40.833   6.027 -18.577  1.00  0.00           O  
ATOM   1123  OE2 GLU    72      38.729   5.397 -18.313  1.00  0.00           O  
ATOM   1124  C   GLU    72      38.352  10.675 -18.246  1.00  0.00           C  
ATOM   1125  O   GLU    72      38.951  10.910 -17.197  1.00  0.00           O  
ATOM   1126  N   ASP    73      38.439  11.485 -19.304  1.00  0.00           N  
ATOM   1127  H   ASP    73      37.925  11.215 -20.132  1.00  0.00           H  
ATOM   1128  CA  ASP    73      39.167  12.767 -19.332  1.00  0.00           C  
ATOM   1129  HA  ASP    73      40.228  12.588 -19.151  1.00  0.00           H  
ATOM   1130  CB  ASP    73      38.999  13.341 -20.752  1.00  0.00           C  
ATOM   1131  HB2 ASP    73      39.296  12.569 -21.463  1.00  0.00           H  
ATOM   1132  HB3 ASP    73      37.945  13.559 -20.916  1.00  0.00           H  
ATOM   1133  CG  ASP    73      39.807  14.597 -21.091  1.00  0.00           C  
ATOM   1134  OD1 ASP    73      39.500  15.175 -22.160  1.00  0.00           O  
ATOM   1135  OD2 ASP    73      40.725  14.959 -20.326  1.00  0.00           O  
ATOM   1136  C   ASP    73      38.652  13.720 -18.231  1.00  0.00           C  
ATOM   1137  O   ASP    73      39.400  14.164 -17.360  1.00  0.00           O  
ATOM   1138  N   MET    74      37.331  13.911 -18.153  1.00  0.00           N  
ATOM   1139  H   MET    74      36.756  13.508 -18.887  1.00  0.00           H  
ATOM   1140  CA  MET    74      36.658  14.650 -17.079  1.00  0.00           C  
ATOM   1141  HA  MET    74      37.033  15.674 -17.083  1.00  0.00           H  
ATOM   1142  CB  MET    74      35.155  14.677 -17.411  1.00  0.00           C  
ATOM   1143  HB2 MET    74      35.043  15.180 -18.371  1.00  0.00           H  
ATOM   1144  HB3 MET    74      34.792  13.658 -17.533  1.00  0.00           H  
ATOM   1145  CG  MET    74      34.251  15.417 -16.420  1.00  0.00           C  
ATOM   1146  HG2 MET    74      34.734  16.358 -16.162  1.00  0.00           H  
ATOM   1147  HG3 MET    74      33.327  15.660 -16.944  1.00  0.00           H  
ATOM   1148  SD  MET    74      33.778  14.562 -14.888  1.00  0.00           S  
ATOM   1149  CE  MET    74      32.955  13.080 -15.531  1.00  0.00           C  
ATOM   1150  HE1 MET    74      33.686  12.433 -16.015  1.00  0.00           H  
ATOM   1151  HE2 MET    74      32.500  12.535 -14.705  1.00  0.00           H  
ATOM   1152  HE3 MET    74      32.185  13.365 -16.248  1.00  0.00           H  
ATOM   1153  C   MET    74      36.959  14.061 -15.688  1.00  0.00           C  
ATOM   1154  O   MET    74      37.301  14.805 -14.764  1.00  0.00           O  
ATOM   1155  N   ALA    75      36.905  12.733 -15.538  1.00  0.00           N  
ATOM   1156  H   ALA    75      36.641  12.164 -16.335  1.00  0.00           H  
ATOM   1157  CA  ALA    75      37.198  12.050 -14.276  1.00  0.00           C  
ATOM   1158  HA  ALA    75      36.595  12.515 -13.495  1.00  0.00           H  
ATOM   1159  CB  ALA    75      36.764  10.585 -14.400  1.00  0.00           C  
ATOM   1160  HB1 ALA    75      37.363  10.082 -15.159  1.00  0.00           H  
ATOM   1161  HB2 ALA    75      36.908  10.080 -13.444  1.00  0.00           H  
ATOM   1162  HB3 ALA    75      35.710  10.531 -14.674  1.00  0.00           H  
ATOM   1163  C   ALA    75      38.671  12.158 -13.824  1.00  0.00           C  
ATOM   1164  O   ALA    75      38.951  11.999 -12.633  1.00  0.00           O  
ATOM   1165  N   ASN    76      39.616  12.469 -14.719  1.00  0.00           N  
ATOM   1166  H   ASN    76      39.351  12.567 -15.695  1.00  0.00           H  
ATOM   1167  CA  ASN    76      41.010  12.739 -14.344  1.00  0.00           C  
ATOM   1168  HA  ASN    76      41.327  11.979 -13.627  1.00  0.00           H  
ATOM   1169  CB  ASN    76      41.926  12.620 -15.579  1.00  0.00           C  
ATOM   1170  HB2 ASN    76      41.431  13.000 -16.470  1.00  0.00           H  
ATOM   1171  HB3 ASN    76      42.819  13.224 -15.420  1.00  0.00           H  
ATOM   1172  CG  ASN    76      42.394  11.196 -15.822  1.00  0.00           C  
ATOM   1173  OD1 ASN    76      43.482  10.807 -15.428  1.00  0.00           O  
ATOM   1174  ND2 ASN    76      41.599  10.367 -16.452  1.00  0.00           N  
ATOM   1175 HD21 ASN    76      40.675  10.667 -16.754  1.00  0.00           H  
ATOM   1176 HD22 ASN    76      41.923   9.433 -16.621  1.00  0.00           H  
ATOM   1177  C   ASN    76      41.198  14.089 -13.622  1.00  0.00           C  
ATOM   1178  O   ASN    76      42.223  14.259 -12.960  1.00  0.00           O  
ATOM   1179  N   PHE    77      40.235  15.024 -13.693  1.00  0.00           N  
ATOM   1180  H   PHE    77      39.429  14.826 -14.273  1.00  0.00           H  
ATOM   1181  CA  PHE    77      40.426  16.402 -13.200  1.00  0.00           C  
ATOM   1182  HA  PHE    77      41.292  16.422 -12.538  1.00  0.00           H  
ATOM   1183  CB  PHE    77      40.741  17.313 -14.401  1.00  0.00           C  
ATOM   1184  HB2 PHE    77      39.832  17.431 -14.992  1.00  0.00           H  
ATOM   1185  HB3 PHE    77      41.018  18.300 -14.027  1.00  0.00           H  
ATOM   1186  CG  PHE    77      41.856  16.818 -15.308  1.00  0.00           C  
ATOM   1187  CD1 PHE    77      41.568  16.398 -16.620  1.00  0.00           C  
ATOM   1188  HD1 PHE    77      40.557  16.436 -17.002  1.00  0.00           H  
ATOM   1189  CE1 PHE    77      42.586  15.884 -17.441  1.00  0.00           C  
ATOM   1190  HE1 PHE    77      42.340  15.539 -18.439  1.00  0.00           H  
ATOM   1191  CZ  PHE    77      43.901  15.789 -16.955  1.00  0.00           C  
ATOM   1192  HZ  PHE    77      44.673  15.372 -17.584  1.00  0.00           H  
ATOM   1193  CE2 PHE    77      44.197  16.212 -15.647  1.00  0.00           C  
ATOM   1194  HE2 PHE    77      45.201  16.116 -15.263  1.00  0.00           H  
ATOM   1195  CD2 PHE    77      43.176  16.727 -14.826  1.00  0.00           C  
ATOM   1196  HD2 PHE    77      43.398  17.016 -13.810  1.00  0.00           H  
ATOM   1197  C   PHE    77      39.272  17.002 -12.375  1.00  0.00           C  
ATOM   1198  O   PHE    77      39.517  17.896 -11.563  1.00  0.00           O  
ATOM   1199  N   VAL    78      38.019  16.571 -12.563  1.00  0.00           N  
ATOM   1200  H   VAL    78      37.848  15.846 -13.254  1.00  0.00           H  
ATOM   1201  CA  VAL    78      36.855  17.138 -11.850  1.00  0.00           C  
ATOM   1202  HA  VAL    78      37.058  18.190 -11.648  1.00  0.00           H  
ATOM   1203  CB  VAL    78      35.585  17.106 -12.727  1.00  0.00           C  
ATOM   1204  HB  VAL    78      35.345  16.075 -12.980  1.00  0.00           H  
ATOM   1205  CG1 VAL    78      34.373  17.743 -12.028  1.00  0.00           C  
ATOM   1206 HG11 VAL    78      34.596  18.773 -11.749  1.00  0.00           H  
ATOM   1207 HG12 VAL    78      33.513  17.726 -12.698  1.00  0.00           H  
ATOM   1208 HG13 VAL    78      34.109  17.177 -11.136  1.00  0.00           H  
ATOM   1209  CG2 VAL    78      35.810  17.904 -14.022  1.00  0.00           C  
ATOM   1210 HG21 VAL    78      36.567  17.416 -14.635  1.00  0.00           H  
ATOM   1211 HG22 VAL    78      34.885  17.950 -14.594  1.00  0.00           H  
ATOM   1212 HG23 VAL    78      36.136  18.917 -13.788  1.00  0.00           H  
ATOM   1213  C   VAL    78      36.677  16.460 -10.486  1.00  0.00           C  
ATOM   1214  O   VAL    78      35.897  15.522 -10.327  1.00  0.00           O  
ATOM   1215  N   HIE    79      37.452  16.911  -9.496  1.00  0.00           N  
ATOM   1216  H   HIE    79      38.117  17.639  -9.722  1.00  0.00           H  
ATOM   1217  CA  HIE    79      37.526  16.315  -8.152  1.00  0.00           C  
ATOM   1218  HA  HIE    79      36.938  15.397  -8.143  1.00  0.00           H  
ATOM   1219  CB  HIE    79      38.984  15.931  -7.846  1.00  0.00           C  
ATOM   1220  HB2 HIE    79      39.584  16.841  -7.801  1.00  0.00           H  
ATOM   1221  HB3 HIE    79      39.028  15.455  -6.866  1.00  0.00           H  
ATOM   1222  CG  HIE    79      39.624  14.994  -8.848  1.00  0.00           C  
ATOM   1223  ND1 HIE    79      40.999  14.851  -9.040  1.00  0.00           N  
ATOM   1224  CE1 HIE    79      41.142  13.962 -10.036  1.00  0.00           C  
ATOM   1225  HE1 HIE    79      42.090  13.664 -10.466  1.00  0.00           H  
ATOM   1226  NE2 HIE    79      39.942  13.517 -10.445  1.00  0.00           N  
ATOM   1227  HE2 HIE    79      39.773  12.865 -11.212  1.00  0.00           H  
ATOM   1228  CD2 HIE    79      38.975  14.147  -9.702  1.00  0.00           C  
ATOM   1229  HD2 HIE    79      37.906  14.020  -9.805  1.00  0.00           H  
ATOM   1230  C   HIE    79      36.935  17.219  -7.059  1.00  0.00           C  
ATOM   1231  O   HIE    79      36.954  18.444  -7.165  1.00  0.00           O  
ATOM   1232  N   ASP    80      36.409  16.607  -5.994  1.00  0.00           N  
ATOM   1233  H   ASP    80      36.459  15.603  -5.940  1.00  0.00           H  
ATOM   1234  CA  ASP    80      35.845  17.317  -4.840  1.00  0.00           C  
ATOM   1235  HA  ASP    80      35.298  18.187  -5.208  1.00  0.00           H  
ATOM   1236  CB  ASP    80      34.834  16.413  -4.110  1.00  0.00           C  
ATOM   1237  HB2 ASP    80      34.042  16.133  -4.807  1.00  0.00           H  
ATOM   1238  HB3 ASP    80      35.343  15.502  -3.790  1.00  0.00           H  
ATOM   1239  CG  ASP    80      34.196  17.087  -2.888  1.00  0.00           C  
ATOM   1240  OD1 ASP    80      33.867  16.376  -1.918  1.00  0.00           O  
ATOM   1241  OD2 ASP    80      34.103  18.334  -2.855  1.00  0.00           O  
ATOM   1242  C   ASP    80      36.930  17.821  -3.867  1.00  0.00           C  
ATOM   1243  O   ASP    80      37.855  17.099  -3.496  1.00  0.00           O  
ATOM   1244  N   PHE    81      36.745  19.037  -3.352  1.00  0.00           N  
ATOM   1245  H   PHE    81      35.863  19.477  -3.581  1.00  0.00           H  
ATOM   1246  CA  PHE    81      37.524  19.630  -2.261  1.00  0.00           C  
ATOM   1247  HA  PHE    81      38.547  19.260  -2.339  1.00  0.00           H  
ATOM   1248  CB  PHE    81      37.567  21.157  -2.449  1.00  0.00           C  
ATOM   1249  HB2 PHE    81      36.547  21.543  -2.483  1.00  0.00           H  
ATOM   1250  HB3 PHE    81      38.059  21.609  -1.586  1.00  0.00           H  
ATOM   1251  CG  PHE    81      38.313  21.599  -3.697  1.00  0.00           C  
ATOM   1252  CD1 PHE    81      37.671  21.609  -4.951  1.00  0.00           C  
ATOM   1253  HD1 PHE    81      36.637  21.307  -5.036  1.00  0.00           H  
ATOM   1254  CE1 PHE    81      38.383  21.968  -6.109  1.00  0.00           C  
ATOM   1255  HE1 PHE    81      37.893  21.934  -7.072  1.00  0.00           H  
ATOM   1256  CZ  PHE    81      39.737  22.333  -6.019  1.00  0.00           C  
ATOM   1257  HZ  PHE    81      40.286  22.590  -6.914  1.00  0.00           H  
ATOM   1258  CE2 PHE    81      40.381  22.336  -4.769  1.00  0.00           C  
ATOM   1259  HE2 PHE    81      41.426  22.601  -4.702  1.00  0.00           H  
ATOM   1260  CD2 PHE    81      39.671  21.966  -3.611  1.00  0.00           C  
ATOM   1261  HD2 PHE    81      40.175  21.947  -2.657  1.00  0.00           H  
ATOM   1262  C   PHE    81      37.013  19.192  -0.868  1.00  0.00           C  
ATOM   1263  O   PHE    81      37.158  19.928   0.110  1.00  0.00           O  
ATOM   1264  N   THR    82      36.414  17.997  -0.770  1.00  0.00           N  
ATOM   1265  H   THR    82      36.304  17.478  -1.631  1.00  0.00           H  
ATOM   1266  CA  THR    82      35.740  17.432   0.421  1.00  0.00           C  
ATOM   1267  HA  THR    82      35.256  16.510   0.101  1.00  0.00           H  
ATOM   1268  CB  THR    82      36.763  17.028   1.504  1.00  0.00           C  
ATOM   1269  HB  THR    82      37.189  17.923   1.956  1.00  0.00           H  
ATOM   1270  CG2 THR    82      36.213  16.115   2.603  1.00  0.00           C  
ATOM   1271 HG21 THR    82      35.723  15.250   2.155  1.00  0.00           H  
ATOM   1272 HG22 THR    82      37.035  15.776   3.234  1.00  0.00           H  
ATOM   1273 HG23 THR    82      35.504  16.650   3.231  1.00  0.00           H  
ATOM   1274  OG1 THR    82      37.803  16.288   0.902  1.00  0.00           O  
ATOM   1275  HG1 THR    82      37.991  16.712   0.060  1.00  0.00           H  
ATOM   1276  C   THR    82      34.603  18.337   0.930  1.00  0.00           C  
ATOM   1277  O   THR    82      34.503  18.613   2.124  1.00  0.00           O  
ATOM   1278  N   PHE    83      33.763  18.865   0.026  1.00  0.00           N  
ATOM   1279  H   PHE    83      33.844  18.523  -0.935  1.00  0.00           H  
ATOM   1280  CA  PHE    83      32.969  20.094   0.231  1.00  0.00           C  
ATOM   1281  HA  PHE    83      33.669  20.929   0.230  1.00  0.00           H  
ATOM   1282  CB  PHE    83      32.006  20.295  -0.954  1.00  0.00           C  
ATOM   1283  HB2 PHE    83      31.697  21.341  -0.959  1.00  0.00           H  
ATOM   1284  HB3 PHE    83      32.533  20.123  -1.892  1.00  0.00           H  
ATOM   1285  CG  PHE    83      30.754  19.432  -0.911  1.00  0.00           C  
ATOM   1286  CD1 PHE    83      29.562  19.940  -0.356  1.00  0.00           C  
ATOM   1287  HD1 PHE    83      29.529  20.955   0.014  1.00  0.00           H  
ATOM   1288  CE1 PHE    83      28.420  19.124  -0.261  1.00  0.00           C  
ATOM   1289  HE1 PHE    83      27.509  19.516   0.169  1.00  0.00           H  
ATOM   1290  CZ  PHE    83      28.463  17.797  -0.723  1.00  0.00           C  
ATOM   1291  HZ  PHE    83      27.586  17.170  -0.652  1.00  0.00           H  
ATOM   1292  CE2 PHE    83      29.649  17.288  -1.281  1.00  0.00           C  
ATOM   1293  HE2 PHE    83      29.690  16.269  -1.639  1.00  0.00           H  
ATOM   1294  CD2 PHE    83      30.790  18.104  -1.375  1.00  0.00           C  
ATOM   1295  HD2 PHE    83      31.700  17.706  -1.800  1.00  0.00           H  
ATOM   1296  C   PHE    83      32.177  20.179   1.550  1.00  0.00           C  
ATOM   1297  O   PHE    83      32.029  21.272   2.098  1.00  0.00           O  
ATOM   1298  N   GLY    84      31.698  19.050   2.086  1.00  0.00           N  
ATOM   1299  H   GLY    84      31.878  18.194   1.582  1.00  0.00           H  
ATOM   1300  CA  GLY    84      30.914  18.985   3.323  1.00  0.00           C  
ATOM   1301  HA2 GLY    84      29.954  19.475   3.160  1.00  0.00           H  
ATOM   1302  HA3 GLY    84      30.727  17.939   3.561  1.00  0.00           H  
ATOM   1303  C   GLY    84      31.582  19.631   4.545  1.00  0.00           C  
ATOM   1304  O   GLY    84      30.878  20.180   5.392  1.00  0.00           O  
ATOM   1305  N   HIE    85      32.923  19.664   4.620  1.00  0.00           N  
ATOM   1306  H   HIE    85      33.460  19.231   3.874  1.00  0.00           H  
ATOM   1307  CA  HIE    85      33.649  20.325   5.723  1.00  0.00           C  
ATOM   1308  HA  HIE    85      33.155  20.021   6.643  1.00  0.00           H  
ATOM   1309  CB  HIE    85      35.097  19.816   5.838  1.00  0.00           C  
ATOM   1310  HB2 HIE    85      35.507  20.168   6.785  1.00  0.00           H  
ATOM   1311  HB3 HIE    85      35.072  18.727   5.891  1.00  0.00           H  
ATOM   1312  CG  HIE    85      36.079  20.198   4.753  1.00  0.00           C  
ATOM   1313  ND1 HIE    85      37.430  19.849   4.780  1.00  0.00           N  
ATOM   1314  CE1 HIE    85      37.918  20.170   3.574  1.00  0.00           C  
ATOM   1315  HE1 HIE    85      38.921  19.942   3.239  1.00  0.00           H  
ATOM   1316  NE2 HIE    85      36.962  20.716   2.809  1.00  0.00           N  
ATOM   1317  HE2 HIE    85      37.030  20.818   1.798  1.00  0.00           H  
ATOM   1318  CD2 HIE    85      35.798  20.764   3.543  1.00  0.00           C  
ATOM   1319  HD2 HIE    85      34.823  21.045   3.173  1.00  0.00           H  
ATOM   1320  C   HIE    85      33.571  21.864   5.734  1.00  0.00           C  
ATOM   1321  O   HIE    85      34.072  22.489   6.670  1.00  0.00           O  
ATOM   1322  N   LEU    86      32.906  22.489   4.752  1.00  0.00           N  
ATOM   1323  H   LEU    86      32.512  21.921   4.009  1.00  0.00           H  
ATOM   1324  CA  LEU    86      32.551  23.913   4.759  1.00  0.00           C  
ATOM   1325  HA  LEU    86      33.448  24.476   5.015  1.00  0.00           H  
ATOM   1326  CB  LEU    86      32.118  24.309   3.333  1.00  0.00           C  
ATOM   1327  HB2 LEU    86      32.914  24.030   2.640  1.00  0.00           H  
ATOM   1328  HB3 LEU    86      31.232  23.728   3.069  1.00  0.00           H  
ATOM   1329  CG  LEU    86      31.795  25.803   3.135  1.00  0.00           C  
ATOM   1330  HG  LEU    86      30.977  26.101   3.788  1.00  0.00           H  
ATOM   1331  CD1 LEU    86      33.000  26.704   3.419  1.00  0.00           C  
ATOM   1332 HD11 LEU    86      33.850  26.391   2.812  1.00  0.00           H  
ATOM   1333 HD12 LEU    86      32.749  27.737   3.184  1.00  0.00           H  
ATOM   1334 HD13 LEU    86      33.266  26.648   4.473  1.00  0.00           H  
ATOM   1335  CD2 LEU    86      31.360  26.043   1.688  1.00  0.00           C  
ATOM   1336 HD21 LEU    86      30.487  25.428   1.467  1.00  0.00           H  
ATOM   1337 HD22 LEU    86      31.096  27.090   1.549  1.00  0.00           H  
ATOM   1338 HD23 LEU    86      32.166  25.775   1.004  1.00  0.00           H  
ATOM   1339  C   LEU    86      31.486  24.196   5.843  1.00  0.00           C  
ATOM   1340  O   LEU    86      30.298  24.314   5.555  1.00  0.00           O  
ATOM   1341  N   ALA    87      31.951  24.264   7.096  1.00  0.00           N  
ATOM   1342  H   ALA    87      32.947  24.099   7.167  1.00  0.00           H  
ATOM   1343  CA  ALA    87      31.193  23.972   8.318  1.00  0.00           C  
ATOM   1344  HA  ALA    87      31.896  24.063   9.146  1.00  0.00           H  
ATOM   1345  CB  ALA    87      30.100  25.022   8.571  1.00  0.00           C  
ATOM   1346  HB1 ALA    87      29.317  24.945   7.816  1.00  0.00           H  
ATOM   1347  HB2 ALA    87      29.653  24.853   9.551  1.00  0.00           H  
ATOM   1348  HB3 ALA    87      30.531  26.023   8.540  1.00  0.00           H  
ATOM   1349  C   ALA    87      30.697  22.511   8.323  1.00  0.00           C  
ATOM   1350  O   ALA    87      29.672  22.170   7.736  1.00  0.00           O  
ATOM   1351  N   ASP    88      31.447  21.621   8.980  1.00  0.00           N  
ATOM   1352  H   ASP    88      32.284  21.931   9.449  1.00  0.00           H  
ATOM   1353  CA  ASP    88      31.267  20.171   8.828  1.00  0.00           C  
ATOM   1354  HA  ASP    88      31.170  19.968   7.765  1.00  0.00           H  
ATOM   1355  CB  ASP    88      32.539  19.435   9.289  1.00  0.00           C  
ATOM   1356  HB2 ASP    88      32.684  18.572   8.638  1.00  0.00           H  
ATOM   1357  HB3 ASP    88      33.411  20.079   9.165  1.00  0.00           H  
ATOM   1358  CG  ASP    88      32.467  18.946  10.735  1.00  0.00           C  
ATOM   1359  OD1 ASP    88      32.038  19.732  11.612  1.00  0.00           O  
ATOM   1360  OD2 ASP    88      32.709  17.741  10.937  1.00  0.00           O  
ATOM   1361  C   ASP    88      29.992  19.605   9.487  1.00  0.00           C  
ATOM   1362  O   ASP    88      29.462  18.609   9.002  1.00  0.00           O  
ATOM   1363  N   LYS    89      29.475  20.231  10.556  1.00  0.00           N  
ATOM   1364  H   LYS    89      30.055  20.973  10.926  1.00  0.00           H  
ATOM   1365  CA  LYS    89      28.395  19.707  11.422  1.00  0.00           C  
ATOM   1366  HA  LYS    89      28.514  20.216  12.378  1.00  0.00           H  
ATOM   1367  CB  LYS    89      26.975  20.088  10.925  1.00  0.00           C  
ATOM   1368  HB2 LYS    89      26.258  19.676  11.637  1.00  0.00           H  
ATOM   1369  HB3 LYS    89      26.864  21.172  10.983  1.00  0.00           H  
ATOM   1370  CG  LYS    89      26.552  19.617   9.517  1.00  0.00           C  
ATOM   1371  HG2 LYS    89      27.063  18.694   9.259  1.00  0.00           H  
ATOM   1372  HG3 LYS    89      25.488  19.382   9.548  1.00  0.00           H  
ATOM   1373  CD  LYS    89      26.764  20.702   8.442  1.00  0.00           C  
ATOM   1374  HD2 LYS    89      25.881  21.342   8.437  1.00  0.00           H  
ATOM   1375  HD3 LYS    89      27.605  21.333   8.719  1.00  0.00           H  
ATOM   1376  CE  LYS    89      26.979  20.159   7.017  1.00  0.00           C  
ATOM   1377  HE2 LYS    89      26.347  19.280   6.872  1.00  0.00           H  
ATOM   1378  HE3 LYS    89      26.670  20.923   6.299  1.00  0.00           H  
ATOM   1379  NZ  LYS    89      28.399  19.821   6.766  1.00  0.00           N  
ATOM   1380  HZ1 LYS    89      28.761  19.206   7.488  1.00  0.00           H  
ATOM   1381  HZ2 LYS    89      28.577  19.285   5.918  1.00  0.00           H  
ATOM   1382  HZ3 LYS    89      29.001  20.644   6.750  1.00  0.00           H  
ATOM   1383  C   LYS    89      28.580  18.219  11.799  1.00  0.00           C  
ATOM   1384  O   LYS    89      27.609  17.468  11.851  1.00  0.00           O  
ATOM   1385  N   THR    90      29.825  17.809  12.083  1.00  0.00           N  
ATOM   1386  H   THR    90      30.574  18.495  11.992  1.00  0.00           H  
ATOM   1387  CA  THR    90      30.262  16.403  12.228  1.00  0.00           C  
ATOM   1388  HA  THR    90      31.347  16.395  12.318  1.00  0.00           H  
ATOM   1389  CB  THR    90      29.724  15.767  13.523  1.00  0.00           C  
ATOM   1390  HB  THR    90      28.637  15.695  13.476  1.00  0.00           H  
ATOM   1391  CG2 THR    90      30.311  14.385  13.815  1.00  0.00           C  
ATOM   1392 HG21 THR    90      31.398  14.454  13.878  1.00  0.00           H  
ATOM   1393 HG22 THR    90      29.919  14.022  14.765  1.00  0.00           H  
ATOM   1394 HG23 THR    90      30.043  13.678  13.032  1.00  0.00           H  
ATOM   1395  OG1 THR    90      30.083  16.576  14.618  1.00  0.00           O  
ATOM   1396  HG1 THR    90      29.983  17.486  14.326  1.00  0.00           H  
ATOM   1397  C   THR    90      29.924  15.595  10.969  1.00  0.00           C  
ATOM   1398  O   THR    90      28.968  14.816  10.968  1.00  0.00           O  
ATOM   1399  N   ASP    91      30.641  15.823   9.864  1.00  0.00           N  
ATOM   1400  H   ASP    91      31.441  16.450   9.931  1.00  0.00           H  
ATOM   1401  CA  ASP    91      30.203  15.338   8.543  1.00  0.00           C  
ATOM   1402  HA  ASP    91      29.126  15.496   8.545  1.00  0.00           H  
ATOM   1403  CB  ASP    91      30.747  16.188   7.373  1.00  0.00           C  
ATOM   1404  HB2 ASP    91      31.073  17.162   7.732  1.00  0.00           H  
ATOM   1405  HB3 ASP    91      31.612  15.694   6.927  1.00  0.00           H  
ATOM   1406  CG  ASP    91      29.658  16.386   6.307  1.00  0.00           C  
ATOM   1407  OD1 ASP    91      29.421  17.513   5.830  1.00  0.00           O  
ATOM   1408  OD2 ASP    91      28.875  15.443   6.059  1.00  0.00           O  
ATOM   1409  C   ASP    91      30.409  13.827   8.305  1.00  0.00           C  
ATOM   1410  O   ASP    91      31.412  13.235   8.700  1.00  0.00           O  
ATOM   1411  N   ARG    92      29.432  13.210   7.627  1.00  0.00           N  
ATOM   1412  H   ARG    92      28.704  13.832   7.291  1.00  0.00           H  
ATOM   1413  CA  ARG    92      29.434  11.833   7.084  1.00  0.00           C  
ATOM   1414  HA  ARG    92      30.462  11.577   6.824  1.00  0.00           H  
ATOM   1415  CB  ARG    92      28.923  10.797   8.113  1.00  0.00           C  
ATOM   1416  HB2 ARG    92      27.865  10.976   8.294  1.00  0.00           H  
ATOM   1417  HB3 ARG    92      29.011   9.820   7.638  1.00  0.00           H  
ATOM   1418  CG  ARG    92      29.662  10.668   9.459  1.00  0.00           C  
ATOM   1419  HG2 ARG    92      29.557   9.641   9.812  1.00  0.00           H  
ATOM   1420  HG3 ARG    92      30.726  10.848   9.307  1.00  0.00           H  
ATOM   1421  CD  ARG    92      29.131  11.594  10.563  1.00  0.00           C  
ATOM   1422  HD2 ARG    92      29.800  11.538  11.423  1.00  0.00           H  
ATOM   1423  HD3 ARG    92      29.137  12.611  10.190  1.00  0.00           H  
ATOM   1424  NE  ARG    92      27.765  11.230  10.979  1.00  0.00           N  
ATOM   1425  HE  ARG    92      27.349  10.415  10.546  1.00  0.00           H  
ATOM   1426  CZ  ARG    92      26.939  11.928  11.735  1.00  0.00           C  
ATOM   1427  NH1 ARG    92      27.216  13.082  12.263  1.00  0.00           N  
ATOM   1428 HH11 ARG    92      28.022  13.595  11.916  1.00  0.00           H  
ATOM   1429 HH12 ARG    92      26.494  13.573  12.771  1.00  0.00           H  
ATOM   1430  NH2 ARG    92      25.738  11.487  11.922  1.00  0.00           N  
ATOM   1431 HH21 ARG    92      25.438  10.685  11.377  1.00  0.00           H  
ATOM   1432 HH22 ARG    92      25.082  12.080  12.411  1.00  0.00           H  
ATOM   1433  C   ARG    92      28.616  11.736   5.774  1.00  0.00           C  
ATOM   1434  O   ARG    92      28.158  10.654   5.404  1.00  0.00           O  
ATOM   1435  N   LEU    93      28.361  12.877   5.122  1.00  0.00           N  
ATOM   1436  H   LEU    93      28.788  13.725   5.482  1.00  0.00           H  
ATOM   1437  CA  LEU    93      27.374  13.079   4.055  1.00  0.00           C  
ATOM   1438  HA  LEU    93      27.159  14.147   4.045  1.00  0.00           H  
ATOM   1439  CB  LEU    93      27.997  12.728   2.684  1.00  0.00           C  
ATOM   1440  HB2 LEU    93      28.986  13.186   2.629  1.00  0.00           H  
ATOM   1441  HB3 LEU    93      28.137  11.648   2.628  1.00  0.00           H  
ATOM   1442  CG  LEU    93      27.188  13.202   1.456  1.00  0.00           C  
ATOM   1443  HG  LEU    93      26.176  12.804   1.499  1.00  0.00           H  
ATOM   1444  CD1 LEU    93      27.110  14.726   1.353  1.00  0.00           C  
ATOM   1445 HD11 LEU    93      28.110  15.160   1.363  1.00  0.00           H  
ATOM   1446 HD12 LEU    93      26.605  15.005   0.428  1.00  0.00           H  
ATOM   1447 HD13 LEU    93      26.526  15.127   2.181  1.00  0.00           H  
ATOM   1448  CD2 LEU    93      27.847  12.672   0.183  1.00  0.00           C  
ATOM   1449 HD21 LEU    93      27.891  11.584   0.211  1.00  0.00           H  
ATOM   1450 HD22 LEU    93      27.263  12.975  -0.687  1.00  0.00           H  
ATOM   1451 HD23 LEU    93      28.858  13.071   0.089  1.00  0.00           H  
ATOM   1452  C   LEU    93      26.034  12.410   4.413  1.00  0.00           C  
ATOM   1453  O   LEU    93      25.452  12.739   5.446  1.00  0.00           O  
ATOM   1454  N   LEU    94      25.585  11.412   3.642  1.00  0.00           N  
ATOM   1455  H   LEU    94      26.137  11.156   2.841  1.00  0.00           H  
ATOM   1456  CA  LEU    94      24.315  10.716   3.866  1.00  0.00           C  
ATOM   1457  HA  LEU    94      23.502  11.430   3.729  1.00  0.00           H  
ATOM   1458  CB  LEU    94      24.152   9.574   2.845  1.00  0.00           C  
ATOM   1459  HB2 LEU    94      24.977   8.872   2.975  1.00  0.00           H  
ATOM   1460  HB3 LEU    94      23.228   9.040   3.074  1.00  0.00           H  
ATOM   1461  CG  LEU    94      24.107  10.019   1.371  1.00  0.00           C  
ATOM   1462  HG  LEU    94      25.044  10.514   1.113  1.00  0.00           H  
ATOM   1463  CD1 LEU    94      23.956   8.789   0.475  1.00  0.00           C  
ATOM   1464 HD11 LEU    94      23.017   8.281   0.693  1.00  0.00           H  
ATOM   1465 HD12 LEU    94      23.966   9.093  -0.572  1.00  0.00           H  
ATOM   1466 HD13 LEU    94      24.785   8.103   0.648  1.00  0.00           H  
ATOM   1467  CD2 LEU    94      22.946  10.970   1.075  1.00  0.00           C  
ATOM   1468 HD21 LEU    94      23.086  11.912   1.606  1.00  0.00           H  
ATOM   1469 HD22 LEU    94      22.912  11.189   0.008  1.00  0.00           H  
ATOM   1470 HD23 LEU    94      22.002  10.518   1.379  1.00  0.00           H  
ATOM   1471  C   LEU    94      24.178  10.182   5.298  1.00  0.00           C  
ATOM   1472  O   LEU    94      23.123  10.355   5.900  1.00  0.00           O  
ATOM   1473  N   MET    95      25.244   9.659   5.912  1.00  0.00           N  
ATOM   1474  H   MET    95      26.132   9.654   5.425  1.00  0.00           H  
ATOM   1475  CA  MET    95      25.187   9.143   7.290  1.00  0.00           C  
ATOM   1476  HA  MET    95      24.209   8.671   7.401  1.00  0.00           H  
ATOM   1477  CB  MET    95      26.218   8.025   7.525  1.00  0.00           C  
ATOM   1478  HB2 MET    95      27.209   8.462   7.619  1.00  0.00           H  
ATOM   1479  HB3 MET    95      25.980   7.529   8.466  1.00  0.00           H  
ATOM   1480  CG  MET    95      26.267   6.962   6.415  1.00  0.00           C  
ATOM   1481  HG2 MET    95      26.788   7.393   5.560  1.00  0.00           H  
ATOM   1482  HG3 MET    95      26.871   6.127   6.772  1.00  0.00           H  
ATOM   1483  SD  MET    95      24.684   6.300   5.805  1.00  0.00           S  
ATOM   1484  CE  MET    95      23.957   5.606   7.315  1.00  0.00           C  
ATOM   1485  HE1 MET    95      23.773   6.401   8.034  1.00  0.00           H  
ATOM   1486  HE2 MET    95      23.007   5.129   7.075  1.00  0.00           H  
ATOM   1487  HE3 MET    95      24.630   4.868   7.752  1.00  0.00           H  
ATOM   1488  C   MET    95      25.210  10.248   8.370  1.00  0.00           C  
ATOM   1489  O   MET    95      25.607  10.002   9.512  1.00  0.00           O  
ATOM   1490  N   ARG    96      24.785  11.471   8.020  1.00  0.00           N  
ATOM   1491  H   ARG    96      24.644  11.633   7.027  1.00  0.00           H  
ATOM   1492  CA  ARG    96      24.348  12.542   8.933  1.00  0.00           C  
ATOM   1493  HA  ARG    96      24.074  12.085   9.882  1.00  0.00           H  
ATOM   1494  CB  ARG    96      25.501  13.531   9.204  1.00  0.00           C  
ATOM   1495  HB2 ARG    96      25.238  14.144  10.065  1.00  0.00           H  
ATOM   1496  HB3 ARG    96      26.403  12.980   9.448  1.00  0.00           H  
ATOM   1497  CG  ARG    96      25.840  14.436   8.019  1.00  0.00           C  
ATOM   1498  HG2 ARG    96      26.663  13.984   7.466  1.00  0.00           H  
ATOM   1499  HG3 ARG    96      24.989  14.504   7.345  1.00  0.00           H  
ATOM   1500  CD  ARG    96      26.234  15.859   8.440  1.00  0.00           C  
ATOM   1501  HD2 ARG    96      25.383  16.354   8.914  1.00  0.00           H  
ATOM   1502  HD3 ARG    96      27.051  15.817   9.163  1.00  0.00           H  
ATOM   1503  NE  ARG    96      26.666  16.598   7.244  1.00  0.00           N  
ATOM   1504  HE  ARG    96      27.635  16.467   6.972  1.00  0.00           H  
ATOM   1505  CZ  ARG    96      25.893  16.816   6.205  1.00  0.00           C  
ATOM   1506  NH1 ARG    96      24.623  17.033   6.338  1.00  0.00           N  
ATOM   1507 HH11 ARG    96      24.194  16.913   7.232  1.00  0.00           H  
ATOM   1508 HH12 ARG    96      24.041  17.050   5.495  1.00  0.00           H  
ATOM   1509  NH2 ARG    96      26.391  16.772   5.013  1.00  0.00           N  
ATOM   1510 HH21 ARG    96      27.372  16.519   4.938  1.00  0.00           H  
ATOM   1511 HH22 ARG    96      25.730  16.485   4.284  1.00  0.00           H  
ATOM   1512  C   ARG    96      23.064  13.264   8.483  1.00  0.00           C  
ATOM   1513  O   ARG    96      22.759  14.320   9.033  1.00  0.00           O  
ATOM   1514  N   GLU    97      22.361  12.769   7.458  1.00  0.00           N  
ATOM   1515  H   GLU    97      22.657  11.893   7.049  1.00  0.00           H  
ATOM   1516  CA  GLU    97      21.170  13.448   6.907  1.00  0.00           C  
ATOM   1517  HA  GLU    97      20.621  13.870   7.748  1.00  0.00           H  
ATOM   1518  CB  GLU    97      21.619  14.623   6.022  1.00  0.00           C  
ATOM   1519  HB2 GLU    97      20.736  15.204   5.791  1.00  0.00           H  
ATOM   1520  HB3 GLU    97      22.268  15.259   6.623  1.00  0.00           H  
ATOM   1521  CG  GLU    97      22.349  14.296   4.704  1.00  0.00           C  
ATOM   1522  HG2 GLU    97      23.015  13.450   4.867  1.00  0.00           H  
ATOM   1523  HG3 GLU    97      21.617  14.008   3.947  1.00  0.00           H  
ATOM   1524  CD  GLU    97      23.168  15.508   4.214  1.00  0.00           C  
ATOM   1525  OE1 GLU    97      24.331  15.346   3.781  1.00  0.00           O  
ATOM   1526  OE2 GLU    97      22.718  16.666   4.403  1.00  0.00           O  
ATOM   1527  C   GLU    97      20.146  12.548   6.185  1.00  0.00           C  
ATOM   1528  O   GLU    97      18.948  12.818   6.222  1.00  0.00           O  
ATOM   1529  N   PHE    98      20.577  11.422   5.616  1.00  0.00           N  
ATOM   1530  H   PHE    98      21.574  11.250   5.606  1.00  0.00           H  
ATOM   1531  CA  PHE    98      19.730  10.269   5.308  1.00  0.00           C  
ATOM   1532  HA  PHE    98      18.681  10.535   5.433  1.00  0.00           H  
ATOM   1533  CB  PHE    98      19.922   9.870   3.837  1.00  0.00           C  
ATOM   1534  HB2 PHE    98      19.703  10.735   3.209  1.00  0.00           H  
ATOM   1535  HB3 PHE    98      20.965   9.600   3.670  1.00  0.00           H  
ATOM   1536  CG  PHE    98      19.027   8.724   3.405  1.00  0.00           C  
ATOM   1537  CD1 PHE    98      17.672   8.970   3.115  1.00  0.00           C  
ATOM   1538  HD1 PHE    98      17.278   9.974   3.187  1.00  0.00           H  
ATOM   1539  CE1 PHE    98      16.826   7.914   2.734  1.00  0.00           C  
ATOM   1540  HE1 PHE    98      15.788   8.119   2.513  1.00  0.00           H  
ATOM   1541  CZ  PHE    98      17.332   6.605   2.643  1.00  0.00           C  
ATOM   1542  HZ  PHE    98      16.683   5.792   2.350  1.00  0.00           H  
ATOM   1543  CE2 PHE    98      18.684   6.354   2.937  1.00  0.00           C  
ATOM   1544  HE2 PHE    98      19.076   5.348   2.876  1.00  0.00           H  
ATOM   1545  CD2 PHE    98      19.530   7.412   3.317  1.00  0.00           C  
ATOM   1546  HD2 PHE    98      20.567   7.214   3.555  1.00  0.00           H  
ATOM   1547  C   PHE    98      20.076   9.143   6.305  1.00  0.00           C  
ATOM   1548  O   PHE    98      20.870   8.257   5.989  1.00  0.00           O  
ATOM   1549  N   PRO    99      19.556   9.188   7.547  1.00  0.00           N  
ATOM   1550  CD  PRO    99      18.470  10.048   8.003  1.00  0.00           C  
ATOM   1551  HD2 PRO    99      17.600   9.976   7.349  1.00  0.00           H  
ATOM   1552  HD3 PRO    99      18.818  11.078   8.062  1.00  0.00           H  
ATOM   1553  CG  PRO    99      18.117   9.567   9.407  1.00  0.00           C  
ATOM   1554  HG2 PRO    99      17.430   8.723   9.360  1.00  0.00           H  
ATOM   1555  HG3 PRO    99      17.708  10.369  10.022  1.00  0.00           H  
ATOM   1556  CB  PRO    99      19.473   9.102   9.922  1.00  0.00           C  
ATOM   1557  HB2 PRO    99      19.369   8.408  10.757  1.00  0.00           H  
ATOM   1558  HB3 PRO    99      20.042   9.974  10.232  1.00  0.00           H  
ATOM   1559  CA  PRO    99      20.142   8.475   8.688  1.00  0.00           C  
ATOM   1560  HA  PRO    99      21.211   8.686   8.724  1.00  0.00           H  
ATOM   1561  C   PRO    99      19.983   6.945   8.682  1.00  0.00           C  
ATOM   1562  O   PRO    99      20.379   6.316   9.653  1.00  0.00           O  
ATOM   1563  N   MET   100      19.409   6.343   7.636  1.00  0.00           N  
ATOM   1564  H   MET   100      19.294   6.910   6.811  1.00  0.00           H  
ATOM   1565  CA  MET   100      18.651   5.078   7.683  1.00  0.00           C  
ATOM   1566  HA  MET   100      18.007   5.153   8.558  1.00  0.00           H  
ATOM   1567  CB  MET   100      17.728   4.978   6.452  1.00  0.00           C  
ATOM   1568  HB2 MET   100      18.334   4.731   5.580  1.00  0.00           H  
ATOM   1569  HB3 MET   100      17.026   4.158   6.610  1.00  0.00           H  
ATOM   1570  CG  MET   100      16.914   6.241   6.120  1.00  0.00           C  
ATOM   1571  HG2 MET   100      17.592   6.988   5.706  1.00  0.00           H  
ATOM   1572  HG3 MET   100      16.209   5.980   5.331  1.00  0.00           H  
ATOM   1573  SD  MET   100      15.980   7.031   7.467  1.00  0.00           S  
ATOM   1574  CE  MET   100      15.112   5.618   8.206  1.00  0.00           C  
ATOM   1575  HE1 MET   100      15.830   4.931   8.660  1.00  0.00           H  
ATOM   1576  HE2 MET   100      14.441   5.974   8.988  1.00  0.00           H  
ATOM   1577  HE3 MET   100      14.539   5.091   7.444  1.00  0.00           H  
ATOM   1578  C   MET   100      19.444   3.762   7.896  1.00  0.00           C  
ATOM   1579  O   MET   100      18.993   2.699   7.466  1.00  0.00           O  
ATOM   1580  N   MET   101      20.628   3.820   8.513  1.00  0.00           N  
ATOM   1581  H   MET   101      20.888   4.734   8.865  1.00  0.00           H  
ATOM   1582  CA  MET   101      21.346   2.685   9.105  1.00  0.00           C  
ATOM   1583  HA  MET   101      20.614   1.973   9.492  1.00  0.00           H  
ATOM   1584  CB  MET   101      22.262   1.972   8.088  1.00  0.00           C  
ATOM   1585  HB2 MET   101      22.964   2.691   7.665  1.00  0.00           H  
ATOM   1586  HB3 MET   101      22.841   1.229   8.636  1.00  0.00           H  
ATOM   1587  CG  MET   101      21.541   1.261   6.939  1.00  0.00           C  
ATOM   1588  HG2 MET   101      20.702   0.693   7.343  1.00  0.00           H  
ATOM   1589  HG3 MET   101      21.142   2.019   6.265  1.00  0.00           H  
ATOM   1590  SD  MET   101      22.578   0.133   5.961  1.00  0.00           S  
ATOM   1591  CE  MET   101      22.762  -1.242   7.128  1.00  0.00           C  
ATOM   1592  HE1 MET   101      21.776  -1.605   7.421  1.00  0.00           H  
ATOM   1593  HE2 MET   101      23.316  -2.049   6.649  1.00  0.00           H  
ATOM   1594  HE3 MET   101      23.306  -0.910   8.011  1.00  0.00           H  
ATOM   1595  C   MET   101      22.218   3.172  10.273  1.00  0.00           C  
ATOM   1596  O   MET   101      23.052   4.054  10.077  1.00  0.00           O  
ATOM   1597  N   ASN   102      22.097   2.540  11.448  1.00  0.00           N  
ATOM   1598  H   ASN   102      21.250   1.989  11.543  1.00  0.00           H  
ATOM   1599  CA  ASN   102      22.769   2.937  12.700  1.00  0.00           C  
ATOM   1600  HA  ASN   102      22.420   2.245  13.467  1.00  0.00           H  
ATOM   1601  CB  ASN   102      24.295   2.730  12.577  1.00  0.00           C  
ATOM   1602  HB2 ASN   102      24.488   1.762  12.118  1.00  0.00           H  
ATOM   1603  HB3 ASN   102      24.719   3.500  11.936  1.00  0.00           H  
ATOM   1604  CG  ASN   102      25.024   2.761  13.908  1.00  0.00           C  
ATOM   1605  OD1 ASN   102      25.392   1.743  14.467  1.00  0.00           O  
ATOM   1606  ND2 ASN   102      25.262   3.925  14.460  1.00  0.00           N  
ATOM   1607 HD21 ASN   102      24.822   4.744  14.044  1.00  0.00           H  
ATOM   1608 HD22 ASN   102      25.709   3.934  15.354  1.00  0.00           H  
ATOM   1609  C   ASN   102      22.297   4.335  13.166  1.00  0.00           C  
ATOM   1610  O   ASN   102      23.079   5.247  13.425  1.00  0.00           O  
ATOM   1611  N   ASP   103      20.977   4.483  13.243  1.00  0.00           N  
ATOM   1612  H   ASP   103      20.446   3.638  13.042  1.00  0.00           H  
ATOM   1613  CA  ASP   103      20.234   5.676  12.825  1.00  0.00           C  
ATOM   1614  HA  ASP   103      20.727   6.012  11.918  1.00  0.00           H  
ATOM   1615  CB  ASP   103      18.786   5.281  12.429  1.00  0.00           C  
ATOM   1616  HB2 ASP   103      18.216   5.139  13.348  1.00  0.00           H  
ATOM   1617  HB3 ASP   103      18.338   6.122  11.896  1.00  0.00           H  
ATOM   1618  CG  ASP   103      18.603   4.003  11.572  1.00  0.00           C  
ATOM   1619  OD1 ASP   103      19.296   2.980  11.818  1.00  0.00           O  
ATOM   1620  OD2 ASP   103      17.720   4.030  10.689  1.00  0.00           O  
ATOM   1621  C   ASP   103      20.282   6.909  13.757  1.00  0.00           C  
ATOM   1622  O   ASP   103      19.499   7.844  13.597  1.00  0.00           O  
ATOM   1623  N   GLY   104      21.238   6.976  14.691  1.00  0.00           N  
ATOM   1624  H   GLY   104      21.915   6.223  14.675  1.00  0.00           H  
ATOM   1625  CA  GLY   104      21.547   8.161  15.514  1.00  0.00           C  
ATOM   1626  HA2 GLY   104      20.617   8.576  15.905  1.00  0.00           H  
ATOM   1627  HA3 GLY   104      22.177   7.866  16.353  1.00  0.00           H  
ATOM   1628  C   GLY   104      22.266   9.273  14.733  1.00  0.00           C  
ATOM   1629  O   GLY   104      23.274   9.814  15.190  1.00  0.00           O  
ATOM   1630  N   PHE   105      21.796   9.540  13.515  1.00  0.00           N  
ATOM   1631  H   PHE   105      20.927   9.072  13.273  1.00  0.00           H  
ATOM   1632  CA  PHE   105      22.443  10.328  12.462  1.00  0.00           C  
ATOM   1633  HA  PHE   105      23.313  10.821  12.881  1.00  0.00           H  
ATOM   1634  CB  PHE   105      22.897   9.360  11.354  1.00  0.00           C  
ATOM   1635  HB2 PHE   105      22.021   8.803  11.024  1.00  0.00           H  
ATOM   1636  HB3 PHE   105      23.237   9.943  10.502  1.00  0.00           H  
ATOM   1637  CG  PHE   105      23.991   8.344  11.674  1.00  0.00           C  
ATOM   1638  CD1 PHE   105      24.089   7.193  10.870  1.00  0.00           C  
ATOM   1639  HD1 PHE   105      23.344   7.003  10.111  1.00  0.00           H  
ATOM   1640  CE1 PHE   105      25.137   6.275  11.057  1.00  0.00           C  
ATOM   1641  HE1 PHE   105      25.193   5.396  10.432  1.00  0.00           H  
ATOM   1642  CZ  PHE   105      26.089   6.485  12.067  1.00  0.00           C  
ATOM   1643  HZ  PHE   105      26.882   5.768  12.220  1.00  0.00           H  
ATOM   1644  CE2 PHE   105      25.988   7.618  12.891  1.00  0.00           C  
ATOM   1645  HE2 PHE   105      26.706   7.777  13.682  1.00  0.00           H  
ATOM   1646  CD2 PHE   105      24.947   8.543  12.694  1.00  0.00           C  
ATOM   1647  HD2 PHE   105      24.894   9.400  13.343  1.00  0.00           H  
ATOM   1648  C   PHE   105      21.537  11.467  11.943  1.00  0.00           C  
ATOM   1649  O   PHE   105      21.678  11.935  10.816  1.00  0.00           O  
ATOM   1650  N   ASP   106      20.609  11.900  12.787  1.00  0.00           N  
ATOM   1651  H   ASP   106      20.676  11.516  13.728  1.00  0.00           H  
ATOM   1652  CA  ASP   106      19.485  12.832  12.625  1.00  0.00           C  
ATOM   1653  HA  ASP   106      18.896  12.500  11.770  1.00  0.00           H  
ATOM   1654  CB  ASP   106      18.600  12.680  13.899  1.00  0.00           C  
ATOM   1655  HB2 ASP   106      17.808  13.429  13.886  1.00  0.00           H  
ATOM   1656  HB3 ASP   106      18.106  11.709  13.835  1.00  0.00           H  
ATOM   1657  CG  ASP   106      19.322  12.728  15.269  1.00  0.00           C  
ATOM   1658  OD1 ASP   106      20.378  12.080  15.456  1.00  0.00           O  
ATOM   1659  OD2 ASP   106      18.836  13.469  16.155  1.00  0.00           O  
ATOM   1660  C   ASP   106      19.869  14.312  12.333  1.00  0.00           C  
ATOM   1661  O   ASP   106      19.192  15.250  12.755  1.00  0.00           O  
ATOM   1662  N   HIE   107      21.020  14.585  11.710  1.00  0.00           N  
ATOM   1663  H   HIE   107      21.516  13.807  11.285  1.00  0.00           H  
ATOM   1664  CA  HIE   107      21.746  15.855  11.917  1.00  0.00           C  
ATOM   1665  HA  HIE   107      21.353  16.324  12.818  1.00  0.00           H  
ATOM   1666  CB  HIE   107      23.224  15.538  12.230  1.00  0.00           C  
ATOM   1667  HB2 HIE   107      23.701  15.156  11.331  1.00  0.00           H  
ATOM   1668  HB3 HIE   107      23.734  16.459  12.515  1.00  0.00           H  
ATOM   1669  CG  HIE   107      23.407  14.522  13.347  1.00  0.00           C  
ATOM   1670  ND1 HIE   107      24.458  13.601  13.471  1.00  0.00           N  
ATOM   1671  CE1 HIE   107      24.133  12.817  14.521  1.00  0.00           C  
ATOM   1672  HE1 HIE   107      24.695  11.952  14.854  1.00  0.00           H  
ATOM   1673  NE2 HIE   107      22.953  13.185  15.038  1.00  0.00           N  
ATOM   1674  HE2 HIE   107      22.370  12.628  15.670  1.00  0.00           H  
ATOM   1675  CD2 HIE   107      22.508  14.280  14.346  1.00  0.00           C  
ATOM   1676  HD2 HIE   107      21.562  14.773  14.500  1.00  0.00           H  
ATOM   1677  C   HIE   107      21.534  16.932  10.836  1.00  0.00           C  
ATOM   1678  O   HIE   107      21.850  18.097  11.090  1.00  0.00           O  
ATOM   1679  N   LEU   108      20.956  16.596   9.677  1.00  0.00           N  
ATOM   1680  H   LEU   108      20.745  15.616   9.530  1.00  0.00           H  
ATOM   1681  CA  LEU   108      20.555  17.533   8.610  1.00  0.00           C  
ATOM   1682  HA  LEU   108      20.059  18.379   9.078  1.00  0.00           H  
ATOM   1683  CB  LEU   108      21.816  18.045   7.869  1.00  0.00           C  
ATOM   1684  HB2 LEU   108      22.700  17.599   8.326  1.00  0.00           H  
ATOM   1685  HB3 LEU   108      21.802  17.723   6.828  1.00  0.00           H  
ATOM   1686  CG  LEU   108      21.984  19.577   7.926  1.00  0.00           C  
ATOM   1687  HG  LEU   108      22.022  19.894   8.967  1.00  0.00           H  
ATOM   1688  CD1 LEU   108      23.292  19.979   7.247  1.00  0.00           C  
ATOM   1689 HD11 LEU   108      23.258  19.717   6.188  1.00  0.00           H  
ATOM   1690 HD12 LEU   108      23.445  21.053   7.353  1.00  0.00           H  
ATOM   1691 HD13 LEU   108      24.118  19.456   7.721  1.00  0.00           H  
ATOM   1692  CD2 LEU   108      20.862  20.345   7.220  1.00  0.00           C  
ATOM   1693 HD21 LEU   108      19.908  20.172   7.713  1.00  0.00           H  
ATOM   1694 HD22 LEU   108      21.081  21.411   7.251  1.00  0.00           H  
ATOM   1695 HD23 LEU   108      20.800  20.047   6.174  1.00  0.00           H  
ATOM   1696  C   LEU   108      19.540  16.887   7.635  1.00  0.00           C  
ATOM   1697  O   LEU   108      19.122  15.753   7.833  1.00  0.00           O  
ATOM   1698  N   SER   109      19.146  17.642   6.604  1.00  0.00           N  
ATOM   1699  H   SER   109      19.586  18.547   6.555  1.00  0.00           H  
ATOM   1700  CA  SER   109      18.540  17.241   5.315  1.00  0.00           C  
ATOM   1701  HA  SER   109      17.871  18.056   5.061  1.00  0.00           H  
ATOM   1702  CB  SER   109      19.613  17.217   4.202  1.00  0.00           C  
ATOM   1703  HB2 SER   109      20.102  16.248   4.164  1.00  0.00           H  
ATOM   1704  HB3 SER   109      19.130  17.356   3.235  1.00  0.00           H  
ATOM   1705  OG  SER   109      20.609  18.205   4.370  1.00  0.00           O  
ATOM   1706  HG  SER   109      21.470  17.716   4.329  1.00  0.00           H  
ATOM   1707  C   SER   109      17.669  15.957   5.238  1.00  0.00           C  
ATOM   1708  O   SER   109      17.926  15.140   4.351  1.00  0.00           O  
ATOM   1709  N   PRO   110      16.605  15.774   6.053  1.00  0.00           N  
ATOM   1710  CD  PRO   110      16.069  16.756   6.986  1.00  0.00           C  
ATOM   1711  HD2 PRO   110      15.975  17.736   6.521  1.00  0.00           H  
ATOM   1712  HD3 PRO   110      16.708  16.814   7.868  1.00  0.00           H  
ATOM   1713  CG  PRO   110      14.694  16.234   7.394  1.00  0.00           C  
ATOM   1714  HG2 PRO   110      13.949  16.532   6.655  1.00  0.00           H  
ATOM   1715  HG3 PRO   110      14.407  16.578   8.387  1.00  0.00           H  
ATOM   1716  CB  PRO   110      14.902  14.722   7.343  1.00  0.00           C  
ATOM   1717  HB2 PRO   110      13.958  14.180   7.267  1.00  0.00           H  
ATOM   1718  HB3 PRO   110      15.446  14.405   8.234  1.00  0.00           H  
ATOM   1719  CA  PRO   110      15.801  14.538   6.112  1.00  0.00           C  
ATOM   1720  HA  PRO   110      16.463  13.689   6.290  1.00  0.00           H  
ATOM   1721  C   PRO   110      15.006  14.261   4.814  1.00  0.00           C  
ATOM   1722  O   PRO   110      13.825  14.597   4.689  1.00  0.00           O  
ATOM   1723  N   ASP   111      15.678  13.682   3.814  1.00  0.00           N  
ATOM   1724  H   ASP   111      16.659  13.497   4.005  1.00  0.00           H  
ATOM   1725  CA  ASP   111      15.249  13.602   2.404  1.00  0.00           C  
ATOM   1726  HA  ASP   111      16.171  13.485   1.833  1.00  0.00           H  
ATOM   1727  CB  ASP   111      14.413  12.336   2.075  1.00  0.00           C  
ATOM   1728  HB2 ASP   111      13.504  12.600   1.538  1.00  0.00           H  
ATOM   1729  HB3 ASP   111      14.999  11.730   1.383  1.00  0.00           H  
ATOM   1730  CG  ASP   111      14.044  11.447   3.266  1.00  0.00           C  
ATOM   1731  OD1 ASP   111      14.875  10.634   3.722  1.00  0.00           O  
ATOM   1732  OD2 ASP   111      12.878  11.517   3.728  1.00  0.00           O  
ATOM   1733  C   ASP   111      14.670  14.955   1.913  1.00  0.00           C  
ATOM   1734  O   ASP   111      13.542  15.058   1.428  1.00  0.00           O  
ATOM   1735  N   MET   112      15.422  16.021   2.192  1.00  0.00           N  
ATOM   1736  H   MET   112      16.333  15.834   2.587  1.00  0.00           H  
ATOM   1737  CA  MET   112      14.979  17.420   2.182  1.00  0.00           C  
ATOM   1738  HA  MET   112      13.983  17.474   2.625  1.00  0.00           H  
ATOM   1739  CB  MET   112      15.951  18.185   3.097  1.00  0.00           C  
ATOM   1740  HB2 MET   112      15.806  17.825   4.114  1.00  0.00           H  
ATOM   1741  HB3 MET   112      16.967  17.949   2.783  1.00  0.00           H  
ATOM   1742  CG  MET   112      15.814  19.708   3.110  1.00  0.00           C  
ATOM   1743  HG2 MET   112      15.946  20.084   2.097  1.00  0.00           H  
ATOM   1744  HG3 MET   112      14.810  19.955   3.452  1.00  0.00           H  
ATOM   1745  SD  MET   112      17.005  20.577   4.163  1.00  0.00           S  
ATOM   1746  CE  MET   112      18.475  20.515   3.104  1.00  0.00           C  
ATOM   1747  HE1 MET   112      18.294  21.081   2.191  1.00  0.00           H  
ATOM   1748  HE2 MET   112      19.325  20.942   3.635  1.00  0.00           H  
ATOM   1749  HE3 MET   112      18.707  19.487   2.838  1.00  0.00           H  
ATOM   1750  C   MET   112      14.910  18.060   0.783  1.00  0.00           C  
ATOM   1751  O   MET   112      15.867  17.992   0.015  1.00  0.00           O  
ATOM   1752  N   ILE   113      13.830  18.802   0.515  1.00  0.00           N  
ATOM   1753  H   ILE   113      13.094  18.805   1.215  1.00  0.00           H  
ATOM   1754  CA  ILE   113      13.816  19.924  -0.447  1.00  0.00           C  
ATOM   1755  HA  ILE   113      14.668  19.826  -1.120  1.00  0.00           H  
ATOM   1756  CB  ILE   113      12.528  19.865  -1.312  1.00  0.00           C  
ATOM   1757  HB  ILE   113      11.674  19.684  -0.659  1.00  0.00           H  
ATOM   1758  CG2 ILE   113      12.246  21.172  -2.082  1.00  0.00           C  
ATOM   1759 HG21 ILE   113      13.070  21.401  -2.760  1.00  0.00           H  
ATOM   1760 HG22 ILE   113      11.326  21.082  -2.659  1.00  0.00           H  
ATOM   1761 HG23 ILE   113      12.090  21.999  -1.390  1.00  0.00           H  
ATOM   1762  CG1 ILE   113      12.654  18.661  -2.279  1.00  0.00           C  
ATOM   1763 HG12 ILE   113      13.597  18.729  -2.822  1.00  0.00           H  
ATOM   1764 HG13 ILE   113      12.677  17.744  -1.688  1.00  0.00           H  
ATOM   1765  CD1 ILE   113      11.527  18.521  -3.311  1.00  0.00           C  
ATOM   1766 HD11 ILE   113      11.637  19.273  -4.092  1.00  0.00           H  
ATOM   1767 HD12 ILE   113      11.578  17.534  -3.771  1.00  0.00           H  
ATOM   1768 HD13 ILE   113      10.559  18.645  -2.828  1.00  0.00           H  
ATOM   1769  C   ILE   113      14.039  21.239   0.332  1.00  0.00           C  
ATOM   1770  O   ILE   113      13.858  21.272   1.545  1.00  0.00           O  
ATOM   1771  N   ILE   114      14.473  22.326  -0.312  1.00  0.00           N  
ATOM   1772  H   ILE   114      14.561  22.300  -1.317  1.00  0.00           H  
ATOM   1773  CA  ILE   114      14.923  23.548   0.378  1.00  0.00           C  
ATOM   1774  HA  ILE   114      14.519  23.534   1.391  1.00  0.00           H  
ATOM   1775  CB  ILE   114      16.464  23.499   0.517  1.00  0.00           C  
ATOM   1776  HB  ILE   114      16.723  22.516   0.916  1.00  0.00           H  
ATOM   1777  CG2 ILE   114      17.172  23.657  -0.843  1.00  0.00           C  
ATOM   1778 HG21 ILE   114      17.022  24.662  -1.240  1.00  0.00           H  
ATOM   1779 HG22 ILE   114      18.240  23.470  -0.736  1.00  0.00           H  
ATOM   1780 HG23 ILE   114      16.781  22.934  -1.559  1.00  0.00           H  
ATOM   1781  CG1 ILE   114      16.958  24.545   1.532  1.00  0.00           C  
ATOM   1782 HG12 ILE   114      16.812  25.538   1.116  1.00  0.00           H  
ATOM   1783 HG13 ILE   114      16.363  24.456   2.442  1.00  0.00           H  
ATOM   1784  CD1 ILE   114      18.432  24.386   1.928  1.00  0.00           C  
ATOM   1785 HD11 ILE   114      19.082  24.584   1.076  1.00  0.00           H  
ATOM   1786 HD12 ILE   114      18.674  25.096   2.718  1.00  0.00           H  
ATOM   1787 HD13 ILE   114      18.611  23.379   2.300  1.00  0.00           H  
ATOM   1788  C   ILE   114      14.379  24.832  -0.277  1.00  0.00           C  
ATOM   1789  O   ILE   114      14.194  24.887  -1.490  1.00  0.00           O  
ATOM   1790  N   LYS   115      14.121  25.865   0.538  1.00  0.00           N  
ATOM   1791  H   LYS   115      14.297  25.725   1.529  1.00  0.00           H  
ATOM   1792  CA  LYS   115      13.580  27.193   0.162  1.00  0.00           C  
ATOM   1793  HA  LYS   115      13.857  27.388  -0.876  1.00  0.00           H  
ATOM   1794  CB  LYS   115      12.037  27.140   0.242  1.00  0.00           C  
ATOM   1795  HB2 LYS   115      11.706  26.205  -0.215  1.00  0.00           H  
ATOM   1796  HB3 LYS   115      11.722  27.136   1.287  1.00  0.00           H  
ATOM   1797  CG  LYS   115      11.340  28.296  -0.499  1.00  0.00           C  
ATOM   1798  HG2 LYS   115      11.475  29.225   0.055  1.00  0.00           H  
ATOM   1799  HG3 LYS   115      11.790  28.409  -1.487  1.00  0.00           H  
ATOM   1800  CD  LYS   115       9.836  28.033  -0.674  1.00  0.00           C  
ATOM   1801  HD2 LYS   115       9.703  27.130  -1.272  1.00  0.00           H  
ATOM   1802  HD3 LYS   115       9.368  27.888   0.303  1.00  0.00           H  
ATOM   1803  CE  LYS   115       9.180  29.224  -1.384  1.00  0.00           C  
ATOM   1804  HE2 LYS   115       9.122  30.065  -0.685  1.00  0.00           H  
ATOM   1805  HE3 LYS   115       9.813  29.527  -2.222  1.00  0.00           H  
ATOM   1806  NZ  LYS   115       7.827  28.899  -1.889  1.00  0.00           N  
ATOM   1807  HZ1 LYS   115       7.137  28.710  -1.158  1.00  0.00           H  
ATOM   1808  HZ2 LYS   115       7.368  29.708  -2.322  1.00  0.00           H  
ATOM   1809  HZ3 LYS   115       7.799  28.145  -2.552  1.00  0.00           H  
ATOM   1810  C   LYS   115      14.234  28.316   1.004  1.00  0.00           C  
ATOM   1811  O   LYS   115      13.601  29.265   1.450  1.00  0.00           O  
ATOM   1812  N   THR   116      15.521  28.126   1.288  1.00  0.00           N  
ATOM   1813  H   THR   116      15.956  27.349   0.821  1.00  0.00           H  
ATOM   1814  CA  THR   116      16.347  28.870   2.257  1.00  0.00           C  
ATOM   1815  HA  THR   116      15.747  29.125   3.132  1.00  0.00           H  
ATOM   1816  CB  THR   116      17.478  27.923   2.689  1.00  0.00           C  
ATOM   1817  HB  THR   116      17.804  27.361   1.814  1.00  0.00           H  
ATOM   1818  CG2 THR   116      18.743  28.533   3.291  1.00  0.00           C  
ATOM   1819 HG21 THR   116      18.496  29.246   4.073  1.00  0.00           H  
ATOM   1820 HG22 THR   116      19.363  27.742   3.711  1.00  0.00           H  
ATOM   1821 HG23 THR   116      19.315  29.035   2.512  1.00  0.00           H  
ATOM   1822  OG1 THR   116      16.945  27.021   3.627  1.00  0.00           O  
ATOM   1823  HG1 THR   116      16.067  26.729   3.321  1.00  0.00           H  
ATOM   1824  C   THR   116      16.923  30.166   1.689  1.00  0.00           C  
ATOM   1825  O   THR   116      17.201  30.241   0.496  1.00  0.00           O  
ATOM   1826  N   THR   117      17.218  31.149   2.549  1.00  0.00           N  
ATOM   1827  H   THR   117      16.961  31.020   3.526  1.00  0.00           H  
ATOM   1828  CA  THR   117      18.121  32.271   2.227  1.00  0.00           C  
ATOM   1829  HA  THR   117      18.600  32.060   1.273  1.00  0.00           H  
ATOM   1830  CB  THR   117      17.371  33.599   2.022  1.00  0.00           C  
ATOM   1831  HB  THR   117      18.107  34.400   1.943  1.00  0.00           H  
ATOM   1832  CG2 THR   117      16.538  33.602   0.741  1.00  0.00           C  
ATOM   1833 HG21 THR   117      15.786  32.813   0.770  1.00  0.00           H  
ATOM   1834 HG22 THR   117      16.044  34.566   0.635  1.00  0.00           H  
ATOM   1835 HG23 THR   117      17.186  33.448  -0.121  1.00  0.00           H  
ATOM   1836  OG1 THR   117      16.498  33.902   3.080  1.00  0.00           O  
ATOM   1837  HG1 THR   117      15.812  33.229   3.095  1.00  0.00           H  
ATOM   1838  C   THR   117      19.263  32.374   3.249  1.00  0.00           C  
ATOM   1839  O   THR   117      19.164  33.009   4.298  1.00  0.00           O  
ATOM   1840  N   SER   118      20.395  31.733   2.935  1.00  0.00           N  
ATOM   1841  H   SER   118      20.441  31.281   2.028  1.00  0.00           H  
ATOM   1842  CA  SER   118      21.586  31.653   3.794  1.00  0.00           C  
ATOM   1843  HA  SER   118      22.237  30.893   3.364  1.00  0.00           H  
ATOM   1844  CB  SER   118      22.346  32.987   3.712  1.00  0.00           C  
ATOM   1845  HB2 SER   118      22.560  33.210   2.665  1.00  0.00           H  
ATOM   1846  HB3 SER   118      21.719  33.786   4.111  1.00  0.00           H  
ATOM   1847  OG  SER   118      23.562  32.955   4.433  1.00  0.00           O  
ATOM   1848  HG  SER   118      24.174  32.352   3.999  1.00  0.00           H  
ATOM   1849  C   SER   118      21.251  31.154   5.218  1.00  0.00           C  
ATOM   1850  O   SER   118      20.732  30.050   5.363  1.00  0.00           O  
ATOM   1851  N   GLY   119      21.530  31.932   6.271  1.00  0.00           N  
ATOM   1852  H   GLY   119      22.034  32.790   6.097  1.00  0.00           H  
ATOM   1853  CA  GLY   119      21.208  31.570   7.660  1.00  0.00           C  
ATOM   1854  HA2 GLY   119      21.635  30.591   7.879  1.00  0.00           H  
ATOM   1855  HA3 GLY   119      21.663  32.297   8.331  1.00  0.00           H  
ATOM   1856  C   GLY   119      19.705  31.510   7.975  1.00  0.00           C  
ATOM   1857  O   GLY   119      19.312  30.820   8.920  1.00  0.00           O  
ATOM   1858  N   MET   120      18.852  32.163   7.169  1.00  0.00           N  
ATOM   1859  H   MET   120      19.230  32.643   6.360  1.00  0.00           H  
ATOM   1860  CA  MET   120      17.397  31.960   7.183  1.00  0.00           C  
ATOM   1861  HA  MET   120      17.081  31.866   8.221  1.00  0.00           H  
ATOM   1862  CB  MET   120      16.669  33.188   6.619  1.00  0.00           C  
ATOM   1863  HB2 MET   120      16.959  34.055   7.212  1.00  0.00           H  
ATOM   1864  HB3 MET   120      16.970  33.365   5.589  1.00  0.00           H  
ATOM   1865  CG  MET   120      15.143  33.034   6.674  1.00  0.00           C  
ATOM   1866  HG2 MET   120      14.829  32.394   5.849  1.00  0.00           H  
ATOM   1867  HG3 MET   120      14.865  32.538   7.605  1.00  0.00           H  
ATOM   1868  SD  MET   120      14.220  34.592   6.567  1.00  0.00           S  
ATOM   1869  CE  MET   120      14.427  35.202   8.261  1.00  0.00           C  
ATOM   1870  HE1 MET   120      15.484  35.366   8.470  1.00  0.00           H  
ATOM   1871  HE2 MET   120      13.887  36.142   8.374  1.00  0.00           H  
ATOM   1872  HE3 MET   120      14.026  34.471   8.963  1.00  0.00           H  
ATOM   1873  C   MET   120      17.065  30.630   6.485  1.00  0.00           C  
ATOM   1874  O   MET   120      16.592  30.569   5.348  1.00  0.00           O  
ATOM   1875  N   TYR   121      17.442  29.560   7.177  1.00  0.00           N  
ATOM   1876  H   TYR   121      17.825  29.754   8.093  1.00  0.00           H  
ATOM   1877  CA  TYR   121      17.417  28.175   6.741  1.00  0.00           C  
ATOM   1878  HA  TYR   121      17.548  28.159   5.667  1.00  0.00           H  
ATOM   1879  CB  TYR   121      18.605  27.441   7.378  1.00  0.00           C  
ATOM   1880  HB2 TYR   121      19.422  28.152   7.519  1.00  0.00           H  
ATOM   1881  HB3 TYR   121      18.307  27.098   8.367  1.00  0.00           H  
ATOM   1882  CG  TYR   121      19.151  26.265   6.586  1.00  0.00           C  
ATOM   1883  CD1 TYR   121      20.415  26.370   5.972  1.00  0.00           C  
ATOM   1884  HD1 TYR   121      20.974  27.297   6.041  1.00  0.00           H  
ATOM   1885  CE1 TYR   121      20.950  25.285   5.251  1.00  0.00           C  
ATOM   1886  HE1 TYR   121      21.920  25.372   4.786  1.00  0.00           H  
ATOM   1887  CZ  TYR   121      20.204  24.095   5.115  1.00  0.00           C  
ATOM   1888  OH  TYR   121      20.708  23.041   4.426  1.00  0.00           O  
ATOM   1889  HH  TYR   121      21.495  23.264   3.928  1.00  0.00           H  
ATOM   1890  CE2 TYR   121      18.933  23.994   5.714  1.00  0.00           C  
ATOM   1891  HE2 TYR   121      18.346  23.098   5.548  1.00  0.00           H  
ATOM   1892  CD2 TYR   121      18.418  25.069   6.466  1.00  0.00           C  
ATOM   1893  HD2 TYR   121      17.440  24.984   6.914  1.00  0.00           H  
ATOM   1894  C   TYR   121      16.085  27.499   7.085  1.00  0.00           C  
ATOM   1895  O   TYR   121      15.548  27.680   8.184  1.00  0.00           O  
ATOM   1896  N   ASN   122      15.611  26.646   6.181  1.00  0.00           N  
ATOM   1897  H   ASN   122      16.137  26.528   5.321  1.00  0.00           H  
ATOM   1898  CA  ASN   122      14.429  25.810   6.350  1.00  0.00           C  
ATOM   1899  HA  ASN   122      14.130  25.851   7.395  1.00  0.00           H  
ATOM   1900  CB  ASN   122      13.280  26.375   5.497  1.00  0.00           C  
ATOM   1901  HB2 ASN   122      12.342  25.991   5.894  1.00  0.00           H  
ATOM   1902  HB3 ASN   122      13.251  27.462   5.565  1.00  0.00           H  
ATOM   1903  CG  ASN   122      13.367  25.978   4.036  1.00  0.00           C  
ATOM   1904  OD1 ASN   122      14.324  26.264   3.329  1.00  0.00           O  
ATOM   1905  ND2 ASN   122      12.385  25.265   3.544  1.00  0.00           N  
ATOM   1906 HD21 ASN   122      11.688  24.871   4.171  1.00  0.00           H  
ATOM   1907 HD22 ASN   122      12.402  24.998   2.581  1.00  0.00           H  
ATOM   1908  C   ASN   122      14.699  24.335   6.005  1.00  0.00           C  
ATOM   1909  O   ASN   122      15.665  24.016   5.313  1.00  0.00           O  
ATOM   1910  N   ILE   123      13.807  23.453   6.443  1.00  0.00           N  
ATOM   1911  H   ILE   123      13.057  23.804   7.033  1.00  0.00           H  
ATOM   1912  CA  ILE   123      13.562  22.154   5.810  1.00  0.00           C  
ATOM   1913  HA  ILE   123      14.407  21.888   5.173  1.00  0.00           H  
ATOM   1914  CB  ILE   123      13.387  21.050   6.882  1.00  0.00           C  
ATOM   1915  HB  ILE   123      12.445  21.245   7.396  1.00  0.00           H  
ATOM   1916  CG2 ILE   123      13.294  19.649   6.249  1.00  0.00           C  
ATOM   1917 HG21 ILE   123      14.152  19.445   5.613  1.00  0.00           H  
ATOM   1918 HG22 ILE   123      13.238  18.901   7.041  1.00  0.00           H  
ATOM   1919 HG23 ILE   123      12.379  19.564   5.671  1.00  0.00           H  
ATOM   1920  CG1 ILE   123      14.488  21.037   7.968  1.00  0.00           C  
ATOM   1921 HG12 ILE   123      14.448  21.967   8.536  1.00  0.00           H  
ATOM   1922 HG13 ILE   123      14.263  20.232   8.668  1.00  0.00           H  
ATOM   1923  CD1 ILE   123      15.918  20.841   7.454  1.00  0.00           C  
ATOM   1924 HD11 ILE   123      16.217  21.691   6.841  1.00  0.00           H  
ATOM   1925 HD12 ILE   123      16.593  20.757   8.300  1.00  0.00           H  
ATOM   1926 HD13 ILE   123      15.994  19.925   6.874  1.00  0.00           H  
ATOM   1927  C   ILE   123      12.311  22.285   4.924  1.00  0.00           C  
ATOM   1928  O   ILE   123      11.433  23.102   5.211  1.00  0.00           O  
ATOM   1929  N   VAL   124      12.222  21.504   3.847  1.00  0.00           N  
ATOM   1930  H   VAL   124      13.047  21.004   3.543  1.00  0.00           H  
ATOM   1931  CA  VAL   124      10.946  21.072   3.259  1.00  0.00           C  
ATOM   1932  HA  VAL   124      10.134  21.469   3.866  1.00  0.00           H  
ATOM   1933  CB  VAL   124      10.728  21.556   1.809  1.00  0.00           C  
ATOM   1934  HB  VAL   124      11.399  21.015   1.151  1.00  0.00           H  
ATOM   1935  CG1 VAL   124       9.306  21.263   1.326  1.00  0.00           C  
ATOM   1936 HG11 VAL   124       8.598  21.856   1.902  1.00  0.00           H  
ATOM   1937 HG12 VAL   124       9.211  21.517   0.271  1.00  0.00           H  
ATOM   1938 HG13 VAL   124       9.068  20.207   1.455  1.00  0.00           H  
ATOM   1939  CG2 VAL   124      10.988  23.053   1.611  1.00  0.00           C  
ATOM   1940 HG21 VAL   124      12.040  23.255   1.794  1.00  0.00           H  
ATOM   1941 HG22 VAL   124      10.754  23.341   0.586  1.00  0.00           H  
ATOM   1942 HG23 VAL   124      10.369  23.629   2.300  1.00  0.00           H  
ATOM   1943  C   VAL   124      10.896  19.548   3.334  1.00  0.00           C  
ATOM   1944  O   VAL   124      11.650  18.852   2.646  1.00  0.00           O  
ATOM   1945  N   GLU   125      10.021  19.028   4.188  1.00  0.00           N  
ATOM   1946  H   GLU   125       9.516  19.693   4.777  1.00  0.00           H  
ATOM   1947  CA  GLU   125       9.783  17.613   4.491  1.00  0.00           C  
ATOM   1948  HA  GLU   125      10.751  17.129   4.615  1.00  0.00           H  
ATOM   1949  CB  GLU   125       9.028  17.521   5.835  1.00  0.00           C  
ATOM   1950  HB2 GLU   125       8.189  18.209   5.844  1.00  0.00           H  
ATOM   1951  HB3 GLU   125       8.617  16.524   5.945  1.00  0.00           H  
ATOM   1952  CG  GLU   125       9.904  17.755   7.073  1.00  0.00           C  
ATOM   1953  HG2 GLU   125       9.397  17.291   7.922  1.00  0.00           H  
ATOM   1954  HG3 GLU   125      10.853  17.232   6.936  1.00  0.00           H  
ATOM   1955  CD  GLU   125      10.172  19.222   7.435  1.00  0.00           C  
ATOM   1956  OE1 GLU   125       9.698  20.143   6.728  1.00  0.00           O  
ATOM   1957  OE2 GLU   125      10.886  19.410   8.439  1.00  0.00           O  
ATOM   1958  C   GLU   125       9.069  16.860   3.344  1.00  0.00           C  
ATOM   1959  O   GLU   125       8.138  16.084   3.556  1.00  0.00           O  
ATOM   1960  N   PHE   126       9.520  17.072   2.106  1.00  0.00           N  
ATOM   1961  H   PHE   126      10.317  17.690   2.009  1.00  0.00           H  
ATOM   1962  CA  PHE   126       8.833  16.646   0.889  1.00  0.00           C  
ATOM   1963  HA  PHE   126       7.824  17.032   0.944  1.00  0.00           H  
ATOM   1964  CB  PHE   126       9.493  17.299  -0.327  1.00  0.00           C  
ATOM   1965  HB2 PHE   126       9.536  18.377  -0.172  1.00  0.00           H  
ATOM   1966  HB3 PHE   126      10.517  16.934  -0.418  1.00  0.00           H  
ATOM   1967  CG  PHE   126       8.743  17.028  -1.616  1.00  0.00           C  
ATOM   1968  CD1 PHE   126       7.602  17.789  -1.936  1.00  0.00           C  
ATOM   1969  HD1 PHE   126       7.268  18.572  -1.269  1.00  0.00           H  
ATOM   1970  CE1 PHE   126       6.895  17.533  -3.123  1.00  0.00           C  
ATOM   1971  HE1 PHE   126       6.022  18.124  -3.371  1.00  0.00           H  
ATOM   1972  CZ  PHE   126       7.326  16.514  -3.991  1.00  0.00           C  
ATOM   1973  HZ  PHE   126       6.789  16.325  -4.909  1.00  0.00           H  
ATOM   1974  CE2 PHE   126       8.461  15.749  -3.672  1.00  0.00           C  
ATOM   1975  HE2 PHE   126       8.798  14.975  -4.345  1.00  0.00           H  
ATOM   1976  CD2 PHE   126       9.169  16.004  -2.484  1.00  0.00           C  
ATOM   1977  HD2 PHE   126      10.045  15.420  -2.241  1.00  0.00           H  
ATOM   1978  C   PHE   126       8.719  15.124   0.715  1.00  0.00           C  
ATOM   1979  O   PHE   126       9.684  14.383   0.935  1.00  0.00           O  
ATOM   1980  N   THR   127       7.553  14.660   0.247  1.00  0.00           N  
ATOM   1981  H   THR   127       6.797  15.318   0.113  1.00  0.00           H  
ATOM   1982  CA  THR   127       7.297  13.255  -0.115  1.00  0.00           C  
ATOM   1983  HA  THR   127       8.251  12.796  -0.373  1.00  0.00           H  
ATOM   1984  CB  THR   127       6.697  12.438   1.046  1.00  0.00           C  
ATOM   1985  HB  THR   127       6.803  11.388   0.777  1.00  0.00           H  
ATOM   1986  CG2 THR   127       7.387  12.627   2.395  1.00  0.00           C  
ATOM   1987 HG21 THR   127       7.347  13.670   2.705  1.00  0.00           H  
ATOM   1988 HG22 THR   127       6.891  12.022   3.150  1.00  0.00           H  
ATOM   1989 HG23 THR   127       8.424  12.308   2.309  1.00  0.00           H  
ATOM   1990  OG1 THR   127       5.316  12.677   1.205  1.00  0.00           O  
ATOM   1991  HG1 THR   127       5.182  13.635   1.342  1.00  0.00           H  
ATOM   1992  C   THR   127       6.379  13.122  -1.333  1.00  0.00           C  
ATOM   1993  O   THR   127       5.502  13.950  -1.569  1.00  0.00           O  
ATOM   1994  N   THR   128       6.528  12.026  -2.077  1.00  0.00           N  
ATOM   1995  H   THR   128       7.305  11.410  -1.887  1.00  0.00           H  
ATOM   1996  CA  THR   128       5.598  11.577  -3.134  1.00  0.00           C  
ATOM   1997  HA  THR   128       4.964  12.412  -3.434  1.00  0.00           H  
ATOM   1998  CB  THR   128       6.383  11.123  -4.374  1.00  0.00           C  
ATOM   1999  HB  THR   128       5.696  10.703  -5.110  1.00  0.00           H  
ATOM   2000  CG2 THR   128       7.141  12.276  -5.030  1.00  0.00           C  
ATOM   2001 HG21 THR   128       7.904  12.662  -4.353  1.00  0.00           H  
ATOM   2002 HG22 THR   128       7.616  11.929  -5.947  1.00  0.00           H  
ATOM   2003 HG23 THR   128       6.444  13.077  -5.277  1.00  0.00           H  
ATOM   2004  OG1 THR   128       7.335  10.147  -4.005  1.00  0.00           O  
ATOM   2005  HG1 THR   128       7.766   9.851  -4.810  1.00  0.00           H  
ATOM   2006  C   THR   128       4.648  10.472  -2.642  1.00  0.00           C  
ATOM   2007  O   THR   128       4.138   9.669  -3.425  1.00  0.00           O  
ATOM   2008  N   PHE   129       4.435  10.374  -1.324  1.00  0.00           N  
ATOM   2009  H   PHE   129       4.825  11.087  -0.722  1.00  0.00           H  
ATOM   2010  CA  PHE   129       3.591   9.345  -0.707  1.00  0.00           C  
ATOM   2011  HA  PHE   129       3.867   8.374  -1.121  1.00  0.00           H  
ATOM   2012  CB  PHE   129       3.845   9.322   0.810  1.00  0.00           C  
ATOM   2013  HB2 PHE   129       3.502  10.273   1.221  1.00  0.00           H  
ATOM   2014  HB3 PHE   129       3.234   8.536   1.255  1.00  0.00           H  
ATOM   2015  CG  PHE   129       5.277   9.095   1.278  1.00  0.00           C  
ATOM   2016  CD1 PHE   129       5.617   9.471   2.591  1.00  0.00           C  
ATOM   2017  HD1 PHE   129       4.875   9.918   3.237  1.00  0.00           H  
ATOM   2018  CE1 PHE   129       6.928   9.293   3.065  1.00  0.00           C  
ATOM   2019  HE1 PHE   129       7.179   9.604   4.067  1.00  0.00           H  
ATOM   2020  CZ  PHE   129       7.910   8.733   2.232  1.00  0.00           C  
ATOM   2021  HZ  PHE   129       8.919   8.602   2.598  1.00  0.00           H  
ATOM   2022  CE2 PHE   129       7.576   8.342   0.925  1.00  0.00           C  
ATOM   2023  HE2 PHE   129       8.331   7.906   0.284  1.00  0.00           H  
ATOM   2024  CD2 PHE   129       6.264   8.516   0.450  1.00  0.00           C  
ATOM   2025  HD2 PHE   129       6.032   8.206  -0.558  1.00  0.00           H  
ATOM   2026  C   PHE   129       2.100   9.558  -1.021  1.00  0.00           C  
ATOM   2027  O   PHE   129       1.705  10.572  -1.588  1.00  0.00           O  
ATOM   2028  N   ARG   130       1.232   8.618  -0.625  1.00  0.00           N  
ATOM   2029  H   ARG   130       1.603   7.809  -0.151  1.00  0.00           H  
ATOM   2030  CA  ARG   130      -0.228   8.679  -0.871  1.00  0.00           C  
ATOM   2031  HA  ARG   130      -0.382   8.852  -1.937  1.00  0.00           H  
ATOM   2032  CB  ARG   130      -0.852   7.307  -0.538  1.00  0.00           C  
ATOM   2033  HB2 ARG   130      -1.827   7.237  -1.024  1.00  0.00           H  
ATOM   2034  HB3 ARG   130      -0.226   6.528  -0.977  1.00  0.00           H  
ATOM   2035  CG  ARG   130      -1.006   7.024   0.972  1.00  0.00           C  
ATOM   2036  HG2 ARG   130      -0.723   5.990   1.173  1.00  0.00           H  
ATOM   2037  HG3 ARG   130      -0.343   7.674   1.544  1.00  0.00           H  
ATOM   2038  CD  ARG   130      -2.456   7.224   1.431  1.00  0.00           C  
ATOM   2039  HD2 ARG   130      -2.834   8.157   1.014  1.00  0.00           H  
ATOM   2040  HD3 ARG   130      -3.068   6.404   1.050  1.00  0.00           H  
ATOM   2041  NE  ARG   130      -2.572   7.294   2.896  1.00  0.00           N  
ATOM   2042  HE  ARG   130      -1.725   7.258   3.441  1.00  0.00           H  
ATOM   2043  CZ  ARG   130      -3.624   7.756   3.545  1.00  0.00           C  
ATOM   2044  NH1 ARG   130      -4.752   7.999   2.948  1.00  0.00           N  
ATOM   2045 HH11 ARG   130      -4.830   7.893   1.961  1.00  0.00           H  
ATOM   2046 HH12 ARG   130      -5.540   8.388   3.477  1.00  0.00           H  
ATOM   2047  NH2 ARG   130      -3.542   7.998   4.813  1.00  0.00           N  
ATOM   2048 HH21 ARG   130      -2.629   7.952   5.251  1.00  0.00           H  
ATOM   2049 HH22 ARG   130      -4.262   8.577   5.252  1.00  0.00           H  
ATOM   2050  C   ARG   130      -0.971   9.847  -0.187  1.00  0.00           C  
ATOM   2051  O   ARG   130      -2.162  10.015  -0.431  1.00  0.00           O  
ATOM   2052  N   GLY   131      -0.288  10.619   0.663  1.00  0.00           N  
ATOM   2053  H   GLY   131       0.696  10.449   0.760  1.00  0.00           H  
ATOM   2054  CA  GLY   131      -0.877  11.676   1.489  1.00  0.00           C  
ATOM   2055  HA2 GLY   131      -0.097  12.328   1.882  1.00  0.00           H  
ATOM   2056  HA3 GLY   131      -1.531  12.269   0.862  1.00  0.00           H  
ATOM   2057  C   GLY   131      -1.712  11.145   2.654  1.00  0.00           C  
ATOM   2058  O   GLY   131      -1.515  10.011   3.092  1.00  0.00           O  
ATOM   2059  N   ASP   132      -2.651  11.954   3.144  1.00  0.00           N  
ATOM   2060  H   ASP   132      -2.724  12.900   2.783  1.00  0.00           H  
ATOM   2061  CA  ASP   132      -3.669  11.554   4.123  1.00  0.00           C  
ATOM   2062  HA  ASP   132      -3.976  10.535   3.897  1.00  0.00           H  
ATOM   2063  CB  ASP   132      -3.073  11.607   5.545  1.00  0.00           C  
ATOM   2064  HB2 ASP   132      -2.067  11.184   5.527  1.00  0.00           H  
ATOM   2065  HB3 ASP   132      -2.995  12.645   5.863  1.00  0.00           H  
ATOM   2066  CG  ASP   132      -3.883  10.826   6.580  1.00  0.00           C  
ATOM   2067  OD1 ASP   132      -4.770  10.035   6.186  1.00  0.00           O  
ATOM   2068  OD2 ASP   132      -3.591  10.930   7.789  1.00  0.00           O  
ATOM   2069  C   ASP   132      -4.911  12.457   4.022  1.00  0.00           C  
ATOM   2070  O   ASP   132      -4.782  13.647   3.734  1.00  0.00           O  
ATOM   2071  N   GLU   133      -6.117  11.955   4.316  1.00  0.00           N  
ATOM   2072  H   GLU   133      -6.183  10.962   4.538  1.00  0.00           H  
ATOM   2073  CA  GLU   133      -7.351  12.778   4.355  1.00  0.00           C  
ATOM   2074  HA  GLU   133      -7.280  13.471   3.516  1.00  0.00           H  
ATOM   2075  CB  GLU   133      -8.647  11.967   4.115  1.00  0.00           C  
ATOM   2076  HB2 GLU   133      -9.056  11.640   5.066  1.00  0.00           H  
ATOM   2077  HB3 GLU   133      -9.376  12.655   3.685  1.00  0.00           H  
ATOM   2078  CG  GLU   133      -8.553  10.746   3.185  1.00  0.00           C  
ATOM   2079  HG2 GLU   133      -9.536  10.571   2.742  1.00  0.00           H  
ATOM   2080  HG3 GLU   133      -7.851  10.942   2.371  1.00  0.00           H  
ATOM   2081  CD  GLU   133      -8.147   9.502   3.981  1.00  0.00           C  
ATOM   2082  OE1 GLU   133      -8.992   8.946   4.720  1.00  0.00           O  
ATOM   2083  OE2 GLU   133      -6.944   9.166   3.997  1.00  0.00           O  
ATOM   2084  C   GLU   133      -7.434  13.673   5.620  1.00  0.00           C  
ATOM   2085  O   GLU   133      -8.487  13.824   6.243  1.00  0.00           O  
ATOM   2086  N   ARG   134      -6.283  14.221   6.029  1.00  0.00           N  
ATOM   2087  H   ARG   134      -5.483  14.005   5.444  1.00  0.00           H  
ATOM   2088  CA  ARG   134      -6.046  15.122   7.170  1.00  0.00           C  
ATOM   2089  HA  ARG   134      -6.975  15.632   7.423  1.00  0.00           H  
ATOM   2090  CB  ARG   134      -5.558  14.325   8.406  1.00  0.00           C  
ATOM   2091  HB2 ARG   134      -4.637  13.789   8.166  1.00  0.00           H  
ATOM   2092  HB3 ARG   134      -5.318  15.041   9.194  1.00  0.00           H  
ATOM   2093  CG  ARG   134      -6.593  13.352   8.996  1.00  0.00           C  
ATOM   2094  HG2 ARG   134      -6.399  13.237  10.063  1.00  0.00           H  
ATOM   2095  HG3 ARG   134      -7.585  13.792   8.887  1.00  0.00           H  
ATOM   2096  CD  ARG   134      -6.551  11.955   8.358  1.00  0.00           C  
ATOM   2097  HD2 ARG   134      -6.079  12.025   7.380  1.00  0.00           H  
ATOM   2098  HD3 ARG   134      -5.941  11.292   8.976  1.00  0.00           H  
ATOM   2099  NE  ARG   134      -7.903  11.400   8.184  1.00  0.00           N  
ATOM   2100  HE  ARG   134      -8.665  11.998   8.447  1.00  0.00           H  
ATOM   2101  CZ  ARG   134      -8.207  10.352   7.443  1.00  0.00           C  
ATOM   2102  NH1 ARG   134      -7.328   9.559   6.919  1.00  0.00           N  
ATOM   2103 HH11 ARG   134      -6.337   9.807   6.936  1.00  0.00           H  
ATOM   2104 HH12 ARG   134      -7.628   8.974   6.141  1.00  0.00           H  
ATOM   2105  NH2 ARG   134      -9.444  10.091   7.145  1.00  0.00           N  
ATOM   2106 HH21 ARG   134     -10.166  10.739   7.377  1.00  0.00           H  
ATOM   2107 HH22 ARG   134      -9.559   9.454   6.350  1.00  0.00           H  
ATOM   2108  C   ARG   134      -5.031  16.233   6.845  1.00  0.00           C  
ATOM   2109  O   ARG   134      -4.780  17.072   7.703  1.00  0.00           O  
ATOM   2110  N   GLY   135      -4.441  16.238   5.645  1.00  0.00           N  
ATOM   2111  H   GLY   135      -4.709  15.534   4.974  1.00  0.00           H  
ATOM   2112  CA  GLY   135      -3.189  16.948   5.363  1.00  0.00           C  
ATOM   2113  HA2 GLY   135      -3.164  17.213   4.306  1.00  0.00           H  
ATOM   2114  HA3 GLY   135      -3.129  17.871   5.941  1.00  0.00           H  
ATOM   2115  C   GLY   135      -1.963  16.081   5.689  1.00  0.00           C  
ATOM   2116  O   GLY   135      -2.095  15.016   6.296  1.00  0.00           O  
ATOM   2117  N   ALA   136      -0.769  16.522   5.285  1.00  0.00           N  
ATOM   2118  H   ALA   136      -0.783  17.362   4.706  1.00  0.00           H  
ATOM   2119  CA  ALA   136       0.461  15.723   5.178  1.00  0.00           C  
ATOM   2120  HA  ALA   136       0.214  14.865   4.552  1.00  0.00           H  
ATOM   2121  CB  ALA   136       1.486  16.563   4.401  1.00  0.00           C  
ATOM   2122  HB1 ALA   136       1.779  17.433   4.992  1.00  0.00           H  
ATOM   2123  HB2 ALA   136       2.371  15.972   4.173  1.00  0.00           H  
ATOM   2124  HB3 ALA   136       1.061  16.907   3.459  1.00  0.00           H  
ATOM   2125  C   ALA   136       1.069  15.133   6.482  1.00  0.00           C  
ATOM   2126  O   ALA   136       2.238  14.751   6.501  1.00  0.00           O  
ATOM   2127  N   PHE   137       0.318  14.979   7.574  1.00  0.00           N  
ATOM   2128  H   PHE   137      -0.659  15.241   7.502  1.00  0.00           H  
ATOM   2129  CA  PHE   137       0.808  14.464   8.863  1.00  0.00           C  
ATOM   2130  HA  PHE   137       1.571  15.151   9.226  1.00  0.00           H  
ATOM   2131  CB  PHE   137      -0.345  14.473   9.874  1.00  0.00           C  
ATOM   2132  HB2 PHE   137      -1.177  13.886   9.482  1.00  0.00           H  
ATOM   2133  HB3 PHE   137      -0.009  13.993  10.795  1.00  0.00           H  
ATOM   2134  CG  PHE   137      -0.823  15.870  10.218  1.00  0.00           C  
ATOM   2135  CD1 PHE   137      -1.973  16.408   9.608  1.00  0.00           C  
ATOM   2136  HD1 PHE   137      -2.544  15.821   8.902  1.00  0.00           H  
ATOM   2137  CE1 PHE   137      -2.377  17.721   9.907  1.00  0.00           C  
ATOM   2138  HE1 PHE   137      -3.254  18.136   9.429  1.00  0.00           H  
ATOM   2139  CZ  PHE   137      -1.638  18.500  10.813  1.00  0.00           C  
ATOM   2140  HZ  PHE   137      -1.947  19.513  11.031  1.00  0.00           H  
ATOM   2141  CE2 PHE   137      -0.492  17.965  11.426  1.00  0.00           C  
ATOM   2142  HE2 PHE   137       0.081  18.567  12.117  1.00  0.00           H  
ATOM   2143  CD2 PHE   137      -0.085  16.652  11.129  1.00  0.00           C  
ATOM   2144  HD2 PHE   137       0.803  16.250  11.594  1.00  0.00           H  
ATOM   2145  C   PHE   137       1.464  13.070   8.793  1.00  0.00           C  
ATOM   2146  O   PHE   137       2.361  12.778   9.583  1.00  0.00           O  
ATOM   2147  N   GLN   138       1.090  12.214   7.835  1.00  0.00           N  
ATOM   2148  H   GLN   138       0.331  12.484   7.226  1.00  0.00           H  
ATOM   2149  CA  GLN   138       1.768  10.923   7.615  1.00  0.00           C  
ATOM   2150  HA  GLN   138       1.953  10.467   8.590  1.00  0.00           H  
ATOM   2151  CB  GLN   138       0.848   9.968   6.831  1.00  0.00           C  
ATOM   2152  HB2 GLN   138       0.582  10.404   5.867  1.00  0.00           H  
ATOM   2153  HB3 GLN   138       1.383   9.032   6.661  1.00  0.00           H  
ATOM   2154  CG  GLN   138      -0.425   9.678   7.646  1.00  0.00           C  
ATOM   2155  HG2 GLN   138      -0.139   9.406   8.663  1.00  0.00           H  
ATOM   2156  HG3 GLN   138      -1.022  10.586   7.709  1.00  0.00           H  
ATOM   2157  CD  GLN   138      -1.310   8.553   7.114  1.00  0.00           C  
ATOM   2158  OE1 GLN   138      -1.026   7.843   6.157  1.00  0.00           O  
ATOM   2159  NE2 GLN   138      -2.466   8.368   7.704  1.00  0.00           N  
ATOM   2160 HE21 GLN   138      -2.860   9.167   8.208  1.00  0.00           H  
ATOM   2161 HE22 GLN   138      -3.071   7.644   7.369  1.00  0.00           H  
ATOM   2162  C   GLN   138       3.154  11.080   6.957  1.00  0.00           C  
ATOM   2163  O   GLN   138       4.081  10.335   7.286  1.00  0.00           O  
ATOM   2164  N   ALA   139       3.339  12.093   6.102  1.00  0.00           N  
ATOM   2165  H   ALA   139       2.579  12.739   5.942  1.00  0.00           H  
ATOM   2166  CA  ALA   139       4.667  12.517   5.657  1.00  0.00           C  
ATOM   2167  HA  ALA   139       5.224  11.644   5.312  1.00  0.00           H  
ATOM   2168  CB  ALA   139       4.527  13.488   4.478  1.00  0.00           C  
ATOM   2169  HB1 ALA   139       3.977  14.378   4.770  1.00  0.00           H  
ATOM   2170  HB2 ALA   139       5.515  13.807   4.150  1.00  0.00           H  
ATOM   2171  HB3 ALA   139       4.013  13.001   3.649  1.00  0.00           H  
ATOM   2172  C   ALA   139       5.454  13.137   6.824  1.00  0.00           C  
ATOM   2173  O   ALA   139       6.593  12.738   7.057  1.00  0.00           O  
ATOM   2174  N   ALA   140       4.820  14.012   7.620  1.00  0.00           N  
ATOM   2175  H   ALA   140       3.894  14.319   7.342  1.00  0.00           H  
ATOM   2176  CA  ALA   140       5.431  14.637   8.796  1.00  0.00           C  
ATOM   2177  HA  ALA   140       6.266  15.254   8.457  1.00  0.00           H  
ATOM   2178  CB  ALA   140       4.418  15.548   9.504  1.00  0.00           C  
ATOM   2179  HB1 ALA   140       3.681  14.954  10.041  1.00  0.00           H  
ATOM   2180  HB2 ALA   140       4.944  16.175  10.225  1.00  0.00           H  
ATOM   2181  HB3 ALA   140       3.904  16.189   8.790  1.00  0.00           H  
ATOM   2182  C   ALA   140       5.987  13.590   9.771  1.00  0.00           C  
ATOM   2183  O   ALA   140       7.162  13.641  10.109  1.00  0.00           O  
ATOM   2184  N   MET   141       5.198  12.582  10.157  1.00  0.00           N  
ATOM   2185  H   MET   141       4.224  12.601   9.873  1.00  0.00           H  
ATOM   2186  CA  MET   141       5.655  11.491  11.031  1.00  0.00           C  
ATOM   2187  HA  MET   141       5.963  11.919  11.986  1.00  0.00           H  
ATOM   2188  CB  MET   141       4.468  10.545  11.279  1.00  0.00           C  
ATOM   2189  HB2 MET   141       3.652  11.110  11.730  1.00  0.00           H  
ATOM   2190  HB3 MET   141       4.115  10.159  10.322  1.00  0.00           H  
ATOM   2191  CG  MET   141       4.804   9.350  12.182  1.00  0.00           C  
ATOM   2192  HG2 MET   141       3.895   8.764  12.322  1.00  0.00           H  
ATOM   2193  HG3 MET   141       5.524   8.715  11.666  1.00  0.00           H  
ATOM   2194  SD  MET   141       5.481   9.742  13.823  1.00  0.00           S  
ATOM   2195  CE  MET   141       4.146  10.734  14.545  1.00  0.00           C  
ATOM   2196  HE1 MET   141       3.215  10.168  14.529  1.00  0.00           H  
ATOM   2197  HE2 MET   141       4.402  10.980  15.576  1.00  0.00           H  
ATOM   2198  HE3 MET   141       4.026  11.659  13.983  1.00  0.00           H  
ATOM   2199  C   MET   141       6.873  10.748  10.452  1.00  0.00           C  
ATOM   2200  O   MET   141       7.837  10.473  11.162  1.00  0.00           O  
ATOM   2201  N   THR   142       6.875  10.498   9.139  1.00  0.00           N  
ATOM   2202  H   THR   142       6.079  10.807   8.599  1.00  0.00           H  
ATOM   2203  CA  THR   142       7.980   9.829   8.424  1.00  0.00           C  
ATOM   2204  HA  THR   142       8.251   8.934   8.985  1.00  0.00           H  
ATOM   2205  CB  THR   142       7.505   9.382   7.026  1.00  0.00           C  
ATOM   2206  HB  THR   142       7.336  10.259   6.400  1.00  0.00           H  
ATOM   2207  CG2 THR   142       8.489   8.447   6.318  1.00  0.00           C  
ATOM   2208 HG21 THR   142       8.849   7.692   7.016  1.00  0.00           H  
ATOM   2209 HG22 THR   142       7.996   7.945   5.486  1.00  0.00           H  
ATOM   2210 HG23 THR   142       9.331   9.017   5.929  1.00  0.00           H  
ATOM   2211  OG1 THR   142       6.296   8.656   7.110  1.00  0.00           O  
ATOM   2212  HG1 THR   142       5.556   9.276   7.226  1.00  0.00           H  
ATOM   2213  C   THR   142       9.257  10.692   8.323  1.00  0.00           C  
ATOM   2214  O   THR   142      10.324  10.188   7.970  1.00  0.00           O  
ATOM   2215  N   LYS   143       9.168  11.994   8.629  1.00  0.00           N  
ATOM   2216  H   LYS   143       8.251  12.338   8.895  1.00  0.00           H  
ATOM   2217  CA  LYS   143      10.244  12.992   8.493  1.00  0.00           C  
ATOM   2218  HA  LYS   143      11.105  12.553   7.988  1.00  0.00           H  
ATOM   2219  CB  LYS   143       9.707  14.152   7.644  1.00  0.00           C  
ATOM   2220  HB2 LYS   143       8.759  14.495   8.062  1.00  0.00           H  
ATOM   2221  HB3 LYS   143      10.407  14.987   7.692  1.00  0.00           H  
ATOM   2222  CG  LYS   143       9.481  13.754   6.177  1.00  0.00           C  
ATOM   2223  HG2 LYS   143       9.113  12.731   6.102  1.00  0.00           H  
ATOM   2224  HG3 LYS   143       8.715  14.399   5.752  1.00  0.00           H  
ATOM   2225  CD  LYS   143      10.763  13.889   5.358  1.00  0.00           C  
ATOM   2226  HD2 LYS   143      11.198  14.878   5.511  1.00  0.00           H  
ATOM   2227  HD3 LYS   143      11.483  13.127   5.660  1.00  0.00           H  
ATOM   2228  CE  LYS   143      10.403  13.720   3.887  1.00  0.00           C  
ATOM   2229  HE2 LYS   143       9.953  12.737   3.740  1.00  0.00           H  
ATOM   2230  HE3 LYS   143       9.664  14.472   3.610  1.00  0.00           H  
ATOM   2231  NZ  LYS   143      11.593  13.851   3.033  1.00  0.00           N  
ATOM   2232  HZ1 LYS   143      12.157  13.008   3.121  1.00  0.00           H  
ATOM   2233  HZ2 LYS   143      11.339  14.001   2.060  1.00  0.00           H  
ATOM   2234  HZ3 LYS   143      12.203  14.608   3.325  1.00  0.00           H  
ATOM   2235  C   LYS   143      10.756  13.502   9.839  1.00  0.00           C  
ATOM   2236  O   LYS   143      11.959  13.506  10.074  1.00  0.00           O  
ATOM   2237  N   LEU   144       9.853  13.855  10.751  1.00  0.00           N  
ATOM   2238  H   LEU   144       8.880  13.821  10.476  1.00  0.00           H  
ATOM   2239  CA  LEU   144      10.151  14.282  12.120  1.00  0.00           C  
ATOM   2240  HA  LEU   144      10.828  15.136  12.086  1.00  0.00           H  
ATOM   2241  CB  LEU   144       8.835  14.711  12.800  1.00  0.00           C  
ATOM   2242  HB2 LEU   144       8.127  13.883  12.736  1.00  0.00           H  
ATOM   2243  HB3 LEU   144       9.016  14.889  13.860  1.00  0.00           H  
ATOM   2244  CG  LEU   144       8.180  15.973  12.197  1.00  0.00           C  
ATOM   2245  HG  LEU   144       7.982  15.816  11.138  1.00  0.00           H  
ATOM   2246  CD1 LEU   144       6.846  16.233  12.894  1.00  0.00           C  
ATOM   2247 HD11 LEU   144       7.013  16.405  13.960  1.00  0.00           H  
ATOM   2248 HD12 LEU   144       6.366  17.110  12.461  1.00  0.00           H  
ATOM   2249 HD13 LEU   144       6.192  15.371  12.770  1.00  0.00           H  
ATOM   2250  CD2 LEU   144       9.047  17.227  12.325  1.00  0.00           C  
ATOM   2251 HD21 LEU   144       9.959  17.123  11.738  1.00  0.00           H  
ATOM   2252 HD22 LEU   144       8.504  18.091  11.942  1.00  0.00           H  
ATOM   2253 HD23 LEU   144       9.302  17.404  13.368  1.00  0.00           H  
ATOM   2254  C   LEU   144      10.879  13.183  12.910  1.00  0.00           C  
ATOM   2255  O   LEU   144      11.813  13.486  13.648  1.00  0.00           O  
ATOM   2256  N   ALA   145      10.583  11.905  12.648  1.00  0.00           N  
ATOM   2257  H   ALA   145       9.786  11.701  12.060  1.00  0.00           H  
ATOM   2258  CA  ALA   145      11.347  10.769  13.178  1.00  0.00           C  
ATOM   2259  HA  ALA   145      11.294  10.801  14.268  1.00  0.00           H  
ATOM   2260  CB  ALA   145      10.659   9.484  12.700  1.00  0.00           C  
ATOM   2261  HB1 ALA   145      10.680   9.431  11.611  1.00  0.00           H  
ATOM   2262  HB2 ALA   145      11.180   8.618  13.111  1.00  0.00           H  
ATOM   2263  HB3 ALA   145       9.624   9.467  13.044  1.00  0.00           H  
ATOM   2264  C   ALA   145      12.851  10.770  12.805  1.00  0.00           C  
ATOM   2265  O   ALA   145      13.621  10.020  13.398  1.00  0.00           O  
ATOM   2266  N   LYS   146      13.278  11.603  11.841  1.00  0.00           N  
ATOM   2267  H   LYS   146      12.583  12.181  11.382  1.00  0.00           H  
ATOM   2268  CA  LYS   146      14.676  11.791  11.412  1.00  0.00           C  
ATOM   2269  HA  LYS   146      15.292  10.982  11.812  1.00  0.00           H  
ATOM   2270  CB  LYS   146      14.751  11.759   9.871  1.00  0.00           C  
ATOM   2271  HB2 LYS   146      14.272  12.657   9.483  1.00  0.00           H  
ATOM   2272  HB3 LYS   146      15.798  11.794   9.567  1.00  0.00           H  
ATOM   2273  CG  LYS   146      14.098  10.533   9.215  1.00  0.00           C  
ATOM   2274  HG2 LYS   146      14.632   9.632   9.520  1.00  0.00           H  
ATOM   2275  HG3 LYS   146      13.057  10.453   9.528  1.00  0.00           H  
ATOM   2276  CD  LYS   146      14.131  10.664   7.687  1.00  0.00           C  
ATOM   2277  HD2 LYS   146      13.630  11.587   7.390  1.00  0.00           H  
ATOM   2278  HD3 LYS   146      15.166  10.686   7.340  1.00  0.00           H  
ATOM   2279  CE  LYS   146      13.399   9.470   7.075  1.00  0.00           C  
ATOM   2280  HE2 LYS   146      13.914   8.556   7.380  1.00  0.00           H  
ATOM   2281  HE3 LYS   146      12.385   9.436   7.480  1.00  0.00           H  
ATOM   2282  NZ  LYS   146      13.351   9.558   5.600  1.00  0.00           N  
ATOM   2283  HZ1 LYS   146      14.272   9.696   5.177  1.00  0.00           H  
ATOM   2284  HZ2 LYS   146      12.930   8.752   5.173  1.00  0.00           H  
ATOM   2285  HZ3 LYS   146      12.868  10.390   5.260  1.00  0.00           H  
ATOM   2286  C   LYS   146      15.303  13.105  11.906  1.00  0.00           C  
ATOM   2287  O   LYS   146      16.465  13.348  11.595  1.00  0.00           O  
ATOM   2288  N   TYR   147      14.542  13.996  12.561  1.00  0.00           N  
ATOM   2289  H   TYR   147      13.597  13.728  12.798  1.00  0.00           H  
ATOM   2290  CA  TYR   147      14.935  15.413  12.685  1.00  0.00           C  
ATOM   2291  HA  TYR   147      16.015  15.448  12.845  1.00  0.00           H  
ATOM   2292  CB  TYR   147      14.639  16.087  11.329  1.00  0.00           C  
ATOM   2293  HB2 TYR   147      14.947  15.425  10.519  1.00  0.00           H  
ATOM   2294  HB3 TYR   147      13.562  16.233  11.230  1.00  0.00           H  
ATOM   2295  CG  TYR   147      15.356  17.404  11.123  1.00  0.00           C  
ATOM   2296  CD1 TYR   147      16.726  17.412  10.791  1.00  0.00           C  
ATOM   2297  HD1 TYR   147      17.253  16.474  10.657  1.00  0.00           H  
ATOM   2298  CE1 TYR   147      17.414  18.636  10.680  1.00  0.00           C  
ATOM   2299  HE1 TYR   147      18.470  18.644  10.479  1.00  0.00           H  
ATOM   2300  CZ  TYR   147      16.732  19.848  10.915  1.00  0.00           C  
ATOM   2301  OH  TYR   147      17.411  21.025  10.896  1.00  0.00           O  
ATOM   2302  HH  TYR   147      16.938  21.662  11.447  1.00  0.00           H  
ATOM   2303  CE2 TYR   147      15.356  19.836  11.218  1.00  0.00           C  
ATOM   2304  HE2 TYR   147      14.815  20.752  11.394  1.00  0.00           H  
ATOM   2305  CD2 TYR   147      14.667  18.616  11.308  1.00  0.00           C  
ATOM   2306  HD2 TYR   147      13.612  18.610  11.554  1.00  0.00           H  
ATOM   2307  C   TYR   147      14.303  16.216  13.852  1.00  0.00           C  
ATOM   2308  O   TYR   147      14.718  17.344  14.116  1.00  0.00           O  
ATOM   2309  N   GLU   148      13.322  15.688  14.584  1.00  0.00           N  
ATOM   2310  H   GLU   148      12.975  14.765  14.348  1.00  0.00           H  
ATOM   2311  CA  GLU   148      12.634  16.399  15.681  1.00  0.00           C  
ATOM   2312  HA  GLU   148      12.608  17.461  15.431  1.00  0.00           H  
ATOM   2313  CB  GLU   148      11.170  15.925  15.703  1.00  0.00           C  
ATOM   2314  HB2 GLU   148      10.839  15.831  14.671  1.00  0.00           H  
ATOM   2315  HB3 GLU   148      11.121  14.935  16.158  1.00  0.00           H  
ATOM   2316  CG  GLU   148      10.194  16.894  16.394  1.00  0.00           C  
ATOM   2317  HG2 GLU   148      10.750  17.713  16.856  1.00  0.00           H  
ATOM   2318  HG3 GLU   148       9.536  17.338  15.646  1.00  0.00           H  
ATOM   2319  CD  GLU   148       9.366  16.175  17.460  1.00  0.00           C  
ATOM   2320  OE1 GLU   148       8.217  15.791  17.157  1.00  0.00           O  
ATOM   2321  OE2 GLU   148       9.929  15.993  18.563  1.00  0.00           O  
ATOM   2322  C   GLU   148      13.398  16.294  17.028  1.00  0.00           C  
ATOM   2323  O   GLU   148      14.629  16.323  17.031  1.00  0.00           O  
ATOM   2324  N   VAL   149      12.713  16.227  18.175  1.00  0.00           N  
ATOM   2325  H   VAL   149      11.694  16.198  18.118  1.00  0.00           H  
ATOM   2326  CA  VAL   149      13.231  16.100  19.551  1.00  0.00           C  
ATOM   2327  HA  VAL   149      12.398  16.467  20.154  1.00  0.00           H  
ATOM   2328  CB  VAL   149      13.372  14.631  20.016  1.00  0.00           C  
ATOM   2329  HB  VAL   149      14.197  14.150  19.498  1.00  0.00           H  
ATOM   2330  CG1 VAL   149      13.593  14.549  21.535  1.00  0.00           C  
ATOM   2331 HG11 VAL   149      12.714  14.934  22.055  1.00  0.00           H  
ATOM   2332 HG12 VAL   149      13.750  13.510  21.826  1.00  0.00           H  
ATOM   2333 HG13 VAL   149      14.460  15.131  21.841  1.00  0.00           H  
ATOM   2334  CG2 VAL   149      12.120  13.797  19.712  1.00  0.00           C  
ATOM   2335 HG21 VAL   149      11.961  13.735  18.635  1.00  0.00           H  
ATOM   2336 HG22 VAL   149      12.238  12.785  20.096  1.00  0.00           H  
ATOM   2337 HG23 VAL   149      11.240  14.258  20.163  1.00  0.00           H  
ATOM   2338  C   VAL   149      14.361  17.101  19.901  1.00  0.00           C  
ATOM   2339  O   VAL   149      14.009  18.251  20.173  1.00  0.00           O  
ATOM   2340  N   PRO   150      15.687  16.804  19.908  1.00  0.00           N  
ATOM   2341  CD  PRO   150      16.353  15.530  19.638  1.00  0.00           C  
ATOM   2342  HD2 PRO   150      16.070  15.119  18.671  1.00  0.00           H  
ATOM   2343  HD3 PRO   150      16.122  14.816  20.427  1.00  0.00           H  
ATOM   2344  CG  PRO   150      17.860  15.796  19.676  1.00  0.00           C  
ATOM   2345  HG2 PRO   150      18.221  16.090  18.691  1.00  0.00           H  
ATOM   2346  HG3 PRO   150      18.414  14.934  20.047  1.00  0.00           H  
ATOM   2347  CB  PRO   150      17.950  16.982  20.629  1.00  0.00           C  
ATOM   2348  HB2 PRO   150      18.892  17.521  20.527  1.00  0.00           H  
ATOM   2349  HB3 PRO   150      17.830  16.635  21.656  1.00  0.00           H  
ATOM   2350  CA  PRO   150      16.723  17.805  20.217  1.00  0.00           C  
ATOM   2351  HA  PRO   150      16.406  18.408  21.068  1.00  0.00           H  
ATOM   2352  C   PRO   150      16.998  18.771  19.039  1.00  0.00           C  
ATOM   2353  O   PRO   150      18.148  19.080  18.733  1.00  0.00           O  
ATOM   2354  N   CYS   151      15.957  19.249  18.349  1.00  0.00           N  
ATOM   2355  H   CYS   151      15.031  18.997  18.677  1.00  0.00           H  
ATOM   2356  CA  CYS   151      16.071  19.944  17.061  1.00  0.00           C  
ATOM   2357  HA  CYS   151      16.586  19.276  16.376  1.00  0.00           H  
ATOM   2358  CB  CYS   151      14.655  20.174  16.514  1.00  0.00           C  
ATOM   2359  HB2 CYS   151      14.043  19.285  16.675  1.00  0.00           H  
ATOM   2360  HB3 CYS   151      14.196  21.019  17.029  1.00  0.00           H  
ATOM   2361  SG  CYS   151      14.718  20.514  14.731  1.00  0.00           S  
ATOM   2362  HG  CYS   151      14.746  19.235  14.313  1.00  0.00           H  
ATOM   2363  C   CYS   151      16.918  21.238  17.111  1.00  0.00           C  
ATOM   2364  O   CYS   151      17.588  21.570  16.139  1.00  0.00           O  
ATOM   2365  N   GLU   152      17.006  21.907  18.266  1.00  0.00           N  
ATOM   2366  H   GLU   152      16.435  21.599  19.035  1.00  0.00           H  
ATOM   2367  CA  GLU   152      17.907  23.056  18.484  1.00  0.00           C  
ATOM   2368  HA  GLU   152      17.671  23.822  17.744  1.00  0.00           H  
ATOM   2369  CB  GLU   152      17.627  23.629  19.889  1.00  0.00           C  
ATOM   2370  HB2 GLU   152      16.621  24.051  19.895  1.00  0.00           H  
ATOM   2371  HB3 GLU   152      17.633  22.798  20.598  1.00  0.00           H  
ATOM   2372  CG  GLU   152      18.610  24.687  20.428  1.00  0.00           C  
ATOM   2373  HG2 GLU   152      18.269  24.970  21.427  1.00  0.00           H  
ATOM   2374  HG3 GLU   152      19.590  24.220  20.553  1.00  0.00           H  
ATOM   2375  CD  GLU   152      18.758  25.964  19.580  1.00  0.00           C  
ATOM   2376  OE1 GLU   152      18.107  26.069  18.514  1.00  0.00           O  
ATOM   2377  OE2 GLU   152      19.527  26.845  20.023  1.00  0.00           O  
ATOM   2378  C   GLU   152      19.400  22.706  18.303  1.00  0.00           C  
ATOM   2379  O   GLU   152      20.204  23.536  17.888  1.00  0.00           O  
ATOM   2380  N   ASN   153      19.808  21.449  18.517  1.00  0.00           N  
ATOM   2381  H   ASN   153      19.117  20.747  18.765  1.00  0.00           H  
ATOM   2382  CA  ASN   153      21.176  20.998  18.206  1.00  0.00           C  
ATOM   2383  HA  ASN   153      21.881  21.720  18.624  1.00  0.00           H  
ATOM   2384  CB  ASN   153      21.437  19.629  18.871  1.00  0.00           C  
ATOM   2385  HB2 ASN   153      20.737  18.896  18.473  1.00  0.00           H  
ATOM   2386  HB3 ASN   153      22.444  19.306  18.607  1.00  0.00           H  
ATOM   2387  CG  ASN   153      21.346  19.596  20.393  1.00  0.00           C  
ATOM   2388  OD1 ASN   153      21.487  18.560  21.016  1.00  0.00           O  
ATOM   2389  ND2 ASN   153      21.131  20.703  21.070  1.00  0.00           N  
ATOM   2390 HD21 ASN   153      20.968  21.567  20.582  1.00  0.00           H  
ATOM   2391 HD22 ASN   153      21.078  20.613  22.066  1.00  0.00           H  
ATOM   2392  C   ASN   153      21.462  20.980  16.686  1.00  0.00           C  
ATOM   2393  O   ASN   153      22.600  20.773  16.261  1.00  0.00           O  
ATOM   2394  N   ARG   154      20.434  21.218  15.862  1.00  0.00           N  
ATOM   2395  H   ARG   154      19.525  21.370  16.292  1.00  0.00           H  
ATOM   2396  CA  ARG   154      20.482  21.325  14.400  1.00  0.00           C  
ATOM   2397  HA  ARG   154      21.433  20.917  14.065  1.00  0.00           H  
ATOM   2398  CB  ARG   154      19.362  20.469  13.769  1.00  0.00           C  
ATOM   2399  HB2 ARG   154      18.428  21.031  13.790  1.00  0.00           H  
ATOM   2400  HB3 ARG   154      19.615  20.279  12.724  1.00  0.00           H  
ATOM   2401  CG  ARG   154      19.146  19.119  14.488  1.00  0.00           C  
ATOM   2402  HG2 ARG   154      20.074  18.546  14.475  1.00  0.00           H  
ATOM   2403  HG3 ARG   154      18.866  19.299  15.525  1.00  0.00           H  
ATOM   2404  CD  ARG   154      18.027  18.292  13.852  1.00  0.00           C  
ATOM   2405  HD2 ARG   154      17.261  18.970  13.474  1.00  0.00           H  
ATOM   2406  HD3 ARG   154      18.428  17.721  13.013  1.00  0.00           H  
ATOM   2407  NE  ARG   154      17.373  17.389  14.814  1.00  0.00           N  
ATOM   2408  HE  ARG   154      16.365  17.475  14.885  1.00  0.00           H  
ATOM   2409  CZ  ARG   154      17.894  16.376  15.472  1.00  0.00           C  
ATOM   2410  NH1 ARG   154      19.129  16.023  15.350  1.00  0.00           N  
ATOM   2411 HH11 ARG   154      19.469  16.155  14.411  1.00  0.00           H  
ATOM   2412 HH12 ARG   154      19.338  15.133  15.801  1.00  0.00           H  
ATOM   2413  NH2 ARG   154      17.176  15.629  16.244  1.00  0.00           N  
ATOM   2414 HH21 ARG   154      16.201  15.845  16.428  1.00  0.00           H  
ATOM   2415 HH22 ARG   154      17.586  14.734  16.515  1.00  0.00           H  
ATOM   2416  C   ARG   154      20.452  22.789  13.928  1.00  0.00           C  
ATOM   2417  O   ARG   154      20.594  23.032  12.732  1.00  0.00           O  
ATOM   2418  N   SER   155      20.351  23.770  14.829  1.00  0.00           N  
ATOM   2419  H   SER   155      20.178  23.516  15.796  1.00  0.00           H  
ATOM   2420  CA  SER   155      20.406  25.222  14.557  1.00  0.00           C  
ATOM   2421  HA  SER   155      19.764  25.432  13.704  1.00  0.00           H  
ATOM   2422  CB  SER   155      19.825  25.999  15.748  1.00  0.00           C  
ATOM   2423  HB2 SER   155      20.446  25.841  16.630  1.00  0.00           H  
ATOM   2424  HB3 SER   155      19.800  27.066  15.519  1.00  0.00           H  
ATOM   2425  OG  SER   155      18.512  25.554  16.012  1.00  0.00           O  
ATOM   2426  HG  SER   155      18.304  25.816  16.949  1.00  0.00           H  
ATOM   2427  C   SER   155      21.819  25.718  14.190  1.00  0.00           C  
ATOM   2428  O   SER   155      22.312  26.712  14.718  1.00  0.00           O  
ATOM   2429  N   GLN   156      22.508  25.010  13.285  1.00  0.00           N  
ATOM   2430  H   GLN   156      22.007  24.236  12.865  1.00  0.00           H  
ATOM   2431  CA  GLN   156      23.937  25.138  12.946  1.00  0.00           C  
ATOM   2432  HA  GLN   156      24.500  25.174  13.879  1.00  0.00           H  
ATOM   2433  CB  GLN   156      24.391  23.880  12.166  1.00  0.00           C  
ATOM   2434  HB2 GLN   156      23.938  23.915  11.176  1.00  0.00           H  
ATOM   2435  HB3 GLN   156      25.469  23.947  12.014  1.00  0.00           H  
ATOM   2436  CG  GLN   156      24.094  22.515  12.836  1.00  0.00           C  
ATOM   2437  HG2 GLN   156      25.046  22.055  13.100  1.00  0.00           H  
ATOM   2438  HG3 GLN   156      23.548  22.653  13.769  1.00  0.00           H  
ATOM   2439  CD  GLN   156      23.312  21.521  11.966  1.00  0.00           C  
ATOM   2440  OE1 GLN   156      22.691  21.849  10.964  1.00  0.00           O  
ATOM   2441  NE2 GLN   156      23.291  20.260  12.338  1.00  0.00           N  
ATOM   2442 HE21 GLN   156      23.750  19.962  13.181  1.00  0.00           H  
ATOM   2443 HE22 GLN   156      22.765  19.603  11.765  1.00  0.00           H  
ATOM   2444  C   GLN   156      24.270  26.434  12.164  1.00  0.00           C  
ATOM   2445  O   GLN   156      24.733  26.382  11.026  1.00  0.00           O  
ATOM   2446  N   GLY   157      23.969  27.607  12.730  1.00  0.00           N  
ATOM   2447  H   GLY   157      23.581  27.577  13.669  1.00  0.00           H  
ATOM   2448  CA  GLY   157      23.874  28.868  11.981  1.00  0.00           C  
ATOM   2449  HA2 GLY   157      23.855  29.699  12.685  1.00  0.00           H  
ATOM   2450  HA3 GLY   157      24.742  28.978  11.329  1.00  0.00           H  
ATOM   2451  C   GLY   157      22.604  28.939  11.120  1.00  0.00           C  
ATOM   2452  O   GLY   157      22.622  29.508  10.031  1.00  0.00           O  
ATOM   2453  N   ARG   158      21.521  28.299  11.583  1.00  0.00           N  
ATOM   2454  H   ARG   158      21.570  27.939  12.528  1.00  0.00           H  
ATOM   2455  CA  ARG   158      20.308  27.968  10.817  1.00  0.00           C  
ATOM   2456  HA  ARG   158      20.278  28.554   9.896  1.00  0.00           H  
ATOM   2457  CB  ARG   158      20.337  26.460  10.484  1.00  0.00           C  
ATOM   2458  HB2 ARG   158      20.452  25.900  11.413  1.00  0.00           H  
ATOM   2459  HB3 ARG   158      19.380  26.169  10.054  1.00  0.00           H  
ATOM   2460  CG  ARG   158      21.464  26.047   9.520  1.00  0.00           C  
ATOM   2461  HG2 ARG   158      21.309  26.517   8.551  1.00  0.00           H  
ATOM   2462  HG3 ARG   158      22.418  26.397   9.906  1.00  0.00           H  
ATOM   2463  CD  ARG   158      21.563  24.523   9.355  1.00  0.00           C  
ATOM   2464  HD2 ARG   158      22.443  24.290   8.752  1.00  0.00           H  
ATOM   2465  HD3 ARG   158      21.706  24.086  10.343  1.00  0.00           H  
ATOM   2466  NE  ARG   158      20.367  23.954   8.703  1.00  0.00           N  
ATOM   2467  HE  ARG   158      20.045  24.416   7.865  1.00  0.00           H  
ATOM   2468  CZ  ARG   158      19.641  22.935   9.130  1.00  0.00           C  
ATOM   2469  NH1 ARG   158      19.982  22.162  10.113  1.00  0.00           N  
ATOM   2470 HH11 ARG   158      20.881  22.285  10.578  1.00  0.00           H  
ATOM   2471 HH12 ARG   158      19.327  21.497  10.488  1.00  0.00           H  
ATOM   2472  NH2 ARG   158      18.508  22.656   8.561  1.00  0.00           N  
ATOM   2473 HH21 ARG   158      18.237  23.132   7.718  1.00  0.00           H  
ATOM   2474 HH22 ARG   158      17.959  21.894   8.927  1.00  0.00           H  
ATOM   2475  C   ARG   158      19.060  28.295  11.641  1.00  0.00           C  
ATOM   2476  O   ARG   158      19.019  27.940  12.811  1.00  0.00           O  
ATOM   2477  N   THR   159      18.036  28.906  11.038  1.00  0.00           N  
ATOM   2478  H   THR   159      18.187  29.308  10.123  1.00  0.00           H  
ATOM   2479  CA  THR   159      16.737  29.179  11.702  1.00  0.00           C  
ATOM   2480  HA  THR   159      16.933  29.493  12.729  1.00  0.00           H  
ATOM   2481  CB  THR   159      15.980  30.319  11.003  1.00  0.00           C  
ATOM   2482  HB  THR   159      14.961  30.372  11.388  1.00  0.00           H  
ATOM   2483  CG2 THR   159      16.648  31.672  11.238  1.00  0.00           C  
ATOM   2484 HG21 THR   159      17.668  31.664  10.856  1.00  0.00           H  
ATOM   2485 HG22 THR   159      16.079  32.449  10.728  1.00  0.00           H  
ATOM   2486 HG23 THR   159      16.665  31.889  12.306  1.00  0.00           H  
ATOM   2487  OG1 THR   159      15.935  30.121   9.608  1.00  0.00           O  
ATOM   2488  HG1 THR   159      15.444  29.312   9.401  1.00  0.00           H  
ATOM   2489  C   THR   159      15.790  27.977  11.815  1.00  0.00           C  
ATOM   2490  O   THR   159      14.855  28.036  12.602  1.00  0.00           O  
ATOM   2491  N   VAL   160      16.004  26.913  11.031  1.00  0.00           N  
ATOM   2492  H   VAL   160      16.747  26.991  10.358  1.00  0.00           H  
ATOM   2493  CA  VAL   160      15.322  25.602  11.142  1.00  0.00           C  
ATOM   2494  HA  VAL   160      15.552  25.074  10.218  1.00  0.00           H  
ATOM   2495  CB  VAL   160      15.931  24.740  12.284  1.00  0.00           C  
ATOM   2496  HB  VAL   160      15.653  25.158  13.252  1.00  0.00           H  
ATOM   2497  CG1 VAL   160      15.497  23.268  12.222  1.00  0.00           C  
ATOM   2498 HG11 VAL   160      15.556  22.911  11.196  1.00  0.00           H  
ATOM   2499 HG12 VAL   160      16.109  22.661  12.891  1.00  0.00           H  
ATOM   2500 HG13 VAL   160      14.473  23.161  12.575  1.00  0.00           H  
ATOM   2501  CG2 VAL   160      17.466  24.699  12.191  1.00  0.00           C  
ATOM   2502 HG21 VAL   160      17.870  25.694  12.358  1.00  0.00           H  
ATOM   2503 HG22 VAL   160      17.864  24.065  12.984  1.00  0.00           H  
ATOM   2504 HG23 VAL   160      17.786  24.322  11.222  1.00  0.00           H  
ATOM   2505  C   VAL   160      13.777  25.685  11.149  1.00  0.00           C  
ATOM   2506  O   VAL   160      13.098  25.000  11.906  1.00  0.00           O  
ATOM   2507  N   VAL   161      13.191  26.511  10.275  1.00  0.00           N  
ATOM   2508  H   VAL   161      13.775  27.053   9.657  1.00  0.00           H  
ATOM   2509  CA  VAL   161      11.733  26.465  10.020  1.00  0.00           C  
ATOM   2510  HA  VAL   161      11.234  26.305  10.976  1.00  0.00           H  
ATOM   2511  CB  VAL   161      11.181  27.793   9.463  1.00  0.00           C  
ATOM   2512  HB  VAL   161      10.095  27.706   9.416  1.00  0.00           H  
ATOM   2513  CG1 VAL   161      11.511  28.960  10.402  1.00  0.00           C  
ATOM   2514 HG11 VAL   161      12.585  29.143  10.425  1.00  0.00           H  
ATOM   2515 HG12 VAL   161      11.002  29.861  10.060  1.00  0.00           H  
ATOM   2516 HG13 VAL   161      11.170  28.727  11.411  1.00  0.00           H  
ATOM   2517  CG2 VAL   161      11.680  28.137   8.057  1.00  0.00           C  
ATOM   2518 HG21 VAL   161      11.309  27.394   7.355  1.00  0.00           H  
ATOM   2519 HG22 VAL   161      11.288  29.108   7.755  1.00  0.00           H  
ATOM   2520 HG23 VAL   161      12.769  28.164   8.033  1.00  0.00           H  
ATOM   2521  C   VAL   161      11.384  25.258   9.136  1.00  0.00           C  
ATOM   2522  O   VAL   161      12.187  24.870   8.288  1.00  0.00           O  
ATOM   2523  N   LEU   162      10.218  24.640   9.337  1.00  0.00           N  
ATOM   2524  H   LEU   162       9.559  25.043   9.984  1.00  0.00           H  
ATOM   2525  CA  LEU   162       9.835  23.356   8.720  1.00  0.00           C  
ATOM   2526  HA  LEU   162      10.659  22.975   8.114  1.00  0.00           H  
ATOM   2527  CB  LEU   162       9.549  22.312   9.820  1.00  0.00           C  
ATOM   2528  HB2 LEU   162       8.589  22.558  10.276  1.00  0.00           H  
ATOM   2529  HB3 LEU   162       9.438  21.341   9.340  1.00  0.00           H  
ATOM   2530  CG  LEU   162      10.589  22.190  10.957  1.00  0.00           C  
ATOM   2531  HG  LEU   162      10.582  23.113  11.538  1.00  0.00           H  
ATOM   2532  CD1 LEU   162      10.189  21.046  11.891  1.00  0.00           C  
ATOM   2533 HD11 LEU   162      10.213  20.103  11.341  1.00  0.00           H  
ATOM   2534 HD12 LEU   162      10.884  20.992  12.728  1.00  0.00           H  
ATOM   2535 HD13 LEU   162       9.184  21.215  12.274  1.00  0.00           H  
ATOM   2536  CD2 LEU   162      12.023  21.926  10.497  1.00  0.00           C  
ATOM   2537 HD21 LEU   162      12.362  22.725   9.845  1.00  0.00           H  
ATOM   2538 HD22 LEU   162      12.676  21.886  11.366  1.00  0.00           H  
ATOM   2539 HD23 LEU   162      12.071  20.980   9.960  1.00  0.00           H  
ATOM   2540  C   LEU   162       8.625  23.524   7.781  1.00  0.00           C  
ATOM   2541  O   LEU   162       7.783  24.388   8.023  1.00  0.00           O  
ATOM   2542  N   TYR   163       8.519  22.696   6.739  1.00  0.00           N  
ATOM   2543  H   TYR   163       9.185  21.924   6.674  1.00  0.00           H  
ATOM   2544  CA  TYR   163       7.505  22.798   5.679  1.00  0.00           C  
ATOM   2545  HA  TYR   163       6.597  23.249   6.082  1.00  0.00           H  
ATOM   2546  CB  TYR   163       8.024  23.701   4.542  1.00  0.00           C  
ATOM   2547  HB2 TYR   163       9.085  23.522   4.388  1.00  0.00           H  
ATOM   2548  HB3 TYR   163       7.533  23.413   3.616  1.00  0.00           H  
ATOM   2549  CG  TYR   163       7.786  25.188   4.699  1.00  0.00           C  
ATOM   2550  CD1 TYR   163       8.756  26.019   5.294  1.00  0.00           C  
ATOM   2551  HD1 TYR   163       9.654  25.582   5.707  1.00  0.00           H  
ATOM   2552  CE1 TYR   163       8.541  27.411   5.363  1.00  0.00           C  
ATOM   2553  HE1 TYR   163       9.267  28.063   5.820  1.00  0.00           H  
ATOM   2554  CZ  TYR   163       7.354  27.974   4.841  1.00  0.00           C  
ATOM   2555  OH  TYR   163       7.159  29.318   4.891  1.00  0.00           O  
ATOM   2556  HH  TYR   163       6.281  29.576   4.512  1.00  0.00           H  
ATOM   2557  CE2 TYR   163       6.384  27.135   4.255  1.00  0.00           C  
ATOM   2558  HE2 TYR   163       5.476  27.568   3.864  1.00  0.00           H  
ATOM   2559  CD2 TYR   163       6.600  25.747   4.185  1.00  0.00           C  
ATOM   2560  HD2 TYR   163       5.850  25.114   3.733  1.00  0.00           H  
ATOM   2561  C   TYR   163       7.138  21.409   5.125  1.00  0.00           C  
ATOM   2562  O   TYR   163       7.769  20.907   4.193  1.00  0.00           O  
ATOM   2563  N   VAL   164       6.062  20.799   5.633  1.00  0.00           N  
ATOM   2564  H   VAL   164       5.574  21.253   6.389  1.00  0.00           H  
ATOM   2565  CA  VAL   164       5.580  19.472   5.185  1.00  0.00           C  
ATOM   2566  HA  VAL   164       6.461  18.899   4.907  1.00  0.00           H  
ATOM   2567  CB  VAL   164       4.889  18.667   6.308  1.00  0.00           C  
ATOM   2568  HB  VAL   164       3.857  19.003   6.412  1.00  0.00           H  
ATOM   2569  CG1 VAL   164       4.904  17.168   5.968  1.00  0.00           C  
ATOM   2570 HG11 VAL   164       5.919  16.775   6.025  1.00  0.00           H  
ATOM   2571 HG12 VAL   164       4.261  16.633   6.659  1.00  0.00           H  
ATOM   2572 HG13 VAL   164       4.523  16.996   4.963  1.00  0.00           H  
ATOM   2573  CG2 VAL   164       5.574  18.831   7.676  1.00  0.00           C  
ATOM   2574 HG21 VAL   164       5.484  19.860   8.023  1.00  0.00           H  
ATOM   2575 HG22 VAL   164       5.094  18.190   8.411  1.00  0.00           H  
ATOM   2576 HG23 VAL   164       6.630  18.572   7.605  1.00  0.00           H  
ATOM   2577  C   VAL   164       4.752  19.537   3.888  1.00  0.00           C  
ATOM   2578  O   VAL   164       3.634  19.037   3.802  1.00  0.00           O  
ATOM   2579  N   VAL   165       5.333  20.150   2.857  1.00  0.00           N  
ATOM   2580  H   VAL   165       6.261  20.519   3.021  1.00  0.00           H  
ATOM   2581  CA  VAL   165       4.864  20.063   1.463  1.00  0.00           C  
ATOM   2582  HA  VAL   165       3.817  20.372   1.420  1.00  0.00           H  
ATOM   2583  CB  VAL   165       5.700  20.997   0.558  1.00  0.00           C  
ATOM   2584  HB  VAL   165       6.715  20.607   0.509  1.00  0.00           H  
ATOM   2585  CG1 VAL   165       5.179  21.112  -0.880  1.00  0.00           C  
ATOM   2586 HG11 VAL   165       4.160  21.498  -0.869  1.00  0.00           H  
ATOM   2587 HG12 VAL   165       5.808  21.795  -1.450  1.00  0.00           H  
ATOM   2588 HG13 VAL   165       5.193  20.146  -1.380  1.00  0.00           H  
ATOM   2589  CG2 VAL   165       5.764  22.421   1.127  1.00  0.00           C  
ATOM   2590 HG21 VAL   165       6.278  22.421   2.082  1.00  0.00           H  
ATOM   2591 HG22 VAL   165       6.307  23.078   0.450  1.00  0.00           H  
ATOM   2592 HG23 VAL   165       4.754  22.796   1.281  1.00  0.00           H  
ATOM   2593  C   VAL   165       4.970  18.605   0.997  1.00  0.00           C  
ATOM   2594  O   VAL   165       5.782  17.839   1.514  1.00  0.00           O  
ATOM   2595  N   SER   166       4.185  18.172   0.015  1.00  0.00           N  
ATOM   2596  H   SER   166       3.511  18.823  -0.388  1.00  0.00           H  
ATOM   2597  CA  SER   166       4.295  16.840  -0.606  1.00  0.00           C  
ATOM   2598  HA  SER   166       5.346  16.582  -0.731  1.00  0.00           H  
ATOM   2599  CB  SER   166       3.653  15.791   0.322  1.00  0.00           C  
ATOM   2600  HB2 SER   166       2.756  16.204   0.787  1.00  0.00           H  
ATOM   2601  HB3 SER   166       3.377  14.896  -0.235  1.00  0.00           H  
ATOM   2602  OG  SER   166       4.593  15.413   1.317  1.00  0.00           O  
ATOM   2603  HG  SER   166       4.940  16.245   1.701  1.00  0.00           H  
ATOM   2604  C   SER   166       3.689  16.852  -2.015  1.00  0.00           C  
ATOM   2605  O   SER   166       3.428  17.911  -2.570  1.00  0.00           O  
ATOM   2606  N   ALA   167       3.517  15.692  -2.642  1.00  0.00           N  
ATOM   2607  H   ALA   167       3.925  14.864  -2.222  1.00  0.00           H  
ATOM   2608  CA  ALA   167       2.829  15.553  -3.921  1.00  0.00           C  
ATOM   2609  HA  ALA   167       2.104  16.361  -4.038  1.00  0.00           H  
ATOM   2610  CB  ALA   167       3.871  15.683  -5.042  1.00  0.00           C  
ATOM   2611  HB1 ALA   167       4.611  14.886  -4.965  1.00  0.00           H  
ATOM   2612  HB2 ALA   167       3.384  15.638  -6.012  1.00  0.00           H  
ATOM   2613  HB3 ALA   167       4.370  16.650  -4.961  1.00  0.00           H  
ATOM   2614  C   ALA   167       2.064  14.222  -3.927  1.00  0.00           C  
ATOM   2615  O   ALA   167       2.628  13.174  -4.255  1.00  0.00           O  
ATOM   2616  N   TYR   168       0.796  14.233  -3.504  1.00  0.00           N  
ATOM   2617  H   TYR   168       0.378  15.131  -3.262  1.00  0.00           H  
ATOM   2618  CA  TYR   168       0.085  13.002  -3.128  1.00  0.00           C  
ATOM   2619  HA  TYR   168       0.658  12.520  -2.343  1.00  0.00           H  
ATOM   2620  CB  TYR   168      -1.308  13.300  -2.552  1.00  0.00           C  
ATOM   2621  HB2 TYR   168      -1.860  13.893  -3.273  1.00  0.00           H  
ATOM   2622  HB3 TYR   168      -1.821  12.341  -2.466  1.00  0.00           H  
ATOM   2623  CG  TYR   168      -1.443  13.973  -1.195  1.00  0.00           C  
ATOM   2624  CD1 TYR   168      -2.717  13.962  -0.587  1.00  0.00           C  
ATOM   2625  HD1 TYR   168      -3.564  13.528  -1.100  1.00  0.00           H  
ATOM   2626  CE1 TYR   168      -2.896  14.498   0.701  1.00  0.00           C  
ATOM   2627  HE1 TYR   168      -3.864  14.487   1.182  1.00  0.00           H  
ATOM   2628  CZ  TYR   168      -1.809  15.089   1.371  1.00  0.00           C  
ATOM   2629  OH  TYR   168      -1.977  15.563   2.625  1.00  0.00           O  
ATOM   2630  HH  TYR   168      -1.705  16.510   2.676  1.00  0.00           H  
ATOM   2631  CE2 TYR   168      -0.542  15.141   0.756  1.00  0.00           C  
ATOM   2632  HE2 TYR   168       0.275  15.620   1.275  1.00  0.00           H  
ATOM   2633  CD2 TYR   168      -0.356  14.572  -0.520  1.00  0.00           C  
ATOM   2634  HD2 TYR   168       0.624  14.618  -0.967  1.00  0.00           H  
ATOM   2635  C   TYR   168      -0.062  12.009  -4.300  1.00  0.00           C  
ATOM   2636  O   TYR   168      -0.719  12.312  -5.300  1.00  0.00           O  
ATOM   2637  N   ARG   169       0.472  10.785  -4.157  1.00  0.00           N  
ATOM   2638  H   ARG   169       1.045  10.623  -3.333  1.00  0.00           H  
ATOM   2639  CA  ARG   169       0.249   9.681  -5.110  1.00  0.00           C  
ATOM   2640  HA  ARG   169       0.567  10.036  -6.083  1.00  0.00           H  
ATOM   2641  CB  ARG   169       1.116   8.459  -4.768  1.00  0.00           C  
ATOM   2642  HB2 ARG   169       2.165   8.746  -4.841  1.00  0.00           H  
ATOM   2643  HB3 ARG   169       0.923   8.171  -3.734  1.00  0.00           H  
ATOM   2644  CG  ARG   169       0.886   7.218  -5.658  1.00  0.00           C  
ATOM   2645  HG2 ARG   169       1.490   6.418  -5.228  1.00  0.00           H  
ATOM   2646  HG3 ARG   169      -0.153   6.895  -5.584  1.00  0.00           H  
ATOM   2647  CD  ARG   169       1.300   7.338  -7.142  1.00  0.00           C  
ATOM   2648  HD2 ARG   169       2.228   7.911  -7.199  1.00  0.00           H  
ATOM   2649  HD3 ARG   169       1.519   6.336  -7.516  1.00  0.00           H  
ATOM   2650  NE  ARG   169       0.291   7.951  -8.037  1.00  0.00           N  
ATOM   2651  HE  ARG   169       0.541   8.824  -8.471  1.00  0.00           H  
ATOM   2652  CZ  ARG   169      -0.856   7.431  -8.458  1.00  0.00           C  
ATOM   2653  NH1 ARG   169      -1.309   6.294  -8.023  1.00  0.00           N  
ATOM   2654 HH11 ARG   169      -0.745   5.729  -7.430  1.00  0.00           H  
ATOM   2655 HH12 ARG   169      -2.055   5.857  -8.578  1.00  0.00           H  
ATOM   2656  NH2 ARG   169      -1.604   8.056  -9.315  1.00  0.00           N  
ATOM   2657 HH21 ARG   169      -1.250   8.735  -9.978  1.00  0.00           H  
ATOM   2658 HH22 ARG   169      -2.535   7.684  -9.485  1.00  0.00           H  
ATOM   2659  C   ARG   169      -1.243   9.346  -5.174  1.00  0.00           C  
ATOM   2660  O   ARG   169      -1.814   8.788  -4.240  1.00  0.00           O  
ATOM   2661  N   HIE   170      -1.854   9.708  -6.298  1.00  0.00           N  
ATOM   2662  H   HIE   170      -1.280  10.207  -6.959  1.00  0.00           H  
ATOM   2663  CA  HIE   170      -3.297   9.830  -6.507  1.00  0.00           C  
ATOM   2664  HA  HIE   170      -3.414  10.270  -7.497  1.00  0.00           H  
ATOM   2665  CB  HIE   170      -4.021   8.473  -6.593  1.00  0.00           C  
ATOM   2666  HB2 HIE   170      -3.295   7.662  -6.636  1.00  0.00           H  
ATOM   2667  HB3 HIE   170      -4.653   8.310  -5.720  1.00  0.00           H  
ATOM   2668  CG  HIE   170      -4.867   8.417  -7.838  1.00  0.00           C  
ATOM   2669  ND1 HIE   170      -4.497   7.781  -9.024  1.00  0.00           N  
ATOM   2670  CE1 HIE   170      -5.383   8.184  -9.950  1.00  0.00           C  
ATOM   2671  HE1 HIE   170      -5.365   7.900 -10.995  1.00  0.00           H  
ATOM   2672  NE2 HIE   170      -6.249   9.057  -9.413  1.00  0.00           N  
ATOM   2673  HE2 HIE   170      -6.900   9.641  -9.953  1.00  0.00           H  
ATOM   2674  CD2 HIE   170      -5.939   9.223  -8.085  1.00  0.00           C  
ATOM   2675  HD2 HIE   170      -6.384   9.942  -7.414  1.00  0.00           H  
ATOM   2676  C   HIE   170      -3.949  10.852  -5.571  1.00  0.00           C  
ATOM   2677  O   HIE   170      -4.284  11.941  -6.027  1.00  0.00           O  
ATOM   2678  N   GLY   171      -4.130  10.526  -4.286  1.00  0.00           N  
ATOM   2679  H   GLY   171      -3.712   9.658  -3.970  1.00  0.00           H  
ATOM   2680  CA  GLY   171      -4.684  11.430  -3.264  1.00  0.00           C  
ATOM   2681  HA2 GLY   171      -4.766  10.887  -2.322  1.00  0.00           H  
ATOM   2682  HA3 GLY   171      -3.990  12.256  -3.118  1.00  0.00           H  
ATOM   2683  C   GLY   171      -6.059  12.044  -3.578  1.00  0.00           C  
ATOM   2684  O   GLY   171      -6.413  13.050  -2.975  1.00  0.00           O  
ATOM   2685  N   VAL   172      -6.794  11.502  -4.559  1.00  0.00           N  
ATOM   2686  H   VAL   172      -6.422  10.667  -4.979  1.00  0.00           H  
ATOM   2687  CA  VAL   172      -7.884  12.177  -5.295  1.00  0.00           C  
ATOM   2688  HA  VAL   172      -8.152  11.529  -6.129  1.00  0.00           H  
ATOM   2689  CB  VAL   172      -9.173  12.339  -4.452  1.00  0.00           C  
ATOM   2690  HB  VAL   172      -8.984  13.010  -3.614  1.00  0.00           H  
ATOM   2691  CG1 VAL   172     -10.322  12.924  -5.280  1.00  0.00           C  
ATOM   2692 HG11 VAL   172     -10.558  12.266  -6.116  1.00  0.00           H  
ATOM   2693 HG12 VAL   172     -11.208  13.039  -4.655  1.00  0.00           H  
ATOM   2694 HG13 VAL   172     -10.057  13.909  -5.661  1.00  0.00           H  
ATOM   2695  CG2 VAL   172      -9.648  10.992  -3.889  1.00  0.00           C  
ATOM   2696 HG21 VAL   172      -8.903  10.588  -3.205  1.00  0.00           H  
ATOM   2697 HG22 VAL   172     -10.576  11.133  -3.334  1.00  0.00           H  
ATOM   2698 HG23 VAL   172      -9.820  10.285  -4.701  1.00  0.00           H  
ATOM   2699  C   VAL   172      -7.396  13.482  -5.947  1.00  0.00           C  
ATOM   2700  O   VAL   172      -7.003  13.479  -7.112  1.00  0.00           O  
ATOM   2701  N   TRP   173      -7.356  14.577  -5.187  1.00  0.00           N  
ATOM   2702  H   TRP   173      -7.614  14.477  -4.212  1.00  0.00           H  
ATOM   2703  CA  TRP   173      -6.950  15.922  -5.622  1.00  0.00           C  
ATOM   2704  HA  TRP   173      -7.450  16.140  -6.565  1.00  0.00           H  
ATOM   2705  CB  TRP   173      -7.414  16.952  -4.576  1.00  0.00           C  
ATOM   2706  HB2 TRP   173      -6.590  17.157  -3.893  1.00  0.00           H  
ATOM   2707  HB3 TRP   173      -7.640  17.889  -5.087  1.00  0.00           H  
ATOM   2708  CG  TRP   173      -8.601  16.549  -3.752  1.00  0.00           C  
ATOM   2709  CD1 TRP   173      -8.530  16.057  -2.495  1.00  0.00           C  
ATOM   2710  HD1 TRP   173      -7.605  15.936  -1.936  1.00  0.00           H  
ATOM   2711  NE1 TRP   173      -9.792  15.699  -2.064  1.00  0.00           N  
ATOM   2712  HE1 TRP   173      -9.973  15.305  -1.153  1.00  0.00           H  
ATOM   2713  CE2 TRP   173     -10.742  15.920  -3.039  1.00  0.00           C  
ATOM   2714  CZ2 TRP   173     -12.125  15.692  -3.097  1.00  0.00           C  
ATOM   2715  HZ2 TRP   173     -12.643  15.265  -2.253  1.00  0.00           H  
ATOM   2716  CH2 TRP   173     -12.822  16.022  -4.272  1.00  0.00           C  
ATOM   2717  HH2 TRP   173     -13.888  15.852  -4.338  1.00  0.00           H  
ATOM   2718  CZ3 TRP   173     -12.132  16.577  -5.365  1.00  0.00           C  
ATOM   2719  HZ3 TRP   173     -12.670  16.830  -6.268  1.00  0.00           H  
ATOM   2720  CE3 TRP   173     -10.743  16.803  -5.294  1.00  0.00           C  
ATOM   2721  HE3 TRP   173     -10.222  17.225  -6.140  1.00  0.00           H  
ATOM   2722  CD2 TRP   173     -10.011  16.480  -4.130  1.00  0.00           C  
ATOM   2723  C   TRP   173      -5.438  16.056  -5.864  1.00  0.00           C  
ATOM   2724  O   TRP   173      -4.997  17.042  -6.448  1.00  0.00           O  
ATOM   2725  N   SER   174      -4.653  15.054  -5.451  1.00  0.00           N  
ATOM   2726  H   SER   174      -5.109  14.282  -4.991  1.00  0.00           H  
ATOM   2727  CA  SER   174      -3.197  14.969  -5.662  1.00  0.00           C  
ATOM   2728  HA  SER   174      -2.864  14.051  -5.184  1.00  0.00           H  
ATOM   2729  CB  SER   174      -2.857  14.817  -7.149  1.00  0.00           C  
ATOM   2730  HB2 SER   174      -2.922  15.788  -7.637  1.00  0.00           H  
ATOM   2731  HB3 SER   174      -1.839  14.438  -7.249  1.00  0.00           H  
ATOM   2732  OG  SER   174      -3.767  13.923  -7.768  1.00  0.00           O  
ATOM   2733  HG  SER   174      -3.926  13.189  -7.143  1.00  0.00           H  
ATOM   2734  C   SER   174      -2.426  16.110  -4.983  1.00  0.00           C  
ATOM   2735  O   SER   174      -1.557  16.736  -5.585  1.00  0.00           O  
ATOM   2736  N   ASN   175      -2.794  16.386  -3.728  1.00  0.00           N  
ATOM   2737  H   ASN   175      -3.556  15.845  -3.341  1.00  0.00           H  
ATOM   2738  CA  ASN   175      -2.426  17.570  -2.954  1.00  0.00           C  
ATOM   2739  HA  ASN   175      -2.952  18.415  -3.400  1.00  0.00           H  
ATOM   2740  CB  ASN   175      -2.896  17.434  -1.489  1.00  0.00           C  
ATOM   2741  HB2 ASN   175      -2.224  16.758  -0.966  1.00  0.00           H  
ATOM   2742  HB3 ASN   175      -2.787  18.405  -1.008  1.00  0.00           H  
ATOM   2743  CG  ASN   175      -4.315  16.944  -1.226  1.00  0.00           C  
ATOM   2744  OD1 ASN   175      -4.986  16.333  -2.046  1.00  0.00           O  
ATOM   2745  ND2 ASN   175      -4.810  17.188  -0.040  1.00  0.00           N  
ATOM   2746 HD21 ASN   175      -4.189  17.608   0.666  1.00  0.00           H  
ATOM   2747 HD22 ASN   175      -5.718  16.846   0.186  1.00  0.00           H  
ATOM   2748  C   ASN   175      -0.919  17.889  -2.954  1.00  0.00           C  
ATOM   2749  O   ASN   175      -0.075  16.995  -2.845  1.00  0.00           O  
ATOM   2750  N   LEU   176      -0.628  19.193  -3.009  1.00  0.00           N  
ATOM   2751  H   LEU   176      -1.396  19.829  -3.142  1.00  0.00           H  
ATOM   2752  CA  LEU   176       0.708  19.783  -2.884  1.00  0.00           C  
ATOM   2753  HA  LEU   176       1.448  19.033  -3.151  1.00  0.00           H  
ATOM   2754  CB  LEU   176       0.794  20.926  -3.912  1.00  0.00           C  
ATOM   2755  HB2 LEU   176       0.710  20.493  -4.910  1.00  0.00           H  
ATOM   2756  HB3 LEU   176      -0.060  21.587  -3.757  1.00  0.00           H  
ATOM   2757  CG  LEU   176       2.064  21.791  -3.866  1.00  0.00           C  
ATOM   2758  HG  LEU   176       2.183  22.203  -2.869  1.00  0.00           H  
ATOM   2759  CD1 LEU   176       3.326  21.018  -4.237  1.00  0.00           C  
ATOM   2760 HD11 LEU   176       3.222  20.573  -5.225  1.00  0.00           H  
ATOM   2761 HD12 LEU   176       4.184  21.688  -4.217  1.00  0.00           H  
ATOM   2762 HD13 LEU   176       3.497  20.234  -3.502  1.00  0.00           H  
ATOM   2763  CD2 LEU   176       1.902  22.949  -4.848  1.00  0.00           C  
ATOM   2764 HD21 LEU   176       1.070  23.583  -4.542  1.00  0.00           H  
ATOM   2765 HD22 LEU   176       2.808  23.556  -4.870  1.00  0.00           H  
ATOM   2766 HD23 LEU   176       1.701  22.558  -5.843  1.00  0.00           H  
ATOM   2767  C   LEU   176       1.019  20.256  -1.449  1.00  0.00           C  
ATOM   2768  O   LEU   176       2.093  19.986  -0.925  1.00  0.00           O  
ATOM   2769  N   GLU   177       0.081  20.975  -0.818  1.00  0.00           N  
ATOM   2770  H   GLU   177      -0.793  21.126  -1.289  1.00  0.00           H  
ATOM   2771  CA  GLU   177       0.233  21.550   0.538  1.00  0.00           C  
ATOM   2772  HA  GLU   177      -0.590  22.253   0.668  1.00  0.00           H  
ATOM   2773  CB  GLU   177       0.012  20.458   1.616  1.00  0.00           C  
ATOM   2774  HB2 GLU   177       0.557  19.555   1.338  1.00  0.00           H  
ATOM   2775  HB3 GLU   177       0.371  20.798   2.588  1.00  0.00           H  
ATOM   2776  CG  GLU   177      -1.499  20.160   1.734  1.00  0.00           C  
ATOM   2777  HG2 GLU   177      -1.936  20.861   2.449  1.00  0.00           H  
ATOM   2778  HG3 GLU   177      -1.978  20.357   0.771  1.00  0.00           H  
ATOM   2779  CD  GLU   177      -1.869  18.726   2.140  1.00  0.00           C  
ATOM   2780  OE1 GLU   177      -2.915  18.242   1.654  1.00  0.00           O  
ATOM   2781  OE2 GLU   177      -1.168  18.072   2.945  1.00  0.00           O  
ATOM   2782  C   GLU   177       1.469  22.472   0.703  1.00  0.00           C  
ATOM   2783  O   GLU   177       2.100  22.540   1.754  1.00  0.00           O  
ATOM   2784  N   LEU   178       1.781  23.226  -0.360  1.00  0.00           N  
ATOM   2785  H   LEU   178       1.205  23.109  -1.176  1.00  0.00           H  
ATOM   2786  CA  LEU   178       2.654  24.408  -0.350  1.00  0.00           C  
ATOM   2787  HA  LEU   178       3.452  24.241   0.369  1.00  0.00           H  
ATOM   2788  CB  LEU   178       3.269  24.568  -1.758  1.00  0.00           C  
ATOM   2789  HB2 LEU   178       3.786  23.645  -2.018  1.00  0.00           H  
ATOM   2790  HB3 LEU   178       2.448  24.707  -2.462  1.00  0.00           H  
ATOM   2791  CG  LEU   178       4.254  25.736  -1.951  1.00  0.00           C  
ATOM   2792  HG  LEU   178       3.773  26.670  -1.678  1.00  0.00           H  
ATOM   2793  CD1 LEU   178       5.523  25.557  -1.114  1.00  0.00           C  
ATOM   2794 HD11 LEU   178       6.036  24.641  -1.403  1.00  0.00           H  
ATOM   2795 HD12 LEU   178       6.178  26.412  -1.275  1.00  0.00           H  
ATOM   2796 HD13 LEU   178       5.276  25.519  -0.055  1.00  0.00           H  
ATOM   2797  CD2 LEU   178       4.666  25.828  -3.420  1.00  0.00           C  
ATOM   2798 HD21 LEU   178       3.779  25.990  -4.034  1.00  0.00           H  
ATOM   2799 HD22 LEU   178       5.324  26.685  -3.559  1.00  0.00           H  
ATOM   2800 HD23 LEU   178       5.167  24.915  -3.739  1.00  0.00           H  
ATOM   2801  C   LEU   178       1.879  25.664   0.098  1.00  0.00           C  
ATOM   2802  O   LEU   178       0.679  25.771  -0.144  1.00  0.00           O  
ATOM   2803  N   GLU   179       2.576  26.617   0.721  1.00  0.00           N  
ATOM   2804  H   GLU   179       3.559  26.467   0.878  1.00  0.00           H  
ATOM   2805  CA  GLU   179       2.019  27.891   1.205  1.00  0.00           C  
ATOM   2806  HA  GLU   179       1.112  27.693   1.777  1.00  0.00           H  
ATOM   2807  CB  GLU   179       3.068  28.512   2.154  1.00  0.00           C  
ATOM   2808  HB2 GLU   179       3.229  27.813   2.977  1.00  0.00           H  
ATOM   2809  HB3 GLU   179       4.009  28.619   1.610  1.00  0.00           H  
ATOM   2810  CG  GLU   179       2.685  29.880   2.747  1.00  0.00           C  
ATOM   2811  HG2 GLU   179       2.620  30.614   1.942  1.00  0.00           H  
ATOM   2812  HG3 GLU   179       1.698  29.789   3.206  1.00  0.00           H  
ATOM   2813  CD  GLU   179       3.687  30.397   3.799  1.00  0.00           C  
ATOM   2814  OE1 GLU   179       3.283  31.273   4.595  1.00  0.00           O  
ATOM   2815  OE2 GLU   179       4.854  29.933   3.813  1.00  0.00           O  
ATOM   2816  C   GLU   179       1.634  28.877   0.083  1.00  0.00           C  
ATOM   2817  O   GLU   179       0.660  29.616   0.218  1.00  0.00           O  
ATOM   2818  N   ASP   180       2.398  28.918  -1.014  1.00  0.00           N  
ATOM   2819  H   ASP   180       3.192  28.292  -1.054  1.00  0.00           H  
ATOM   2820  CA  ASP   180       2.497  30.110  -1.859  1.00  0.00           C  
ATOM   2821  HA  ASP   180       1.635  30.748  -1.667  1.00  0.00           H  
ATOM   2822  CB  ASP   180       3.753  30.895  -1.441  1.00  0.00           C  
ATOM   2823  HB2 ASP   180       3.768  31.852  -1.965  1.00  0.00           H  
ATOM   2824  HB3 ASP   180       3.700  31.112  -0.373  1.00  0.00           H  
ATOM   2825  CG  ASP   180       5.055  30.137  -1.727  1.00  0.00           C  
ATOM   2826  OD1 ASP   180       5.903  30.664  -2.485  1.00  0.00           O  
ATOM   2827  OD2 ASP   180       5.273  29.023  -1.193  1.00  0.00           O  
ATOM   2828  C   ASP   180       2.535  29.855  -3.380  1.00  0.00           C  
ATOM   2829  O   ASP   180       2.812  28.762  -3.875  1.00  0.00           O  
ATOM   2830  N   SER   181       2.318  30.942  -4.128  1.00  0.00           N  
ATOM   2831  H   SER   181       2.098  31.789  -3.630  1.00  0.00           H  
ATOM   2832  CA  SER   181       2.506  31.062  -5.578  1.00  0.00           C  
ATOM   2833  HA  SER   181       2.135  32.050  -5.850  1.00  0.00           H  
ATOM   2834  CB  SER   181       4.004  31.085  -5.924  1.00  0.00           C  
ATOM   2835  HB2 SER   181       4.495  31.843  -5.312  1.00  0.00           H  
ATOM   2836  HB3 SER   181       4.458  30.118  -5.701  1.00  0.00           H  
ATOM   2837  OG  SER   181       4.198  31.408  -7.289  1.00  0.00           O  
ATOM   2838  HG  SER   181       4.152  30.604  -7.818  1.00  0.00           H  
ATOM   2839  C   SER   181       1.671  30.088  -6.424  1.00  0.00           C  
ATOM   2840  O   SER   181       0.507  30.361  -6.712  1.00  0.00           O  
ATOM   2841  N   GLU   182       2.244  28.969  -6.870  1.00  0.00           N  
ATOM   2842  H   GLU   182       3.122  28.695  -6.449  1.00  0.00           H  
ATOM   2843  CA  GLU   182       1.670  28.089  -7.898  1.00  0.00           C  
ATOM   2844  HA  GLU   182       1.109  28.712  -8.597  1.00  0.00           H  
ATOM   2845  CB  GLU   182       2.802  27.421  -8.703  1.00  0.00           C  
ATOM   2846  HB2 GLU   182       3.454  26.876  -8.020  1.00  0.00           H  
ATOM   2847  HB3 GLU   182       2.358  26.715  -9.404  1.00  0.00           H  
ATOM   2848  CG  GLU   182       3.637  28.416  -9.526  1.00  0.00           C  
ATOM   2849  HG2 GLU   182       2.962  29.129 -10.005  1.00  0.00           H  
ATOM   2850  HG3 GLU   182       4.299  28.974  -8.859  1.00  0.00           H  
ATOM   2851  CD  GLU   182       4.460  27.692 -10.604  1.00  0.00           C  
ATOM   2852  OE1 GLU   182       5.248  26.782 -10.271  1.00  0.00           O  
ATOM   2853  OE2 GLU   182       4.278  27.969 -11.808  1.00  0.00           O  
ATOM   2854  C   GLU   182       0.643  27.079  -7.337  1.00  0.00           C  
ATOM   2855  O   GLU   182       0.602  25.925  -7.759  1.00  0.00           O  
ATOM   2856  N   ALA   183      -0.201  27.493  -6.388  1.00  0.00           N  
ATOM   2857  H   ALA   183      -0.122  28.459  -6.091  1.00  0.00           H  
ATOM   2858  CA  ALA   183      -1.069  26.599  -5.611  1.00  0.00           C  
ATOM   2859  HA  ALA   183      -0.429  25.893  -5.079  1.00  0.00           H  
ATOM   2860  CB  ALA   183      -1.804  27.445  -4.564  1.00  0.00           C  
ATOM   2861  HB1 ALA   183      -2.442  28.182  -5.053  1.00  0.00           H  
ATOM   2862  HB2 ALA   183      -2.419  26.796  -3.939  1.00  0.00           H  
ATOM   2863  HB3 ALA   183      -1.080  27.957  -3.928  1.00  0.00           H  
ATOM   2864  C   ALA   183      -2.052  25.757  -6.458  1.00  0.00           C  
ATOM   2865  O   ALA   183      -2.198  24.562  -6.212  1.00  0.00           O  
ATOM   2866  N   GLU   184      -2.700  26.339  -7.477  1.00  0.00           N  
ATOM   2867  H   GLU   184      -2.575  27.329  -7.619  1.00  0.00           H  
ATOM   2868  CA  GLU   184      -3.449  25.560  -8.485  1.00  0.00           C  
ATOM   2869  HA  GLU   184      -4.006  24.758  -7.998  1.00  0.00           H  
ATOM   2870  CB  GLU   184      -4.432  26.457  -9.260  1.00  0.00           C  
ATOM   2871  HB2 GLU   184      -3.918  27.348  -9.624  1.00  0.00           H  
ATOM   2872  HB3 GLU   184      -4.773  25.892 -10.131  1.00  0.00           H  
ATOM   2873  CG  GLU   184      -5.678  26.868  -8.471  1.00  0.00           C  
ATOM   2874  HG2 GLU   184      -5.972  26.050  -7.810  1.00  0.00           H  
ATOM   2875  HG3 GLU   184      -5.447  27.739  -7.853  1.00  0.00           H  
ATOM   2876  CD  GLU   184      -6.836  27.182  -9.429  1.00  0.00           C  
ATOM   2877  OE1 GLU   184      -6.796  28.203 -10.154  1.00  0.00           O  
ATOM   2878  OE2 GLU   184      -7.824  26.411  -9.463  1.00  0.00           O  
ATOM   2879  C   GLU   184      -2.533  24.904  -9.527  1.00  0.00           C  
ATOM   2880  O   GLU   184      -2.832  23.832 -10.040  1.00  0.00           O  
ATOM   2881  N   GLU   185      -1.443  25.578  -9.880  1.00  0.00           N  
ATOM   2882  H   GLU   185      -1.193  26.374  -9.316  1.00  0.00           H  
ATOM   2883  CA  GLU   185      -0.695  25.380 -11.123  1.00  0.00           C  
ATOM   2884  HA  GLU   185      -1.388  25.091 -11.916  1.00  0.00           H  
ATOM   2885  CB  GLU   185      -0.113  26.757 -11.489  1.00  0.00           C  
ATOM   2886  HB2 GLU   185      -0.933  27.422 -11.766  1.00  0.00           H  
ATOM   2887  HB3 GLU   185       0.355  27.181 -10.600  1.00  0.00           H  
ATOM   2888  CG  GLU   185       0.936  26.776 -12.599  1.00  0.00           C  
ATOM   2889  HG2 GLU   185       1.297  27.801 -12.705  1.00  0.00           H  
ATOM   2890  HG3 GLU   185       1.770  26.167 -12.253  1.00  0.00           H  
ATOM   2891  CD  GLU   185       0.468  26.272 -13.973  1.00  0.00           C  
ATOM   2892  OE1 GLU   185      -0.730  25.953 -14.138  1.00  0.00           O  
ATOM   2893  OE2 GLU   185       1.356  26.173 -14.854  1.00  0.00           O  
ATOM   2894  C   GLU   185       0.349  24.253 -11.021  1.00  0.00           C  
ATOM   2895  O   GLU   185       0.383  23.358 -11.867  1.00  0.00           O  
ATOM   2896  N   MET   186       1.138  24.202  -9.940  1.00  0.00           N  
ATOM   2897  H   MET   186       1.042  24.934  -9.241  1.00  0.00           H  
ATOM   2898  CA  MET   186       1.969  23.034  -9.617  1.00  0.00           C  
ATOM   2899  HA  MET   186       2.622  22.814 -10.461  1.00  0.00           H  
ATOM   2900  CB  MET   186       2.830  23.295  -8.372  1.00  0.00           C  
ATOM   2901  HB2 MET   186       2.260  23.874  -7.647  1.00  0.00           H  
ATOM   2902  HB3 MET   186       3.090  22.338  -7.919  1.00  0.00           H  
ATOM   2903  CG  MET   186       4.133  24.029  -8.686  1.00  0.00           C  
ATOM   2904  HG2 MET   186       4.736  23.420  -9.359  1.00  0.00           H  
ATOM   2905  HG3 MET   186       3.890  24.954  -9.204  1.00  0.00           H  
ATOM   2906  SD  MET   186       5.124  24.431  -7.217  1.00  0.00           S  
ATOM   2907  CE  MET   186       5.701  22.787  -6.720  1.00  0.00           C  
ATOM   2908  HE1 MET   186       6.277  22.341  -7.531  1.00  0.00           H  
ATOM   2909  HE2 MET   186       6.335  22.881  -5.838  1.00  0.00           H  
ATOM   2910  HE3 MET   186       4.850  22.151  -6.482  1.00  0.00           H  
ATOM   2911  C   MET   186       1.104  21.794  -9.378  1.00  0.00           C  
ATOM   2912  O   MET   186       1.469  20.705  -9.824  1.00  0.00           O  
ATOM   2913  N   VAL   187      -0.061  21.956  -8.734  1.00  0.00           N  
ATOM   2914  H   VAL   187      -0.307  22.884  -8.413  1.00  0.00           H  
ATOM   2915  CA  VAL   187      -1.053  20.880  -8.600  1.00  0.00           C  
ATOM   2916  HA  VAL   187      -0.569  20.022  -8.132  1.00  0.00           H  
ATOM   2917  CB  VAL   187      -2.237  21.297  -7.700  1.00  0.00           C  
ATOM   2918  HB  VAL   187      -2.589  22.283  -7.995  1.00  0.00           H  
ATOM   2919  CG1 VAL   187      -3.425  20.325  -7.766  1.00  0.00           C  
ATOM   2920 HG11 VAL   187      -3.095  19.308  -7.551  1.00  0.00           H  
ATOM   2921 HG12 VAL   187      -4.179  20.615  -7.034  1.00  0.00           H  
ATOM   2922 HG13 VAL   187      -3.885  20.363  -8.752  1.00  0.00           H  
ATOM   2923  CG2 VAL   187      -1.781  21.358  -6.239  1.00  0.00           C  
ATOM   2924 HG21 VAL   187      -0.951  22.057  -6.141  1.00  0.00           H  
ATOM   2925 HG22 VAL   187      -2.599  21.720  -5.616  1.00  0.00           H  
ATOM   2926 HG23 VAL   187      -1.475  20.368  -5.901  1.00  0.00           H  
ATOM   2927  C   VAL   187      -1.514  20.413  -9.979  1.00  0.00           C  
ATOM   2928  O   VAL   187      -1.471  19.214 -10.240  1.00  0.00           O  
ATOM   2929  N   TYR   188      -1.886  21.313 -10.895  1.00  0.00           N  
ATOM   2930  H   TYR   188      -1.936  22.293 -10.631  1.00  0.00           H  
ATOM   2931  CA  TYR   188      -2.376  20.928 -12.222  1.00  0.00           C  
ATOM   2932  HA  TYR   188      -3.184  20.221 -12.047  1.00  0.00           H  
ATOM   2933  CB  TYR   188      -2.948  22.150 -12.963  1.00  0.00           C  
ATOM   2934  HB2 TYR   188      -3.481  22.770 -12.246  1.00  0.00           H  
ATOM   2935  HB3 TYR   188      -2.123  22.753 -13.346  1.00  0.00           H  
ATOM   2936  CG  TYR   188      -3.928  21.879 -14.100  1.00  0.00           C  
ATOM   2937  CD1 TYR   188      -4.402  20.582 -14.399  1.00  0.00           C  
ATOM   2938  HD1 TYR   188      -4.034  19.716 -13.875  1.00  0.00           H  
ATOM   2939  CE1 TYR   188      -5.372  20.392 -15.396  1.00  0.00           C  
ATOM   2940  HE1 TYR   188      -5.714  19.397 -15.623  1.00  0.00           H  
ATOM   2941  CZ  TYR   188      -5.892  21.498 -16.097  1.00  0.00           C  
ATOM   2942  OH  TYR   188      -6.883  21.304 -17.005  1.00  0.00           O  
ATOM   2943  HH  TYR   188      -7.374  20.495 -16.788  1.00  0.00           H  
ATOM   2944  CE2 TYR   188      -5.410  22.793 -15.820  1.00  0.00           C  
ATOM   2945  HE2 TYR   188      -5.808  23.637 -16.361  1.00  0.00           H  
ATOM   2946  CD2 TYR   188      -4.429  22.979 -14.826  1.00  0.00           C  
ATOM   2947  HD2 TYR   188      -4.064  23.975 -14.602  1.00  0.00           H  
ATOM   2948  C   TYR   188      -1.296  20.227 -13.060  1.00  0.00           C  
ATOM   2949  O   TYR   188      -1.539  19.142 -13.596  1.00  0.00           O  
ATOM   2950  N   ARG   189      -0.076  20.782 -13.104  1.00  0.00           N  
ATOM   2951  H   ARG   189       0.044  21.686 -12.646  1.00  0.00           H  
ATOM   2952  CA  ARG   189       1.095  20.159 -13.748  1.00  0.00           C  
ATOM   2953  HA  ARG   189       0.867  19.977 -14.799  1.00  0.00           H  
ATOM   2954  CB  ARG   189       2.304  21.108 -13.646  1.00  0.00           C  
ATOM   2955  HB2 ARG   189       2.264  21.646 -12.698  1.00  0.00           H  
ATOM   2956  HB3 ARG   189       3.226  20.523 -13.653  1.00  0.00           H  
ATOM   2957  CG  ARG   189       2.363  22.090 -14.833  1.00  0.00           C  
ATOM   2958  HG2 ARG   189       3.128  21.752 -15.533  1.00  0.00           H  
ATOM   2959  HG3 ARG   189       1.409  22.087 -15.362  1.00  0.00           H  
ATOM   2960  CD  ARG   189       2.647  23.543 -14.446  1.00  0.00           C  
ATOM   2961  HD2 ARG   189       2.724  24.132 -15.362  1.00  0.00           H  
ATOM   2962  HD3 ARG   189       1.788  23.909 -13.882  1.00  0.00           H  
ATOM   2963  NE  ARG   189       3.864  23.733 -13.633  1.00  0.00           N  
ATOM   2964  HE  ARG   189       4.289  22.923 -13.230  1.00  0.00           H  
ATOM   2965  CZ  ARG   189       4.308  24.912 -13.222  1.00  0.00           C  
ATOM   2966  NH1 ARG   189       3.863  26.038 -13.684  1.00  0.00           N  
ATOM   2967 HH11 ARG   189       3.029  26.053 -14.277  1.00  0.00           H  
ATOM   2968 HH12 ARG   189       4.089  26.890 -13.159  1.00  0.00           H  
ATOM   2969  NH2 ARG   189       5.213  24.974 -12.292  1.00  0.00           N  
ATOM   2970 HH21 ARG   189       5.559  24.165 -11.831  1.00  0.00           H  
ATOM   2971 HH22 ARG   189       5.330  25.874 -11.804  1.00  0.00           H  
ATOM   2972  C   ARG   189       1.413  18.779 -13.173  1.00  0.00           C  
ATOM   2973  O   ARG   189       1.739  17.879 -13.943  1.00  0.00           O  
ATOM   2974  N   TYR   190       1.261  18.578 -11.862  1.00  0.00           N  
ATOM   2975  H   TYR   190       1.038  19.367 -11.264  1.00  0.00           H  
ATOM   2976  CA  TYR   190       1.363  17.247 -11.264  1.00  0.00           C  
ATOM   2977  HA  TYR   190       2.279  16.791 -11.638  1.00  0.00           H  
ATOM   2978  CB  TYR   190       1.484  17.357  -9.735  1.00  0.00           C  
ATOM   2979  HB2 TYR   190       2.322  18.016  -9.503  1.00  0.00           H  
ATOM   2980  HB3 TYR   190       0.584  17.830  -9.342  1.00  0.00           H  
ATOM   2981  CG  TYR   190       1.717  16.044  -9.003  1.00  0.00           C  
ATOM   2982  CD1 TYR   190       2.748  15.172  -9.412  1.00  0.00           C  
ATOM   2983  HD1 TYR   190       3.367  15.422 -10.261  1.00  0.00           H  
ATOM   2984  CE1 TYR   190       2.995  13.981  -8.702  1.00  0.00           C  
ATOM   2985  HE1 TYR   190       3.790  13.317  -9.004  1.00  0.00           H  
ATOM   2986  CZ  TYR   190       2.224  13.662  -7.565  1.00  0.00           C  
ATOM   2987  OH  TYR   190       2.499  12.527  -6.869  1.00  0.00           O  
ATOM   2988  HH  TYR   190       2.469  12.688  -5.910  1.00  0.00           H  
ATOM   2989  CE2 TYR   190       1.190  14.533  -7.157  1.00  0.00           C  
ATOM   2990  HE2 TYR   190       0.582  14.290  -6.301  1.00  0.00           H  
ATOM   2991  CD2 TYR   190       0.939  15.719  -7.875  1.00  0.00           C  
ATOM   2992  HD2 TYR   190       0.158  16.392  -7.540  1.00  0.00           H  
ATOM   2993  C   TYR   190       0.204  16.342 -11.712  1.00  0.00           C  
ATOM   2994  O   TYR   190       0.457  15.298 -12.312  1.00  0.00           O  
ATOM   2995  N   ARG   191      -1.060  16.759 -11.523  1.00  0.00           N  
ATOM   2996  H   ARG   191      -1.175  17.662 -11.069  1.00  0.00           H  
ATOM   2997  CA  ARG   191      -2.286  16.008 -11.878  1.00  0.00           C  
ATOM   2998  HA  ARG   191      -2.384  15.143 -11.223  1.00  0.00           H  
ATOM   2999  CB  ARG   191      -3.534  16.896 -11.696  1.00  0.00           C  
ATOM   3000  HB2 ARG   191      -3.406  17.812 -12.273  1.00  0.00           H  
ATOM   3001  HB3 ARG   191      -4.387  16.378 -12.131  1.00  0.00           H  
ATOM   3002  CG  ARG   191      -3.861  17.279 -10.240  1.00  0.00           C  
ATOM   3003  HG2 ARG   191      -3.131  16.845  -9.557  1.00  0.00           H  
ATOM   3004  HG3 ARG   191      -3.792  18.362 -10.159  1.00  0.00           H  
ATOM   3005  CD  ARG   191      -5.279  16.908  -9.786  1.00  0.00           C  
ATOM   3006  HD2 ARG   191      -5.487  17.447  -8.861  1.00  0.00           H  
ATOM   3007  HD3 ARG   191      -5.997  17.257 -10.526  1.00  0.00           H  
ATOM   3008  NE  ARG   191      -5.438  15.465  -9.526  1.00  0.00           N  
ATOM   3009  HE  ARG   191      -5.042  15.108  -8.663  1.00  0.00           H  
ATOM   3010  CZ  ARG   191      -5.970  14.546 -10.307  1.00  0.00           C  
ATOM   3011  NH1 ARG   191      -6.397  14.811 -11.503  1.00  0.00           N  
ATOM   3012 HH11 ARG   191      -6.544  15.764 -11.776  1.00  0.00           H  
ATOM   3013 HH12 ARG   191      -6.794  14.027 -12.030  1.00  0.00           H  
ATOM   3014  NH2 ARG   191      -6.108  13.331  -9.877  1.00  0.00           N  
ATOM   3015 HH21 ARG   191      -6.027  13.163  -8.886  1.00  0.00           H  
ATOM   3016 HH22 ARG   191      -6.587  12.635 -10.460  1.00  0.00           H  
ATOM   3017  C   ARG   191      -2.264  15.474 -13.313  1.00  0.00           C  
ATOM   3018  O   ARG   191      -2.637  14.322 -13.531  1.00  0.00           O  
ATOM   3019  N   LEU   192      -1.810  16.282 -14.273  1.00  0.00           N  
ATOM   3020  H   LEU   192      -1.531  17.219 -13.997  1.00  0.00           H  
ATOM   3021  CA  LEU   192      -1.763  15.943 -15.703  1.00  0.00           C  
ATOM   3022  HA  LEU   192      -2.754  15.605 -16.007  1.00  0.00           H  
ATOM   3023  CB  LEU   192      -1.404  17.211 -16.503  1.00  0.00           C  
ATOM   3024  HB2 LEU   192      -0.533  17.675 -16.037  1.00  0.00           H  
ATOM   3025  HB3 LEU   192      -1.121  16.929 -17.519  1.00  0.00           H  
ATOM   3026  CG  LEU   192      -2.550  18.240 -16.586  1.00  0.00           C  
ATOM   3027  HG  LEU   192      -3.002  18.365 -15.605  1.00  0.00           H  
ATOM   3028  CD1 LEU   192      -2.010  19.592 -17.050  1.00  0.00           C  
ATOM   3029 HD11 LEU   192      -1.553  19.501 -18.034  1.00  0.00           H  
ATOM   3030 HD12 LEU   192      -2.820  20.322 -17.087  1.00  0.00           H  
ATOM   3031 HD13 LEU   192      -1.267  19.951 -16.337  1.00  0.00           H  
ATOM   3032  CD2 LEU   192      -3.645  17.802 -17.564  1.00  0.00           C  
ATOM   3033 HD21 LEU   192      -4.110  16.881 -17.217  1.00  0.00           H  
ATOM   3034 HD22 LEU   192      -4.407  18.578 -17.628  1.00  0.00           H  
ATOM   3035 HD23 LEU   192      -3.215  17.639 -18.553  1.00  0.00           H  
ATOM   3036  C   LEU   192      -0.810  14.785 -16.056  1.00  0.00           C  
ATOM   3037  O   LEU   192      -1.018  14.145 -17.081  1.00  0.00           O  
ATOM   3038  N   ALA   193       0.189  14.477 -15.223  1.00  0.00           N  
ATOM   3039  H   ALA   193       0.343  15.076 -14.421  1.00  0.00           H  
ATOM   3040  CA  ALA   193       1.013  13.265 -15.352  1.00  0.00           C  
ATOM   3041  HA  ALA   193       0.892  12.836 -16.348  1.00  0.00           H  
ATOM   3042  CB  ALA   193       2.481  13.677 -15.189  1.00  0.00           C  
ATOM   3043  HB1 ALA   193       2.642  14.117 -14.203  1.00  0.00           H  
ATOM   3044  HB2 ALA   193       3.121  12.801 -15.300  1.00  0.00           H  
ATOM   3045  HB3 ALA   193       2.745  14.408 -15.954  1.00  0.00           H  
ATOM   3046  C   ALA   193       0.618  12.178 -14.332  1.00  0.00           C  
ATOM   3047  O   ALA   193       0.610  10.984 -14.631  1.00  0.00           O  
ATOM   3048  N   LEU   194       0.265  12.599 -13.118  1.00  0.00           N  
ATOM   3049  H   LEU   194       0.306  13.599 -12.951  1.00  0.00           H  
ATOM   3050  CA  LEU   194      -0.027  11.759 -11.959  1.00  0.00           C  
ATOM   3051  HA  LEU   194       0.824  11.098 -11.794  1.00  0.00           H  
ATOM   3052  CB  LEU   194      -0.147  12.735 -10.775  1.00  0.00           C  
ATOM   3053  HB2 LEU   194       0.799  13.273 -10.701  1.00  0.00           H  
ATOM   3054  HB3 LEU   194      -0.917  13.469 -11.003  1.00  0.00           H  
ATOM   3055  CG  LEU   194      -0.436  12.182  -9.381  1.00  0.00           C  
ATOM   3056  HG  LEU   194      -0.249  12.993  -8.685  1.00  0.00           H  
ATOM   3057  CD1 LEU   194      -1.887  11.775  -9.157  1.00  0.00           C  
ATOM   3058 HD11 LEU   194      -2.096  10.773  -9.520  1.00  0.00           H  
ATOM   3059 HD12 LEU   194      -2.084  11.837  -8.091  1.00  0.00           H  
ATOM   3060 HD13 LEU   194      -2.552  12.480  -9.658  1.00  0.00           H  
ATOM   3061  CD2 LEU   194       0.503  11.032  -9.033  1.00  0.00           C  
ATOM   3062 HD21 LEU   194       1.533  11.356  -9.181  1.00  0.00           H  
ATOM   3063 HD22 LEU   194       0.369  10.790  -7.987  1.00  0.00           H  
ATOM   3064 HD23 LEU   194       0.307  10.178  -9.673  1.00  0.00           H  
ATOM   3065  C   LEU   194      -1.268  10.872 -12.146  1.00  0.00           C  
ATOM   3066  O   LEU   194      -1.280   9.735 -11.669  1.00  0.00           O  
ATOM   3067  N   SER   195      -2.279  11.378 -12.855  1.00  0.00           N  
ATOM   3068  H   SER   195      -2.194  12.336 -13.173  1.00  0.00           H  
ATOM   3069  CA  SER   195      -3.448  10.615 -13.318  1.00  0.00           C  
ATOM   3070  HA  SER   195      -3.856  10.039 -12.487  1.00  0.00           H  
ATOM   3071  CB  SER   195      -4.530  11.587 -13.806  1.00  0.00           C  
ATOM   3072  HB2 SER   195      -5.377  11.020 -14.196  1.00  0.00           H  
ATOM   3073  HB3 SER   195      -4.869  12.194 -12.966  1.00  0.00           H  
ATOM   3074  OG  SER   195      -4.026  12.442 -14.819  1.00  0.00           O  
ATOM   3075  HG  SER   195      -3.614  13.211 -14.383  1.00  0.00           H  
ATOM   3076  C   SER   195      -3.080   9.630 -14.437  1.00  0.00           C  
ATOM   3077  O   SER   195      -3.429   8.453 -14.364  1.00  0.00           O  
ATOM   3078  N   VAL   196      -2.310  10.083 -15.434  1.00  0.00           N  
ATOM   3079  H   VAL   196      -2.106  11.072 -15.428  1.00  0.00           H  
ATOM   3080  CA  VAL   196      -1.919   9.319 -16.634  1.00  0.00           C  
ATOM   3081  HA  VAL   196      -2.825   9.029 -17.157  1.00  0.00           H  
ATOM   3082  CB  VAL   196      -1.124  10.226 -17.597  1.00  0.00           C  
ATOM   3083  HB  VAL   196      -0.312  10.707 -17.055  1.00  0.00           H  
ATOM   3084  CG1 VAL   196      -0.516   9.482 -18.791  1.00  0.00           C  
ATOM   3085 HG11 VAL   196      -1.301   8.966 -19.344  1.00  0.00           H  
ATOM   3086 HG12 VAL   196      -0.018  10.191 -19.453  1.00  0.00           H  
ATOM   3087 HG13 VAL   196       0.226   8.762 -18.448  1.00  0.00           H  
ATOM   3088  CG2 VAL   196      -2.048  11.311 -18.167  1.00  0.00           C  
ATOM   3089 HG21 VAL   196      -2.482  11.906 -17.363  1.00  0.00           H  
ATOM   3090 HG22 VAL   196      -1.479  11.982 -18.811  1.00  0.00           H  
ATOM   3091 HG23 VAL   196      -2.855  10.857 -18.744  1.00  0.00           H  
ATOM   3092  C   VAL   196      -1.170   8.022 -16.297  1.00  0.00           C  
ATOM   3093  O   VAL   196      -1.399   6.998 -16.941  1.00  0.00           O  
ATOM   3094  N   MET   197      -0.344   8.029 -15.244  1.00  0.00           N  
ATOM   3095  H   MET   197      -0.183   8.919 -14.787  1.00  0.00           H  
ATOM   3096  CA  MET   197       0.356   6.838 -14.728  1.00  0.00           C  
ATOM   3097  HA  MET   197       0.951   6.409 -15.535  1.00  0.00           H  
ATOM   3098  CB  MET   197       1.298   7.260 -13.588  1.00  0.00           C  
ATOM   3099  HB2 MET   197       0.733   7.839 -12.855  1.00  0.00           H  
ATOM   3100  HB3 MET   197       1.679   6.372 -13.084  1.00  0.00           H  
ATOM   3101  CG  MET   197       2.489   8.097 -14.075  1.00  0.00           C  
ATOM   3102  HG2 MET   197       2.110   8.985 -14.579  1.00  0.00           H  
ATOM   3103  HG3 MET   197       3.052   8.431 -13.204  1.00  0.00           H  
ATOM   3104  SD  MET   197       3.640   7.265 -15.210  1.00  0.00           S  
ATOM   3105  CE  MET   197       4.316   5.968 -14.140  1.00  0.00           C  
ATOM   3106  HE1 MET   197       3.529   5.266 -13.866  1.00  0.00           H  
ATOM   3107  HE2 MET   197       5.099   5.432 -14.677  1.00  0.00           H  
ATOM   3108  HE3 MET   197       4.739   6.417 -13.241  1.00  0.00           H  
ATOM   3109  C   MET   197      -0.571   5.712 -14.227  1.00  0.00           C  
ATOM   3110  O   MET   197      -0.142   4.556 -14.140  1.00  0.00           O  
ATOM   3111  N   ASP   198      -1.829   6.029 -13.906  1.00  0.00           N  
ATOM   3112  H   ASP   198      -2.114   6.996 -14.005  1.00  0.00           H  
ATOM   3113  CA  ASP   198      -2.849   5.072 -13.467  1.00  0.00           C  
ATOM   3114  HA  ASP   198      -2.381   4.106 -13.297  1.00  0.00           H  
ATOM   3115  CB  ASP   198      -3.462   5.514 -12.123  1.00  0.00           C  
ATOM   3116  HB2 ASP   198      -3.799   6.549 -12.203  1.00  0.00           H  
ATOM   3117  HB3 ASP   198      -4.334   4.890 -11.922  1.00  0.00           H  
ATOM   3118  CG  ASP   198      -2.492   5.389 -10.937  1.00  0.00           C  
ATOM   3119  OD1 ASP   198      -2.915   4.957  -9.841  1.00  0.00           O  
ATOM   3120  OD2 ASP   198      -1.261   5.540 -11.073  1.00  0.00           O  
ATOM   3121  C   ASP   198      -3.904   4.812 -14.552  1.00  0.00           C  
ATOM   3122  O   ASP   198      -4.272   3.660 -14.766  1.00  0.00           O  
ATOM   3123  N   GLU   199      -4.296   5.837 -15.311  1.00  0.00           N  
ATOM   3124  H   GLU   199      -3.971   6.764 -15.053  1.00  0.00           H  
ATOM   3125  CA  GLU   199      -5.155   5.734 -16.502  1.00  0.00           C  
ATOM   3126  HA  GLU   199      -6.154   5.390 -16.227  1.00  0.00           H  
ATOM   3127  CB  GLU   199      -5.255   7.126 -17.142  1.00  0.00           C  
ATOM   3128  HB2 GLU   199      -4.255   7.549 -17.180  1.00  0.00           H  
ATOM   3129  HB3 GLU   199      -5.591   7.039 -18.175  1.00  0.00           H  
ATOM   3130  CG  GLU   199      -6.175   8.096 -16.392  1.00  0.00           C  
ATOM   3131  HG2 GLU   199      -6.201   7.859 -15.326  1.00  0.00           H  
ATOM   3132  HG3 GLU   199      -5.771   9.105 -16.503  1.00  0.00           H  
ATOM   3133  CD  GLU   199      -7.586   8.051 -16.980  1.00  0.00           C  
ATOM   3134  OE1 GLU   199      -8.166   9.124 -17.239  1.00  0.00           O  
ATOM   3135  OE2 GLU   199      -8.096   6.950 -17.276  1.00  0.00           O  
ATOM   3136  C   GLU   199      -4.597   4.750 -17.540  1.00  0.00           C  
ATOM   3137  O   GLU   199      -5.258   3.782 -17.919  1.00  0.00           O  
ATOM   3138  N   LEU   200      -3.341   4.934 -17.968  1.00  0.00           N  
ATOM   3139  H   LEU   200      -2.806   5.714 -17.596  1.00  0.00           H  
ATOM   3140  CA  LEU   200      -2.708   4.035 -18.940  1.00  0.00           C  
ATOM   3141  HA  LEU   200      -3.356   3.952 -19.810  1.00  0.00           H  
ATOM   3142  CB  LEU   200      -1.349   4.603 -19.384  1.00  0.00           C  
ATOM   3143  HB2 LEU   200      -0.732   4.759 -18.498  1.00  0.00           H  
ATOM   3144  HB3 LEU   200      -0.852   3.859 -20.009  1.00  0.00           H  
ATOM   3145  CG  LEU   200      -1.429   5.921 -20.177  1.00  0.00           C  
ATOM   3146  HG  LEU   200      -1.926   6.682 -19.577  1.00  0.00           H  
ATOM   3147  CD1 LEU   200      -0.012   6.396 -20.501  1.00  0.00           C  
ATOM   3148 HD11 LEU   200       0.499   5.659 -21.121  1.00  0.00           H  
ATOM   3149 HD12 LEU   200      -0.054   7.348 -21.029  1.00  0.00           H  
ATOM   3150 HD13 LEU   200       0.544   6.535 -19.574  1.00  0.00           H  
ATOM   3151  CD2 LEU   200      -2.188   5.768 -21.498  1.00  0.00           C  
ATOM   3152 HD21 LEU   200      -3.238   5.553 -21.304  1.00  0.00           H  
ATOM   3153 HD22 LEU   200      -2.134   6.699 -22.062  1.00  0.00           H  
ATOM   3154 HD23 LEU   200      -1.755   4.962 -22.090  1.00  0.00           H  
ATOM   3155  C   LEU   200      -2.547   2.609 -18.399  1.00  0.00           C  
ATOM   3156  O   LEU   200      -2.477   1.668 -19.184  1.00  0.00           O  
ATOM   3157  N   ARG   201      -2.543   2.422 -17.074  1.00  0.00           N  
ATOM   3158  H   ARG   201      -2.720   3.230 -16.489  1.00  0.00           H  
ATOM   3159  CA  ARG   201      -2.445   1.104 -16.430  1.00  0.00           C  
ATOM   3160  HA  ARG   201      -1.683   0.538 -16.967  1.00  0.00           H  
ATOM   3161  CB  ARG   201      -1.974   1.306 -14.981  1.00  0.00           C  
ATOM   3162  HB2 ARG   201      -1.230   2.105 -14.968  1.00  0.00           H  
ATOM   3163  HB3 ARG   201      -2.818   1.611 -14.362  1.00  0.00           H  
ATOM   3164  CG  ARG   201      -1.328   0.049 -14.379  1.00  0.00           C  
ATOM   3165  HG2 ARG   201      -2.092  -0.704 -14.182  1.00  0.00           H  
ATOM   3166  HG3 ARG   201      -0.610  -0.362 -15.089  1.00  0.00           H  
ATOM   3167  CD  ARG   201      -0.585   0.370 -13.076  1.00  0.00           C  
ATOM   3168  HD2 ARG   201      -0.110  -0.545 -12.718  1.00  0.00           H  
ATOM   3169  HD3 ARG   201       0.206   1.090 -13.291  1.00  0.00           H  
ATOM   3170  NE  ARG   201      -1.496   0.873 -12.029  1.00  0.00           N  
ATOM   3171  HE  ARG   201      -2.238   0.256 -11.749  1.00  0.00           H  
ATOM   3172  CZ  ARG   201      -1.469   2.058 -11.442  1.00  0.00           C  
ATOM   3173  NH1 ARG   201      -0.615   2.987 -11.761  1.00  0.00           N  
ATOM   3174 HH11 ARG   201      -0.140   2.956 -12.650  1.00  0.00           H  
ATOM   3175 HH12 ARG   201      -0.719   3.925 -11.365  1.00  0.00           H  
ATOM   3176  NH2 ARG   201      -2.338   2.328 -10.511  1.00  0.00           N  
ATOM   3177 HH21 ARG   201      -3.081   1.695 -10.298  1.00  0.00           H  
ATOM   3178 HH22 ARG   201      -2.399   3.282 -10.144  1.00  0.00           H  
ATOM   3179  C   ARG   201      -3.730   0.266 -16.553  1.00  0.00           C  
ATOM   3180  O   ARG   201      -3.701  -0.911 -16.204  1.00  0.00           O  
ATOM   3181  N   THR   202      -4.815   0.833 -17.090  1.00  0.00           N  
ATOM   3182  H   THR   202      -4.783   1.829 -17.270  1.00  0.00           H  
ATOM   3183  CA  THR   202      -6.030   0.102 -17.501  1.00  0.00           C  
ATOM   3184  HA  THR   202      -5.824  -0.963 -17.425  1.00  0.00           H  
ATOM   3185  CB  THR   202      -7.191   0.370 -16.526  1.00  0.00           C  
ATOM   3186  HB  THR   202      -6.917  -0.073 -15.568  1.00  0.00           H  
ATOM   3187  CG2 THR   202      -7.486   1.850 -16.271  1.00  0.00           C  
ATOM   3188 HG21 THR   202      -7.669   2.374 -17.207  1.00  0.00           H  
ATOM   3189 HG22 THR   202      -8.367   1.938 -15.635  1.00  0.00           H  
ATOM   3190 HG23 THR   202      -6.647   2.319 -15.760  1.00  0.00           H  
ATOM   3191  OG1 THR   202      -8.366  -0.270 -16.961  1.00  0.00           O  
ATOM   3192  HG1 THR   202      -8.848   0.379 -17.527  1.00  0.00           H  
ATOM   3193  C   THR   202      -6.399   0.332 -18.975  1.00  0.00           C  
ATOM   3194  O   THR   202      -6.730  -0.630 -19.668  1.00  0.00           O  
ATOM   3195  N   LEU   203      -6.209   1.548 -19.503  1.00  0.00           N  
ATOM   3196  H   LEU   203      -5.979   2.313 -18.877  1.00  0.00           H  
ATOM   3197  CA  LEU   203      -6.492   1.882 -20.907  1.00  0.00           C  
ATOM   3198  HA  LEU   203      -7.501   1.543 -21.147  1.00  0.00           H  
ATOM   3199  CB  LEU   203      -6.409   3.409 -21.092  1.00  0.00           C  
ATOM   3200  HB2 LEU   203      -5.439   3.742 -20.723  1.00  0.00           H  
ATOM   3201  HB3 LEU   203      -6.442   3.631 -22.160  1.00  0.00           H  
ATOM   3202  CG  LEU   203      -7.512   4.231 -20.402  1.00  0.00           C  
ATOM   3203  HG  LEU   203      -7.576   3.972 -19.346  1.00  0.00           H  
ATOM   3204  CD1 LEU   203      -7.160   5.715 -20.526  1.00  0.00           C  
ATOM   3205 HD11 LEU   203      -7.159   6.019 -21.572  1.00  0.00           H  
ATOM   3206 HD12 LEU   203      -7.884   6.308 -19.970  1.00  0.00           H  
ATOM   3207 HD13 LEU   203      -6.176   5.891 -20.095  1.00  0.00           H  
ATOM   3208  CD2 LEU   203      -8.873   4.016 -21.064  1.00  0.00           C  
ATOM   3209 HD21 LEU   203      -9.209   2.995 -20.877  1.00  0.00           H  
ATOM   3210 HD22 LEU   203      -9.600   4.703 -20.638  1.00  0.00           H  
ATOM   3211 HD23 LEU   203      -8.804   4.182 -22.138  1.00  0.00           H  
ATOM   3212  C   LEU   203      -5.549   1.216 -21.927  1.00  0.00           C  
ATOM   3213  O   LEU   203      -5.966   0.965 -23.054  1.00  0.00           O  
ATOM   3214  N   PHE   204      -4.274   0.983 -21.584  1.00  0.00           N  
ATOM   3215  H   PHE   204      -3.972   1.216 -20.648  1.00  0.00           H  
ATOM   3216  CA  PHE   204      -3.291   0.407 -22.515  1.00  0.00           C  
ATOM   3217  HA  PHE   204      -3.585   0.694 -23.526  1.00  0.00           H  
ATOM   3218  CB  PHE   204      -1.908   1.035 -22.281  1.00  0.00           C  
ATOM   3219  HB2 PHE   204      -2.007   2.122 -22.306  1.00  0.00           H  
ATOM   3220  HB3 PHE   204      -1.544   0.764 -21.294  1.00  0.00           H  
ATOM   3221  CG  PHE   204      -0.857   0.623 -23.293  1.00  0.00           C  
ATOM   3222  CD1 PHE   204      -0.768   1.291 -24.529  1.00  0.00           C  
ATOM   3223  HD1 PHE   204      -1.455   2.093 -24.759  1.00  0.00           H  
ATOM   3224  CE1 PHE   204       0.204   0.908 -25.471  1.00  0.00           C  
ATOM   3225  HE1 PHE   204       0.262   1.416 -26.422  1.00  0.00           H  
ATOM   3226  CZ  PHE   204       1.088  -0.146 -25.180  1.00  0.00           C  
ATOM   3227  HZ  PHE   204       1.827  -0.448 -25.908  1.00  0.00           H  
ATOM   3228  CE2 PHE   204       1.000  -0.817 -23.947  1.00  0.00           C  
ATOM   3229  HE2 PHE   204       1.670  -1.636 -23.729  1.00  0.00           H  
ATOM   3230  CD2 PHE   204       0.030  -0.433 -23.005  1.00  0.00           C  
ATOM   3231  HD2 PHE   204      -0.043  -0.958 -22.064  1.00  0.00           H  
ATOM   3232  C   PHE   204      -3.243  -1.137 -22.532  1.00  0.00           C  
ATOM   3233  O   PHE   204      -3.259  -1.700 -23.626  1.00  0.00           O  
ATOM   3234  N   PRO   205      -3.184  -1.864 -21.392  1.00  0.00           N  
ATOM   3235  CD  PRO   205      -3.109  -1.367 -20.021  1.00  0.00           C  
ATOM   3236  HD2 PRO   205      -3.981  -0.773 -19.757  1.00  0.00           H  
ATOM   3237  HD3 PRO   205      -2.198  -0.785 -19.892  1.00  0.00           H  
ATOM   3238  CG  PRO   205      -3.041  -2.595 -19.115  1.00  0.00           C  
ATOM   3239  HG2 PRO   205      -4.049  -2.912 -18.844  1.00  0.00           H  
ATOM   3240  HG3 PRO   205      -2.442  -2.407 -18.224  1.00  0.00           H  
ATOM   3241  CB  PRO   205      -2.392  -3.633 -20.026  1.00  0.00           C  
ATOM   3242  HB2 PRO   205      -2.562  -4.652 -19.678  1.00  0.00           H  
ATOM   3243  HB3 PRO   205      -1.320  -3.439 -20.092  1.00  0.00           H  
ATOM   3244  CA  PRO   205      -3.049  -3.327 -21.380  1.00  0.00           C  
ATOM   3245  HA  PRO   205      -2.374  -3.641 -22.178  1.00  0.00           H  
ATOM   3246  C   PRO   205      -4.392  -4.057 -21.600  1.00  0.00           C  
ATOM   3247  O   PRO   205      -4.701  -4.997 -20.873  1.00  0.00           O  
ATOM   3248  N   GLU   206      -5.218  -3.581 -22.539  1.00  0.00           N  
ATOM   3249  H   GLU   206      -4.838  -2.844 -23.123  1.00  0.00           H  
ATOM   3250  CA  GLU   206      -6.587  -4.041 -22.881  1.00  0.00           C  
ATOM   3251  HA  GLU   206      -6.972  -3.346 -23.627  1.00  0.00           H  
ATOM   3252  CB  GLU   206      -6.546  -5.426 -23.568  1.00  0.00           C  
ATOM   3253  HB2 GLU   206      -6.172  -6.171 -22.864  1.00  0.00           H  
ATOM   3254  HB3 GLU   206      -7.566  -5.699 -23.842  1.00  0.00           H  
ATOM   3255  CG  GLU   206      -5.685  -5.446 -24.845  1.00  0.00           C  
ATOM   3256  HG2 GLU   206      -5.972  -4.592 -25.464  1.00  0.00           H  
ATOM   3257  HG3 GLU   206      -4.634  -5.323 -24.572  1.00  0.00           H  
ATOM   3258  CD  GLU   206      -5.841  -6.740 -25.666  1.00  0.00           C  
ATOM   3259  OE1 GLU   206      -5.776  -6.642 -26.914  1.00  0.00           O  
ATOM   3260  OE2 GLU   206      -5.999  -7.824 -25.059  1.00  0.00           O  
ATOM   3261  C   GLU   206      -7.639  -4.008 -21.744  1.00  0.00           C  
ATOM   3262  O   GLU   206      -8.839  -4.073 -22.013  1.00  0.00           O  
ATOM   3263  N   LEU   207      -7.217  -3.866 -20.484  1.00  0.00           N  
ATOM   3264  H   LEU   207      -6.213  -3.846 -20.373  1.00  0.00           H  
ATOM   3265  CA  LEU   207      -7.992  -4.133 -19.269  1.00  0.00           C  
ATOM   3266  HA  LEU   207      -8.226  -5.198 -19.264  1.00  0.00           H  
ATOM   3267  CB  LEU   207      -7.072  -3.829 -18.070  1.00  0.00           C  
ATOM   3268  HB2 LEU   207      -6.179  -4.451 -18.150  1.00  0.00           H  
ATOM   3269  HB3 LEU   207      -6.761  -2.791 -18.147  1.00  0.00           H  
ATOM   3270  CG  LEU   207      -7.696  -4.034 -16.678  1.00  0.00           C  
ATOM   3271  HG  LEU   207      -8.589  -3.417 -16.580  1.00  0.00           H  
ATOM   3272  CD1 LEU   207      -8.061  -5.497 -16.423  1.00  0.00           C  
ATOM   3273 HD11 LEU   207      -7.179  -6.129 -16.527  1.00  0.00           H  
ATOM   3274 HD12 LEU   207      -8.475  -5.602 -15.421  1.00  0.00           H  
ATOM   3275 HD13 LEU   207      -8.821  -5.819 -17.135  1.00  0.00           H  
ATOM   3276  CD2 LEU   207      -6.702  -3.603 -15.598  1.00  0.00           C  
ATOM   3277 HD21 LEU   207      -6.454  -2.551 -15.732  1.00  0.00           H  
ATOM   3278 HD22 LEU   207      -7.153  -3.730 -14.614  1.00  0.00           H  
ATOM   3279 HD23 LEU   207      -5.792  -4.198 -15.665  1.00  0.00           H  
ATOM   3280  C   LEU   207      -9.335  -3.389 -19.178  1.00  0.00           C  
ATOM   3281  O   LEU   207     -10.311  -3.994 -18.735  1.00  0.00           O  
ATOM   3282  N   SER   208      -9.400  -2.118 -19.592  1.00  0.00           N  
ATOM   3283  H   SER   208      -8.529  -1.681 -19.878  1.00  0.00           H  
ATOM   3284  CA  SER   208     -10.637  -1.334 -19.817  1.00  0.00           C  
ATOM   3285  HA  SER   208     -10.328  -0.322 -20.070  1.00  0.00           H  
ATOM   3286  CB  SER   208     -11.379  -1.875 -21.050  1.00  0.00           C  
ATOM   3287  HB2 SER   208     -11.769  -2.870 -20.833  1.00  0.00           H  
ATOM   3288  HB3 SER   208     -12.217  -1.215 -21.279  1.00  0.00           H  
ATOM   3289  OG  SER   208     -10.540  -1.943 -22.189  1.00  0.00           O  
ATOM   3290  HG  SER   208      -9.947  -2.715 -22.090  1.00  0.00           H  
ATOM   3291  C   SER   208     -11.623  -1.208 -18.629  1.00  0.00           C  
ATOM   3292  O   SER   208     -12.744  -0.722 -18.795  1.00  0.00           O  
ATOM   3293  N   SER   209     -11.269  -1.694 -17.436  1.00  0.00           N  
ATOM   3294  H   SER   209     -10.293  -1.932 -17.325  1.00  0.00           H  
ATOM   3295  CA  SER   209     -12.236  -2.271 -16.478  1.00  0.00           C  
ATOM   3296  HA  SER   209     -12.968  -2.843 -17.048  1.00  0.00           H  
ATOM   3297  CB  SER   209     -11.513  -3.254 -15.553  1.00  0.00           C  
ATOM   3298  HB2 SER   209     -10.584  -2.808 -15.193  1.00  0.00           H  
ATOM   3299  HB3 SER   209     -12.144  -3.488 -14.695  1.00  0.00           H  
ATOM   3300  OG  SER   209     -11.243  -4.461 -16.240  1.00  0.00           O  
ATOM   3301  HG  SER   209     -10.911  -4.260 -17.138  1.00  0.00           H  
ATOM   3302  C   SER   209     -13.054  -1.270 -15.652  1.00  0.00           C  
ATOM   3303  O   SER   209     -13.949  -1.675 -14.911  1.00  0.00           O  
ATOM   3304  N   THR   210     -12.778   0.026 -15.767  1.00  0.00           N  
ATOM   3305  H   THR   210     -11.977   0.289 -16.340  1.00  0.00           H  
ATOM   3306  CA  THR   210     -13.468   1.115 -15.050  1.00  0.00           C  
ATOM   3307  HA  THR   210     -14.412   0.745 -14.654  1.00  0.00           H  
ATOM   3308  CB  THR   210     -12.609   1.603 -13.868  1.00  0.00           C  
ATOM   3309  HB  THR   210     -13.189   2.342 -13.315  1.00  0.00           H  
ATOM   3310  CG2 THR   210     -12.229   0.496 -12.884  1.00  0.00           C  
ATOM   3311 HG21 THR   210     -11.537  -0.204 -13.352  1.00  0.00           H  
ATOM   3312 HG22 THR   210     -11.746   0.942 -12.015  1.00  0.00           H  
ATOM   3313 HG23 THR   210     -13.125  -0.035 -12.565  1.00  0.00           H  
ATOM   3314  OG1 THR   210     -11.409   2.221 -14.282  1.00  0.00           O  
ATOM   3315  HG1 THR   210     -11.142   1.889 -15.170  1.00  0.00           H  
ATOM   3316  C   THR   210     -13.802   2.304 -15.959  1.00  0.00           C  
ATOM   3317  O   THR   210     -14.290   3.334 -15.495  1.00  0.00           O  
ATOM   3318  N   ASP   211     -13.473   2.223 -17.249  1.00  0.00           N  
ATOM   3319  H   ASP   211     -13.204   1.305 -17.585  1.00  0.00           H  
ATOM   3320  CA  ASP   211     -12.714   3.337 -17.832  1.00  0.00           C  
ATOM   3321  HA  ASP   211     -12.202   3.820 -17.002  1.00  0.00           H  
ATOM   3322  CB  ASP   211     -11.575   2.812 -18.727  1.00  0.00           C  
ATOM   3323  HB2 ASP   211     -12.006   2.265 -19.567  1.00  0.00           H  
ATOM   3324  HB3 ASP   211     -11.028   3.668 -19.119  1.00  0.00           H  
ATOM   3325  CG  ASP   211     -10.575   1.903 -17.988  1.00  0.00           C  
ATOM   3326  OD1 ASP   211      -9.607   1.437 -18.620  1.00  0.00           O  
ATOM   3327  OD2 ASP   211     -10.763   1.628 -16.782  1.00  0.00           O  
ATOM   3328  C   ASP   211     -13.555   4.462 -18.458  1.00  0.00           C  
ATOM   3329  O   ASP   211     -12.999   5.492 -18.846  1.00  0.00           O  
ATOM   3330  N   GLU   212     -14.886   4.341 -18.481  1.00  0.00           N  
ATOM   3331  H   GLU   212     -15.277   3.467 -18.159  1.00  0.00           H  
ATOM   3332  CA  GLU   212     -15.786   5.496 -18.651  1.00  0.00           C  
ATOM   3333  HA  GLU   212     -15.334   6.185 -19.365  1.00  0.00           H  
ATOM   3334  CB  GLU   212     -17.136   5.047 -19.248  1.00  0.00           C  
ATOM   3335  HB2 GLU   212     -16.950   4.390 -20.099  1.00  0.00           H  
ATOM   3336  HB3 GLU   212     -17.701   4.495 -18.495  1.00  0.00           H  
ATOM   3337  CG  GLU   212     -17.958   6.256 -19.730  1.00  0.00           C  
ATOM   3338  HG2 GLU   212     -18.046   6.965 -18.909  1.00  0.00           H  
ATOM   3339  HG3 GLU   212     -17.409   6.756 -20.531  1.00  0.00           H  
ATOM   3340  CD  GLU   212     -19.365   5.891 -20.235  1.00  0.00           C  
ATOM   3341  OE1 GLU   212     -19.471   5.060 -21.161  1.00  0.00           O  
ATOM   3342  OE2 GLU   212     -20.338   6.484 -19.704  1.00  0.00           O  
ATOM   3343  C   GLU   212     -15.958   6.272 -17.326  1.00  0.00           C  
ATOM   3344  O   GLU   212     -15.901   7.502 -17.310  1.00  0.00           O  
ATOM   3345  N   GLU   213     -16.077   5.570 -16.196  1.00  0.00           N  
ATOM   3346  H   GLU   213     -16.083   4.561 -16.259  1.00  0.00           H  
ATOM   3347  CA  GLU   213     -16.222   6.150 -14.852  1.00  0.00           C  
ATOM   3348  HA  GLU   213     -16.898   6.995 -14.908  1.00  0.00           H  
ATOM   3349  CB  GLU   213     -16.830   5.108 -13.885  1.00  0.00           C  
ATOM   3350  HB2 GLU   213     -16.784   4.115 -14.335  1.00  0.00           H  
ATOM   3351  HB3 GLU   213     -16.233   5.072 -12.972  1.00  0.00           H  
ATOM   3352  CG  GLU   213     -18.289   5.401 -13.479  1.00  0.00           C  
ATOM   3353  HG2 GLU   213     -18.666   4.553 -12.902  1.00  0.00           H  
ATOM   3354  HG3 GLU   213     -18.280   6.270 -12.817  1.00  0.00           H  
ATOM   3355  CD  GLU   213     -19.248   5.683 -14.648  1.00  0.00           C  
ATOM   3356  OE1 GLU   213     -19.002   5.217 -15.782  1.00  0.00           O  
ATOM   3357  OE2 GLU   213     -20.214   6.463 -14.476  1.00  0.00           O  
ATOM   3358  C   GLU   213     -14.899   6.720 -14.326  1.00  0.00           C  
ATOM   3359  O   GLU   213     -14.890   7.804 -13.736  1.00  0.00           O  
ATOM   3360  N   LEU   214     -13.764   6.078 -14.627  1.00  0.00           N  
ATOM   3361  H   LEU   214     -13.829   5.154 -15.047  1.00  0.00           H  
ATOM   3362  CA  LEU   214     -12.447   6.701 -14.456  1.00  0.00           C  
ATOM   3363  HA  LEU   214     -12.377   7.044 -13.425  1.00  0.00           H  
ATOM   3364  CB  LEU   214     -11.341   5.657 -14.686  1.00  0.00           C  
ATOM   3365  HB2 LEU   214     -11.519   4.817 -14.014  1.00  0.00           H  
ATOM   3366  HB3 LEU   214     -11.411   5.299 -15.710  1.00  0.00           H  
ATOM   3367  CG  LEU   214      -9.903   6.168 -14.462  1.00  0.00           C  
ATOM   3368  HG  LEU   214      -9.700   6.986 -15.149  1.00  0.00           H  
ATOM   3369  CD1 LEU   214      -9.668   6.660 -13.031  1.00  0.00           C  
ATOM   3370 HD11 LEU   214      -9.916   5.873 -12.320  1.00  0.00           H  
ATOM   3371 HD12 LEU   214      -8.621   6.939 -12.913  1.00  0.00           H  
ATOM   3372 HD13 LEU   214     -10.274   7.542 -12.835  1.00  0.00           H  
ATOM   3373  CD2 LEU   214      -8.916   5.034 -14.739  1.00  0.00           C  
ATOM   3374 HD21 LEU   214      -9.016   4.708 -15.775  1.00  0.00           H  
ATOM   3375 HD22 LEU   214      -7.897   5.387 -14.590  1.00  0.00           H  
ATOM   3376 HD23 LEU   214      -9.113   4.187 -14.081  1.00  0.00           H  
ATOM   3377  C   LEU   214     -12.293   7.932 -15.364  1.00  0.00           C  
ATOM   3378  O   LEU   214     -11.722   8.930 -14.941  1.00  0.00           O  
ATOM   3379  N   GLY   215     -12.899   7.929 -16.558  1.00  0.00           N  
ATOM   3380  H   GLY   215     -13.383   7.089 -16.844  1.00  0.00           H  
ATOM   3381  CA  GLY   215     -12.965   9.105 -17.431  1.00  0.00           C  
ATOM   3382  HA2 GLY   215     -11.954   9.447 -17.639  1.00  0.00           H  
ATOM   3383  HA3 GLY   215     -13.448   8.820 -18.365  1.00  0.00           H  
ATOM   3384  C   GLY   215     -13.751  10.272 -16.829  1.00  0.00           C  
ATOM   3385  O   GLY   215     -13.293  11.413 -16.868  1.00  0.00           O  
ATOM   3386  N   LYS   216     -14.906   9.994 -16.214  1.00  0.00           N  
ATOM   3387  H   LYS   216     -15.249   9.038 -16.283  1.00  0.00           H  
ATOM   3388  CA  LYS   216     -15.701  10.981 -15.459  1.00  0.00           C  
ATOM   3389  HA  LYS   216     -15.879  11.853 -16.086  1.00  0.00           H  
ATOM   3390  CB  LYS   216     -17.057  10.359 -15.084  1.00  0.00           C  
ATOM   3391  HB2 LYS   216     -16.872   9.429 -14.545  1.00  0.00           H  
ATOM   3392  HB3 LYS   216     -17.593  11.032 -14.413  1.00  0.00           H  
ATOM   3393  CG  LYS   216     -17.944  10.088 -16.316  1.00  0.00           C  
ATOM   3394  HG2 LYS   216     -18.434  11.011 -16.625  1.00  0.00           H  
ATOM   3395  HG3 LYS   216     -17.331   9.734 -17.144  1.00  0.00           H  
ATOM   3396  CD  LYS   216     -18.994   9.014 -16.008  1.00  0.00           C  
ATOM   3397  HD2 LYS   216     -18.482   8.160 -15.579  1.00  0.00           H  
ATOM   3398  HD3 LYS   216     -19.720   9.382 -15.282  1.00  0.00           H  
ATOM   3399  CE  LYS   216     -19.706   8.550 -17.281  1.00  0.00           C  
ATOM   3400  HE2 LYS   216     -20.504   9.250 -17.533  1.00  0.00           H  
ATOM   3401  HE3 LYS   216     -18.987   8.548 -18.104  1.00  0.00           H  
ATOM   3402  NZ  LYS   216     -20.246   7.181 -17.128  1.00  0.00           N  
ATOM   3403  HZ1 LYS   216     -20.847   7.067 -16.319  1.00  0.00           H  
ATOM   3404  HZ2 LYS   216     -20.642   6.831 -18.004  1.00  0.00           H  
ATOM   3405  HZ3 LYS   216     -19.509   6.512 -16.894  1.00  0.00           H  
ATOM   3406  C   LYS   216     -14.961  11.479 -14.207  1.00  0.00           C  
ATOM   3407  O   LYS   216     -15.110  12.639 -13.832  1.00  0.00           O  
ATOM   3408  N   THR   217     -14.153  10.619 -13.588  1.00  0.00           N  
ATOM   3409  H   THR   217     -14.131   9.672 -13.942  1.00  0.00           H  
ATOM   3410  CA  THR   217     -13.360  10.928 -12.388  1.00  0.00           C  
ATOM   3411  HA  THR   217     -13.979  11.499 -11.696  1.00  0.00           H  
ATOM   3412  CB  THR   217     -12.941   9.631 -11.675  1.00  0.00           C  
ATOM   3413  HB  THR   217     -12.324   9.031 -12.343  1.00  0.00           H  
ATOM   3414  CG2 THR   217     -12.162   9.876 -10.385  1.00  0.00           C  
ATOM   3415 HG21 THR   217     -12.713  10.561  -9.740  1.00  0.00           H  
ATOM   3416 HG22 THR   217     -12.016   8.929  -9.865  1.00  0.00           H  
ATOM   3417 HG23 THR   217     -11.184  10.296 -10.616  1.00  0.00           H  
ATOM   3418  OG1 THR   217     -14.085   8.885 -11.329  1.00  0.00           O  
ATOM   3419  HG1 THR   217     -14.443   8.491 -12.144  1.00  0.00           H  
ATOM   3420  C   THR   217     -12.133  11.787 -12.707  1.00  0.00           C  
ATOM   3421  O   THR   217     -11.986  12.877 -12.169  1.00  0.00           O  
ATOM   3422  N   GLU   218     -11.246  11.322 -13.585  1.00  0.00           N  
ATOM   3423  H   GLU   218     -11.418  10.423 -14.023  1.00  0.00           H  
ATOM   3424  CA  GLU   218     -10.007  12.017 -13.937  1.00  0.00           C  
ATOM   3425  HA  GLU   218      -9.685  12.616 -13.088  1.00  0.00           H  
ATOM   3426  CB  GLU   218      -8.897  10.997 -14.261  1.00  0.00           C  
ATOM   3427  HB2 GLU   218      -9.295  10.221 -14.915  1.00  0.00           H  
ATOM   3428  HB3 GLU   218      -8.089  11.499 -14.795  1.00  0.00           H  
ATOM   3429  CG  GLU   218      -8.315  10.342 -12.999  1.00  0.00           C  
ATOM   3430  HG2 GLU   218      -9.112   9.820 -12.466  1.00  0.00           H  
ATOM   3431  HG3 GLU   218      -7.571   9.602 -13.303  1.00  0.00           H  
ATOM   3432  CD  GLU   218      -7.648  11.355 -12.059  1.00  0.00           C  
ATOM   3433  OE1 GLU   218      -7.419  11.035 -10.875  1.00  0.00           O  
ATOM   3434  OE2 GLU   218      -7.320  12.485 -12.478  1.00  0.00           O  
ATOM   3435  C   GLU   218     -10.203  13.014 -15.077  1.00  0.00           C  
ATOM   3436  O   GLU   218     -10.148  14.222 -14.851  1.00  0.00           O  
ATOM   3437  N   ARG   219     -10.443  12.518 -16.297  1.00  0.00           N  
ATOM   3438  H   ARG   219     -10.521  11.511 -16.364  1.00  0.00           H  
ATOM   3439  CA  ARG   219     -10.407  13.302 -17.550  1.00  0.00           C  
ATOM   3440  HA  ARG   219      -9.409  13.725 -17.648  1.00  0.00           H  
ATOM   3441  CB  ARG   219     -10.683  12.405 -18.779  1.00  0.00           C  
ATOM   3442  HB2 ARG   219     -11.740  12.138 -18.799  1.00  0.00           H  
ATOM   3443  HB3 ARG   219     -10.460  12.965 -19.690  1.00  0.00           H  
ATOM   3444  CG  ARG   219      -9.850  11.114 -18.765  1.00  0.00           C  
ATOM   3445  HG2 ARG   219      -8.787  11.356 -18.817  1.00  0.00           H  
ATOM   3446  HG3 ARG   219     -10.039  10.612 -17.819  1.00  0.00           H  
ATOM   3447  CD  ARG   219     -10.202  10.109 -19.869  1.00  0.00           C  
ATOM   3448  HD2 ARG   219     -11.269  10.183 -20.082  1.00  0.00           H  
ATOM   3449  HD3 ARG   219      -9.638  10.346 -20.772  1.00  0.00           H  
ATOM   3450  NE  ARG   219      -9.873   8.750 -19.396  1.00  0.00           N  
ATOM   3451  HE  ARG   219      -9.118   8.702 -18.702  1.00  0.00           H  
ATOM   3452  CZ  ARG   219     -10.636   7.676 -19.428  1.00  0.00           C  
ATOM   3453  NH1 ARG   219     -11.700   7.588 -20.172  1.00  0.00           N  
ATOM   3454 HH11 ARG   219     -11.910   8.312 -20.825  1.00  0.00           H  
ATOM   3455 HH12 ARG   219     -12.291   6.775 -20.031  1.00  0.00           H  
ATOM   3456  NH2 ARG   219     -10.384   6.655 -18.676  1.00  0.00           N  
ATOM   3457 HH21 ARG   219      -9.542   6.675 -18.084  1.00  0.00           H  
ATOM   3458 HH22 ARG   219     -11.019   5.877 -18.651  1.00  0.00           H  
ATOM   3459  C   ARG   219     -11.380  14.479 -17.512  1.00  0.00           C  
ATOM   3460  O   ARG   219     -11.030  15.560 -17.983  1.00  0.00           O  
ATOM   3461  N   GLU   220     -12.560  14.261 -16.934  1.00  0.00           N  
ATOM   3462  H   GLU   220     -12.744  13.309 -16.639  1.00  0.00           H  
ATOM   3463  CA  GLU   220     -13.510  15.299 -16.534  1.00  0.00           C  
ATOM   3464  HA  GLU   220     -13.448  16.101 -17.263  1.00  0.00           H  
ATOM   3465  CB  GLU   220     -14.945  14.741 -16.636  1.00  0.00           C  
ATOM   3466  HB2 GLU   220     -15.119  14.406 -17.660  1.00  0.00           H  
ATOM   3467  HB3 GLU   220     -14.996  13.860 -16.006  1.00  0.00           H  
ATOM   3468  CG  GLU   220     -16.103  15.669 -16.227  1.00  0.00           C  
ATOM   3469  HG2 GLU   220     -16.988  15.047 -16.070  1.00  0.00           H  
ATOM   3470  HG3 GLU   220     -15.882  16.155 -15.276  1.00  0.00           H  
ATOM   3471  CD  GLU   220     -16.428  16.726 -17.288  1.00  0.00           C  
ATOM   3472  OE1 GLU   220     -17.459  16.559 -17.991  1.00  0.00           O  
ATOM   3473  OE2 GLU   220     -15.660  17.710 -17.382  1.00  0.00           O  
ATOM   3474  C   GLU   220     -13.136  15.914 -15.163  1.00  0.00           C  
ATOM   3475  O   GLU   220     -12.439  16.929 -15.116  1.00  0.00           O  
ATOM   3476  N   LEU   221     -13.598  15.338 -14.044  1.00  0.00           N  
ATOM   3477  H   LEU   221     -14.085  14.451 -14.118  1.00  0.00           H  
ATOM   3478  CA  LEU   221     -13.721  16.064 -12.772  1.00  0.00           C  
ATOM   3479  HA  LEU   221     -14.319  16.952 -12.970  1.00  0.00           H  
ATOM   3480  CB  LEU   221     -14.513  15.179 -11.787  1.00  0.00           C  
ATOM   3481  HB2 LEU   221     -15.505  15.000 -12.204  1.00  0.00           H  
ATOM   3482  HB3 LEU   221     -14.016  14.215 -11.713  1.00  0.00           H  
ATOM   3483  CG  LEU   221     -14.665  15.737 -10.359  1.00  0.00           C  
ATOM   3484  HG  LEU   221     -13.683  15.926  -9.927  1.00  0.00           H  
ATOM   3485  CD1 LEU   221     -15.484  17.028 -10.326  1.00  0.00           C  
ATOM   3486 HD11 LEU   221     -16.460  16.866 -10.784  1.00  0.00           H  
ATOM   3487 HD12 LEU   221     -15.614  17.354  -9.295  1.00  0.00           H  
ATOM   3488 HD13 LEU   221     -14.955  17.812 -10.866  1.00  0.00           H  
ATOM   3489  CD2 LEU   221     -15.370  14.703  -9.480  1.00  0.00           C  
ATOM   3490 HD21 LEU   221     -14.785  13.782  -9.463  1.00  0.00           H  
ATOM   3491 HD22 LEU   221     -15.455  15.081  -8.462  1.00  0.00           H  
ATOM   3492 HD23 LEU   221     -16.363  14.489  -9.875  1.00  0.00           H  
ATOM   3493  C   LEU   221     -12.393  16.568 -12.173  1.00  0.00           C  
ATOM   3494  O   LEU   221     -12.330  17.709 -11.713  1.00  0.00           O  
ATOM   3495  N   LEU   222     -11.344  15.744 -12.134  1.00  0.00           N  
ATOM   3496  H   LEU   222     -11.465  14.801 -12.492  1.00  0.00           H  
ATOM   3497  CA  LEU   222     -10.099  16.081 -11.427  1.00  0.00           C  
ATOM   3498  HA  LEU   222     -10.322  16.835 -10.672  1.00  0.00           H  
ATOM   3499  CB  LEU   222      -9.584  14.837 -10.681  1.00  0.00           C  
ATOM   3500  HB2 LEU   222      -9.361  14.067 -11.419  1.00  0.00           H  
ATOM   3501  HB3 LEU   222      -8.659  15.100 -10.173  1.00  0.00           H  
ATOM   3502  CG  LEU   222     -10.541  14.260  -9.620  1.00  0.00           C  
ATOM   3503  HG  LEU   222     -11.542  14.143 -10.029  1.00  0.00           H  
ATOM   3504  CD1 LEU   222     -10.041  12.887  -9.173  1.00  0.00           C  
ATOM   3505 HD11 LEU   222      -9.064  12.976  -8.700  1.00  0.00           H  
ATOM   3506 HD12 LEU   222     -10.754  12.444  -8.481  1.00  0.00           H  
ATOM   3507 HD13 LEU   222      -9.947  12.236 -10.042  1.00  0.00           H  
ATOM   3508  CD2 LEU   222     -10.633  15.161  -8.389  1.00  0.00           C  
ATOM   3509 HD21 LEU   222     -11.037  16.133  -8.669  1.00  0.00           H  
ATOM   3510 HD22 LEU   222     -11.305  14.710  -7.660  1.00  0.00           H  
ATOM   3511 HD23 LEU   222      -9.647  15.288  -7.942  1.00  0.00           H  
ATOM   3512  C   LEU   222      -9.019  16.716 -12.324  1.00  0.00           C  
ATOM   3513  O   LEU   222      -8.090  17.345 -11.814  1.00  0.00           O  
ATOM   3514  N   ALA   223      -9.108  16.606 -13.651  1.00  0.00           N  
ATOM   3515  H   ALA   223      -9.851  16.022 -14.030  1.00  0.00           H  
ATOM   3516  CA  ALA   223      -8.140  17.173 -14.599  1.00  0.00           C  
ATOM   3517  HA  ALA   223      -7.161  17.161 -14.119  1.00  0.00           H  
ATOM   3518  CB  ALA   223      -8.037  16.246 -15.819  1.00  0.00           C  
ATOM   3519  HB1 ALA   223      -8.991  16.230 -16.345  1.00  0.00           H  
ATOM   3520  HB2 ALA   223      -7.249  16.594 -16.486  1.00  0.00           H  
ATOM   3521  HB3 ALA   223      -7.789  15.234 -15.492  1.00  0.00           H  
ATOM   3522  C   ALA   223      -8.408  18.652 -14.972  1.00  0.00           C  
ATOM   3523  O   ALA   223      -8.157  19.055 -16.113  1.00  0.00           O  
ATOM   3524  N   MET   224      -8.908  19.469 -14.033  1.00  0.00           N  
ATOM   3525  H   MET   224      -9.127  19.059 -13.136  1.00  0.00           H  
ATOM   3526  CA  MET   224      -9.279  20.878 -14.287  1.00  0.00           C  
ATOM   3527  HA  MET   224      -8.627  21.265 -15.068  1.00  0.00           H  
ATOM   3528  CB  MET   224     -10.714  20.920 -14.844  1.00  0.00           C  
ATOM   3529  HB2 MET   224     -10.946  21.941 -15.147  1.00  0.00           H  
ATOM   3530  HB3 MET   224     -10.775  20.289 -15.732  1.00  0.00           H  
ATOM   3531  CG  MET   224     -11.771  20.455 -13.837  1.00  0.00           C  
ATOM   3532  HG2 MET   224     -11.579  19.417 -13.566  1.00  0.00           H  
ATOM   3533  HG3 MET   224     -11.704  21.067 -12.936  1.00  0.00           H  
ATOM   3534  SD  MET   224     -13.456  20.572 -14.481  1.00  0.00           S  
ATOM   3535  CE  MET   224     -14.384  20.131 -12.992  1.00  0.00           C  
ATOM   3536  HE1 MET   224     -14.144  20.826 -12.188  1.00  0.00           H  
ATOM   3537  HE2 MET   224     -15.452  20.166 -13.202  1.00  0.00           H  
ATOM   3538  HE3 MET   224     -14.114  19.124 -12.686  1.00  0.00           H  
ATOM   3539  C   MET   224      -9.117  21.871 -13.114  1.00  0.00           C  
ATOM   3540  O   MET   224      -9.231  23.073 -13.349  1.00  0.00           O  
ATOM   3541  N   VAL   225      -8.852  21.411 -11.881  1.00  0.00           N  
ATOM   3542  H   VAL   225      -8.753  20.417 -11.763  1.00  0.00           H  
ATOM   3543  CA  VAL   225      -8.752  22.250 -10.656  1.00  0.00           C  
ATOM   3544  HA  VAL   225      -8.811  21.563  -9.814  1.00  0.00           H  
ATOM   3545  CB  VAL   225      -7.374  22.955 -10.535  1.00  0.00           C  
ATOM   3546  HB  VAL   225      -7.389  23.889 -11.097  1.00  0.00           H  
ATOM   3547  CG1 VAL   225      -7.042  23.247  -9.063  1.00  0.00           C  
ATOM   3548 HG11 VAL   225      -6.950  22.316  -8.503  1.00  0.00           H  
ATOM   3549 HG12 VAL   225      -6.097  23.786  -9.005  1.00  0.00           H  
ATOM   3550 HG13 VAL   225      -7.807  23.865  -8.598  1.00  0.00           H  
ATOM   3551  CG2 VAL   225      -6.210  22.098 -11.060  1.00  0.00           C  
ATOM   3552 HG21 VAL   225      -6.278  21.993 -12.143  1.00  0.00           H  
ATOM   3553 HG22 VAL   225      -5.265  22.590 -10.833  1.00  0.00           H  
ATOM   3554 HG23 VAL   225      -6.219  21.114 -10.591  1.00  0.00           H  
ATOM   3555  C   VAL   225      -9.986  23.177 -10.507  1.00  0.00           C  
ATOM   3556  O   VAL   225     -11.095  22.715 -10.789  1.00  0.00           O  
ATOM   3557  N   SER   226      -9.883  24.451 -10.083  1.00  0.00           N  
ATOM   3558  H   SER   226      -8.969  24.856  -9.878  1.00  0.00           H  
ATOM   3559  CA  SER   226     -11.028  25.373 -10.204  1.00  0.00           C  
ATOM   3560  HA  SER   226     -11.923  24.819  -9.924  1.00  0.00           H  
ATOM   3561  CB  SER   226     -10.984  26.554  -9.218  1.00  0.00           C  
ATOM   3562  HB2 SER   226     -11.975  27.006  -9.183  1.00  0.00           H  
ATOM   3563  HB3 SER   226     -10.751  26.176  -8.221  1.00  0.00           H  
ATOM   3564  OG  SER   226     -10.061  27.563  -9.554  1.00  0.00           O  
ATOM   3565  HG  SER   226      -9.160  27.138  -9.475  1.00  0.00           H  
ATOM   3566  C   SER   226     -11.178  25.770 -11.679  1.00  0.00           C  
ATOM   3567  O   SER   226     -10.437  26.587 -12.227  1.00  0.00           O  
ATOM   3568  N   SER   227     -12.107  25.094 -12.352  1.00  0.00           N  
ATOM   3569  H   SER   227     -12.570  24.363 -11.830  1.00  0.00           H  
ATOM   3570  CA  SER   227     -12.086  24.933 -13.808  1.00  0.00           C  
ATOM   3571  HA  SER   227     -11.216  24.324 -14.049  1.00  0.00           H  
ATOM   3572  CB  SER   227     -13.318  24.127 -14.222  1.00  0.00           C  
ATOM   3573  HB2 SER   227     -13.152  23.713 -15.212  1.00  0.00           H  
ATOM   3574  HB3 SER   227     -13.452  23.295 -13.529  1.00  0.00           H  
ATOM   3575  OG  SER   227     -14.483  24.936 -14.217  1.00  0.00           O  
ATOM   3576  HG  SER   227     -14.479  25.443 -13.398  1.00  0.00           H  
ATOM   3577  C   SER   227     -11.964  26.243 -14.607  1.00  0.00           C  
ATOM   3578  O   SER   227     -12.669  27.225 -14.353  1.00  0.00           O  
ATOM   3579  N   ILE   228     -11.104  26.248 -15.632  1.00  0.00           N  
ATOM   3580  H   ILE   228     -10.562  25.410 -15.791  1.00  0.00           H  
ATOM   3581  CA  ILE   228     -11.004  27.326 -16.637  1.00  0.00           C  
ATOM   3582  HA  ILE   228     -11.183  28.273 -16.128  1.00  0.00           H  
ATOM   3583  CB  ILE   228      -9.583  27.403 -17.259  1.00  0.00           C  
ATOM   3584  HB  ILE   228      -9.451  26.554 -17.933  1.00  0.00           H  
ATOM   3585  CG2 ILE   228      -9.440  28.709 -18.071  1.00  0.00           C  
ATOM   3586 HG21 ILE   228      -9.491  29.571 -17.406  1.00  0.00           H  
ATOM   3587 HG22 ILE   228      -8.489  28.723 -18.599  1.00  0.00           H  
ATOM   3588 HG23 ILE   228     -10.230  28.788 -18.815  1.00  0.00           H  
ATOM   3589  CG1 ILE   228      -8.475  27.330 -16.177  1.00  0.00           C  
ATOM   3590 HG12 ILE   228      -8.605  28.148 -15.468  1.00  0.00           H  
ATOM   3591 HG13 ILE   228      -8.566  26.392 -15.629  1.00  0.00           H  
ATOM   3592  CD1 ILE   228      -7.041  27.373 -16.723  1.00  0.00           C  
ATOM   3593 HD11 ILE   228      -6.810  28.360 -17.123  1.00  0.00           H  
ATOM   3594 HD12 ILE   228      -6.342  27.159 -15.914  1.00  0.00           H  
ATOM   3595 HD13 ILE   228      -6.916  26.621 -17.504  1.00  0.00           H  
ATOM   3596  C   ILE   228     -12.143  27.146 -17.665  1.00  0.00           C  
ATOM   3597  O   ILE   228     -11.917  26.981 -18.862  1.00  0.00           O  
ATOM   3598  N   GLN   229     -13.375  27.102 -17.142  1.00  0.00           N  
ATOM   3599  H   GLN   229     -13.406  27.335 -16.155  1.00  0.00           H  
ATOM   3600  CA  GLN   229     -14.467  26.226 -17.586  1.00  0.00           C  
ATOM   3601  HA  GLN   229     -15.298  26.418 -16.906  1.00  0.00           H  
ATOM   3602  CB  GLN   229     -14.964  26.552 -19.003  1.00  0.00           C  
ATOM   3603  HB2 GLN   229     -14.185  26.388 -19.739  1.00  0.00           H  
ATOM   3604  HB3 GLN   229     -15.773  25.860 -19.238  1.00  0.00           H  
ATOM   3605  CG  GLN   229     -15.521  27.972 -19.107  1.00  0.00           C  
ATOM   3606  HG2 GLN   229     -16.243  27.986 -19.919  1.00  0.00           H  
ATOM   3607  HG3 GLN   229     -16.039  28.200 -18.182  1.00  0.00           H  
ATOM   3608  CD  GLN   229     -14.511  29.073 -19.412  1.00  0.00           C  
ATOM   3609  OE1 GLN   229     -14.313  30.004 -18.643  1.00  0.00           O  
ATOM   3610  NE2 GLN   229     -13.922  29.055 -20.584  1.00  0.00           N  
ATOM   3611 HE21 GLN   229     -14.076  28.290 -21.216  1.00  0.00           H  
ATOM   3612 HE22 GLN   229     -13.301  29.808 -20.843  1.00  0.00           H  
ATOM   3613  C   GLN   229     -14.157  24.728 -17.439  1.00  0.00           C  
ATOM   3614  O   GLN   229     -13.026  24.289 -17.644  1.00  0.00           O  
ATOM   3615  N   ILE   230     -15.184  23.940 -17.095  1.00  0.00           N  
ATOM   3616  H   ILE   230     -16.068  24.354 -16.859  1.00  0.00           H  
ATOM   3617  CA  ILE   230     -15.094  22.474 -17.093  1.00  0.00           C  
ATOM   3618  HA  ILE   230     -14.204  22.211 -16.524  1.00  0.00           H  
ATOM   3619  CB  ILE   230     -16.294  21.776 -16.401  1.00  0.00           C  
ATOM   3620  HB  ILE   230     -15.960  20.761 -16.177  1.00  0.00           H  
ATOM   3621  CG2 ILE   230     -16.642  22.414 -15.043  1.00  0.00           C  
ATOM   3622 HG21 ILE   230     -16.984  23.441 -15.153  1.00  0.00           H  
ATOM   3623 HG22 ILE   230     -17.420  21.830 -14.551  1.00  0.00           H  
ATOM   3624 HG23 ILE   230     -15.760  22.414 -14.404  1.00  0.00           H  
ATOM   3625  CG1 ILE   230     -17.550  21.596 -17.281  1.00  0.00           C  
ATOM   3626 HG12 ILE   230     -17.308  20.990 -18.154  1.00  0.00           H  
ATOM   3627 HG13 ILE   230     -18.282  21.030 -16.709  1.00  0.00           H  
ATOM   3628  CD1 ILE   230     -18.198  22.901 -17.748  1.00  0.00           C  
ATOM   3629 HD11 ILE   230     -17.548  23.413 -18.456  1.00  0.00           H  
ATOM   3630 HD12 ILE   230     -19.146  22.685 -18.236  1.00  0.00           H  
ATOM   3631 HD13 ILE   230     -18.390  23.541 -16.891  1.00  0.00           H  
ATOM   3632  C   ILE   230     -14.868  21.945 -18.509  1.00  0.00           C  
ATOM   3633  O   ILE   230     -15.083  22.649 -19.501  1.00  0.00           O  
ATOM   3634  N   ASN   231     -14.439  20.692 -18.599  1.00  0.00           N  
ATOM   3635  H   ASN   231     -14.337  20.145 -17.753  1.00  0.00           H  
ATOM   3636  CA  ASN   231     -14.057  20.071 -19.855  1.00  0.00           C  
ATOM   3637  HA  ASN   231     -13.286  20.698 -20.297  1.00  0.00           H  
ATOM   3638  CB  ASN   231     -13.455  18.678 -19.631  1.00  0.00           C  
ATOM   3639  HB2 ASN   231     -14.249  17.955 -19.448  1.00  0.00           H  
ATOM   3640  HB3 ASN   231     -12.930  18.380 -20.533  1.00  0.00           H  
ATOM   3641  CG  ASN   231     -12.493  18.631 -18.470  1.00  0.00           C  
ATOM   3642  OD1 ASN   231     -11.290  18.721 -18.646  1.00  0.00           O  
ATOM   3643  ND2 ASN   231     -13.015  18.520 -17.278  1.00  0.00           N  
ATOM   3644 HD21 ASN   231     -14.015  18.305 -17.208  1.00  0.00           H  
ATOM   3645 HD22 ASN   231     -12.421  18.291 -16.487  1.00  0.00           H  
ATOM   3646  C   ASN   231     -15.243  19.991 -20.813  1.00  0.00           C  
ATOM   3647  O   ASN   231     -16.233  19.309 -20.566  1.00  0.00           O  
ATOM   3648  N   TRP   232     -15.108  20.626 -21.968  1.00  0.00           N  
ATOM   3649  H   TRP   232     -14.272  21.180 -22.111  1.00  0.00           H  
ATOM   3650  CA  TRP   232     -15.980  20.397 -23.105  1.00  0.00           C  
ATOM   3651  HA  TRP   232     -17.000  20.339 -22.745  1.00  0.00           H  
ATOM   3652  CB  TRP   232     -15.901  21.626 -24.020  1.00  0.00           C  
ATOM   3653  HB2 TRP   232     -14.862  21.938 -24.108  1.00  0.00           H  
ATOM   3654  HB3 TRP   232     -16.245  21.396 -25.019  1.00  0.00           H  
ATOM   3655  CG  TRP   232     -16.751  22.755 -23.500  1.00  0.00           C  
ATOM   3656  CD1 TRP   232     -16.487  23.472 -22.383  1.00  0.00           C  
ATOM   3657  HD1 TRP   232     -15.606  23.342 -21.769  1.00  0.00           H  
ATOM   3658  NE1 TRP   232     -17.540  24.316 -22.098  1.00  0.00           N  
ATOM   3659  HE1 TRP   232     -17.588  24.867 -21.256  1.00  0.00           H  
ATOM   3660  CE2 TRP   232     -18.549  24.192 -23.025  1.00  0.00           C  
ATOM   3661  CZ2 TRP   232     -19.810  24.794 -23.146  1.00  0.00           C  
ATOM   3662  HZ2 TRP   232     -20.133  25.518 -22.417  1.00  0.00           H  
ATOM   3663  CH2 TRP   232     -20.645  24.427 -24.213  1.00  0.00           C  
ATOM   3664  HH2 TRP   232     -21.620  24.883 -24.322  1.00  0.00           H  
ATOM   3665  CZ3 TRP   232     -20.209  23.460 -25.134  1.00  0.00           C  
ATOM   3666  HZ3 TRP   232     -20.849  23.182 -25.957  1.00  0.00           H  
ATOM   3667  CE3 TRP   232     -18.943  22.854 -24.999  1.00  0.00           C  
ATOM   3668  HE3 TRP   232     -18.627  22.105 -25.705  1.00  0.00           H  
ATOM   3669  CD2 TRP   232     -18.074  23.204 -23.941  1.00  0.00           C  
ATOM   3670  C   TRP   232     -15.620  19.016 -23.669  1.00  0.00           C  
ATOM   3671  O   TRP   232     -14.665  18.856 -24.427  1.00  0.00           O  
ATOM   3672  N   SER   233     -16.393  18.018 -23.230  1.00  0.00           N  
ATOM   3673  H   SER   233     -17.224  18.325 -22.745  1.00  0.00           H  
ATOM   3674  CA  SER   233     -15.924  16.724 -22.695  1.00  0.00           C  
ATOM   3675  HA  SER   233     -15.193  16.959 -21.923  1.00  0.00           H  
ATOM   3676  CB  SER   233     -17.089  16.036 -21.966  1.00  0.00           C  
ATOM   3677  HB2 SER   233     -16.767  15.069 -21.575  1.00  0.00           H  
ATOM   3678  HB3 SER   233     -17.402  16.655 -21.123  1.00  0.00           H  
ATOM   3679  OG  SER   233     -18.182  15.856 -22.847  1.00  0.00           O  
ATOM   3680  HG  SER   233     -18.875  15.330 -22.378  1.00  0.00           H  
ATOM   3681  C   SER   233     -15.222  15.724 -23.629  1.00  0.00           C  
ATOM   3682  O   SER   233     -14.767  14.691 -23.148  1.00  0.00           O  
ATOM   3683  N   VAL   234     -15.020  16.020 -24.917  1.00  0.00           N  
ATOM   3684  H   VAL   234     -15.311  16.938 -25.216  1.00  0.00           H  
ATOM   3685  CA  VAL   234     -13.971  15.338 -25.712  1.00  0.00           C  
ATOM   3686  HA  VAL   234     -13.844  14.319 -25.341  1.00  0.00           H  
ATOM   3687  CB  VAL   234     -14.326  15.210 -27.211  1.00  0.00           C  
ATOM   3688  HB  VAL   234     -13.450  14.821 -27.722  1.00  0.00           H  
ATOM   3689  CG1 VAL   234     -15.453  14.188 -27.409  1.00  0.00           C  
ATOM   3690 HG11 VAL   234     -16.366  14.534 -26.923  1.00  0.00           H  
ATOM   3691 HG12 VAL   234     -15.619  14.031 -28.474  1.00  0.00           H  
ATOM   3692 HG13 VAL   234     -15.156  13.237 -26.963  1.00  0.00           H  
ATOM   3693  CG2 VAL   234     -14.741  16.504 -27.924  1.00  0.00           C  
ATOM   3694 HG21 VAL   234     -14.058  17.314 -27.679  1.00  0.00           H  
ATOM   3695 HG22 VAL   234     -14.693  16.343 -29.001  1.00  0.00           H  
ATOM   3696 HG23 VAL   234     -15.748  16.781 -27.637  1.00  0.00           H  
ATOM   3697  C   VAL   234     -12.626  16.031 -25.464  1.00  0.00           C  
ATOM   3698  O   VAL   234     -12.082  16.669 -26.358  1.00  0.00           O  
ATOM   3699  N   THR   235     -12.149  15.992 -24.213  1.00  0.00           N  
ATOM   3700  H   THR   235     -12.587  15.319 -23.594  1.00  0.00           H  
ATOM   3701  CA  THR   235     -11.239  16.980 -23.574  1.00  0.00           C  
ATOM   3702  HA  THR   235     -11.755  17.938 -23.617  1.00  0.00           H  
ATOM   3703  CB  THR   235     -11.034  16.665 -22.071  1.00  0.00           C  
ATOM   3704  HB  THR   235     -11.039  17.621 -21.551  1.00  0.00           H  
ATOM   3705  CG2 THR   235     -12.110  15.798 -21.415  1.00  0.00           C  
ATOM   3706 HG21 THR   235     -12.069  14.779 -21.802  1.00  0.00           H  
ATOM   3707 HG22 THR   235     -11.947  15.767 -20.341  1.00  0.00           H  
ATOM   3708 HG23 THR   235     -13.094  16.222 -21.597  1.00  0.00           H  
ATOM   3709  OG1 THR   235      -9.807  16.042 -21.767  1.00  0.00           O  
ATOM   3710  HG1 THR   235      -9.757  15.202 -22.299  1.00  0.00           H  
ATOM   3711  C   THR   235      -9.883  17.207 -24.272  1.00  0.00           C  
ATOM   3712  O   THR   235      -9.192  18.198 -24.029  1.00  0.00           O  
ATOM   3713  N   GLU   236      -9.559  16.303 -25.185  1.00  0.00           N  
ATOM   3714  H   GLU   236     -10.228  15.543 -25.248  1.00  0.00           H  
ATOM   3715  CA  GLU   236      -8.339  16.133 -25.969  1.00  0.00           C  
ATOM   3716  HA  GLU   236      -7.810  17.083 -26.030  1.00  0.00           H  
ATOM   3717  CB  GLU   236      -7.436  15.112 -25.234  1.00  0.00           C  
ATOM   3718  HB2 GLU   236      -6.492  15.045 -25.776  1.00  0.00           H  
ATOM   3719  HB3 GLU   236      -7.206  15.523 -24.249  1.00  0.00           H  
ATOM   3720  CG  GLU   236      -7.973  13.672 -25.031  1.00  0.00           C  
ATOM   3721  HG2 GLU   236      -7.943  13.160 -25.996  1.00  0.00           H  
ATOM   3722  HG3 GLU   236      -7.292  13.139 -24.364  1.00  0.00           H  
ATOM   3723  CD  GLU   236      -9.403  13.601 -24.465  1.00  0.00           C  
ATOM   3724  OE1 GLU   236     -10.330  13.394 -25.287  1.00  0.00           O  
ATOM   3725  OE2 GLU   236      -9.614  13.955 -23.284  1.00  0.00           O  
ATOM   3726  C   GLU   236      -8.690  15.690 -27.409  1.00  0.00           C  
ATOM   3727  O   GLU   236      -8.107  16.166 -28.385  1.00  0.00           O  
ATOM   3728  N   SER   237      -9.719  14.851 -27.557  1.00  0.00           N  
ATOM   3729  H   SER   237     -10.118  14.481 -26.699  1.00  0.00           H  
ATOM   3730  CA  SER   237     -10.248  14.257 -28.791  1.00  0.00           C  
ATOM   3731  HA  SER   237      -9.401  13.951 -29.404  1.00  0.00           H  
ATOM   3732  CB  SER   237     -11.047  12.990 -28.439  1.00  0.00           C  
ATOM   3733  HB2 SER   237     -11.958  13.262 -27.909  1.00  0.00           H  
ATOM   3734  HB3 SER   237     -11.315  12.468 -29.357  1.00  0.00           H  
ATOM   3735  OG  SER   237     -10.297  12.120 -27.617  1.00  0.00           O  
ATOM   3736  HG  SER   237     -10.311  12.479 -26.699  1.00  0.00           H  
ATOM   3737  C   SER   237     -11.097  15.234 -29.626  1.00  0.00           C  
ATOM   3738  O   SER   237     -12.176  14.887 -30.107  1.00  0.00           O  
ATOM   3739  N   VAL   238     -10.616  16.471 -29.806  1.00  0.00           N  
ATOM   3740  H   VAL   238      -9.722  16.655 -29.357  1.00  0.00           H  
ATOM   3741  CA  VAL   238     -11.360  17.622 -30.367  1.00  0.00           C  
ATOM   3742  HA  VAL   238     -12.103  17.947 -29.639  1.00  0.00           H  
ATOM   3743  CB  VAL   238     -10.391  18.794 -30.651  1.00  0.00           C  
ATOM   3744  HB  VAL   238      -9.679  18.438 -31.390  1.00  0.00           H  
ATOM   3745  CG1 VAL   238     -11.097  20.014 -31.254  1.00  0.00           C  
ATOM   3746 HG11 VAL   238     -11.918  20.333 -30.613  1.00  0.00           H  
ATOM   3747 HG12 VAL   238     -10.393  20.838 -31.377  1.00  0.00           H  
ATOM   3748 HG13 VAL   238     -11.495  19.758 -32.232  1.00  0.00           H  
ATOM   3749  CG2 VAL   238      -9.577  19.286 -29.448  1.00  0.00           C  
ATOM   3750 HG21 VAL   238      -9.166  18.456 -28.878  1.00  0.00           H  
ATOM   3751 HG22 VAL   238      -8.747  19.898 -29.797  1.00  0.00           H  
ATOM   3752 HG23 VAL   238     -10.194  19.898 -28.802  1.00  0.00           H  
ATOM   3753  C   VAL   238     -12.107  17.294 -31.670  1.00  0.00           C  
ATOM   3754  O   VAL   238     -13.274  17.650 -31.826  1.00  0.00           O  
ATOM   3755  N   PHE   239     -11.415  16.661 -32.627  1.00  0.00           N  
ATOM   3756  H   PHE   239     -10.512  16.303 -32.369  1.00  0.00           H  
ATOM   3757  CA  PHE   239     -11.944  16.353 -33.963  1.00  0.00           C  
ATOM   3758  HA  PHE   239     -12.953  15.968 -33.814  1.00  0.00           H  
ATOM   3759  CB  PHE   239     -12.062  17.655 -34.781  1.00  0.00           C  
ATOM   3760  HB2 PHE   239     -12.638  18.386 -34.214  1.00  0.00           H  
ATOM   3761  HB3 PHE   239     -11.068  18.076 -34.917  1.00  0.00           H  
ATOM   3762  CG  PHE   239     -12.742  17.509 -36.132  1.00  0.00           C  
ATOM   3763  CD1 PHE   239     -14.040  16.968 -36.216  1.00  0.00           C  
ATOM   3764  HD1 PHE   239     -14.545  16.637 -35.320  1.00  0.00           H  
ATOM   3765  CE1 PHE   239     -14.666  16.820 -37.467  1.00  0.00           C  
ATOM   3766  HE1 PHE   239     -15.644  16.365 -37.533  1.00  0.00           H  
ATOM   3767  CZ  PHE   239     -14.006  17.235 -38.637  1.00  0.00           C  
ATOM   3768  HZ  PHE   239     -14.479  17.115 -39.601  1.00  0.00           H  
ATOM   3769  CE2 PHE   239     -12.717  17.789 -38.556  1.00  0.00           C  
ATOM   3770  HE2 PHE   239     -12.201  18.094 -39.457  1.00  0.00           H  
ATOM   3771  CD2 PHE   239     -12.086  17.921 -37.307  1.00  0.00           C  
ATOM   3772  HD2 PHE   239     -11.087  18.331 -37.253  1.00  0.00           H  
ATOM   3773  C   PHE   239     -11.201  15.254 -34.766  1.00  0.00           C  
ATOM   3774  O   PHE   239     -11.907  14.514 -35.451  1.00  0.00           O  
ATOM   3775  N   PRO   240      -9.857  15.058 -34.711  1.00  0.00           N  
ATOM   3776  CD  PRO   240      -9.250  13.923 -35.404  1.00  0.00           C  
ATOM   3777  HD2 PRO   240      -9.588  13.866 -36.440  1.00  0.00           H  
ATOM   3778  HD3 PRO   240      -9.511  13.003 -34.880  1.00  0.00           H  
ATOM   3779  CG  PRO   240      -7.738  14.129 -35.359  1.00  0.00           C  
ATOM   3780  HG2 PRO   240      -7.418  14.717 -36.221  1.00  0.00           H  
ATOM   3781  HG3 PRO   240      -7.202  13.181 -35.316  1.00  0.00           H  
ATOM   3782  CB  PRO   240      -7.563  14.941 -34.080  1.00  0.00           C  
ATOM   3783  HB2 PRO   240      -6.620  15.489 -34.078  1.00  0.00           H  
ATOM   3784  HB3 PRO   240      -7.613  14.275 -33.217  1.00  0.00           H  
ATOM   3785  CA  PRO   240      -8.789  15.863 -34.090  1.00  0.00           C  
ATOM   3786  HA  PRO   240      -9.035  16.092 -33.059  1.00  0.00           H  
ATOM   3787  C   PRO   240      -8.473  17.168 -34.856  1.00  0.00           C  
ATOM   3788  O   PRO   240      -8.816  17.282 -36.037  1.00  0.00           O  
ATOM   3789  N   PRO   241      -7.776  18.148 -34.238  1.00  0.00           N  
ATOM   3790  CD  PRO   241      -7.243  18.128 -32.878  1.00  0.00           C  
ATOM   3791  HD2 PRO   241      -6.241  17.696 -32.890  1.00  0.00           H  
ATOM   3792  HD3 PRO   241      -7.868  17.574 -32.181  1.00  0.00           H  
ATOM   3793  CG  PRO   241      -7.158  19.593 -32.458  1.00  0.00           C  
ATOM   3794  HG2 PRO   241      -6.416  19.752 -31.676  1.00  0.00           H  
ATOM   3795  HG3 PRO   241      -8.135  19.963 -32.151  1.00  0.00           H  
ATOM   3796  CB  PRO   241      -6.763  20.255 -33.769  1.00  0.00           C  
ATOM   3797  HB2 PRO   241      -5.697  20.090 -33.927  1.00  0.00           H  
ATOM   3798  HB3 PRO   241      -7.003  21.319 -33.772  1.00  0.00           H  
ATOM   3799  CA  PRO   241      -7.573  19.484 -34.816  1.00  0.00           C  
ATOM   3800  HA  PRO   241      -8.545  19.962 -34.926  1.00  0.00           H  
ATOM   3801  C   PRO   241      -6.859  19.506 -36.176  1.00  0.00           C  
ATOM   3802  O   PRO   241      -7.163  20.344 -37.023  1.00  0.00           O  
ATOM   3803  N   PHE   242      -5.941  18.565 -36.428  1.00  0.00           N  
ATOM   3804  H   PHE   242      -5.684  17.932 -35.687  1.00  0.00           H  
ATOM   3805  CA  PHE   242      -5.184  18.511 -37.688  1.00  0.00           C  
ATOM   3806  HA  PHE   242      -4.724  19.485 -37.855  1.00  0.00           H  
ATOM   3807  CB  PHE   242      -4.056  17.480 -37.555  1.00  0.00           C  
ATOM   3808  HB2 PHE   242      -3.574  17.605 -36.584  1.00  0.00           H  
ATOM   3809  HB3 PHE   242      -4.475  16.473 -37.586  1.00  0.00           H  
ATOM   3810  CG  PHE   242      -2.989  17.618 -38.624  1.00  0.00           C  
ATOM   3811  CD1 PHE   242      -1.891  18.473 -38.409  1.00  0.00           C  
ATOM   3812  HD1 PHE   242      -1.788  19.003 -37.472  1.00  0.00           H  
ATOM   3813  CE1 PHE   242      -0.915  18.640 -39.407  1.00  0.00           C  
ATOM   3814  HE1 PHE   242      -0.073  19.296 -39.230  1.00  0.00           H  
ATOM   3815  CZ  PHE   242      -1.029  17.946 -40.624  1.00  0.00           C  
ATOM   3816  HZ  PHE   242      -0.275  18.072 -41.389  1.00  0.00           H  
ATOM   3817  CE2 PHE   242      -2.119  17.085 -40.841  1.00  0.00           C  
ATOM   3818  HE2 PHE   242      -2.205  16.549 -41.776  1.00  0.00           H  
ATOM   3819  CD2 PHE   242      -3.096  16.919 -39.843  1.00  0.00           C  
ATOM   3820  HD2 PHE   242      -3.937  16.265 -40.021  1.00  0.00           H  
ATOM   3821  C   PHE   242      -6.074  18.237 -38.914  1.00  0.00           C  
ATOM   3822  O   PHE   242      -5.740  18.644 -40.026  1.00  0.00           O  
ATOM   3823  N   SER   243      -7.263  17.652 -38.713  1.00  0.00           N  
ATOM   3824  H   SER   243      -7.516  17.444 -37.754  1.00  0.00           H  
ATOM   3825  CA  SER   243      -8.258  17.313 -39.748  1.00  0.00           C  
ATOM   3826  HA  SER   243      -7.732  16.789 -40.545  1.00  0.00           H  
ATOM   3827  CB  SER   243      -9.259  16.321 -39.139  1.00  0.00           C  
ATOM   3828  HB2 SER   243      -8.720  15.590 -38.535  1.00  0.00           H  
ATOM   3829  HB3 SER   243      -9.947  16.857 -38.490  1.00  0.00           H  
ATOM   3830  OG  SER   243      -9.985  15.623 -40.127  1.00  0.00           O  
ATOM   3831  HG  SER   243     -10.737  15.198 -39.706  1.00  0.00           H  
ATOM   3832  C   SER   243      -8.938  18.540 -40.410  1.00  0.00           C  
ATOM   3833  O   SER   243     -10.046  18.468 -40.940  1.00  0.00           O  
ATOM   3834  N   ARG   244      -8.284  19.710 -40.370  1.00  0.00           N  
ATOM   3835  H   ARG   244      -7.391  19.697 -39.894  1.00  0.00           H  
ATOM   3836  CA  ARG   244      -8.702  20.958 -41.031  1.00  0.00           C  
ATOM   3837  HA  ARG   244      -9.151  20.677 -41.983  1.00  0.00           H  
ATOM   3838  CB  ARG   244      -9.773  21.643 -40.157  1.00  0.00           C  
ATOM   3839  HB2 ARG   244     -10.297  20.894 -39.563  1.00  0.00           H  
ATOM   3840  HB3 ARG   244      -9.270  22.318 -39.471  1.00  0.00           H  
ATOM   3841  CG  ARG   244     -10.843  22.395 -40.961  1.00  0.00           C  
ATOM   3842  HG2 ARG   244     -10.492  22.559 -41.979  1.00  0.00           H  
ATOM   3843  HG3 ARG   244     -11.733  21.768 -41.020  1.00  0.00           H  
ATOM   3844  CD  ARG   244     -11.220  23.741 -40.317  1.00  0.00           C  
ATOM   3845  HD2 ARG   244     -12.147  24.104 -40.765  1.00  0.00           H  
ATOM   3846  HD3 ARG   244     -11.402  23.591 -39.252  1.00  0.00           H  
ATOM   3847  NE  ARG   244     -10.160  24.751 -40.503  1.00  0.00           N  
ATOM   3848  HE  ARG   244      -9.564  24.970 -39.713  1.00  0.00           H  
ATOM   3849  CZ  ARG   244      -9.793  25.289 -41.650  1.00  0.00           C  
ATOM   3850  NH1 ARG   244     -10.458  25.135 -42.754  1.00  0.00           N  
ATOM   3851 HH11 ARG   244     -11.264  24.540 -42.764  1.00  0.00           H  
ATOM   3852 HH12 ARG   244      -9.998  25.440 -43.599  1.00  0.00           H  
ATOM   3853  NH2 ARG   244      -8.736  26.028 -41.732  1.00  0.00           N  
ATOM   3854 HH21 ARG   244      -8.199  26.153 -40.883  1.00  0.00           H  
ATOM   3855 HH22 ARG   244      -8.337  26.189 -42.649  1.00  0.00           H  
ATOM   3856  C   ARG   244      -7.541  21.917 -41.369  1.00  0.00           C  
ATOM   3857  O   ARG   244      -7.804  23.059 -41.737  1.00  0.00           O  
ATOM   3858  N   GLU   245      -6.275  21.502 -41.231  1.00  0.00           N  
ATOM   3859  H   GLU   245      -6.110  20.540 -40.958  1.00  0.00           H  
ATOM   3860  CA  GLU   245      -5.082  22.372 -41.362  1.00  0.00           C  
ATOM   3861  HA  GLU   245      -4.221  21.770 -41.062  1.00  0.00           H  
ATOM   3862  CB  GLU   245      -4.817  22.725 -42.855  1.00  0.00           C  
ATOM   3863  HB2 GLU   245      -4.257  21.889 -43.278  1.00  0.00           H  
ATOM   3864  HB3 GLU   245      -5.771  22.736 -43.384  1.00  0.00           H  
ATOM   3865  CG  GLU   245      -4.088  24.023 -43.274  1.00  0.00           C  
ATOM   3866  HG2 GLU   245      -3.807  23.921 -44.324  1.00  0.00           H  
ATOM   3867  HG3 GLU   245      -4.815  24.837 -43.217  1.00  0.00           H  
ATOM   3868  CD  GLU   245      -2.851  24.450 -42.480  1.00  0.00           C  
ATOM   3869  OE1 GLU   245      -2.425  25.610 -42.702  1.00  0.00           O  
ATOM   3870  OE2 GLU   245      -2.367  23.672 -41.628  1.00  0.00           O  
ATOM   3871  C   GLU   245      -5.088  23.520 -40.328  1.00  0.00           C  
ATOM   3872  O   GLU   245      -4.710  23.291 -39.178  1.00  0.00           O  
ATOM   3873  N   MET   246      -5.537  24.735 -40.674  1.00  0.00           N  
ATOM   3874  H   MET   246      -5.888  24.858 -41.612  1.00  0.00           H  
ATOM   3875  CA  MET   246      -5.626  25.842 -39.711  1.00  0.00           C  
ATOM   3876  HA  MET   246      -4.721  25.826 -39.099  1.00  0.00           H  
ATOM   3877  CB  MET   246      -5.660  27.219 -40.386  1.00  0.00           C  
ATOM   3878  HB2 MET   246      -6.508  27.307 -41.060  1.00  0.00           H  
ATOM   3879  HB3 MET   246      -5.762  27.971 -39.607  1.00  0.00           H  
ATOM   3880  CG  MET   246      -4.371  27.500 -41.157  1.00  0.00           C  
ATOM   3881  HG2 MET   246      -3.534  26.994 -40.672  1.00  0.00           H  
ATOM   3882  HG3 MET   246      -4.484  27.083 -42.157  1.00  0.00           H  
ATOM   3883  SD  MET   246      -3.958  29.258 -41.295  1.00  0.00           S  
ATOM   3884  CE  MET   246      -3.142  29.535 -39.698  1.00  0.00           C  
ATOM   3885  HE1 MET   246      -2.247  28.915 -39.628  1.00  0.00           H  
ATOM   3886  HE2 MET   246      -2.853  30.583 -39.616  1.00  0.00           H  
ATOM   3887  HE3 MET   246      -3.816  29.285 -38.880  1.00  0.00           H  
ATOM   3888  C   MET   246      -6.808  25.623 -38.766  1.00  0.00           C  
ATOM   3889  O   MET   246      -7.939  26.024 -39.048  1.00  0.00           O  
ATOM   3890  N   PHE   247      -6.518  24.882 -37.705  1.00  0.00           N  
ATOM   3891  H   PHE   247      -5.579  24.501 -37.699  1.00  0.00           H  
ATOM   3892  CA  PHE   247      -7.369  24.483 -36.587  1.00  0.00           C  
ATOM   3893  HA  PHE   247      -7.868  25.353 -36.169  1.00  0.00           H  
ATOM   3894  CB  PHE   247      -8.413  23.476 -37.098  1.00  0.00           C  
ATOM   3895  HB2 PHE   247      -9.037  23.990 -37.826  1.00  0.00           H  
ATOM   3896  HB3 PHE   247      -7.883  22.686 -37.628  1.00  0.00           H  
ATOM   3897  CG  PHE   247      -9.363  22.833 -36.101  1.00  0.00           C  
ATOM   3898  CD1 PHE   247     -10.038  21.656 -36.478  1.00  0.00           C  
ATOM   3899  HD1 PHE   247      -9.810  21.182 -37.417  1.00  0.00           H  
ATOM   3900  CE1 PHE   247     -11.002  21.084 -35.635  1.00  0.00           C  
ATOM   3901  HE1 PHE   247     -11.540  20.204 -35.945  1.00  0.00           H  
ATOM   3902  CZ  PHE   247     -11.270  21.661 -34.388  1.00  0.00           C  
ATOM   3903  HZ  PHE   247     -12.019  21.227 -33.744  1.00  0.00           H  
ATOM   3904  CE2 PHE   247     -10.581  22.816 -33.990  1.00  0.00           C  
ATOM   3905  HE2 PHE   247     -10.792  23.254 -33.025  1.00  0.00           H  
ATOM   3906  CD2 PHE   247      -9.646  23.416 -34.851  1.00  0.00           C  
ATOM   3907  HD2 PHE   247      -9.149  24.321 -34.540  1.00  0.00           H  
ATOM   3908  C   PHE   247      -6.449  23.883 -35.516  1.00  0.00           C  
ATOM   3909  O   PHE   247      -6.446  24.335 -34.377  1.00  0.00           O  
ATOM   3910  N   ASP   248      -5.564  22.976 -35.939  1.00  0.00           N  
ATOM   3911  H   ASP   248      -5.670  22.619 -36.879  1.00  0.00           H  
ATOM   3912  CA  ASP   248      -4.419  22.476 -35.173  1.00  0.00           C  
ATOM   3913  HA  ASP   248      -4.777  21.986 -34.275  1.00  0.00           H  
ATOM   3914  CB  ASP   248      -3.710  21.439 -36.055  1.00  0.00           C  
ATOM   3915  HB2 ASP   248      -4.201  20.483 -35.908  1.00  0.00           H  
ATOM   3916  HB3 ASP   248      -3.814  21.716 -37.107  1.00  0.00           H  
ATOM   3917  CG  ASP   248      -2.232  21.261 -35.749  1.00  0.00           C  
ATOM   3918  OD1 ASP   248      -1.929  20.898 -34.594  1.00  0.00           O  
ATOM   3919  OD2 ASP   248      -1.446  21.499 -36.694  1.00  0.00           O  
ATOM   3920  C   ASP   248      -3.500  23.606 -34.686  1.00  0.00           C  
ATOM   3921  O   ASP   248      -3.394  23.844 -33.487  1.00  0.00           O  
ATOM   3922  N   ARG   249      -2.950  24.415 -35.599  1.00  0.00           N  
ATOM   3923  H   ARG   249      -3.022  24.149 -36.570  1.00  0.00           H  
ATOM   3924  CA  ARG   249      -2.237  25.659 -35.245  1.00  0.00           C  
ATOM   3925  HA  ARG   249      -1.740  25.478 -34.297  1.00  0.00           H  
ATOM   3926  CB  ARG   249      -1.113  25.946 -36.259  1.00  0.00           C  
ATOM   3927  HB2 ARG   249      -1.484  25.759 -37.267  1.00  0.00           H  
ATOM   3928  HB3 ARG   249      -0.796  26.988 -36.201  1.00  0.00           H  
ATOM   3929  CG  ARG   249       0.116  25.064 -35.939  1.00  0.00           C  
ATOM   3930  HG2 ARG   249       0.805  25.628 -35.311  1.00  0.00           H  
ATOM   3931  HG3 ARG   249      -0.186  24.178 -35.377  1.00  0.00           H  
ATOM   3932  CD  ARG   249       0.858  24.575 -37.183  1.00  0.00           C  
ATOM   3933  HD2 ARG   249       1.047  25.413 -37.854  1.00  0.00           H  
ATOM   3934  HD3 ARG   249       1.818  24.159 -36.868  1.00  0.00           H  
ATOM   3935  NE  ARG   249       0.074  23.511 -37.828  1.00  0.00           N  
ATOM   3936  HE  ARG   249      -0.179  22.711 -37.239  1.00  0.00           H  
ATOM   3937  CZ  ARG   249      -0.574  23.542 -38.971  1.00  0.00           C  
ATOM   3938  NH1 ARG   249      -0.451  24.488 -39.854  1.00  0.00           N  
ATOM   3939 HH11 ARG   249       0.223  25.212 -39.730  1.00  0.00           H  
ATOM   3940 HH12 ARG   249      -1.036  24.411 -40.690  1.00  0.00           H  
ATOM   3941  NH2 ARG   249      -1.417  22.604 -39.243  1.00  0.00           N  
ATOM   3942 HH21 ARG   249      -1.590  21.907 -38.518  1.00  0.00           H  
ATOM   3943 HH22 ARG   249      -1.956  22.692 -40.101  1.00  0.00           H  
ATOM   3944  C   ARG   249      -3.161  26.830 -34.873  1.00  0.00           C  
ATOM   3945  O   ARG   249      -2.843  27.984 -35.149  1.00  0.00           O  
ATOM   3946  N   PHE   250      -4.297  26.522 -34.234  1.00  0.00           N  
ATOM   3947  H   PHE   250      -4.451  25.532 -34.083  1.00  0.00           H  
ATOM   3948  CA  PHE   250      -5.008  27.422 -33.316  1.00  0.00           C  
ATOM   3949  HA  PHE   250      -4.567  28.414 -33.370  1.00  0.00           H  
ATOM   3950  CB  PHE   250      -6.498  27.569 -33.674  1.00  0.00           C  
ATOM   3951  HB2 PHE   250      -7.014  26.644 -33.422  1.00  0.00           H  
ATOM   3952  HB3 PHE   250      -6.886  28.343 -33.021  1.00  0.00           H  
ATOM   3953  CG  PHE   250      -6.913  27.978 -35.078  1.00  0.00           C  
ATOM   3954  CD1 PHE   250      -8.253  27.775 -35.462  1.00  0.00           C  
ATOM   3955  HD1 PHE   250      -8.940  27.303 -34.773  1.00  0.00           H  
ATOM   3956  CE1 PHE   250      -8.710  28.201 -36.721  1.00  0.00           C  
ATOM   3957  HE1 PHE   250      -9.742  28.047 -37.001  1.00  0.00           H  
ATOM   3958  CZ  PHE   250      -7.831  28.854 -37.600  1.00  0.00           C  
ATOM   3959  HZ  PHE   250      -8.181  29.203 -38.560  1.00  0.00           H  
ATOM   3960  CE2 PHE   250      -6.501  29.087 -37.214  1.00  0.00           C  
ATOM   3961  HE2 PHE   250      -5.838  29.640 -37.864  1.00  0.00           H  
ATOM   3962  CD2 PHE   250      -6.045  28.657 -35.957  1.00  0.00           C  
ATOM   3963  HD2 PHE   250      -5.040  28.901 -35.653  1.00  0.00           H  
ATOM   3964  C   PHE   250      -4.831  26.937 -31.860  1.00  0.00           C  
ATOM   3965  O   PHE   250      -4.279  27.670 -31.042  1.00  0.00           O  
ATOM   3966  N   ARG   251      -5.195  25.678 -31.558  1.00  0.00           N  
ATOM   3967  H   ARG   251      -5.629  25.134 -32.299  1.00  0.00           H  
ATOM   3968  CA  ARG   251      -4.801  24.915 -30.350  1.00  0.00           C  
ATOM   3969  HA  ARG   251      -3.849  25.311 -29.997  1.00  0.00           H  
ATOM   3970  CB  ARG   251      -5.848  25.031 -29.215  1.00  0.00           C  
ATOM   3971  HB2 ARG   251      -6.848  24.956 -29.639  1.00  0.00           H  
ATOM   3972  HB3 ARG   251      -5.708  24.192 -28.532  1.00  0.00           H  
ATOM   3973  CG  ARG   251      -5.755  26.326 -28.392  1.00  0.00           C  
ATOM   3974  HG2 ARG   251      -4.723  26.454 -28.065  1.00  0.00           H  
ATOM   3975  HG3 ARG   251      -6.012  27.166 -29.034  1.00  0.00           H  
ATOM   3976  CD  ARG   251      -6.690  26.292 -27.156  1.00  0.00           C  
ATOM   3977  HD2 ARG   251      -7.698  26.040 -27.492  1.00  0.00           H  
ATOM   3978  HD3 ARG   251      -6.360  25.501 -26.482  1.00  0.00           H  
ATOM   3979  NE  ARG   251      -6.747  27.581 -26.422  1.00  0.00           N  
ATOM   3980  HE  ARG   251      -7.633  28.071 -26.368  1.00  0.00           H  
ATOM   3981  CZ  ARG   251      -5.727  28.264 -25.934  1.00  0.00           C  
ATOM   3982  NH1 ARG   251      -4.576  27.707 -25.710  1.00  0.00           N  
ATOM   3983 HH11 ARG   251      -4.422  26.755 -25.947  1.00  0.00           H  
ATOM   3984 HH12 ARG   251      -3.760  28.315 -25.571  1.00  0.00           H  
ATOM   3985  NH2 ARG   251      -5.833  29.529 -25.690  1.00  0.00           N  
ATOM   3986 HH21 ARG   251      -6.681  30.017 -25.964  1.00  0.00           H  
ATOM   3987 HH22 ARG   251      -4.955  30.058 -25.715  1.00  0.00           H  
ATOM   3988  C   ARG   251      -4.572  23.446 -30.740  1.00  0.00           C  
ATOM   3989  O   ARG   251      -5.356  22.895 -31.507  1.00  0.00           O  
ATOM   3990  N   SER   252      -3.546  22.814 -30.148  1.00  0.00           N  
ATOM   3991  H   SER   252      -3.124  23.315 -29.386  1.00  0.00           H  
ATOM   3992  CA  SER   252      -2.656  21.783 -30.757  1.00  0.00           C  
ATOM   3993  HA  SER   252      -2.319  21.144 -29.941  1.00  0.00           H  
ATOM   3994  CB  SER   252      -3.406  20.841 -31.720  1.00  0.00           C  
ATOM   3995  HB2 SER   252      -4.257  20.410 -31.193  1.00  0.00           H  
ATOM   3996  HB3 SER   252      -3.770  21.414 -32.566  1.00  0.00           H  
ATOM   3997  OG  SER   252      -2.623  19.791 -32.237  1.00  0.00           O  
ATOM   3998  HG  SER   252      -2.131  20.153 -33.012  1.00  0.00           H  
ATOM   3999  C   SER   252      -1.359  22.366 -31.362  1.00  0.00           C  
ATOM   4000  O   SER   252      -0.442  21.627 -31.694  1.00  0.00           O  
ATOM   4001  N   SER   253      -1.220  23.697 -31.376  1.00  0.00           N  
ATOM   4002  H   SER   253      -2.044  24.238 -31.167  1.00  0.00           H  
ATOM   4003  CA  SER   253      -0.225  24.437 -32.160  1.00  0.00           C  
ATOM   4004  HA  SER   253      -0.485  24.251 -33.198  1.00  0.00           H  
ATOM   4005  CB  SER   253      -0.402  25.938 -31.911  1.00  0.00           C  
ATOM   4006  HB2 SER   253       0.030  26.194 -30.950  1.00  0.00           H  
ATOM   4007  HB3 SER   253       0.104  26.494 -32.697  1.00  0.00           H  
ATOM   4008  OG  SER   253      -1.777  26.286 -31.895  1.00  0.00           O  
ATOM   4009  HG  SER   253      -1.877  27.220 -31.676  1.00  0.00           H  
ATOM   4010  C   SER   253       1.256  24.013 -32.048  1.00  0.00           C  
ATOM   4011  O   SER   253       1.896  23.960 -33.100  1.00  0.00           O  
ATOM   4012  N   PRO   254       1.825  23.655 -30.876  1.00  0.00           N  
ATOM   4013  CD  PRO   254       2.571  22.404 -30.823  1.00  0.00           C  
ATOM   4014  HD2 PRO   254       3.643  22.603 -30.840  1.00  0.00           H  
ATOM   4015  HD3 PRO   254       2.305  21.759 -31.663  1.00  0.00           H  
ATOM   4016  CG  PRO   254       2.170  21.725 -29.507  1.00  0.00           C  
ATOM   4017  HG2 PRO   254       3.053  21.600 -28.878  1.00  0.00           H  
ATOM   4018  HG3 PRO   254       1.703  20.757 -29.694  1.00  0.00           H  
ATOM   4019  CB  PRO   254       1.174  22.684 -28.837  1.00  0.00           C  
ATOM   4020  HB2 PRO   254       1.317  22.720 -27.756  1.00  0.00           H  
ATOM   4021  HB3 PRO   254       0.156  22.373 -29.065  1.00  0.00           H  
ATOM   4022  CA  PRO   254       1.468  24.031 -29.502  1.00  0.00           C  
ATOM   4023  HA  PRO   254       0.579  24.655 -29.483  1.00  0.00           H  
ATOM   4024  C   PRO   254       2.637  24.729 -28.745  1.00  0.00           C  
ATOM   4025  O   PRO   254       3.790  24.327 -28.907  1.00  0.00           O  
ATOM   4026  N   PRO   255       2.386  25.689 -27.826  1.00  0.00           N  
ATOM   4027  CD  PRO   255       3.397  26.152 -26.885  1.00  0.00           C  
ATOM   4028  HD2 PRO   255       3.873  27.053 -27.276  1.00  0.00           H  
ATOM   4029  HD3 PRO   255       4.149  25.389 -26.682  1.00  0.00           H  
ATOM   4030  CG  PRO   255       2.629  26.478 -25.611  1.00  0.00           C  
ATOM   4031  HG2 PRO   255       3.167  27.189 -24.982  1.00  0.00           H  
ATOM   4032  HG3 PRO   255       2.412  25.559 -25.064  1.00  0.00           H  
ATOM   4033  CB  PRO   255       1.338  27.071 -26.168  1.00  0.00           C  
ATOM   4034  HB2 PRO   255       1.493  28.135 -26.352  1.00  0.00           H  
ATOM   4035  HB3 PRO   255       0.505  26.931 -25.478  1.00  0.00           H  
ATOM   4036  CA  PRO   255       1.108  26.327 -27.495  1.00  0.00           C  
ATOM   4037  HA  PRO   255       0.350  25.559 -27.339  1.00  0.00           H  
ATOM   4038  C   PRO   255       0.623  27.314 -28.565  1.00  0.00           C  
ATOM   4039  O   PRO   255       1.343  27.660 -29.496  1.00  0.00           O  
ATOM   4040  N   ASP   256      -0.598  27.811 -28.400  1.00  0.00           N  
ATOM   4041  H   ASP   256      -1.071  27.617 -27.520  1.00  0.00           H  
ATOM   4042  CA  ASP   256      -1.197  28.886 -29.199  1.00  0.00           C  
ATOM   4043  HA  ASP   256      -1.363  28.527 -30.212  1.00  0.00           H  
ATOM   4044  CB  ASP   256      -2.560  29.302 -28.603  1.00  0.00           C  
ATOM   4045  HB2 ASP   256      -2.890  30.225 -29.079  1.00  0.00           H  
ATOM   4046  HB3 ASP   256      -3.281  28.527 -28.857  1.00  0.00           H  
ATOM   4047  CG  ASP   256      -2.624  29.472 -27.077  1.00  0.00           C  
ATOM   4048  OD1 ASP   256      -3.399  30.324 -26.602  1.00  0.00           O  
ATOM   4049  OD2 ASP   256      -2.073  28.624 -26.338  1.00  0.00           O  
ATOM   4050  C   ASP   256      -0.291  30.122 -29.298  1.00  0.00           C  
ATOM   4051  O   ASP   256      -0.006  30.592 -30.401  1.00  0.00           O  
ATOM   4052  N   SER   257       0.207  30.599 -28.155  1.00  0.00           N  
ATOM   4053  H   SER   257      -0.021  30.112 -27.298  1.00  0.00           H  
ATOM   4054  CA  SER   257       0.995  31.829 -28.029  1.00  0.00           C  
ATOM   4055  HA  SER   257       0.358  32.678 -28.274  1.00  0.00           H  
ATOM   4056  CB  SER   257       1.437  31.975 -26.567  1.00  0.00           C  
ATOM   4057  HB2 SER   257       2.058  32.862 -26.458  1.00  0.00           H  
ATOM   4058  HB3 SER   257       0.554  32.095 -25.938  1.00  0.00           H  
ATOM   4059  OG  SER   257       2.160  30.832 -26.135  1.00  0.00           O  
ATOM   4060  HG  SER   257       2.587  31.053 -25.299  1.00  0.00           H  
ATOM   4061  C   SER   257       2.200  31.870 -28.976  1.00  0.00           C  
ATOM   4062  O   SER   257       2.379  32.840 -29.709  1.00  0.00           O  
ATOM   4063  N   GLU   258       2.991  30.798 -29.036  1.00  0.00           N  
ATOM   4064  H   GLU   258       2.806  30.061 -28.370  1.00  0.00           H  
ATOM   4065  CA  GLU   258       4.218  30.753 -29.841  1.00  0.00           C  
ATOM   4066  HA  GLU   258       4.453  31.765 -30.155  1.00  0.00           H  
ATOM   4067  CB  GLU   258       5.406  30.276 -28.984  1.00  0.00           C  
ATOM   4068  HB2 GLU   258       5.230  29.235 -28.711  1.00  0.00           H  
ATOM   4069  HB3 GLU   258       6.314  30.309 -29.588  1.00  0.00           H  
ATOM   4070  CG  GLU   258       5.667  31.065 -27.685  1.00  0.00           C  
ATOM   4071  HG2 GLU   258       4.777  31.033 -27.056  1.00  0.00           H  
ATOM   4072  HG3 GLU   258       6.455  30.539 -27.141  1.00  0.00           H  
ATOM   4073  CD  GLU   258       6.093  32.532 -27.880  1.00  0.00           C  
ATOM   4074  OE1 GLU   258       7.046  32.977 -27.207  1.00  0.00           O  
ATOM   4075  OE2 GLU   258       5.479  33.280 -28.678  1.00  0.00           O  
ATOM   4076  C   GLU   258       4.088  29.966 -31.158  1.00  0.00           C  
ATOM   4077  O   GLU   258       5.056  29.919 -31.923  1.00  0.00           O  
ATOM   4078  N   TYR   259       2.925  29.377 -31.471  1.00  0.00           N  
ATOM   4079  H   TYR   259       2.177  29.412 -30.784  1.00  0.00           H  
ATOM   4080  CA  TYR   259       2.736  28.521 -32.658  1.00  0.00           C  
ATOM   4081  HA  TYR   259       3.526  28.750 -33.371  1.00  0.00           H  
ATOM   4082  CB  TYR   259       2.927  27.032 -32.309  1.00  0.00           C  
ATOM   4083  HB2 TYR   259       2.174  26.733 -31.591  1.00  0.00           H  
ATOM   4084  HB3 TYR   259       2.748  26.450 -33.213  1.00  0.00           H  
ATOM   4085  CG  TYR   259       4.283  26.617 -31.759  1.00  0.00           C  
ATOM   4086  CD1 TYR   259       4.628  26.901 -30.424  1.00  0.00           C  
ATOM   4087  HD1 TYR   259       3.924  27.420 -29.788  1.00  0.00           H  
ATOM   4088  CE1 TYR   259       5.861  26.475 -29.897  1.00  0.00           C  
ATOM   4089  HE1 TYR   259       6.112  26.690 -28.869  1.00  0.00           H  
ATOM   4090  CZ  TYR   259       6.741  25.725 -30.703  1.00  0.00           C  
ATOM   4091  OH  TYR   259       7.968  25.390 -30.229  1.00  0.00           O  
ATOM   4092  HH  TYR   259       7.906  25.082 -29.318  1.00  0.00           H  
ATOM   4093  CE2 TYR   259       6.399  25.431 -32.039  1.00  0.00           C  
ATOM   4094  HE2 TYR   259       7.074  24.848 -32.648  1.00  0.00           H  
ATOM   4095  CD2 TYR   259       5.170  25.875 -32.564  1.00  0.00           C  
ATOM   4096  HD2 TYR   259       4.887  25.615 -33.575  1.00  0.00           H  
ATOM   4097  C   TYR   259       1.436  28.769 -33.458  1.00  0.00           C  
ATOM   4098  O   TYR   259       1.204  28.072 -34.447  1.00  0.00           O  
ATOM   4099  N   ILE   260       0.608  29.778 -33.142  1.00  0.00           N  
ATOM   4100  H   ILE   260       0.733  30.282 -32.269  1.00  0.00           H  
ATOM   4101  CA  ILE   260      -0.346  30.316 -34.137  1.00  0.00           C  
ATOM   4102  HA  ILE   260      -0.904  29.482 -34.564  1.00  0.00           H  
ATOM   4103  CB  ILE   260      -1.389  31.274 -33.513  1.00  0.00           C  
ATOM   4104  HB  ILE   260      -0.872  31.986 -32.870  1.00  0.00           H  
ATOM   4105  CG2 ILE   260      -2.168  32.047 -34.602  1.00  0.00           C  
ATOM   4106 HG21 ILE   260      -2.672  31.350 -35.271  1.00  0.00           H  
ATOM   4107 HG22 ILE   260      -2.910  32.701 -34.146  1.00  0.00           H  
ATOM   4108 HG23 ILE   260      -1.499  32.684 -35.180  1.00  0.00           H  
ATOM   4109  CG1 ILE   260      -2.397  30.463 -32.669  1.00  0.00           C  
ATOM   4110 HG12 ILE   260      -3.050  29.911 -33.339  1.00  0.00           H  
ATOM   4111 HG13 ILE   260      -1.862  29.736 -32.062  1.00  0.00           H  
ATOM   4112  CD1 ILE   260      -3.264  31.309 -31.729  1.00  0.00           C  
ATOM   4113 HD11 ILE   260      -3.891  31.999 -32.291  1.00  0.00           H  
ATOM   4114 HD12 ILE   260      -3.917  30.650 -31.157  1.00  0.00           H  
ATOM   4115 HD13 ILE   260      -2.630  31.870 -31.042  1.00  0.00           H  
ATOM   4116  C   ILE   260       0.472  30.949 -35.274  1.00  0.00           C  
ATOM   4117  O   ILE   260       1.033  32.037 -35.144  1.00  0.00           O  
ATOM   4118  N   THR   261       0.614  30.204 -36.374  1.00  0.00           N  
ATOM   4119  H   THR   261       0.167  29.299 -36.336  1.00  0.00           H  
ATOM   4120  CA  THR   261       1.716  30.343 -37.346  1.00  0.00           C  
ATOM   4121  HA  THR   261       1.654  29.480 -38.009  1.00  0.00           H  
ATOM   4122  CB  THR   261       1.566  31.573 -38.256  1.00  0.00           C  
ATOM   4123  HB  THR   261       1.567  32.487 -37.662  1.00  0.00           H  
ATOM   4124  CG2 THR   261       2.661  31.665 -39.318  1.00  0.00           C  
ATOM   4125 HG21 THR   261       2.695  30.743 -39.899  1.00  0.00           H  
ATOM   4126 HG22 THR   261       2.447  32.500 -39.986  1.00  0.00           H  
ATOM   4127 HG23 THR   261       3.631  31.836 -38.852  1.00  0.00           H  
ATOM   4128  OG1 THR   261       0.348  31.473 -38.955  1.00  0.00           O  
ATOM   4129  HG1 THR   261      -0.355  31.714 -38.340  1.00  0.00           H  
ATOM   4130  C   THR   261       3.087  30.215 -36.665  1.00  0.00           C  
ATOM   4131  O   THR   261       3.627  29.112 -36.630  1.00  0.00           O  
ATOM   4132  N   ARG   262       3.631  31.296 -36.081  1.00  0.00           N  
ATOM   4133  H   ARG   262       3.092  32.154 -36.116  1.00  0.00           H  
ATOM   4134  CA  ARG   262       4.678  31.242 -35.045  1.00  0.00           C  
ATOM   4135  HA  ARG   262       4.344  30.508 -34.314  1.00  0.00           H  
ATOM   4136  CB  ARG   262       6.045  30.786 -35.614  1.00  0.00           C  
ATOM   4137  HB2 ARG   262       5.917  30.203 -36.526  1.00  0.00           H  
ATOM   4138  HB3 ARG   262       6.659  31.656 -35.853  1.00  0.00           H  
ATOM   4139  CG  ARG   262       6.747  29.902 -34.570  1.00  0.00           C  
ATOM   4140  HG2 ARG   262       6.777  30.446 -33.634  1.00  0.00           H  
ATOM   4141  HG3 ARG   262       6.162  28.988 -34.445  1.00  0.00           H  
ATOM   4142  CD  ARG   262       8.191  29.531 -34.913  1.00  0.00           C  
ATOM   4143  HD2 ARG   262       8.192  29.049 -35.892  1.00  0.00           H  
ATOM   4144  HD3 ARG   262       8.770  30.454 -34.999  1.00  0.00           H  
ATOM   4145  NE  ARG   262       8.879  28.630 -33.946  1.00  0.00           N  
ATOM   4146  HE  ARG   262       9.783  28.321 -34.257  1.00  0.00           H  
ATOM   4147  CZ  ARG   262       8.528  28.123 -32.766  1.00  0.00           C  
ATOM   4148  NH1 ARG   262       7.450  28.412 -32.097  1.00  0.00           N  
ATOM   4149 HH11 ARG   262       6.758  29.067 -32.434  1.00  0.00           H  
ATOM   4150 HH12 ARG   262       7.222  27.910 -31.258  1.00  0.00           H  
ATOM   4151  NH2 ARG   262       9.307  27.242 -32.205  1.00  0.00           N  
ATOM   4152 HH21 ARG   262      10.187  26.989 -32.610  1.00  0.00           H  
ATOM   4153 HH22 ARG   262       8.996  26.769 -31.365  1.00  0.00           H  
ATOM   4154  C   ARG   262       4.821  32.579 -34.304  1.00  0.00           C  
ATOM   4155  O   ARG   262       4.607  33.640 -34.885  1.00  0.00           O  
ATOM   4156  N   ILE   263       5.248  32.504 -33.042  1.00  0.00           N  
ATOM   4157  H   ILE   263       5.362  31.574 -32.660  1.00  0.00           H  
ATOM   4158  CA  ILE   263       5.652  33.622 -32.170  1.00  0.00           C  
ATOM   4159  HA  ILE   263       5.763  33.202 -31.171  1.00  0.00           H  
ATOM   4160  CB  ILE   263       7.054  34.177 -32.561  1.00  0.00           C  
ATOM   4161  HB  ILE   263       6.925  34.842 -33.417  1.00  0.00           H  
ATOM   4162  CG2 ILE   263       7.682  34.993 -31.417  1.00  0.00           C  
ATOM   4163 HG21 ILE   263       7.768  34.366 -30.531  1.00  0.00           H  
ATOM   4164 HG22 ILE   263       8.678  35.331 -31.704  1.00  0.00           H  
ATOM   4165 HG23 ILE   263       7.086  35.869 -31.183  1.00  0.00           H  
ATOM   4166  CG1 ILE   263       8.087  33.101 -32.982  1.00  0.00           C  
ATOM   4167 HG12 ILE   263       7.740  32.609 -33.888  1.00  0.00           H  
ATOM   4168 HG13 ILE   263       9.021  33.599 -33.250  1.00  0.00           H  
ATOM   4169  CD1 ILE   263       8.411  32.030 -31.926  1.00  0.00           C  
ATOM   4170 HD11 ILE   263       7.501  31.538 -31.583  1.00  0.00           H  
ATOM   4171 HD12 ILE   263       9.074  31.284 -32.363  1.00  0.00           H  
ATOM   4172 HD13 ILE   263       8.920  32.478 -31.072  1.00  0.00           H  
ATOM   4173  C   ILE   263       4.544  34.688 -32.035  1.00  0.00           C  
ATOM   4174  O   ILE   263       4.817  35.888 -32.005  1.00  0.00           O  
ATOM   4175  N   VAL   264       3.269  34.274 -32.004  1.00  0.00           N  
ATOM   4176  H   VAL   264       3.085  33.288 -31.888  1.00  0.00           H  
ATOM   4177  CA  VAL   264       2.108  35.186 -32.016  1.00  0.00           C  
ATOM   4178  HA  VAL   264       2.194  35.775 -32.922  1.00  0.00           H  
ATOM   4179  CB  VAL   264       0.765  34.416 -32.104  1.00  0.00           C  
ATOM   4180  HB  VAL   264       0.973  33.351 -32.212  1.00  0.00           H  
ATOM   4181  CG1 VAL   264      -0.200  34.594 -30.923  1.00  0.00           C  
ATOM   4182 HG11 VAL   264      -0.531  35.631 -30.846  1.00  0.00           H  
ATOM   4183 HG12 VAL   264      -1.073  33.956 -31.064  1.00  0.00           H  
ATOM   4184 HG13 VAL   264       0.282  34.300 -29.993  1.00  0.00           H  
ATOM   4185  CG2 VAL   264       0.018  34.879 -33.362  1.00  0.00           C  
ATOM   4186 HG21 VAL   264       0.608  34.640 -34.247  1.00  0.00           H  
ATOM   4187 HG22 VAL   264      -0.940  34.367 -33.433  1.00  0.00           H  
ATOM   4188 HG23 VAL   264      -0.161  35.954 -33.318  1.00  0.00           H  
ATOM   4189  C   VAL   264       2.157  36.196 -30.870  1.00  0.00           C  
ATOM   4190  O   VAL   264       1.829  37.358 -31.100  1.00  0.00           O  
ATOM   4191  N   SER   265       2.701  35.812 -29.711  1.00  0.00           N  
ATOM   4192  H   SER   265       2.893  34.819 -29.593  1.00  0.00           H  
ATOM   4193  CA  SER   265       2.931  36.664 -28.531  1.00  0.00           C  
ATOM   4194  HA  SER   265       1.977  36.853 -28.039  1.00  0.00           H  
ATOM   4195  CB  SER   265       3.857  35.937 -27.542  1.00  0.00           C  
ATOM   4196  HB2 SER   265       4.890  36.022 -27.878  1.00  0.00           H  
ATOM   4197  HB3 SER   265       3.774  36.405 -26.560  1.00  0.00           H  
ATOM   4198  OG  SER   265       3.546  34.564 -27.439  1.00  0.00           O  
ATOM   4199  HG  SER   265       4.249  34.063 -27.920  1.00  0.00           H  
ATOM   4200  C   SER   265       3.585  38.015 -28.853  1.00  0.00           C  
ATOM   4201  O   SER   265       3.291  39.021 -28.211  1.00  0.00           O  
ATOM   4202  N   ARG   266       4.470  38.048 -29.861  1.00  0.00           N  
ATOM   4203  H   ARG   266       4.623  37.172 -30.348  1.00  0.00           H  
ATOM   4204  CA  ARG   266       5.231  39.242 -30.287  1.00  0.00           C  
ATOM   4205  HA  ARG   266       4.918  40.102 -29.691  1.00  0.00           H  
ATOM   4206  CB  ARG   266       6.731  39.008 -30.024  1.00  0.00           C  
ATOM   4207  HB2 ARG   266       7.065  38.173 -30.642  1.00  0.00           H  
ATOM   4208  HB3 ARG   266       7.294  39.895 -30.321  1.00  0.00           H  
ATOM   4209  CG  ARG   266       7.038  38.700 -28.542  1.00  0.00           C  
ATOM   4210  HG2 ARG   266       6.872  39.591 -27.936  1.00  0.00           H  
ATOM   4211  HG3 ARG   266       6.366  37.925 -28.182  1.00  0.00           H  
ATOM   4212  CD  ARG   266       8.481  38.212 -28.352  1.00  0.00           C  
ATOM   4213  HD2 ARG   266       8.820  37.719 -29.264  1.00  0.00           H  
ATOM   4214  HD3 ARG   266       9.122  39.076 -28.175  1.00  0.00           H  
ATOM   4215  NE  ARG   266       8.614  37.260 -27.233  1.00  0.00           N  
ATOM   4216  HE  ARG   266       9.088  37.565 -26.387  1.00  0.00           H  
ATOM   4217  CZ  ARG   266       8.198  36.008 -27.195  1.00  0.00           C  
ATOM   4218  NH1 ARG   266       7.574  35.461 -28.189  1.00  0.00           N  
ATOM   4219 HH11 ARG   266       7.546  35.911 -29.074  1.00  0.00           H  
ATOM   4220 HH12 ARG   266       7.245  34.498 -28.056  1.00  0.00           H  
ATOM   4221  NH2 ARG   266       8.371  35.261 -26.153  1.00  0.00           N  
ATOM   4222 HH21 ARG   266       8.902  35.615 -25.366  1.00  0.00           H  
ATOM   4223 HH22 ARG   266       8.055  34.293 -26.212  1.00  0.00           H  
ATOM   4224  C   ARG   266       4.946  39.608 -31.748  1.00  0.00           C  
ATOM   4225  O   ARG   266       4.920  40.785 -32.109  1.00  0.00           O  
ATOM   4226  N   CYS   267       4.645  38.615 -32.586  1.00  0.00           N  
ATOM   4227  H   CYS   267       4.689  37.668 -32.231  1.00  0.00           H  
ATOM   4228  CA  CYS   267       4.222  38.797 -33.972  1.00  0.00           C  
ATOM   4229  HA  CYS   267       4.997  39.358 -34.489  1.00  0.00           H  
ATOM   4230  CB  CYS   267       4.140  37.419 -34.641  1.00  0.00           C  
ATOM   4231  HB2 CYS   267       5.068  36.869 -34.468  1.00  0.00           H  
ATOM   4232  HB3 CYS   267       3.318  36.848 -34.218  1.00  0.00           H  
ATOM   4233  SG  CYS   267       3.886  37.592 -36.426  1.00  0.00           S  
ATOM   4234  HG  CYS   267       3.922  36.281 -36.704  1.00  0.00           H  
ATOM   4235  C   CYS   267       2.907  39.600 -34.077  1.00  0.00           C  
ATOM   4236  O   CYS   267       2.761  40.393 -35.006  1.00  0.00           O  
ATOM   4237  N   LEU   268       2.007  39.489 -33.090  1.00  0.00           N  
ATOM   4238  H   LEU   268       2.170  38.783 -32.377  1.00  0.00           H  
ATOM   4239  CA  LEU   268       0.800  40.311 -32.925  1.00  0.00           C  
ATOM   4240  HA  LEU   268       0.105  40.090 -33.738  1.00  0.00           H  
ATOM   4241  CB  LEU   268       0.151  39.884 -31.588  1.00  0.00           C  
ATOM   4242  HB2 LEU   268      -0.222  38.865 -31.703  1.00  0.00           H  
ATOM   4243  HB3 LEU   268       0.929  39.861 -30.821  1.00  0.00           H  
ATOM   4244  CG  LEU   268      -0.992  40.754 -31.039  1.00  0.00           C  
ATOM   4245  HG  LEU   268      -0.636  41.767 -30.858  1.00  0.00           H  
ATOM   4246  CD1 LEU   268      -2.169  40.805 -32.003  1.00  0.00           C  
ATOM   4247 HD11 LEU   268      -2.452  39.795 -32.296  1.00  0.00           H  
ATOM   4248 HD12 LEU   268      -3.015  41.283 -31.511  1.00  0.00           H  
ATOM   4249 HD13 LEU   268      -1.897  41.386 -32.883  1.00  0.00           H  
ATOM   4250  CD2 LEU   268      -1.483  40.176 -29.713  1.00  0.00           C  
ATOM   4251 HD21 LEU   268      -0.657  40.121 -29.003  1.00  0.00           H  
ATOM   4252 HD22 LEU   268      -2.257  40.818 -29.292  1.00  0.00           H  
ATOM   4253 HD23 LEU   268      -1.889  39.174 -29.863  1.00  0.00           H  
ATOM   4254  C   LEU   268       1.110  41.818 -32.982  1.00  0.00           C  
ATOM   4255  O   LEU   268       0.700  42.512 -33.916  1.00  0.00           O  
ATOM   4256  N   ILE   269       1.884  42.311 -32.009  1.00  0.00           N  
ATOM   4257  H   ILE   269       2.205  41.678 -31.291  1.00  0.00           H  
ATOM   4258  CA  ILE   269       2.246  43.733 -31.894  1.00  0.00           C  
ATOM   4259  HA  ILE   269       1.335  44.319 -32.024  1.00  0.00           H  
ATOM   4260  CB  ILE   269       2.798  44.051 -30.484  1.00  0.00           C  
ATOM   4261  HB  ILE   269       3.035  45.116 -30.467  1.00  0.00           H  
ATOM   4262  CG2 ILE   269       1.698  43.808 -29.434  1.00  0.00           C  
ATOM   4263 HG21 ILE   269       1.509  42.740 -29.311  1.00  0.00           H  
ATOM   4264 HG22 ILE   269       1.999  44.222 -28.472  1.00  0.00           H  
ATOM   4265 HG23 ILE   269       0.774  44.302 -29.737  1.00  0.00           H  
ATOM   4266  CG1 ILE   269       4.091  43.274 -30.145  1.00  0.00           C  
ATOM   4267 HG12 ILE   269       3.869  42.209 -30.085  1.00  0.00           H  
ATOM   4268 HG13 ILE   269       4.823  43.428 -30.937  1.00  0.00           H  
ATOM   4269  CD1 ILE   269       4.752  43.702 -28.830  1.00  0.00           C  
ATOM   4270 HD11 ILE   269       4.117  43.445 -27.982  1.00  0.00           H  
ATOM   4271 HD12 ILE   269       5.703  43.180 -28.719  1.00  0.00           H  
ATOM   4272 HD13 ILE   269       4.937  44.777 -28.837  1.00  0.00           H  
ATOM   4273  C   ILE   269       3.197  44.187 -33.011  1.00  0.00           C  
ATOM   4274  O   ILE   269       3.130  45.333 -33.449  1.00  0.00           O  
ATOM   4275  N   ASN   270       4.026  43.284 -33.546  1.00  0.00           N  
ATOM   4276  H   ASN   270       4.095  42.373 -33.103  1.00  0.00           H  
ATOM   4277  CA  ASN   270       4.843  43.551 -34.728  1.00  0.00           C  
ATOM   4278  HA  ASN   270       5.478  44.416 -34.533  1.00  0.00           H  
ATOM   4279  CB  ASN   270       5.732  42.321 -34.985  1.00  0.00           C  
ATOM   4280  HB2 ASN   270       6.499  42.252 -34.212  1.00  0.00           H  
ATOM   4281  HB3 ASN   270       5.123  41.427 -34.934  1.00  0.00           H  
ATOM   4282  CG  ASN   270       6.407  42.356 -36.344  1.00  0.00           C  
ATOM   4283  OD1 ASN   270       7.285  43.164 -36.600  1.00  0.00           O  
ATOM   4284  ND2 ASN   270       5.972  41.560 -37.294  1.00  0.00           N  
ATOM   4285 HD21 ASN   270       5.154  40.976 -37.166  1.00  0.00           H  
ATOM   4286 HD22 ASN   270       6.478  41.546 -38.159  1.00  0.00           H  
ATOM   4287  C   ASN   270       3.996  43.866 -35.975  1.00  0.00           C  
ATOM   4288  O   ASN   270       4.364  44.751 -36.755  1.00  0.00           O  
ATOM   4289  N   SER   271       2.927  43.098 -36.207  1.00  0.00           N  
ATOM   4290  H   SER   271       2.677  42.400 -35.512  1.00  0.00           H  
ATOM   4291  CA  SER   271       2.322  42.972 -37.540  1.00  0.00           C  
ATOM   4292  HA  SER   271       3.066  43.249 -38.286  1.00  0.00           H  
ATOM   4293  CB  SER   271       1.944  41.518 -37.833  1.00  0.00           C  
ATOM   4294  HB2 SER   271       1.129  41.204 -37.176  1.00  0.00           H  
ATOM   4295  HB3 SER   271       1.617  41.430 -38.870  1.00  0.00           H  
ATOM   4296  OG  SER   271       3.069  40.687 -37.624  1.00  0.00           O  
ATOM   4297  HG  SER   271       2.964  40.331 -36.719  1.00  0.00           H  
ATOM   4298  C   SER   271       1.111  43.868 -37.775  1.00  0.00           C  
ATOM   4299  O   SER   271       0.891  44.258 -38.921  1.00  0.00           O  
ATOM   4300  N   GLN   272       0.343  44.238 -36.741  1.00  0.00           N  
ATOM   4301  H   GLN   272       0.546  43.867 -35.818  1.00  0.00           H  
ATOM   4302  CA  GLN   272      -0.915  44.967 -36.954  1.00  0.00           C  
ATOM   4303  HA  GLN   272      -1.529  44.340 -37.601  1.00  0.00           H  
ATOM   4304  CB  GLN   272      -1.676  45.153 -35.629  1.00  0.00           C  
ATOM   4305  HB2 GLN   272      -1.877  44.172 -35.195  1.00  0.00           H  
ATOM   4306  HB3 GLN   272      -1.046  45.709 -34.933  1.00  0.00           H  
ATOM   4307  CG  GLN   272      -3.011  45.911 -35.791  1.00  0.00           C  
ATOM   4308  HG2 GLN   272      -3.448  46.053 -34.802  1.00  0.00           H  
ATOM   4309  HG3 GLN   272      -2.836  46.901 -36.210  1.00  0.00           H  
ATOM   4310  CD  GLN   272      -4.024  45.165 -36.657  1.00  0.00           C  
ATOM   4311  OE1 GLN   272      -4.888  44.467 -36.161  1.00  0.00           O  
ATOM   4312  NE2 GLN   272      -3.949  45.255 -37.969  1.00  0.00           N  
ATOM   4313 HE21 GLN   272      -3.224  45.803 -38.411  1.00  0.00           H  
ATOM   4314 HE22 GLN   272      -4.559  44.626 -38.496  1.00  0.00           H  
ATOM   4315  C   GLN   272      -0.715  46.304 -37.689  1.00  0.00           C  
ATOM   4316  O   GLN   272      -1.375  46.538 -38.700  1.00  0.00           O  
ATOM   4317  N   GLU   273       0.217  47.153 -37.242  1.00  0.00           N  
ATOM   4318  H   GLU   273       0.706  46.925 -36.388  1.00  0.00           H  
ATOM   4319  CA  GLU   273       0.554  48.416 -37.926  1.00  0.00           C  
ATOM   4320  HA  GLU   273      -0.359  48.989 -38.080  1.00  0.00           H  
ATOM   4321  CB  GLU   273       1.483  49.251 -37.023  1.00  0.00           C  
ATOM   4322  HB2 GLU   273       0.907  49.590 -36.161  1.00  0.00           H  
ATOM   4323  HB3 GLU   273       2.272  48.596 -36.649  1.00  0.00           H  
ATOM   4324  CG  GLU   273       2.173  50.471 -37.667  1.00  0.00           C  
ATOM   4325  HG2 GLU   273       2.750  50.976 -36.890  1.00  0.00           H  
ATOM   4326  HG3 GLU   273       2.891  50.104 -38.405  1.00  0.00           H  
ATOM   4327  CD  GLU   273       1.251  51.503 -38.345  1.00  0.00           C  
ATOM   4328  OE1 GLU   273       0.013  51.405 -38.229  1.00  0.00           O  
ATOM   4329  OE2 GLU   273       1.798  52.402 -39.027  1.00  0.00           O  
ATOM   4330  C   GLU   273       1.174  48.168 -39.312  1.00  0.00           C  
ATOM   4331  O   GLU   273       0.885  48.878 -40.276  1.00  0.00           O  
ATOM   4332  N   LYS   274       1.978  47.110 -39.469  1.00  0.00           N  
ATOM   4333  H   LYS   274       2.124  46.499 -38.677  1.00  0.00           H  
ATOM   4334  CA  LYS   274       2.556  46.748 -40.774  1.00  0.00           C  
ATOM   4335  HA  LYS   274       3.023  47.640 -41.197  1.00  0.00           H  
ATOM   4336  CB  LYS   274       3.650  45.680 -40.606  1.00  0.00           C  
ATOM   4337  HB2 LYS   274       3.239  44.793 -40.121  1.00  0.00           H  
ATOM   4338  HB3 LYS   274       4.017  45.397 -41.594  1.00  0.00           H  
ATOM   4339  CG  LYS   274       4.822  46.236 -39.778  1.00  0.00           C  
ATOM   4340  HG2 LYS   274       5.161  47.169 -40.233  1.00  0.00           H  
ATOM   4341  HG3 LYS   274       4.477  46.457 -38.768  1.00  0.00           H  
ATOM   4342  CD  LYS   274       6.013  45.271 -39.707  1.00  0.00           C  
ATOM   4343  HD2 LYS   274       5.703  44.315 -39.280  1.00  0.00           H  
ATOM   4344  HD3 LYS   274       6.383  45.097 -40.719  1.00  0.00           H  
ATOM   4345  CE  LYS   274       7.143  45.889 -38.869  1.00  0.00           C  
ATOM   4346  HE2 LYS   274       8.083  45.386 -39.113  1.00  0.00           H  
ATOM   4347  HE3 LYS   274       7.242  46.943 -39.146  1.00  0.00           H  
ATOM   4348  NZ  LYS   274       6.882  45.760 -37.416  1.00  0.00           N  
ATOM   4349  HZ1 LYS   274       7.117  44.815 -37.111  1.00  0.00           H  
ATOM   4350  HZ2 LYS   274       7.431  46.404 -36.866  1.00  0.00           H  
ATOM   4351  HZ3 LYS   274       5.892  45.863 -37.205  1.00  0.00           H  
ATOM   4352  C   LYS   274       1.476  46.344 -41.787  1.00  0.00           C  
ATOM   4353  O   LYS   274       1.642  46.629 -42.973  1.00  0.00           O  
ATOM   4354  N   LEU   275       0.352  45.779 -41.335  1.00  0.00           N  
ATOM   4355  H   LEU   275       0.317  45.516 -40.356  1.00  0.00           H  
ATOM   4356  CA  LEU   275      -0.842  45.551 -42.158  1.00  0.00           C  
ATOM   4357  HA  LEU   275      -0.503  45.262 -43.153  1.00  0.00           H  
ATOM   4358  CB  LEU   275      -1.641  44.366 -41.582  1.00  0.00           C  
ATOM   4359  HB2 LEU   275      -0.921  43.600 -41.288  1.00  0.00           H  
ATOM   4360  HB3 LEU   275      -2.184  44.670 -40.686  1.00  0.00           H  
ATOM   4361  CG  LEU   275      -2.610  43.755 -42.619  1.00  0.00           C  
ATOM   4362  HG  LEU   275      -2.214  43.900 -43.624  1.00  0.00           H  
ATOM   4363  CD1 LEU   275      -2.738  42.249 -42.391  1.00  0.00           C  
ATOM   4364 HD11 LEU   275      -3.169  42.059 -41.410  1.00  0.00           H  
ATOM   4365 HD12 LEU   275      -3.368  41.807 -43.162  1.00  0.00           H  
ATOM   4366 HD13 LEU   275      -1.754  41.782 -42.452  1.00  0.00           H  
ATOM   4367  CD2 LEU   275      -4.026  44.337 -42.556  1.00  0.00           C  
ATOM   4368 HD21 LEU   275      -4.008  45.408 -42.731  1.00  0.00           H  
ATOM   4369 HD22 LEU   275      -4.630  43.883 -43.337  1.00  0.00           H  
ATOM   4370 HD23 LEU   275      -4.459  44.159 -41.572  1.00  0.00           H  
ATOM   4371  C   LEU   275      -1.702  46.814 -42.343  1.00  0.00           C  
ATOM   4372  O   LEU   275      -2.279  46.988 -43.408  1.00  0.00           O  
ATOM   4373  N   ILE   276      -1.758  47.732 -41.373  1.00  0.00           N  
ATOM   4374  H   ILE   276      -1.311  47.532 -40.486  1.00  0.00           H  
ATOM   4375  CA  ILE   276      -2.415  49.042 -41.560  1.00  0.00           C  
ATOM   4376  HA  ILE   276      -3.440  48.870 -41.894  1.00  0.00           H  
ATOM   4377  CB  ILE   276      -2.483  49.812 -40.218  1.00  0.00           C  
ATOM   4378  HB  ILE   276      -1.500  49.789 -39.757  1.00  0.00           H  
ATOM   4379  CG2 ILE   276      -2.867  51.288 -40.414  1.00  0.00           C  
ATOM   4380 HG21 ILE   276      -3.808  51.367 -40.958  1.00  0.00           H  
ATOM   4381 HG22 ILE   276      -2.952  51.790 -39.452  1.00  0.00           H  
ATOM   4382 HG23 ILE   276      -2.080  51.795 -40.962  1.00  0.00           H  
ATOM   4383  CG1 ILE   276      -3.495  49.113 -39.282  1.00  0.00           C  
ATOM   4384 HG12 ILE   276      -4.493  49.241 -39.692  1.00  0.00           H  
ATOM   4385 HG13 ILE   276      -3.297  48.045 -39.261  1.00  0.00           H  
ATOM   4386  CD1 ILE   276      -3.481  49.609 -37.830  1.00  0.00           C  
ATOM   4387 HD11 ILE   276      -3.854  50.629 -37.770  1.00  0.00           H  
ATOM   4388 HD12 ILE   276      -4.124  48.971 -37.224  1.00  0.00           H  
ATOM   4389 HD13 ILE   276      -2.468  49.568 -37.430  1.00  0.00           H  
ATOM   4390  C   ILE   276      -1.727  49.832 -42.688  1.00  0.00           C  
ATOM   4391  O   ILE   276      -2.408  50.382 -43.553  1.00  0.00           O  
ATOM   4392  N   ASN   277      -0.392  49.801 -42.760  1.00  0.00           N  
ATOM   4393  H   ASN   277       0.105  49.371 -41.988  1.00  0.00           H  
ATOM   4394  CA  ASN   277       0.360  50.247 -43.940  1.00  0.00           C  
ATOM   4395  HA  ASN   277       0.074  51.273 -44.181  1.00  0.00           H  
ATOM   4396  CB  ASN   277       1.873  50.212 -43.648  1.00  0.00           C  
ATOM   4397  HB2 ASN   277       2.162  49.240 -43.252  1.00  0.00           H  
ATOM   4398  HB3 ASN   277       2.415  50.370 -44.581  1.00  0.00           H  
ATOM   4399  CG  ASN   277       2.317  51.295 -42.687  1.00  0.00           C  
ATOM   4400  OD1 ASN   277       2.707  52.376 -43.089  1.00  0.00           O  
ATOM   4401  ND2 ASN   277       2.246  51.045 -41.403  1.00  0.00           N  
ATOM   4402 HD21 ASN   277       1.814  50.199 -41.063  1.00  0.00           H  
ATOM   4403 HD22 ASN   277       2.397  51.799 -40.734  1.00  0.00           H  
ATOM   4404  C   ASN   277       0.018  49.392 -45.175  1.00  0.00           C  
ATOM   4405  O   ASN   277      -0.442  49.909 -46.192  1.00  0.00           O  
ATOM   4406  N   SER   278       0.203  48.074 -45.075  1.00  0.00           N  
ATOM   4407  H   SER   278       0.574  47.715 -44.206  1.00  0.00           H  
ATOM   4408  CA  SER   278      -0.062  47.100 -46.145  1.00  0.00           C  
ATOM   4409  HA  SER   278       0.227  47.547 -47.097  1.00  0.00           H  
ATOM   4410  CB  SER   278       0.795  45.835 -45.955  1.00  0.00           C  
ATOM   4411  HB2 SER   278       0.390  45.231 -45.143  1.00  0.00           H  
ATOM   4412  HB3 SER   278       0.766  45.245 -46.873  1.00  0.00           H  
ATOM   4413  OG  SER   278       2.137  46.155 -45.646  1.00  0.00           O  
ATOM   4414  HG  SER   278       2.162  46.377 -44.700  1.00  0.00           H  
ATOM   4415  C   SER   278      -1.557  46.746 -46.238  1.00  0.00           C  
ATOM   4416  O   SER   278      -1.923  45.580 -46.081  1.00  0.00           O  
ATOM   4417  N   SER   279      -2.422  47.756 -46.424  1.00  0.00           N  
ATOM   4418  H   SER   279      -2.008  48.679 -46.503  1.00  0.00           H  
ATOM   4419  CA  SER   279      -3.894  47.681 -46.297  1.00  0.00           C  
ATOM   4420  HA  SER   279      -4.101  47.166 -45.358  1.00  0.00           H  
ATOM   4421  CB  SER   279      -4.497  49.089 -46.165  1.00  0.00           C  
ATOM   4422  HB2 SER   279      -3.895  49.819 -46.709  1.00  0.00           H  
ATOM   4423  HB3 SER   279      -5.507  49.102 -46.572  1.00  0.00           H  
ATOM   4424  OG  SER   279      -4.600  49.449 -44.802  1.00  0.00           O  
ATOM   4425  HG  SER   279      -3.734  49.760 -44.471  1.00  0.00           H  
ATOM   4426  C   SER   279      -4.594  46.839 -47.386  1.00  0.00           C  
ATOM   4427  O   SER   279      -5.396  47.321 -48.193  1.00  0.00           O  
ATOM   4428  N   PHE   280      -4.312  45.536 -47.361  1.00  0.00           N  
ATOM   4429  H   PHE   280      -3.563  45.268 -46.732  1.00  0.00           H  
ATOM   4430  CA  PHE   280      -4.890  44.474 -48.179  1.00  0.00           C  
ATOM   4431  HA  PHE   280      -4.209  43.630 -48.089  1.00  0.00           H  
ATOM   4432  CB  PHE   280      -6.235  44.051 -47.554  1.00  0.00           C  
ATOM   4433  HB2 PHE   280      -6.070  43.843 -46.496  1.00  0.00           H  
ATOM   4434  HB3 PHE   280      -6.924  44.894 -47.616  1.00  0.00           H  
ATOM   4435  CG  PHE   280      -6.899  42.825 -48.154  1.00  0.00           C  
ATOM   4436  CD1 PHE   280      -8.301  42.795 -48.289  1.00  0.00           C  
ATOM   4437  HD1 PHE   280      -8.905  43.628 -47.956  1.00  0.00           H  
ATOM   4438  CE1 PHE   280      -8.928  41.686 -48.879  1.00  0.00           C  
ATOM   4439  HE1 PHE   280     -10.002  41.679 -49.005  1.00  0.00           H  
ATOM   4440  CZ  PHE   280      -8.156  40.611 -49.347  1.00  0.00           C  
ATOM   4441  HZ  PHE   280      -8.632  39.785 -49.851  1.00  0.00           H  
ATOM   4442  CE2 PHE   280      -6.762  40.620 -49.191  1.00  0.00           C  
ATOM   4443  HE2 PHE   280      -6.173  39.786 -49.550  1.00  0.00           H  
ATOM   4444  CD2 PHE   280      -6.135  41.720 -48.585  1.00  0.00           C  
ATOM   4445  HD2 PHE   280      -5.061  41.705 -48.474  1.00  0.00           H  
ATOM   4446  C   PHE   280      -4.890  44.825 -49.681  1.00  0.00           C  
ATOM   4447  O   PHE   280      -3.844  45.175 -50.217  1.00  0.00           O  
ATOM   4448  N   PHE   281      -6.029  44.748 -50.377  1.00  0.00           N  
ATOM   4449  H   PHE   281      -6.851  44.388 -49.915  1.00  0.00           H  
ATOM   4450  CA  PHE   281      -6.115  45.052 -51.811  1.00  0.00           C  
ATOM   4451  HA  PHE   281      -5.384  44.442 -52.343  1.00  0.00           H  
ATOM   4452  CB  PHE   281      -7.532  44.709 -52.316  1.00  0.00           C  
ATOM   4453  HB2 PHE   281      -8.249  45.289 -51.732  1.00  0.00           H  
ATOM   4454  HB3 PHE   281      -7.614  45.046 -53.349  1.00  0.00           H  
ATOM   4455  CG  PHE   281      -7.966  43.252 -52.324  1.00  0.00           C  
ATOM   4456  CD1 PHE   281      -7.096  42.238 -52.772  1.00  0.00           C  
ATOM   4457  HD1 PHE   281      -6.079  42.471 -53.050  1.00  0.00           H  
ATOM   4458  CE1 PHE   281      -7.554  40.914 -52.892  1.00  0.00           C  
ATOM   4459  HE1 PHE   281      -6.881  40.139 -53.235  1.00  0.00           H  
ATOM   4460  CZ  PHE   281      -8.887  40.597 -52.582  1.00  0.00           C  
ATOM   4461  HZ  PHE   281      -9.237  39.579 -52.681  1.00  0.00           H  
ATOM   4462  CE2 PHE   281      -9.760  41.604 -52.136  1.00  0.00           C  
ATOM   4463  HE2 PHE   281     -10.784  41.362 -51.888  1.00  0.00           H  
ATOM   4464  CD2 PHE   281      -9.300  42.927 -52.005  1.00  0.00           C  
ATOM   4465  HD2 PHE   281      -9.982  43.694 -51.669  1.00  0.00           H  
ATOM   4466  C   PHE   281      -5.809  46.516 -52.195  1.00  0.00           C  
ATOM   4467  O   PHE   281      -5.727  46.794 -53.387  1.00  0.00           O  
ATOM   4468  N   ALA   282      -5.761  47.469 -51.251  1.00  0.00           N  
ATOM   4469  H   ALA   282      -5.717  47.162 -50.285  1.00  0.00           H  
ATOM   4470  CA  ALA   282      -5.780  48.932 -51.472  1.00  0.00           C  
ATOM   4471  HA  ALA   282      -5.835  49.385 -50.481  1.00  0.00           H  
ATOM   4472  CB  ALA   282      -4.441  49.384 -52.072  1.00  0.00           C  
ATOM   4473  HB1 ALA   282      -4.333  49.003 -53.089  1.00  0.00           H  
ATOM   4474  HB2 ALA   282      -4.399  50.473 -52.098  1.00  0.00           H  
ATOM   4475  HB3 ALA   282      -3.617  49.012 -51.462  1.00  0.00           H  
ATOM   4476  C   ALA   282      -7.007  49.492 -52.247  1.00  0.00           C  
ATOM   4477  O   ALA   282      -7.344  50.670 -52.119  1.00  0.00           O  
ATOM   4478  N   GLU   283      -7.758  48.640 -52.953  1.00  0.00           N  
ATOM   4479  H   GLU   283      -7.311  47.751 -53.151  1.00  0.00           H  
ATOM   4480  CA  GLU   283      -9.020  48.897 -53.664  1.00  0.00           C  
ATOM   4481  HA  GLU   283      -8.822  49.520 -54.537  1.00  0.00           H  
ATOM   4482  CB  GLU   283      -9.580  47.540 -54.134  1.00  0.00           C  
ATOM   4483  HB2 GLU   283      -9.520  46.840 -53.299  1.00  0.00           H  
ATOM   4484  HB3 GLU   283     -10.637  47.641 -54.371  1.00  0.00           H  
ATOM   4485  CG  GLU   283      -8.836  46.931 -55.338  1.00  0.00           C  
ATOM   4486  HG2 GLU   283      -7.771  47.159 -55.275  1.00  0.00           H  
ATOM   4487  HG3 GLU   283      -8.948  45.847 -55.284  1.00  0.00           H  
ATOM   4488  CD  GLU   283      -9.409  47.391 -56.686  1.00  0.00           C  
ATOM   4489  OE1 GLU   283      -8.661  47.862 -57.562  1.00  0.00           O  
ATOM   4490  OE2 GLU   283     -10.642  47.293 -56.879  1.00  0.00           O  
ATOM   4491  C   GLU   283     -10.098  49.611 -52.825  1.00  0.00           C  
ATOM   4492  O   GLU   283     -11.007  50.211 -53.393  1.00  0.00           O  
ATOM   4493  N   GLY   284     -10.001  49.593 -51.490  1.00  0.00           N  
ATOM   4494  H   GLY   284      -9.222  49.094 -51.086  1.00  0.00           H  
ATOM   4495  CA  GLY   284     -10.872  50.375 -50.604  1.00  0.00           C  
ATOM   4496  HA2 GLY   284     -11.911  50.107 -50.790  1.00  0.00           H  
ATOM   4497  HA3 GLY   284     -10.623  50.135 -49.571  1.00  0.00           H  
ATOM   4498  C   GLY   284     -10.731  51.891 -50.793  1.00  0.00           C  
ATOM   4499  O   GLY   284     -11.697  52.619 -50.568  1.00  0.00           O  
ATOM   4500  N   ASN   285      -9.562  52.350 -51.258  1.00  0.00           N  
ATOM   4501  H   ASN   285      -8.818  51.679 -51.418  1.00  0.00           H  
ATOM   4502  CA  ASN   285      -9.363  53.693 -51.797  1.00  0.00           C  
ATOM   4503  HA  ASN   285     -10.001  54.387 -51.254  1.00  0.00           H  
ATOM   4504  CB  ASN   285      -7.898  54.117 -51.561  1.00  0.00           C  
ATOM   4505  HB2 ASN   285      -7.595  53.816 -50.562  1.00  0.00           H  
ATOM   4506  HB3 ASN   285      -7.237  53.614 -52.267  1.00  0.00           H  
ATOM   4507  CG  ASN   285      -7.698  55.620 -51.703  1.00  0.00           C  
ATOM   4508  OD1 ASN   285      -8.121  56.240 -52.661  1.00  0.00           O  
ATOM   4509  ND2 ASN   285      -7.072  56.273 -50.749  1.00  0.00           N  
ATOM   4510 HD21 ASN   285      -6.724  55.822 -49.919  1.00  0.00           H  
ATOM   4511 HD22 ASN   285      -6.941  57.257 -50.888  1.00  0.00           H  
ATOM   4512  C   ASN   285      -9.775  53.751 -53.281  1.00  0.00           C  
ATOM   4513  O   ASN   285     -10.670  54.505 -53.654  1.00  0.00           O  
ATOM   4514  N   ASP   286      -9.178  52.918 -54.139  1.00  0.00           N  
ATOM   4515  H   ASP   286      -8.457  52.301 -53.789  1.00  0.00           H  
ATOM   4516  CA  ASP   286      -9.281  53.107 -55.594  1.00  0.00           C  
ATOM   4517  HA  ASP   286      -9.064  54.157 -55.788  1.00  0.00           H  
ATOM   4518  CB  ASP   286      -8.166  52.311 -56.287  1.00  0.00           C  
ATOM   4519  HB2 ASP   286      -7.243  52.433 -55.716  1.00  0.00           H  
ATOM   4520  HB3 ASP   286      -8.429  51.252 -56.277  1.00  0.00           H  
ATOM   4521  CG  ASP   286      -7.882  52.749 -57.732  1.00  0.00           C  
ATOM   4522  OD1 ASP   286      -8.665  53.523 -58.319  1.00  0.00           O  
ATOM   4523  OD2 ASP   286      -6.942  52.189 -58.330  1.00  0.00           O  
ATOM   4524  C   ASP   286     -10.694  52.839 -56.170  1.00  0.00           C  
ATOM   4525  O   ASP   286     -11.188  53.621 -56.981  1.00  0.00           O  
ATOM   4526  N   LYS   287     -11.468  51.855 -55.678  1.00  0.00           N  
ATOM   4527  H   LYS   287     -11.103  51.258 -54.940  1.00  0.00           H  
ATOM   4528  CA  LYS   287     -12.887  51.731 -56.091  1.00  0.00           C  
ATOM   4529  HA  LYS   287     -12.916  51.647 -57.174  1.00  0.00           H  
ATOM   4530  CB  LYS   287     -13.576  50.490 -55.498  1.00  0.00           C  
ATOM   4531  HB2 LYS   287     -13.444  50.467 -54.416  1.00  0.00           H  
ATOM   4532  HB3 LYS   287     -14.643  50.579 -55.705  1.00  0.00           H  
ATOM   4533  CG  LYS   287     -13.085  49.166 -56.105  1.00  0.00           C  
ATOM   4534  HG2 LYS   287     -12.931  49.284 -57.178  1.00  0.00           H  
ATOM   4535  HG3 LYS   287     -12.141  48.904 -55.632  1.00  0.00           H  
ATOM   4536  CD  LYS   287     -14.127  48.058 -55.872  1.00  0.00           C  
ATOM   4537  HD2 LYS   287     -14.331  47.986 -54.809  1.00  0.00           H  
ATOM   4538  HD3 LYS   287     -15.052  48.346 -56.372  1.00  0.00           H  
ATOM   4539  CE  LYS   287     -13.725  46.672 -56.398  1.00  0.00           C  
ATOM   4540  HE2 LYS   287     -14.601  46.020 -56.357  1.00  0.00           H  
ATOM   4541  HE3 LYS   287     -13.403  46.765 -57.439  1.00  0.00           H  
ATOM   4542  NZ  LYS   287     -12.638  46.070 -55.599  1.00  0.00           N  
ATOM   4543  HZ1 LYS   287     -12.869  46.061 -54.602  1.00  0.00           H  
ATOM   4544  HZ2 LYS   287     -12.435  45.127 -55.888  1.00  0.00           H  
ATOM   4545  HZ3 LYS   287     -11.787  46.612 -55.760  1.00  0.00           H  
ATOM   4546  C   LYS   287     -13.702  52.990 -55.771  1.00  0.00           C  
ATOM   4547  O   LYS   287     -14.657  53.285 -56.487  1.00  0.00           O  
ATOM   4548  N   ALA   288     -13.330  53.742 -54.736  1.00  0.00           N  
ATOM   4549  H   ALA   288     -12.484  53.485 -54.242  1.00  0.00           H  
ATOM   4550  CA  ALA   288     -13.928  55.033 -54.412  1.00  0.00           C  
ATOM   4551  HA  ALA   288     -14.992  55.001 -54.648  1.00  0.00           H  
ATOM   4552  CB  ALA   288     -13.793  55.239 -52.909  1.00  0.00           C  
ATOM   4553  HB1 ALA   288     -12.750  55.197 -52.616  1.00  0.00           H  
ATOM   4554  HB2 ALA   288     -14.177  56.221 -52.650  1.00  0.00           H  
ATOM   4555  HB3 ALA   288     -14.345  54.465 -52.378  1.00  0.00           H  
ATOM   4556  C   ALA   288     -13.332  56.212 -55.207  1.00  0.00           C  
ATOM   4557  O   ALA   288     -14.046  57.178 -55.452  1.00  0.00           O  
ATOM   4558  N   LEU   289     -12.075  56.138 -55.658  1.00  0.00           N  
ATOM   4559  H   LEU   289     -11.504  55.355 -55.354  1.00  0.00           H  
ATOM   4560  CA  LEU   289     -11.489  57.079 -56.626  1.00  0.00           C  
ATOM   4561  HA  LEU   289     -11.654  58.090 -56.267  1.00  0.00           H  
ATOM   4562  CB  LEU   289      -9.972  56.811 -56.713  1.00  0.00           C  
ATOM   4563  HB2 LEU   289      -9.530  56.941 -55.724  1.00  0.00           H  
ATOM   4564  HB3 LEU   289      -9.830  55.773 -57.005  1.00  0.00           H  
ATOM   4565  CG  LEU   289      -9.193  57.662 -57.733  1.00  0.00           C  
ATOM   4566  HG  LEU   289      -9.588  57.485 -58.733  1.00  0.00           H  
ATOM   4567  CD1 LEU   289      -9.271  59.160 -57.431  1.00  0.00           C  
ATOM   4568 HD11 LEU   289      -8.908  59.352 -56.422  1.00  0.00           H  
ATOM   4569 HD12 LEU   289      -8.652  59.704 -58.145  1.00  0.00           H  
ATOM   4570 HD13 LEU   289     -10.298  59.504 -57.535  1.00  0.00           H  
ATOM   4571  CD2 LEU   289      -7.723  57.248 -57.720  1.00  0.00           C  
ATOM   4572 HD21 LEU   289      -7.643  56.188 -57.972  1.00  0.00           H  
ATOM   4573 HD22 LEU   289      -7.166  57.819 -58.461  1.00  0.00           H  
ATOM   4574 HD23 LEU   289      -7.290  57.409 -56.732  1.00  0.00           H  
ATOM   4575  C   LEU   289     -12.166  56.972 -58.000  1.00  0.00           C  
ATOM   4576  O   LEU   289     -12.450  57.989 -58.642  1.00  0.00           O  
ATOM   4577  N   ARG   290     -12.466  55.739 -58.422  1.00  0.00           N  
ATOM   4578  H   ARG   290     -12.090  54.975 -57.863  1.00  0.00           H  
ATOM   4579  CA  ARG   290     -13.213  55.400 -59.641  1.00  0.00           C  
ATOM   4580  HA  ARG   290     -12.770  55.927 -60.488  1.00  0.00           H  
ATOM   4581  CB  ARG   290     -13.094  53.882 -59.893  1.00  0.00           C  
ATOM   4582  HB2 ARG   290     -13.482  53.359 -59.019  1.00  0.00           H  
ATOM   4583  HB3 ARG   290     -13.709  53.610 -60.753  1.00  0.00           H  
ATOM   4584  CG  ARG   290     -11.641  53.424 -60.158  1.00  0.00           C  
ATOM   4585  HG2 ARG   290     -11.341  53.713 -61.166  1.00  0.00           H  
ATOM   4586  HG3 ARG   290     -10.966  53.919 -59.465  1.00  0.00           H  
ATOM   4587  CD  ARG   290     -11.484  51.904 -59.991  1.00  0.00           C  
ATOM   4588  HD2 ARG   290     -12.089  51.583 -59.144  1.00  0.00           H  
ATOM   4589  HD3 ARG   290     -11.848  51.406 -60.891  1.00  0.00           H  
ATOM   4590  NE  ARG   290     -10.087  51.510 -59.728  1.00  0.00           N  
ATOM   4591  HE  ARG   290      -9.406  52.265 -59.610  1.00  0.00           H  
ATOM   4592  CZ  ARG   290      -9.663  50.316 -59.344  1.00  0.00           C  
ATOM   4593  NH1 ARG   290     -10.468  49.315 -59.139  1.00  0.00           N  
ATOM   4594 HH11 ARG   290     -11.447  49.421 -59.255  1.00  0.00           H  
ATOM   4595 HH12 ARG   290     -10.069  48.515 -58.634  1.00  0.00           H  
ATOM   4596  NH2 ARG   290      -8.418  50.071 -59.099  1.00  0.00           N  
ATOM   4597 HH21 ARG   290      -7.736  50.834 -59.061  1.00  0.00           H  
ATOM   4598 HH22 ARG   290      -8.196  49.190 -58.633  1.00  0.00           H  
ATOM   4599  C   ARG   290     -14.669  55.876 -59.545  1.00  0.00           C  
ATOM   4600  O   ARG   290     -15.104  56.635 -60.405  1.00  0.00           O  
ATOM   4601  N   PHE   291     -15.387  55.524 -58.475  1.00  0.00           N  
ATOM   4602  H   PHE   291     -14.950  54.913 -57.797  1.00  0.00           H  
ATOM   4603  CA  PHE   291     -16.762  55.980 -58.195  1.00  0.00           C  
ATOM   4604  HA  PHE   291     -17.381  55.753 -59.065  1.00  0.00           H  
ATOM   4605  CB  PHE   291     -17.290  55.174 -57.000  1.00  0.00           C  
ATOM   4606  HB2 PHE   291     -17.020  54.127 -57.138  1.00  0.00           H  
ATOM   4607  HB3 PHE   291     -16.801  55.521 -56.089  1.00  0.00           H  
ATOM   4608  CG  PHE   291     -18.790  55.230 -56.814  1.00  0.00           C  
ATOM   4609  CD1 PHE   291     -19.601  54.218 -57.363  1.00  0.00           C  
ATOM   4610  HD1 PHE   291     -19.161  53.398 -57.911  1.00  0.00           H  
ATOM   4611  CE1 PHE   291     -20.994  54.262 -57.195  1.00  0.00           C  
ATOM   4612  HE1 PHE   291     -21.616  53.475 -57.604  1.00  0.00           H  
ATOM   4613  CZ  PHE   291     -21.581  55.326 -56.495  1.00  0.00           C  
ATOM   4614  HZ  PHE   291     -22.654  55.354 -56.377  1.00  0.00           H  
ATOM   4615  CE2 PHE   291     -20.774  56.343 -55.958  1.00  0.00           C  
ATOM   4616  HE2 PHE   291     -21.226  57.158 -55.420  1.00  0.00           H  
ATOM   4617  CD2 PHE   291     -19.379  56.287 -56.098  1.00  0.00           C  
ATOM   4618  HD2 PHE   291     -18.762  57.061 -55.667  1.00  0.00           H  
ATOM   4619  C   PHE   291     -16.847  57.505 -57.945  1.00  0.00           C  
ATOM   4620  O   PHE   291     -15.864  58.118 -57.537  1.00  0.00           O  
ATOM   4621  N   SER   292     -17.984  58.165 -58.193  1.00  0.00           N  
ATOM   4622  H   SER   292     -18.779  57.642 -58.541  1.00  0.00           H  
ATOM   4623  CA  SER   292     -18.036  59.634 -58.371  1.00  0.00           C  
ATOM   4624  HA  SER   292     -17.027  60.020 -58.296  1.00  0.00           H  
ATOM   4625  CB  SER   292     -18.489  59.952 -59.801  1.00  0.00           C  
ATOM   4626  HB2 SER   292     -19.450  59.475 -59.999  1.00  0.00           H  
ATOM   4627  HB3 SER   292     -18.583  61.030 -59.937  1.00  0.00           H  
ATOM   4628  OG  SER   292     -17.511  59.460 -60.700  1.00  0.00           O  
ATOM   4629  HG  SER   292     -18.022  58.982 -61.417  1.00  0.00           H  
ATOM   4630  C   SER   292     -18.791  60.423 -57.289  1.00  0.00           C  
ATOM   4631  O   SER   292     -19.577  61.320 -57.594  1.00  0.00           O  
ATOM   4632  N   LYS   293     -18.538  60.137 -55.997  1.00  0.00           N  
ATOM   4633  H   LYS   293     -17.786  59.477 -55.833  1.00  0.00           H  
ATOM   4634  CA  LYS   293     -19.293  60.627 -54.805  1.00  0.00           C  
ATOM   4635  HA  LYS   293     -18.822  60.181 -53.929  1.00  0.00           H  
ATOM   4636  CB  LYS   293     -19.136  62.166 -54.651  1.00  0.00           C  
ATOM   4637  HB2 LYS   293     -18.196  62.333 -54.128  1.00  0.00           H  
ATOM   4638  HB3 LYS   293     -18.990  62.639 -55.618  1.00  0.00           H  
ATOM   4639  CG  LYS   293     -20.232  62.950 -53.887  1.00  0.00           C  
ATOM   4640  HG2 LYS   293     -20.475  62.420 -52.965  1.00  0.00           H  
ATOM   4641  HG3 LYS   293     -19.790  63.905 -53.597  1.00  0.00           H  
ATOM   4642  CD  LYS   293     -21.545  63.278 -54.640  1.00  0.00           C  
ATOM   4643  HD2 LYS   293     -22.170  62.390 -54.701  1.00  0.00           H  
ATOM   4644  HD3 LYS   293     -22.101  64.011 -54.052  1.00  0.00           H  
ATOM   4645  CE  LYS   293     -21.308  63.847 -56.049  1.00  0.00           C  
ATOM   4646  HE2 LYS   293     -20.710  64.757 -55.970  1.00  0.00           H  
ATOM   4647  HE3 LYS   293     -20.733  63.124 -56.636  1.00  0.00           H  
ATOM   4648  NZ  LYS   293     -22.557  64.142 -56.791  1.00  0.00           N  
ATOM   4649  HZ1 LYS   293     -23.174  64.818 -56.368  1.00  0.00           H  
ATOM   4650  HZ2 LYS   293     -22.308  64.486 -57.727  1.00  0.00           H  
ATOM   4651  HZ3 LYS   293     -23.048  63.302 -57.092  1.00  0.00           H  
ATOM   4652  C   LYS   293     -20.741  60.117 -54.742  1.00  0.00           C  
ATOM   4653  O   LYS   293     -21.178  59.643 -53.699  1.00  0.00           O  
ATOM   4654  N   ASN   294     -21.446  60.165 -55.862  1.00  0.00           N  
ATOM   4655  H   ASN   294     -20.962  60.550 -56.668  1.00  0.00           H  
ATOM   4656  CA  ASN   294     -22.671  59.450 -56.196  1.00  0.00           C  
ATOM   4657  HA  ASN   294     -22.894  58.724 -55.421  1.00  0.00           H  
ATOM   4658  CB  ASN   294     -23.821  60.481 -56.263  1.00  0.00           C  
ATOM   4659  HB2 ASN   294     -24.200  60.662 -55.257  1.00  0.00           H  
ATOM   4660  HB3 ASN   294     -23.435  61.420 -56.642  1.00  0.00           H  
ATOM   4661  CG  ASN   294     -24.986  60.068 -57.145  1.00  0.00           C  
ATOM   4662  OD1 ASN   294     -25.710  59.135 -56.843  1.00  0.00           O  
ATOM   4663  ND2 ASN   294     -25.190  60.713 -58.260  1.00  0.00           N  
ATOM   4664 HD21 ASN   294     -24.508  61.414 -58.567  1.00  0.00           H  
ATOM   4665 HD22 ASN   294     -25.823  60.313 -58.934  1.00  0.00           H  
ATOM   4666  C   ASN   294     -22.390  58.672 -57.502  1.00  0.00           C  
ATOM   4667  O   ASN   294     -21.348  58.891 -58.120  1.00  0.00           O  
ATOM   4668  N   ALA   295     -23.278  57.770 -57.923  1.00  0.00           N  
ATOM   4669  H   ALA   295     -24.126  57.621 -57.397  1.00  0.00           H  
ATOM   4670  CA  ALA   295     -23.282  57.351 -59.320  1.00  0.00           C  
ATOM   4671  HA  ALA   295     -22.257  57.172 -59.650  1.00  0.00           H  
ATOM   4672  CB  ALA   295     -24.046  56.031 -59.472  1.00  0.00           C  
ATOM   4673  HB1 ALA   295     -25.086  56.164 -59.192  1.00  0.00           H  
ATOM   4674  HB2 ALA   295     -23.998  55.713 -60.514  1.00  0.00           H  
ATOM   4675  HB3 ALA   295     -23.594  55.263 -58.845  1.00  0.00           H  
ATOM   4676  C   ALA   295     -23.865  58.509 -60.151  1.00  0.00           C  
ATOM   4677  O   ALA   295     -25.075  58.579 -60.381  1.00  0.00           O  
ATOM   4678  N   GLU   296     -23.012  59.461 -60.537  1.00  0.00           N  
ATOM   4679  H   GLU   296     -22.028  59.294 -60.341  1.00  0.00           H  
ATOM   4680  CA  GLU   296     -23.346  60.505 -61.522  1.00  0.00           C  
ATOM   4681  HA  GLU   296     -24.225  61.058 -61.190  1.00  0.00           H  
ATOM   4682  CB  GLU   296     -22.168  61.485 -61.708  1.00  0.00           C  
ATOM   4683  HB2 GLU   296     -21.426  60.992 -62.338  1.00  0.00           H  
ATOM   4684  HB3 GLU   296     -22.527  62.357 -62.258  1.00  0.00           H  
ATOM   4685  CG  GLU   296     -21.417  61.969 -60.455  1.00  0.00           C  
ATOM   4686  HG2 GLU   296     -21.087  61.106 -59.878  1.00  0.00           H  
ATOM   4687  HG3 GLU   296     -20.514  62.486 -60.789  1.00  0.00           H  
ATOM   4688  CD  GLU   296     -22.205  62.906 -59.533  1.00  0.00           C  
ATOM   4689  OE1 GLU   296     -21.791  64.074 -59.343  1.00  0.00           O  
ATOM   4690  OE2 GLU   296     -23.161  62.467 -58.849  1.00  0.00           O  
ATOM   4691  C   GLU   296     -23.666  59.835 -62.874  1.00  0.00           C  
ATOM   4692  O   GLU   296     -24.536  60.263 -63.625  1.00  0.00           O  
ATOM   4693  N   GLU   297     -23.019  58.692 -63.105  1.00  0.00           N  
ATOM   4694  H   GLU   297     -22.335  58.441 -62.391  1.00  0.00           H  
ATOM   4695  CA  GLU   297     -23.179  57.695 -64.162  1.00  0.00           C  
ATOM   4696  HA  GLU   297     -23.123  58.206 -65.123  1.00  0.00           H  
ATOM   4697  CB  GLU   297     -21.989  56.709 -64.056  1.00  0.00           C  
ATOM   4698  HB2 GLU   297     -22.136  56.050 -63.198  1.00  0.00           H  
ATOM   4699  HB3 GLU   297     -22.011  56.085 -64.949  1.00  0.00           H  
ATOM   4700  CG  GLU   297     -20.574  57.339 -63.977  1.00  0.00           C  
ATOM   4701  HG2 GLU   297     -19.866  56.586 -64.330  1.00  0.00           H  
ATOM   4702  HG3 GLU   297     -20.526  58.177 -64.676  1.00  0.00           H  
ATOM   4703  CD  GLU   297     -20.101  57.805 -62.577  1.00  0.00           C  
ATOM   4704  OE1 GLU   297     -20.891  57.756 -61.606  1.00  0.00           O  
ATOM   4705  OE2 GLU   297     -18.937  58.252 -62.458  1.00  0.00           O  
ATOM   4706  C   GLU   297     -24.540  56.947 -64.112  1.00  0.00           C  
ATOM   4707  O   GLU   297     -24.681  55.844 -64.645  1.00  0.00           O  
ATOM   4708  N   CYS   298     -25.550  57.531 -63.455  1.00  0.00           N  
ATOM   4709  H   CYS   298     -25.364  58.463 -63.103  1.00  0.00           H  
ATOM   4710  CA  CYS   298     -26.827  56.917 -63.071  1.00  0.00           C  
ATOM   4711  HA  CYS   298     -26.639  56.171 -62.299  1.00  0.00           H  
ATOM   4712  CB  CYS   298     -27.704  58.036 -62.481  1.00  0.00           C  
ATOM   4713  HB2 CYS   298     -27.146  58.571 -61.713  1.00  0.00           H  
ATOM   4714  HB3 CYS   298     -27.966  58.748 -63.267  1.00  0.00           H  
ATOM   4715  SG  CYS   298     -29.223  57.375 -61.736  1.00  0.00           S  
ATOM   4716  HG  CYS   298     -29.654  56.646 -62.776  1.00  0.00           H  
ATOM   4717  C   CYS   298     -27.554  56.216 -64.231  1.00  0.00           C  
ATOM   4718  O   CYS   298     -28.090  55.121 -64.064  1.00  0.00           O  
ATOM   4719  N   SER   299     -27.544  56.822 -65.422  1.00  0.00           N  
ATOM   4720  H   SER   299     -27.119  57.736 -65.489  1.00  0.00           H  
ATOM   4721  CA  SER   299     -28.244  56.324 -66.614  1.00  0.00           C  
ATOM   4722  HA  SER   299     -29.308  56.251 -66.386  1.00  0.00           H  
ATOM   4723  CB  SER   299     -28.070  57.315 -67.769  1.00  0.00           C  
ATOM   4724  HB2 SER   299     -27.036  57.290 -68.119  1.00  0.00           H  
ATOM   4725  HB3 SER   299     -28.731  57.030 -68.589  1.00  0.00           H  
ATOM   4726  OG  SER   299     -28.382  58.627 -67.337  1.00  0.00           O  
ATOM   4727  HG  SER   299     -28.425  59.209 -68.103  1.00  0.00           H  
ATOM   4728  C   SER   299     -27.776  54.941 -67.081  1.00  0.00           C  
ATOM   4729  O   SER   299     -28.525  54.247 -67.763  1.00  0.00           O  
ATOM   4730  N   LEU   300     -26.568  54.504 -66.701  1.00  0.00           N  
ATOM   4731  H   LEU   300     -26.015  55.092 -66.084  1.00  0.00           H  
ATOM   4732  CA  LEU   300     -26.020  53.191 -67.066  1.00  0.00           C  
ATOM   4733  HA  LEU   300     -26.201  53.032 -68.130  1.00  0.00           H  
ATOM   4734  CB  LEU   300     -24.496  53.183 -66.825  1.00  0.00           C  
ATOM   4735  HB2 LEU   300     -24.316  53.287 -65.754  1.00  0.00           H  
ATOM   4736  HB3 LEU   300     -24.105  52.211 -67.131  1.00  0.00           H  
ATOM   4737  CG  LEU   300     -23.693  54.274 -67.560  1.00  0.00           C  
ATOM   4738  HG  LEU   300     -23.996  55.259 -67.205  1.00  0.00           H  
ATOM   4739  CD1 LEU   300     -22.204  54.089 -67.265  1.00  0.00           C  
ATOM   4740 HD11 LEU   300     -21.853  53.140 -67.672  1.00  0.00           H  
ATOM   4741 HD12 LEU   300     -21.636  54.905 -67.712  1.00  0.00           H  
ATOM   4742 HD13 LEU   300     -22.040  54.098 -66.188  1.00  0.00           H  
ATOM   4743  CD2 LEU   300     -23.881  54.222 -69.078  1.00  0.00           C  
ATOM   4744 HD21 LEU   300     -24.912  54.460 -69.335  1.00  0.00           H  
ATOM   4745 HD22 LEU   300     -23.233  54.959 -69.553  1.00  0.00           H  
ATOM   4746 HD23 LEU   300     -23.632  53.229 -69.453  1.00  0.00           H  
ATOM   4747  C   LEU   300     -26.699  52.007 -66.345  1.00  0.00           C  
ATOM   4748  O   LEU   300     -26.289  50.863 -66.535  1.00  0.00           O  
ATOM   4749  N   ALA   301     -27.707  52.247 -65.503  1.00  0.00           N  
ATOM   4750  H   ALA   301     -27.968  53.214 -65.349  1.00  0.00           H  
ATOM   4751  CA  ALA   301     -28.335  51.243 -64.643  1.00  0.00           C  
ATOM   4752  HA  ALA   301     -27.604  50.480 -64.377  1.00  0.00           H  
ATOM   4753  CB  ALA   301     -28.749  51.998 -63.378  1.00  0.00           C  
ATOM   4754  HB1 ALA   301     -29.580  52.673 -63.591  1.00  0.00           H  
ATOM   4755  HB2 ALA   301     -29.060  51.291 -62.613  1.00  0.00           H  
ATOM   4756  HB3 ALA   301     -27.914  52.590 -63.009  1.00  0.00           H  
ATOM   4757  C   ALA   301     -29.561  50.512 -65.227  1.00  0.00           C  
ATOM   4758  O   ALA   301     -29.813  49.359 -64.880  1.00  0.00           O  
ATOM   4759  N   VAL   302     -30.367  51.211 -66.029  1.00  0.00           N  
ATOM   4760  H   VAL   302     -30.008  52.085 -66.385  1.00  0.00           H  
ATOM   4761  CA  VAL   302     -31.832  51.121 -65.888  1.00  0.00           C  
ATOM   4762  HA  VAL   302     -32.056  51.217 -64.827  1.00  0.00           H  
ATOM   4763  CB  VAL   302     -32.519  52.311 -66.594  1.00  0.00           C  
ATOM   4764  HB  VAL   302     -32.291  52.274 -67.660  1.00  0.00           H  
ATOM   4765  CG1 VAL   302     -34.046  52.288 -66.427  1.00  0.00           C  
ATOM   4766 HG11 VAL   302     -34.309  52.283 -65.369  1.00  0.00           H  
ATOM   4767 HG12 VAL   302     -34.484  53.168 -66.900  1.00  0.00           H  
ATOM   4768 HG13 VAL   302     -34.470  51.407 -66.908  1.00  0.00           H  
ATOM   4769  CG2 VAL   302     -32.012  53.652 -66.038  1.00  0.00           C  
ATOM   4770 HG21 VAL   302     -30.952  53.781 -66.253  1.00  0.00           H  
ATOM   4771 HG22 VAL   302     -32.548  54.475 -66.510  1.00  0.00           H  
ATOM   4772 HG23 VAL   302     -32.169  53.697 -64.959  1.00  0.00           H  
ATOM   4773  C   VAL   302     -32.455  49.790 -66.322  1.00  0.00           C  
ATOM   4774  O   VAL   302     -33.188  49.169 -65.551  1.00  0.00           O  
ATOM   4775  N   GLU   303     -32.229  49.346 -67.557  1.00  0.00           N  
ATOM   4776  H   GLU   303     -31.496  49.771 -68.124  1.00  0.00           H  
ATOM   4777  CA  GLU   303     -33.086  48.338 -68.198  1.00  0.00           C  
ATOM   4778  HA  GLU   303     -34.113  48.600 -67.947  1.00  0.00           H  
ATOM   4779  CB  GLU   303     -32.994  48.450 -69.734  1.00  0.00           C  
ATOM   4780  HB2 GLU   303     -33.909  48.031 -70.156  1.00  0.00           H  
ATOM   4781  HB3 GLU   303     -32.978  49.507 -70.002  1.00  0.00           H  
ATOM   4782  CG  GLU   303     -31.810  47.752 -70.420  1.00  0.00           C  
ATOM   4783  HG2 GLU   303     -32.010  46.678 -70.427  1.00  0.00           H  
ATOM   4784  HG3 GLU   303     -31.766  48.083 -71.460  1.00  0.00           H  
ATOM   4785  CD  GLU   303     -30.458  48.007 -69.747  1.00  0.00           C  
ATOM   4786  OE1 GLU   303     -29.730  47.026 -69.503  1.00  0.00           O  
ATOM   4787  OE2 GLU   303     -30.139  49.160 -69.377  1.00  0.00           O  
ATOM   4788  C   GLU   303     -32.895  46.906 -67.669  1.00  0.00           C  
ATOM   4789  O   GLU   303     -33.736  46.046 -67.934  1.00  0.00           O  
ATOM   4790  N   ARG   304     -31.855  46.641 -66.868  1.00  0.00           N  
ATOM   4791  H   ARG   304     -31.194  47.389 -66.695  1.00  0.00           H  
ATOM   4792  CA  ARG   304     -31.685  45.355 -66.170  1.00  0.00           C  
ATOM   4793  HA  ARG   304     -31.847  44.545 -66.882  1.00  0.00           H  
ATOM   4794  CB  ARG   304     -30.258  45.231 -65.617  1.00  0.00           C  
ATOM   4795  HB2 ARG   304     -29.933  46.198 -65.226  1.00  0.00           H  
ATOM   4796  HB3 ARG   304     -30.262  44.519 -64.790  1.00  0.00           H  
ATOM   4797  CG  ARG   304     -29.269  44.692 -66.668  1.00  0.00           C  
ATOM   4798  HG2 ARG   304     -29.066  43.643 -66.446  1.00  0.00           H  
ATOM   4799  HG3 ARG   304     -29.703  44.743 -67.669  1.00  0.00           H  
ATOM   4800  CD  ARG   304     -27.949  45.465 -66.663  1.00  0.00           C  
ATOM   4801  HD2 ARG   304     -27.620  45.613 -65.638  1.00  0.00           H  
ATOM   4802  HD3 ARG   304     -27.197  44.881 -67.196  1.00  0.00           H  
ATOM   4803  NE  ARG   304     -28.122  46.749 -67.349  1.00  0.00           N  
ATOM   4804  HE  ARG   304     -28.743  46.747 -68.160  1.00  0.00           H  
ATOM   4805  CZ  ARG   304     -27.544  47.905 -67.130  1.00  0.00           C  
ATOM   4806  NH1 ARG   304     -26.676  48.106 -66.183  1.00  0.00           N  
ATOM   4807 HH11 ARG   304     -26.500  47.384 -65.496  1.00  0.00           H  
ATOM   4808 HH12 ARG   304     -26.290  49.035 -66.098  1.00  0.00           H  
ATOM   4809  NH2 ARG   304     -27.827  48.922 -67.881  1.00  0.00           N  
ATOM   4810 HH21 ARG   304     -28.593  48.849 -68.565  1.00  0.00           H  
ATOM   4811 HH22 ARG   304     -27.371  49.800 -67.713  1.00  0.00           H  
ATOM   4812  C   ARG   304     -32.726  45.119 -65.074  1.00  0.00           C  
ATOM   4813  O   ARG   304     -33.163  43.984 -64.935  1.00  0.00           O  
ATOM   4814  N   ALA   305     -33.204  46.150 -64.371  1.00  0.00           N  
ATOM   4815  H   ALA   305     -32.838  47.073 -64.553  1.00  0.00           H  
ATOM   4816  CA  ALA   305     -34.281  45.985 -63.381  1.00  0.00           C  
ATOM   4817  HA  ALA   305     -34.008  45.195 -62.677  1.00  0.00           H  
ATOM   4818  CB  ALA   305     -34.440  47.297 -62.613  1.00  0.00           C  
ATOM   4819  HB1 ALA   305     -34.721  48.096 -63.299  1.00  0.00           H  
ATOM   4820  HB2 ALA   305     -35.229  47.180 -61.868  1.00  0.00           H  
ATOM   4821  HB3 ALA   305     -33.505  47.545 -62.112  1.00  0.00           H  
ATOM   4822  C   ALA   305     -35.620  45.588 -64.031  1.00  0.00           C  
ATOM   4823  O   ALA   305     -36.383  44.792 -63.487  1.00  0.00           O  
ATOM   4824  N   LEU   306     -35.883  46.129 -65.225  1.00  0.00           N  
ATOM   4825  H   LEU   306     -35.211  46.780 -65.601  1.00  0.00           H  
ATOM   4826  CA  LEU   306     -37.030  45.773 -66.057  1.00  0.00           C  
ATOM   4827  HA  LEU   306     -37.952  45.836 -65.478  1.00  0.00           H  
ATOM   4828  CB  LEU   306     -37.125  46.743 -67.260  1.00  0.00           C  
ATOM   4829  HB2 LEU   306     -36.167  46.760 -67.775  1.00  0.00           H  
ATOM   4830  HB3 LEU   306     -37.850  46.321 -67.957  1.00  0.00           H  
ATOM   4831  CG  LEU   306     -37.554  48.204 -66.985  1.00  0.00           C  
ATOM   4832  HG  LEU   306     -38.579  48.227 -66.629  1.00  0.00           H  
ATOM   4833  CD1 LEU   306     -36.699  48.968 -65.972  1.00  0.00           C  
ATOM   4834 HD11 LEU   306     -35.649  48.912 -66.247  1.00  0.00           H  
ATOM   4835 HD12 LEU   306     -37.007  50.014 -65.946  1.00  0.00           H  
ATOM   4836 HD13 LEU   306     -36.846  48.552 -64.977  1.00  0.00           H  
ATOM   4837  CD2 LEU   306     -37.489  48.985 -68.300  1.00  0.00           C  
ATOM   4838 HD21 LEU   306     -38.089  48.481 -69.058  1.00  0.00           H  
ATOM   4839 HD22 LEU   306     -37.900  49.984 -68.155  1.00  0.00           H  
ATOM   4840 HD23 LEU   306     -36.460  49.061 -68.650  1.00  0.00           H  
ATOM   4841  C   LEU   306     -36.875  44.311 -66.508  1.00  0.00           C  
ATOM   4842  O   LEU   306     -37.649  43.435 -66.125  1.00  0.00           O  
ATOM   4843  N   ASN   307     -35.809  44.023 -67.261  1.00  0.00           N  
ATOM   4844  H   ASN   307     -35.167  44.774 -67.486  1.00  0.00           H  
ATOM   4845  CA  ASN   307     -35.581  42.709 -67.866  1.00  0.00           C  
ATOM   4846  HA  ASN   307     -36.505  42.421 -68.369  1.00  0.00           H  
ATOM   4847  CB  ASN   307     -34.499  42.828 -68.949  1.00  0.00           C  
ATOM   4848  HB2 ASN   307     -33.611  43.312 -68.546  1.00  0.00           H  
ATOM   4849  HB3 ASN   307     -34.221  41.830 -69.288  1.00  0.00           H  
ATOM   4850  CG  ASN   307     -35.015  43.589 -70.157  1.00  0.00           C  
ATOM   4851  OD1 ASN   307     -35.789  43.086 -70.953  1.00  0.00           O  
ATOM   4852  ND2 ASN   307     -34.637  44.832 -70.318  1.00  0.00           N  
ATOM   4853 HD21 ASN   307     -34.072  45.280 -69.606  1.00  0.00           H  
ATOM   4854 HD22 ASN   307     -34.988  45.316 -71.123  1.00  0.00           H  
ATOM   4855  C   ASN   307     -35.304  41.574 -66.862  1.00  0.00           C  
ATOM   4856  O   ASN   307     -35.565  40.424 -67.207  1.00  0.00           O  
ATOM   4857  N   GLN   308     -34.878  41.867 -65.625  1.00  0.00           N  
ATOM   4858  H   GLN   308     -34.588  42.815 -65.417  1.00  0.00           H  
ATOM   4859  CA  GLN   308     -34.906  40.907 -64.513  1.00  0.00           C  
ATOM   4860  HA  GLN   308     -34.266  40.060 -64.763  1.00  0.00           H  
ATOM   4861  CB  GLN   308     -34.370  41.553 -63.209  1.00  0.00           C  
ATOM   4862  HB2 GLN   308     -33.286  41.642 -63.297  1.00  0.00           H  
ATOM   4863  HB3 GLN   308     -34.786  42.555 -63.095  1.00  0.00           H  
ATOM   4864  CG  GLN   308     -34.714  40.742 -61.940  1.00  0.00           C  
ATOM   4865  HG2 GLN   308     -35.753  40.929 -61.669  1.00  0.00           H  
ATOM   4866  HG3 GLN   308     -34.614  39.680 -62.166  1.00  0.00           H  
ATOM   4867  CD  GLN   308     -33.847  41.029 -60.711  1.00  0.00           C  
ATOM   4868  OE1 GLN   308     -33.154  42.031 -60.576  1.00  0.00           O  
ATOM   4869  NE2 GLN   308     -33.841  40.151 -59.734  1.00  0.00           N  
ATOM   4870 HE21 GLN   308     -34.511  39.367 -59.738  1.00  0.00           H  
ATOM   4871 HE22 GLN   308     -33.181  40.248 -58.998  1.00  0.00           H  
ATOM   4872  C   GLN   308     -36.327  40.359 -64.346  1.00  0.00           C  
ATOM   4873  O   GLN   308     -36.554  39.164 -64.520  1.00  0.00           O  
ATOM   4874  N   TYR   309     -37.305  41.227 -64.074  1.00  0.00           N  
ATOM   4875  H   TYR   309     -37.094  42.216 -64.024  1.00  0.00           H  
ATOM   4876  CA  TYR   309     -38.656  40.768 -63.761  1.00  0.00           C  
ATOM   4877  HA  TYR   309     -38.557  39.935 -63.070  1.00  0.00           H  
ATOM   4878  CB  TYR   309     -39.415  41.856 -63.005  1.00  0.00           C  
ATOM   4879  HB2 TYR   309     -38.727  42.377 -62.338  1.00  0.00           H  
ATOM   4880  HB3 TYR   309     -39.815  42.582 -63.712  1.00  0.00           H  
ATOM   4881  CG  TYR   309     -40.524  41.262 -62.165  1.00  0.00           C  
ATOM   4882  CD1 TYR   309     -40.208  40.606 -60.957  1.00  0.00           C  
ATOM   4883  HD1 TYR   309     -39.177  40.531 -60.631  1.00  0.00           H  
ATOM   4884  CE1 TYR   309     -41.223  39.977 -60.210  1.00  0.00           C  
ATOM   4885  HE1 TYR   309     -40.982  39.430 -59.313  1.00  0.00           H  
ATOM   4886  CZ  TYR   309     -42.552  40.002 -60.681  1.00  0.00           C  
ATOM   4887  OH  TYR   309     -43.532  39.338 -60.020  1.00  0.00           O  
ATOM   4888  HH  TYR   309     -44.080  38.890 -60.701  1.00  0.00           H  
ATOM   4889  CE2 TYR   309     -42.865  40.663 -61.883  1.00  0.00           C  
ATOM   4890  HE2 TYR   309     -43.880  40.674 -62.241  1.00  0.00           H  
ATOM   4891  CD2 TYR   309     -41.850  41.280 -62.631  1.00  0.00           C  
ATOM   4892  HD2 TYR   309     -42.096  41.760 -63.565  1.00  0.00           H  
ATOM   4893  C   TYR   309     -39.422  40.216 -64.978  1.00  0.00           C  
ATOM   4894  O   TYR   309     -40.304  39.376 -64.824  1.00  0.00           O  
ATOM   4895  N   ARG   310     -39.035  40.596 -66.206  1.00  0.00           N  
ATOM   4896  H   ARG   310     -38.322  41.315 -66.265  1.00  0.00           H  
ATOM   4897  CA  ARG   310     -39.565  40.004 -67.457  1.00  0.00           C  
ATOM   4898  HA  ARG   310     -40.654  40.020 -67.404  1.00  0.00           H  
ATOM   4899  CB  ARG   310     -39.125  40.837 -68.679  1.00  0.00           C  
ATOM   4900  HB2 ARG   310     -38.036  40.845 -68.730  1.00  0.00           H  
ATOM   4901  HB3 ARG   310     -39.499  40.363 -69.587  1.00  0.00           H  
ATOM   4902  CG  ARG   310     -39.655  42.280 -68.632  1.00  0.00           C  
ATOM   4903  HG2 ARG   310     -40.740  42.266 -68.553  1.00  0.00           H  
ATOM   4904  HG3 ARG   310     -39.285  42.762 -67.736  1.00  0.00           H  
ATOM   4905  CD  ARG   310     -39.221  43.137 -69.835  1.00  0.00           C  
ATOM   4906  HD2 ARG   310     -39.094  44.168 -69.501  1.00  0.00           H  
ATOM   4907  HD3 ARG   310     -38.248  42.794 -70.190  1.00  0.00           H  
ATOM   4908  NE  ARG   310     -40.198  43.111 -70.944  1.00  0.00           N  
ATOM   4909  HE  ARG   310     -39.934  42.605 -71.769  1.00  0.00           H  
ATOM   4910  CZ  ARG   310     -41.379  43.714 -70.955  1.00  0.00           C  
ATOM   4911  NH1 ARG   310     -41.821  44.408 -69.957  1.00  0.00           N  
ATOM   4912 HH11 ARG   310     -41.238  44.571 -69.135  1.00  0.00           H  
ATOM   4913 HH12 ARG   310     -42.750  44.834 -69.981  1.00  0.00           H  
ATOM   4914  NH2 ARG   310     -42.168  43.620 -71.983  1.00  0.00           N  
ATOM   4915 HH21 ARG   310     -41.926  43.097 -72.795  1.00  0.00           H  
ATOM   4916 HH22 ARG   310     -43.094  44.058 -71.900  1.00  0.00           H  
ATOM   4917  C   ARG   310     -39.211  38.515 -67.656  1.00  0.00           C  
ATOM   4918  O   ARG   310     -39.770  37.905 -68.565  1.00  0.00           O  
ATOM   4919  N   ALA   311     -38.317  37.944 -66.839  1.00  0.00           N  
ATOM   4920  H   ALA   311     -37.856  38.539 -66.167  1.00  0.00           H  
ATOM   4921  CA  ALA   311     -37.937  36.523 -66.871  1.00  0.00           C  
ATOM   4922  HA  ALA   311     -38.663  35.975 -67.474  1.00  0.00           H  
ATOM   4923  CB  ALA   311     -36.570  36.423 -67.560  1.00  0.00           C  
ATOM   4924  HB1 ALA   311     -35.822  36.970 -66.983  1.00  0.00           H  
ATOM   4925  HB2 ALA   311     -36.273  35.377 -67.633  1.00  0.00           H  
ATOM   4926  HB3 ALA   311     -36.630  36.847 -68.563  1.00  0.00           H  
ATOM   4927  C   ALA   311     -37.924  35.831 -65.487  1.00  0.00           C  
ATOM   4928  O   ALA   311     -38.092  34.615 -65.405  1.00  0.00           O  
ATOM   4929  N   GLU   312     -37.743  36.589 -64.401  1.00  0.00           N  
ATOM   4930  H   GLU   312     -37.476  37.557 -64.536  1.00  0.00           H  
ATOM   4931  CA  GLU   312     -37.959  36.158 -63.007  1.00  0.00           C  
ATOM   4932  HA  GLU   312     -37.444  35.213 -62.837  1.00  0.00           H  
ATOM   4933  CB  GLU   312     -37.329  37.242 -62.116  1.00  0.00           C  
ATOM   4934  HB2 GLU   312     -36.303  37.400 -62.455  1.00  0.00           H  
ATOM   4935  HB3 GLU   312     -37.882  38.163 -62.275  1.00  0.00           H  
ATOM   4936  CG  GLU   312     -37.273  36.985 -60.608  1.00  0.00           C  
ATOM   4937  HG2 GLU   312     -38.286  36.915 -60.207  1.00  0.00           H  
ATOM   4938  HG3 GLU   312     -36.755  36.040 -60.424  1.00  0.00           H
[truncated: 2,296,277 more chars]
