# Supplementary material for: Modeling the Tertiary Structure of the Rift Valley Fever Virus L Protein
Source: Molecules. 2019 May 7;24(9):1768. doi: 10.3390/molecules24091768 (PMC6539450; doi:10.3390/molecules24091768)
Supplement: Supplementary file 1 [file molecules-24-01768-s001.zip › protein_min_3.pdb]

ATOM      1  N   MET     1      -8.853  60.032  14.625  1.00  0.00           N  
ATOM      2  H1  MET     1      -8.286  60.680  15.166  1.00  0.00           H  
ATOM      3  H2  MET     1      -9.614  60.519  14.180  1.00  0.00           H  
ATOM      4  H3  MET     1      -8.203  59.686  13.922  1.00  0.00           H  
ATOM      5  CA  MET     1      -9.316  58.915  15.480  1.00  0.00           C  
ATOM      6  HA  MET     1     -10.006  59.318  16.220  1.00  0.00           H  
ATOM      7  CB  MET     1     -10.067  57.841  14.681  1.00  0.00           C  
ATOM      8  HB2 MET     1      -9.469  57.547  13.820  1.00  0.00           H  
ATOM      9  HB3 MET     1     -10.238  56.970  15.316  1.00  0.00           H  
ATOM     10  CG  MET     1     -11.423  58.379  14.207  1.00  0.00           C  
ATOM     11  HG2 MET     1     -11.993  58.685  15.085  1.00  0.00           H  
ATOM     12  HG3 MET     1     -11.265  59.261  13.586  1.00  0.00           H  
ATOM     13  SD  MET     1     -12.448  57.214  13.270  1.00  0.00           S  
ATOM     14  CE  MET     1     -11.507  57.106  11.724  1.00  0.00           C  
ATOM     15  HE1 MET     1     -10.549  56.627  11.921  1.00  0.00           H  
ATOM     16  HE2 MET     1     -12.062  56.509  11.001  1.00  0.00           H  
ATOM     17  HE3 MET     1     -11.344  58.103  11.314  1.00  0.00           H  
ATOM     18  C   MET     1      -8.143  58.374  16.291  1.00  0.00           C  
ATOM     19  O   MET     1      -8.038  58.764  17.442  1.00  0.00           O  
ATOM     20  N   ASP     2      -7.237  57.605  15.675  1.00  0.00           N  
ATOM     21  H   ASP     2      -7.485  57.266  14.756  1.00  0.00           H  
ATOM     22  CA  ASP     2      -5.771  57.575  15.915  1.00  0.00           C  
ATOM     23  HA  ASP     2      -5.383  56.874  15.175  1.00  0.00           H  
ATOM     24  CB  ASP     2      -5.120  58.937  15.561  1.00  0.00           C  
ATOM     25  HB2 ASP     2      -4.975  59.499  16.486  1.00  0.00           H  
ATOM     26  HB3 ASP     2      -4.136  58.756  15.129  1.00  0.00           H  
ATOM     27  CG  ASP     2      -5.938  59.807  14.599  1.00  0.00           C  
ATOM     28  OD1 ASP     2      -6.445  59.287  13.578  1.00  0.00           O  
ATOM     29  OD2 ASP     2      -6.344  60.921  14.994  1.00  0.00           O  
ATOM     30  C   ASP     2      -5.237  57.049  17.269  1.00  0.00           C  
ATOM     31  O   ASP     2      -4.149  56.471  17.300  1.00  0.00           O  
ATOM     32  N   SER     3      -5.966  57.192  18.377  1.00  0.00           N  
ATOM     33  H   SER     3      -6.819  57.737  18.312  1.00  0.00           H  
ATOM     34  CA  SER     3      -5.567  56.726  19.713  1.00  0.00           C  
ATOM     35  HA  SER     3      -4.673  57.269  20.020  1.00  0.00           H  
ATOM     36  CB  SER     3      -6.676  57.024  20.725  1.00  0.00           C  
ATOM     37  HB2 SER     3      -7.606  56.559  20.392  1.00  0.00           H  
ATOM     38  HB3 SER     3      -6.402  56.614  21.699  1.00  0.00           H  
ATOM     39  OG  SER     3      -6.856  58.421  20.840  1.00  0.00           O  
ATOM     40  HG  SER     3      -7.709  58.595  21.246  1.00  0.00           H  
ATOM     41  C   SER     3      -5.267  55.226  19.716  1.00  0.00           C  
ATOM     42  O   SER     3      -6.166  54.420  19.495  1.00  0.00           O  
ATOM     43  N   ILE     4      -3.993  54.873  19.931  1.00  0.00           N  
ATOM     44  H   ILE     4      -3.337  55.626  20.072  1.00  0.00           H  
ATOM     45  CA  ILE     4      -3.418  53.513  19.818  1.00  0.00           C  
ATOM     46  HA  ILE     4      -2.341  53.665  19.768  1.00  0.00           H  
ATOM     47  CB  ILE     4      -3.644  52.650  21.088  1.00  0.00           C  
ATOM     48  HB  ILE     4      -3.031  51.756  20.964  1.00  0.00           H  
ATOM     49  CG2 ILE     4      -3.109  53.381  22.335  1.00  0.00           C  
ATOM     50 HG21 ILE     4      -3.745  54.232  22.580  1.00  0.00           H  
ATOM     51 HG22 ILE     4      -3.087  52.700  23.186  1.00  0.00           H  
ATOM     52 HG23 ILE     4      -2.092  53.728  22.154  1.00  0.00           H  
ATOM     53  CG1 ILE     4      -5.102  52.179  21.292  1.00  0.00           C  
ATOM     54 HG12 ILE     4      -5.710  53.011  21.650  1.00  0.00           H  
ATOM     55 HG13 ILE     4      -5.512  51.845  20.339  1.00  0.00           H  
ATOM     56  CD1 ILE     4      -5.236  51.015  22.282  1.00  0.00           C  
ATOM     57 HD11 ILE     4      -4.931  51.326  23.281  1.00  0.00           H  
ATOM     58 HD12 ILE     4      -6.277  50.694  22.320  1.00  0.00           H  
ATOM     59 HD13 ILE     4      -4.619  50.177  21.955  1.00  0.00           H  
ATOM     60  C   ILE     4      -3.730  52.782  18.491  1.00  0.00           C  
ATOM     61  O   ILE     4      -3.629  51.560  18.418  1.00  0.00           O  
ATOM     62  N   LEU     5      -4.081  53.532  17.439  1.00  0.00           N  
ATOM     63  H   LEU     5      -4.169  54.528  17.596  1.00  0.00           H  
ATOM     64  CA  LEU     5      -4.541  53.007  16.144  1.00  0.00           C  
ATOM     65  HA  LEU     5      -4.148  51.995  16.046  1.00  0.00           H  
ATOM     66  CB  LEU     5      -6.080  52.923  16.213  1.00  0.00           C  
ATOM     67  HB2 LEU     5      -6.340  52.404  17.138  1.00  0.00           H  
ATOM     68  HB3 LEU     5      -6.482  53.934  16.281  1.00  0.00           H  
ATOM     69  CG  LEU     5      -6.784  52.195  15.054  1.00  0.00           C  
ATOM     70  HG  LEU     5      -6.714  52.794  14.153  1.00  0.00           H  
ATOM     71  CD1 LEU     5      -6.214  50.809  14.765  1.00  0.00           C  
ATOM     72 HD11 LEU     5      -6.254  50.188  15.659  1.00  0.00           H  
ATOM     73 HD12 LEU     5      -6.785  50.352  13.958  1.00  0.00           H  
ATOM     74 HD13 LEU     5      -5.185  50.895  14.418  1.00  0.00           H  
ATOM     75  CD2 LEU     5      -8.264  52.020  15.403  1.00  0.00           C  
ATOM     76 HD21 LEU     5      -8.725  52.998  15.535  1.00  0.00           H  
ATOM     77 HD22 LEU     5      -8.767  51.489  14.599  1.00  0.00           H  
ATOM     78 HD23 LEU     5      -8.365  51.446  16.324  1.00  0.00           H  
ATOM     79  C   LEU     5      -3.991  53.786  14.926  1.00  0.00           C  
ATOM     80  O   LEU     5      -4.215  53.409  13.779  1.00  0.00           O  
ATOM     81  N   SER     6      -3.219  54.850  15.161  1.00  0.00           N  
ATOM     82  H   SER     6      -3.141  55.169  16.117  1.00  0.00           H  
ATOM     83  CA  SER     6      -2.310  55.443  14.175  1.00  0.00           C  
ATOM     84  HA  SER     6      -2.881  55.832  13.335  1.00  0.00           H  
ATOM     85  CB  SER     6      -1.564  56.608  14.833  1.00  0.00           C  
ATOM     86  HB2 SER     6      -2.285  57.365  15.143  1.00  0.00           H  
ATOM     87  HB3 SER     6      -1.032  56.250  15.715  1.00  0.00           H  
ATOM     88  OG  SER     6      -0.643  57.191  13.941  1.00  0.00           O  
ATOM     89  HG  SER     6       0.261  56.932  14.213  1.00  0.00           H  
ATOM     90  C   SER     6      -1.332  54.381  13.659  1.00  0.00           C  
ATOM     91  O   SER     6      -0.667  53.718  14.455  1.00  0.00           O  
ATOM     92  N   LYS     7      -1.215  54.212  12.332  1.00  0.00           N  
ATOM     93  H   LYS     7      -1.733  54.852  11.738  1.00  0.00           H  
ATOM     94  CA  LYS     7      -0.445  53.112  11.697  1.00  0.00           C  
ATOM     95  HA  LYS     7      -0.704  52.202  12.242  1.00  0.00           H  
ATOM     96  CB  LYS     7      -0.901  52.941  10.234  1.00  0.00           C  
ATOM     97  HB2 LYS     7      -1.937  53.274  10.153  1.00  0.00           H  
ATOM     98  HB3 LYS     7      -0.288  53.564   9.579  1.00  0.00           H  
ATOM     99  CG  LYS     7      -0.850  51.473   9.769  1.00  0.00           C  
ATOM    100  HG2 LYS     7       0.178  51.111   9.777  1.00  0.00           H  
ATOM    101  HG3 LYS     7      -1.435  50.875  10.469  1.00  0.00           H  
ATOM    102  CD  LYS     7      -1.437  51.293   8.359  1.00  0.00           C  
ATOM    103  HD2 LYS     7      -2.369  51.842   8.297  1.00  0.00           H  
ATOM    104  HD3 LYS     7      -0.749  51.699   7.616  1.00  0.00           H  
ATOM    105  CE  LYS     7      -1.702  49.809   8.074  1.00  0.00           C  
ATOM    106  HE2 LYS     7      -0.757  49.330   7.803  1.00  0.00           H  
ATOM    107  HE3 LYS     7      -2.068  49.331   8.987  1.00  0.00           H  
ATOM    108  NZ  LYS     7      -2.702  49.593   6.999  1.00  0.00           N  
ATOM    109  HZ1 LYS     7      -2.541  50.108   6.142  1.00  0.00           H  
ATOM    110  HZ2 LYS     7      -2.706  48.622   6.703  1.00  0.00           H  
ATOM    111  HZ3 LYS     7      -3.672  49.773   7.278  1.00  0.00           H  
ATOM    112  C   LYS     7       1.086  53.240  11.839  1.00  0.00           C  
ATOM    113  O   LYS     7       1.843  52.428  11.319  1.00  0.00           O  
ATOM    114  N   GLN     8       1.527  54.276  12.545  1.00  0.00           N  
ATOM    115  H   GLN     8       0.809  54.842  12.971  1.00  0.00           H  
ATOM    116  CA  GLN     8       2.886  54.574  12.982  1.00  0.00           C  
ATOM    117  HA  GLN     8       3.363  53.648  13.307  1.00  0.00           H  
ATOM    118  CB  GLN     8       3.705  55.218  11.838  1.00  0.00           C  
ATOM    119  HB2 GLN     8       3.052  55.429  10.992  1.00  0.00           H  
ATOM    120  HB3 GLN     8       4.126  56.170  12.166  1.00  0.00           H  
ATOM    121  CG  GLN     8       4.848  54.326  11.328  1.00  0.00           C  
ATOM    122  HG2 GLN     8       4.447  53.355  11.036  1.00  0.00           H  
ATOM    123  HG3 GLN     8       5.272  54.792  10.438  1.00  0.00           H  
ATOM    124  CD  GLN     8       5.978  54.114  12.335  1.00  0.00           C  
ATOM    125  OE1 GLN     8       5.934  54.531  13.484  1.00  0.00           O  
ATOM    126  NE2 GLN     8       7.044  53.452  11.949  1.00  0.00           N  
ATOM    127 HE21 GLN     8       7.108  53.091  11.014  1.00  0.00           H  
ATOM    128 HE22 GLN     8       7.771  53.321  12.630  1.00  0.00           H  
ATOM    129  C   GLN     8       2.790  55.518  14.193  1.00  0.00           C  
ATOM    130  O   GLN     8       1.809  56.251  14.340  1.00  0.00           O  
ATOM    131  N   LEU     9       3.812  55.512  15.045  1.00  0.00           N  
ATOM    132  H   LEU     9       4.580  54.887  14.829  1.00  0.00           H  
ATOM    133  CA  LEU     9       3.958  56.413  16.198  1.00  0.00           C  
ATOM    134  HA  LEU     9       3.196  57.191  16.148  1.00  0.00           H  
ATOM    135  CB  LEU     9       3.753  55.617  17.504  1.00  0.00           C  
ATOM    136  HB2 LEU     9       4.511  54.832  17.545  1.00  0.00           H  
ATOM    137  HB3 LEU     9       3.925  56.285  18.349  1.00  0.00           H  
ATOM    138  CG  LEU     9       2.362  54.970  17.670  1.00  0.00           C  
ATOM    139  HG  LEU     9       2.144  54.335  16.812  1.00  0.00           H  
ATOM    140  CD1 LEU     9       2.350  54.092  18.922  1.00  0.00           C  
ATOM    141 HD11 LEU     9       2.551  54.695  19.807  1.00  0.00           H  
ATOM    142 HD12 LEU     9       1.378  53.610  19.023  1.00  0.00           H  
ATOM    143 HD13 LEU     9       3.112  53.318  18.833  1.00  0.00           H  
ATOM    144  CD2 LEU     9       1.244  56.007  17.818  1.00  0.00           C  
ATOM    145 HD21 LEU     9       1.177  56.614  16.917  1.00  0.00           H  
ATOM    146 HD22 LEU     9       0.291  55.499  17.958  1.00  0.00           H  
ATOM    147 HD23 LEU     9       1.443  56.654  18.673  1.00  0.00           H  
ATOM    148  C   LEU     9       5.303  57.163  16.193  1.00  0.00           C  
ATOM    149  O   LEU     9       5.471  58.118  16.944  1.00  0.00           O  
ATOM    150  N   VAL    10       6.246  56.757  15.335  1.00  0.00           N  
ATOM    151  H   VAL    10       6.055  55.944  14.762  1.00  0.00           H  
ATOM    152  CA  VAL    10       7.531  57.442  15.104  1.00  0.00           C  
ATOM    153  HA  VAL    10       7.865  57.894  16.038  1.00  0.00           H  
ATOM    154  CB  VAL    10       8.600  56.413  14.659  1.00  0.00           C  
ATOM    155  HB  VAL    10       8.294  55.979  13.706  1.00  0.00           H  
ATOM    156  CG1 VAL    10       9.998  57.017  14.474  1.00  0.00           C  
ATOM    157 HG11 VAL    10      10.302  57.539  15.382  1.00  0.00           H  
ATOM    158 HG12 VAL    10      10.721  56.234  14.248  1.00  0.00           H  
ATOM    159 HG13 VAL    10       9.999  57.720  13.641  1.00  0.00           H  
ATOM    160  CG2 VAL    10       8.739  55.271  15.680  1.00  0.00           C  
ATOM    161 HG21 VAL    10       7.808  54.711  15.756  1.00  0.00           H  
ATOM    162 HG22 VAL    10       9.521  54.581  15.365  1.00  0.00           H  
ATOM    163 HG23 VAL    10       8.994  55.679  16.659  1.00  0.00           H  
ATOM    164  C   VAL    10       7.396  58.582  14.081  1.00  0.00           C  
ATOM    165  O   VAL    10       8.226  59.485  14.055  1.00  0.00           O  
ATOM    166  N   ASP    11       6.354  58.568  13.238  1.00  0.00           N  
ATOM    167  H   ASP    11       5.654  57.851  13.346  1.00  0.00           H  
ATOM    168  CA  ASP    11       6.193  59.520  12.134  1.00  0.00           C  
ATOM    169  HA  ASP    11       6.684  60.454  12.416  1.00  0.00           H  
ATOM    170  CB  ASP    11       6.907  58.977  10.884  1.00  0.00           C  
ATOM    171  HB2 ASP    11       7.955  58.782  11.118  1.00  0.00           H  
ATOM    172  HB3 ASP    11       6.440  58.038  10.580  1.00  0.00           H  
ATOM    173  CG  ASP    11       6.838  59.987   9.740  1.00  0.00           C  
ATOM    174  OD1 ASP    11       6.299  59.666   8.655  1.00  0.00           O  
ATOM    175  OD2 ASP    11       7.170  61.174   9.951  1.00  0.00           O  
ATOM    176  C   ASP    11       4.727  59.866  11.801  1.00  0.00           C  
ATOM    177  O   ASP    11       3.808  59.063  11.983  1.00  0.00           O  
ATOM    178  N   LYS    12       4.539  61.050  11.201  1.00  0.00           N  
ATOM    179  H   LYS    12       5.386  61.586  11.031  1.00  0.00           H  
ATOM    180  CA  LYS    12       3.276  61.596  10.666  1.00  0.00           C  
ATOM    181  HA  LYS    12       2.612  61.806  11.506  1.00  0.00           H  
ATOM    182  CB  LYS    12       3.599  62.925   9.948  1.00  0.00           C  
ATOM    183  HB2 LYS    12       2.666  63.450   9.733  1.00  0.00           H  
ATOM    184  HB3 LYS    12       4.178  63.554  10.627  1.00  0.00           H  
ATOM    185  CG  LYS    12       4.371  62.724   8.624  1.00  0.00           C  
ATOM    186  HG2 LYS    12       4.795  61.727   8.607  1.00  0.00           H  
ATOM    187  HG3 LYS    12       3.672  62.793   7.788  1.00  0.00           H  
ATOM    188  CD  LYS    12       5.522  63.715   8.411  1.00  0.00           C  
ATOM    189  HD2 LYS    12       5.107  64.710   8.242  1.00  0.00           H  
ATOM    190  HD3 LYS    12       6.146  63.749   9.306  1.00  0.00           H  
ATOM    191  CE  LYS    12       6.398  63.317   7.209  1.00  0.00           C  
ATOM    192  HE2 LYS    12       5.769  63.228   6.319  1.00  0.00           H  
ATOM    193  HE3 LYS    12       7.120  64.121   7.037  1.00  0.00           H  
ATOM    194  NZ  LYS    12       7.130  62.046   7.451  1.00  0.00           N  
ATOM    195  HZ1 LYS    12       6.510  61.240   7.552  1.00  0.00           H  
ATOM    196  HZ2 LYS    12       7.832  61.838   6.759  1.00  0.00           H  
ATOM    197  HZ3 LYS    12       7.550  62.038   8.385  1.00  0.00           H  
ATOM    198  C   LYS    12       2.510  60.646   9.731  1.00  0.00           C  
ATOM    199  O   LYS    12       1.290  60.738   9.644  1.00  0.00           O  
ATOM    200  N   THR    13       3.203  59.727   9.053  1.00  0.00           N  
ATOM    201  H   THR    13       4.204  59.690   9.193  1.00  0.00           H  
ATOM    202  CA  THR    13       2.609  58.712   8.162  1.00  0.00           C  
ATOM    203  HA  THR    13       2.019  59.221   7.401  1.00  0.00           H  
ATOM    204  CB  THR    13       3.696  57.890   7.449  1.00  0.00           C  
ATOM    205  HB  THR    13       3.247  56.982   7.045  1.00  0.00           H  
ATOM    206  CG2 THR    13       4.316  58.661   6.285  1.00  0.00           C  
ATOM    207 HG21 THR    13       4.691  59.627   6.620  1.00  0.00           H  
ATOM    208 HG22 THR    13       5.134  58.079   5.859  1.00  0.00           H  
ATOM    209 HG23 THR    13       3.561  58.819   5.514  1.00  0.00           H  
ATOM    210  OG1 THR    13       4.728  57.522   8.335  1.00  0.00           O  
ATOM    211  HG1 THR    13       5.370  58.260   8.372  1.00  0.00           H  
ATOM    212  C   THR    13       1.641  57.761   8.870  1.00  0.00           C  
ATOM    213  O   THR    13       0.815  57.147   8.201  1.00  0.00           O  
ATOM    214  N   GLY    14       1.655  57.689  10.206  1.00  0.00           N  
ATOM    215  H   GLY    14       2.379  58.181  10.719  1.00  0.00           H  
ATOM    216  CA  GLY    14       0.643  56.954  10.967  1.00  0.00           C  
ATOM    217  HA2 GLY    14       0.626  55.921  10.623  1.00  0.00           H  
ATOM    218  HA3 GLY    14       0.931  56.978  12.014  1.00  0.00           H  
ATOM    219  C   GLY    14      -0.780  57.514  10.846  1.00  0.00           C  
ATOM    220  O   GLY    14      -1.743  56.746  10.912  1.00  0.00           O  
ATOM    221  N   PHE    15      -0.923  58.815  10.566  1.00  0.00           N  
ATOM    222  H   PHE    15      -0.082  59.373  10.478  1.00  0.00           H  
ATOM    223  CA  PHE    15      -2.197  59.490  10.287  1.00  0.00           C  
ATOM    224  HA  PHE    15      -2.963  59.030  10.914  1.00  0.00           H  
ATOM    225  CB  PHE    15      -2.108  60.968  10.702  1.00  0.00           C  
ATOM    226  HB2 PHE    15      -1.303  61.452  10.148  1.00  0.00           H  
ATOM    227  HB3 PHE    15      -3.039  61.466  10.427  1.00  0.00           H  
ATOM    228  CG  PHE    15      -1.888  61.171  12.192  1.00  0.00           C  
ATOM    229  CD1 PHE    15      -0.584  61.197  12.723  1.00  0.00           C  
ATOM    230  HD1 PHE    15       0.267  61.077  12.071  1.00  0.00           H  
ATOM    231  CE1 PHE    15      -0.385  61.360  14.106  1.00  0.00           C  
ATOM    232  HE1 PHE    15       0.617  61.363  14.512  1.00  0.00           H  
ATOM    233  CZ  PHE    15      -1.490  61.512  14.962  1.00  0.00           C  
ATOM    234  HZ  PHE    15      -1.339  61.637  16.024  1.00  0.00           H  
ATOM    235  CE2 PHE    15      -2.793  61.495  14.435  1.00  0.00           C  
ATOM    236  HE2 PHE    15      -3.645  61.615  15.091  1.00  0.00           H  
ATOM    237  CD2 PHE    15      -2.993  61.316  13.054  1.00  0.00           C  
ATOM    238  HD2 PHE    15      -4.000  61.287  12.662  1.00  0.00           H  
ATOM    239  C   PHE    15      -2.656  59.276   8.829  1.00  0.00           C  
ATOM    240  O   PHE    15      -2.983  60.214   8.091  1.00  0.00           O  
ATOM    241  N   VAL    16      -2.673  58.013   8.405  1.00  0.00           N  
ATOM    242  H   VAL    16      -2.360  57.317   9.073  1.00  0.00           H  
ATOM    243  CA  VAL    16      -3.333  57.514   7.185  1.00  0.00           C  
ATOM    244  HA  VAL    16      -3.021  58.145   6.356  1.00  0.00           H  
ATOM    245  CB  VAL    16      -2.885  56.072   6.847  1.00  0.00           C  
ATOM    246  HB  VAL    16      -3.726  55.526   6.434  1.00  0.00           H  
ATOM    247  CG1 VAL    16      -1.796  56.106   5.770  1.00  0.00           C  
ATOM    248 HG11 VAL    16      -0.930  56.665   6.125  1.00  0.00           H  
ATOM    249 HG12 VAL    16      -1.490  55.090   5.520  1.00  0.00           H  
ATOM    250 HG13 VAL    16      -2.188  56.569   4.863  1.00  0.00           H  
ATOM    251  CG2 VAL    16      -2.336  55.271   8.038  1.00  0.00           C  
ATOM    252 HG21 VAL    16      -3.084  55.219   8.829  1.00  0.00           H  
ATOM    253 HG22 VAL    16      -2.074  54.266   7.715  1.00  0.00           H  
ATOM    254 HG23 VAL    16      -1.424  55.728   8.420  1.00  0.00           H  
ATOM    255  C   VAL    16      -4.864  57.677   7.276  1.00  0.00           C  
ATOM    256  O   VAL    16      -5.397  58.066   8.315  1.00  0.00           O  
ATOM    257  N   ARG    17      -5.586  57.507   6.163  1.00  0.00           N  
ATOM    258  H   ARG    17      -5.191  56.943   5.405  1.00  0.00           H  
ATOM    259  CA  ARG    17      -6.954  58.024   5.966  1.00  0.00           C  
ATOM    260  HA  ARG    17      -7.012  59.028   6.370  1.00  0.00           H  
ATOM    261  CB  ARG    17      -7.300  58.051   4.459  1.00  0.00           C  
ATOM    262  HB2 ARG    17      -7.395  57.020   4.113  1.00  0.00           H  
ATOM    263  HB3 ARG    17      -8.276  58.521   4.326  1.00  0.00           H  
ATOM    264  CG  ARG    17      -6.277  58.756   3.540  1.00  0.00           C  
ATOM    265  HG2 ARG    17      -5.270  58.405   3.761  1.00  0.00           H  
ATOM    266  HG3 ARG    17      -6.491  58.445   2.516  1.00  0.00           H  
ATOM    267  CD  ARG    17      -6.302  60.299   3.557  1.00  0.00           C  
ATOM    268  HD2 ARG    17      -5.488  60.671   2.933  1.00  0.00           H  
ATOM    269  HD3 ARG    17      -7.238  60.623   3.098  1.00  0.00           H  
ATOM    270  NE  ARG    17      -6.214  60.895   4.908  1.00  0.00           N  
ATOM    271  HE  ARG    17      -7.068  61.279   5.273  1.00  0.00           H  
ATOM    272  CZ  ARG    17      -5.184  60.872   5.737  1.00  0.00           C  
ATOM    273  NH1 ARG    17      -4.000  60.457   5.398  1.00  0.00           N  
ATOM    274 HH11 ARG    17      -3.831  60.139   4.461  1.00  0.00           H  
ATOM    275 HH12 ARG    17      -3.286  60.422   6.117  1.00  0.00           H  
ATOM    276  NH2 ARG    17      -5.326  61.242   6.974  1.00  0.00           N  
ATOM    277 HH21 ARG    17      -6.222  61.487   7.348  1.00  0.00           H  
ATOM    278 HH22 ARG    17      -4.548  61.066   7.605  1.00  0.00           H  
ATOM    279  C   ARG    17      -8.012  57.263   6.754  1.00  0.00           C  
ATOM    280  O   ARG    17      -8.899  57.896   7.320  1.00  0.00           O  
ATOM    281  N   VAL    18      -7.907  55.936   6.822  1.00  0.00           N  
ATOM    282  H   VAL    18      -7.186  55.510   6.251  1.00  0.00           H  
ATOM    283  CA  VAL    18      -8.851  55.081   7.569  1.00  0.00           C  
ATOM    284  HA  VAL    18      -9.202  55.695   8.398  1.00  0.00           H  
ATOM    285  CB  VAL    18     -10.102  54.831   6.694  1.00  0.00           C  
ATOM    286  HB  VAL    18     -10.260  55.706   6.062  1.00  0.00           H  
ATOM    287  CG1 VAL    18      -9.936  53.636   5.760  1.00  0.00           C  
ATOM    288 HG11 VAL    18      -9.869  52.720   6.337  1.00  0.00           H  
ATOM    289 HG12 VAL    18     -10.787  53.576   5.083  1.00  0.00           H  
ATOM    290 HG13 VAL    18      -9.040  53.759   5.155  1.00  0.00           H  
ATOM    291  CG2 VAL    18     -11.378  54.688   7.532  1.00  0.00           C  
ATOM    292 HG21 VAL    18     -11.539  55.603   8.102  1.00  0.00           H  
ATOM    293 HG22 VAL    18     -12.233  54.537   6.873  1.00  0.00           H  
ATOM    294 HG23 VAL    18     -11.303  53.850   8.219  1.00  0.00           H  
ATOM    295  C   VAL    18      -8.283  53.815   8.275  1.00  0.00           C  
ATOM    296  O   VAL    18      -9.032  53.197   9.034  1.00  0.00           O  
ATOM    297  N   PRO    19      -6.978  53.447   8.208  1.00  0.00           N  
ATOM    298  CD  PRO    19      -5.964  53.881   7.268  1.00  0.00           C  
ATOM    299  HD2 PRO    19      -5.577  54.853   7.573  1.00  0.00           H  
ATOM    300  HD3 PRO    19      -6.377  53.922   6.268  1.00  0.00           H  
ATOM    301  CG  PRO    19      -4.851  52.844   7.318  1.00  0.00           C  
ATOM    302  HG2 PRO    19      -3.891  53.264   7.041  1.00  0.00           H  
ATOM    303  HG3 PRO    19      -5.069  52.021   6.650  1.00  0.00           H  
ATOM    304  CB  PRO    19      -4.898  52.385   8.770  1.00  0.00           C  
ATOM    305  HB2 PRO    19      -4.326  53.083   9.384  1.00  0.00           H  
ATOM    306  HB3 PRO    19      -4.520  51.372   8.897  1.00  0.00           H  
ATOM    307  CA  PRO    19      -6.381  52.460   9.124  1.00  0.00           C  
ATOM    308  HA  PRO    19      -6.844  51.486   8.957  1.00  0.00           H  
ATOM    309  C   PRO    19      -6.537  52.848  10.596  1.00  0.00           C  
ATOM    310  O   PRO    19      -6.715  51.986  11.447  1.00  0.00           O  
ATOM    311  N   ILE    20      -6.624  54.158  10.859  1.00  0.00           N  
ATOM    312  H   ILE    20      -6.433  54.774  10.084  1.00  0.00           H  
ATOM    313  CA  ILE    20      -7.010  54.819  12.118  1.00  0.00           C  
ATOM    314  HA  ILE    20      -6.285  54.528  12.876  1.00  0.00           H  
ATOM    315  CB  ILE    20      -6.889  56.349  11.920  1.00  0.00           C  
ATOM    316  HB  ILE    20      -7.226  56.828  12.839  1.00  0.00           H  
ATOM    317  CG2 ILE    20      -5.417  56.747  11.714  1.00  0.00           C  
ATOM    318 HG21 ILE    20      -5.021  56.340  10.783  1.00  0.00           H  
ATOM    319 HG22 ILE    20      -5.323  57.832  11.683  1.00  0.00           H  
ATOM    320 HG23 ILE    20      -4.824  56.381  12.549  1.00  0.00           H  
ATOM    321  CG1 ILE    20      -7.767  56.855  10.752  1.00  0.00           C  
ATOM    322 HG12 ILE    20      -7.279  56.634   9.802  1.00  0.00           H  
ATOM    323 HG13 ILE    20      -8.720  56.330  10.760  1.00  0.00           H  
ATOM    324  CD1 ILE    20      -8.059  58.359  10.815  1.00  0.00           C  
ATOM    325 HD11 ILE    20      -7.134  58.927  10.722  1.00  0.00           H  
ATOM    326 HD12 ILE    20      -8.721  58.632   9.994  1.00  0.00           H  
ATOM    327 HD13 ILE    20      -8.544  58.605  11.758  1.00  0.00           H  
ATOM    328  C   ILE    20      -8.402  54.417  12.678  1.00  0.00           C  
ATOM    329  O   ILE    20      -8.891  55.037  13.623  1.00  0.00           O  
ATOM    330  N   LYS    21      -9.035  53.392  12.093  1.00  0.00           N  
ATOM    331  H   LYS    21      -8.550  53.002  11.296  1.00  0.00           H  
ATOM    332  CA  LYS    21     -10.312  52.749  12.447  1.00  0.00           C  
ATOM    333  HA  LYS    21     -10.509  52.914  13.507  1.00  0.00           H  
ATOM    334  CB  LYS    21     -11.413  53.474  11.623  1.00  0.00           C  
ATOM    335  HB2 LYS    21     -11.732  54.351  12.185  1.00  0.00           H  
ATOM    336  HB3 LYS    21     -10.969  53.839  10.696  1.00  0.00           H  
ATOM    337  CG  LYS    21     -12.664  52.683  11.202  1.00  0.00           C  
ATOM    338  HG2 LYS    21     -13.219  53.276  10.473  1.00  0.00           H  
ATOM    339  HG3 LYS    21     -12.340  51.782  10.689  1.00  0.00           H  
ATOM    340  CD  LYS    21     -13.617  52.339  12.358  1.00  0.00           C  
ATOM    341  HD2 LYS    21     -13.055  52.142  13.272  1.00  0.00           H  
ATOM    342  HD3 LYS    21     -14.252  53.205  12.551  1.00  0.00           H  
ATOM    343  CE  LYS    21     -14.507  51.125  12.039  1.00  0.00           C  
ATOM    344  HE2 LYS    21     -15.237  51.023  12.846  1.00  0.00           H  
ATOM    345  HE3 LYS    21     -15.052  51.310  11.109  1.00  0.00           H  
ATOM    346  NZ  LYS    21     -13.715  49.872  11.929  1.00  0.00           N  
ATOM    347  HZ1 LYS    21     -12.983  49.841  12.636  1.00  0.00           H  
ATOM    348  HZ2 LYS    21     -14.279  49.037  11.969  1.00  0.00           H  
ATOM    349  HZ3 LYS    21     -13.174  49.836  11.065  1.00  0.00           H  
ATOM    350  C   LYS    21     -10.284  51.210  12.249  1.00  0.00           C  
ATOM    351  O   LYS    21     -11.187  50.542  12.755  1.00  0.00           O  
ATOM    352  N   HIE    22      -9.301  50.644  11.534  1.00  0.00           N  
ATOM    353  H   HIE    22      -8.468  51.197  11.372  1.00  0.00           H  
ATOM    354  CA  HIE    22      -9.384  49.371  10.780  1.00  0.00           C  
ATOM    355  HA  HIE    22      -8.484  49.296  10.161  1.00  0.00           H  
ATOM    356  CB  HIE    22      -9.364  48.132  11.691  1.00  0.00           C  
ATOM    357  HB2 HIE    22     -10.185  48.179  12.406  1.00  0.00           H  
ATOM    358  HB3 HIE    22      -9.519  47.248  11.071  1.00  0.00           H  
ATOM    359  CG  HIE    22      -8.069  47.932  12.433  1.00  0.00           C  
ATOM    360  ND1 HIE    22      -6.825  47.751  11.830  1.00  0.00           N  
ATOM    361  CE1 HIE    22      -5.956  47.548  12.829  1.00  0.00           C  
ATOM    362  HE1 HIE    22      -4.895  47.387  12.694  1.00  0.00           H  
ATOM    363  NE2 HIE    22      -6.590  47.571  14.014  1.00  0.00           N  
ATOM    364  HE2 HIE    22      -6.146  47.455  14.914  1.00  0.00           H  
ATOM    365  CD2 HIE    22      -7.927  47.811  13.785  1.00  0.00           C  
ATOM    366  HD2 HIE    22      -8.717  47.880  14.518  1.00  0.00           H  
ATOM    367  C   HIE    22     -10.583  49.352   9.817  1.00  0.00           C  
ATOM    368  O   HIE    22     -11.726  49.140  10.229  1.00  0.00           O  
ATOM    369  N   PHE    23     -10.325  49.634   8.540  1.00  0.00           N  
ATOM    370  H   PHE    23      -9.342  49.642   8.281  1.00  0.00           H  
ATOM    371  CA  PHE    23     -11.319  49.681   7.443  1.00  0.00           C  
ATOM    372  HA  PHE    23     -11.890  48.751   7.444  1.00  0.00           H  
ATOM    373  CB  PHE    23     -12.282  50.865   7.652  1.00  0.00           C  
ATOM    374  HB2 PHE    23     -12.666  50.853   8.668  1.00  0.00           H  
ATOM    375  HB3 PHE    23     -11.725  51.789   7.526  1.00  0.00           H  
ATOM    376  CG  PHE    23     -13.491  50.879   6.736  1.00  0.00           C  
ATOM    377  CD1 PHE    23     -14.544  49.970   6.956  1.00  0.00           C  
ATOM    378  HD1 PHE    23     -14.474  49.243   7.751  1.00  0.00           H  
ATOM    379  CE1 PHE    23     -15.665  49.965   6.107  1.00  0.00           C  
ATOM    380  HE1 PHE    23     -16.455  49.242   6.255  1.00  0.00           H  
ATOM    381  CZ  PHE    23     -15.741  50.875   5.039  1.00  0.00           C  
ATOM    382  HZ  PHE    23     -16.592  50.860   4.372  1.00  0.00           H  
ATOM    383  CE2 PHE    23     -14.697  51.790   4.823  1.00  0.00           C  
ATOM    384  HE2 PHE    23     -14.749  52.478   3.990  1.00  0.00           H  
ATOM    385  CD2 PHE    23     -13.574  51.792   5.668  1.00  0.00           C  
ATOM    386  HD2 PHE    23     -12.768  52.482   5.476  1.00  0.00           H  
ATOM    387  C   PHE    23     -10.646  49.816   6.062  1.00  0.00           C  
ATOM    388  O   PHE    23     -11.242  49.521   5.035  1.00  0.00           O  
ATOM    389  N   ASP    24      -9.378  50.219   6.060  1.00  0.00           N  
ATOM    390  H   ASP    24      -8.965  50.389   6.962  1.00  0.00           H  
ATOM    391  CA  ASP    24      -8.399  50.134   4.977  1.00  0.00           C  
ATOM    392  HA  ASP    24      -8.620  50.888   4.221  1.00  0.00           H  
ATOM    393  CB  ASP    24      -7.013  50.417   5.586  1.00  0.00           C  
ATOM    394  HB2 ASP    24      -6.252  50.266   4.818  1.00  0.00           H  
ATOM    395  HB3 ASP    24      -7.018  51.472   5.854  1.00  0.00           H  
ATOM    396  CG  ASP    24      -6.615  49.626   6.856  1.00  0.00           C  
ATOM    397  OD1 ASP    24      -5.400  49.610   7.159  1.00  0.00           O  
ATOM    398  OD2 ASP    24      -7.502  49.095   7.572  1.00  0.00           O  
ATOM    399  C   ASP    24      -8.382  48.762   4.294  1.00  0.00           C  
ATOM    400  O   ASP    24      -8.477  48.678   3.076  1.00  0.00           O  
ATOM    401  N   CYS    25      -8.364  47.708   5.108  1.00  0.00           N  
ATOM    402  H   CYS    25      -8.263  47.907   6.095  1.00  0.00           H  
ATOM    403  CA  CYS    25      -8.590  46.317   4.728  1.00  0.00           C  
ATOM    404  HA  CYS    25      -7.728  45.946   4.168  1.00  0.00           H  
ATOM    405  CB  CYS    25      -8.738  45.499   6.030  1.00  0.00           C  
ATOM    406  HB2 CYS    25      -9.251  44.562   5.807  1.00  0.00           H  
ATOM    407  HB3 CYS    25      -7.747  45.252   6.402  1.00  0.00           H  
ATOM    408  SG  CYS    25      -9.636  46.377   7.357  1.00  0.00           S  
ATOM    409  HG  CYS    25      -8.644  47.222   7.695  1.00  0.00           H  
ATOM    410  C   CYS    25      -9.803  46.164   3.792  1.00  0.00           C  
ATOM    411  O   CYS    25      -9.664  45.766   2.639  1.00  0.00           O  
ATOM    412  N   THR    26     -10.993  46.568   4.243  1.00  0.00           N  
ATOM    413  H   THR    26     -11.061  46.904   5.192  1.00  0.00           H  
ATOM    414  CA  THR    26     -12.218  46.550   3.427  1.00  0.00           C  
ATOM    415  HA  THR    26     -12.300  45.562   2.975  1.00  0.00           H  
ATOM    416  CB  THR    26     -13.468  46.764   4.297  1.00  0.00           C  
ATOM    417  HB  THR    26     -14.288  47.131   3.678  1.00  0.00           H  
ATOM    418  CG2 THR    26     -13.904  45.457   4.955  1.00  0.00           C  
ATOM    419 HG21 THR    26     -13.100  45.065   5.578  1.00  0.00           H  
ATOM    420 HG22 THR    26     -14.785  45.637   5.571  1.00  0.00           H  
ATOM    421 HG23 THR    26     -14.155  44.725   4.187  1.00  0.00           H  
ATOM    422  OG1 THR    26     -13.235  47.670   5.354  1.00  0.00           O  
ATOM    423  HG1 THR    26     -12.844  48.478   4.985  1.00  0.00           H  
ATOM    424  C   THR    26     -12.207  47.534   2.250  1.00  0.00           C  
ATOM    425  O   THR    26     -12.784  47.207   1.218  1.00  0.00           O  
ATOM    426  N   MET    27     -11.510  48.675   2.334  1.00  0.00           N  
ATOM    427  H   MET    27     -11.040  48.889   3.206  1.00  0.00           H  
ATOM    428  CA  MET    27     -11.295  49.589   1.193  1.00  0.00           C  
ATOM    429  HA  MET    27     -12.262  49.818   0.744  1.00  0.00           H  
ATOM    430  CB  MET    27     -10.651  50.907   1.656  1.00  0.00           C  
ATOM    431  HB2 MET    27      -9.768  50.691   2.251  1.00  0.00           H  
ATOM    432  HB3 MET    27     -10.316  51.468   0.784  1.00  0.00           H  
ATOM    433  CG  MET    27     -11.591  51.799   2.475  1.00  0.00           C  
ATOM    434  HG2 MET    27     -11.944  51.235   3.336  1.00  0.00           H  
ATOM    435  HG3 MET    27     -11.011  52.643   2.847  1.00  0.00           H  
ATOM    436  SD  MET    27     -13.041  52.460   1.600  1.00  0.00           S  
ATOM    437  CE  MET    27     -12.247  53.430   0.288  1.00  0.00           C  
ATOM    438  HE1 MET    27     -11.739  52.764  -0.411  1.00  0.00           H  
ATOM    439  HE2 MET    27     -13.005  53.993  -0.255  1.00  0.00           H  
ATOM    440  HE3 MET    27     -11.526  54.120   0.727  1.00  0.00           H  
ATOM    441  C   MET    27     -10.438  48.974   0.074  1.00  0.00           C  
ATOM    442  O   MET    27     -10.487  49.450  -1.060  1.00  0.00           O  
ATOM    443  N   LEU    28      -9.693  47.903   0.366  1.00  0.00           N  
ATOM    444  H   LEU    28      -9.590  47.645   1.343  1.00  0.00           H  
ATOM    445  CA  LEU    28      -9.019  47.062  -0.624  1.00  0.00           C  
ATOM    446  HA  LEU    28      -9.247  47.467  -1.608  1.00  0.00           H  
ATOM    447  CB  LEU    28      -7.495  47.136  -0.410  1.00  0.00           C  
ATOM    448  HB2 LEU    28      -7.241  47.980   0.233  1.00  0.00           H  
ATOM    449  HB3 LEU    28      -7.161  46.227   0.092  1.00  0.00           H  
ATOM    450  CG  LEU    28      -6.767  47.302  -1.754  1.00  0.00           C  
ATOM    451  HG  LEU    28      -7.278  46.719  -2.521  1.00  0.00           H  
ATOM    452  CD1 LEU    28      -6.770  48.779  -2.156  1.00  0.00           C  
ATOM    453 HD11 LEU    28      -6.141  49.350  -1.477  1.00  0.00           H  
ATOM    454 HD12 LEU    28      -6.390  48.865  -3.174  1.00  0.00           H  
ATOM    455 HD13 LEU    28      -7.780  49.178  -2.118  1.00  0.00           H  
ATOM    456  CD2 LEU    28      -5.328  46.805  -1.666  1.00  0.00           C  
ATOM    457 HD21 LEU    28      -5.320  45.751  -1.395  1.00  0.00           H  
ATOM    458 HD22 LEU    28      -4.859  46.912  -2.646  1.00  0.00           H  
ATOM    459 HD23 LEU    28      -4.773  47.386  -0.932  1.00  0.00           H  
ATOM    460  C   LEU    28      -9.557  45.619  -0.652  1.00  0.00           C  
ATOM    461  O   LEU    28      -8.919  44.728  -1.209  1.00  0.00           O  
ATOM    462  N   THR    29     -10.732  45.370  -0.065  1.00  0.00           N  
ATOM    463  H   THR    29     -11.202  46.172   0.337  1.00  0.00           H  
ATOM    464  CA  THR    29     -11.406  44.063   0.136  1.00  0.00           C  
ATOM    465  HA  THR    29     -12.291  44.269   0.736  1.00  0.00           H  
ATOM    466  CB  THR    29     -11.925  43.473  -1.190  1.00  0.00           C  
ATOM    467  HB  THR    29     -12.475  42.557  -0.970  1.00  0.00           H  
ATOM    468  CG2 THR    29     -12.872  44.423  -1.922  1.00  0.00           C  
ATOM    469 HG21 THR    29     -12.345  45.315  -2.258  1.00  0.00           H  
ATOM    470 HG22 THR    29     -13.302  43.913  -2.785  1.00  0.00           H  
ATOM    471 HG23 THR    29     -13.684  44.717  -1.257  1.00  0.00           H  
ATOM    472  OG1 THR    29     -10.867  43.156  -2.070  1.00  0.00           O  
ATOM    473  HG1 THR    29     -10.077  43.634  -1.749  1.00  0.00           H  
ATOM    474  C   THR    29     -10.644  42.986   0.931  1.00  0.00           C  
ATOM    475  O   THR    29     -11.271  42.042   1.409  1.00  0.00           O  
ATOM    476  N   LEU    30      -9.325  43.095   1.103  1.00  0.00           N  
ATOM    477  H   LEU    30      -8.870  43.915   0.727  1.00  0.00           H  
ATOM    478  CA  LEU    30      -8.490  42.088   1.758  1.00  0.00           C  
ATOM    479  HA  LEU    30      -8.786  41.119   1.354  1.00  0.00           H  
ATOM    480  CB  LEU    30      -7.018  42.350   1.378  1.00  0.00           C  
ATOM    481  HB2 LEU    30      -6.941  42.396   0.290  1.00  0.00           H  
ATOM    482  HB3 LEU    30      -6.736  43.327   1.773  1.00  0.00           H  
ATOM    483  CG  LEU    30      -6.012  41.304   1.899  1.00  0.00           C  
ATOM    484  HG  LEU    30      -6.068  41.250   2.985  1.00  0.00           H  
ATOM    485  CD1 LEU    30      -6.268  39.908   1.326  1.00  0.00           C  
ATOM    486 HD11 LEU    30      -6.234  39.943   0.236  1.00  0.00           H  
ATOM    487 HD12 LEU    30      -5.503  39.217   1.681  1.00  0.00           H  
ATOM    488 HD13 LEU    30      -7.239  39.533   1.640  1.00  0.00           H  
ATOM    489  CD2 LEU    30      -4.589  41.710   1.521  1.00  0.00           C  
ATOM    490 HD21 LEU    30      -4.343  42.659   1.992  1.00  0.00           H  
ATOM    491 HD22 LEU    30      -3.881  40.957   1.864  1.00  0.00           H  
ATOM    492 HD23 LEU    30      -4.504  41.813   0.438  1.00  0.00           H  
ATOM    493  C   LEU    30      -8.699  42.051   3.282  1.00  0.00           C  
ATOM    494  O   LEU    30      -8.765  43.082   3.945  1.00  0.00           O  
ATOM    495  N   ALA    31      -8.692  40.854   3.872  1.00  0.00           N  
ATOM    496  H   ALA    31      -8.650  40.041   3.279  1.00  0.00           H  
ATOM    497  CA  ALA    31      -8.811  40.627   5.319  1.00  0.00           C  
ATOM    498  HA  ALA    31      -9.651  41.227   5.674  1.00  0.00           H  
ATOM    499  CB  ALA    31      -9.174  39.149   5.528  1.00  0.00           C  
ATOM    500  HB1 ALA    31      -8.344  38.514   5.215  1.00  0.00           H  
ATOM    501  HB2 ALA    31      -9.381  38.966   6.583  1.00  0.00           H  
ATOM    502  HB3 ALA    31     -10.064  38.898   4.950  1.00  0.00           H  
ATOM    503  C   ALA    31      -7.581  41.065   6.165  1.00  0.00           C  
ATOM    504  O   ALA    31      -7.374  40.556   7.265  1.00  0.00           O  
ATOM    505  N   LEU    32      -6.749  41.987   5.666  1.00  0.00           N  
ATOM    506  H   LEU    32      -7.050  42.466   4.824  1.00  0.00           H  
ATOM    507  CA  LEU    32      -5.516  42.478   6.294  1.00  0.00           C  
ATOM    508  HA  LEU    32      -5.551  42.238   7.353  1.00  0.00           H  
ATOM    509  CB  LEU    32      -4.287  41.783   5.673  1.00  0.00           C  
ATOM    510  HB2 LEU    32      -4.291  41.989   4.602  1.00  0.00           H  
ATOM    511  HB3 LEU    32      -3.386  42.237   6.088  1.00  0.00           H  
ATOM    512  CG  LEU    32      -4.201  40.258   5.879  1.00  0.00           C  
ATOM    513  HG  LEU    32      -5.116  39.782   5.526  1.00  0.00           H  
ATOM    514  CD1 LEU    32      -3.033  39.700   5.066  1.00  0.00           C  
ATOM    515 HD11 LEU    32      -2.095  40.147   5.393  1.00  0.00           H  
ATOM    516 HD12 LEU    32      -2.981  38.618   5.192  1.00  0.00           H  
ATOM    517 HD13 LEU    32      -3.185  39.915   4.008  1.00  0.00           H  
ATOM    518  CD2 LEU    32      -3.969  39.888   7.346  1.00  0.00           C  
ATOM    519 HD21 LEU    32      -4.823  40.197   7.947  1.00  0.00           H  
ATOM    520 HD22 LEU    32      -3.869  38.806   7.436  1.00  0.00           H  
ATOM    521 HD23 LEU    32      -3.064  40.366   7.719  1.00  0.00           H  
ATOM    522  C   LEU    32      -5.404  44.006   6.109  1.00  0.00           C  
ATOM    523  O   LEU    32      -5.778  44.490   5.045  1.00  0.00           O  
ATOM    524  N   PRO    33      -4.891  44.788   7.083  1.00  0.00           N  
ATOM    525  CD  PRO    33      -4.683  44.388   8.470  1.00  0.00           C  
ATOM    526  HD2 PRO    33      -3.659  44.035   8.599  1.00  0.00           H  
ATOM    527  HD3 PRO    33      -5.392  43.629   8.798  1.00  0.00           H  
ATOM    528  CG  PRO    33      -4.912  45.651   9.292  1.00  0.00           C  
ATOM    529  HG2 PRO    33      -4.390  45.616  10.249  1.00  0.00           H  
ATOM    530  HG3 PRO    33      -5.981  45.813   9.438  1.00  0.00           H  
ATOM    531  CB  PRO    33      -4.347  46.726   8.373  1.00  0.00           C  
ATOM    532  HB2 PRO    33      -3.262  46.739   8.485  1.00  0.00           H  
ATOM    533  HB3 PRO    33      -4.765  47.699   8.619  1.00  0.00           H  
ATOM    534  CA  PRO    33      -4.758  46.250   6.965  1.00  0.00           C  
ATOM    535  HA  PRO    33      -5.745  46.663   6.749  1.00  0.00           H  
ATOM    536  C   PRO    33      -3.788  46.718   5.852  1.00  0.00           C  
ATOM    537  O   PRO    33      -2.605  46.963   6.102  1.00  0.00           O  
ATOM    538  N   THR    34      -4.286  46.889   4.627  1.00  0.00           N  
ATOM    539  H   THR    34      -5.253  46.618   4.477  1.00  0.00           H  
ATOM    540  CA  THR    34      -3.577  47.339   3.407  1.00  0.00           C  
ATOM    541  HA  THR    34      -2.627  46.811   3.329  1.00  0.00           H  
ATOM    542  CB  THR    34      -4.443  46.955   2.185  1.00  0.00           C  
ATOM    543  HB  THR    34      -4.067  47.435   1.283  1.00  0.00           H  
ATOM    544  CG2 THR    34      -4.442  45.453   1.924  1.00  0.00           C  
ATOM    545 HG21 THR    34      -4.871  44.921   2.768  1.00  0.00           H  
ATOM    546 HG22 THR    34      -5.040  45.243   1.038  1.00  0.00           H  
ATOM    547 HG23 THR    34      -3.423  45.108   1.751  1.00  0.00           H  
ATOM    548  OG1 THR    34      -5.773  47.355   2.401  1.00  0.00           O  
ATOM    549  HG1 THR    34      -5.887  48.258   2.056  1.00  0.00           H  
ATOM    550  C   THR    34      -3.268  48.851   3.373  1.00  0.00           C  
ATOM    551  O   THR    34      -3.413  49.566   4.368  1.00  0.00           O  
ATOM    552  N   PHE    35      -2.825  49.373   2.221  1.00  0.00           N  
ATOM    553  H   PHE    35      -2.670  48.747   1.444  1.00  0.00           H  
ATOM    554  CA  PHE    35      -3.130  50.762   1.849  1.00  0.00           C  
ATOM    555  HA  PHE    35      -2.860  51.417   2.678  1.00  0.00           H  
ATOM    556  CB  PHE    35      -2.292  51.193   0.635  1.00  0.00           C  
ATOM    557  HB2 PHE    35      -2.663  52.152   0.269  1.00  0.00           H  
ATOM    558  HB3 PHE    35      -1.272  51.366   0.981  1.00  0.00           H  
ATOM    559  CG  PHE    35      -2.240  50.213  -0.523  1.00  0.00           C  
ATOM    560  CD1 PHE    35      -3.300  50.149  -1.447  1.00  0.00           C  
ATOM    561  HD1 PHE    35      -4.174  50.768  -1.315  1.00  0.00           H  
ATOM    562  CE1 PHE    35      -3.222  49.282  -2.551  1.00  0.00           C  
ATOM    563  HE1 PHE    35      -4.027  49.230  -3.276  1.00  0.00           H  
ATOM    564  CZ  PHE    35      -2.100  48.454  -2.719  1.00  0.00           C  
ATOM    565  HZ  PHE    35      -2.057  47.783  -3.568  1.00  0.00           H  
ATOM    566  CE2 PHE    35      -1.048  48.500  -1.789  1.00  0.00           C  
ATOM    567  HE2 PHE    35      -0.184  47.865  -1.928  1.00  0.00           H  
ATOM    568  CD2 PHE    35      -1.115  49.383  -0.696  1.00  0.00           C  
ATOM    569  HD2 PHE    35      -0.291  49.430   0.001  1.00  0.00           H  
ATOM    570  C   PHE    35      -4.649  50.933   1.635  1.00  0.00           C  
ATOM    571  O   PHE    35      -5.377  49.954   1.469  1.00  0.00           O  
ATOM    572  N   ASP    36      -5.150  52.162   1.742  1.00  0.00           N  
ATOM    573  H   ASP    36      -4.517  52.959   1.756  1.00  0.00           H  
ATOM    574  CA  ASP    36      -6.413  52.406   2.449  1.00  0.00           C  
ATOM    575  HA  ASP    36      -6.818  51.444   2.765  1.00  0.00           H  
ATOM    576  CB  ASP    36      -6.108  53.200   3.732  1.00  0.00           C  
ATOM    577  HB2 ASP    36      -7.037  53.349   4.277  1.00  0.00           H  
ATOM    578  HB3 ASP    36      -5.463  52.579   4.353  1.00  0.00           H  
ATOM    579  CG  ASP    36      -5.398  54.553   3.568  1.00  0.00           C  
ATOM    580  OD1 ASP    36      -4.744  54.792   2.532  1.00  0.00           O  
ATOM    581  OD2 ASP    36      -5.449  55.338   4.545  1.00  0.00           O  
ATOM    582  C   ASP    36      -7.545  53.043   1.625  1.00  0.00           C  
ATOM    583  O   ASP    36      -8.547  53.475   2.197  1.00  0.00           O  
ATOM    584  N   VAL    37      -7.408  53.099   0.296  1.00  0.00           N  
ATOM    585  H   VAL    37      -6.543  52.751  -0.088  1.00  0.00           H  
ATOM    586  CA  VAL    37      -8.403  53.731  -0.597  1.00  0.00           C  
ATOM    587  HA  VAL    37      -9.393  53.529  -0.191  1.00  0.00           H  
ATOM    588  CB  VAL    37      -8.189  55.266  -0.565  1.00  0.00           C  
ATOM    589  HB  VAL    37      -8.154  55.578   0.479  1.00  0.00           H  
ATOM    590  CG1 VAL    37      -6.868  55.703  -1.216  1.00  0.00           C  
ATOM    591 HG11 VAL    37      -6.864  55.460  -2.279  1.00  0.00           H  
ATOM    592 HG12 VAL    37      -6.742  56.779  -1.100  1.00  0.00           H  
ATOM    593 HG13 VAL    37      -6.029  55.206  -0.729  1.00  0.00           H  
ATOM    594  CG2 VAL    37      -9.332  56.059  -1.209  1.00  0.00           C  
ATOM    595 HG21 VAL    37     -10.285  55.733  -0.793  1.00  0.00           H  
ATOM    596 HG22 VAL    37      -9.202  57.121  -1.003  1.00  0.00           H  
ATOM    597 HG23 VAL    37      -9.344  55.911  -2.289  1.00  0.00           H  
ATOM    598  C   VAL    37      -8.418  53.193  -2.040  1.00  0.00           C  
ATOM    599  O   VAL    37      -9.387  53.409  -2.762  1.00  0.00           O  
ATOM    600  N   SER    38      -7.354  52.524  -2.489  1.00  0.00           N  
ATOM    601  H   SER    38      -6.602  52.329  -1.849  1.00  0.00           H  
ATOM    602  CA  SER    38      -6.959  52.544  -3.905  1.00  0.00           C  
ATOM    603  HA  SER    38      -6.911  53.585  -4.223  1.00  0.00           H  
ATOM    604  CB  SER    38      -5.550  51.964  -4.050  1.00  0.00           C  
ATOM    605  HB2 SER    38      -5.580  50.888  -3.878  1.00  0.00           H  
ATOM    606  HB3 SER    38      -5.190  52.146  -5.064  1.00  0.00           H  
ATOM    607  OG  SER    38      -4.660  52.562  -3.120  1.00  0.00           O  
ATOM    608  HG  SER    38      -3.786  52.215  -3.334  1.00  0.00           H  
ATOM    609  C   SER    38      -7.870  51.825  -4.906  1.00  0.00           C  
ATOM    610  O   SER    38      -7.909  52.269  -6.050  1.00  0.00           O  
ATOM    611  N   LYS    39      -8.602  50.764  -4.515  1.00  0.00           N  
ATOM    612  H   LYS    39      -8.612  50.583  -3.522  1.00  0.00           H  
ATOM    613  CA  LYS    39      -8.927  49.610  -5.393  1.00  0.00           C  
ATOM    614  HA  LYS    39      -7.973  49.149  -5.635  1.00  0.00           H  
ATOM    615  CB  LYS    39      -9.741  48.555  -4.616  1.00  0.00           C  
ATOM    616  HB2 LYS    39      -9.433  48.548  -3.573  1.00  0.00           H  
ATOM    617  HB3 LYS    39     -10.803  48.807  -4.658  1.00  0.00           H  
ATOM    618  CG  LYS    39      -9.506  47.148  -5.197  1.00  0.00           C  
ATOM    619  HG2 LYS    39      -9.752  47.145  -6.257  1.00  0.00           H  
ATOM    620  HG3 LYS    39      -8.451  46.889  -5.088  1.00  0.00           H  
ATOM    621  CD  LYS    39     -10.357  46.064  -4.530  1.00  0.00           C  
ATOM    622  HD2 LYS    39     -10.062  45.947  -3.487  1.00  0.00           H  
ATOM    623  HD3 LYS    39     -11.410  46.350  -4.584  1.00  0.00           H  
ATOM    624  CE  LYS    39     -10.145  44.751  -5.290  1.00  0.00           C  
ATOM    625  HE2 LYS    39     -10.311  44.941  -6.355  1.00  0.00           H  
ATOM    626  HE3 LYS    39      -9.114  44.412  -5.161  1.00  0.00           H  
ATOM    627  NZ  LYS    39     -11.094  43.709  -4.849  1.00  0.00           N  
ATOM    628  HZ1 LYS    39     -10.930  43.357  -3.913  1.00  0.00           H  
ATOM    629  HZ2 LYS    39     -12.057  44.055  -4.896  1.00  0.00           H  
ATOM    630  HZ3 LYS    39     -11.170  42.953  -5.528  1.00  0.00           H  
ATOM    631  C   LYS    39      -9.576  49.909  -6.758  1.00  0.00           C  
ATOM    632  O   LYS    39      -9.434  49.118  -7.688  1.00  0.00           O  
ATOM    633  N   MET    40     -10.249  51.049  -6.921  1.00  0.00           N  
ATOM    634  H   MET    40     -10.262  51.685  -6.139  1.00  0.00           H  
ATOM    635  CA  MET    40     -10.701  51.520  -8.237  1.00  0.00           C  
ATOM    636  HA  MET    40     -11.408  50.796  -8.643  1.00  0.00           H  
ATOM    637  CB  MET    40     -11.416  52.869  -8.065  1.00  0.00           C  
ATOM    638  HB2 MET    40     -12.209  52.768  -7.323  1.00  0.00           H  
ATOM    639  HB3 MET    40     -10.696  53.601  -7.696  1.00  0.00           H  
ATOM    640  CG  MET    40     -12.036  53.383  -9.371  1.00  0.00           C  
ATOM    641  HG2 MET    40     -11.323  53.285 -10.189  1.00  0.00           H  
ATOM    642  HG3 MET    40     -12.901  52.763  -9.607  1.00  0.00           H  
ATOM    643  SD  MET    40     -12.568  55.115  -9.312  1.00  0.00           S  
ATOM    644  CE  MET    40     -10.964  55.942  -9.502  1.00  0.00           C  
ATOM    645  HE1 MET    40     -10.500  55.630 -10.439  1.00  0.00           H  
ATOM    646  HE2 MET    40     -11.114  57.021  -9.520  1.00  0.00           H  
ATOM    647  HE3 MET    40     -10.309  55.684  -8.670  1.00  0.00           H  
ATOM    648  C   MET    40      -9.536  51.646  -9.240  1.00  0.00           C  
ATOM    649  O   MET    40      -9.676  51.233 -10.388  1.00  0.00           O  
ATOM    650  N   VAL    41      -8.394  52.184  -8.801  1.00  0.00           N  
ATOM    651  H   VAL    41      -8.334  52.410  -7.813  1.00  0.00           H  
ATOM    652  CA  VAL    41      -7.155  52.319  -9.584  1.00  0.00           C  
ATOM    653  HA  VAL    41      -7.395  52.764 -10.548  1.00  0.00           H  
ATOM    654  CB  VAL    41      -6.152  53.246  -8.866  1.00  0.00           C  
ATOM    655  HB  VAL    41      -5.887  52.813  -7.901  1.00  0.00           H  
ATOM    656  CG1 VAL    41      -4.863  53.439  -9.676  1.00  0.00           C  
ATOM    657 HG11 VAL    41      -5.098  53.826 -10.669  1.00  0.00           H  
ATOM    658 HG12 VAL    41      -4.200  54.135  -9.163  1.00  0.00           H  
ATOM    659 HG13 VAL    41      -4.339  52.489  -9.781  1.00  0.00           H  
ATOM    660  CG2 VAL    41      -6.759  54.637  -8.622  1.00  0.00           C  
ATOM    661 HG21 VAL    41      -7.615  54.561  -7.953  1.00  0.00           H  
ATOM    662 HG22 VAL    41      -6.019  55.284  -8.152  1.00  0.00           H  
ATOM    663 HG23 VAL    41      -7.074  55.077  -9.569  1.00  0.00           H  
ATOM    664  C   VAL    41      -6.526  50.952  -9.852  1.00  0.00           C  
ATOM    665  O   VAL    41      -6.107  50.680 -10.974  1.00  0.00           O  
ATOM    666  N   ASP    42      -6.519  50.066  -8.856  1.00  0.00           N  
ATOM    667  H   ASP    42      -6.706  50.391  -7.912  1.00  0.00           H  
ATOM    668  CA  ASP    42      -6.021  48.696  -8.979  1.00  0.00           C  
ATOM    669  HA  ASP    42      -4.975  48.748  -9.284  1.00  0.00           H  
ATOM    670  CB  ASP    42      -6.074  47.937  -7.629  1.00  0.00           C  
ATOM    671  HB2 ASP    42      -7.105  47.623  -7.459  1.00  0.00           H  
ATOM    672  HB3 ASP    42      -5.480  47.029  -7.734  1.00  0.00           H  
ATOM    673  CG  ASP    42      -5.617  48.682  -6.354  1.00  0.00           C  
ATOM    674  OD1 ASP    42      -5.312  47.985  -5.363  1.00  0.00           O  
ATOM    675  OD2 ASP    42      -5.683  49.932  -6.292  1.00  0.00           O  
ATOM    676  C   ASP    42      -6.785  47.934 -10.083  1.00  0.00           C  
ATOM    677  O   ASP    42      -6.160  47.347 -10.967  1.00  0.00           O  
ATOM    678  N   ARG    43      -8.126  48.031 -10.118  1.00  0.00           N  
ATOM    679  H   ARG    43      -8.579  48.524  -9.353  1.00  0.00           H  
ATOM    680  CA  ARG    43      -8.958  47.498 -11.217  1.00  0.00           C  
ATOM    681  HA  ARG    43      -8.719  46.441 -11.351  1.00  0.00           H  
ATOM    682  CB  ARG    43     -10.452  47.628 -10.863  1.00  0.00           C  
ATOM    683  HB2 ARG    43     -10.625  47.220  -9.866  1.00  0.00           H  
ATOM    684  HB3 ARG    43     -10.702  48.689 -10.840  1.00  0.00           H  
ATOM    685  CG  ARG    43     -11.372  46.883 -11.860  1.00  0.00           C  
ATOM    686  HG2 ARG    43     -11.042  47.052 -12.884  1.00  0.00           H  
ATOM    687  HG3 ARG    43     -11.306  45.812 -11.667  1.00  0.00           H  
ATOM    688  CD  ARG    43     -12.844  47.319 -11.779  1.00  0.00           C  
ATOM    689  HD2 ARG    43     -13.423  46.723 -12.484  1.00  0.00           H  
ATOM    690  HD3 ARG    43     -13.224  47.113 -10.777  1.00  0.00           H  
ATOM    691  NE  ARG    43     -13.002  48.752 -12.097  1.00  0.00           N  
ATOM    692  HE  ARG    43     -13.051  49.385 -11.324  1.00  0.00           H  
ATOM    693  CZ  ARG    43     -12.937  49.292 -13.301  1.00  0.00           C  
ATOM    694  NH1 ARG    43     -12.992  48.638 -14.414  1.00  0.00           N  
ATOM    695 HH11 ARG    43     -13.204  47.639 -14.500  1.00  0.00           H  
ATOM    696 HH12 ARG    43     -12.846  49.162 -15.270  1.00  0.00           H  
ATOM    697  NH2 ARG    43     -12.763  50.571 -13.448  1.00  0.00           N  
ATOM    698 HH21 ARG    43     -12.602  51.180 -12.678  1.00  0.00           H  
ATOM    699 HH22 ARG    43     -12.568  50.869 -14.412  1.00  0.00           H  
ATOM    700  C   ARG    43      -8.659  48.178 -12.560  1.00  0.00           C  
ATOM    701  O   ARG    43      -8.644  47.499 -13.582  1.00  0.00           O  
ATOM    702  N   ILE    44      -8.384  49.486 -12.579  1.00  0.00           N  
ATOM    703  H   ILE    44      -8.404  49.989 -11.702  1.00  0.00           H  
ATOM    704  CA  ILE    44      -8.065  50.234 -13.814  1.00  0.00           C  
ATOM    705  HA  ILE    44      -8.879  50.062 -14.506  1.00  0.00           H  
ATOM    706  CB  ILE    44      -8.056  51.762 -13.547  1.00  0.00           C  
ATOM    707  HB  ILE    44      -7.567  51.942 -12.594  1.00  0.00           H  
ATOM    708  CG2 ILE    44      -7.302  52.584 -14.608  1.00  0.00           C  
ATOM    709 HG21 ILE    44      -7.737  52.411 -15.595  1.00  0.00           H  
ATOM    710 HG22 ILE    44      -7.348  53.647 -14.379  1.00  0.00           H  
ATOM    711 HG23 ILE    44      -6.250  52.297 -14.630  1.00  0.00           H  
ATOM    712  CG1 ILE    44      -9.520  52.257 -13.457  1.00  0.00           C  
ATOM    713 HG12 ILE    44      -9.953  52.292 -14.459  1.00  0.00           H  
ATOM    714 HG13 ILE    44     -10.106  51.543 -12.881  1.00  0.00           H  
ATOM    715  CD1 ILE    44      -9.686  53.630 -12.792  1.00  0.00           C  
ATOM    716 HD11 ILE    44      -9.232  54.409 -13.403  1.00  0.00           H  
ATOM    717 HD12 ILE    44     -10.749  53.849 -12.685  1.00  0.00           H  
ATOM    718 HD13 ILE    44      -9.225  53.626 -11.805  1.00  0.00           H  
ATOM    719  C   ILE    44      -6.813  49.695 -14.536  1.00  0.00           C  
ATOM    720  O   ILE    44      -6.716  49.832 -15.753  1.00  0.00           O  
ATOM    721  N   THR    45      -5.905  48.993 -13.844  1.00  0.00           N  
ATOM    722  H   THR    45      -6.011  48.921 -12.840  1.00  0.00           H  
ATOM    723  CA  THR    45      -4.792  48.270 -14.501  1.00  0.00           C  
ATOM    724  HA  THR    45      -4.257  48.978 -15.134  1.00  0.00           H  
ATOM    725  CB  THR    45      -3.784  47.705 -13.486  1.00  0.00           C  
ATOM    726  HB  THR    45      -2.926  47.335 -14.049  1.00  0.00           H  
ATOM    727  CG2 THR    45      -3.274  48.744 -12.487  1.00  0.00           C  
ATOM    728 HG21 THR    45      -4.082  49.086 -11.842  1.00  0.00           H  
ATOM    729 HG22 THR    45      -2.493  48.297 -11.872  1.00  0.00           H  
ATOM    730 HG23 THR    45      -2.859  49.595 -13.027  1.00  0.00           H  
ATOM    731  OG1 THR    45      -4.306  46.623 -12.751  1.00  0.00           O  
ATOM    732  HG1 THR    45      -4.967  46.947 -12.109  1.00  0.00           H  
ATOM    733  C   THR    45      -5.259  47.133 -15.426  1.00  0.00           C  
ATOM    734  O   THR    45      -4.585  46.825 -16.409  1.00  0.00           O  
ATOM    735  N   ILE    46      -6.418  46.531 -15.140  1.00  0.00           N  
ATOM    736  H   ILE    46      -6.922  46.857 -14.325  1.00  0.00           H  
ATOM    737  CA  ILE    46      -7.053  45.471 -15.939  1.00  0.00           C  
ATOM    738  HA  ILE    46      -6.288  44.945 -16.510  1.00  0.00           H  
ATOM    739  CB  ILE    46      -7.734  44.447 -14.998  1.00  0.00           C  
ATOM    740  HB  ILE    46      -8.435  44.987 -14.361  1.00  0.00           H  
ATOM    741  CG2 ILE    46      -8.534  43.393 -15.788  1.00  0.00           C  
ATOM    742 HG21 ILE    46      -7.879  42.878 -16.491  1.00  0.00           H  
ATOM    743 HG22 ILE    46      -8.980  42.664 -15.113  1.00  0.00           H  
ATOM    744 HG23 ILE    46      -9.349  43.865 -16.340  1.00  0.00           H  
ATOM    745  CG1 ILE    46      -6.691  43.743 -14.095  1.00  0.00           C  
ATOM    746 HG12 ILE    46      -6.169  42.974 -14.666  1.00  0.00           H  
ATOM    747 HG13 ILE    46      -5.945  44.459 -13.751  1.00  0.00           H  
ATOM    748  CD1 ILE    46      -7.309  43.120 -12.839  1.00  0.00           C  
ATOM    749 HD11 ILE    46      -8.007  42.328 -13.106  1.00  0.00           H  
ATOM    750 HD12 ILE    46      -6.516  42.697 -12.222  1.00  0.00           H  
ATOM    751 HD13 ILE    46      -7.829  43.888 -12.266  1.00  0.00           H  
ATOM    752  C   ILE    46      -8.051  46.069 -16.944  1.00  0.00           C  
ATOM    753  O   ILE    46      -8.086  45.629 -18.092  1.00  0.00           O  
ATOM    754  N   ASP    47      -8.806  47.088 -16.519  1.00  0.00           N  
ATOM    755  H   ASP    47      -8.676  47.362 -15.553  1.00  0.00           H  
ATOM    756  CA  ASP    47      -9.926  47.736 -17.226  1.00  0.00           C  
ATOM    757  HA  ASP    47     -10.802  47.106 -17.126  1.00  0.00           H  
ATOM    758  CB  ASP    47     -10.209  49.053 -16.483  1.00  0.00           C  
ATOM    759  HB2 ASP    47     -10.353  48.807 -15.430  1.00  0.00           H  
ATOM    760  HB3 ASP    47      -9.331  49.693 -16.567  1.00  0.00           H  
ATOM    761  CG  ASP    47     -11.416  49.875 -16.934  1.00  0.00           C  
ATOM    762  OD1 ASP    47     -11.970  50.576 -16.053  1.00  0.00           O  
ATOM    763  OD2 ASP    47     -11.836  49.803 -18.101  1.00  0.00           O  
ATOM    764  C   ASP    47      -9.668  47.948 -18.725  1.00  0.00           C  
ATOM    765  O   ASP    47     -10.303  47.309 -19.566  1.00  0.00           O  
ATOM    766  N   PHE    48      -8.625  48.733 -19.021  1.00  0.00           N  
ATOM    767  H   PHE    48      -8.145  49.133 -18.228  1.00  0.00           H  
ATOM    768  CA  PHE    48      -8.142  49.142 -20.347  1.00  0.00           C  
ATOM    769  HA  PHE    48      -8.794  49.921 -20.743  1.00  0.00           H  
ATOM    770  CB  PHE    48      -6.739  49.732 -20.091  1.00  0.00           C  
ATOM    771  HB2 PHE    48      -6.845  50.592 -19.428  1.00  0.00           H  
ATOM    772  HB3 PHE    48      -6.148  48.990 -19.550  1.00  0.00           H  
ATOM    773  CG  PHE    48      -5.929  50.162 -21.301  1.00  0.00           C  
ATOM    774  CD1 PHE    48      -5.952  51.504 -21.726  1.00  0.00           C  
ATOM    775  HD1 PHE    48      -6.576  52.223 -21.212  1.00  0.00           H  
ATOM    776  CE1 PHE    48      -5.167  51.915 -22.819  1.00  0.00           C  
ATOM    777  HE1 PHE    48      -5.192  52.947 -23.144  1.00  0.00           H  
ATOM    778  CZ  PHE    48      -4.352  50.986 -23.489  1.00  0.00           C  
ATOM    779  HZ  PHE    48      -3.756  51.295 -24.339  1.00  0.00           H  
ATOM    780  CE2 PHE    48      -4.305  49.652 -23.050  1.00  0.00           C  
ATOM    781  HE2 PHE    48      -3.673  48.937 -23.561  1.00  0.00           H  
ATOM    782  CD2 PHE    48      -5.091  49.240 -21.959  1.00  0.00           C  
ATOM    783  HD2 PHE    48      -5.044  48.212 -21.627  1.00  0.00           H  
ATOM    784  C   PHE    48      -8.079  48.011 -21.390  1.00  0.00           C  
ATOM    785  O   PHE    48      -8.243  48.247 -22.589  1.00  0.00           O  
ATOM    786  N   ASN    49      -7.828  46.780 -20.943  1.00  0.00           N  
ATOM    787  H   ASN    49      -7.817  46.642 -19.940  1.00  0.00           H  
ATOM    788  CA  ASN    49      -7.590  45.626 -21.800  1.00  0.00           C  
ATOM    789  HA  ASN    49      -7.081  45.960 -22.706  1.00  0.00           H  
ATOM    790  CB  ASN    49      -6.652  44.656 -21.056  1.00  0.00           C  
ATOM    791  HB2 ASN    49      -7.203  44.164 -20.255  1.00  0.00           H  
ATOM    792  HB3 ASN    49      -6.313  43.887 -21.750  1.00  0.00           H  
ATOM    793  CG  ASN    49      -5.424  45.331 -20.465  1.00  0.00           C  
ATOM    794  OD1 ASN    49      -4.443  45.591 -21.136  1.00  0.00           O  
ATOM    795  ND2 ASN    49      -5.461  45.644 -19.191  1.00  0.00           N  
ATOM    796 HD21 ASN    49      -6.312  45.490 -18.670  1.00  0.00           H  
ATOM    797 HD22 ASN    49      -4.662  46.098 -18.776  1.00  0.00           H  
ATOM    798  C   ASN    49      -8.876  44.900 -22.240  1.00  0.00           C  
ATOM    799  O   ASN    49      -8.832  44.190 -23.244  1.00  0.00           O  
ATOM    800  N   LEU    50      -9.986  44.989 -21.488  1.00  0.00           N  
ATOM    801  H   LEU    50      -9.989  45.638 -20.707  1.00  0.00           H  
ATOM    802  CA  LEU    50     -11.107  44.035 -21.640  1.00  0.00           C  
ATOM    803  HA  LEU    50     -11.299  43.908 -22.706  1.00  0.00           H  
ATOM    804  CB  LEU    50     -10.652  42.664 -21.075  1.00  0.00           C  
ATOM    805  HB2 LEU    50     -11.438  41.927 -21.245  1.00  0.00           H  
ATOM    806  HB3 LEU    50      -9.801  42.334 -21.672  1.00  0.00           H  
ATOM    807  CG  LEU    50     -10.244  42.635 -19.581  1.00  0.00           C  
ATOM    808  HG  LEU    50      -9.803  43.587 -19.288  1.00  0.00           H  
ATOM    809  CD1 LEU    50     -11.414  42.324 -18.645  1.00  0.00           C  
ATOM    810 HD11 LEU    50     -11.871  41.372 -18.916  1.00  0.00           H  
ATOM    811 HD12 LEU    50     -11.061  42.276 -17.615  1.00  0.00           H  
ATOM    812 HD13 LEU    50     -12.164  43.108 -18.706  1.00  0.00           H  
ATOM    813  CD2 LEU    50      -9.192  41.546 -19.358  1.00  0.00           C  
ATOM    814 HD21 LEU    50      -8.306  41.764 -19.953  1.00  0.00           H  
ATOM    815 HD22 LEU    50      -8.905  41.519 -18.307  1.00  0.00           H  
ATOM    816 HD23 LEU    50      -9.593  40.574 -19.647  1.00  0.00           H  
ATOM    817  C   LEU    50     -12.468  44.422 -21.025  1.00  0.00           C  
ATOM    818  O   LEU    50     -13.436  43.690 -21.230  1.00  0.00           O  
ATOM    819  N   ASP    51     -12.569  45.480 -20.219  1.00  0.00           N  
ATOM    820  H   ASP    51     -11.783  46.113 -20.102  1.00  0.00           H  
ATOM    821  CA  ASP    51     -13.687  45.615 -19.274  1.00  0.00           C  
ATOM    822  HA  ASP    51     -14.019  44.610 -19.010  1.00  0.00           H  
ATOM    823  CB  ASP    51     -13.153  46.215 -17.972  1.00  0.00           C  
ATOM    824  HB2 ASP    51     -12.237  45.680 -17.717  1.00  0.00           H  
ATOM    825  HB3 ASP    51     -12.919  47.269 -18.122  1.00  0.00           H  
ATOM    826  CG  ASP    51     -14.101  46.068 -16.785  1.00  0.00           C  
ATOM    827  OD1 ASP    51     -13.654  46.347 -15.649  1.00  0.00           O  
ATOM    828  OD2 ASP    51     -15.272  45.651 -16.953  1.00  0.00           O  
ATOM    829  C   ASP    51     -14.929  46.323 -19.850  1.00  0.00           C  
ATOM    830  O   ASP    51     -15.142  47.522 -19.683  1.00  0.00           O  
ATOM    831  N   ASP    52     -15.787  45.549 -20.520  1.00  0.00           N  
ATOM    832  H   ASP    52     -15.468  44.615 -20.746  1.00  0.00           H  
ATOM    833  CA  ASP    52     -17.040  46.023 -21.129  1.00  0.00           C  
ATOM    834  HA  ASP    52     -16.783  46.850 -21.788  1.00  0.00           H  
ATOM    835  CB  ASP    52     -17.674  44.902 -21.987  1.00  0.00           C  
ATOM    836  HB2 ASP    52     -17.514  43.935 -21.506  1.00  0.00           H  
ATOM    837  HB3 ASP    52     -18.753  45.054 -22.050  1.00  0.00           H  
ATOM    838  CG  ASP    52     -17.130  44.858 -23.417  1.00  0.00           C  
ATOM    839  OD1 ASP    52     -17.949  44.725 -24.361  1.00  0.00           O  
ATOM    840  OD2 ASP    52     -15.916  45.084 -23.615  1.00  0.00           O  
ATOM    841  C   ASP    52     -18.093  46.600 -20.159  1.00  0.00           C  
ATOM    842  O   ASP    52     -19.075  47.170 -20.642  1.00  0.00           O  
ATOM    843  N   ILE    53     -17.943  46.461 -18.831  1.00  0.00           N  
ATOM    844  H   ILE    53     -17.079  46.047 -18.497  1.00  0.00           H  
ATOM    845  CA  ILE    53     -18.977  46.868 -17.854  1.00  0.00           C  
ATOM    846  HA  ILE    53     -19.642  47.566 -18.363  1.00  0.00           H  
ATOM    847  CB  ILE    53     -19.869  45.678 -17.416  1.00  0.00           C  
ATOM    848  HB  ILE    53     -20.662  46.122 -16.810  1.00  0.00           H  
ATOM    849  CG2 ILE    53     -20.588  45.018 -18.607  1.00  0.00           C  
ATOM    850 HG21 ILE    53     -19.870  44.549 -19.278  1.00  0.00           H  
ATOM    851 HG22 ILE    53     -21.288  44.265 -18.247  1.00  0.00           H  
ATOM    852 HG23 ILE    53     -21.136  45.777 -19.167  1.00  0.00           H  
ATOM    853  CG1 ILE    53     -19.199  44.629 -16.497  1.00  0.00           C  
ATOM    854 HG12 ILE    53     -18.699  45.142 -15.677  1.00  0.00           H  
ATOM    855 HG13 ILE    53     -19.989  44.024 -16.051  1.00  0.00           H  
ATOM    856  CD1 ILE    53     -18.203  43.663 -17.156  1.00  0.00           C  
ATOM    857 HD11 ILE    53     -17.374  44.206 -17.602  1.00  0.00           H  
ATOM    858 HD12 ILE    53     -17.804  42.991 -16.395  1.00  0.00           H  
ATOM    859 HD13 ILE    53     -18.698  43.063 -17.919  1.00  0.00           H  
ATOM    860  C   ILE    53     -18.474  47.669 -16.642  1.00  0.00           C  
ATOM    861  O   ILE    53     -19.272  48.407 -16.065  1.00  0.00           O  
ATOM    862  N   GLN    54     -17.194  47.564 -16.270  1.00  0.00           N  
ATOM    863  H   GLN    54     -16.624  46.894 -16.783  1.00  0.00           H  
ATOM    864  CA  GLN    54     -16.451  48.330 -15.249  1.00  0.00           C  
ATOM    865  HA  GLN    54     -15.478  47.854 -15.169  1.00  0.00           H  
ATOM    866  CB  GLN    54     -16.186  49.765 -15.743  1.00  0.00           C  
ATOM    867  HB2 GLN    54     -17.140  50.275 -15.886  1.00  0.00           H  
ATOM    868  HB3 GLN    54     -15.627  50.300 -14.974  1.00  0.00           H  
ATOM    869  CG  GLN    54     -15.379  49.823 -17.053  1.00  0.00           C  
ATOM    870  HG2 GLN    54     -14.430  49.306 -16.914  1.00  0.00           H  
ATOM    871  HG3 GLN    54     -15.924  49.316 -17.848  1.00  0.00           H  
ATOM    872  CD  GLN    54     -15.110  51.255 -17.516  1.00  0.00           C  
ATOM    873  OE1 GLN    54     -15.851  52.187 -17.231  1.00  0.00           O  
ATOM    874  NE2 GLN    54     -14.046  51.497 -18.242  1.00  0.00           N  
ATOM    875 HE21 GLN    54     -13.324  50.771 -18.339  1.00  0.00           H  
ATOM    876 HE22 GLN    54     -13.858  52.443 -18.492  1.00  0.00           H  
ATOM    877  C   GLN    54     -17.001  48.320 -13.807  1.00  0.00           C  
ATOM    878  O   GLN    54     -16.312  47.908 -12.874  1.00  0.00           O  
ATOM    879  N   GLY    55     -18.232  48.789 -13.590  1.00  0.00           N  
ATOM    880  H   GLY    55     -18.767  49.025 -14.421  1.00  0.00           H  
ATOM    881  CA  GLY    55     -18.822  49.092 -12.279  1.00  0.00           C  
ATOM    882  HA2 GLY    55     -18.133  49.736 -11.733  1.00  0.00           H  
ATOM    883  HA3 GLY    55     -19.748  49.644 -12.437  1.00  0.00           H  
ATOM    884  C   GLY    55     -19.144  47.893 -11.375  1.00  0.00           C  
ATOM    885  O   GLY    55     -19.656  48.093 -10.276  1.00  0.00           O  
ATOM    886  N   ALA    56     -18.855  46.667 -11.816  1.00  0.00           N  
ATOM    887  H   ALA    56     -18.447  46.596 -12.737  1.00  0.00           H  
ATOM    888  CA  ALA    56     -19.016  45.430 -11.042  1.00  0.00           C  
ATOM    889  HA  ALA    56     -19.012  45.679  -9.980  1.00  0.00           H  
ATOM    890  CB  ALA    56     -20.384  44.825 -11.388  1.00  0.00           C  
ATOM    891  HB1 ALA    56     -20.411  44.548 -12.443  1.00  0.00           H  
ATOM    892  HB2 ALA    56     -20.555  43.935 -10.781  1.00  0.00           H  
ATOM    893  HB3 ALA    56     -21.172  45.550 -11.182  1.00  0.00           H  
ATOM    894  C   ALA    56     -17.862  44.424 -11.256  1.00  0.00           C  
ATOM    895  O   ALA    56     -17.924  43.296 -10.766  1.00  0.00           O  
ATOM    896  N   SER    57     -16.825  44.815 -12.002  1.00  0.00           N  
ATOM    897  H   SER    57     -16.801  45.763 -12.351  1.00  0.00           H  
ATOM    898  CA  SER    57     -15.770  43.929 -12.504  1.00  0.00           C  
ATOM    899  HA  SER    57     -16.213  42.969 -12.769  1.00  0.00           H  
ATOM    900  CB  SER    57     -15.191  44.523 -13.790  1.00  0.00           C  
ATOM    901  HB2 SER    57     -14.695  45.464 -13.563  1.00  0.00           H  
ATOM    902  HB3 SER    57     -14.471  43.831 -14.229  1.00  0.00           H  
ATOM    903  OG  SER    57     -16.244  44.768 -14.703  1.00  0.00           O  
ATOM    904  HG  SER    57     -15.829  45.090 -15.543  1.00  0.00           H  
ATOM    905  C   SER    57     -14.693  43.664 -11.447  1.00  0.00           C  
ATOM    906  O   SER    57     -13.601  44.231 -11.474  1.00  0.00           O  
ATOM    907  N   GLU    58     -15.029  42.832 -10.462  1.00  0.00           N  
ATOM    908  H   GLU    58     -15.973  42.466 -10.459  1.00  0.00           H  
ATOM    909  CA  GLU    58     -14.090  42.387  -9.428  1.00  0.00           C  
ATOM    910  HA  GLU    58     -13.557  43.272  -9.081  1.00  0.00           H  
ATOM    911  CB  GLU    58     -14.841  41.765  -8.235  1.00  0.00           C  
ATOM    912  HB2 GLU    58     -15.826  41.421  -8.555  1.00  0.00           H  
ATOM    913  HB3 GLU    58     -14.299  40.893  -7.865  1.00  0.00           H  
ATOM    914  CG  GLU    58     -15.004  42.759  -7.073  1.00  0.00           C  
ATOM    915  HG2 GLU    58     -15.520  43.649  -7.441  1.00  0.00           H  
ATOM    916  HG3 GLU    58     -15.638  42.294  -6.315  1.00  0.00           H  
ATOM    917  CD  GLU    58     -13.673  43.171  -6.420  1.00  0.00           C  
ATOM    918  OE1 GLU    58     -13.691  43.981  -5.464  1.00  0.00           O  
ATOM    919  OE2 GLU    58     -12.584  42.693  -6.824  1.00  0.00           O  
ATOM    920  C   GLU    58     -13.007  41.432  -9.958  1.00  0.00           C  
ATOM    921  O   GLU    58     -13.211  40.660 -10.898  1.00  0.00           O  
ATOM    922  N   ILE    59     -11.843  41.469  -9.308  1.00  0.00           N  
ATOM    923  H   ILE    59     -11.820  42.026  -8.456  1.00  0.00           H  
ATOM    924  CA  ILE    59     -10.603  40.792  -9.721  1.00  0.00           C  
ATOM    925  HA  ILE    59     -10.575  40.800 -10.812  1.00  0.00           H  
ATOM    926  CB  ILE    59      -9.359  41.583  -9.226  1.00  0.00           C  
ATOM    927  HB  ILE    59      -9.295  41.482  -8.140  1.00  0.00           H  
ATOM    928  CG2 ILE    59      -8.074  40.998  -9.848  1.00  0.00           C  
ATOM    929 HG21 ILE    59      -8.102  41.105 -10.932  1.00  0.00           H  
ATOM    930 HG22 ILE    59      -7.193  41.505  -9.457  1.00  0.00           H  
ATOM    931 HG23 ILE    59      -7.970  39.942  -9.605  1.00  0.00           H  
ATOM    932  CG1 ILE    59      -9.475  43.098  -9.556  1.00  0.00           C  
ATOM    933 HG12 ILE    59      -9.585  43.225 -10.634  1.00  0.00           H  
ATOM    934 HG13 ILE    59     -10.369  43.504  -9.082  1.00  0.00           H  
ATOM    935  CD1 ILE    59      -8.306  43.968  -9.071  1.00  0.00           C  
ATOM    936 HD11 ILE    59      -7.403  43.751  -9.641  1.00  0.00           H  
ATOM    937 HD12 ILE    59      -8.557  45.019  -9.215  1.00  0.00           H  
ATOM    938 HD13 ILE    59      -8.125  43.790  -8.010  1.00  0.00           H  
ATOM    939  C   ILE    59     -10.644  39.310  -9.286  1.00  0.00           C  
ATOM    940  O   ILE    59      -9.887  38.871  -8.422  1.00  0.00           O  
ATOM    941  N   GLY    60     -11.614  38.559  -9.823  1.00  0.00           N  
ATOM    942  H   GLY    60     -12.244  39.040 -10.459  1.00  0.00           H  
ATOM    943  CA  GLY    60     -12.018  37.243  -9.305  1.00  0.00           C  
ATOM    944  HA2 GLY    60     -11.516  37.050  -8.355  1.00  0.00           H  
ATOM    945  HA3 GLY    60     -13.088  37.282  -9.102  1.00  0.00           H  
ATOM    946  C   GLY    60     -11.772  36.024 -10.207  1.00  0.00           C  
ATOM    947  O   GLY    60     -11.856  34.903  -9.711  1.00  0.00           O  
ATOM    948  N   SER    61     -11.493  36.186 -11.508  1.00  0.00           N  
ATOM    949  H   SER    61     -11.385  37.122 -11.879  1.00  0.00           H  
ATOM    950  CA  SER    61     -11.209  35.052 -12.413  1.00  0.00           C  
ATOM    951  HA  SER    61     -10.534  34.368 -11.897  1.00  0.00           H  
ATOM    952  CB  SER    61     -12.501  34.280 -12.740  1.00  0.00           C  
ATOM    953  HB2 SER    61     -12.236  33.307 -13.158  1.00  0.00           H  
ATOM    954  HB3 SER    61     -13.078  34.108 -11.831  1.00  0.00           H  
ATOM    955  OG  SER    61     -13.300  34.966 -13.684  1.00  0.00           O  
ATOM    956  HG  SER    61     -13.512  35.840 -13.336  1.00  0.00           H  
ATOM    957  C   SER    61     -10.521  35.483 -13.717  1.00  0.00           C  
ATOM    958  O   SER    61     -10.523  36.663 -14.061  1.00  0.00           O  
ATOM    959  N   THR    62      -9.955  34.516 -14.447  1.00  0.00           N  
ATOM    960  H   THR    62      -9.907  33.584 -14.062  1.00  0.00           H  
ATOM    961  CA  THR    62      -9.265  34.705 -15.742  1.00  0.00           C  
ATOM    962  HA  THR    62      -9.064  35.764 -15.910  1.00  0.00           H  
ATOM    963  CB  THR    62      -7.926  33.947 -15.718  1.00  0.00           C  
ATOM    964  HB  THR    62      -7.434  34.040 -16.686  1.00  0.00           H  
ATOM    965  CG2 THR    62      -6.974  34.475 -14.644  1.00  0.00           C  
ATOM    966 HG21 THR    62      -7.385  34.305 -13.649  1.00  0.00           H  
ATOM    967 HG22 THR    62      -6.020  33.956 -14.726  1.00  0.00           H  
ATOM    968 HG23 THR    62      -6.811  35.542 -14.793  1.00  0.00           H  
ATOM    969  OG1 THR    62      -8.162  32.579 -15.447  1.00  0.00           O  
ATOM    970  HG1 THR    62      -8.467  32.154 -16.270  1.00  0.00           H  
ATOM    971  C   THR    62     -10.042  34.187 -16.958  1.00  0.00           C  
ATOM    972  O   THR    62      -9.592  34.385 -18.081  1.00  0.00           O  
ATOM    973  N   LEU    63     -11.138  33.445 -16.736  1.00  0.00           N  
ATOM    974  H   LEU    63     -11.476  33.439 -15.787  1.00  0.00           H  
ATOM    975  CA  LEU    63     -11.671  32.401 -17.633  1.00  0.00           C  
ATOM    976  HA  LEU    63     -12.318  31.791 -17.003  1.00  0.00           H  
ATOM    977  CB  LEU    63     -12.623  32.993 -18.708  1.00  0.00           C  
ATOM    978  HB2 LEU    63     -13.167  32.163 -19.159  1.00  0.00           H  
ATOM    979  HB3 LEU    63     -13.367  33.583 -18.170  1.00  0.00           H  
ATOM    980  CG  LEU    63     -12.085  33.880 -19.854  1.00  0.00           C  
ATOM    981  HG  LEU    63     -11.629  34.778 -19.445  1.00  0.00           H  
ATOM    982  CD1 LEU    63     -11.099  33.179 -20.793  1.00  0.00           C  
ATOM    983 HD11 LEU    63     -11.534  32.270 -21.204  1.00  0.00           H  
ATOM    984 HD12 LEU    63     -10.840  33.850 -21.612  1.00  0.00           H  
ATOM    985 HD13 LEU    63     -10.177  32.952 -20.260  1.00  0.00           H  
ATOM    986  CD2 LEU    63     -13.270  34.322 -20.718  1.00  0.00           C  
ATOM    987 HD21 LEU    63     -13.991  34.862 -20.103  1.00  0.00           H  
ATOM    988 HD22 LEU    63     -12.919  34.994 -21.501  1.00  0.00           H  
ATOM    989 HD23 LEU    63     -13.754  33.459 -21.174  1.00  0.00           H  
ATOM    990  C   LEU    63     -10.597  31.396 -18.127  1.00  0.00           C  
ATOM    991  O   LEU    63      -9.461  31.396 -17.647  1.00  0.00           O  
ATOM    992  N   LEU    64     -10.986  30.480 -19.024  1.00  0.00           N  
ATOM    993  H   LEU    64     -11.939  30.526 -19.340  1.00  0.00           H  
ATOM    994  CA  LEU    64     -10.121  29.438 -19.604  1.00  0.00           C  
ATOM    995  HA  LEU    64      -9.109  29.847 -19.635  1.00  0.00           H  
ATOM    996  CB  LEU    64     -10.094  28.231 -18.640  1.00  0.00           C  
ATOM    997  HB2 LEU    64      -9.767  28.581 -17.659  1.00  0.00           H  
ATOM    998  HB3 LEU    64     -11.111  27.859 -18.531  1.00  0.00           H  
ATOM    999  CG  LEU    64      -9.189  27.050 -19.053  1.00  0.00           C  
ATOM   1000  HG  LEU    64      -9.537  26.637 -19.999  1.00  0.00           H  
ATOM   1001  CD1 LEU    64      -7.718  27.451 -19.192  1.00  0.00           C  
ATOM   1002 HD11 LEU    64      -7.361  27.895 -18.262  1.00  0.00           H  
ATOM   1003 HD12 LEU    64      -7.120  26.569 -19.425  1.00  0.00           H  
ATOM   1004 HD13 LEU    64      -7.596  28.165 -20.004  1.00  0.00           H  
ATOM   1005  CD2 LEU    64      -9.264  25.948 -17.995  1.00  0.00           C  
ATOM   1006 HD21 LEU    64     -10.296  25.622 -17.865  1.00  0.00           H  
ATOM   1007 HD22 LEU    64      -8.673  25.090 -18.315  1.00  0.00           H  
ATOM   1008 HD23 LEU    64      -8.883  26.312 -17.041  1.00  0.00           H  
ATOM   1009  C   LEU    64     -10.444  29.019 -21.066  1.00  0.00           C  
ATOM   1010  O   LEU    64      -9.490  28.681 -21.766  1.00  0.00           O  
ATOM   1011  N   PRO    65     -11.694  29.080 -21.596  1.00  0.00           N  
ATOM   1012  CD  PRO    65     -12.948  29.271 -20.869  1.00  0.00           C  
ATOM   1013  HD2 PRO    65     -13.140  30.338 -20.757  1.00  0.00           H  
ATOM   1014  HD3 PRO    65     -12.926  28.782 -19.894  1.00  0.00           H  
ATOM   1015  CG  PRO    65     -14.053  28.652 -21.727  1.00  0.00           C  
ATOM   1016  HG2 PRO    65     -15.013  29.147 -21.575  1.00  0.00           H  
ATOM   1017  HG3 PRO    65     -14.137  27.583 -21.534  1.00  0.00           H  
ATOM   1018  CB  PRO    65     -13.522  28.865 -23.136  1.00  0.00           C  
ATOM   1019  HB2 PRO    65     -13.705  29.895 -23.446  1.00  0.00           H  
ATOM   1020  HB3 PRO    65     -13.957  28.165 -23.849  1.00  0.00           H  
ATOM   1021  CA  PRO    65     -12.023  28.622 -22.962  1.00  0.00           C  
ATOM   1022  HA  PRO    65     -11.848  27.545 -22.996  1.00  0.00           H  
ATOM   1023  C   PRO    65     -11.257  29.233 -24.149  1.00  0.00           C  
ATOM   1024  O   PRO    65     -11.425  28.764 -25.270  1.00  0.00           O  
ATOM   1025  N   SER    66     -10.399  30.238 -23.940  1.00  0.00           N  
ATOM   1026  H   SER    66     -10.327  30.637 -23.018  1.00  0.00           H  
ATOM   1027  CA  SER    66      -9.391  30.650 -24.930  1.00  0.00           C  
ATOM   1028  HA  SER    66      -9.897  31.007 -25.828  1.00  0.00           H  
ATOM   1029  CB  SER    66      -8.530  31.786 -24.367  1.00  0.00           C  
ATOM   1030  HB2 SER    66      -7.898  31.400 -23.565  1.00  0.00           H  
ATOM   1031  HB3 SER    66      -7.894  32.180 -25.161  1.00  0.00           H  
ATOM   1032  OG  SER    66      -9.348  32.821 -23.852  1.00  0.00           O  
ATOM   1033  HG  SER    66      -8.786  33.562 -23.602  1.00  0.00           H  
ATOM   1034  C   SER    66      -8.476  29.481 -25.332  1.00  0.00           C  
ATOM   1035  O   SER    66      -8.076  29.380 -26.492  1.00  0.00           O  
ATOM   1036  N   MET    67      -8.208  28.547 -24.407  1.00  0.00           N  
ATOM   1037  H   MET    67      -8.601  28.677 -23.479  1.00  0.00           H  
ATOM   1038  CA  MET    67      -7.695  27.210 -24.718  1.00  0.00           C  
ATOM   1039  HA  MET    67      -6.845  27.312 -25.394  1.00  0.00           H  
ATOM   1040  CB  MET    67      -7.198  26.540 -23.425  1.00  0.00           C  
ATOM   1041  HB2 MET    67      -6.499  27.209 -22.924  1.00  0.00           H  
ATOM   1042  HB3 MET    67      -8.040  26.354 -22.755  1.00  0.00           H  
ATOM   1043  CG  MET    67      -6.486  25.218 -23.728  1.00  0.00           C  
ATOM   1044  HG2 MET    67      -7.169  24.577 -24.282  1.00  0.00           H  
ATOM   1045  HG3 MET    67      -5.628  25.422 -24.369  1.00  0.00           H  
ATOM   1046  SD  MET    67      -5.917  24.288 -22.277  1.00  0.00           S  
ATOM   1047  CE  MET    67      -4.527  25.316 -21.732  1.00  0.00           C  
ATOM   1048  HE1 MET    67      -4.887  26.303 -21.441  1.00  0.00           H  
ATOM   1049  HE2 MET    67      -4.045  24.845 -20.875  1.00  0.00           H  
ATOM   1050  HE3 MET    67      -3.802  25.414 -22.540  1.00  0.00           H  
ATOM   1051  C   MET    67      -8.797  26.413 -25.441  1.00  0.00           C  
ATOM   1052  O   MET    67      -9.565  25.675 -24.830  1.00  0.00           O  
ATOM   1053  N   SER    68      -8.908  26.649 -26.751  1.00  0.00           N  
ATOM   1054  H   SER    68      -8.221  27.289 -27.125  1.00  0.00           H  
ATOM   1055  CA  SER    68     -10.131  26.495 -27.560  1.00  0.00           C  
ATOM   1056  HA  SER    68     -10.963  26.878 -26.968  1.00  0.00           H  
ATOM   1057  CB  SER    68     -10.010  27.399 -28.794  1.00  0.00           C  
ATOM   1058  HB2 SER    68      -9.097  27.164 -29.342  1.00  0.00           H  
ATOM   1059  HB3 SER    68     -10.863  27.241 -29.449  1.00  0.00           H  
ATOM   1060  OG  SER    68     -10.016  28.761 -28.418  1.00  0.00           O  
ATOM   1061  HG  SER    68      -9.256  28.965 -27.847  1.00  0.00           H  
ATOM   1062  C   SER    68     -10.518  25.050 -27.930  1.00  0.00           C  
ATOM   1063  O   SER    68     -10.808  24.744 -29.086  1.00  0.00           O  
ATOM   1064  N   ILE    69     -10.527  24.152 -26.948  1.00  0.00           N  
ATOM   1065  H   ILE    69     -10.257  24.491 -26.030  1.00  0.00           H  
ATOM   1066  CA  ILE    69     -10.972  22.752 -27.046  1.00  0.00           C  
ATOM   1067  HA  ILE    69     -10.549  22.287 -27.938  1.00  0.00           H  
ATOM   1068  CB  ILE    69     -10.444  22.022 -25.789  1.00  0.00           C  
ATOM   1069  HB  ILE    69     -10.737  22.616 -24.920  1.00  0.00           H  
ATOM   1070  CG2 ILE    69     -11.059  20.630 -25.608  1.00  0.00           C  
ATOM   1071 HG21 ILE    69     -11.012  20.068 -26.540  1.00  0.00           H  
ATOM   1072 HG22 ILE    69     -10.526  20.075 -24.843  1.00  0.00           H  
ATOM   1073 HG23 ILE    69     -12.089  20.730 -25.278  1.00  0.00           H  
ATOM   1074  CG1 ILE    69      -8.905  21.912 -25.807  1.00  0.00           C  
ATOM   1075 HG12 ILE    69      -8.613  20.982 -26.295  1.00  0.00           H  
ATOM   1076 HG13 ILE    69      -8.465  22.733 -26.371  1.00  0.00           H  
ATOM   1077  CD1 ILE    69      -8.321  21.965 -24.390  1.00  0.00           C  
ATOM   1078 HD11 ILE    69      -8.678  21.122 -23.805  1.00  0.00           H  
ATOM   1079 HD12 ILE    69      -7.233  21.933 -24.442  1.00  0.00           H  
ATOM   1080 HD13 ILE    69      -8.624  22.888 -23.896  1.00  0.00           H  
ATOM   1081  C   ILE    69     -12.507  22.664 -27.144  1.00  0.00           C  
ATOM   1082  O   ILE    69     -13.053  21.914 -27.956  1.00  0.00           O  
ATOM   1083  N   ASP    70     -13.189  23.434 -26.294  1.00  0.00           N  
ATOM   1084  H   ASP    70     -12.645  23.969 -25.629  1.00  0.00           H  
ATOM   1085  CA  ASP    70     -14.629  23.719 -26.242  1.00  0.00           C  
ATOM   1086  HA  ASP    70     -14.958  24.142 -27.191  1.00  0.00           H  
ATOM   1087  CB  ASP    70     -15.421  22.427 -25.974  1.00  0.00           C  
ATOM   1088  HB2 ASP    70     -15.281  21.730 -26.798  1.00  0.00           H  
ATOM   1089  HB3 ASP    70     -15.040  21.976 -25.061  1.00  0.00           H  
ATOM   1090  CG  ASP    70     -16.919  22.678 -25.835  1.00  0.00           C  
ATOM   1091  OD1 ASP    70     -17.448  23.482 -26.637  1.00  0.00           O  
ATOM   1092  OD2 ASP    70     -17.482  22.186 -24.838  1.00  0.00           O  
ATOM   1093  C   ASP    70     -14.878  24.760 -25.119  1.00  0.00           C  
ATOM   1094  O   ASP    70     -13.966  25.068 -24.348  1.00  0.00           O  
ATOM   1095  N   VAL    71     -16.094  25.300 -25.001  1.00  0.00           N  
ATOM   1096  H   VAL    71     -16.815  24.959 -25.636  1.00  0.00           H  
ATOM   1097  CA  VAL    71     -16.513  26.141 -23.866  1.00  0.00           C  
ATOM   1098  HA  VAL    71     -15.665  26.754 -23.570  1.00  0.00           H  
ATOM   1099  CB  VAL    71     -17.649  27.104 -24.266  1.00  0.00           C  
ATOM   1100  HB  VAL    71     -17.886  27.724 -23.401  1.00  0.00           H  
ATOM   1101  CG1 VAL    71     -17.195  28.048 -25.390  1.00  0.00           C  
ATOM   1102 HG11 VAL    71     -17.013  27.485 -26.305  1.00  0.00           H  
ATOM   1103 HG12 VAL    71     -17.966  28.795 -25.573  1.00  0.00           H  
ATOM   1104 HG13 VAL    71     -16.276  28.553 -25.092  1.00  0.00           H  
ATOM   1105  CG2 VAL    71     -18.941  26.403 -24.709  1.00  0.00           C  
ATOM   1106 HG21 VAL    71     -19.346  25.817 -23.883  1.00  0.00           H  
ATOM   1107 HG22 VAL    71     -19.687  27.143 -24.992  1.00  0.00           H  
ATOM   1108 HG23 VAL    71     -18.750  25.738 -25.553  1.00  0.00           H  
ATOM   1109  C   VAL    71     -16.904  25.350 -22.609  1.00  0.00           C  
ATOM   1110  O   VAL    71     -16.672  25.854 -21.514  1.00  0.00           O  
ATOM   1111  N   GLU    72     -17.456  24.138 -22.741  1.00  0.00           N  
ATOM   1112  H   GLU    72     -17.573  23.742 -23.671  1.00  0.00           H  
ATOM   1113  CA  GLU    72     -18.080  23.382 -21.639  1.00  0.00           C  
ATOM   1114  HA  GLU    72     -18.227  24.046 -20.784  1.00  0.00           H  
ATOM   1115  CB  GLU    72     -19.468  22.898 -22.106  1.00  0.00           C  
ATOM   1116  HB2 GLU    72     -19.918  23.636 -22.772  1.00  0.00           H  
ATOM   1117  HB3 GLU    72     -19.340  21.983 -22.686  1.00  0.00           H  
ATOM   1118  CG  GLU    72     -20.451  22.614 -20.958  1.00  0.00           C  
ATOM   1119  HG2 GLU    72     -21.140  21.835 -21.296  1.00  0.00           H  
ATOM   1120  HG3 GLU    72     -19.911  22.218 -20.094  1.00  0.00           H  
ATOM   1121  CD  GLU    72     -21.268  23.855 -20.551  1.00  0.00           C  
ATOM   1122  OE1 GLU    72     -22.473  23.682 -20.251  1.00  0.00           O  
ATOM   1123  OE2 GLU    72     -20.698  24.970 -20.551  1.00  0.00           O  
ATOM   1124  C   GLU    72     -17.203  22.199 -21.181  1.00  0.00           C  
ATOM   1125  O   GLU    72     -16.960  22.003 -19.987  1.00  0.00           O  
ATOM   1126  N   ASP    73     -16.624  21.444 -22.125  1.00  0.00           N  
ATOM   1127  H   ASP    73     -16.895  21.610 -23.097  1.00  0.00           H  
ATOM   1128  CA  ASP    73     -15.630  20.394 -21.825  1.00  0.00           C  
ATOM   1129  HA  ASP    73     -16.084  19.677 -21.142  1.00  0.00           H  
ATOM   1130  CB  ASP    73     -15.254  19.648 -23.109  1.00  0.00           C  
ATOM   1131  HB2 ASP    73     -16.165  19.367 -23.641  1.00  0.00           H  
ATOM   1132  HB3 ASP    73     -14.682  20.327 -23.736  1.00  0.00           H  
ATOM   1133  CG  ASP    73     -14.417  18.382 -22.884  1.00  0.00           C  
ATOM   1134  OD1 ASP    73     -13.625  18.051 -23.796  1.00  0.00           O  
ATOM   1135  OD2 ASP    73     -14.543  17.717 -21.837  1.00  0.00           O  
ATOM   1136  C   ASP    73     -14.366  20.967 -21.148  1.00  0.00           C  
ATOM   1137  O   ASP    73     -13.674  20.268 -20.416  1.00  0.00           O  
ATOM   1138  N   MET    74     -14.117  22.273 -21.299  1.00  0.00           N  
ATOM   1139  H   MET    74     -14.749  22.789 -21.895  1.00  0.00           H  
ATOM   1140  CA  MET    74     -13.100  23.030 -20.558  1.00  0.00           C  
ATOM   1141  HA  MET    74     -12.113  22.697 -20.878  1.00  0.00           H  
ATOM   1142  CB  MET    74     -13.254  24.511 -20.950  1.00  0.00           C  
ATOM   1143  HB2 MET    74     -12.871  24.618 -21.965  1.00  0.00           H  
ATOM   1144  HB3 MET    74     -14.308  24.775 -20.978  1.00  0.00           H  
ATOM   1145  CG  MET    74     -12.512  25.524 -20.066  1.00  0.00           C  
ATOM   1146  HG2 MET    74     -11.498  25.157 -19.909  1.00  0.00           H  
ATOM   1147  HG3 MET    74     -12.426  26.447 -20.634  1.00  0.00           H  
ATOM   1148  SD  MET    74     -13.227  25.949 -18.440  1.00  0.00           S  
ATOM   1149  CE  MET    74     -14.974  26.281 -18.808  1.00  0.00           C  
ATOM   1150  HE1 MET    74     -15.465  25.372 -19.157  1.00  0.00           H  
ATOM   1151  HE2 MET    74     -15.477  26.617 -17.902  1.00  0.00           H  
ATOM   1152  HE3 MET    74     -15.063  27.052 -19.570  1.00  0.00           H  
ATOM   1153  C   MET    74     -13.181  22.804 -19.036  1.00  0.00           C  
ATOM   1154  O   MET    74     -12.149  22.620 -18.391  1.00  0.00           O  
ATOM   1155  N   ALA    75     -14.387  22.742 -18.460  1.00  0.00           N  
ATOM   1156  H   ALA    75     -15.213  22.833 -19.041  1.00  0.00           H  
ATOM   1157  CA  ALA    75     -14.570  22.449 -17.035  1.00  0.00           C  
ATOM   1158  HA  ALA    75     -13.859  23.041 -16.457  1.00  0.00           H  
ATOM   1159  CB  ALA    75     -15.990  22.876 -16.647  1.00  0.00           C  
ATOM   1160  HB1 ALA    75     -16.724  22.295 -17.209  1.00  0.00           H  
ATOM   1161  HB2 ALA    75     -16.144  22.707 -15.581  1.00  0.00           H  
ATOM   1162  HB3 ALA    75     -16.131  23.936 -16.862  1.00  0.00           H  
ATOM   1163  C   ALA    75     -14.322  20.964 -16.695  1.00  0.00           C  
ATOM   1164  O   ALA    75     -14.003  20.616 -15.560  1.00  0.00           O  
ATOM   1165  N   ASN    76     -14.449  20.078 -17.683  1.00  0.00           N  
ATOM   1166  H   ASN    76     -14.572  20.437 -18.622  1.00  0.00           H  
ATOM   1167  CA  ASN    76     -14.363  18.625 -17.545  1.00  0.00           C  
ATOM   1168  HA  ASN    76     -14.664  18.366 -16.528  1.00  0.00           H  
ATOM   1169  CB  ASN    76     -15.391  17.997 -18.500  1.00  0.00           C  
ATOM   1170  HB2 ASN    76     -15.217  18.343 -19.514  1.00  0.00           H  
ATOM   1171  HB3 ASN    76     -15.282  16.914 -18.497  1.00  0.00           H  
ATOM   1172  CG  ASN    76     -16.817  18.321 -18.086  1.00  0.00           C  
ATOM   1173  OD1 ASN    76     -17.394  17.640 -17.252  1.00  0.00           O  
ATOM   1174  ND2 ASN    76     -17.429  19.368 -18.594  1.00  0.00           N  
ATOM   1175 HD21 ASN    76     -16.977  20.007 -19.234  1.00  0.00           H  
ATOM   1176 HD22 ASN    76     -18.367  19.540 -18.285  1.00  0.00           H  
ATOM   1177  C   ASN    76     -12.926  18.076 -17.689  1.00  0.00           C  
ATOM   1178  O   ASN    76     -12.719  16.861 -17.702  1.00  0.00           O  
ATOM   1179  N   PHE    77     -11.915  18.950 -17.734  1.00  0.00           N  
ATOM   1180  H   PHE    77     -12.139  19.929 -17.851  1.00  0.00           H  
ATOM   1181  CA  PHE    77     -10.517  18.590 -17.453  1.00  0.00           C  
ATOM   1182  HA  PHE    77     -10.300  17.628 -17.918  1.00  0.00           H  
ATOM   1183  CB  PHE    77      -9.580  19.626 -18.085  1.00  0.00           C  
ATOM   1184  HB2 PHE    77      -9.910  20.634 -17.827  1.00  0.00           H  
ATOM   1185  HB3 PHE    77      -8.575  19.491 -17.683  1.00  0.00           H  
ATOM   1186  CG  PHE    77      -9.517  19.466 -19.587  1.00  0.00           C  
ATOM   1187  CD1 PHE    77     -10.438  20.134 -20.412  1.00  0.00           C  
ATOM   1188  HD1 PHE    77     -11.158  20.807 -19.976  1.00  0.00           H  
ATOM   1189  CE1 PHE    77     -10.472  19.872 -21.792  1.00  0.00           C  
ATOM   1190  HE1 PHE    77     -11.222  20.343 -22.412  1.00  0.00           H  
ATOM   1191  CZ  PHE    77      -9.569  18.951 -22.347  1.00  0.00           C  
ATOM   1192  HZ  PHE    77      -9.626  18.699 -23.394  1.00  0.00           H  
ATOM   1193  CE2 PHE    77      -8.631  18.306 -21.529  1.00  0.00           C  
ATOM   1194  HE2 PHE    77      -7.950  17.586 -21.956  1.00  0.00           H  
ATOM   1195  CD2 PHE    77      -8.607  18.553 -20.149  1.00  0.00           C  
ATOM   1196  HD2 PHE    77      -7.918  18.007 -19.519  1.00  0.00           H  
ATOM   1197  C   PHE    77     -10.230  18.409 -15.954  1.00  0.00           C  
ATOM   1198  O   PHE    77      -9.239  17.780 -15.604  1.00  0.00           O  
ATOM   1199  N   VAL    78     -11.112  18.885 -15.065  1.00  0.00           N  
ATOM   1200  H   VAL    78     -11.908  19.406 -15.410  1.00  0.00           H  
ATOM   1201  CA  VAL    78     -11.002  18.698 -13.601  1.00  0.00           C  
ATOM   1202  HA  VAL    78     -10.013  19.031 -13.286  1.00  0.00           H  
ATOM   1203  CB  VAL    78     -12.055  19.586 -12.893  1.00  0.00           C  
ATOM   1204  HB  VAL    78     -13.039  19.353 -13.302  1.00  0.00           H  
ATOM   1205  CG1 VAL    78     -12.131  19.416 -11.369  1.00  0.00           C  
ATOM   1206 HG11 VAL    78     -11.140  19.535 -10.931  1.00  0.00           H  
ATOM   1207 HG12 VAL    78     -12.811  20.152 -10.942  1.00  0.00           H  
ATOM   1208 HG13 VAL    78     -12.515  18.426 -11.125  1.00  0.00           H  
ATOM   1209  CG2 VAL    78     -11.755  21.072 -13.150  1.00  0.00           C  
ATOM   1210 HG21 VAL    78     -11.754  21.285 -14.218  1.00  0.00           H  
ATOM   1211 HG22 VAL    78     -12.525  21.690 -12.689  1.00  0.00           H  
ATOM   1212 HG23 VAL    78     -10.781  21.334 -12.735  1.00  0.00           H  
ATOM   1213  C   VAL    78     -11.099  17.217 -13.178  1.00  0.00           C  
ATOM   1214  O   VAL    78     -10.726  16.866 -12.062  1.00  0.00           O  
ATOM   1215  N   HIE    79     -11.561  16.334 -14.071  1.00  0.00           N  
ATOM   1216  H   HIE    79     -11.839  16.680 -14.974  1.00  0.00           H  
ATOM   1217  CA  HIE    79     -11.675  14.888 -13.833  1.00  0.00           C  
ATOM   1218  HA  HIE    79     -11.950  14.743 -12.788  1.00  0.00           H  
ATOM   1219  CB  HIE    79     -12.811  14.305 -14.693  1.00  0.00           C  
ATOM   1220  HB2 HIE    79     -12.463  14.242 -15.725  1.00  0.00           H  
ATOM   1221  HB3 HIE    79     -13.029  13.292 -14.352  1.00  0.00           H  
ATOM   1222  CG  HIE    79     -14.101  15.092 -14.677  1.00  0.00           C  
ATOM   1223  ND1 HIE    79     -14.806  15.498 -13.541  1.00  0.00           N  
ATOM   1224  CE1 HIE    79     -15.886  16.152 -13.995  1.00  0.00           C  
ATOM   1225  HE1 HIE    79     -16.635  16.611 -13.364  1.00  0.00           H  
ATOM   1226  NE2 HIE    79     -15.906  16.158 -15.338  1.00  0.00           N  
ATOM   1227  HE2 HIE    79     -16.615  16.603 -15.923  1.00  0.00           H  
ATOM   1228  CD2 HIE    79     -14.791  15.486 -15.784  1.00  0.00           C  
ATOM   1229  HD2 HIE    79     -14.506  15.301 -16.810  1.00  0.00           H  
ATOM   1230  C   HIE    79     -10.369  14.092 -14.044  1.00  0.00           C  
ATOM   1231  O   HIE    79     -10.412  12.864 -13.985  1.00  0.00           O  
ATOM   1232  N   ASP    80      -9.232  14.745 -14.315  1.00  0.00           N  
ATOM   1233  H   ASP    80      -9.233  15.757 -14.309  1.00  0.00           H  
ATOM   1234  CA  ASP    80      -7.937  14.092 -14.583  1.00  0.00           C  
ATOM   1235  HA  ASP    80      -7.981  13.082 -14.172  1.00  0.00           H  
ATOM   1236  CB  ASP    80      -7.729  13.964 -16.107  1.00  0.00           C  
ATOM   1237  HB2 ASP    80      -8.691  13.709 -16.547  1.00  0.00           H  
ATOM   1238  HB3 ASP    80      -7.418  14.929 -16.512  1.00  0.00           H  
ATOM   1239  CG  ASP    80      -6.726  12.877 -16.534  1.00  0.00           C  
ATOM   1240  OD1 ASP    80      -6.237  12.129 -15.657  1.00  0.00           O  
ATOM   1241  OD2 ASP    80      -6.429  12.765 -17.748  1.00  0.00           O  
ATOM   1242  C   ASP    80      -6.762  14.800 -13.875  1.00  0.00           C  
ATOM   1243  O   ASP    80      -6.873  15.936 -13.410  1.00  0.00           O  
ATOM   1244  N   PHE    81      -5.634  14.102 -13.742  1.00  0.00           N  
ATOM   1245  H   PHE    81      -5.595  13.207 -14.221  1.00  0.00           H  
ATOM   1246  CA  PHE    81      -4.454  14.556 -12.999  1.00  0.00           C  
ATOM   1247  HA  PHE    81      -4.796  15.173 -12.168  1.00  0.00           H  
ATOM   1248  CB  PHE    81      -3.709  13.343 -12.413  1.00  0.00           C  
ATOM   1249  HB2 PHE    81      -3.270  12.780 -13.231  1.00  0.00           H  
ATOM   1250  HB3 PHE    81      -2.882  13.702 -11.800  1.00  0.00           H  
ATOM   1251  CG  PHE    81      -4.554  12.397 -11.577  1.00  0.00           C  
ATOM   1252  CD1 PHE    81      -5.306  11.380 -12.196  1.00  0.00           C  
ATOM   1253  HD1 PHE    81      -5.300  11.281 -13.274  1.00  0.00           H  
ATOM   1254  CE1 PHE    81      -6.092  10.509 -11.422  1.00  0.00           C  
ATOM   1255  HE1 PHE    81      -6.686   9.749 -11.910  1.00  0.00           H  
ATOM   1256  CZ  PHE    81      -6.124  10.645 -10.024  1.00  0.00           C  
ATOM   1257  HZ  PHE    81      -6.737   9.982  -9.432  1.00  0.00           H  
ATOM   1258  CE2 PHE    81      -5.370  11.655  -9.400  1.00  0.00           C  
ATOM   1259  HE2 PHE    81      -5.400  11.766  -8.326  1.00  0.00           H  
ATOM   1260  CD2 PHE    81      -4.588  12.530 -10.175  1.00  0.00           C  
ATOM   1261  HD2 PHE    81      -4.017  13.311  -9.694  1.00  0.00           H  
ATOM   1262  C   PHE    81      -3.500  15.416 -13.848  1.00  0.00           C  
ATOM   1263  O   PHE    81      -3.546  15.417 -15.078  1.00  0.00           O  
ATOM   1264  N   THR    82      -2.567  16.110 -13.185  1.00  0.00           N  
ATOM   1265  H   THR    82      -2.602  16.132 -12.179  1.00  0.00           H  
ATOM   1266  CA  THR    82      -1.485  16.858 -13.844  1.00  0.00           C  
ATOM   1267  HA  THR    82      -1.935  17.638 -14.458  1.00  0.00           H  
ATOM   1268  CB  THR    82      -0.566  17.528 -12.811  1.00  0.00           C  
ATOM   1269  HB  THR    82      -0.047  16.763 -12.232  1.00  0.00           H  
ATOM   1270  CG2 THR    82       0.466  18.454 -13.456  1.00  0.00           C  
ATOM   1271 HG21 THR    82      -0.037  19.211 -14.059  1.00  0.00           H  
ATOM   1272 HG22 THR    82       1.060  18.942 -12.684  1.00  0.00           H  
ATOM   1273 HG23 THR    82       1.139  17.879 -14.093  1.00  0.00           H  
ATOM   1274  OG1 THR    82      -1.329  18.317 -11.928  1.00  0.00           O  
ATOM   1275  HG1 THR    82      -0.719  18.819 -11.385  1.00  0.00           H  
ATOM   1276  C   THR    82      -0.652  15.937 -14.740  1.00  0.00           C  
ATOM   1277  O   THR    82       0.019  15.030 -14.246  1.00  0.00           O  
ATOM   1278  N   PHE    83      -0.689  16.201 -16.047  1.00  0.00           N  
ATOM   1279  H   PHE    83      -1.314  16.941 -16.329  1.00  0.00           H  
ATOM   1280  CA  PHE    83      -0.236  15.327 -17.136  1.00  0.00           C  
ATOM   1281  HA  PHE    83      -0.906  14.469 -17.163  1.00  0.00           H  
ATOM   1282  CB  PHE    83      -0.443  16.087 -18.458  1.00  0.00           C  
ATOM   1283  HB2 PHE    83       0.283  16.896 -18.525  1.00  0.00           H  
ATOM   1284  HB3 PHE    83      -0.262  15.415 -19.296  1.00  0.00           H  
ATOM   1285  CG  PHE    83      -1.845  16.667 -18.572  1.00  0.00           C  
ATOM   1286  CD1 PHE    83      -2.085  18.013 -18.235  1.00  0.00           C  
ATOM   1287  HD1 PHE    83      -1.262  18.665 -17.981  1.00  0.00           H  
ATOM   1288  CE1 PHE    83      -3.402  18.500 -18.166  1.00  0.00           C  
ATOM   1289  HE1 PHE    83      -3.586  19.523 -17.871  1.00  0.00           H  
ATOM   1290  CZ  PHE    83      -4.484  17.650 -18.457  1.00  0.00           C  
ATOM   1291  HZ  PHE    83      -5.499  18.016 -18.384  1.00  0.00           H  
ATOM   1292  CE2 PHE    83      -4.249  16.313 -18.817  1.00  0.00           C  
ATOM   1293  HE2 PHE    83      -5.084  15.651 -19.009  1.00  0.00           H  
ATOM   1294  CD2 PHE    83      -2.932  15.823 -18.865  1.00  0.00           C  
ATOM   1295  HD2 PHE    83      -2.762  14.782 -19.075  1.00  0.00           H  
ATOM   1296  C   PHE    83       1.191  14.781 -16.942  1.00  0.00           C  
ATOM   1297  O   PHE    83       2.189  15.462 -17.177  1.00  0.00           O  
ATOM   1298  N   GLY    84       1.264  13.534 -16.472  1.00  0.00           N  
ATOM   1299  H   GLY    84       0.376  13.061 -16.318  1.00  0.00           H  
ATOM   1300  CA  GLY    84       2.462  12.881 -15.928  1.00  0.00           C  
ATOM   1301  HA2 GLY    84       2.942  12.286 -16.704  1.00  0.00           H  
ATOM   1302  HA3 GLY    84       3.165  13.640 -15.581  1.00  0.00           H  
ATOM   1303  C   GLY    84       2.115  11.970 -14.741  1.00  0.00           C  
ATOM   1304  O   GLY    84       2.727  10.914 -14.570  1.00  0.00           O  
ATOM   1305  N   HIE    85       1.057  12.328 -14.002  1.00  0.00           N  
ATOM   1306  H   HIE    85       0.656  13.238 -14.222  1.00  0.00           H  
ATOM   1307  CA  HIE    85       0.222  11.486 -13.129  1.00  0.00           C  
ATOM   1308  HA  HIE    85      -0.501  12.151 -12.653  1.00  0.00           H  
ATOM   1309  CB  HIE    85      -0.599  10.507 -13.992  1.00  0.00           C  
ATOM   1310  HB2 HIE    85       0.064   9.929 -14.635  1.00  0.00           H  
ATOM   1311  HB3 HIE    85      -1.111   9.810 -13.327  1.00  0.00           H  
ATOM   1312  CG  HIE    85      -1.645  11.174 -14.853  1.00  0.00           C  
ATOM   1313  ND1 HIE    85      -1.481  12.356 -15.583  1.00  0.00           N  
ATOM   1314  CE1 HIE    85      -2.689  12.633 -16.103  1.00  0.00           C  
ATOM   1315  HE1 HIE    85      -2.940  13.522 -16.668  1.00  0.00           H  
ATOM   1316  NE2 HIE    85      -3.566  11.671 -15.785  1.00  0.00           N  
ATOM   1317  HE2 HIE    85      -4.574  11.718 -15.978  1.00  0.00           H  
ATOM   1318  CD2 HIE    85      -2.930  10.742 -14.996  1.00  0.00           C  
ATOM   1319  HD2 HIE    85      -3.380   9.879 -14.528  1.00  0.00           H  
ATOM   1320  C   HIE    85       0.940  10.797 -11.962  1.00  0.00           C  
ATOM   1321  O   HIE    85       0.762  11.191 -10.814  1.00  0.00           O  
ATOM   1322  N   LEU    86       1.719   9.754 -12.250  1.00  0.00           N  
ATOM   1323  H   LEU    86       1.858   9.569 -13.235  1.00  0.00           H  
ATOM   1324  CA  LEU    86       2.413   8.897 -11.277  1.00  0.00           C  
ATOM   1325  HA  LEU    86       2.477   9.422 -10.323  1.00  0.00           H  
ATOM   1326  CB  LEU    86       1.607   7.594 -11.074  1.00  0.00           C  
ATOM   1327  HB2 LEU    86       1.524   7.096 -12.041  1.00  0.00           H  
ATOM   1328  HB3 LEU    86       2.170   6.933 -10.413  1.00  0.00           H  
ATOM   1329  CG  LEU    86       0.192   7.762 -10.483  1.00  0.00           C  
ATOM   1330  HG  LEU    86      -0.384   8.461 -11.088  1.00  0.00           H  
ATOM   1331  CD1 LEU    86      -0.532   6.415 -10.505  1.00  0.00           C  
ATOM   1332 HD11 LEU    86       0.010   5.688  -9.900  1.00  0.00           H  
ATOM   1333 HD12 LEU    86      -1.540   6.535 -10.110  1.00  0.00           H  
ATOM   1334 HD13 LEU    86      -0.601   6.053 -11.530  1.00  0.00           H  
ATOM   1335  CD2 LEU    86       0.221   8.254  -9.034  1.00  0.00           C  
ATOM   1336 HD21 LEU    86       0.661   9.250  -8.991  1.00  0.00           H  
ATOM   1337 HD22 LEU    86      -0.796   8.317  -8.649  1.00  0.00           H  
ATOM   1338 HD23 LEU    86       0.805   7.573  -8.416  1.00  0.00           H  
ATOM   1339  C   LEU    86       3.869   8.592 -11.686  1.00  0.00           C  
ATOM   1340  O   LEU    86       4.548   7.809 -11.024  1.00  0.00           O  
ATOM   1341  N   ALA    87       4.359   9.177 -12.784  1.00  0.00           N  
ATOM   1342  H   ALA    87       3.776   9.834 -13.290  1.00  0.00           H  
ATOM   1343  CA  ALA    87       5.697   8.923 -13.305  1.00  0.00           C  
ATOM   1344  HA  ALA    87       5.883   7.849 -13.262  1.00  0.00           H  
ATOM   1345  CB  ALA    87       5.720   9.338 -14.784  1.00  0.00           C  
ATOM   1346  HB1 ALA    87       5.566  10.414 -14.879  1.00  0.00           H  
ATOM   1347  HB2 ALA    87       6.677   9.064 -15.227  1.00  0.00           H  
ATOM   1348  HB3 ALA    87       4.926   8.821 -15.326  1.00  0.00           H  
ATOM   1349  C   ALA    87       6.785   9.616 -12.457  1.00  0.00           C  
ATOM   1350  O   ALA    87       7.241  10.714 -12.782  1.00  0.00           O  
ATOM   1351  N   ASP    88       7.235   8.965 -11.380  1.00  0.00           N  
ATOM   1352  H   ASP    88       6.739   8.131 -11.080  1.00  0.00           H  
ATOM   1353  CA  ASP    88       8.366   9.435 -10.563  1.00  0.00           C  
ATOM   1354  HA  ASP    88       8.237  10.505 -10.395  1.00  0.00           H  
ATOM   1355  CB  ASP    88       8.354   8.751  -9.180  1.00  0.00           C  
ATOM   1356  HB2 ASP    88       8.708   9.475  -8.445  1.00  0.00           H  
ATOM   1357  HB3 ASP    88       7.332   8.486  -8.903  1.00  0.00           H  
ATOM   1358  CG  ASP    88       9.244   7.504  -9.104  1.00  0.00           C  
ATOM   1359  OD1 ASP    88       9.155   6.650 -10.019  1.00  0.00           O  
ATOM   1360  OD2 ASP    88      10.117   7.463  -8.211  1.00  0.00           O  
ATOM   1361  C   ASP    88       9.728   9.246 -11.266  1.00  0.00           C  
ATOM   1362  O   ASP    88      10.697   9.921 -10.937  1.00  0.00           O  
ATOM   1363  N   LYS    89       9.821   8.326 -12.238  1.00  0.00           N  
ATOM   1364  H   LYS    89       8.999   7.747 -12.343  1.00  0.00           H  
ATOM   1365  CA  LYS    89      11.060   7.897 -12.919  1.00  0.00           C  
ATOM   1366  HA  LYS    89      10.823   6.960 -13.423  1.00  0.00           H  
ATOM   1367  CB  LYS    89      11.517   8.889 -14.019  1.00  0.00           C  
ATOM   1368  HB2 LYS    89      12.076   9.707 -13.568  1.00  0.00           H  
ATOM   1369  HB3 LYS    89      12.215   8.356 -14.667  1.00  0.00           H  
ATOM   1370  CG  LYS    89      10.416   9.488 -14.910  1.00  0.00           C  
ATOM   1371  HG2 LYS    89      10.797   9.572 -15.929  1.00  0.00           H  
ATOM   1372  HG3 LYS    89       9.549   8.826 -14.927  1.00  0.00           H  
ATOM   1373  CD  LYS    89      10.010  10.891 -14.434  1.00  0.00           C  
ATOM   1374  HD2 LYS    89       9.731  10.858 -13.384  1.00  0.00           H  
ATOM   1375  HD3 LYS    89      10.850  11.579 -14.540  1.00  0.00           H  
ATOM   1376  CE  LYS    89       8.826  11.390 -15.258  1.00  0.00           C  
ATOM   1377  HE2 LYS    89       9.147  11.584 -16.283  1.00  0.00           H  
ATOM   1378  HE3 LYS    89       8.064  10.610 -15.279  1.00  0.00           H  
ATOM   1379  NZ  LYS    89       8.233  12.608 -14.675  1.00  0.00           N  
ATOM   1380  HZ1 LYS    89       8.841  13.422 -14.775  1.00  0.00           H  
ATOM   1381  HZ2 LYS    89       7.399  12.852 -15.212  1.00  0.00           H  
ATOM   1382  HZ3 LYS    89       7.950  12.442 -13.717  1.00  0.00           H  
ATOM   1383  C   LYS    89      12.196   7.541 -11.936  1.00  0.00           C  
ATOM   1384  O   LYS    89      13.346   7.904 -12.188  1.00  0.00           O  
ATOM   1385  N   THR    90      11.873   6.890 -10.811  1.00  0.00           N  
ATOM   1386  H   THR    90      10.880   6.718 -10.643  1.00  0.00           H  
ATOM   1387  CA  THR    90      12.764   6.648  -9.653  1.00  0.00           C  
ATOM   1388  HA  THR    90      12.150   6.286  -8.829  1.00  0.00           H  
ATOM   1389  CB  THR    90      13.785   5.541  -9.962  1.00  0.00           C  
ATOM   1390  HB  THR    90      14.413   5.841 -10.801  1.00  0.00           H  
ATOM   1391  CG2 THR    90      14.675   5.172  -8.773  1.00  0.00           C  
ATOM   1392 HG21 THR    90      14.054   4.908  -7.916  1.00  0.00           H  
ATOM   1393 HG22 THR    90      15.297   4.318  -9.041  1.00  0.00           H  
ATOM   1394 HG23 THR    90      15.323   6.005  -8.508  1.00  0.00           H  
ATOM   1395  OG1 THR    90      13.092   4.364 -10.304  1.00  0.00           O  
ATOM   1396  HG1 THR    90      12.298   4.636 -10.772  1.00  0.00           H  
ATOM   1397  C   THR    90      13.415   7.953  -9.180  1.00  0.00           C  
ATOM   1398  O   THR    90      14.546   8.260  -9.568  1.00  0.00           O  
ATOM   1399  N   ASP    91      12.682   8.771  -8.422  1.00  0.00           N  
ATOM   1400  H   ASP    91      11.752   8.438  -8.154  1.00  0.00           H  
ATOM   1401  CA  ASP    91      12.908  10.225  -8.401  1.00  0.00           C  
ATOM   1402  HA  ASP    91      12.941  10.490  -9.449  1.00  0.00           H  
ATOM   1403  CB  ASP    91      11.703  10.982  -7.811  1.00  0.00           C  
ATOM   1404  HB2 ASP    91      10.782  10.555  -8.206  1.00  0.00           H  
ATOM   1405  HB3 ASP    91      11.701  10.867  -6.726  1.00  0.00           H  
ATOM   1406  CG  ASP    91      11.737  12.473  -8.183  1.00  0.00           C  
ATOM   1407  OD1 ASP    91      12.219  12.796  -9.297  1.00  0.00           O  
ATOM   1408  OD2 ASP    91      11.424  13.321  -7.324  1.00  0.00           O  
ATOM   1409  C   ASP    91      14.244  10.740  -7.812  1.00  0.00           C  
ATOM   1410  O   ASP    91      14.858  10.151  -6.918  1.00  0.00           O  
ATOM   1411  N   ARG    92      14.687  11.890  -8.338  1.00  0.00           N  
ATOM   1412  H   ARG    92      14.058  12.329  -9.011  1.00  0.00           H  
ATOM   1413  CA  ARG    92      15.900  12.646  -7.973  1.00  0.00           C  
ATOM   1414  HA  ARG    92      16.485  12.056  -7.271  1.00  0.00           H  
ATOM   1415  CB  ARG    92      16.721  12.892  -9.258  1.00  0.00           C  
ATOM   1416  HB2 ARG    92      16.470  12.132  -9.996  1.00  0.00           H  
ATOM   1417  HB3 ARG    92      16.427  13.851  -9.683  1.00  0.00           H  
ATOM   1418  CG  ARG    92      18.250  12.902  -9.071  1.00  0.00           C  
ATOM   1419  HG2 ARG    92      18.670  13.671  -9.718  1.00  0.00           H  
ATOM   1420  HG3 ARG    92      18.503  13.156  -8.041  1.00  0.00           H  
ATOM   1421  CD  ARG    92      18.909  11.571  -9.462  1.00  0.00           C  
ATOM   1422  HD2 ARG    92      18.774  11.411 -10.532  1.00  0.00           H  
ATOM   1423  HD3 ARG    92      19.982  11.648  -9.275  1.00  0.00           H  
ATOM   1424  NE  ARG    92      18.360  10.440  -8.693  1.00  0.00           N  
ATOM   1425  HE  ARG    92      18.616  10.381  -7.725  1.00  0.00           H  
ATOM   1426  CZ  ARG    92      17.458   9.569  -9.107  1.00  0.00           C  
ATOM   1427  NH1 ARG    92      17.046   9.448 -10.335  1.00  0.00           N  
ATOM   1428 HH11 ARG    92      17.397  10.048 -11.086  1.00  0.00           H  
ATOM   1429 HH12 ARG    92      16.233   8.876 -10.514  1.00  0.00           H  
ATOM   1430  NH2 ARG    92      16.890   8.787  -8.245  1.00  0.00           N  
ATOM   1431 HH21 ARG    92      16.784   9.128  -7.305  1.00  0.00           H  
ATOM   1432 HH22 ARG    92      16.079   8.294  -8.598  1.00  0.00           H  
ATOM   1433  C   ARG    92      15.592  13.981  -7.272  1.00  0.00           C  
ATOM   1434  O   ARG    92      16.494  14.801  -7.138  1.00  0.00           O  
ATOM   1435  N   LEU    93      14.336  14.189  -6.860  1.00  0.00           N  
ATOM   1436  H   LEU    93      13.728  13.385  -6.923  1.00  0.00           H  
ATOM   1437  CA  LEU    93      13.596  15.458  -6.881  1.00  0.00           C  
ATOM   1438  HA  LEU    93      12.638  15.235  -6.413  1.00  0.00           H  
ATOM   1439  CB  LEU    93      14.247  16.553  -6.006  1.00  0.00           C  
ATOM   1440  HB2 LEU    93      14.354  16.178  -4.988  1.00  0.00           H  
ATOM   1441  HB3 LEU    93      15.241  16.769  -6.394  1.00  0.00           H  
ATOM   1442  CG  LEU    93      13.474  17.885  -5.984  1.00  0.00           C  
ATOM   1443  HG  LEU    93      13.342  18.246  -7.003  1.00  0.00           H  
ATOM   1444  CD1 LEU    93      12.096  17.760  -5.331  1.00  0.00           C  
ATOM   1445 HD11 LEU    93      12.198  17.374  -4.316  1.00  0.00           H  
ATOM   1446 HD12 LEU    93      11.614  18.737  -5.298  1.00  0.00           H  
ATOM   1447 HD13 LEU    93      11.463  17.088  -5.908  1.00  0.00           H  
ATOM   1448  CD2 LEU    93      14.273  18.940  -5.218  1.00  0.00           C  
ATOM   1449 HD21 LEU    93      15.246  19.075  -5.691  1.00  0.00           H  
ATOM   1450 HD22 LEU    93      13.741  19.891  -5.234  1.00  0.00           H  
ATOM   1451 HD23 LEU    93      14.417  18.622  -4.186  1.00  0.00           H  
ATOM   1452  C   LEU    93      13.281  15.907  -8.320  1.00  0.00           C  
ATOM   1453  O   LEU    93      14.180  16.270  -9.080  1.00  0.00           O  
ATOM   1454  N   LEU    94      11.987  15.972  -8.656  1.00  0.00           N  
ATOM   1455  H   LEU    94      11.362  15.460  -8.041  1.00  0.00           H  
ATOM   1456  CA  LEU    94      11.442  16.371  -9.968  1.00  0.00           C  
ATOM   1457  HA  LEU    94      11.789  15.640 -10.692  1.00  0.00           H  
ATOM   1458  CB  LEU    94       9.900  16.298  -9.939  1.00  0.00           C  
ATOM   1459  HB2 LEU    94       9.547  16.865  -9.076  1.00  0.00           H  
ATOM   1460  HB3 LEU    94       9.506  16.787 -10.831  1.00  0.00           H  
ATOM   1461  CG  LEU    94       9.304  14.876  -9.888  1.00  0.00           C  
ATOM   1462  HG  LEU    94       9.716  14.337  -9.040  1.00  0.00           H  
ATOM   1463  CD1 LEU    94       7.789  14.970  -9.700  1.00  0.00           C  
ATOM   1464 HD11 LEU    94       7.336  15.499 -10.538  1.00  0.00           H  
ATOM   1465 HD12 LEU    94       7.365  13.967  -9.633  1.00  0.00           H  
ATOM   1466 HD13 LEU    94       7.567  15.499  -8.774  1.00  0.00           H  
ATOM   1467  CD2 LEU    94       9.558  14.078 -11.173  1.00  0.00           C  
ATOM   1468 HD21 LEU    94      10.623  13.892 -11.287  1.00  0.00           H  
ATOM   1469 HD22 LEU    94       9.057  13.112 -11.106  1.00  0.00           H  
ATOM   1470 HD23 LEU    94       9.188  14.629 -12.037  1.00  0.00           H  
ATOM   1471  C   LEU    94      11.910  17.735 -10.525  1.00  0.00           C  
ATOM   1472  O   LEU    94      11.640  18.028 -11.685  1.00  0.00           O  
ATOM   1473  N   MET    95      12.695  18.532  -9.791  1.00  0.00           N  
ATOM   1474  H   MET    95      12.946  18.208  -8.872  1.00  0.00           H  
ATOM   1475  CA  MET    95      13.463  19.650 -10.367  1.00  0.00           C  
ATOM   1476  HA  MET    95      12.763  20.344 -10.833  1.00  0.00           H  
ATOM   1477  CB  MET    95      14.233  20.388  -9.263  1.00  0.00           C  
ATOM   1478  HB2 MET    95      14.740  19.658  -8.634  1.00  0.00           H  
ATOM   1479  HB3 MET    95      14.994  21.024  -9.717  1.00  0.00           H  
ATOM   1480  CG  MET    95      13.337  21.264  -8.379  1.00  0.00           C  
ATOM   1481  HG2 MET    95      12.662  20.616  -7.819  1.00  0.00           H  
ATOM   1482  HG3 MET    95      13.975  21.776  -7.658  1.00  0.00           H  
ATOM   1483  SD  MET    95      12.330  22.518  -9.230  1.00  0.00           S  
ATOM   1484  CE  MET    95      13.567  23.369 -10.253  1.00  0.00           C  
ATOM   1485  HE1 MET    95      13.962  22.687 -11.007  1.00  0.00           H  
ATOM   1486  HE2 MET    95      13.098  24.212 -10.761  1.00  0.00           H  
ATOM   1487  HE3 MET    95      14.381  23.733  -9.627  1.00  0.00           H  
ATOM   1488  C   MET    95      14.431  19.222 -11.488  1.00  0.00           C  
ATOM   1489  O   MET    95      14.793  20.051 -12.318  1.00  0.00           O  
ATOM   1490  N   ARG    96      14.766  17.929 -11.595  1.00  0.00           N  
ATOM   1491  H   ARG    96      14.517  17.323 -10.819  1.00  0.00           H  
ATOM   1492  CA  ARG    96      15.393  17.308 -12.782  1.00  0.00           C  
ATOM   1493  HA  ARG    96      16.387  17.734 -12.906  1.00  0.00           H  
ATOM   1494  CB  ARG    96      15.527  15.796 -12.520  1.00  0.00           C  
ATOM   1495  HB2 ARG    96      16.162  15.344 -13.284  1.00  0.00           H  
ATOM   1496  HB3 ARG    96      16.011  15.650 -11.552  1.00  0.00           H  
ATOM   1497  CG  ARG    96      14.153  15.101 -12.538  1.00  0.00           C  
ATOM   1498  HG2 ARG    96      13.376  15.825 -12.307  1.00  0.00           H  
ATOM   1499  HG3 ARG    96      13.947  14.709 -13.536  1.00  0.00           H  
ATOM   1500  CD  ARG    96      14.004  13.997 -11.499  1.00  0.00           C  
ATOM   1501  HD2 ARG    96      14.431  14.318 -10.552  1.00  0.00           H  
ATOM   1502  HD3 ARG    96      12.935  13.873 -11.345  1.00  0.00           H  
ATOM   1503  NE  ARG    96      14.617  12.728 -11.920  1.00  0.00           N  
ATOM   1504  HE  ARG    96      15.616  12.747 -12.116  1.00  0.00           H  
ATOM   1505  CZ  ARG    96      14.008  11.563 -12.004  1.00  0.00           C  
ATOM   1506  NH1 ARG    96      12.765  11.456 -11.658  1.00  0.00           N  
ATOM   1507 HH11 ARG    96      12.396  12.173 -11.033  1.00  0.00           H  
ATOM   1508 HH12 ARG    96      12.278  10.571 -11.627  1.00  0.00           H  
ATOM   1509  NH2 ARG    96      14.633  10.491 -12.394  1.00  0.00           N  
ATOM   1510 HH21 ARG    96      15.623  10.559 -12.634  1.00  0.00           H  
ATOM   1511 HH22 ARG    96      14.167   9.591 -12.388  1.00  0.00           H  
ATOM   1512  C   ARG    96      14.650  17.557 -14.109  1.00  0.00           C  
ATOM   1513  O   ARG    96      15.272  17.476 -15.161  1.00  0.00           O  
ATOM   1514  N   GLU    97      13.346  17.851 -14.061  1.00  0.00           N  
ATOM   1515  H   GLU    97      12.899  17.871 -13.152  1.00  0.00           H  
ATOM   1516  CA  GLU    97      12.500  18.210 -15.212  1.00  0.00           C  
ATOM   1517  HA  GLU    97      12.761  17.587 -16.070  1.00  0.00           H  
ATOM   1518  CB  GLU    97      11.014  17.980 -14.867  1.00  0.00           C  
ATOM   1519  HB2 GLU    97      10.741  18.700 -14.095  1.00  0.00           H  
ATOM   1520  HB3 GLU    97      10.406  18.212 -15.741  1.00  0.00           H  
ATOM   1521  CG  GLU    97      10.617  16.581 -14.359  1.00  0.00           C  
ATOM   1522  HG2 GLU    97      11.398  16.156 -13.727  1.00  0.00           H  
ATOM   1523  HG3 GLU    97       9.730  16.698 -13.731  1.00  0.00           H  
ATOM   1524  CD  GLU    97      10.283  15.601 -15.485  1.00  0.00           C  
ATOM   1525  OE1 GLU    97       9.156  15.047 -15.476  1.00  0.00           O  
ATOM   1526  OE2 GLU    97      11.141  15.333 -16.354  1.00  0.00           O  
ATOM   1527  C   GLU    97      12.670  19.684 -15.632  1.00  0.00           C  
ATOM   1528  O   GLU    97      12.259  20.060 -16.723  1.00  0.00           O  
ATOM   1529  N   PHE    98      13.264  20.528 -14.777  1.00  0.00           N  
ATOM   1530  H   PHE    98      13.603  20.151 -13.900  1.00  0.00           H  
ATOM   1531  CA  PHE    98      13.572  21.937 -15.054  1.00  0.00           C  
ATOM   1532  HA  PHE    98      13.699  22.055 -16.131  1.00  0.00           H  
ATOM   1533  CB  PHE    98      12.372  22.805 -14.631  1.00  0.00           C  
ATOM   1534  HB2 PHE    98      11.456  22.330 -14.984  1.00  0.00           H  
ATOM   1535  HB3 PHE    98      12.314  22.839 -13.542  1.00  0.00           H  
ATOM   1536  CG  PHE    98      12.396  24.218 -15.187  1.00  0.00           C  
ATOM   1537  CD1 PHE    98      11.899  24.459 -16.481  1.00  0.00           C  
ATOM   1538  HD1 PHE    98      11.498  23.642 -17.067  1.00  0.00           H  
ATOM   1539  CE1 PHE    98      11.899  25.761 -17.010  1.00  0.00           C  
ATOM   1540  HE1 PHE    98      11.495  25.936 -17.999  1.00  0.00           H  
ATOM   1541  CZ  PHE    98      12.406  26.830 -16.251  1.00  0.00           C  
ATOM   1542  HZ  PHE    98      12.400  27.831 -16.660  1.00  0.00           H  
ATOM   1543  CE2 PHE    98      12.899  26.597 -14.955  1.00  0.00           C  
ATOM   1544  HE2 PHE    98      13.275  27.419 -14.364  1.00  0.00           H  
ATOM   1545  CD2 PHE    98      12.888  25.294 -14.422  1.00  0.00           C  
ATOM   1546  HD2 PHE    98      13.255  25.120 -13.421  1.00  0.00           H  
ATOM   1547  C   PHE    98      14.909  22.341 -14.385  1.00  0.00           C  
ATOM   1548  O   PHE    98      14.941  23.207 -13.503  1.00  0.00           O  
ATOM   1549  N   PRO    99      16.037  21.690 -14.738  1.00  0.00           N  
ATOM   1550  CD  PRO    99      16.185  20.751 -15.845  1.00  0.00           C  
ATOM   1551  HD2 PRO    99      15.996  21.236 -16.803  1.00  0.00           H  
ATOM   1552  HD3 PRO    99      15.515  19.905 -15.719  1.00  0.00           H  
ATOM   1553  CG  PRO    99      17.623  20.247 -15.774  1.00  0.00           C  
ATOM   1554  HG2 PRO    99      18.268  20.889 -16.369  1.00  0.00           H  
ATOM   1555  HG3 PRO    99      17.695  19.210 -16.082  1.00  0.00           H  
ATOM   1556  CB  PRO    99      17.984  20.417 -14.307  1.00  0.00           C  
ATOM   1557  HB2 PRO    99      19.062  20.440 -14.144  1.00  0.00           H  
ATOM   1558  HB3 PRO    99      17.528  19.612 -13.729  1.00  0.00           H  
ATOM   1559  CA  PRO    99      17.290  21.740 -13.978  1.00  0.00           C  
ATOM   1560  HA  PRO    99      17.071  21.761 -12.909  1.00  0.00           H  
ATOM   1561  C   PRO    99      18.127  22.989 -14.313  1.00  0.00           C  
ATOM   1562  O   PRO    99      19.305  22.912 -14.655  1.00  0.00           O  
ATOM   1563  N   MET   100      17.506  24.169 -14.238  1.00  0.00           N  
ATOM   1564  H   MET   100      16.527  24.158 -13.973  1.00  0.00           H  
ATOM   1565  CA  MET   100      18.166  25.467 -14.452  1.00  0.00           C  
ATOM   1566  HA  MET   100      18.840  25.367 -15.304  1.00  0.00           H  
ATOM   1567  CB  MET   100      17.116  26.536 -14.802  1.00  0.00           C  
ATOM   1568  HB2 MET   100      16.449  26.677 -13.950  1.00  0.00           H  
ATOM   1569  HB3 MET   100      17.622  27.481 -14.999  1.00  0.00           H  
ATOM   1570  CG  MET   100      16.274  26.157 -16.032  1.00  0.00           C  
ATOM   1571  HG2 MET   100      15.658  25.292 -15.781  1.00  0.00           H  
ATOM   1572  HG3 MET   100      15.595  26.980 -16.255  1.00  0.00           H  
ATOM   1573  SD  MET   100      17.211  25.757 -17.538  1.00  0.00           S  
ATOM   1574  CE  MET   100      17.882  27.383 -17.973  1.00  0.00           C  
ATOM   1575  HE1 MET   100      18.551  27.730 -17.186  1.00  0.00           H  
ATOM   1576  HE2 MET   100      18.439  27.303 -18.907  1.00  0.00           H  
ATOM   1577  HE3 MET   100      17.065  28.094 -18.101  1.00  0.00           H  
ATOM   1578  C   MET   100      19.052  25.896 -13.266  1.00  0.00           C  
ATOM   1579  O   MET   100      19.766  26.893 -13.346  1.00  0.00           O  
ATOM   1580  N   MET   101      19.026  25.126 -12.174  1.00  0.00           N  
ATOM   1581  H   MET   101      18.425  24.314 -12.211  1.00  0.00           H  
ATOM   1582  CA  MET   101      19.980  25.137 -11.063  1.00  0.00           C  
ATOM   1583  HA  MET   101      20.935  25.525 -11.420  1.00  0.00           H  
ATOM   1584  CB  MET   101      19.482  26.014  -9.901  1.00  0.00           C  
ATOM   1585  HB2 MET   101      18.532  25.624  -9.534  1.00  0.00           H  
ATOM   1586  HB3 MET   101      20.209  25.949  -9.092  1.00  0.00           H  
ATOM   1587  CG  MET   101      19.299  27.489 -10.278  1.00  0.00           C  
ATOM   1588  HG2 MET   101      20.198  27.844 -10.783  1.00  0.00           H  
ATOM   1589  HG3 MET   101      18.469  27.563 -10.982  1.00  0.00           H  
ATOM   1590  SD  MET   101      18.946  28.594  -8.881  1.00  0.00           S  
ATOM   1591  CE  MET   101      20.582  28.686  -8.105  1.00  0.00           C  
ATOM   1592  HE1 MET   101      21.311  29.045  -8.832  1.00  0.00           H  
ATOM   1593  HE2 MET   101      20.542  29.378  -7.264  1.00  0.00           H  
ATOM   1594  HE3 MET   101      20.878  27.702  -7.744  1.00  0.00           H  
ATOM   1595  C   MET   101      20.188  23.690 -10.589  1.00  0.00           C  
ATOM   1596  O   MET   101      19.263  22.887 -10.698  1.00  0.00           O  
ATOM   1597  N   ASN   102      21.370  23.395 -10.030  1.00  0.00           N  
ATOM   1598  H   ASN   102      22.035  24.147  -9.965  1.00  0.00           H  
ATOM   1599  CA  ASN   102      21.907  22.046  -9.776  1.00  0.00           C  
ATOM   1600  HA  ASN   102      22.896  22.177  -9.332  1.00  0.00           H  
ATOM   1601  CB  ASN   102      21.073  21.298  -8.716  1.00  0.00           C  
ATOM   1602  HB2 ASN   102      21.101  21.841  -7.773  1.00  0.00           H  
ATOM   1603  HB3 ASN   102      20.040  21.232  -9.040  1.00  0.00           H  
ATOM   1604  CG  ASN   102      21.590  19.891  -8.471  1.00  0.00           C  
ATOM   1605  OD1 ASN   102      22.748  19.691  -8.153  1.00  0.00           O  
ATOM   1606  ND2 ASN   102      20.765  18.883  -8.618  1.00  0.00           N  
ATOM   1607 HD21 ASN   102      19.838  19.028  -8.992  1.00  0.00           H  
ATOM   1608 HD22 ASN   102      21.133  17.946  -8.523  1.00  0.00           H  
ATOM   1609  C   ASN   102      22.139  21.234 -11.069  1.00  0.00           C  
ATOM   1610  O   ASN   102      21.212  20.751 -11.710  1.00  0.00           O  
ATOM   1611  N   ASP   103      23.409  21.050 -11.423  1.00  0.00           N  
ATOM   1612  H   ASP   103      24.152  21.377 -10.808  1.00  0.00           H  
ATOM   1613  CA  ASP   103      23.869  20.146 -12.482  1.00  0.00           C  
ATOM   1614  HA  ASP   103      23.224  20.269 -13.352  1.00  0.00           H  
ATOM   1615  CB  ASP   103      25.311  20.514 -12.892  1.00  0.00           C  
ATOM   1616  HB2 ASP   103      25.658  19.788 -13.629  1.00  0.00           H  
ATOM   1617  HB3 ASP   103      25.277  21.485 -13.389  1.00  0.00           H  
ATOM   1618  CG  ASP   103      26.344  20.608 -11.751  1.00  0.00           C  
ATOM   1619  OD1 ASP   103      27.547  20.600 -12.083  1.00  0.00           O  
ATOM   1620  OD2 ASP   103      25.937  20.726 -10.570  1.00  0.00           O  
ATOM   1621  C   ASP   103      23.795  18.664 -12.067  1.00  0.00           C  
ATOM   1622  O   ASP   103      23.720  17.790 -12.934  1.00  0.00           O  
ATOM   1623  N   GLY   104      23.759  18.373 -10.762  1.00  0.00           N  
ATOM   1624  H   GLY   104      23.890  19.148 -10.119  1.00  0.00           H  
ATOM   1625  CA  GLY   104      23.571  17.045 -10.170  1.00  0.00           C  
ATOM   1626  HA2 GLY   104      24.245  16.344 -10.661  1.00  0.00           H  
ATOM   1627  HA3 GLY   104      23.834  17.094  -9.113  1.00  0.00           H  
ATOM   1628  C   GLY   104      22.142  16.495 -10.286  1.00  0.00           C  
ATOM   1629  O   GLY   104      21.544  16.119  -9.277  1.00  0.00           O  
ATOM   1630  N   PHE   105      21.594  16.457 -11.499  1.00  0.00           N  
ATOM   1631  H   PHE   105      22.175  16.783 -12.266  1.00  0.00           H  
ATOM   1632  CA  PHE   105      20.303  15.854 -11.852  1.00  0.00           C  
ATOM   1633  HA  PHE   105      19.948  15.244 -11.023  1.00  0.00           H  
ATOM   1634  CB  PHE   105      19.264  16.959 -12.148  1.00  0.00           C  
ATOM   1635  HB2 PHE   105      19.715  17.680 -12.832  1.00  0.00           H  
ATOM   1636  HB3 PHE   105      18.422  16.513 -12.674  1.00  0.00           H  
ATOM   1637  CG  PHE   105      18.671  17.697 -10.957  1.00  0.00           C  
ATOM   1638  CD1 PHE   105      18.555  19.100 -10.984  1.00  0.00           C  
ATOM   1639  HD1 PHE   105      18.948  19.661 -11.819  1.00  0.00           H  
ATOM   1640  CE1 PHE   105      17.931  19.787  -9.929  1.00  0.00           C  
ATOM   1641  HE1 PHE   105      17.841  20.865  -9.975  1.00  0.00           H  
ATOM   1642  CZ  PHE   105      17.444  19.079  -8.820  1.00  0.00           C  
ATOM   1643  HZ  PHE   105      16.992  19.608  -7.994  1.00  0.00           H  
ATOM   1644  CE2 PHE   105      17.536  17.678  -8.794  1.00  0.00           C  
ATOM   1645  HE2 PHE   105      17.138  17.123  -7.956  1.00  0.00           H  
ATOM   1646  CD2 PHE   105      18.135  16.990  -9.863  1.00  0.00           C  
ATOM   1647  HD2 PHE   105      18.172  15.913  -9.836  1.00  0.00           H  
ATOM   1648  C   PHE   105      20.451  14.915 -13.062  1.00  0.00           C  
ATOM   1649  O   PHE   105      21.477  14.887 -13.734  1.00  0.00           O  
ATOM   1650  N   ASP   106      19.392  14.175 -13.387  1.00  0.00           N  
ATOM   1651  H   ASP   106      18.599  14.161 -12.748  1.00  0.00           H  
ATOM   1652  CA  ASP   106      19.242  13.346 -14.597  1.00  0.00           C  
ATOM   1653  HA  ASP   106      20.160  12.767 -14.709  1.00  0.00           H  
ATOM   1654  CB  ASP   106      18.070  12.339 -14.459  1.00  0.00           C  
ATOM   1655  HB2 ASP   106      17.200  12.757 -14.968  1.00  0.00           H  
ATOM   1656  HB3 ASP   106      18.340  11.422 -14.984  1.00  0.00           H  
ATOM   1657  CG  ASP   106      17.607  11.996 -13.035  1.00  0.00           C  
ATOM   1658  OD1 ASP   106      17.371  10.810 -12.715  1.00  0.00           O  
ATOM   1659  OD2 ASP   106      17.348  12.920 -12.235  1.00  0.00           O  
ATOM   1660  C   ASP   106      19.083  14.179 -15.894  1.00  0.00           C  
ATOM   1661  O   ASP   106      18.933  13.629 -16.981  1.00  0.00           O  
ATOM   1662  N   HIE   107      19.110  15.513 -15.776  1.00  0.00           N  
ATOM   1663  H   HIE   107      19.270  15.854 -14.843  1.00  0.00           H  
ATOM   1664  CA  HIE   107      18.976  16.535 -16.827  1.00  0.00           C  
ATOM   1665  HA  HIE   107      19.021  17.490 -16.307  1.00  0.00           H  
ATOM   1666  CB  HIE   107      20.204  16.513 -17.760  1.00  0.00           C  
ATOM   1667  HB2 HIE   107      20.489  15.488 -17.997  1.00  0.00           H  
ATOM   1668  HB3 HIE   107      19.963  17.005 -18.701  1.00  0.00           H  
ATOM   1669  CG  HIE   107      21.369  17.233 -17.131  1.00  0.00           C  
ATOM   1670  ND1 HIE   107      21.568  18.619 -17.163  1.00  0.00           N  
ATOM   1671  CE1 HIE   107      22.517  18.868 -16.242  1.00  0.00           C  
ATOM   1672  HE1 HIE   107      22.864  19.855 -15.961  1.00  0.00           H  
ATOM   1673  NE2 HIE   107      22.920  17.728 -15.658  1.00  0.00           N  
ATOM   1674  HE2 HIE   107      23.500  17.669 -14.819  1.00  0.00           H  
ATOM   1675  CD2 HIE   107      22.213  16.688 -16.213  1.00  0.00           C  
ATOM   1676  HD2 HIE   107      22.222  15.656 -15.890  1.00  0.00           H  
ATOM   1677  C   HIE   107      17.636  16.615 -17.577  1.00  0.00           C  
ATOM   1678  O   HIE   107      17.355  17.684 -18.118  1.00  0.00           O  
ATOM   1679  N   LEU   108      16.818  15.562 -17.605  1.00  0.00           N  
ATOM   1680  H   LEU   108      17.158  14.692 -17.206  1.00  0.00           H  
ATOM   1681  CA  LEU   108      15.430  15.567 -18.093  1.00  0.00           C  
ATOM   1682  HA  LEU   108      14.885  16.369 -17.593  1.00  0.00           H  
ATOM   1683  CB  LEU   108      15.405  15.842 -19.621  1.00  0.00           C  
ATOM   1684  HB2 LEU   108      14.389  15.731 -19.993  1.00  0.00           H  
ATOM   1685  HB3 LEU   108      15.647  16.894 -19.763  1.00  0.00           H  
ATOM   1686  CG  LEU   108      16.360  15.021 -20.514  1.00  0.00           C  
ATOM   1687  HG  LEU   108      17.384  15.120 -20.155  1.00  0.00           H  
ATOM   1688  CD1 LEU   108      16.010  13.534 -20.599  1.00  0.00           C  
ATOM   1689 HD11 LEU   108      14.968  13.404 -20.889  1.00  0.00           H  
ATOM   1690 HD12 LEU   108      16.654  13.045 -21.330  1.00  0.00           H  
ATOM   1691 HD13 LEU   108      16.190  13.057 -19.637  1.00  0.00           H  
ATOM   1692  CD2 LEU   108      16.316  15.586 -21.934  1.00  0.00           C  
ATOM   1693 HD21 LEU   108      16.579  16.644 -21.910  1.00  0.00           H  
ATOM   1694 HD22 LEU   108      17.035  15.064 -22.564  1.00  0.00           H  
ATOM   1695 HD23 LEU   108      15.316  15.472 -22.353  1.00  0.00           H  
ATOM   1696  C   LEU   108      14.722  14.244 -17.742  1.00  0.00           C  
ATOM   1697  O   LEU   108      15.325  13.335 -17.172  1.00  0.00           O  
ATOM   1698  N   SER   109      13.465  14.090 -18.169  1.00  0.00           N  
ATOM   1699  H   SER   109      12.963  14.904 -18.494  1.00  0.00           H  
ATOM   1700  CA  SER   109      12.878  12.765 -18.420  1.00  0.00           C  
ATOM   1701  HA  SER   109      13.692  12.077 -18.655  1.00  0.00           H  
ATOM   1702  CB  SER   109      12.199  12.233 -17.158  1.00  0.00           C  
ATOM   1703  HB2 SER   109      12.037  11.162 -17.278  1.00  0.00           H  
ATOM   1704  HB3 SER   109      12.845  12.391 -16.293  1.00  0.00           H  
ATOM   1705  OG  SER   109      10.949  12.853 -16.944  1.00  0.00           O  
ATOM   1706  HG  SER   109      11.100  13.814 -16.719  1.00  0.00           H  
ATOM   1707  C   SER   109      11.928  12.720 -19.627  1.00  0.00           C  
ATOM   1708  O   SER   109      11.654  11.636 -20.139  1.00  0.00           O  
ATOM   1709  N   PRO   110      11.447  13.876 -20.117  1.00  0.00           N  
ATOM   1710  CD  PRO   110      11.850  14.393 -21.420  1.00  0.00           C  
ATOM   1711  HD2 PRO   110      12.085  13.588 -22.116  1.00  0.00           H  
ATOM   1712  HD3 PRO   110      12.723  15.032 -21.298  1.00  0.00           H  
ATOM   1713  CG  PRO   110      10.684  15.233 -21.943  1.00  0.00           C  
ATOM   1714  HG2 PRO   110      10.021  14.625 -22.555  1.00  0.00           H  
ATOM   1715  HG3 PRO   110      11.029  16.103 -22.503  1.00  0.00           H  
ATOM   1716  CB  PRO   110       9.961  15.632 -20.662  1.00  0.00           C  
ATOM   1717  HB2 PRO   110       8.918  15.887 -20.852  1.00  0.00           H  
ATOM   1718  HB3 PRO   110      10.485  16.474 -20.212  1.00  0.00           H  
ATOM   1719  CA  PRO   110      10.126  14.404 -19.758  1.00  0.00           C  
ATOM   1720  HA  PRO   110      10.129  14.735 -18.719  1.00  0.00           H  
ATOM   1721  C   PRO   110       9.001  13.355 -19.925  1.00  0.00           C  
ATOM   1722  O   PRO   110       8.246  13.368 -20.897  1.00  0.00           O  
ATOM   1723  N   ASP   111       8.926  12.411 -18.979  1.00  0.00           N  
ATOM   1724  H   ASP   111       9.596  12.495 -18.222  1.00  0.00           H  
ATOM   1725  CA  ASP   111       8.053  11.221 -18.975  1.00  0.00           C  
ATOM   1726  HA  ASP   111       8.556  10.516 -18.314  1.00  0.00           H  
ATOM   1727  CB  ASP   111       6.664  11.459 -18.311  1.00  0.00           C  
ATOM   1728  HB2 ASP   111       5.854  11.201 -18.990  1.00  0.00           H  
ATOM   1729  HB3 ASP   111       6.579  10.766 -17.473  1.00  0.00           H  
ATOM   1730  CG  ASP   111       6.390  12.874 -17.794  1.00  0.00           C  
ATOM   1731  OD1 ASP   111       6.176  13.791 -18.617  1.00  0.00           O  
ATOM   1732  OD2 ASP   111       6.389  13.076 -16.562  1.00  0.00           O  
ATOM   1733  C   ASP   111       8.016  10.470 -20.332  1.00  0.00           C  
ATOM   1734  O   ASP   111       6.952  10.266 -20.917  1.00  0.00           O  
ATOM   1735  N   MET   112       9.189  10.108 -20.869  1.00  0.00           N  
ATOM   1736  H   MET   112      10.046  10.367 -20.388  1.00  0.00           H  
ATOM   1737  CA  MET   112       9.350   9.491 -22.198  1.00  0.00           C  
ATOM   1738  HA  MET   112       8.547   8.771 -22.358  1.00  0.00           H  
ATOM   1739  CB  MET   112       9.220  10.602 -23.256  1.00  0.00           C  
ATOM   1740  HB2 MET   112       9.295  10.151 -24.243  1.00  0.00           H  
ATOM   1741  HB3 MET   112       8.240  11.075 -23.188  1.00  0.00           H  
ATOM   1742  CG  MET   112      10.304  11.673 -23.089  1.00  0.00           C  
ATOM   1743  HG2 MET   112      10.010  12.327 -22.274  1.00  0.00           H  
ATOM   1744  HG3 MET   112      11.247  11.209 -22.804  1.00  0.00           H  
ATOM   1745  SD  MET   112      10.622  12.685 -24.545  1.00  0.00           S  
ATOM   1746  CE  MET   112      11.437  11.442 -25.555  1.00  0.00           C  
ATOM   1747  HE1 MET   112      10.709  10.724 -25.932  1.00  0.00           H  
ATOM   1748  HE2 MET   112      11.944  11.920 -26.390  1.00  0.00           H  
ATOM   1749  HE3 MET   112      12.170  10.931 -24.938  1.00  0.00           H  
ATOM   1750  C   MET   112      10.698   8.744 -22.354  1.00  0.00           C  
ATOM   1751  O   MET   112      11.456   8.601 -21.397  1.00  0.00           O  
ATOM   1752  N   ILE   113      11.023   8.288 -23.576  1.00  0.00           N  
ATOM   1753  H   ILE   113      10.358   8.434 -24.323  1.00  0.00           H  
ATOM   1754  CA  ILE   113      12.346   7.761 -23.974  1.00  0.00           C  
ATOM   1755  HA  ILE   113      13.085   8.074 -23.235  1.00  0.00           H  
ATOM   1756  CB  ILE   113      12.348   6.211 -24.029  1.00  0.00           C  
ATOM   1757  HB  ILE   113      11.577   5.896 -24.734  1.00  0.00           H  
ATOM   1758  CG2 ILE   113      13.705   5.688 -24.544  1.00  0.00           C  
ATOM   1759 HG21 ILE   113      14.504   5.973 -23.858  1.00  0.00           H  
ATOM   1760 HG22 ILE   113      13.682   4.603 -24.637  1.00  0.00           H  
ATOM   1761 HG23 ILE   113      13.922   6.080 -25.538  1.00  0.00           H  
ATOM   1762  CG1 ILE   113      12.018   5.600 -22.645  1.00  0.00           C  
ATOM   1763 HG12 ILE   113      12.762   5.927 -21.917  1.00  0.00           H  
ATOM   1764 HG13 ILE   113      11.045   5.967 -22.318  1.00  0.00           H  
ATOM   1765  CD1 ILE   113      11.938   4.067 -22.615  1.00  0.00           C  
ATOM   1766 HD11 ILE   113      12.926   3.628 -22.751  1.00  0.00           H  
ATOM   1767 HD12 ILE   113      11.552   3.748 -21.647  1.00  0.00           H  
ATOM   1768 HD13 ILE   113      11.266   3.714 -23.398  1.00  0.00           H  
ATOM   1769  C   ILE   113      12.735   8.383 -25.327  1.00  0.00           C  
ATOM   1770  O   ILE   113      11.944   8.354 -26.266  1.00  0.00           O  
ATOM   1771  N   ILE   114      13.924   8.992 -25.429  1.00  0.00           N  
ATOM   1772  H   ILE   114      14.550   8.960 -24.640  1.00  0.00           H  
ATOM   1773  CA  ILE   114      14.302   9.827 -26.587  1.00  0.00           C  
ATOM   1774  HA  ILE   114      13.416  10.369 -26.911  1.00  0.00           H  
ATOM   1775  CB  ILE   114      15.360  10.893 -26.206  1.00  0.00           C  
ATOM   1776  HB  ILE   114      16.269  10.378 -25.891  1.00  0.00           H  
ATOM   1777  CG2 ILE   114      15.688  11.773 -27.428  1.00  0.00           C  
ATOM   1778 HG21 ILE   114      14.784  12.269 -27.779  1.00  0.00           H  
ATOM   1779 HG22 ILE   114      16.423  12.529 -27.168  1.00  0.00           H  
ATOM   1780 HG23 ILE   114      16.102  11.183 -28.244  1.00  0.00           H  
ATOM   1781  CG1 ILE   114      14.881  11.798 -25.043  1.00  0.00           C  
ATOM   1782 HG12 ILE   114      14.075  12.444 -25.392  1.00  0.00           H  
ATOM   1783 HG13 ILE   114      14.491  11.183 -24.232  1.00  0.00           H  
ATOM   1784  CD1 ILE   114      15.977  12.678 -24.432  1.00  0.00           C  
ATOM   1785 HD11 ILE   114      16.326  13.421 -25.148  1.00  0.00           H  
ATOM   1786 HD12 ILE   114      15.565  13.203 -23.571  1.00  0.00           H  
ATOM   1787 HD13 ILE   114      16.814  12.061 -24.106  1.00  0.00           H  
ATOM   1788  C   ILE   114      14.743   8.976 -27.787  1.00  0.00           C  
ATOM   1789  O   ILE   114      15.693   8.194 -27.689  1.00  0.00           O  
ATOM   1790  N   LYS   115      14.111   9.202 -28.946  1.00  0.00           N  
ATOM   1791  H   LYS   115      13.397   9.923 -28.946  1.00  0.00           H  
ATOM   1792  CA  LYS   115      14.451   8.629 -30.260  1.00  0.00           C  
ATOM   1793  HA  LYS   115      14.623   7.558 -30.148  1.00  0.00           H  
ATOM   1794  CB  LYS   115      13.209   8.812 -31.153  1.00  0.00           C  
ATOM   1795  HB2 LYS   115      12.398   8.229 -30.712  1.00  0.00           H  
ATOM   1796  HB3 LYS   115      12.905   9.854 -31.110  1.00  0.00           H  
ATOM   1797  CG  LYS   115      13.332   8.407 -32.631  1.00  0.00           C  
ATOM   1798  HG2 LYS   115      14.090   9.022 -33.116  1.00  0.00           H  
ATOM   1799  HG3 LYS   115      13.613   7.357 -32.712  1.00  0.00           H  
ATOM   1800  CD  LYS   115      11.971   8.640 -33.313  1.00  0.00           C  
ATOM   1801  HD2 LYS   115      11.274   7.856 -33.014  1.00  0.00           H  
ATOM   1802  HD3 LYS   115      11.565   9.592 -32.973  1.00  0.00           H  
ATOM   1803  CE  LYS   115      12.072   8.672 -34.842  1.00  0.00           C  
ATOM   1804  HE2 LYS   115      12.915   9.303 -35.134  1.00  0.00           H  
ATOM   1805  HE3 LYS   115      12.243   7.656 -35.211  1.00  0.00           H  
ATOM   1806  NZ  LYS   115      10.830   9.213 -35.435  1.00  0.00           N  
ATOM   1807  HZ1 LYS   115      10.676  10.190 -35.198  1.00  0.00           H  
ATOM   1808  HZ2 LYS   115      10.780   9.056 -36.444  1.00  0.00           H  
ATOM   1809  HZ3 LYS   115      10.027   8.645 -35.153  1.00  0.00           H  
ATOM   1810  C   LYS   115      15.764   9.258 -30.765  1.00  0.00           C  
ATOM   1811  O   LYS   115      15.796  10.241 -31.505  1.00  0.00           O  
ATOM   1812  N   THR   116      16.861   8.716 -30.241  1.00  0.00           N  
ATOM   1813  H   THR   116      16.708   7.937 -29.617  1.00  0.00           H  
ATOM   1814  CA  THR   116      18.222   9.278 -30.280  1.00  0.00           C  
ATOM   1815  HA  THR   116      18.160  10.358 -30.418  1.00  0.00           H  
ATOM   1816  CB  THR   116      18.920   9.011 -28.933  1.00  0.00           C  
ATOM   1817  HB  THR   116      18.990   7.934 -28.773  1.00  0.00           H  
ATOM   1818  CG2 THR   116      20.324   9.606 -28.828  1.00  0.00           C  
ATOM   1819 HG21 THR   116      20.320  10.641 -29.167  1.00  0.00           H  
ATOM   1820 HG22 THR   116      20.662   9.569 -27.792  1.00  0.00           H  
ATOM   1821 HG23 THR   116      21.021   9.030 -29.435  1.00  0.00           H  
ATOM   1822  OG1 THR   116      18.167   9.564 -27.879  1.00  0.00           O  
ATOM   1823  HG1 THR   116      17.369   9.023 -27.765  1.00  0.00           H  
ATOM   1824  C   THR   116      19.066   8.693 -31.416  1.00  0.00           C  
ATOM   1825  O   THR   116      18.974   7.505 -31.714  1.00  0.00           O  
ATOM   1826  N   THR   117      19.958   9.500 -31.996  1.00  0.00           N  
ATOM   1827  H   THR   117      19.969  10.479 -31.730  1.00  0.00           H  
ATOM   1828  CA  THR   117      21.019   9.058 -32.922  1.00  0.00           C  
ATOM   1829  HA  THR   117      21.100   7.972 -32.875  1.00  0.00           H  
ATOM   1830  CB  THR   117      20.697   9.429 -34.382  1.00  0.00           C  
ATOM   1831  HB  THR   117      21.351   8.845 -35.030  1.00  0.00           H  
ATOM   1832  CG2 THR   117      19.253   9.174 -34.814  1.00  0.00           C  
ATOM   1833 HG21 THR   117      18.568   9.829 -34.275  1.00  0.00           H  
ATOM   1834 HG22 THR   117      19.157   9.365 -35.883  1.00  0.00           H  
ATOM   1835 HG23 THR   117      18.989   8.135 -34.614  1.00  0.00           H  
ATOM   1836  OG1 THR   117      20.977  10.786 -34.600  1.00  0.00           O  
ATOM   1837  HG1 THR   117      20.380  11.284 -34.008  1.00  0.00           H  
ATOM   1838  C   THR   117      22.381   9.635 -32.499  1.00  0.00           C  
ATOM   1839  O   THR   117      22.481  10.343 -31.499  1.00  0.00           O  
ATOM   1840  N   SER   118      23.447   9.368 -33.263  1.00  0.00           N  
ATOM   1841  H   SER   118      23.298   8.824 -34.099  1.00  0.00           H  
ATOM   1842  CA  SER   118      24.811   9.876 -33.017  1.00  0.00           C  
ATOM   1843  HA  SER   118      25.019   9.749 -31.954  1.00  0.00           H  
ATOM   1844  CB  SER   118      25.818   9.001 -33.777  1.00  0.00           C  
ATOM   1845  HB2 SER   118      25.652   7.954 -33.523  1.00  0.00           H  
ATOM   1846  HB3 SER   118      25.679   9.131 -34.852  1.00  0.00           H  
ATOM   1847  OG  SER   118      27.141   9.347 -33.432  1.00  0.00           O  
ATOM   1848  HG  SER   118      27.255  10.280 -33.677  1.00  0.00           H  
ATOM   1849  C   SER   118      24.998  11.386 -33.316  1.00  0.00           C  
ATOM   1850  O   SER   118      26.008  11.786 -33.894  1.00  0.00           O  
ATOM   1851  N   GLY   119      24.024  12.227 -32.953  1.00  0.00           N  
ATOM   1852  H   GLY   119      23.248  11.830 -32.433  1.00  0.00           H  
ATOM   1853  CA  GLY   119      24.072  13.690 -33.097  1.00  0.00           C  
ATOM   1854  HA2 GLY   119      24.566  14.124 -32.227  1.00  0.00           H  
ATOM   1855  HA3 GLY   119      24.653  13.949 -33.983  1.00  0.00           H  
ATOM   1856  C   GLY   119      22.691  14.334 -33.244  1.00  0.00           C  
ATOM   1857  O   GLY   119      22.423  15.368 -32.630  1.00  0.00           O  
ATOM   1858  N   MET   120      21.790  13.698 -34.001  1.00  0.00           N  
ATOM   1859  H   MET   120      22.058  12.832 -34.448  1.00  0.00           H  
ATOM   1860  CA  MET   120      20.396  14.132 -34.136  1.00  0.00           C  
ATOM   1861  HA  MET   120      20.374  15.197 -33.942  1.00  0.00           H  
ATOM   1862  CB  MET   120      19.918  13.936 -35.584  1.00  0.00           C  
ATOM   1863  HB2 MET   120      20.569  14.514 -36.240  1.00  0.00           H  
ATOM   1864  HB3 MET   120      20.000  12.887 -35.866  1.00  0.00           H  
ATOM   1865  CG  MET   120      18.466  14.384 -35.798  1.00  0.00           C  
ATOM   1866  HG2 MET   120      17.807  13.693 -35.272  1.00  0.00           H  
ATOM   1867  HG3 MET   120      18.325  15.377 -35.371  1.00  0.00           H  
ATOM   1868  SD  MET   120      17.945  14.435 -37.533  1.00  0.00           S  
ATOM   1869  CE  MET   120      18.763  15.960 -38.079  1.00  0.00           C  
ATOM   1870  HE1 MET   120      19.844  15.863 -37.979  1.00  0.00           H  
ATOM   1871  HE2 MET   120      18.516  16.147 -39.124  1.00  0.00           H  
ATOM   1872  HE3 MET   120      18.418  16.798 -37.474  1.00  0.00           H  
ATOM   1873  C   MET   120      19.484  13.452 -33.103  1.00  0.00           C  
ATOM   1874  O   MET   120      19.639  12.259 -32.833  1.00  0.00           O  
ATOM   1875  N   TYR   121      18.517  14.188 -32.556  1.00  0.00           N  
ATOM   1876  H   TYR   121      18.441  15.166 -32.822  1.00  0.00           H  
ATOM   1877  CA  TYR   121      17.563  13.695 -31.559  1.00  0.00           C  
ATOM   1878  HA  TYR   121      17.621  12.607 -31.497  1.00  0.00           H  
ATOM   1879  CB  TYR   121      17.867  14.268 -30.162  1.00  0.00           C  
ATOM   1880  HB2 TYR   121      17.698  15.343 -30.187  1.00  0.00           H  
ATOM   1881  HB3 TYR   121      17.129  13.860 -29.470  1.00  0.00           H  
ATOM   1882  CG  TYR   121      19.255  14.031 -29.581  1.00  0.00           C  
ATOM   1883  CD1 TYR   121      20.382  14.673 -30.134  1.00  0.00           C  
ATOM   1884  HD1 TYR   121      20.270  15.311 -30.999  1.00  0.00           H  
ATOM   1885  CE1 TYR   121      21.655  14.506 -29.560  1.00  0.00           C  
ATOM   1886  HE1 TYR   121      22.509  14.996 -30.002  1.00  0.00           H  
ATOM   1887  CZ  TYR   121      21.797  13.747 -28.381  1.00  0.00           C  
ATOM   1888  OH  TYR   121      23.000  13.688 -27.756  1.00  0.00           O  
ATOM   1889  HH  TYR   121      23.722  13.777 -28.383  1.00  0.00           H  
ATOM   1890  CE2 TYR   121      20.673  13.114 -27.813  1.00  0.00           C  
ATOM   1891  HE2 TYR   121      20.787  12.525 -26.915  1.00  0.00           H  
ATOM   1892  CD2 TYR   121      19.411  13.240 -28.424  1.00  0.00           C  
ATOM   1893  HD2 TYR   121      18.556  12.744 -27.986  1.00  0.00           H  
ATOM   1894  C   TYR   121      16.137  14.075 -31.967  1.00  0.00           C  
ATOM   1895  O   TYR   121      15.846  15.243 -32.214  1.00  0.00           O  
ATOM   1896  N   ASN   122      15.238  13.097 -31.991  1.00  0.00           N  
ATOM   1897  H   ASN   122      15.541  12.147 -31.799  1.00  0.00           H  
ATOM   1898  CA  ASN   122      13.800  13.331 -31.980  1.00  0.00           C  
ATOM   1899  HA  ASN   122      13.574  14.352 -32.291  1.00  0.00           H  
ATOM   1900  CB  ASN   122      13.185  12.357 -33.005  1.00  0.00           C  
ATOM   1901  HB2 ASN   122      13.712  12.496 -33.949  1.00  0.00           H  
ATOM   1902  HB3 ASN   122      13.372  11.342 -32.675  1.00  0.00           H  
ATOM   1903  CG  ASN   122      11.702  12.476 -33.337  1.00  0.00           C  
ATOM   1904  OD1 ASN   122      11.237  11.804 -34.248  1.00  0.00           O  
ATOM   1905  ND2 ASN   122      10.899  13.275 -32.678  1.00  0.00           N  
ATOM   1906 HD21 ASN   122      11.150  13.763 -31.824  1.00  0.00           H  
ATOM   1907 HD22 ASN   122       9.936  13.296 -32.957  1.00  0.00           H  
ATOM   1908  C   ASN   122      13.353  13.147 -30.521  1.00  0.00           C  
ATOM   1909  O   ASN   122      13.377  12.033 -29.991  1.00  0.00           O  
ATOM   1910  N   ILE   123      13.006  14.243 -29.847  1.00  0.00           N  
ATOM   1911  H   ILE   123      13.005  15.135 -30.335  1.00  0.00           H  
ATOM   1912  CA  ILE   123      12.266  14.184 -28.582  1.00  0.00           C  
ATOM   1913  HA  ILE   123      12.719  13.410 -27.966  1.00  0.00           H  
ATOM   1914  CB  ILE   123      12.342  15.510 -27.784  1.00  0.00           C  
ATOM   1915  HB  ILE   123      11.597  16.191 -28.190  1.00  0.00           H  
ATOM   1916  CG2 ILE   123      11.981  15.271 -26.312  1.00  0.00           C  
ATOM   1917 HG21 ILE   123      12.668  14.570 -25.843  1.00  0.00           H  
ATOM   1918 HG22 ILE   123      12.003  16.221 -25.775  1.00  0.00           H  
ATOM   1919 HG23 ILE   123      10.967  14.888 -26.248  1.00  0.00           H  
ATOM   1920  CG1 ILE   123      13.706  16.235 -27.855  1.00  0.00           C  
ATOM   1921 HG12 ILE   123      13.868  16.554 -28.882  1.00  0.00           H  
ATOM   1922 HG13 ILE   123      13.649  17.139 -27.248  1.00  0.00           H  
ATOM   1923  CD1 ILE   123      14.936  15.437 -27.399  1.00  0.00           C  
ATOM   1924 HD11 ILE   123      15.070  14.562 -28.030  1.00  0.00           H  
ATOM   1925 HD12 ILE   123      15.822  16.065 -27.489  1.00  0.00           H  
ATOM   1926 HD13 ILE   123      14.831  15.133 -26.358  1.00  0.00           H  
ATOM   1927  C   ILE   123      10.832  13.742 -28.922  1.00  0.00           C  
ATOM   1928  O   ILE   123      10.354  14.001 -30.026  1.00  0.00           O  
ATOM   1929  N   VAL   124      10.217  12.948 -28.048  1.00  0.00           N  
ATOM   1930  H   VAL   124      10.600  12.900 -27.117  1.00  0.00           H  
ATOM   1931  CA  VAL   124       8.970  12.206 -28.296  1.00  0.00           C  
ATOM   1932  HA  VAL   124       8.381  12.756 -29.027  1.00  0.00           H  
ATOM   1933  CB  VAL   124       9.228  10.791 -28.870  1.00  0.00           C  
ATOM   1934  HB  VAL   124       9.775  10.196 -28.137  1.00  0.00           H  
ATOM   1935  CG1 VAL   124       7.921  10.068 -29.214  1.00  0.00           C  
ATOM   1936 HG11 VAL   124       7.360  10.654 -29.944  1.00  0.00           H  
ATOM   1937 HG12 VAL   124       8.144   9.086 -29.629  1.00  0.00           H  
ATOM   1938 HG13 VAL   124       7.313   9.933 -28.322  1.00  0.00           H  
ATOM   1939  CG2 VAL   124      10.044  10.801 -30.170  1.00  0.00           C  
ATOM   1940 HG21 VAL   124      11.036  11.191 -29.976  1.00  0.00           H  
ATOM   1941 HG22 VAL   124      10.145   9.789 -30.560  1.00  0.00           H  
ATOM   1942 HG23 VAL   124       9.548  11.429 -30.911  1.00  0.00           H  
ATOM   1943  C   VAL   124       8.179  12.182 -26.988  1.00  0.00           C  
ATOM   1944  O   VAL   124       8.120  11.174 -26.281  1.00  0.00           O  
ATOM   1945  N   GLU   125       7.686  13.352 -26.600  1.00  0.00           N  
ATOM   1946  H   GLU   125       7.828  14.139 -27.238  1.00  0.00           H  
ATOM   1947  CA  GLU   125       7.059  13.668 -25.320  1.00  0.00           C  
ATOM   1948  HA  GLU   125       7.710  13.306 -24.525  1.00  0.00           H  
ATOM   1949  CB  GLU   125       6.969  15.198 -25.177  1.00  0.00           C  
ATOM   1950  HB2 GLU   125       6.371  15.622 -25.978  1.00  0.00           H  
ATOM   1951  HB3 GLU   125       6.448  15.382 -24.245  1.00  0.00           H  
ATOM   1952  CG  GLU   125       8.312  15.948 -25.103  1.00  0.00           C  
ATOM   1953  HG2 GLU   125       8.171  16.799 -24.432  1.00  0.00           H  
ATOM   1954  HG3 GLU   125       9.059  15.302 -24.642  1.00  0.00           H  
ATOM   1955  CD  GLU   125       8.839  16.477 -26.452  1.00  0.00           C  
ATOM   1956  OE1 GLU   125       8.636  15.814 -27.496  1.00  0.00           O  
ATOM   1957  OE2 GLU   125       9.510  17.529 -26.430  1.00  0.00           O  
ATOM   1958  C   GLU   125       5.693  12.968 -25.134  1.00  0.00           C  
ATOM   1959  O   GLU   125       4.628  13.586 -25.168  1.00  0.00           O  
ATOM   1960  N   PHE   126       5.729  11.649 -24.929  1.00  0.00           N  
ATOM   1961  H   PHE   126       6.640  11.216 -25.020  1.00  0.00           H  
ATOM   1962  CA  PHE   126       4.568  10.753 -24.937  1.00  0.00           C  
ATOM   1963  HA  PHE   126       4.055  10.916 -25.879  1.00  0.00           H  
ATOM   1964  CB  PHE   126       5.076   9.298 -24.919  1.00  0.00           C  
ATOM   1965  HB2 PHE   126       6.021   9.252 -25.464  1.00  0.00           H  
ATOM   1966  HB3 PHE   126       5.291   9.006 -23.890  1.00  0.00           H  
ATOM   1967  CG  PHE   126       4.139   8.277 -25.544  1.00  0.00           C  
ATOM   1968  CD1 PHE   126       4.376   7.824 -26.857  1.00  0.00           C  
ATOM   1969  HD1 PHE   126       5.213   8.218 -27.414  1.00  0.00           H  
ATOM   1970  CE1 PHE   126       3.509   6.893 -27.460  1.00  0.00           C  
ATOM   1971  HE1 PHE   126       3.668   6.581 -28.481  1.00  0.00           H  
ATOM   1972  CZ  PHE   126       2.408   6.396 -26.743  1.00  0.00           C  
ATOM   1973  HZ  PHE   126       1.724   5.701 -27.212  1.00  0.00           H  
ATOM   1974  CE2 PHE   126       2.181   6.830 -25.426  1.00  0.00           C  
ATOM   1975  HE2 PHE   126       1.328   6.459 -24.879  1.00  0.00           H  
ATOM   1976  CD2 PHE   126       3.040   7.770 -24.827  1.00  0.00           C  
ATOM   1977  HD2 PHE   126       2.842   8.114 -23.822  1.00  0.00           H  
ATOM   1978  C   PHE   126       3.564  11.026 -23.798  1.00  0.00           C  
ATOM   1979  O   PHE   126       3.950  11.130 -22.631  1.00  0.00           O  
ATOM   1980  N   THR   127       2.270  11.114 -24.118  1.00  0.00           N  
ATOM   1981  H   THR   127       2.024  10.991 -25.097  1.00  0.00           H  
ATOM   1982  CA  THR   127       1.161  11.394 -23.179  1.00  0.00           C  
ATOM   1983  HA  THR   127       1.586  11.455 -22.179  1.00  0.00           H  
ATOM   1984  CB  THR   127       0.487  12.769 -23.437  1.00  0.00           C  
ATOM   1985  HB  THR   127       0.393  13.261 -22.473  1.00  0.00           H  
ATOM   1986  CG2 THR   127       1.244  13.743 -24.340  1.00  0.00           C  
ATOM   1987 HG21 THR   127       1.351  13.331 -25.344  1.00  0.00           H  
ATOM   1988 HG22 THR   127       0.700  14.685 -24.408  1.00  0.00           H  
ATOM   1989 HG23 THR   127       2.232  13.939 -23.925  1.00  0.00           H  
ATOM   1990  OG1 THR   127      -0.816  12.666 -23.951  1.00  0.00           O  
ATOM   1991  HG1 THR   127      -0.827  13.090 -24.830  1.00  0.00           H  
ATOM   1992  C   THR   127       0.164  10.225 -23.135  1.00  0.00           C  
ATOM   1993  O   THR   127       0.068   9.471 -24.101  1.00  0.00           O  
ATOM   1994  N   THR   128      -0.552  10.020 -22.020  1.00  0.00           N  
ATOM   1995  H   THR   128      -0.423  10.650 -21.239  1.00  0.00           H  
ATOM   1996  CA  THR   128      -1.432   8.844 -21.804  1.00  0.00           C  
ATOM   1997  HA  THR   128      -1.780   8.488 -22.773  1.00  0.00           H  
ATOM   1998  CB  THR   128      -0.680   7.671 -21.131  1.00  0.00           C  
ATOM   1999  HB  THR   128      -1.352   6.813 -21.102  1.00  0.00           H  
ATOM   2000  CG2 THR   128       0.603   7.232 -21.834  1.00  0.00           C  
ATOM   2001 HG21 THR   128       1.351   8.022 -21.785  1.00  0.00           H  
ATOM   2002 HG22 THR   128       0.995   6.341 -21.343  1.00  0.00           H  
ATOM   2003 HG23 THR   128       0.382   6.997 -22.872  1.00  0.00           H  
ATOM   2004  OG1 THR   128      -0.320   7.994 -19.809  1.00  0.00           O  
ATOM   2005  HG1 THR   128      -1.159   8.176 -19.360  1.00  0.00           H  
ATOM   2006  C   THR   128      -2.697   9.206 -21.004  1.00  0.00           C  
ATOM   2007  O   THR   128      -3.026   8.554 -20.011  1.00  0.00           O  
ATOM   2008  N   PHE   129      -3.345  10.320 -21.353  1.00  0.00           N  
ATOM   2009  H   PHE   129      -3.081  10.766 -22.220  1.00  0.00           H  
ATOM   2010  CA  PHE   129      -4.267  11.059 -20.469  1.00  0.00           C  
ATOM   2011  HA  PHE   129      -4.583  10.421 -19.642  1.00  0.00           H  
ATOM   2012  CB  PHE   129      -3.512  12.272 -19.884  1.00  0.00           C  
ATOM   2013  HB2 PHE   129      -3.579  13.087 -20.607  1.00  0.00           H  
ATOM   2014  HB3 PHE   129      -4.028  12.600 -18.981  1.00  0.00           H  
ATOM   2015  CG  PHE   129      -2.039  12.060 -19.547  1.00  0.00           C  
ATOM   2016  CD1 PHE   129      -1.050  12.850 -20.165  1.00  0.00           C  
ATOM   2017  HD1 PHE   129      -1.338  13.623 -20.865  1.00  0.00           H  
ATOM   2018  CE1 PHE   129       0.311  12.645 -19.872  1.00  0.00           C  
ATOM   2019  HE1 PHE   129       1.066  13.273 -20.324  1.00  0.00           H  
ATOM   2020  CZ  PHE   129       0.694  11.626 -18.986  1.00  0.00           C  
ATOM   2021  HZ  PHE   129       1.739  11.457 -18.768  1.00  0.00           H  
ATOM   2022  CE2 PHE   129      -0.288  10.839 -18.362  1.00  0.00           C  
ATOM   2023  HE2 PHE   129       0.000  10.064 -17.667  1.00  0.00           H  
ATOM   2024  CD2 PHE   129      -1.649  11.060 -18.637  1.00  0.00           C  
ATOM   2025  HD2 PHE   129      -2.399  10.454 -18.147  1.00  0.00           H  
ATOM   2026  C   PHE   129      -5.533  11.521 -21.216  1.00  0.00           C  
ATOM   2027  O   PHE   129      -5.593  11.407 -22.446  1.00  0.00           O  
ATOM   2028  N   ARG   130      -6.519  12.132 -20.533  1.00  0.00           N  
ATOM   2029  H   ARG   130      -6.432  12.242 -19.516  1.00  0.00           H  
ATOM   2030  CA  ARG   130      -7.541  12.945 -21.230  1.00  0.00           C  
ATOM   2031  HA  ARG   130      -7.706  12.485 -22.205  1.00  0.00           H  
ATOM   2032  CB  ARG   130      -8.934  12.889 -20.558  1.00  0.00           C  
ATOM   2033  HB2 ARG   130      -9.675  13.107 -21.328  1.00  0.00           H  
ATOM   2034  HB3 ARG   130      -9.119  11.856 -20.259  1.00  0.00           H  
ATOM   2035  CG  ARG   130      -9.205  13.794 -19.338  1.00  0.00           C  
ATOM   2036  HG2 ARG   130      -9.453  13.136 -18.507  1.00  0.00           H  
ATOM   2037  HG3 ARG   130      -8.308  14.334 -19.044  1.00  0.00           H  
ATOM   2038  CD  ARG   130     -10.383  14.783 -19.492  1.00  0.00           C  
ATOM   2039  HD2 ARG   130     -11.307  14.205 -19.424  1.00  0.00           H  
ATOM   2040  HD3 ARG   130     -10.360  15.474 -18.649  1.00  0.00           H  
ATOM   2041  NE  ARG   130     -10.402  15.554 -20.762  1.00  0.00           N  
ATOM   2042  HE  ARG   130      -9.539  15.608 -21.290  1.00  0.00           H  
ATOM   2043  CZ  ARG   130     -11.472  16.158 -21.268  1.00  0.00           C  
ATOM   2044  NH1 ARG   130     -12.540  16.357 -20.554  1.00  0.00           N  
ATOM   2045 HH11 ARG   130     -12.509  16.234 -19.555  1.00  0.00           H  
ATOM   2046 HH12 ARG   130     -13.324  16.852 -20.990  1.00  0.00           H  
ATOM   2047  NH2 ARG   130     -11.544  16.569 -22.501  1.00  0.00           N  
ATOM   2048 HH21 ARG   130     -10.784  16.508 -23.170  1.00  0.00           H  
ATOM   2049 HH22 ARG   130     -12.385  17.049 -22.825  1.00  0.00           H  
ATOM   2050  C   ARG   130      -6.983  14.336 -21.560  1.00  0.00           C  
ATOM   2051  O   ARG   130      -7.426  15.355 -21.040  1.00  0.00           O  
ATOM   2052  N   GLY   131      -6.006  14.366 -22.470  1.00  0.00           N  
ATOM   2053  H   GLY   131      -5.676  13.472 -22.810  1.00  0.00           H  
ATOM   2054  CA  GLY   131      -5.673  15.570 -23.241  1.00  0.00           C  
ATOM   2055  HA2 GLY   131      -5.461  16.399 -22.565  1.00  0.00           H  
ATOM   2056  HA3 GLY   131      -4.791  15.381 -23.852  1.00  0.00           H  
ATOM   2057  C   GLY   131      -6.850  15.955 -24.146  1.00  0.00           C  
ATOM   2058  O   GLY   131      -8.008  15.789 -23.764  1.00  0.00           O  
ATOM   2059  N   ASP   132      -6.601  16.410 -25.375  1.00  0.00           N  
ATOM   2060  H   ASP   132      -5.653  16.527 -25.703  1.00  0.00           H  
ATOM   2061  CA  ASP   132      -7.683  16.388 -26.365  1.00  0.00           C  
ATOM   2062  HA  ASP   132      -8.260  15.479 -26.176  1.00  0.00           H  
ATOM   2063  CB  ASP   132      -8.621  17.590 -26.165  1.00  0.00           C  
ATOM   2064  HB2 ASP   132      -8.451  18.062 -25.200  1.00  0.00           H  
ATOM   2065  HB3 ASP   132      -8.461  18.344 -26.936  1.00  0.00           H  
ATOM   2066  CG  ASP   132     -10.049  17.079 -26.223  1.00  0.00           C  
ATOM   2067  OD1 ASP   132     -10.671  16.886 -25.157  1.00  0.00           O  
ATOM   2068  OD2 ASP   132     -10.511  16.767 -27.340  1.00  0.00           O  
ATOM   2069  C   ASP   132      -7.237  16.295 -27.823  1.00  0.00           C  
ATOM   2070  O   ASP   132      -6.435  17.101 -28.283  1.00  0.00           O  
ATOM   2071  N   GLU   133      -7.864  15.393 -28.579  1.00  0.00           N  
ATOM   2072  H   GLU   133      -8.504  14.751 -28.135  1.00  0.00           H  
ATOM   2073  CA  GLU   133      -7.778  15.352 -30.049  1.00  0.00           C  
ATOM   2074  HA  GLU   133      -6.732  15.264 -30.348  1.00  0.00           H  
ATOM   2075  CB  GLU   133      -8.552  14.126 -30.564  1.00  0.00           C  
ATOM   2076  HB2 GLU   133      -9.576  14.170 -30.189  1.00  0.00           H  
ATOM   2077  HB3 GLU   133      -8.576  14.153 -31.655  1.00  0.00           H  
ATOM   2078  CG  GLU   133      -7.895  12.811 -30.115  1.00  0.00           C  
ATOM   2079  HG2 GLU   133      -6.907  12.762 -30.574  1.00  0.00           H  
ATOM   2080  HG3 GLU   133      -7.780  12.820 -29.030  1.00  0.00           H  
ATOM   2081  CD  GLU   133      -8.675  11.549 -30.499  1.00  0.00           C  
ATOM   2082  OE1 GLU   133      -9.671  11.661 -31.250  1.00  0.00           O  
ATOM   2083  OE2 GLU   133      -8.272  10.458 -30.034  1.00  0.00           O  
ATOM   2084  C   GLU   133      -8.336  16.639 -30.686  1.00  0.00           C  
ATOM   2085  O   GLU   133      -8.010  16.986 -31.821  1.00  0.00           O  
ATOM   2086  N   ARG   134      -9.152  17.390 -29.933  1.00  0.00           N  
ATOM   2087  H   ARG   134      -9.438  17.007 -29.033  1.00  0.00           H  
ATOM   2088  CA  ARG   134      -9.628  18.735 -30.278  1.00  0.00           C  
ATOM   2089  HA  ARG   134      -9.721  18.785 -31.360  1.00  0.00           H  
ATOM   2090  CB  ARG   134     -11.014  18.945 -29.651  1.00  0.00           C  
ATOM   2091  HB2 ARG   134     -10.895  19.042 -28.573  1.00  0.00           H  
ATOM   2092  HB3 ARG   134     -11.418  19.882 -30.023  1.00  0.00           H  
ATOM   2093  CG  ARG   134     -12.009  17.800 -29.946  1.00  0.00           C  
ATOM   2094  HG2 ARG   134     -11.982  17.555 -31.007  1.00  0.00           H  
ATOM   2095  HG3 ARG   134     -11.706  16.898 -29.423  1.00  0.00           H  
ATOM   2096  CD  ARG   134     -13.458  18.107 -29.548  1.00  0.00           C  
ATOM   2097  HD2 ARG   134     -13.940  18.626 -30.375  1.00  0.00           H  
ATOM   2098  HD3 ARG   134     -13.992  17.164 -29.410  1.00  0.00           H  
ATOM   2099  NE  ARG   134     -13.594  18.947 -28.343  1.00  0.00           N  
ATOM   2100  HE  ARG   134     -13.759  19.935 -28.480  1.00  0.00           H  
ATOM   2101  CZ  ARG   134     -13.591  18.548 -27.087  1.00  0.00           C  
ATOM   2102  NH1 ARG   134     -13.130  17.415 -26.661  1.00  0.00           N  
ATOM   2103 HH11 ARG   134     -12.376  16.983 -27.192  1.00  0.00           H  
ATOM   2104 HH12 ARG   134     -13.062  17.299 -25.653  1.00  0.00           H  
ATOM   2105  NH2 ARG   134     -14.055  19.335 -26.178  1.00  0.00           N  
ATOM   2106 HH21 ARG   134     -14.366  20.260 -26.403  1.00  0.00           H  
ATOM   2107 HH22 ARG   134     -13.979  18.999 -25.219  1.00  0.00           H  
ATOM   2108  C   ARG   134      -8.657  19.866 -29.888  1.00  0.00           C  
ATOM   2109  O   ARG   134      -9.002  21.034 -30.061  1.00  0.00           O  
ATOM   2110  N   GLY   135      -7.474  19.544 -29.354  1.00  0.00           N  
ATOM   2111  H   GLY   135      -7.279  18.557 -29.222  1.00  0.00           H  
ATOM   2112  CA  GLY   135      -6.413  20.489 -28.989  1.00  0.00           C  
ATOM   2113  HA2 GLY   135      -5.670  20.511 -29.786  1.00  0.00           H  
ATOM   2114  HA3 GLY   135      -6.831  21.491 -28.890  1.00  0.00           H  
ATOM   2115  C   GLY   135      -5.714  20.141 -27.668  1.00  0.00           C  
ATOM   2116  O   GLY   135      -6.094  20.645 -26.615  1.00  0.00           O  
ATOM   2117  N   ALA   136      -4.658  19.324 -27.707  1.00  0.00           N  
ATOM   2118  H   ALA   136      -4.460  18.865 -28.584  1.00  0.00           H  
ATOM   2119  CA  ALA   136      -3.948  18.805 -26.528  1.00  0.00           C  
ATOM   2120  HA  ALA   136      -4.705  18.488 -25.813  1.00  0.00           H  
ATOM   2121  CB  ALA   136      -3.172  17.551 -26.952  1.00  0.00           C  
ATOM   2122  HB1 ALA   136      -2.378  17.815 -27.652  1.00  0.00           H  
ATOM   2123  HB2 ALA   136      -2.731  17.067 -26.080  1.00  0.00           H  
ATOM   2124  HB3 ALA   136      -3.849  16.848 -27.432  1.00  0.00           H  
ATOM   2125  C   ALA   136      -3.059  19.827 -25.777  1.00  0.00           C  
ATOM   2126  O   ALA   136      -2.024  19.466 -25.220  1.00  0.00           O  
ATOM   2127  N   PHE   137      -3.436  21.111 -25.746  1.00  0.00           N  
ATOM   2128  H   PHE   137      -4.327  21.338 -26.173  1.00  0.00           H  
ATOM   2129  CA  PHE   137      -2.636  22.208 -25.178  1.00  0.00           C  
ATOM   2130  HA  PHE   137      -1.719  22.313 -25.759  1.00  0.00           H  
ATOM   2131  CB  PHE   137      -3.438  23.514 -25.277  1.00  0.00           C  
ATOM   2132  HB2 PHE   137      -4.273  23.451 -24.580  1.00  0.00           H  
ATOM   2133  HB3 PHE   137      -2.803  24.338 -24.947  1.00  0.00           H  
ATOM   2134  CG  PHE   137      -3.985  23.851 -26.650  1.00  0.00           C  
ATOM   2135  CD1 PHE   137      -5.362  23.715 -26.916  1.00  0.00           C  
ATOM   2136  HD1 PHE   137      -6.029  23.344 -26.150  1.00  0.00           H  
ATOM   2137  CE1 PHE   137      -5.874  24.047 -28.181  1.00  0.00           C  
ATOM   2138  HE1 PHE   137      -6.931  23.934 -28.379  1.00  0.00           H  
ATOM   2139  CZ  PHE   137      -5.009  24.513 -29.187  1.00  0.00           C  
ATOM   2140  HZ  PHE   137      -5.397  24.767 -30.163  1.00  0.00           H  
ATOM   2141  CE2 PHE   137      -3.634  24.645 -28.927  1.00  0.00           C  
ATOM   2142  HE2 PHE   137      -2.969  25.002 -29.701  1.00  0.00           H  
ATOM   2143  CD2 PHE   137      -3.122  24.317 -27.659  1.00  0.00           C  
ATOM   2144  HD2 PHE   137      -2.065  24.425 -27.462  1.00  0.00           H  
ATOM   2145  C   PHE   137      -2.241  21.990 -23.708  1.00  0.00           C  
ATOM   2146  O   PHE   137      -1.161  22.398 -23.286  1.00  0.00           O  
ATOM   2147  N   GLN   138      -3.114  21.334 -22.940  1.00  0.00           N  
ATOM   2148  H   GLN   138      -3.923  20.955 -23.406  1.00  0.00           H  
ATOM   2149  CA  GLN   138      -2.931  21.006 -21.522  1.00  0.00           C  
ATOM   2150  HA  GLN   138      -2.702  21.930 -20.989  1.00  0.00           H  
ATOM   2151  CB  GLN   138      -4.220  20.399 -20.904  1.00  0.00           C  
ATOM   2152  HB2 GLN   138      -4.024  19.371 -20.605  1.00  0.00           H  
ATOM   2153  HB3 GLN   138      -4.433  20.953 -19.990  1.00  0.00           H  
ATOM   2154  CG  GLN   138      -5.514  20.369 -21.744  1.00  0.00           C  
ATOM   2155  HG2 GLN   138      -6.334  20.081 -21.089  1.00  0.00           H  
ATOM   2156  HG3 GLN   138      -5.735  21.368 -22.118  1.00  0.00           H  
ATOM   2157  CD  GLN   138      -5.486  19.387 -22.918  1.00  0.00           C  
ATOM   2158  OE1 GLN   138      -4.491  18.748 -23.227  1.00  0.00           O  
ATOM   2159  NE2 GLN   138      -6.558  19.280 -23.660  1.00  0.00           N  
ATOM   2160 HE21 GLN   138      -7.404  19.757 -23.395  1.00  0.00           H  
ATOM   2161 HE22 GLN   138      -6.534  18.682 -24.469  1.00  0.00           H  
ATOM   2162  C   GLN   138      -1.739  20.056 -21.324  1.00  0.00           C  
ATOM   2163  O   GLN   138      -0.780  20.379 -20.616  1.00  0.00           O  
ATOM   2164  N   ALA   139      -1.778  18.901 -21.993  1.00  0.00           N  
ATOM   2165  H   ALA   139      -2.593  18.705 -22.567  1.00  0.00           H  
ATOM   2166  CA  ALA   139      -0.699  17.921 -21.965  1.00  0.00           C  
ATOM   2167  HA  ALA   139      -0.442  17.713 -20.926  1.00  0.00           H  
ATOM   2168  CB  ALA   139      -1.204  16.624 -22.607  1.00  0.00           C  
ATOM   2169  HB1 ALA   139      -1.464  16.795 -23.653  1.00  0.00           H  
ATOM   2170  HB2 ALA   139      -0.426  15.863 -22.551  1.00  0.00           H  
ATOM   2171  HB3 ALA   139      -2.086  16.266 -22.073  1.00  0.00           H  
ATOM   2172  C   ALA   139       0.565  18.462 -22.655  1.00  0.00           C  
ATOM   2173  O   ALA   139       1.659  18.337 -22.107  1.00  0.00           O  
ATOM   2174  N   ALA   140       0.417  19.125 -23.807  1.00  0.00           N  
ATOM   2175  H   ALA   140      -0.513  19.194 -24.209  1.00  0.00           H  
ATOM   2176  CA  ALA   140       1.529  19.664 -24.583  1.00  0.00           C  
ATOM   2177  HA  ALA   140       2.215  18.846 -24.799  1.00  0.00           H  
ATOM   2178  CB  ALA   140       1.001  20.216 -25.913  1.00  0.00           C  
ATOM   2179  HB1 ALA   140       0.317  21.045 -25.731  1.00  0.00           H  
ATOM   2180  HB2 ALA   140       1.837  20.569 -26.518  1.00  0.00           H  
ATOM   2181  HB3 ALA   140       0.478  19.431 -26.460  1.00  0.00           H  
ATOM   2182  C   ALA   140       2.337  20.714 -23.813  1.00  0.00           C  
ATOM   2183  O   ALA   140       3.553  20.585 -23.743  1.00  0.00           O  
ATOM   2184  N   MET   141       1.702  21.699 -23.167  1.00  0.00           N  
ATOM   2185  H   MET   141       0.694  21.779 -23.246  1.00  0.00           H  
ATOM   2186  CA  MET   141       2.428  22.675 -22.342  1.00  0.00           C  
ATOM   2187  HA  MET   141       3.220  23.117 -22.949  1.00  0.00           H  
ATOM   2188  CB  MET   141       1.463  23.796 -21.921  1.00  0.00           C  
ATOM   2189  HB2 MET   141       1.065  24.272 -22.818  1.00  0.00           H  
ATOM   2190  HB3 MET   141       0.627  23.360 -21.372  1.00  0.00           H  
ATOM   2191  CG  MET   141       2.109  24.870 -21.035  1.00  0.00           C  
ATOM   2192  HG2 MET   141       1.375  25.660 -20.872  1.00  0.00           H  
ATOM   2193  HG3 MET   141       2.331  24.427 -20.063  1.00  0.00           H  
ATOM   2194  SD  MET   141       3.637  25.636 -21.654  1.00  0.00           S  
ATOM   2195  CE  MET   141       3.103  26.301 -23.254  1.00  0.00           C  
ATOM   2196  HE1 MET   141       2.261  26.978 -23.111  1.00  0.00           H  
ATOM   2197  HE2 MET   141       3.930  26.846 -23.710  1.00  0.00           H  
ATOM   2198  HE3 MET   141       2.813  25.486 -23.917  1.00  0.00           H  
ATOM   2199  C   MET   141       3.109  22.009 -21.135  1.00  0.00           C  
ATOM   2200  O   MET   141       4.267  22.294 -20.836  1.00  0.00           O  
ATOM   2201  N   THR   142       2.424  21.059 -20.485  1.00  0.00           N  
ATOM   2202  H   THR   142       1.484  20.853 -20.794  1.00  0.00           H  
ATOM   2203  CA  THR   142       2.970  20.305 -19.339  1.00  0.00           C  
ATOM   2204  HA  THR   142       3.307  21.020 -18.589  1.00  0.00           H  
ATOM   2205  CB  THR   142       1.878  19.430 -18.699  1.00  0.00           C  
ATOM   2206  HB  THR   142       1.573  18.654 -19.401  1.00  0.00           H  
ATOM   2207  CG2 THR   142       2.323  18.776 -17.391  1.00  0.00           C  
ATOM   2208 HG21 THR   142       2.723  19.531 -16.715  1.00  0.00           H  
ATOM   2209 HG22 THR   142       1.473  18.286 -16.916  1.00  0.00           H  
ATOM   2210 HG23 THR   142       3.084  18.023 -17.589  1.00  0.00           H  
ATOM   2211  OG1 THR   142       0.753  20.215 -18.371  1.00  0.00           O  
ATOM   2212  HG1 THR   142       0.225  20.341 -19.180  1.00  0.00           H  
ATOM   2213  C   THR   142       4.191  19.451 -19.723  1.00  0.00           C  
ATOM   2214  O   THR   142       5.069  19.216 -18.892  1.00  0.00           O  
ATOM   2215  N   LYS   143       4.278  19.013 -20.986  1.00  0.00           N  
ATOM   2216  H   LYS   143       3.481  19.180 -21.592  1.00  0.00           H  
ATOM   2217  CA  LYS   143       5.464  18.381 -21.580  1.00  0.00           C  
ATOM   2218  HA  LYS   143       5.937  17.735 -20.843  1.00  0.00           H  
ATOM   2219  CB  LYS   143       5.043  17.555 -22.805  1.00  0.00           C  
ATOM   2220  HB2 LYS   143       4.384  18.148 -23.439  1.00  0.00           H  
ATOM   2221  HB3 LYS   143       5.934  17.335 -23.390  1.00  0.00           H  
ATOM   2222  CG  LYS   143       4.335  16.235 -22.478  1.00  0.00           C  
ATOM   2223  HG2 LYS   143       3.411  16.426 -21.934  1.00  0.00           H  
ATOM   2224  HG3 LYS   143       4.079  15.760 -23.426  1.00  0.00           H  
ATOM   2225  CD  LYS   143       5.213  15.286 -21.654  1.00  0.00           C  
ATOM   2226  HD2 LYS   143       6.243  15.320 -22.010  1.00  0.00           H  
ATOM   2227  HD3 LYS   143       5.192  15.578 -20.602  1.00  0.00           H  
ATOM   2228  CE  LYS   143       4.674  13.868 -21.807  1.00  0.00           C  
ATOM   2229  HE2 LYS   143       3.672  13.814 -21.375  1.00  0.00           H  
ATOM   2230  HE3 LYS   143       4.593  13.632 -22.871  1.00  0.00           H  
ATOM   2231  NZ  LYS   143       5.561  12.890 -21.152  1.00  0.00           N  
ATOM   2232  HZ1 LYS   143       5.617  13.080 -20.154  1.00  0.00           H  
ATOM   2233  HZ2 LYS   143       5.256  11.935 -21.331  1.00  0.00           H  
ATOM   2234  HZ3 LYS   143       6.522  12.976 -21.471  1.00  0.00           H  
ATOM   2235  C   LYS   143       6.538  19.390 -21.987  1.00  0.00           C  
ATOM   2236  O   LYS   143       7.658  19.316 -21.487  1.00  0.00           O  
ATOM   2237  N   LEU   144       6.211  20.311 -22.893  1.00  0.00           N  
ATOM   2238  H   LEU   144       5.252  20.329 -23.220  1.00  0.00           H  
ATOM   2239  CA  LEU   144       7.168  21.187 -23.575  1.00  0.00           C  
ATOM   2240  HA  LEU   144       7.919  20.566 -24.067  1.00  0.00           H  
ATOM   2241  CB  LEU   144       6.439  22.015 -24.649  1.00  0.00           C  
ATOM   2242  HB2 LEU   144       5.579  22.503 -24.187  1.00  0.00           H  
ATOM   2243  HB3 LEU   144       7.104  22.801 -25.008  1.00  0.00           H  
ATOM   2244  CG  LEU   144       5.969  21.186 -25.861  1.00  0.00           C  
ATOM   2245  HG  LEU   144       5.480  20.279 -25.512  1.00  0.00           H  
ATOM   2246  CD1 LEU   144       4.955  21.981 -26.684  1.00  0.00           C  
ATOM   2247 HD11 LEU   144       5.429  22.894 -27.055  1.00  0.00           H  
ATOM   2248 HD12 LEU   144       4.617  21.385 -27.531  1.00  0.00           H  
ATOM   2249 HD13 LEU   144       4.102  22.246 -26.064  1.00  0.00           H  
ATOM   2250  CD2 LEU   144       7.127  20.785 -26.775  1.00  0.00           C  
ATOM   2251 HD21 LEU   144       7.832  20.144 -26.246  1.00  0.00           H  
ATOM   2252 HD22 LEU   144       6.750  20.238 -27.638  1.00  0.00           H  
ATOM   2253 HD23 LEU   144       7.642  21.682 -27.125  1.00  0.00           H  
ATOM   2254  C   LEU   144       7.927  22.087 -22.600  1.00  0.00           C  
ATOM   2255  O   LEU   144       9.138  22.226 -22.743  1.00  0.00           O  
ATOM   2256  N   ALA   145       7.285  22.581 -21.535  1.00  0.00           N  
ATOM   2257  H   ALA   145       6.285  22.429 -21.455  1.00  0.00           H  
ATOM   2258  CA  ALA   145       7.945  23.383 -20.499  1.00  0.00           C  
ATOM   2259  HA  ALA   145       8.356  24.276 -20.975  1.00  0.00           H  
ATOM   2260  CB  ALA   145       6.875  23.822 -19.492  1.00  0.00           C  
ATOM   2261  HB1 ALA   145       6.437  22.948 -19.007  1.00  0.00           H  
ATOM   2262  HB2 ALA   145       7.326  24.465 -18.735  1.00  0.00           H  
ATOM   2263  HB3 ALA   145       6.090  24.378 -20.006  1.00  0.00           H  
ATOM   2264  C   ALA   145       9.123  22.671 -19.789  1.00  0.00           C  
ATOM   2265  O   ALA   145       9.931  23.331 -19.137  1.00  0.00           O  
ATOM   2266  N   LYS   146       9.246  21.340 -19.918  1.00  0.00           N  
ATOM   2267  H   LYS   146       8.543  20.857 -20.468  1.00  0.00           H  
ATOM   2268  CA  LYS   146      10.378  20.540 -19.417  1.00  0.00           C  
ATOM   2269  HA  LYS   146      10.726  20.964 -18.473  1.00  0.00           H  
ATOM   2270  CB  LYS   146       9.916  19.095 -19.165  1.00  0.00           C  
ATOM   2271  HB2 LYS   146       9.694  18.635 -20.128  1.00  0.00           H  
ATOM   2272  HB3 LYS   146      10.744  18.544 -18.714  1.00  0.00           H  
ATOM   2273  CG  LYS   146       8.686  18.955 -18.251  1.00  0.00           C  
ATOM   2274  HG2 LYS   146       8.920  19.361 -17.266  1.00  0.00           H  
ATOM   2275  HG3 LYS   146       7.841  19.504 -18.667  1.00  0.00           H  
ATOM   2276  CD  LYS   146       8.298  17.477 -18.126  1.00  0.00           C  
ATOM   2277  HD2 LYS   146       8.030  17.097 -19.112  1.00  0.00           H  
ATOM   2278  HD3 LYS   146       9.154  16.918 -17.745  1.00  0.00           H  
ATOM   2279  CE  LYS   146       7.102  17.283 -17.193  1.00  0.00           C  
ATOM   2280  HE2 LYS   146       7.292  17.826 -16.265  1.00  0.00           H  
ATOM   2281  HE3 LYS   146       6.212  17.712 -17.664  1.00  0.00           H  
ATOM   2282  NZ  LYS   146       6.889  15.847 -16.898  1.00  0.00           N  
ATOM   2283  HZ1 LYS   146       7.708  15.441 -16.440  1.00  0.00           H  
ATOM   2284  HZ2 LYS   146       6.093  15.685 -16.302  1.00  0.00           H  
ATOM   2285  HZ3 LYS   146       6.706  15.285 -17.731  1.00  0.00           H  
ATOM   2286  C   LYS   146      11.593  20.520 -20.361  1.00  0.00           C  
ATOM   2287  O   LYS   146      12.669  20.075 -19.965  1.00  0.00           O  
ATOM   2288  N   TYR   147      11.452  20.956 -21.618  1.00  0.00           N  
ATOM   2289  H   TYR   147      10.555  21.341 -21.892  1.00  0.00           H  
ATOM   2290  CA  TYR   147      12.503  20.828 -22.637  1.00  0.00           C  
ATOM   2291  HA  TYR   147      13.453  20.735 -22.120  1.00  0.00           H  
ATOM   2292  CB  TYR   147      12.295  19.533 -23.448  1.00  0.00           C  
ATOM   2293  HB2 TYR   147      12.094  18.711 -22.759  1.00  0.00           H  
ATOM   2294  HB3 TYR   147      11.419  19.640 -24.091  1.00  0.00           H  
ATOM   2295  CG  TYR   147      13.498  19.165 -24.302  1.00  0.00           C  
ATOM   2296  CD1 TYR   147      14.394  18.164 -23.874  1.00  0.00           C  
ATOM   2297  HD1 TYR   147      14.188  17.611 -22.970  1.00  0.00           H  
ATOM   2298  CE1 TYR   147      15.575  17.915 -24.604  1.00  0.00           C  
ATOM   2299  HE1 TYR   147      16.278  17.164 -24.285  1.00  0.00           H  
ATOM   2300  CZ  TYR   147      15.866  18.672 -25.757  1.00  0.00           C  
ATOM   2301  OH  TYR   147      17.037  18.489 -26.418  1.00  0.00           O  
ATOM   2302  HH  TYR   147      17.211  19.269 -26.992  1.00  0.00           H  
ATOM   2303  CE2 TYR   147      14.951  19.645 -26.205  1.00  0.00           C  
ATOM   2304  HE2 TYR   147      15.164  20.209 -27.100  1.00  0.00           H  
ATOM   2305  CD2 TYR   147      13.764  19.878 -25.486  1.00  0.00           C  
ATOM   2306  HD2 TYR   147      13.063  20.622 -25.840  1.00  0.00           H  
ATOM   2307  C   TYR   147      12.645  22.053 -23.552  1.00  0.00           C  
ATOM   2308  O   TYR   147      13.757  22.574 -23.705  1.00  0.00           O  
ATOM   2309  N   GLU   148      11.539  22.523 -24.131  1.00  0.00           N  
ATOM   2310  H   GLU   148      10.647  22.122 -23.861  1.00  0.00           H  
ATOM   2311  CA  GLU   148      11.465  23.681 -25.024  1.00  0.00           C  
ATOM   2312  HA  GLU   148      12.165  23.526 -25.844  1.00  0.00           H  
ATOM   2313  CB  GLU   148      10.054  23.779 -25.629  1.00  0.00           C  
ATOM   2314  HB2 GLU   148       9.801  22.817 -26.073  1.00  0.00           H  
ATOM   2315  HB3 GLU   148       9.328  23.999 -24.846  1.00  0.00           H  
ATOM   2316  CG  GLU   148       9.988  24.863 -26.713  1.00  0.00           C  
ATOM   2317  HG2 GLU   148      10.059  25.847 -26.245  1.00  0.00           H  
ATOM   2318  HG3 GLU   148      10.853  24.745 -27.371  1.00  0.00           H  
ATOM   2319  CD  GLU   148       8.701  24.781 -27.546  1.00  0.00           C  
ATOM   2320  OE1 GLU   148       7.626  24.537 -26.953  1.00  0.00           O  
ATOM   2321  OE2 GLU   148       8.811  24.974 -28.777  1.00  0.00           O  
ATOM   2322  C   GLU   148      11.852  24.962 -24.275  1.00  0.00           C  
ATOM   2323  O   GLU   148      11.149  25.410 -23.373  1.00  0.00           O  
ATOM   2324  N   VAL   149      13.011  25.521 -24.632  1.00  0.00           N  
ATOM   2325  H   VAL   149      13.457  25.110 -25.437  1.00  0.00           H  
ATOM   2326  CA  VAL   149      13.851  26.423 -23.820  1.00  0.00           C  
ATOM   2327  HA  VAL   149      14.526  26.858 -24.556  1.00  0.00           H  
ATOM   2328  CB  VAL   149      13.124  27.663 -23.240  1.00  0.00           C  
ATOM   2329  HB  VAL   149      12.404  27.361 -22.483  1.00  0.00           H  
ATOM   2330  CG1 VAL   149      14.109  28.628 -22.564  1.00  0.00           C  
ATOM   2331 HG11 VAL   149      14.850  28.976 -23.282  1.00  0.00           H  
ATOM   2332 HG12 VAL   149      13.563  29.489 -22.175  1.00  0.00           H  
ATOM   2333 HG13 VAL   149      14.607  28.142 -21.726  1.00  0.00           H  
ATOM   2334  CG2 VAL   149      12.390  28.452 -24.333  1.00  0.00           C  
ATOM   2335 HG21 VAL   149      11.608  27.833 -24.776  1.00  0.00           H  
ATOM   2336 HG22 VAL   149      11.911  29.330 -23.900  1.00  0.00           H  
ATOM   2337 HG23 VAL   149      13.084  28.763 -25.113  1.00  0.00           H  
ATOM   2338  C   VAL   149      14.810  25.717 -22.837  1.00  0.00           C  
ATOM   2339  O   VAL   149      16.005  25.717 -23.151  1.00  0.00           O  
ATOM   2340  N   PRO   150      14.422  25.165 -21.663  1.00  0.00           N  
ATOM   2341  CD  PRO   150      13.084  24.801 -21.217  1.00  0.00           C  
ATOM   2342  HD2 PRO   150      12.575  24.187 -21.951  1.00  0.00           H  
ATOM   2343  HD3 PRO   150      12.503  25.692 -20.982  1.00  0.00           H  
ATOM   2344  CG  PRO   150      13.268  23.955 -19.962  1.00  0.00           C  
ATOM   2345  HG2 PRO   150      13.438  22.913 -20.238  1.00  0.00           H  
ATOM   2346  HG3 PRO   150      12.418  24.040 -19.292  1.00  0.00           H  
ATOM   2347  CB  PRO   150      14.534  24.542 -19.356  1.00  0.00           C  
ATOM   2348  HB2 PRO   150      15.029  23.833 -18.691  1.00  0.00           H  
ATOM   2349  HB3 PRO   150      14.287  25.458 -18.817  1.00  0.00           H  
ATOM   2350  CA  PRO   150      15.380  24.886 -20.588  1.00  0.00           C  
ATOM   2351  HA  PRO   150      15.956  25.786 -20.374  1.00  0.00           H  
ATOM   2352  C   PRO   150      16.375  23.764 -20.906  1.00  0.00           C  
ATOM   2353  O   PRO   150      17.507  23.816 -20.420  1.00  0.00           O  
ATOM   2354  N   CYS   151      16.002  22.762 -21.711  1.00  0.00           N  
ATOM   2355  H   CYS   151      15.076  22.786 -22.126  1.00  0.00           H  
ATOM   2356  CA  CYS   151      16.924  21.700 -22.127  1.00  0.00           C  
ATOM   2357  HA  CYS   151      17.745  21.639 -21.423  1.00  0.00           H  
ATOM   2358  CB  CYS   151      16.242  20.334 -22.106  1.00  0.00           C  
ATOM   2359  HB2 CYS   151      15.362  20.350 -22.744  1.00  0.00           H  
ATOM   2360  HB3 CYS   151      16.933  19.590 -22.507  1.00  0.00           H  
ATOM   2361  SG  CYS   151      15.826  19.883 -20.392  1.00  0.00           S  
ATOM   2362  HG  CYS   151      14.503  20.146 -20.404  1.00  0.00           H  
ATOM   2363  C   CYS   151      17.616  21.984 -23.456  1.00  0.00           C  
ATOM   2364  O   CYS   151      18.792  21.653 -23.572  1.00  0.00           O  
ATOM   2365  N   GLU   152      16.974  22.656 -24.415  1.00  0.00           N  
ATOM   2366  H   GLU   152      15.984  22.852 -24.313  1.00  0.00           H  
ATOM   2367  CA  GLU   152      17.654  22.977 -25.679  1.00  0.00           C  
ATOM   2368  HA  GLU   152      18.213  22.089 -25.945  1.00  0.00           H  
ATOM   2369  CB  GLU   152      16.628  23.231 -26.798  1.00  0.00           C  
ATOM   2370  HB2 GLU   152      15.789  22.545 -26.667  1.00  0.00           H  
ATOM   2371  HB3 GLU   152      16.239  24.246 -26.701  1.00  0.00           H  
ATOM   2372  CG  GLU   152      17.183  23.029 -28.223  1.00  0.00           C  
ATOM   2373  HG2 GLU   152      16.364  23.172 -28.930  1.00  0.00           H  
ATOM   2374  HG3 GLU   152      17.920  23.812 -28.413  1.00  0.00           H  
ATOM   2375  CD  GLU   152      17.832  21.652 -28.483  1.00  0.00           C  
ATOM   2376  OE1 GLU   152      17.597  20.692 -27.704  1.00  0.00           O  
ATOM   2377  OE2 GLU   152      18.648  21.546 -29.420  1.00  0.00           O  
ATOM   2378  C   GLU   152      18.727  24.076 -25.531  1.00  0.00           C  
ATOM   2379  O   GLU   152      19.746  24.054 -26.218  1.00  0.00           O  
ATOM   2380  N   ASN   153      18.619  24.937 -24.509  1.00  0.00           N  
ATOM   2381  H   ASN   153      17.762  24.929 -23.968  1.00  0.00           H  
ATOM   2382  CA  ASN   153      19.743  25.769 -24.041  1.00  0.00           C  
ATOM   2383  HA  ASN   153      20.165  26.280 -24.910  1.00  0.00           H  
ATOM   2384  CB  ASN   153      19.225  26.844 -23.069  1.00  0.00           C  
ATOM   2385  HB2 ASN   153      18.492  26.423 -22.381  1.00  0.00           H  
ATOM   2386  HB3 ASN   153      20.054  27.231 -22.477  1.00  0.00           H  
ATOM   2387  CG  ASN   153      18.637  28.026 -23.813  1.00  0.00           C  
ATOM   2388  OD1 ASN   153      19.321  28.978 -24.141  1.00  0.00           O  
ATOM   2389  ND2 ASN   153      17.365  28.003 -24.120  1.00  0.00           N  
ATOM   2390 HD21 ASN   153      16.810  27.198 -23.859  1.00  0.00           H  
ATOM   2391 HD22 ASN   153      17.013  28.778 -24.649  1.00  0.00           H  
ATOM   2392  C   ASN   153      20.916  24.958 -23.438  1.00  0.00           C  
ATOM   2393  O   ASN   153      21.930  25.542 -23.056  1.00  0.00           O  
ATOM   2394  N   ARG   154      20.811  23.623 -23.370  1.00  0.00           N  
ATOM   2395  H   ARG   154      19.938  23.213 -23.688  1.00  0.00           H  
ATOM   2396  CA  ARG   154      21.851  22.670 -22.940  1.00  0.00           C  
ATOM   2397  HA  ARG   154      22.796  23.211 -22.869  1.00  0.00           H  
ATOM   2398  CB  ARG   154      21.533  22.103 -21.536  1.00  0.00           C  
ATOM   2399  HB2 ARG   154      20.776  21.323 -21.630  1.00  0.00           H  
ATOM   2400  HB3 ARG   154      22.442  21.651 -21.136  1.00  0.00           H  
ATOM   2401  CG  ARG   154      21.014  23.166 -20.543  1.00  0.00           C  
ATOM   2402  HG2 ARG   154      21.618  24.070 -20.640  1.00  0.00           H  
ATOM   2403  HG3 ARG   154      19.992  23.418 -20.817  1.00  0.00           H  
ATOM   2404  CD  ARG   154      21.031  22.759 -19.059  1.00  0.00           C  
ATOM   2405  HD2 ARG   154      22.052  22.874 -18.689  1.00  0.00           H  
ATOM   2406  HD3 ARG   154      20.398  23.448 -18.494  1.00  0.00           H  
ATOM   2407  NE  ARG   154      20.609  21.369 -18.810  1.00  0.00           N  
ATOM   2408  HE  ARG   154      21.331  20.713 -18.556  1.00  0.00           H  
ATOM   2409  CZ  ARG   154      19.391  20.865 -18.829  1.00  0.00           C  
ATOM   2410  NH1 ARG   154      18.308  21.544 -19.050  1.00  0.00           N  
ATOM   2411 HH11 ARG   154      18.349  22.526 -19.304  1.00  0.00           H  
ATOM   2412 HH12 ARG   154      17.428  21.059 -19.113  1.00  0.00           H  
ATOM   2413  NH2 ARG   154      19.253  19.600 -18.608  1.00  0.00           N  
ATOM   2414 HH21 ARG   154      20.050  19.083 -18.262  1.00  0.00           H  
ATOM   2415 HH22 ARG   154      18.337  19.156 -18.596  1.00  0.00           H  
ATOM   2416  C   ARG   154      22.088  21.585 -24.013  1.00  0.00           C  
ATOM   2417  O   ARG   154      22.378  20.427 -23.698  1.00  0.00           O  
ATOM   2418  N   SER   155      21.937  21.957 -25.289  1.00  0.00           N  
ATOM   2419  H   SER   155      21.587  22.892 -25.450  1.00  0.00           H  
ATOM   2420  CA  SER   155      22.065  21.083 -26.471  1.00  0.00           C  
ATOM   2421  HA  SER   155      22.348  20.091 -26.134  1.00  0.00           H  
ATOM   2422  CB  SER   155      20.719  20.962 -27.185  1.00  0.00           C  
ATOM   2423  HB2 SER   155      20.335  21.956 -27.409  1.00  0.00           H  
ATOM   2424  HB3 SER   155      20.829  20.421 -28.123  1.00  0.00           H  
ATOM   2425  OG  SER   155      19.809  20.255 -26.372  1.00  0.00           O  
ATOM   2426  HG  SER   155      18.935  20.351 -26.827  1.00  0.00           H  
ATOM   2427  C   SER   155      23.163  21.496 -27.457  1.00  0.00           C  
ATOM   2428  O   SER   155      23.132  21.120 -28.627  1.00  0.00           O  
ATOM   2429  N   GLN   156      24.172  22.239 -27.006  1.00  0.00           N  
ATOM   2430  H   GLN   156      24.174  22.502 -26.025  1.00  0.00           H  
ATOM   2431  CA  GLN   156      25.306  22.661 -27.830  1.00  0.00           C  
ATOM   2432  HA  GLN   156      24.922  23.246 -28.667  1.00  0.00           H  
ATOM   2433  CB  GLN   156      26.245  23.566 -27.006  1.00  0.00           C  
ATOM   2434  HB2 GLN   156      26.630  23.019 -26.144  1.00  0.00           H  
ATOM   2435  HB3 GLN   156      27.095  23.819 -27.640  1.00  0.00           H  
ATOM   2436  CG  GLN   156      25.604  24.890 -26.536  1.00  0.00           C  
ATOM   2437  HG2 GLN   156      26.406  25.580 -26.276  1.00  0.00           H  
ATOM   2438  HG3 GLN   156      25.046  25.332 -27.363  1.00  0.00           H  
ATOM   2439  CD  GLN   156      24.686  24.784 -25.314  1.00  0.00           C  
ATOM   2440  OE1 GLN   156      24.549  23.755 -24.671  1.00  0.00           O  
ATOM   2441  NE2 GLN   156      24.007  25.849 -24.958  1.00  0.00           N  
ATOM   2442 HE21 GLN   156      24.059  26.706 -25.473  1.00  0.00           H  
ATOM   2443 HE22 GLN   156      23.384  25.750 -24.158  1.00  0.00           H  
ATOM   2444  C   GLN   156      26.051  21.438 -28.406  1.00  0.00           C  
ATOM   2445  O   GLN   156      26.758  20.735 -27.687  1.00  0.00           O  
ATOM   2446  N   GLY   157      25.875  21.179 -29.708  1.00  0.00           N  
ATOM   2447  H   GLY   157      25.224  21.762 -30.214  1.00  0.00           H  
ATOM   2448  CA  GLY   157      26.411  20.001 -30.409  1.00  0.00           C  
ATOM   2449  HA2 GLY   157      26.863  20.333 -31.343  1.00  0.00           H  
ATOM   2450  HA3 GLY   157      27.193  19.536 -29.808  1.00  0.00           H  
ATOM   2451  C   GLY   157      25.384  18.911 -30.760  1.00  0.00           C  
ATOM   2452  O   GLY   157      25.764  17.906 -31.357  1.00  0.00           O  
ATOM   2453  N   ARG   158      24.099  19.088 -30.422  1.00  0.00           N  
ATOM   2454  H   ARG   158      23.855  19.936 -29.917  1.00  0.00           H  
ATOM   2455  CA  ARG   158      22.979  18.300 -30.970  1.00  0.00           C  
ATOM   2456  HA  ARG   158      23.333  17.307 -31.248  1.00  0.00           H  
ATOM   2457  CB  ARG   158      21.845  18.166 -29.933  1.00  0.00           C  
ATOM   2458  HB2 ARG   158      21.346  19.133 -29.852  1.00  0.00           H  
ATOM   2459  HB3 ARG   158      21.117  17.454 -30.320  1.00  0.00           H  
ATOM   2460  CG  ARG   158      22.247  17.724 -28.518  1.00  0.00           C  
ATOM   2461  HG2 ARG   158      22.884  16.842 -28.559  1.00  0.00           H  
ATOM   2462  HG3 ARG   158      22.808  18.530 -28.046  1.00  0.00           H  
ATOM   2463  CD  ARG   158      20.984  17.417 -27.690  1.00  0.00           C  
ATOM   2464  HD2 ARG   158      20.161  18.025 -28.068  1.00  0.00           H  
ATOM   2465  HD3 ARG   158      20.695  16.373 -27.805  1.00  0.00           H  
ATOM   2466  NE  ARG   158      21.153  17.767 -26.271  1.00  0.00           N  
ATOM   2467  HE  ARG   158      20.714  18.646 -26.000  1.00  0.00           H  
ATOM   2468  CZ  ARG   158      21.776  17.103 -25.323  1.00  0.00           C  
ATOM   2469  NH1 ARG   158      22.224  15.890 -25.504  1.00  0.00           N  
ATOM   2470 HH11 ARG   158      22.061  15.442 -26.391  1.00  0.00           H  
ATOM   2471 HH12 ARG   158      22.684  15.401 -24.765  1.00  0.00           H  
ATOM   2472  NH2 ARG   158      21.981  17.662 -24.166  1.00  0.00           N  
ATOM   2473 HH21 ARG   158      21.790  18.658 -24.052  1.00  0.00           H  
ATOM   2474 HH22 ARG   158      22.462  17.184 -23.435  1.00  0.00           H  
ATOM   2475  C   ARG   158      22.401  18.958 -32.234  1.00  0.00           C  
ATOM   2476  O   ARG   158      22.678  20.119 -32.524  1.00  0.00           O  
ATOM   2477  N   THR   159      21.499  18.248 -32.909  1.00  0.00           N  
ATOM   2478  H   THR   159      21.432  17.261 -32.696  1.00  0.00           H  
ATOM   2479  CA  THR   159      20.417  18.844 -33.720  1.00  0.00           C  
ATOM   2480  HA  THR   159      20.349  19.911 -33.504  1.00  0.00           H  
ATOM   2481  CB  THR   159      20.651  18.678 -35.232  1.00  0.00           C  
ATOM   2482  HB  THR   159      19.816  19.144 -35.757  1.00  0.00           H  
ATOM   2483  CG2 THR   159      21.946  19.323 -35.721  1.00  0.00           C  
ATOM   2484 HG21 THR   159      22.807  18.819 -35.281  1.00  0.00           H  
ATOM   2485 HG22 THR   159      22.001  19.243 -36.807  1.00  0.00           H  
ATOM   2486 HG23 THR   159      21.962  20.375 -35.438  1.00  0.00           H  
ATOM   2487  OG1 THR   159      20.690  17.313 -35.583  1.00  0.00           O  
ATOM   2488  HG1 THR   159      19.975  16.889 -35.095  1.00  0.00           H  
ATOM   2489  C   THR   159      19.092  18.191 -33.325  1.00  0.00           C  
ATOM   2490  O   THR   159      19.016  16.960 -33.321  1.00  0.00           O  
ATOM   2491  N   VAL   160      18.058  18.963 -32.981  1.00  0.00           N  
ATOM   2492  H   VAL   160      18.144  19.970 -33.024  1.00  0.00           H  
ATOM   2493  CA  VAL   160      16.883  18.435 -32.259  1.00  0.00           C  
ATOM   2494  HA  VAL   160      16.927  17.351 -32.274  1.00  0.00           H  
ATOM   2495  CB  VAL   160      16.928  18.849 -30.771  1.00  0.00           C  
ATOM   2496  HB  VAL   160      16.823  19.931 -30.700  1.00  0.00           H  
ATOM   2497  CG1 VAL   160      15.806  18.205 -29.950  1.00  0.00           C  
ATOM   2498 HG11 VAL   160      15.831  17.122 -30.065  1.00  0.00           H  
ATOM   2499 HG12 VAL   160      15.925  18.459 -28.898  1.00  0.00           H  
ATOM   2500 HG13 VAL   160      14.837  18.590 -30.263  1.00  0.00           H  
ATOM   2501  CG2 VAL   160      18.263  18.437 -30.133  1.00  0.00           C  
ATOM   2502 HG21 VAL   160      19.052  19.087 -30.506  1.00  0.00           H  
ATOM   2503 HG22 VAL   160      18.211  18.576 -29.055  1.00  0.00           H  
ATOM   2504 HG23 VAL   160      18.494  17.400 -30.358  1.00  0.00           H  
ATOM   2505  C   VAL   160      15.554  18.821 -32.911  1.00  0.00           C  
ATOM   2506  O   VAL   160      15.417  19.917 -33.448  1.00  0.00           O  
ATOM   2507  N   VAL   161      14.570  17.921 -32.829  1.00  0.00           N  
ATOM   2508  H   VAL   161      14.791  17.025 -32.407  1.00  0.00           H  
ATOM   2509  CA  VAL   161      13.141  18.187 -33.083  1.00  0.00           C  
ATOM   2510  HA  VAL   161      12.987  19.266 -33.091  1.00  0.00           H  
ATOM   2511  CB  VAL   161      12.670  17.642 -34.449  1.00  0.00           C  
ATOM   2512  HB  VAL   161      11.615  17.893 -34.559  1.00  0.00           H  
ATOM   2513  CG1 VAL   161      13.419  18.309 -35.609  1.00  0.00           C  
ATOM   2514 HG11 VAL   161      14.471  18.025 -35.595  1.00  0.00           H  
ATOM   2515 HG12 VAL   161      12.977  18.004 -36.557  1.00  0.00           H  
ATOM   2516 HG13 VAL   161      13.344  19.393 -35.518  1.00  0.00           H  
ATOM   2517  CG2 VAL   161      12.805  16.119 -34.590  1.00  0.00           C  
ATOM   2518 HG21 VAL   161      12.176  15.624 -33.852  1.00  0.00           H  
ATOM   2519 HG22 VAL   161      12.471  15.811 -35.581  1.00  0.00           H  
ATOM   2520 HG23 VAL   161      13.842  15.815 -34.450  1.00  0.00           H  
ATOM   2521  C   VAL   161      12.295  17.618 -31.939  1.00  0.00           C  
ATOM   2522  O   VAL   161      12.640  16.570 -31.389  1.00  0.00           O  
ATOM   2523  N   LEU   162      11.214  18.308 -31.570  1.00  0.00           N  
ATOM   2524  H   LEU   162      10.960  19.125 -32.102  1.00  0.00           H  
ATOM   2525  CA  LEU   162      10.284  17.913 -30.498  1.00  0.00           C  
ATOM   2526  HA  LEU   162      10.774  17.204 -29.835  1.00  0.00           H  
ATOM   2527  CB  LEU   162       9.874  19.145 -29.662  1.00  0.00           C  
ATOM   2528  HB2 LEU   162       9.170  19.742 -30.245  1.00  0.00           H  
ATOM   2529  HB3 LEU   162       9.346  18.790 -28.775  1.00  0.00           H  
ATOM   2530  CG  LEU   162      11.021  20.072 -29.216  1.00  0.00           C  
ATOM   2531  HG  LEU   162      11.452  20.554 -30.094  1.00  0.00           H  
ATOM   2532  CD1 LEU   162      10.496  21.163 -28.287  1.00  0.00           C  
ATOM   2533 HD11 LEU   162      10.092  20.711 -27.380  1.00  0.00           H  
ATOM   2534 HD12 LEU   162      11.299  21.851 -28.026  1.00  0.00           H  
ATOM   2535 HD13 LEU   162       9.706  21.728 -28.785  1.00  0.00           H  
ATOM   2536  CD2 LEU   162      12.135  19.333 -28.479  1.00  0.00           C  
ATOM   2537 HD21 LEU   162      12.579  18.585 -29.128  1.00  0.00           H  
ATOM   2538 HD22 LEU   162      12.908  20.041 -28.192  1.00  0.00           H  
ATOM   2539 HD23 LEU   162      11.725  18.845 -27.591  1.00  0.00           H  
ATOM   2540  C   LEU   162       9.045  17.211 -31.071  1.00  0.00           C  
ATOM   2541  O   LEU   162       8.689  17.470 -32.222  1.00  0.00           O  
ATOM   2542  N   TYR   163       8.374  16.357 -30.290  1.00  0.00           N  
ATOM   2543  H   TYR   163       8.693  16.187 -29.334  1.00  0.00           H  
ATOM   2544  CA  TYR   163       7.113  15.735 -30.707  1.00  0.00           C  
ATOM   2545  HA  TYR   163       6.530  16.517 -31.195  1.00  0.00           H  
ATOM   2546  CB  TYR   163       7.374  14.628 -31.763  1.00  0.00           C  
ATOM   2547  HB2 TYR   163       8.365  14.780 -32.190  1.00  0.00           H  
ATOM   2548  HB3 TYR   163       7.396  13.644 -31.296  1.00  0.00           H  
ATOM   2549  CG  TYR   163       6.385  14.603 -32.923  1.00  0.00           C  
ATOM   2550  CD1 TYR   163       6.840  14.305 -34.226  1.00  0.00           C  
ATOM   2551  HD1 TYR   163       7.882  14.074 -34.391  1.00  0.00           H  
ATOM   2552  CE1 TYR   163       5.951  14.340 -35.319  1.00  0.00           C  
ATOM   2553  HE1 TYR   163       6.294  14.121 -36.318  1.00  0.00           H  
ATOM   2554  CZ  TYR   163       4.600  14.691 -35.119  1.00  0.00           C  
ATOM   2555  OH  TYR   163       3.737  14.731 -36.169  1.00  0.00           O  
ATOM   2556  HH  TYR   163       2.816  14.747 -35.860  1.00  0.00           H  
ATOM   2557  CE2 TYR   163       4.144  14.986 -33.819  1.00  0.00           C  
ATOM   2558  HE2 TYR   163       3.119  15.272 -33.658  1.00  0.00           H  
ATOM   2559  CD2 TYR   163       5.026  14.922 -32.727  1.00  0.00           C  
ATOM   2560  HD2 TYR   163       4.647  15.142 -31.740  1.00  0.00           H  
ATOM   2561  C   TYR   163       6.287  15.234 -29.505  1.00  0.00           C  
ATOM   2562  O   TYR   163       6.371  14.074 -29.101  1.00  0.00           O  
ATOM   2563  N   VAL   164       5.414  16.093 -28.967  1.00  0.00           N  
ATOM   2564  H   VAL   164       5.402  17.038 -29.314  1.00  0.00           H  
ATOM   2565  CA  VAL   164       4.329  15.666 -28.060  1.00  0.00           C  
ATOM   2566  HA  VAL   164       4.757  15.125 -27.221  1.00  0.00           H  
ATOM   2567  CB  VAL   164       3.528  16.867 -27.519  1.00  0.00           C  
ATOM   2568  HB  VAL   164       3.121  17.428 -28.360  1.00  0.00           H  
ATOM   2569  CG1 VAL   164       2.362  16.421 -26.624  1.00  0.00           C  
ATOM   2570 HG11 VAL   164       2.741  15.852 -25.774  1.00  0.00           H  
ATOM   2571 HG12 VAL   164       1.814  17.289 -26.269  1.00  0.00           H  
ATOM   2572 HG13 VAL   164       1.659  15.805 -27.186  1.00  0.00           H  
ATOM   2573  CG2 VAL   164       4.413  17.813 -26.698  1.00  0.00           C  
ATOM   2574 HG21 VAL   164       5.268  18.144 -27.287  1.00  0.00           H  
ATOM   2575 HG22 VAL   164       3.842  18.694 -26.410  1.00  0.00           H  
ATOM   2576 HG23 VAL   164       4.775  17.308 -25.805  1.00  0.00           H  
ATOM   2577  C   VAL   164       3.400  14.711 -28.804  1.00  0.00           C  
ATOM   2578  O   VAL   164       2.950  15.046 -29.896  1.00  0.00           O  
ATOM   2579  N   VAL   165       3.118  13.540 -28.222  1.00  0.00           N  
ATOM   2580  H   VAL   165       3.527  13.349 -27.318  1.00  0.00           H  
ATOM   2581  CA  VAL   165       2.359  12.460 -28.880  1.00  0.00           C  
ATOM   2582  HA  VAL   165       1.701  12.904 -29.626  1.00  0.00           H  
ATOM   2583  CB  VAL   165       3.303  11.483 -29.622  1.00  0.00           C  
ATOM   2584  HB  VAL   165       2.702  10.653 -29.979  1.00  0.00           H  
ATOM   2585  CG1 VAL   165       3.977  12.117 -30.844  1.00  0.00           C  
ATOM   2586 HG11 VAL   165       4.699  12.866 -30.533  1.00  0.00           H  
ATOM   2587 HG12 VAL   165       4.493  11.350 -31.418  1.00  0.00           H  
ATOM   2588 HG13 VAL   165       3.233  12.598 -31.474  1.00  0.00           H  
ATOM   2589  CG2 VAL   165       4.427  10.885 -28.766  1.00  0.00           C  
ATOM   2590 HG21 VAL   165       4.000  10.277 -27.976  1.00  0.00           H  
ATOM   2591 HG22 VAL   165       5.046  10.245 -29.387  1.00  0.00           H  
ATOM   2592 HG23 VAL   165       5.046  11.674 -28.338  1.00  0.00           H  
ATOM   2593  C   VAL   165       1.452  11.720 -27.891  1.00  0.00           C  
ATOM   2594  O   VAL   165       1.932  11.122 -26.929  1.00  0.00           O  
ATOM   2595  N   SER   166       0.133  11.778 -28.079  1.00  0.00           N  
ATOM   2596  H   SER   166      -0.218  12.379 -28.823  1.00  0.00           H  
ATOM   2597  CA  SER   166      -0.838  11.365 -27.052  1.00  0.00           C  
ATOM   2598  HA  SER   166      -0.325  11.252 -26.099  1.00  0.00           H  
ATOM   2599  CB  SER   166      -1.890  12.457 -26.859  1.00  0.00           C  
ATOM   2600  HB2 SER   166      -2.494  12.517 -27.760  1.00  0.00           H  
ATOM   2601  HB3 SER   166      -2.534  12.207 -26.014  1.00  0.00           H  
ATOM   2602  OG  SER   166      -1.267  13.707 -26.645  1.00  0.00           O  
ATOM   2603  HG  SER   166      -1.101  14.033 -27.564  1.00  0.00           H  
ATOM   2604  C   SER   166      -1.556  10.048 -27.345  1.00  0.00           C  
ATOM   2605  O   SER   166      -2.365   9.950 -28.262  1.00  0.00           O  
ATOM   2606  N   ALA   167      -1.368   9.054 -26.478  1.00  0.00           N  
ATOM   2607  H   ALA   167      -0.686   9.194 -25.741  1.00  0.00           H  
ATOM   2608  CA  ALA   167      -2.269   7.914 -26.334  1.00  0.00           C  
ATOM   2609  HA  ALA   167      -2.576   7.567 -27.322  1.00  0.00           H  
ATOM   2610  CB  ALA   167      -1.497   6.784 -25.647  1.00  0.00           C  
ATOM   2611  HB1 ALA   167      -1.081   7.136 -24.705  1.00  0.00           H  
ATOM   2612  HB2 ALA   167      -2.175   5.962 -25.435  1.00  0.00           H  
ATOM   2613  HB3 ALA   167      -0.697   6.436 -26.299  1.00  0.00           H  
ATOM   2614  C   ALA   167      -3.543   8.335 -25.569  1.00  0.00           C  
ATOM   2615  O   ALA   167      -3.694   8.066 -24.375  1.00  0.00           O  
ATOM   2616  N   TYR   168      -4.444   9.052 -26.245  1.00  0.00           N  
ATOM   2617  H   TYR   168      -4.226   9.314 -27.201  1.00  0.00           H  
ATOM   2618  CA  TYR   168      -5.686   9.561 -25.654  1.00  0.00           C  
ATOM   2619  HA  TYR   168      -5.432  10.195 -24.803  1.00  0.00           H  
ATOM   2620  CB  TYR   168      -6.465  10.390 -26.676  1.00  0.00           C  
ATOM   2621  HB2 TYR   168      -6.796   9.737 -27.486  1.00  0.00           H  
ATOM   2622  HB3 TYR   168      -7.356  10.780 -26.188  1.00  0.00           H  
ATOM   2623  CG  TYR   168      -5.736  11.564 -27.272  1.00  0.00           C  
ATOM   2624  CD1 TYR   168      -5.202  11.464 -28.569  1.00  0.00           C  
ATOM   2625  HD1 TYR   168      -5.258  10.533 -29.120  1.00  0.00           H  
ATOM   2626  CE1 TYR   168      -4.634  12.594 -29.176  1.00  0.00           C  
ATOM   2627  HE1 TYR   168      -4.228  12.523 -30.171  1.00  0.00           H  
ATOM   2628  CZ  TYR   168      -4.606  13.821 -28.485  1.00  0.00           C  
ATOM   2629  OH  TYR   168      -4.110  14.927 -29.081  1.00  0.00           O  
ATOM   2630  HH  TYR   168      -3.493  14.656 -29.798  1.00  0.00           H  
ATOM   2631  CE2 TYR   168      -5.080  13.898 -27.162  1.00  0.00           C  
ATOM   2632  HE2 TYR   168      -4.992  14.832 -26.642  1.00  0.00           H  
ATOM   2633  CD2 TYR   168      -5.661  12.772 -26.555  1.00  0.00           C  
ATOM   2634  HD2 TYR   168      -6.074  12.839 -25.559  1.00  0.00           H  
ATOM   2635  C   TYR   168      -6.633   8.454 -25.184  1.00  0.00           C  
ATOM   2636  O   TYR   168      -6.782   7.421 -25.840  1.00  0.00           O  
ATOM   2637  N   ARG   169      -7.405   8.715 -24.121  1.00  0.00           N  
ATOM   2638  H   ARG   169      -7.214   9.556 -23.591  1.00  0.00           H  
ATOM   2639  CA  ARG   169      -8.620   7.926 -23.818  1.00  0.00           C  
ATOM   2640  HA  ARG   169      -8.391   6.890 -24.065  1.00  0.00           H  
ATOM   2641  CB  ARG   169      -8.903   7.983 -22.305  1.00  0.00           C  
ATOM   2642  HB2 ARG   169      -7.957   7.816 -21.786  1.00  0.00           H  
ATOM   2643  HB3 ARG   169      -9.247   8.985 -22.043  1.00  0.00           H  
ATOM   2644  CG  ARG   169      -9.908   6.952 -21.744  1.00  0.00           C  
ATOM   2645  HG2 ARG   169      -9.820   6.980 -20.658  1.00  0.00           H  
ATOM   2646  HG3 ARG   169     -10.924   7.269 -21.986  1.00  0.00           H  
ATOM   2647  CD  ARG   169      -9.710   5.489 -22.196  1.00  0.00           C  
ATOM   2648  HD2 ARG   169      -8.647   5.286 -22.348  1.00  0.00           H  
ATOM   2649  HD3 ARG   169     -10.078   4.839 -21.399  1.00  0.00           H  
ATOM   2650  NE  ARG   169     -10.469   5.210 -23.428  1.00  0.00           N  
ATOM   2651  HE  ARG   169     -10.728   6.021 -23.978  1.00  0.00           H  
ATOM   2652  CZ  ARG   169     -11.008   4.082 -23.844  1.00  0.00           C  
ATOM   2653  NH1 ARG   169     -10.764   2.943 -23.271  1.00  0.00           N  
ATOM   2654 HH11 ARG   169     -10.085   2.870 -22.547  1.00  0.00           H  
ATOM   2655 HH12 ARG   169     -11.302   2.128 -23.584  1.00  0.00           H  
ATOM   2656  NH2 ARG   169     -11.824   4.104 -24.855  1.00  0.00           N  
ATOM   2657 HH21 ARG   169     -12.010   4.958 -25.348  1.00  0.00           H  
ATOM   2658 HH22 ARG   169     -12.300   3.242 -25.145  1.00  0.00           H  
ATOM   2659  C   ARG   169      -9.816   8.287 -24.728  1.00  0.00           C  
ATOM   2660  O   ARG   169     -10.846   7.623 -24.666  1.00  0.00           O  
ATOM   2661  N   HIE   170      -9.664   9.276 -25.608  1.00  0.00           N  
ATOM   2662  H   HIE   170      -8.854   9.866 -25.513  1.00  0.00           H  
ATOM   2663  CA  HIE   170     -10.538   9.551 -26.754  1.00  0.00           C  
ATOM   2664  HA  HIE   170     -11.573   9.590 -26.413  1.00  0.00           H  
ATOM   2665  CB  HIE   170     -10.168  10.924 -27.352  1.00  0.00           C  
ATOM   2666  HB2 HIE   170      -9.150  10.886 -27.727  1.00  0.00           H  
ATOM   2667  HB3 HIE   170     -10.826  11.125 -28.198  1.00  0.00           H  
ATOM   2668  CG  HIE   170     -10.235  12.088 -26.387  1.00  0.00           C  
ATOM   2669  ND1 HIE   170      -9.534  12.193 -25.178  1.00  0.00           N  
ATOM   2670  CE1 HIE   170      -9.815  13.414 -24.699  1.00  0.00           C  
ATOM   2671  HE1 HIE   170      -9.426  13.821 -23.776  1.00  0.00           H  
ATOM   2672  NE2 HIE   170     -10.622  14.078 -25.540  1.00  0.00           N  
ATOM   2673  HE2 HIE   170     -10.893  15.060 -25.432  1.00  0.00           H  
ATOM   2674  CD2 HIE   170     -10.889  13.264 -26.617  1.00  0.00           C  
ATOM   2675  HD2 HIE   170     -11.462  13.519 -27.497  1.00  0.00           H  
ATOM   2676  C   HIE   170     -10.446   8.398 -27.773  1.00  0.00           C  
ATOM   2677  O   HIE   170     -11.322   7.532 -27.803  1.00  0.00           O  
ATOM   2678  N   GLY   171      -9.346   8.297 -28.522  1.00  0.00           N  
ATOM   2679  H   GLY   171      -8.774   9.129 -28.670  1.00  0.00           H  
ATOM   2680  CA  GLY   171      -9.020   7.129 -29.336  1.00  0.00           C  
ATOM   2681  HA2 GLY   171      -7.944   7.109 -29.502  1.00  0.00           H  
ATOM   2682  HA3 GLY   171      -9.295   6.215 -28.808  1.00  0.00           H  
ATOM   2683  C   GLY   171      -9.709   7.169 -30.697  1.00  0.00           C  
ATOM   2684  O   GLY   171      -9.283   7.889 -31.589  1.00  0.00           O  
ATOM   2685  N   VAL   172     -10.745   6.353 -30.902  1.00  0.00           N  
ATOM   2686  H   VAL   172     -11.070   5.819 -30.109  1.00  0.00           H  
ATOM   2687  CA  VAL   172     -11.516   6.276 -32.163  1.00  0.00           C  
ATOM   2688  HA  VAL   172     -12.137   5.386 -32.072  1.00  0.00           H  
ATOM   2689  CB  VAL   172     -12.494   7.467 -32.316  1.00  0.00           C  
ATOM   2690  HB  VAL   172     -11.937   8.369 -32.570  1.00  0.00           H  
ATOM   2691  CG1 VAL   172     -13.523   7.197 -33.422  1.00  0.00           C  
ATOM   2692 HG11 VAL   172     -14.105   6.307 -33.181  1.00  0.00           H  
ATOM   2693 HG12 VAL   172     -14.192   8.053 -33.503  1.00  0.00           H  
ATOM   2694 HG13 VAL   172     -13.017   7.055 -34.373  1.00  0.00           H  
ATOM   2695  CG2 VAL   172     -13.292   7.742 -31.033  1.00  0.00           C  
ATOM   2696 HG21 VAL   172     -12.621   8.072 -30.239  1.00  0.00           H  
ATOM   2697 HG22 VAL   172     -14.013   8.541 -31.204  1.00  0.00           H  
ATOM   2698 HG23 VAL   172     -13.815   6.844 -30.707  1.00  0.00           H  
ATOM   2699  C   VAL   172     -10.613   6.008 -33.389  1.00  0.00           C  
ATOM   2700  O   VAL   172     -10.187   4.871 -33.575  1.00  0.00           O  
ATOM   2701  N   TRP   173     -10.251   7.001 -34.218  1.00  0.00           N  
ATOM   2702  H   TRP   173     -10.531   7.947 -33.990  1.00  0.00           H  
ATOM   2703  CA  TRP   173      -9.219   6.832 -35.267  1.00  0.00           C  
ATOM   2704  HA  TRP   173      -9.535   6.035 -35.937  1.00  0.00           H  
ATOM   2705  CB  TRP   173      -9.053   8.117 -36.114  1.00  0.00           C  
ATOM   2706  HB2 TRP   173      -8.049   8.139 -36.539  1.00  0.00           H  
ATOM   2707  HB3 TRP   173      -9.731   8.027 -36.962  1.00  0.00           H  
ATOM   2708  CG  TRP   173      -9.322   9.455 -35.474  1.00  0.00           C  
ATOM   2709  CD1 TRP   173      -9.074   9.809 -34.191  1.00  0.00           C  
ATOM   2710  HD1 TRP   173      -8.611   9.194 -33.435  1.00  0.00           H  
ATOM   2711  NE1 TRP   173      -9.614  11.047 -33.931  1.00  0.00           N  
ATOM   2712  HE1 TRP   173      -9.665  11.428 -32.975  1.00  0.00           H  
ATOM   2713  CE2 TRP   173     -10.185  11.598 -35.053  1.00  0.00           C  
ATOM   2714  CZ2 TRP   173     -10.902  12.779 -35.284  1.00  0.00           C  
ATOM   2715  HZ2 TRP   173     -11.093  13.459 -34.466  1.00  0.00           H  
ATOM   2716  CH2 TRP   173     -11.382  13.044 -36.577  1.00  0.00           C  
ATOM   2717  HH2 TRP   173     -11.959  13.938 -36.760  1.00  0.00           H  
ATOM   2718  CZ3 TRP   173     -11.082  12.162 -37.632  1.00  0.00           C  
ATOM   2719  HZ3 TRP   173     -11.425  12.379 -38.634  1.00  0.00           H  
ATOM   2720  CE3 TRP   173     -10.364  10.976 -37.385  1.00  0.00           C  
ATOM   2721  HE3 TRP   173     -10.167  10.290 -38.196  1.00  0.00           H  
ATOM   2722  CD2 TRP   173      -9.932  10.641 -36.081  1.00  0.00           C  
ATOM   2723  C   TRP   173      -7.854   6.393 -34.711  1.00  0.00           C  
ATOM   2724  O   TRP   173      -7.079   5.756 -35.425  1.00  0.00           O  
ATOM   2725  N   SER   174      -7.610   6.690 -33.433  1.00  0.00           N  
ATOM   2726  H   SER   174      -8.371   7.138 -32.934  1.00  0.00           H  
ATOM   2727  CA  SER   174      -6.323   6.740 -32.742  1.00  0.00           C  
ATOM   2728  HA  SER   174      -6.513   7.116 -31.736  1.00  0.00           H  
ATOM   2729  CB  SER   174      -5.715   5.353 -32.560  1.00  0.00           C  
ATOM   2730  HB2 SER   174      -5.559   4.879 -33.530  1.00  0.00           H  
ATOM   2731  HB3 SER   174      -4.757   5.456 -32.050  1.00  0.00           H  
ATOM   2732  OG  SER   174      -6.581   4.565 -31.765  1.00  0.00           O  
ATOM   2733  HG  SER   174      -7.429   4.501 -32.216  1.00  0.00           H  
ATOM   2734  C   SER   174      -5.383   7.753 -33.389  1.00  0.00           C  
ATOM   2735  O   SER   174      -4.436   7.393 -34.088  1.00  0.00           O  
ATOM   2736  N   ASN   175      -5.675   9.037 -33.154  1.00  0.00           N  
ATOM   2737  H   ASN   175      -6.446   9.245 -32.535  1.00  0.00           H  
ATOM   2738  CA  ASN   175      -4.691  10.099 -33.352  1.00  0.00           C  
ATOM   2739  HA  ASN   175      -4.248   9.979 -34.344  1.00  0.00           H  
ATOM   2740  CB  ASN   175      -5.371  11.477 -33.266  1.00  0.00           C  
ATOM   2741  HB2 ASN   175      -6.344  11.439 -33.755  1.00  0.00           H  
ATOM   2742  HB3 ASN   175      -5.521  11.760 -32.225  1.00  0.00           H  
ATOM   2743  CG  ASN   175      -4.549  12.532 -33.988  1.00  0.00           C  
ATOM   2744  OD1 ASN   175      -4.511  12.565 -35.205  1.00  0.00           O  
ATOM   2745  ND2 ASN   175      -3.820  13.393 -33.313  1.00  0.00           N  
ATOM   2746 HD21 ASN   175      -3.769  13.434 -32.295  1.00  0.00           H  
ATOM   2747 HD22 ASN   175      -3.377  14.112 -33.854  1.00  0.00           H  
ATOM   2748  C   ASN   175      -3.581   9.971 -32.297  1.00  0.00           C  
ATOM   2749  O   ASN   175      -3.819   9.448 -31.209  1.00  0.00           O  
ATOM   2750  N   LEU   176      -2.386  10.468 -32.614  1.00  0.00           N  
ATOM   2751  H   LEU   176      -2.245  10.838 -33.542  1.00  0.00           H  
ATOM   2752  CA  LEU   176      -1.243  10.465 -31.697  1.00  0.00           C  
ATOM   2753  HA  LEU   176      -1.624  10.611 -30.684  1.00  0.00           H  
ATOM   2754  CB  LEU   176      -0.567   9.077 -31.778  1.00  0.00           C  
ATOM   2755  HB2 LEU   176      -1.332   8.305 -31.868  1.00  0.00           H  
ATOM   2756  HB3 LEU   176       0.027   9.043 -32.693  1.00  0.00           H  
ATOM   2757  CG  LEU   176       0.314   8.752 -30.552  1.00  0.00           C  
ATOM   2758  HG  LEU   176       0.449   9.637 -29.933  1.00  0.00           H  
ATOM   2759  CD1 LEU   176      -0.290   7.651 -29.678  1.00  0.00           C  
ATOM   2760 HD11 LEU   176      -0.251   6.692 -30.188  1.00  0.00           H  
ATOM   2761 HD12 LEU   176       0.261   7.588 -28.740  1.00  0.00           H  
ATOM   2762 HD13 LEU   176      -1.329   7.897 -29.461  1.00  0.00           H  
ATOM   2763  CD2 LEU   176       1.685   8.251 -31.000  1.00  0.00           C  
ATOM   2764 HD21 LEU   176       2.183   9.033 -31.571  1.00  0.00           H  
ATOM   2765 HD22 LEU   176       2.283   8.014 -30.122  1.00  0.00           H  
ATOM   2766 HD23 LEU   176       1.560   7.373 -31.631  1.00  0.00           H  
ATOM   2767  C   LEU   176      -0.271  11.631 -31.976  1.00  0.00           C  
ATOM   2768  O   LEU   176       0.899  11.540 -31.626  1.00  0.00           O  
ATOM   2769  N   GLU   177      -0.736  12.696 -32.648  1.00  0.00           N  
ATOM   2770  H   GLU   177      -1.744  12.745 -32.712  1.00  0.00           H  
ATOM   2771  CA  GLU   177      -0.009  13.883 -33.166  1.00  0.00           C  
ATOM   2772  HA  GLU   177      -0.736  14.498 -33.697  1.00  0.00           H  
ATOM   2773  CB  GLU   177       0.549  14.757 -32.030  1.00  0.00           C  
ATOM   2774  HB2 GLU   177       1.175  14.141 -31.392  1.00  0.00           H  
ATOM   2775  HB3 GLU   177       1.178  15.529 -32.472  1.00  0.00           H  
ATOM   2776  CG  GLU   177      -0.503  15.473 -31.176  1.00  0.00           C  
ATOM   2777  HG2 GLU   177       0.009  16.136 -30.475  1.00  0.00           H  
ATOM   2778  HG3 GLU   177      -1.119  16.098 -31.828  1.00  0.00           H  
ATOM   2779  CD  GLU   177      -1.389  14.502 -30.399  1.00  0.00           C  
ATOM   2780  OE1 GLU   177      -2.484  14.168 -30.919  1.00  0.00           O  
ATOM   2781  OE2 GLU   177      -1.003  14.091 -29.280  1.00  0.00           O  
ATOM   2782  C   GLU   177       1.083  13.580 -34.206  1.00  0.00           C  
ATOM   2783  O   GLU   177       1.185  14.256 -35.232  1.00  0.00           O  
ATOM   2784  N   LEU   178       1.868  12.532 -33.984  1.00  0.00           N  
ATOM   2785  H   LEU   178       1.770  12.093 -33.075  1.00  0.00           H  
ATOM   2786  CA  LEU   178       2.511  11.732 -35.013  1.00  0.00           C  
ATOM   2787  HA  LEU   178       3.132  12.361 -35.645  1.00  0.00           H  
ATOM   2788  CB  LEU   178       3.397  10.721 -34.273  1.00  0.00           C  
ATOM   2789  HB2 LEU   178       4.113  11.284 -33.673  1.00  0.00           H  
ATOM   2790  HB3 LEU   178       2.764  10.148 -33.594  1.00  0.00           H  
ATOM   2791  CG  LEU   178       4.179   9.738 -35.151  1.00  0.00           C  
ATOM   2792  HG  LEU   178       3.497   9.172 -35.783  1.00  0.00           H  
ATOM   2793  CD1 LEU   178       5.203  10.458 -36.032  1.00  0.00           C  
ATOM   2794 HD11 LEU   178       5.860  11.073 -35.416  1.00  0.00           H  
ATOM   2795 HD12 LEU   178       5.801   9.729 -36.576  1.00  0.00           H  
ATOM   2796 HD13 LEU   178       4.691  11.092 -36.754  1.00  0.00           H  
ATOM   2797  CD2 LEU   178       4.909   8.773 -34.217  1.00  0.00           C  
ATOM   2798 HD21 LEU   178       4.178   8.242 -33.608  1.00  0.00           H  
ATOM   2799 HD22 LEU   178       5.475   8.049 -34.794  1.00  0.00           H  
ATOM   2800 HD23 LEU   178       5.592   9.322 -33.569  1.00  0.00           H  
ATOM   2801  C   LEU   178       1.398  11.102 -35.861  1.00  0.00           C  
ATOM   2802  O   LEU   178       0.776  10.122 -35.462  1.00  0.00           O  
ATOM   2803  N   GLU   179       1.064  11.755 -36.974  1.00  0.00           N  
ATOM   2804  H   GLU   179       1.547  12.623 -37.153  1.00  0.00           H  
ATOM   2805  CA  GLU   179      -0.237  11.572 -37.631  1.00  0.00           C  
ATOM   2806  HA  GLU   179      -1.001  11.549 -36.852  1.00  0.00           H  
ATOM   2807  CB  GLU   179      -0.517  12.826 -38.497  1.00  0.00           C  
ATOM   2808  HB2 GLU   179      -0.534  13.699 -37.843  1.00  0.00           H  
ATOM   2809  HB3 GLU   179       0.275  12.954 -39.237  1.00  0.00           H  
ATOM   2810  CG  GLU   179      -1.864  12.706 -39.214  1.00  0.00           C  
ATOM   2811  HG2 GLU   179      -1.743  11.942 -39.984  1.00  0.00           H  
ATOM   2812  HG3 GLU   179      -2.601  12.350 -38.490  1.00  0.00           H  
ATOM   2813  CD  GLU   179      -2.444  13.957 -39.893  1.00  0.00           C  
ATOM   2814  OE1 GLU   179      -2.017  15.109 -39.635  1.00  0.00           O  
ATOM   2815  OE2 GLU   179      -3.384  13.715 -40.693  1.00  0.00           O  
ATOM   2816  C   GLU   179      -0.393  10.234 -38.396  1.00  0.00           C  
ATOM   2817  O   GLU   179      -1.513   9.737 -38.543  1.00  0.00           O  
ATOM   2818  N   ASP   180       0.699   9.626 -38.881  1.00  0.00           N  
ATOM   2819  H   ASP   180       1.602  10.020 -38.662  1.00  0.00           H  
ATOM   2820  CA  ASP   180       0.666   8.366 -39.643  1.00  0.00           C  
ATOM   2821  HA  ASP   180      -0.066   7.713 -39.169  1.00  0.00           H  
ATOM   2822  CB  ASP   180       0.186   8.660 -41.085  1.00  0.00           C  
ATOM   2823  HB2 ASP   180      -0.324   9.625 -41.121  1.00  0.00           H  
ATOM   2824  HB3 ASP   180       1.045   8.723 -41.755  1.00  0.00           H  
ATOM   2825  CG  ASP   180      -0.789   7.598 -41.604  1.00  0.00           C  
ATOM   2826  OD1 ASP   180      -1.780   7.970 -42.276  1.00  0.00           O  
ATOM   2827  OD2 ASP   180      -0.593   6.401 -41.300  1.00  0.00           O  
ATOM   2828  C   ASP   180       2.018   7.612 -39.629  1.00  0.00           C  
ATOM   2829  O   ASP   180       3.012   8.079 -39.070  1.00  0.00           O  
ATOM   2830  N   SER   181       2.067   6.440 -40.272  1.00  0.00           N  
ATOM   2831  H   SER   181       1.190   6.113 -40.676  1.00  0.00           H  
ATOM   2832  CA  SER   181       3.257   5.584 -40.461  1.00  0.00           C  
ATOM   2833  HA  SER   181       2.902   4.680 -40.957  1.00  0.00           H  
ATOM   2834  CB  SER   181       4.265   6.219 -41.427  1.00  0.00           C  
ATOM   2835  HB2 SER   181       4.659   7.144 -41.003  1.00  0.00           H  
ATOM   2836  HB3 SER   181       5.090   5.525 -41.597  1.00  0.00           H  
ATOM   2837  OG  SER   181       3.633   6.502 -42.660  1.00  0.00           O  
ATOM   2838  HG  SER   181       2.918   7.119 -42.479  1.00  0.00           H  
ATOM   2839  C   SER   181       3.908   5.085 -39.160  1.00  0.00           C  
ATOM   2840  O   SER   181       3.490   4.049 -38.649  1.00  0.00           O  
ATOM   2841  N   GLU   182       4.889   5.798 -38.584  1.00  0.00           N  
ATOM   2842  H   GLU   182       5.133   6.693 -38.985  1.00  0.00           H  
ATOM   2843  CA  GLU   182       5.435   5.464 -37.248  1.00  0.00           C  
ATOM   2844  HA  GLU   182       5.861   4.459 -37.263  1.00  0.00           H  
ATOM   2845  CB  GLU   182       6.517   6.471 -36.824  1.00  0.00           C  
ATOM   2846  HB2 GLU   182       6.123   7.482 -36.943  1.00  0.00           H  
ATOM   2847  HB3 GLU   182       6.708   6.290 -35.765  1.00  0.00           H  
ATOM   2848  CG  GLU   182       7.860   6.381 -37.566  1.00  0.00           C  
ATOM   2849  HG2 GLU   182       8.190   5.339 -37.583  1.00  0.00           H  
ATOM   2850  HG3 GLU   182       7.719   6.712 -38.597  1.00  0.00           H  
ATOM   2851  CD  GLU   182       8.939   7.237 -36.872  1.00  0.00           C  
ATOM   2852  OE1 GLU   182       9.773   7.877 -37.556  1.00  0.00           O  
ATOM   2853  OE2 GLU   182       8.973   7.304 -35.621  1.00  0.00           O  
ATOM   2854  C   GLU   182       4.338   5.475 -36.165  1.00  0.00           C  
ATOM   2855  O   GLU   182       4.438   4.779 -35.152  1.00  0.00           O  
ATOM   2856  N   ALA   183       3.263   6.228 -36.416  1.00  0.00           N  
ATOM   2857  H   ALA   183       3.266   6.799 -37.253  1.00  0.00           H  
ATOM   2858  CA  ALA   183       2.061   6.250 -35.602  1.00  0.00           C  
ATOM   2859  HA  ALA   183       2.291   6.712 -34.640  1.00  0.00           H  
ATOM   2860  CB  ALA   183       1.033   7.116 -36.330  1.00  0.00           C  
ATOM   2861  HB1 ALA   183       0.676   6.598 -37.218  1.00  0.00           H  
ATOM   2862  HB2 ALA   183       0.190   7.326 -35.670  1.00  0.00           H  
ATOM   2863  HB3 ALA   183       1.490   8.056 -36.629  1.00  0.00           H  
ATOM   2864  C   ALA   183       1.483   4.850 -35.342  1.00  0.00           C  
ATOM   2865  O   ALA   183       1.009   4.606 -34.241  1.00  0.00           O  
ATOM   2866  N   GLU   184       1.520   3.918 -36.304  1.00  0.00           N  
ATOM   2867  H   GLU   184       1.999   4.118 -37.175  1.00  0.00           H  
ATOM   2868  CA  GLU   184       0.919   2.590 -36.113  1.00  0.00           C  
ATOM   2869  HA  GLU   184      -0.066   2.729 -35.666  1.00  0.00           H  
ATOM   2870  CB  GLU   184       0.711   1.864 -37.453  1.00  0.00           C  
ATOM   2871  HB2 GLU   184       1.622   1.899 -38.051  1.00  0.00           H  
ATOM   2872  HB3 GLU   184       0.477   0.821 -37.241  1.00  0.00           H  
ATOM   2873  CG  GLU   184      -0.459   2.498 -38.223  1.00  0.00           C  
ATOM   2874  HG2 GLU   184      -1.283   2.659 -37.527  1.00  0.00           H  
ATOM   2875  HG3 GLU   184      -0.149   3.473 -38.607  1.00  0.00           H  
ATOM   2876  CD  GLU   184      -0.995   1.622 -39.363  1.00  0.00           C  
ATOM   2877  OE1 GLU   184      -1.171   2.177 -40.471  1.00  0.00           O  
ATOM   2878  OE2 GLU   184      -1.295   0.430 -39.120  1.00  0.00           O  
ATOM   2879  C   GLU   184       1.689   1.727 -35.107  1.00  0.00           C  
ATOM   2880  O   GLU   184       1.068   1.150 -34.224  1.00  0.00           O  
ATOM   2881  N   GLU   185       3.023   1.713 -35.136  1.00  0.00           N  
ATOM   2882  H   GLU   185       3.489   2.266 -35.840  1.00  0.00           H  
ATOM   2883  CA  GLU   185       3.841   1.104 -34.068  1.00  0.00           C  
ATOM   2884  HA  GLU   185       3.635   0.034 -34.000  1.00  0.00           H  
ATOM   2885  CB  GLU   185       5.329   1.287 -34.453  1.00  0.00           C  
ATOM   2886  HB2 GLU   185       5.609   0.459 -35.105  1.00  0.00           H  
ATOM   2887  HB3 GLU   185       5.424   2.196 -35.049  1.00  0.00           H  
ATOM   2888  CG  GLU   185       6.379   1.406 -33.333  1.00  0.00           C  
ATOM   2889  HG2 GLU   185       7.364   1.458 -33.801  1.00  0.00           H  
ATOM   2890  HG3 GLU   185       6.223   2.357 -32.819  1.00  0.00           H  
ATOM   2891  CD  GLU   185       6.391   0.279 -32.293  1.00  0.00           C  
ATOM   2892  OE1 GLU   185       5.841  -0.810 -32.558  1.00  0.00           O  
ATOM   2893  OE2 GLU   185       6.947   0.543 -31.199  1.00  0.00           O  
ATOM   2894  C   GLU   185       3.469   1.712 -32.701  1.00  0.00           C  
ATOM   2895  O   GLU   185       3.098   1.013 -31.754  1.00  0.00           O  
ATOM   2896  N   MET   186       3.463   3.043 -32.628  1.00  0.00           N  
ATOM   2897  H   MET   186       3.705   3.563 -33.466  1.00  0.00           H  
ATOM   2898  CA  MET   186       3.195   3.787 -31.397  1.00  0.00           C  
ATOM   2899  HA  MET   186       3.877   3.430 -30.631  1.00  0.00           H  
ATOM   2900  CB  MET   186       3.497   5.267 -31.660  1.00  0.00           C  
ATOM   2901  HB2 MET   186       2.901   5.601 -32.510  1.00  0.00           H  
ATOM   2902  HB3 MET   186       3.212   5.850 -30.786  1.00  0.00           H  
ATOM   2903  CG  MET   186       4.983   5.516 -31.972  1.00  0.00           C  
ATOM   2904  HG2 MET   186       5.412   4.648 -32.472  1.00  0.00           H  
ATOM   2905  HG3 MET   186       5.055   6.345 -32.674  1.00  0.00           H  
ATOM   2906  SD  MET   186       6.002   5.917 -30.526  1.00  0.00           S  
ATOM   2907  CE  MET   186       5.625   7.685 -30.419  1.00  0.00           C  
ATOM   2908  HE1 MET   186       4.549   7.842 -30.386  1.00  0.00           H  
ATOM   2909  HE2 MET   186       6.072   8.093 -29.516  1.00  0.00           H  
ATOM   2910  HE3 MET   186       6.034   8.202 -31.288  1.00  0.00           H  
ATOM   2911  C   MET   186       1.771   3.575 -30.848  1.00  0.00           C  
ATOM   2912  O   MET   186       1.593   3.491 -29.631  1.00  0.00           O  
ATOM   2913  N   VAL   187       0.772   3.447 -31.728  1.00  0.00           N  
ATOM   2914  H   VAL   187       1.007   3.580 -32.708  1.00  0.00           H  
ATOM   2915  CA  VAL   187      -0.646   3.234 -31.401  1.00  0.00           C  
ATOM   2916  HA  VAL   187      -0.871   3.766 -30.475  1.00  0.00           H  
ATOM   2917  CB  VAL   187      -1.551   3.822 -32.507  1.00  0.00           C  
ATOM   2918  HB  VAL   187      -1.138   3.565 -33.480  1.00  0.00           H  
ATOM   2919  CG1 VAL   187      -2.993   3.300 -32.500  1.00  0.00           C  
ATOM   2920 HG11 VAL   187      -3.468   3.509 -31.540  1.00  0.00           H  
ATOM   2921 HG12 VAL   187      -3.549   3.787 -33.299  1.00  0.00           H  
ATOM   2922 HG13 VAL   187      -3.018   2.231 -32.693  1.00  0.00           H  
ATOM   2923  CG2 VAL   187      -1.609   5.346 -32.351  1.00  0.00           C  
ATOM   2924 HG21 VAL   187      -0.610   5.771 -32.447  1.00  0.00           H  
ATOM   2925 HG22 VAL   187      -2.240   5.787 -33.120  1.00  0.00           H  
ATOM   2926 HG23 VAL   187      -2.025   5.611 -31.379  1.00  0.00           H  
ATOM   2927  C   VAL   187      -0.987   1.770 -31.141  1.00  0.00           C  
ATOM   2928  O   VAL   187      -1.760   1.507 -30.228  1.00  0.00           O  
ATOM   2929  N   TYR   188      -0.448   0.793 -31.879  1.00  0.00           N  
ATOM   2930  H   TYR   188       0.227   1.032 -32.604  1.00  0.00           H  
ATOM   2931  CA  TYR   188      -0.797  -0.626 -31.679  1.00  0.00           C  
ATOM   2932  HA  TYR   188      -1.879  -0.741 -31.746  1.00  0.00           H  
ATOM   2933  CB  TYR   188      -0.147  -1.517 -32.751  1.00  0.00           C  
ATOM   2934  HB2 TYR   188       0.895  -1.216 -32.879  1.00  0.00           H  
ATOM   2935  HB3 TYR   188      -0.129  -2.534 -32.357  1.00  0.00           H  
ATOM   2936  CG  TYR   188      -0.807  -1.578 -34.127  1.00  0.00           C  
ATOM   2937  CD1 TYR   188      -0.844  -2.814 -34.806  1.00  0.00           C  
ATOM   2938  HD1 TYR   188      -0.441  -3.701 -34.335  1.00  0.00           H  
ATOM   2939  CE1 TYR   188      -1.324  -2.890 -36.128  1.00  0.00           C  
ATOM   2940  HE1 TYR   188      -1.305  -3.822 -36.673  1.00  0.00           H  
ATOM   2941  CZ  TYR   188      -1.745  -1.722 -36.795  1.00  0.00           C  
ATOM   2942  OH  TYR   188      -2.125  -1.779 -38.093  1.00  0.00           O  
ATOM   2943  HH  TYR   188      -1.849  -0.951 -38.564  1.00  0.00           H  
ATOM   2944  CE2 TYR   188      -1.773  -0.497 -36.099  1.00  0.00           C  
ATOM   2945  HE2 TYR   188      -2.078   0.396 -36.628  1.00  0.00           H  
ATOM   2946  CD2 TYR   188      -1.311  -0.428 -34.773  1.00  0.00           C  
ATOM   2947  HD2 TYR   188      -1.264   0.538 -34.291  1.00  0.00           H  
ATOM   2948  C   TYR   188      -0.387  -1.098 -30.273  1.00  0.00           C  
ATOM   2949  O   TYR   188      -1.145  -1.819 -29.620  1.00  0.00           O  
ATOM   2950  N   ARG   189       0.752  -0.598 -29.770  1.00  0.00           N  
ATOM   2951  H   ARG   189       1.326  -0.043 -30.400  1.00  0.00           H  
ATOM   2952  CA  ARG   189       1.192  -0.721 -28.368  1.00  0.00           C  
ATOM   2953  HA  ARG   189       1.408  -1.764 -28.134  1.00  0.00           H  
ATOM   2954  CB  ARG   189       2.461   0.130 -28.202  1.00  0.00           C  
ATOM   2955  HB2 ARG   189       2.348   1.042 -28.792  1.00  0.00           H  
ATOM   2956  HB3 ARG   189       2.569   0.420 -27.155  1.00  0.00           H  
ATOM   2957  CG  ARG   189       3.744  -0.608 -28.619  1.00  0.00           C  
ATOM   2958  HG2 ARG   189       4.069  -1.235 -27.788  1.00  0.00           H  
ATOM   2959  HG3 ARG   189       3.537  -1.257 -29.472  1.00  0.00           H  
ATOM   2960  CD  ARG   189       4.890   0.332 -29.020  1.00  0.00           C  
ATOM   2961  HD2 ARG   189       5.842  -0.194 -28.920  1.00  0.00           H  
ATOM   2962  HD3 ARG   189       4.756   0.560 -30.076  1.00  0.00           H  
ATOM   2963  NE  ARG   189       4.921   1.606 -28.267  1.00  0.00           N  
ATOM   2964  HE  ARG   189       4.294   1.692 -27.491  1.00  0.00           H  
ATOM   2965  CZ  ARG   189       5.522   2.706 -28.684  1.00  0.00           C  
ATOM   2966  NH1 ARG   189       6.364   2.715 -29.673  1.00  0.00           N  
ATOM   2967 HH11 ARG   189       6.576   1.829 -30.154  1.00  0.00           H  
ATOM   2968 HH12 ARG   189       6.736   3.566 -30.048  1.00  0.00           H  
ATOM   2969  NH2 ARG   189       5.262   3.852 -28.121  1.00  0.00           N  
ATOM   2970 HH21 ARG   189       4.549   3.929 -27.419  1.00  0.00           H  
ATOM   2971 HH22 ARG   189       5.676   4.681 -28.512  1.00  0.00           H  
ATOM   2972  C   ARG   189       0.136  -0.264 -27.355  1.00  0.00           C  
ATOM   2973  O   ARG   189       0.010  -0.877 -26.300  1.00  0.00           O  
ATOM   2974  N   TYR   190      -0.607   0.800 -27.661  1.00  0.00           N  
ATOM   2975  H   TYR   190      -0.464   1.232 -28.563  1.00  0.00           H  
ATOM   2976  CA  TYR   190      -1.666   1.342 -26.806  1.00  0.00           C  
ATOM   2977  HA  TYR   190      -1.413   1.145 -25.764  1.00  0.00           H  
ATOM   2978  CB  TYR   190      -1.720   2.864 -26.993  1.00  0.00           C  
ATOM   2979  HB2 TYR   190      -0.799   3.302 -26.605  1.00  0.00           H  
ATOM   2980  HB3 TYR   190      -1.769   3.090 -28.058  1.00  0.00           H  
ATOM   2981  CG  TYR   190      -2.897   3.519 -26.300  1.00  0.00           C  
ATOM   2982  CD1 TYR   190      -3.087   3.347 -24.913  1.00  0.00           C  
ATOM   2983  HD1 TYR   190      -2.386   2.762 -24.335  1.00  0.00           H  
ATOM   2984  CE1 TYR   190      -4.201   3.923 -24.276  1.00  0.00           C  
ATOM   2985  HE1 TYR   190      -4.361   3.797 -23.217  1.00  0.00           H  
ATOM   2986  CZ  TYR   190      -5.117   4.689 -25.023  1.00  0.00           C  
ATOM   2987  OH  TYR   190      -6.185   5.256 -24.409  1.00  0.00           O  
ATOM   2988  HH  TYR   190      -6.482   6.012 -24.945  1.00  0.00           H  
ATOM   2989  CE2 TYR   190      -4.918   4.876 -26.409  1.00  0.00           C  
ATOM   2990  HE2 TYR   190      -5.615   5.470 -26.980  1.00  0.00           H  
ATOM   2991  CD2 TYR   190      -3.814   4.282 -27.048  1.00  0.00           C  
ATOM   2992  HD2 TYR   190      -3.675   4.422 -28.111  1.00  0.00           H  
ATOM   2993  C   TYR   190      -3.043   0.701 -27.050  1.00  0.00           C  
ATOM   2994  O   TYR   190      -3.787   0.471 -26.096  1.00  0.00           O  
ATOM   2995  N   ARG   191      -3.388   0.349 -28.297  1.00  0.00           N  
ATOM   2996  H   ARG   191      -2.754   0.598 -29.049  1.00  0.00           H  
ATOM   2997  CA  ARG   191      -4.687  -0.257 -28.639  1.00  0.00           C  
ATOM   2998  HA  ARG   191      -5.454   0.424 -28.288  1.00  0.00           H  
ATOM   2999  CB  ARG   191      -4.846  -0.385 -30.162  1.00  0.00           C  
ATOM   3000  HB2 ARG   191      -4.618   0.579 -30.621  1.00  0.00           H  
ATOM   3001  HB3 ARG   191      -4.142  -1.129 -30.539  1.00  0.00           H  
ATOM   3002  CG  ARG   191      -6.288  -0.782 -30.540  1.00  0.00           C  
ATOM   3003  HG2 ARG   191      -6.505  -1.789 -30.182  1.00  0.00           H  
ATOM   3004  HG3 ARG   191      -6.983  -0.093 -30.057  1.00  0.00           H  
ATOM   3005  CD  ARG   191      -6.548  -0.733 -32.049  1.00  0.00           C  
ATOM   3006  HD2 ARG   191      -7.603  -0.959 -32.219  1.00  0.00           H  
ATOM   3007  HD3 ARG   191      -6.363   0.278 -32.404  1.00  0.00           H  
ATOM   3008  NE  ARG   191      -5.736  -1.710 -32.796  1.00  0.00           N  
ATOM   3009  HE  ARG   191      -6.107  -2.644 -32.828  1.00  0.00           H  
ATOM   3010  CZ  ARG   191      -4.614  -1.476 -33.448  1.00  0.00           C  
ATOM   3011  NH1 ARG   191      -4.110  -0.285 -33.588  1.00  0.00           N  
ATOM   3012 HH11 ARG   191      -4.685   0.520 -33.358  1.00  0.00           H  
ATOM   3013 HH12 ARG   191      -3.270  -0.165 -34.121  1.00  0.00           H  
ATOM   3014  NH2 ARG   191      -3.949  -2.459 -33.985  1.00  0.00           N  
ATOM   3015 HH21 ARG   191      -4.350  -3.377 -33.987  1.00  0.00           H  
ATOM   3016 HH22 ARG   191      -3.093  -2.274 -34.485  1.00  0.00           H  
ATOM   3017  C   ARG   191      -4.924  -1.583 -27.913  1.00  0.00           C  
ATOM   3018  O   ARG   191      -6.054  -1.871 -27.539  1.00  0.00           O  
ATOM   3019  N   LEU   192      -3.847  -2.312 -27.607  1.00  0.00           N  
ATOM   3020  H   LEU   192      -2.963  -2.000 -27.984  1.00  0.00           H  
ATOM   3021  CA  LEU   192      -3.840  -3.488 -26.729  1.00  0.00           C  
ATOM   3022  HA  LEU   192      -4.442  -4.265 -27.202  1.00  0.00           H  
ATOM   3023  CB  LEU   192      -2.375  -3.964 -26.643  1.00  0.00           C  
ATOM   3024  HB2 LEU   192      -2.016  -4.158 -27.656  1.00  0.00           H  
ATOM   3025  HB3 LEU   192      -1.777  -3.149 -26.231  1.00  0.00           H  
ATOM   3026  CG  LEU   192      -2.121  -5.219 -25.786  1.00  0.00           C  
ATOM   3027  HG  LEU   192      -2.412  -5.029 -24.754  1.00  0.00           H  
ATOM   3028  CD1 LEU   192      -2.874  -6.445 -26.307  1.00  0.00           C  
ATOM   3029 HD11 LEU   192      -2.625  -6.626 -27.352  1.00  0.00           H  
ATOM   3030 HD12 LEU   192      -2.612  -7.319 -25.711  1.00  0.00           H  
ATOM   3031 HD13 LEU   192      -3.949  -6.284 -26.213  1.00  0.00           H  
ATOM   3032  CD2 LEU   192      -0.626  -5.544 -25.800  1.00  0.00           C  
ATOM   3033 HD21 LEU   192      -0.065  -4.691 -25.416  1.00  0.00           H  
ATOM   3034 HD22 LEU   192      -0.432  -6.406 -25.163  1.00  0.00           H  
ATOM   3035 HD23 LEU   192      -0.298  -5.760 -26.817  1.00  0.00           H  
ATOM   3036  C   LEU   192      -4.456  -3.235 -25.331  1.00  0.00           C  
ATOM   3037  O   LEU   192      -4.918  -4.178 -24.696  1.00  0.00           O  
ATOM   3038  N   ALA   193      -4.488  -1.984 -24.859  1.00  0.00           N  
ATOM   3039  H   ALA   193      -4.066  -1.255 -25.418  1.00  0.00           H  
ATOM   3040  CA  ALA   193      -5.274  -1.556 -23.701  1.00  0.00           C  
ATOM   3041  HA  ALA   193      -5.509  -2.424 -23.083  1.00  0.00           H  
ATOM   3042  CB  ALA   193      -4.418  -0.600 -22.861  1.00  0.00           C  
ATOM   3043  HB1 ALA   193      -4.178   0.297 -23.434  1.00  0.00           H  
ATOM   3044  HB2 ALA   193      -4.969  -0.312 -21.965  1.00  0.00           H  
ATOM   3045  HB3 ALA   193      -3.493  -1.097 -22.564  1.00  0.00           H  
ATOM   3046  C   ALA   193      -6.618  -0.910 -24.099  1.00  0.00           C  
ATOM   3047  O   ALA   193      -7.633  -1.212 -23.473  1.00  0.00           O  
ATOM   3048  N   LEU   194      -6.640  -0.044 -25.126  1.00  0.00           N  
ATOM   3049  H   LEU   194      -5.763   0.162 -25.588  1.00  0.00           H  
ATOM   3050  CA  LEU   194      -7.841   0.696 -25.556  1.00  0.00           C  
ATOM   3051  HA  LEU   194      -8.154   1.340 -24.734  1.00  0.00           H  
ATOM   3052  CB  LEU   194      -7.505   1.584 -26.774  1.00  0.00           C  
ATOM   3053  HB2 LEU   194      -6.596   2.158 -26.581  1.00  0.00           H  
ATOM   3054  HB3 LEU   194      -7.318   0.918 -27.612  1.00  0.00           H  
ATOM   3055  CG  LEU   194      -8.637   2.542 -27.204  1.00  0.00           C  
ATOM   3056  HG  LEU   194      -9.604   2.054 -27.092  1.00  0.00           H  
ATOM   3057  CD1 LEU   194      -8.631   3.822 -26.369  1.00  0.00           C  
ATOM   3058 HD11 LEU   194      -7.732   4.398 -26.579  1.00  0.00           H  
ATOM   3059 HD12 LEU   194      -9.503   4.424 -26.619  1.00  0.00           H  
ATOM   3060 HD13 LEU   194      -8.653   3.572 -25.310  1.00  0.00           H  
ATOM   3061  CD2 LEU   194      -8.475   2.939 -28.672  1.00  0.00           C  
ATOM   3062 HD21 LEU   194      -8.562   2.049 -29.301  1.00  0.00           H  
ATOM   3063 HD22 LEU   194      -9.268   3.629 -28.956  1.00  0.00           H  
ATOM   3064 HD23 LEU   194      -7.504   3.407 -28.839  1.00  0.00           H  
ATOM   3065  C   LEU   194      -9.021  -0.235 -25.879  1.00  0.00           C  
ATOM   3066  O   LEU   194     -10.079  -0.104 -25.264  1.00  0.00           O  
ATOM   3067  N   SER   195      -8.828  -1.183 -26.803  1.00  0.00           N  
ATOM   3068  H   SER   195      -7.914  -1.285 -27.230  1.00  0.00           H  
ATOM   3069  CA  SER   195      -9.899  -2.074 -27.262  1.00  0.00           C  
ATOM   3070  HA  SER   195     -10.769  -1.467 -27.521  1.00  0.00           H  
ATOM   3071  CB  SER   195      -9.472  -2.827 -28.532  1.00  0.00           C  
ATOM   3072  HB2 SER   195     -10.360  -3.246 -29.008  1.00  0.00           H  
ATOM   3073  HB3 SER   195      -9.015  -2.121 -29.225  1.00  0.00           H  
ATOM   3074  OG  SER   195      -8.554  -3.880 -28.271  1.00  0.00           O  
ATOM   3075  HG  SER   195      -9.072  -4.678 -28.119  1.00  0.00           H  
ATOM   3076  C   SER   195     -10.312  -3.044 -26.157  1.00  0.00           C  
ATOM   3077  O   SER   195     -11.494  -3.274 -25.935  1.00  0.00           O  
ATOM   3078  N   VAL   196      -9.343  -3.571 -25.400  1.00  0.00           N  
ATOM   3079  H   VAL   196      -8.391  -3.337 -25.646  1.00  0.00           H  
ATOM   3080  CA  VAL   196      -9.586  -4.534 -24.314  1.00  0.00           C  
ATOM   3081  HA  VAL   196     -10.174  -5.360 -24.717  1.00  0.00           H  
ATOM   3082  CB  VAL   196      -8.253  -5.108 -23.794  1.00  0.00           C  
ATOM   3083  HB  VAL   196      -7.595  -4.286 -23.513  1.00  0.00           H  
ATOM   3084  CG1 VAL   196      -8.433  -6.019 -22.571  1.00  0.00           C  
ATOM   3085 HG11 VAL   196      -9.144  -6.813 -22.800  1.00  0.00           H  
ATOM   3086 HG12 VAL   196      -7.474  -6.458 -22.295  1.00  0.00           H  
ATOM   3087 HG13 VAL   196      -8.799  -5.442 -21.723  1.00  0.00           H  
ATOM   3088  CG2 VAL   196      -7.573  -5.937 -24.894  1.00  0.00           C  
ATOM   3089 HG21 VAL   196      -7.344  -5.306 -25.753  1.00  0.00           H  
ATOM   3090 HG22 VAL   196      -6.635  -6.347 -24.520  1.00  0.00           H  
ATOM   3091 HG23 VAL   196      -8.226  -6.751 -25.210  1.00  0.00           H  
ATOM   3092  C   VAL   196     -10.421  -3.917 -23.190  1.00  0.00           C  
ATOM   3093  O   VAL   196     -11.341  -4.564 -22.697  1.00  0.00           O  
ATOM   3094  N   MET   197     -10.173  -2.657 -22.816  1.00  0.00           N  
ATOM   3095  H   MET   197      -9.414  -2.154 -23.265  1.00  0.00           H  
ATOM   3096  CA  MET   197     -11.013  -1.937 -21.847  1.00  0.00           C  
ATOM   3097  HA  MET   197     -11.085  -2.529 -20.936  1.00  0.00           H  
ATOM   3098  CB  MET   197     -10.368  -0.585 -21.507  1.00  0.00           C  
ATOM   3099  HB2 MET   197     -10.068  -0.086 -22.430  1.00  0.00           H  
ATOM   3100  HB3 MET   197     -11.100   0.053 -21.013  1.00  0.00           H  
ATOM   3101  CG  MET   197      -9.145  -0.736 -20.591  1.00  0.00           C  
ATOM   3102  HG2 MET   197      -8.415  -1.374 -21.088  1.00  0.00           H  
ATOM   3103  HG3 MET   197      -8.690   0.247 -20.468  1.00  0.00           H  
ATOM   3104  SD  MET   197      -9.454  -1.432 -18.938  1.00  0.00           S  
ATOM   3105  CE  MET   197     -10.595  -0.206 -18.243  1.00  0.00           C  
ATOM   3106  HE1 MET   197     -11.537  -0.225 -18.793  1.00  0.00           H  
ATOM   3107  HE2 MET   197     -10.791  -0.448 -17.199  1.00  0.00           H  
ATOM   3108  HE3 MET   197     -10.151   0.787 -18.307  1.00  0.00           H  
ATOM   3109  C   MET   197     -12.453  -1.717 -22.336  1.00  0.00           C  
ATOM   3110  O   MET   197     -13.371  -1.616 -21.519  1.00  0.00           O  
ATOM   3111  N   ASP   198     -12.667  -1.668 -23.649  1.00  0.00           N  
ATOM   3112  H   ASP   198     -11.869  -1.741 -24.270  1.00  0.00           H  
ATOM   3113  CA  ASP   198     -13.960  -1.350 -24.256  1.00  0.00           C  
ATOM   3114  HA  ASP   198     -14.563  -0.815 -23.524  1.00  0.00           H  
ATOM   3115  CB  ASP   198     -13.744  -0.372 -25.423  1.00  0.00           C  
ATOM   3116  HB2 ASP   198     -13.048  -0.808 -26.142  1.00  0.00           H  
ATOM   3117  HB3 ASP   198     -14.701  -0.217 -25.925  1.00  0.00           H  
ATOM   3118  CG  ASP   198     -13.207   0.994 -24.955  1.00  0.00           C  
ATOM   3119  OD1 ASP   198     -13.470   2.019 -25.615  1.00  0.00           O  
ATOM   3120  OD2 ASP   198     -12.717   1.161 -23.814  1.00  0.00           O  
ATOM   3121  C   ASP   198     -14.765  -2.612 -24.614  1.00  0.00           C  
ATOM   3122  O   ASP   198     -15.985  -2.639 -24.450  1.00  0.00           O  
ATOM   3123  N   GLU   199     -14.095  -3.715 -24.952  1.00  0.00           N  
ATOM   3124  H   GLU   199     -13.102  -3.621 -25.153  1.00  0.00           H  
ATOM   3125  CA  GLU   199     -14.670  -5.065 -24.941  1.00  0.00           C  
ATOM   3126  HA  GLU   199     -15.611  -5.050 -25.491  1.00  0.00           H  
ATOM   3127  CB  GLU   199     -13.721  -6.049 -25.648  1.00  0.00           C  
ATOM   3128  HB2 GLU   199     -12.734  -6.016 -25.183  1.00  0.00           H  
ATOM   3129  HB3 GLU   199     -14.128  -7.055 -25.536  1.00  0.00           H  
ATOM   3130  CG  GLU   199     -13.609  -5.733 -27.150  1.00  0.00           C  
ATOM   3131  HG2 GLU   199     -14.617  -5.568 -27.539  1.00  0.00           H  
ATOM   3132  HG3 GLU   199     -13.050  -4.809 -27.297  1.00  0.00           H  
ATOM   3133  CD  GLU   199     -12.949  -6.853 -27.967  1.00  0.00           C  
ATOM   3134  OE1 GLU   199     -13.445  -7.080 -29.100  1.00  0.00           O  
ATOM   3135  OE2 GLU   199     -11.997  -7.495 -27.479  1.00  0.00           O  
ATOM   3136  C   GLU   199     -15.001  -5.529 -23.509  1.00  0.00           C  
ATOM   3137  O   GLU   199     -16.041  -6.152 -23.288  1.00  0.00           O  
ATOM   3138  N   LEU   200     -14.201  -5.145 -22.505  1.00  0.00           N  
ATOM   3139  H   LEU   200     -13.317  -4.697 -22.730  1.00  0.00           H  
ATOM   3140  CA  LEU   200     -14.582  -5.295 -21.096  1.00  0.00           C  
ATOM   3141  HA  LEU   200     -14.886  -6.329 -20.935  1.00  0.00           H  
ATOM   3142  CB  LEU   200     -13.394  -4.976 -20.168  1.00  0.00           C  
ATOM   3143  HB2 LEU   200     -12.924  -4.056 -20.512  1.00  0.00           H  
ATOM   3144  HB3 LEU   200     -13.770  -4.794 -19.160  1.00  0.00           H  
ATOM   3145  CG  LEU   200     -12.336  -6.094 -20.095  1.00  0.00           C  
ATOM   3146  HG  LEU   200     -12.080  -6.438 -21.096  1.00  0.00           H  
ATOM   3147  CD1 LEU   200     -11.070  -5.568 -19.415  1.00  0.00           C  
ATOM   3148 HD11 LEU   200     -11.296  -5.226 -18.406  1.00  0.00           H  
ATOM   3149 HD12 LEU   200     -10.317  -6.354 -19.379  1.00  0.00           H  
ATOM   3150 HD13 LEU   200     -10.669  -4.735 -19.994  1.00  0.00           H  
ATOM   3151  CD2 LEU   200     -12.832  -7.295 -19.282  1.00  0.00           C  
ATOM   3152 HD21 LEU   200     -13.693  -7.746 -19.772  1.00  0.00           H  
ATOM   3153 HD22 LEU   200     -12.043  -8.044 -19.222  1.00  0.00           H  
ATOM   3154 HD23 LEU   200     -13.111  -6.980 -18.277  1.00  0.00           H  
ATOM   3155  C   LEU   200     -15.808  -4.438 -20.748  1.00  0.00           C  
ATOM   3156  O   LEU   200     -16.733  -4.961 -20.133  1.00  0.00           O  
ATOM   3157  N   ARG   201     -15.873  -3.164 -21.168  1.00  0.00           N  
ATOM   3158  H   ARG   201     -15.056  -2.767 -21.623  1.00  0.00           H  
ATOM   3159  CA  ARG   201     -17.064  -2.312 -20.957  1.00  0.00           C  
ATOM   3160  HA  ARG   201     -17.304  -2.325 -19.894  1.00  0.00           H  
ATOM   3161  CB  ARG   201     -16.763  -0.862 -21.371  1.00  0.00           C  
ATOM   3162  HB2 ARG   201     -15.870  -0.526 -20.841  1.00  0.00           H  
ATOM   3163  HB3 ARG   201     -16.572  -0.825 -22.444  1.00  0.00           H  
ATOM   3164  CG  ARG   201     -17.932   0.082 -21.032  1.00  0.00           C  
ATOM   3165  HG2 ARG   201     -18.785  -0.147 -21.671  1.00  0.00           H  
ATOM   3166  HG3 ARG   201     -18.230  -0.080 -19.995  1.00  0.00           H  
ATOM   3167  CD  ARG   201     -17.585   1.567 -21.199  1.00  0.00           C  
ATOM   3168  HD2 ARG   201     -18.459   2.152 -20.905  1.00  0.00           H  
ATOM   3169  HD3 ARG   201     -16.767   1.829 -20.528  1.00  0.00           H  
ATOM   3170  NE  ARG   201     -17.252   1.907 -22.591  1.00  0.00           N  
ATOM   3171  HE  ARG   201     -18.028   1.952 -23.258  1.00  0.00           H  
ATOM   3172  CZ  ARG   201     -16.063   2.050 -23.142  1.00  0.00           C  
ATOM   3173  NH1 ARG   201     -14.963   1.904 -22.462  1.00  0.00           N  
ATOM   3174 HH11 ARG   201     -15.016   1.571 -21.525  1.00  0.00           H  
ATOM   3175 HH12 ARG   201     -14.082   1.830 -22.973  1.00  0.00           H  
ATOM   3176  NH2 ARG   201     -15.984   2.315 -24.408  1.00  0.00           N  
ATOM   3177 HH21 ARG   201     -16.865   2.278 -24.929  1.00  0.00           H  
ATOM   3178 HH22 ARG   201     -15.089   2.363 -24.895  1.00  0.00           H  
ATOM   3179  C   ARG   201     -18.313  -2.849 -21.665  1.00  0.00           C  
ATOM   3180  O   ARG   201     -19.399  -2.731 -21.112  1.00  0.00           O  
ATOM   3181  N   THR   202     -18.150  -3.483 -22.827  1.00  0.00           N  
ATOM   3182  H   THR   202     -17.225  -3.456 -23.236  1.00  0.00           H  
ATOM   3183  CA  THR   202     -19.217  -4.194 -23.550  1.00  0.00           C  
ATOM   3184  HA  THR   202     -20.024  -3.498 -23.784  1.00  0.00           H  
ATOM   3185  CB  THR   202     -18.669  -4.774 -24.874  1.00  0.00           C  
ATOM   3186  HB  THR   202     -17.865  -5.467 -24.649  1.00  0.00           H  
ATOM   3187  CG2 THR   202     -19.692  -5.529 -25.720  1.00  0.00           C  
ATOM   3188 HG21 THR   202     -20.464  -4.842 -26.058  1.00  0.00           H  
ATOM   3189 HG22 THR   202     -19.194  -5.950 -26.592  1.00  0.00           H  
ATOM   3190 HG23 THR   202     -20.142  -6.341 -25.150  1.00  0.00           H  
ATOM   3191  OG1 THR   202     -18.152  -3.770 -25.714  1.00  0.00           O  
ATOM   3192  HG1 THR   202     -17.430  -3.303 -25.258  1.00  0.00           H  
ATOM   3193  C   THR   202     -19.798  -5.322 -22.686  1.00  0.00           C  
ATOM   3194  O   THR   202     -21.001  -5.369 -22.439  1.00  0.00           O  
ATOM   3195  N   LEU   203     -18.942  -6.239 -22.218  1.00  0.00           N  
ATOM   3196  H   LEU   203     -17.956  -6.122 -22.427  1.00  0.00           H  
ATOM   3197  CA  LEU   203     -19.374  -7.519 -21.642  1.00  0.00           C  
ATOM   3198  HA  LEU   203     -20.330  -7.799 -22.088  1.00  0.00           H  
ATOM   3199  CB  LEU   203     -18.333  -8.592 -22.012  1.00  0.00           C  
ATOM   3200  HB2 LEU   203     -17.367  -8.285 -21.605  1.00  0.00           H  
ATOM   3201  HB3 LEU   203     -18.614  -9.531 -21.535  1.00  0.00           H  
ATOM   3202  CG  LEU   203     -18.176  -8.837 -23.528  1.00  0.00           C  
ATOM   3203  HG  LEU   203     -17.965  -7.900 -24.041  1.00  0.00           H  
ATOM   3204  CD1 LEU   203     -17.001  -9.783 -23.775  1.00  0.00           C  
ATOM   3205 HD11 LEU   203     -17.177 -10.738 -23.280  1.00  0.00           H  
ATOM   3206 HD12 LEU   203     -16.876  -9.942 -24.845  1.00  0.00           H  
ATOM   3207 HD13 LEU   203     -16.088  -9.332 -23.386  1.00  0.00           H  
ATOM   3208  CD2 LEU   203     -19.429  -9.458 -24.150  1.00  0.00           C  
ATOM   3209 HD21 LEU   203     -20.267  -8.763 -24.079  1.00  0.00           H  
ATOM   3210 HD22 LEU   203     -19.254  -9.665 -25.205  1.00  0.00           H  
ATOM   3211 HD23 LEU   203     -19.687 -10.383 -23.635  1.00  0.00           H  
ATOM   3212  C   LEU   203     -19.621  -7.493 -20.123  1.00  0.00           C  
ATOM   3213  O   LEU   203     -20.506  -8.198 -19.644  1.00  0.00           O  
ATOM   3214  N   PHE   204     -18.873  -6.696 -19.356  1.00  0.00           N  
ATOM   3215  H   PHE   204     -18.180  -6.107 -19.807  1.00  0.00           H  
ATOM   3216  CA  PHE   204     -18.976  -6.633 -17.889  1.00  0.00           C  
ATOM   3217  HA  PHE   204     -18.747  -7.627 -17.503  1.00  0.00           H  
ATOM   3218  CB  PHE   204     -17.902  -5.671 -17.353  1.00  0.00           C  
ATOM   3219  HB2 PHE   204     -16.921  -6.062 -17.624  1.00  0.00           H  
ATOM   3220  HB3 PHE   204     -18.010  -4.705 -17.844  1.00  0.00           H  
ATOM   3221  CG  PHE   204     -17.930  -5.447 -15.853  1.00  0.00           C  
ATOM   3222  CD1 PHE   204     -17.339  -6.387 -14.987  1.00  0.00           C  
ATOM   3223  HD1 PHE   204     -16.876  -7.274 -15.393  1.00  0.00           H  
ATOM   3224  CE1 PHE   204     -17.361  -6.179 -13.596  1.00  0.00           C  
ATOM   3225  HE1 PHE   204     -16.914  -6.907 -12.936  1.00  0.00           H  
ATOM   3226  CZ  PHE   204     -17.975  -5.030 -13.067  1.00  0.00           C  
ATOM   3227  HZ  PHE   204     -17.999  -4.873 -11.998  1.00  0.00           H  
ATOM   3228  CE2 PHE   204     -18.568  -4.090 -13.929  1.00  0.00           C  
ATOM   3229  HE2 PHE   204     -19.048  -3.211 -13.524  1.00  0.00           H  
ATOM   3230  CD2 PHE   204     -18.545  -4.298 -15.319  1.00  0.00           C  
ATOM   3231  HD2 PHE   204     -19.009  -3.578 -15.979  1.00  0.00           H  
ATOM   3232  C   PHE   204     -20.382  -6.290 -17.341  1.00  0.00           C  
ATOM   3233  O   PHE   204     -20.784  -6.921 -16.364  1.00  0.00           O  
ATOM   3234  N   PRO   205     -21.154  -5.344 -17.919  1.00  0.00           N  
ATOM   3235  CD  PRO   205     -20.757  -4.377 -18.939  1.00  0.00           C  
ATOM   3236  HD2 PRO   205     -20.520  -4.861 -19.884  1.00  0.00           H  
ATOM   3237  HD3 PRO   205     -19.906  -3.795 -18.588  1.00  0.00           H  
ATOM   3238  CG  PRO   205     -21.949  -3.447 -19.149  1.00  0.00           C  
ATOM   3239  HG2 PRO   205     -22.563  -3.824 -19.968  1.00  0.00           H  
ATOM   3240  HG3 PRO   205     -21.633  -2.422 -19.347  1.00  0.00           H  
ATOM   3241  CB  PRO   205     -22.705  -3.566 -17.829  1.00  0.00           C  
ATOM   3242  HB2 PRO   205     -23.750  -3.274 -17.932  1.00  0.00           H  
ATOM   3243  HB3 PRO   205     -22.216  -2.951 -17.073  1.00  0.00           H  
ATOM   3244  CA  PRO   205     -22.520  -5.049 -17.479  1.00  0.00           C  
ATOM   3245  HA  PRO   205     -22.606  -5.178 -16.400  1.00  0.00           H  
ATOM   3246  C   PRO   205     -23.595  -5.932 -18.147  1.00  0.00           C  
ATOM   3247  O   PRO   205     -24.772  -5.591 -18.054  1.00  0.00           O  
ATOM   3248  N   GLU   206     -23.215  -6.980 -18.894  1.00  0.00           N  
ATOM   3249  H   GLU   206     -22.233  -7.230 -18.868  1.00  0.00           H  
ATOM   3250  CA  GLU   206     -24.031  -7.766 -19.854  1.00  0.00           C  
ATOM   3251  HA  GLU   206     -23.358  -8.495 -20.308  1.00  0.00           H  
ATOM   3252  CB  GLU   206     -25.133  -8.585 -19.143  1.00  0.00           C  
ATOM   3253  HB2 GLU   206     -25.857  -7.908 -18.688  1.00  0.00           H  
ATOM   3254  HB3 GLU   206     -25.654  -9.168 -19.904  1.00  0.00           H  
ATOM   3255  CG  GLU   206     -24.601  -9.559 -18.075  1.00  0.00           C  
ATOM   3256  HG2 GLU   206     -23.774 -10.125 -18.511  1.00  0.00           H  
ATOM   3257  HG3 GLU   206     -24.208  -8.987 -17.232  1.00  0.00           H  
ATOM   3258  CD  GLU   206     -25.670 -10.547 -17.560  1.00  0.00           C  
ATOM   3259  OE1 GLU   206     -25.275 -11.665 -17.152  1.00  0.00           O  
ATOM   3260  OE2 GLU   206     -26.873 -10.194 -17.557  1.00  0.00           O  
ATOM   3261  C   GLU   206     -24.615  -6.966 -21.044  1.00  0.00           C  
ATOM   3262  O   GLU   206     -24.738  -7.500 -22.147  1.00  0.00           O  
ATOM   3263  N   LEU   207     -24.925  -5.679 -20.846  1.00  0.00           N  
ATOM   3264  H   LEU   207     -24.826  -5.367 -19.888  1.00  0.00           H  
ATOM   3265  CA  LEU   207     -25.671  -4.786 -21.742  1.00  0.00           C  
ATOM   3266  HA  LEU   207     -26.704  -5.135 -21.768  1.00  0.00           H  
ATOM   3267  CB  LEU   207     -25.635  -3.382 -21.101  1.00  0.00           C  
ATOM   3268  HB2 LEU   207     -26.053  -3.449 -20.095  1.00  0.00           H  
ATOM   3269  HB3 LEU   207     -24.591  -3.081 -21.008  1.00  0.00           H  
ATOM   3270  CG  LEU   207     -26.375  -2.271 -21.871  1.00  0.00           C  
ATOM   3271  HG  LEU   207     -25.951  -2.162 -22.868  1.00  0.00           H  
ATOM   3272  CD1 LEU   207     -27.876  -2.546 -21.991  1.00  0.00           C  
ATOM   3273 HD11 LEU   207     -28.311  -2.692 -21.002  1.00  0.00           H  
ATOM   3274 HD12 LEU   207     -28.364  -1.708 -22.488  1.00  0.00           H  
ATOM   3275 HD13 LEU   207     -28.037  -3.439 -22.594  1.00  0.00           H  
ATOM   3276  CD2 LEU   207     -26.198  -0.943 -21.133  1.00  0.00           C  
ATOM   3277 HD21 LEU   207     -25.135  -0.700 -21.080  1.00  0.00           H  
ATOM   3278 HD22 LEU   207     -26.706  -0.148 -21.678  1.00  0.00           H  
ATOM   3279 HD23 LEU   207     -26.605  -1.013 -20.125  1.00  0.00           H  
ATOM   3280  C   LEU   207     -25.179  -4.749 -23.199  1.00  0.00           C  
ATOM   3281  O   LEU   207     -26.003  -4.595 -24.098  1.00  0.00           O  
ATOM   3282  N   SER   208     -23.874  -4.913 -23.432  1.00  0.00           N  
ATOM   3283  H   SER   208     -23.273  -5.062 -22.630  1.00  0.00           H  
ATOM   3284  CA  SER   208     -23.225  -5.061 -24.743  1.00  0.00           C  
ATOM   3285  HA  SER   208     -22.159  -5.117 -24.549  1.00  0.00           H  
ATOM   3286  CB  SER   208     -23.594  -6.407 -25.384  1.00  0.00           C  
ATOM   3287  HB2 SER   208     -24.666  -6.445 -25.585  1.00  0.00           H  
ATOM   3288  HB3 SER   208     -23.057  -6.512 -26.328  1.00  0.00           H  
ATOM   3289  OG  SER   208     -23.231  -7.475 -24.526  1.00  0.00           O  
ATOM   3290  HG  SER   208     -23.808  -7.455 -23.738  1.00  0.00           H  
ATOM   3291  C   SER   208     -23.382  -3.885 -25.718  1.00  0.00           C  
ATOM   3292  O   SER   208     -22.410  -3.181 -25.991  1.00  0.00           O  
ATOM   3293  N   SER   209     -24.575  -3.648 -26.264  1.00  0.00           N  
ATOM   3294  H   SER   209     -25.352  -4.220 -25.946  1.00  0.00           H  
ATOM   3295  CA  SER   209     -24.803  -2.816 -27.456  1.00  0.00           C  
ATOM   3296  HA  SER   209     -24.056  -3.108 -28.185  1.00  0.00           H  
ATOM   3297  CB  SER   209     -26.155  -3.153 -28.094  1.00  0.00           C  
ATOM   3298  HB2 SER   209     -26.957  -2.793 -27.449  1.00  0.00           H  
ATOM   3299  HB3 SER   209     -26.231  -2.664 -29.066  1.00  0.00           H  
ATOM   3300  OG  SER   209     -26.293  -4.553 -28.266  1.00  0.00           O  
ATOM   3301  HG  SER   209     -25.563  -4.880 -28.858  1.00  0.00           H  
ATOM   3302  C   SER   209     -24.619  -1.296 -27.275  1.00  0.00           C  
ATOM   3303  O   SER   209     -24.952  -0.530 -28.178  1.00  0.00           O  
ATOM   3304  N   THR   210     -24.068  -0.839 -26.145  1.00  0.00           N  
ATOM   3305  H   THR   210     -23.813  -1.516 -25.438  1.00  0.00           H  
ATOM   3306  CA  THR   210     -23.475   0.506 -26.004  1.00  0.00           C  
ATOM   3307  HA  THR   210     -24.110   1.239 -26.499  1.00  0.00           H  
ATOM   3308  CB  THR   210     -23.339   0.899 -24.523  1.00  0.00           C  
ATOM   3309  HB  THR   210     -22.805   1.847 -24.451  1.00  0.00           H  
ATOM   3310  CG2 THR   210     -24.708   1.067 -23.863  1.00  0.00           C  
ATOM   3311 HG21 THR   210     -25.253   0.124 -23.885  1.00  0.00           H  
ATOM   3312 HG22 THR   210     -24.569   1.377 -22.828  1.00  0.00           H  
ATOM   3313 HG23 THR   210     -25.278   1.830 -24.392  1.00  0.00           H  
ATOM   3314  OG1 THR   210     -22.639  -0.078 -23.785  1.00  0.00           O  
ATOM   3315  HG1 THR   210     -21.683   0.176 -23.790  1.00  0.00           H  
ATOM   3316  C   THR   210     -22.093   0.595 -26.656  1.00  0.00           C  
ATOM   3317  O   THR   210     -21.771   1.608 -27.271  1.00  0.00           O  
ATOM   3318  N   ASP   211     -21.297  -0.473 -26.555  1.00  0.00           N  
ATOM   3319  H   ASP   211     -21.650  -1.258 -26.019  1.00  0.00           H  
ATOM   3320  CA  ASP   211     -19.877  -0.520 -26.937  1.00  0.00           C  
ATOM   3321  HA  ASP   211     -19.632   0.386 -27.493  1.00  0.00           H  
ATOM   3322  CB  ASP   211     -19.016  -0.515 -25.669  1.00  0.00           C  
ATOM   3323  HB2 ASP   211     -19.247  -1.400 -25.074  1.00  0.00           H  
ATOM   3324  HB3 ASP   211     -17.961  -0.555 -25.947  1.00  0.00           H  
ATOM   3325  CG  ASP   211     -19.263   0.731 -24.821  1.00  0.00           C  
ATOM   3326  OD1 ASP   211     -18.551   1.738 -25.038  1.00  0.00           O  
ATOM   3327  OD2 ASP   211     -20.109   0.681 -23.899  1.00  0.00           O  
ATOM   3328  C   ASP   211     -19.536  -1.699 -27.866  1.00  0.00           C  
ATOM   3329  O   ASP   211     -18.451  -1.750 -28.448  1.00  0.00           O  
ATOM   3330  N   GLU   212     -20.499  -2.591 -28.113  1.00  0.00           N  
ATOM   3331  H   GLU   212     -21.320  -2.561 -27.520  1.00  0.00           H  
ATOM   3332  CA  GLU   212     -20.425  -3.653 -29.119  1.00  0.00           C  
ATOM   3333  HA  GLU   212     -19.691  -4.392 -28.801  1.00  0.00           H  
ATOM   3334  CB  GLU   212     -21.807  -4.316 -29.203  1.00  0.00           C  
ATOM   3335  HB2 GLU   212     -22.081  -4.690 -28.217  1.00  0.00           H  
ATOM   3336  HB3 GLU   212     -22.510  -3.539 -29.499  1.00  0.00           H  
ATOM   3337  CG  GLU   212     -21.931  -5.466 -30.210  1.00  0.00           C  
ATOM   3338  HG2 GLU   212     -21.567  -5.134 -31.185  1.00  0.00           H  
ATOM   3339  HG3 GLU   212     -21.296  -6.292 -29.877  1.00  0.00           H  
ATOM   3340  CD  GLU   212     -23.384  -5.953 -30.371  1.00  0.00           C  
ATOM   3341  OE1 GLU   212     -24.298  -5.368 -29.737  1.00  0.00           O  
ATOM   3342  OE2 GLU   212     -23.567  -6.909 -31.156  1.00  0.00           O  
ATOM   3343  C   GLU   212     -19.998  -3.104 -30.489  1.00  0.00           C  
ATOM   3344  O   GLU   212     -19.010  -3.571 -31.046  1.00  0.00           O  
ATOM   3345  N   GLU   213     -20.690  -2.071 -30.988  1.00  0.00           N  
ATOM   3346  H   GLU   213     -21.477  -1.758 -30.438  1.00  0.00           H  
ATOM   3347  CA  GLU   213     -20.394  -1.315 -32.222  1.00  0.00           C  
ATOM   3348  HA  GLU   213     -20.079  -2.015 -32.993  1.00  0.00           H  
ATOM   3349  CB  GLU   213     -21.715  -0.683 -32.723  1.00  0.00           C  
ATOM   3350  HB2 GLU   213     -22.323  -1.485 -33.143  1.00  0.00           H  
ATOM   3351  HB3 GLU   213     -22.253  -0.308 -31.850  1.00  0.00           H  
ATOM   3352  CG  GLU   213     -21.697   0.479 -33.737  1.00  0.00           C  
ATOM   3353  HG2 GLU   213     -22.734   0.707 -33.992  1.00  0.00           H  
ATOM   3354  HG3 GLU   213     -21.304   1.354 -33.217  1.00  0.00           H  
ATOM   3355  CD  GLU   213     -20.912   0.291 -35.051  1.00  0.00           C  
ATOM   3356  OE1 GLU   213     -20.777  -0.848 -35.550  1.00  0.00           O  
ATOM   3357  OE2 GLU   213     -20.461   1.333 -35.595  1.00  0.00           O  
ATOM   3358  C   GLU   213     -19.219  -0.323 -32.059  1.00  0.00           C  
ATOM   3359  O   GLU   213     -18.841   0.351 -33.013  1.00  0.00           O  
ATOM   3360  N   LEU   214     -18.565  -0.239 -30.897  1.00  0.00           N  
ATOM   3361  H   LEU   214     -18.875  -0.816 -30.121  1.00  0.00           H  
ATOM   3362  CA  LEU   214     -17.204   0.302 -30.826  1.00  0.00           C  
ATOM   3363  HA  LEU   214     -17.094   1.061 -31.598  1.00  0.00           H  
ATOM   3364  CB  LEU   214     -16.966   1.013 -29.481  1.00  0.00           C  
ATOM   3365  HB2 LEU   214     -17.735   1.777 -29.357  1.00  0.00           H  
ATOM   3366  HB3 LEU   214     -17.073   0.300 -28.665  1.00  0.00           H  
ATOM   3367  CG  LEU   214     -15.582   1.675 -29.347  1.00  0.00           C  
ATOM   3368  HG  LEU   214     -14.808   0.907 -29.352  1.00  0.00           H  
ATOM   3369  CD1 LEU   214     -15.290   2.686 -30.460  1.00  0.00           C  
ATOM   3370 HD11 LEU   214     -16.084   3.430 -30.508  1.00  0.00           H  
ATOM   3371 HD12 LEU   214     -14.340   3.180 -30.254  1.00  0.00           H  
ATOM   3372 HD13 LEU   214     -15.197   2.169 -31.413  1.00  0.00           H  
ATOM   3373  CD2 LEU   214     -15.531   2.422 -28.018  1.00  0.00           C  
ATOM   3374 HD21 LEU   214     -15.715   1.720 -27.206  1.00  0.00           H  
ATOM   3375 HD22 LEU   214     -14.539   2.854 -27.877  1.00  0.00           H  
ATOM   3376 HD23 LEU   214     -16.282   3.211 -27.989  1.00  0.00           H  
ATOM   3377  C   LEU   214     -16.200  -0.807 -31.167  1.00  0.00           C  
ATOM   3378  O   LEU   214     -15.618  -0.783 -32.255  1.00  0.00           O  
ATOM   3379  N   GLY   215     -16.093  -1.838 -30.322  1.00  0.00           N  
ATOM   3380  H   GLY   215     -16.675  -1.832 -29.487  1.00  0.00           H  
ATOM   3381  CA  GLY   215     -15.118  -2.925 -30.493  1.00  0.00           C  
ATOM   3382  HA2 GLY   215     -14.108  -2.509 -30.458  1.00  0.00           H  
ATOM   3383  HA3 GLY   215     -15.224  -3.626 -29.665  1.00  0.00           H  
ATOM   3384  C   GLY   215     -15.280  -3.701 -31.808  1.00  0.00           C  
ATOM   3385  O   GLY   215     -14.295  -4.005 -32.476  1.00  0.00           O  
ATOM   3386  N   LYS   216     -16.517  -3.939 -32.272  1.00  0.00           N  
ATOM   3387  H   LYS   216     -17.302  -3.643 -31.694  1.00  0.00           H  
ATOM   3388  CA  LYS   216     -16.815  -4.545 -33.590  1.00  0.00           C  
ATOM   3389  HA  LYS   216     -16.399  -5.548 -33.623  1.00  0.00           H  
ATOM   3390  CB  LYS   216     -18.347  -4.633 -33.775  1.00  0.00           C  
ATOM   3391  HB2 LYS   216     -18.721  -5.406 -33.104  1.00  0.00           H  
ATOM   3392  HB3 LYS   216     -18.780  -3.693 -33.445  1.00  0.00           H  
ATOM   3393  CG  LYS   216     -18.922  -4.912 -35.179  1.00  0.00           C  
ATOM   3394  HG2 LYS   216     -18.344  -5.687 -35.685  1.00  0.00           H  
ATOM   3395  HG3 LYS   216     -19.943  -5.272 -35.048  1.00  0.00           H  
ATOM   3396  CD  LYS   216     -18.973  -3.634 -36.033  1.00  0.00           C  
ATOM   3397  HD2 LYS   216     -19.195  -2.786 -35.388  1.00  0.00           H  
ATOM   3398  HD3 LYS   216     -18.004  -3.466 -36.493  1.00  0.00           H  
ATOM   3399  CE  LYS   216     -20.025  -3.658 -37.142  1.00  0.00           C  
ATOM   3400  HE2 LYS   216     -19.764  -4.421 -37.879  1.00  0.00           H  
ATOM   3401  HE3 LYS   216     -21.003  -3.879 -36.708  1.00  0.00           H  
ATOM   3402  NZ  LYS   216     -20.062  -2.334 -37.792  1.00  0.00           N  
ATOM   3403  HZ1 LYS   216     -19.169  -2.174 -38.265  1.00  0.00           H  
ATOM   3404  HZ2 LYS   216     -20.827  -2.267 -38.467  1.00  0.00           H  
ATOM   3405  HZ3 LYS   216     -20.228  -1.615 -37.084  1.00  0.00           H  
ATOM   3406  C   LYS   216     -16.136  -3.797 -34.729  1.00  0.00           C  
ATOM   3407  O   LYS   216     -15.695  -4.436 -35.674  1.00  0.00           O  
ATOM   3408  N   THR   217     -16.024  -2.475 -34.647  1.00  0.00           N  
ATOM   3409  H   THR   217     -16.351  -2.010 -33.812  1.00  0.00           H  
ATOM   3410  CA  THR   217     -15.398  -1.687 -35.715  1.00  0.00           C  
ATOM   3411  HA  THR   217     -15.656  -2.148 -36.668  1.00  0.00           H  
ATOM   3412  CB  THR   217     -15.944  -0.266 -35.778  1.00  0.00           C  
ATOM   3413  HB  THR   217     -15.516   0.230 -36.650  1.00  0.00           H  
ATOM   3414  CG2 THR   217     -17.462  -0.226 -35.914  1.00  0.00           C  
ATOM   3415 HG21 THR   217     -17.943  -0.728 -35.079  1.00  0.00           H  
ATOM   3416 HG22 THR   217     -17.805   0.800 -35.961  1.00  0.00           H  
ATOM   3417 HG23 THR   217     -17.760  -0.715 -36.835  1.00  0.00           H  
ATOM   3418  OG1 THR   217     -15.566   0.460 -34.638  1.00  0.00           O  
ATOM   3419  HG1 THR   217     -15.667  -0.087 -33.837  1.00  0.00           H  
ATOM   3420  C   THR   217     -13.873  -1.675 -35.635  1.00  0.00           C  
ATOM   3421  O   THR   217     -13.231  -1.493 -36.664  1.00  0.00           O  
ATOM   3422  N   GLU   218     -13.258  -1.944 -34.478  1.00  0.00           N  
ATOM   3423  H   GLU   218     -13.811  -2.059 -33.637  1.00  0.00           H  
ATOM   3424  CA  GLU   218     -11.823  -2.283 -34.398  1.00  0.00           C  
ATOM   3425  HA  GLU   218     -11.241  -1.576 -34.993  1.00  0.00           H  
ATOM   3426  CB  GLU   218     -11.320  -2.194 -32.949  1.00  0.00           C  
ATOM   3427  HB2 GLU   218     -11.893  -2.872 -32.317  1.00  0.00           H  
ATOM   3428  HB3 GLU   218     -10.275  -2.508 -32.928  1.00  0.00           H  
ATOM   3429  CG  GLU   218     -11.410  -0.769 -32.388  1.00  0.00           C  
ATOM   3430  HG2 GLU   218     -10.895  -0.083 -33.065  1.00  0.00           H  
ATOM   3431  HG3 GLU   218     -12.458  -0.467 -32.332  1.00  0.00           H  
ATOM   3432  CD  GLU   218     -10.781  -0.698 -30.994  1.00  0.00           C  
ATOM   3433  OE1 GLU   218     -11.478  -1.087 -30.033  1.00  0.00           O  
ATOM   3434  OE2 GLU   218      -9.600  -0.292 -30.902  1.00  0.00           O  
ATOM   3435  C   GLU   218     -11.552  -3.677 -34.987  1.00  0.00           C  
ATOM   3436  O   GLU   218     -10.520  -3.896 -35.617  1.00  0.00           O  
ATOM   3437  N   ARG   219     -12.527  -4.595 -34.891  1.00  0.00           N  
ATOM   3438  H   ARG   219     -13.317  -4.365 -34.298  1.00  0.00           H  
ATOM   3439  CA  ARG   219     -12.555  -5.866 -35.645  1.00  0.00           C  
ATOM   3440  HA  ARG   219     -11.553  -6.295 -35.608  1.00  0.00           H  
ATOM   3441  CB  ARG   219     -13.535  -6.870 -34.993  1.00  0.00           C  
ATOM   3442  HB2 ARG   219     -14.549  -6.524 -35.175  1.00  0.00           H  
ATOM   3443  HB3 ARG   219     -13.433  -7.833 -35.497  1.00  0.00           H  
ATOM   3444  CG  ARG   219     -13.358  -7.102 -33.476  1.00  0.00           C  
ATOM   3445  HG2 ARG   219     -12.442  -7.665 -33.292  1.00  0.00           H  
ATOM   3446  HG3 ARG   219     -13.262  -6.149 -32.966  1.00  0.00           H  
ATOM   3447  CD  ARG   219     -14.560  -7.862 -32.880  1.00  0.00           C  
ATOM   3448  HD2 ARG   219     -15.437  -7.671 -33.498  1.00  0.00           H  
ATOM   3449  HD3 ARG   219     -14.351  -8.932 -32.913  1.00  0.00           H  
ATOM   3450  NE  ARG   219     -14.845  -7.456 -31.486  1.00  0.00           N  
ATOM   3451  HE  ARG   219     -14.054  -7.376 -30.837  1.00  0.00           H  
ATOM   3452  CZ  ARG   219     -15.998  -7.092 -30.952  1.00  0.00           C  
ATOM   3453  NH1 ARG   219     -17.141  -7.173 -31.576  1.00  0.00           N  
ATOM   3454 HH11 ARG   219     -17.159  -7.551 -32.501  1.00  0.00           H  
ATOM   3455 HH12 ARG   219     -17.971  -6.818 -31.137  1.00  0.00           H  
ATOM   3456  NH2 ARG   219     -16.017  -6.625 -29.745  1.00  0.00           N  
ATOM   3457 HH21 ARG   219     -15.109  -6.640 -29.266  1.00  0.00           H  
ATOM   3458 HH22 ARG   219     -16.848  -6.322 -29.280  1.00  0.00           H  
ATOM   3459  C   ARG   219     -12.863  -5.678 -37.150  1.00  0.00           C  
ATOM   3460  O   ARG   219     -12.845  -6.664 -37.883  1.00  0.00           O  
ATOM   3461  N   GLU   220     -13.129  -4.450 -37.615  1.00  0.00           N  
ATOM   3462  H   GLU   220     -13.141  -3.704 -36.939  1.00  0.00           H  
ATOM   3463  CA  GLU   220     -13.299  -4.089 -39.037  1.00  0.00           C  
ATOM   3464  HA  GLU   220     -13.330  -5.000 -39.635  1.00  0.00           H  
ATOM   3465  CB  GLU   220     -14.628  -3.334 -39.283  1.00  0.00           C  
ATOM   3466  HB2 GLU   220     -14.688  -2.495 -38.594  1.00  0.00           H  
ATOM   3467  HB3 GLU   220     -14.614  -2.926 -40.295  1.00  0.00           H  
ATOM   3468  CG  GLU   220     -15.887  -4.210 -39.154  1.00  0.00           C  
ATOM   3469  HG2 GLU   220     -15.876  -4.943 -39.964  1.00  0.00           H  
ATOM   3470  HG3 GLU   220     -15.847  -4.765 -38.217  1.00  0.00           H  
ATOM   3471  CD  GLU   220     -17.211  -3.418 -39.196  1.00  0.00           C  
ATOM   3472  OE1 GLU   220     -18.215  -3.962 -39.703  1.00  0.00           O  
ATOM   3473  OE2 GLU   220     -17.300  -2.290 -38.658  1.00  0.00           O  
ATOM   3474  C   GLU   220     -12.113  -3.267 -39.585  1.00  0.00           C  
ATOM   3475  O   GLU   220     -11.442  -3.714 -40.514  1.00  0.00           O  
ATOM   3476  N   LEU   221     -11.871  -2.055 -39.056  1.00  0.00           N  
ATOM   3477  H   LEU   221     -12.445  -1.781 -38.268  1.00  0.00           H  
ATOM   3478  CA  LEU   221     -10.872  -1.100 -39.577  1.00  0.00           C  
ATOM   3479  HA  LEU   221      -9.968  -1.672 -39.791  1.00  0.00           H  
ATOM   3480  CB  LEU   221     -11.433  -0.532 -40.907  1.00  0.00           C  
ATOM   3481  HB2 LEU   221     -11.761  -1.363 -41.532  1.00  0.00           H  
ATOM   3482  HB3 LEU   221     -12.317   0.064 -40.676  1.00  0.00           H  
ATOM   3483  CG  LEU   221     -10.477   0.324 -41.760  1.00  0.00           C  
ATOM   3484  HG  LEU   221     -10.246   1.247 -41.236  1.00  0.00           H  
ATOM   3485  CD1 LEU   221      -9.174  -0.398 -42.110  1.00  0.00           C  
ATOM   3486 HD11 LEU   221      -9.396  -1.342 -42.611  1.00  0.00           H  
ATOM   3487 HD12 LEU   221      -8.567   0.227 -42.764  1.00  0.00           H  
ATOM   3488 HD13 LEU   221      -8.604  -0.607 -41.206  1.00  0.00           H  
ATOM   3489  CD2 LEU   221     -11.164   0.705 -43.071  1.00  0.00           C  
ATOM   3490 HD21 LEU   221     -12.113   1.189 -42.858  1.00  0.00           H  
ATOM   3491 HD22 LEU   221     -10.527   1.389 -43.632  1.00  0.00           H  
ATOM   3492 HD23 LEU   221     -11.348  -0.189 -43.667  1.00  0.00           H  
ATOM   3493  C   LEU   221     -10.461   0.050 -38.617  1.00  0.00           C  
ATOM   3494  O   LEU   221      -9.480   0.743 -38.895  1.00  0.00           O  
ATOM   3495  N   LEU   222     -11.201   0.304 -37.529  1.00  0.00           N  
ATOM   3496  H   LEU   222     -11.945  -0.345 -37.305  1.00  0.00           H  
ATOM   3497  CA  LEU   222     -10.982   1.410 -36.577  1.00  0.00           C  
ATOM   3498  HA  LEU   222     -10.953   2.336 -37.145  1.00  0.00           H  
ATOM   3499  CB  LEU   222     -12.198   1.461 -35.618  1.00  0.00           C  
ATOM   3500  HB2 LEU   222     -13.116   1.443 -36.206  1.00  0.00           H  
ATOM   3501  HB3 LEU   222     -12.179   0.557 -35.014  1.00  0.00           H  
ATOM   3502  CG  LEU   222     -12.264   2.658 -34.651  1.00  0.00           C  
ATOM   3503  HG  LEU   222     -11.348   2.705 -34.075  1.00  0.00           H  
ATOM   3504  CD1 LEU   222     -12.487   3.970 -35.407  1.00  0.00           C  
ATOM   3505 HD11 LEU   222     -13.338   3.877 -36.080  1.00  0.00           H  
ATOM   3506 HD12 LEU   222     -12.693   4.764 -34.696  1.00  0.00           H  
ATOM   3507 HD13 LEU   222     -11.588   4.238 -35.958  1.00  0.00           H  
ATOM   3508  CD2 LEU   222     -13.405   2.534 -33.649  1.00  0.00           C  
ATOM   3509 HD21 LEU   222     -13.356   1.564 -33.155  1.00  0.00           H  
ATOM   3510 HD22 LEU   222     -13.311   3.309 -32.890  1.00  0.00           H  
ATOM   3511 HD23 LEU   222     -14.357   2.633 -34.158  1.00  0.00           H  
ATOM   3512  C   LEU   222      -9.634   1.300 -35.826  1.00  0.00           C  
ATOM   3513  O   LEU   222      -9.068   0.219 -35.726  1.00  0.00           O  
ATOM   3514  N   ALA   223      -9.116   2.417 -35.302  1.00  0.00           N  
ATOM   3515  H   ALA   223      -9.673   3.257 -35.364  1.00  0.00           H  
ATOM   3516  CA  ALA   223      -7.984   2.497 -34.364  1.00  0.00           C  
ATOM   3517  HA  ALA   223      -7.809   3.560 -34.211  1.00  0.00           H  
ATOM   3518  CB  ALA   223      -8.443   1.957 -33.003  1.00  0.00           C  
ATOM   3519  HB1 ALA   223      -8.660   0.893 -33.083  1.00  0.00           H  
ATOM   3520  HB2 ALA   223      -7.671   2.111 -32.251  1.00  0.00           H  
ATOM   3521  HB3 ALA   223      -9.347   2.469 -32.674  1.00  0.00           H  
ATOM   3522  C   ALA   223      -6.606   1.950 -34.823  1.00  0.00           C  
ATOM   3523  O   ALA   223      -5.614   2.098 -34.108  1.00  0.00           O  
ATOM   3524  N   MET   224      -6.471   1.401 -36.034  1.00  0.00           N  
ATOM   3525  H   MET   224      -7.323   1.105 -36.494  1.00  0.00           H  
ATOM   3526  CA  MET   224      -5.183   1.166 -36.719  1.00  0.00           C  
ATOM   3527  HA  MET   224      -4.458   0.829 -35.982  1.00  0.00           H  
ATOM   3528  CB  MET   224      -5.335   0.032 -37.762  1.00  0.00           C  
ATOM   3529  HB2 MET   224      -6.258   0.159 -38.328  1.00  0.00           H  
ATOM   3530  HB3 MET   224      -4.505   0.078 -38.468  1.00  0.00           H  
ATOM   3531  CG  MET   224      -5.272  -1.378 -37.158  1.00  0.00           C  
ATOM   3532  HG2 MET   224      -5.160  -2.089 -37.978  1.00  0.00           H  
ATOM   3533  HG3 MET   224      -4.370  -1.441 -36.557  1.00  0.00           H  
ATOM   3534  SD  MET   224      -6.648  -1.943 -36.125  1.00  0.00           S  
ATOM   3535  CE  MET   224      -7.934  -2.189 -37.378  1.00  0.00           C  
ATOM   3536  HE1 MET   224      -7.642  -2.988 -38.059  1.00  0.00           H  
ATOM   3537  HE2 MET   224      -8.868  -2.459 -36.885  1.00  0.00           H  
ATOM   3538  HE3 MET   224      -8.082  -1.267 -37.934  1.00  0.00           H  
ATOM   3539  C   MET   224      -4.579   2.467 -37.314  1.00  0.00           C  
ATOM   3540  O   MET   224      -4.067   2.460 -38.428  1.00  0.00           O  
ATOM   3541  N   VAL   225      -4.701   3.614 -36.625  1.00  0.00           N  
ATOM   3542  H   VAL   225      -5.064   3.565 -35.682  1.00  0.00           H  
ATOM   3543  CA  VAL   225      -4.467   4.964 -37.202  1.00  0.00           C  
ATOM   3544  HA  VAL   225      -4.855   5.693 -36.491  1.00  0.00           H  
ATOM   3545  CB  VAL   225      -2.967   5.289 -37.368  1.00  0.00           C  
ATOM   3546  HB  VAL   225      -2.536   4.667 -38.152  1.00  0.00           H  
ATOM   3547  CG1 VAL   225      -2.752   6.762 -37.735  1.00  0.00           C  
ATOM   3548 HG11 VAL   225      -3.200   7.407 -36.978  1.00  0.00           H  
ATOM   3549 HG12 VAL   225      -1.686   6.978 -37.786  1.00  0.00           H  
ATOM   3550 HG13 VAL   225      -3.190   6.981 -38.704  1.00  0.00           H  
ATOM   3551  CG2 VAL   225      -2.203   5.038 -36.064  1.00  0.00           C  
ATOM   3552 HG21 VAL   225      -2.276   3.995 -35.765  1.00  0.00           H  
ATOM   3553 HG22 VAL   225      -1.153   5.276 -36.203  1.00  0.00           H  
ATOM   3554 HG23 VAL   225      -2.615   5.672 -35.281  1.00  0.00           H  
ATOM   3555  C   VAL   225      -5.296   5.118 -38.489  1.00  0.00           C  
ATOM   3556  O   VAL   225      -4.783   5.244 -39.608  1.00  0.00           O  
ATOM   3557  N   SER   226      -6.601   4.884 -38.323  1.00  0.00           N  
ATOM   3558  H   SER   226      -6.953   4.928 -37.373  1.00  0.00           H  
ATOM   3559  CA  SER   226      -7.489   4.358 -39.367  1.00  0.00           C  
ATOM   3560  HA  SER   226      -7.315   4.908 -40.292  1.00  0.00           H  
ATOM   3561  CB  SER   226      -7.095   2.887 -39.615  1.00  0.00           C  
ATOM   3562  HB2 SER   226      -6.036   2.837 -39.863  1.00  0.00           H  
ATOM   3563  HB3 SER   226      -7.267   2.317 -38.701  1.00  0.00           H  
ATOM   3564  OG  SER   226      -7.806   2.283 -40.678  1.00  0.00           O  
ATOM   3565  HG  SER   226      -7.940   1.353 -40.444  1.00  0.00           H  
ATOM   3566  C   SER   226      -8.976   4.558 -38.997  1.00  0.00           C  
ATOM   3567  O   SER   226      -9.345   5.587 -38.435  1.00  0.00           O  
ATOM   3568  N   SER   227      -9.847   3.594 -39.318  1.00  0.00           N  
ATOM   3569  H   SER   227      -9.405   2.721 -39.585  1.00  0.00           H  
ATOM   3570  CA  SER   227     -11.182   3.777 -39.908  1.00  0.00           C  
ATOM   3571  HA  SER   227     -11.560   2.775 -40.108  1.00  0.00           H  
ATOM   3572  CB  SER   227     -12.206   4.420 -38.966  1.00  0.00           C  
ATOM   3573  HB2 SER   227     -13.201   4.328 -39.404  1.00  0.00           H  
ATOM   3574  HB3 SER   227     -12.202   3.881 -38.026  1.00  0.00           H  
ATOM   3575  OG  SER   227     -11.940   5.786 -38.747  1.00  0.00           O  
ATOM   3576  HG  SER   227     -10.979   5.872 -38.569  1.00  0.00           H  
ATOM   3577  C   SER   227     -11.127   4.502 -41.254  1.00  0.00           C  
ATOM   3578  O   SER   227     -10.347   5.432 -41.457  1.00  0.00           O  
ATOM   3579  N   ILE   228     -12.002   4.107 -42.182  1.00  0.00           N  
ATOM   3580  H   ILE   228     -12.628   3.352 -41.952  1.00  0.00           H  
ATOM   3581  CA  ILE   228     -12.300   4.883 -43.395  1.00  0.00           C  
ATOM   3582  HA  ILE   228     -11.372   5.346 -43.725  1.00  0.00           H  
ATOM   3583  CB  ILE   228     -12.738   3.949 -44.546  1.00  0.00           C  
ATOM   3584  HB  ILE   228     -11.926   3.233 -44.679  1.00  0.00           H  
ATOM   3585  CG2 ILE   228     -14.003   3.144 -44.221  1.00  0.00           C  
ATOM   3586 HG21 ILE   228     -14.867   3.806 -44.180  1.00  0.00           H  
ATOM   3587 HG22 ILE   228     -14.160   2.373 -44.973  1.00  0.00           H  
ATOM   3588 HG23 ILE   228     -13.889   2.649 -43.259  1.00  0.00           H  
ATOM   3589  CG1 ILE   228     -12.899   4.704 -45.880  1.00  0.00           C  
ATOM   3590 HG12 ILE   228     -13.836   5.262 -45.886  1.00  0.00           H  
ATOM   3591 HG13 ILE   228     -12.078   5.414 -45.982  1.00  0.00           H  
ATOM   3592  CD1 ILE   228     -12.862   3.764 -47.094  1.00  0.00           C  
ATOM   3593 HD11 ILE   228     -13.639   3.005 -47.024  1.00  0.00           H  
ATOM   3594 HD12 ILE   228     -13.038   4.335 -48.002  1.00  0.00           H  
ATOM   3595 HD13 ILE   228     -11.888   3.279 -47.159  1.00  0.00           H  
ATOM   3596  C   ILE   228     -13.224   6.058 -43.025  1.00  0.00           C  
ATOM   3597  O   ILE   228     -14.367   6.157 -43.462  1.00  0.00           O  
ATOM   3598  N   GLN   229     -12.666   6.925 -42.177  1.00  0.00           N  
ATOM   3599  H   GLN   229     -11.713   6.705 -41.906  1.00  0.00           H  
ATOM   3600  CA  GLN   229     -13.293   7.978 -41.380  1.00  0.00           C  
ATOM   3601  HA  GLN   229     -12.460   8.473 -40.878  1.00  0.00           H  
ATOM   3602  CB  GLN   229     -13.935   9.049 -42.270  1.00  0.00           C  
ATOM   3603  HB2 GLN   229     -14.867   8.665 -42.661  1.00  0.00           H  
ATOM   3604  HB3 GLN   229     -14.159   9.884 -41.624  1.00  0.00           H  
ATOM   3605  CG  GLN   229     -13.090   9.563 -43.450  1.00  0.00           C  
ATOM   3606  HG2 GLN   229     -12.972   8.764 -44.181  1.00  0.00           H  
ATOM   3607  HG3 GLN   229     -13.624  10.378 -43.939  1.00  0.00           H  
ATOM   3608  CD  GLN   229     -11.715  10.071 -43.032  1.00  0.00           C  
ATOM   3609  OE1 GLN   229     -11.511  10.581 -41.944  1.00  0.00           O  
ATOM   3610  NE2 GLN   229     -10.713   9.935 -43.870  1.00  0.00           N  
ATOM   3611 HE21 GLN   229     -10.813   9.461 -44.756  1.00  0.00           H  
ATOM   3612 HE22 GLN   229      -9.793  10.135 -43.491  1.00  0.00           H  
ATOM   3613  C   GLN   229     -14.204   7.501 -40.223  1.00  0.00           C  
ATOM   3614  O   GLN   229     -14.770   6.406 -40.233  1.00  0.00           O  
ATOM   3615  N   ILE   230     -14.283   8.344 -39.184  1.00  0.00           N  
ATOM   3616  H   ILE   230     -13.798   9.223 -39.281  1.00  0.00           H  
ATOM   3617  CA  ILE   230     -14.745   7.994 -37.827  1.00  0.00           C  
ATOM   3618  HA  ILE   230     -14.480   6.949 -37.657  1.00  0.00           H  
ATOM   3619  CB  ILE   230     -13.975   8.830 -36.780  1.00  0.00           C  
ATOM   3620  HB  ILE   230     -14.331   8.541 -35.795  1.00  0.00           H  
ATOM   3621  CG2 ILE   230     -12.492   8.460 -36.795  1.00  0.00           C  
ATOM   3622 HG21 ILE   230     -12.026   8.766 -37.730  1.00  0.00           H  
ATOM   3623 HG22 ILE   230     -11.995   8.949 -35.960  1.00  0.00           H  
ATOM   3624 HG23 ILE   230     -12.372   7.384 -36.677  1.00  0.00           H  
ATOM   3625  CG1 ILE   230     -14.213  10.348 -36.922  1.00  0.00           C  
ATOM   3626 HG12 ILE   230     -13.528  10.753 -37.666  1.00  0.00           H  
ATOM   3627 HG13 ILE   230     -15.232  10.538 -37.259  1.00  0.00           H  
ATOM   3628  CD1 ILE   230     -14.029  11.093 -35.596  1.00  0.00           C  
ATOM   3629 HD11 ILE   230     -13.036  10.907 -35.190  1.00  0.00           H  
ATOM   3630 HD12 ILE   230     -14.152  12.163 -35.762  1.00  0.00           H  
ATOM   3631 HD13 ILE   230     -14.777  10.757 -34.876  1.00  0.00           H  
ATOM   3632  C   ILE   230     -16.262   8.090 -37.582  1.00  0.00           C  
ATOM   3633  O   ILE   230     -17.047   8.402 -38.471  1.00  0.00           O  
ATOM   3634  N   ASN   231     -16.650   7.799 -36.331  1.00  0.00           N  
ATOM   3635  H   ASN   231     -15.902   7.615 -35.682  1.00  0.00           H  
ATOM   3636  CA  ASN   231     -18.000   7.662 -35.781  1.00  0.00           C  
ATOM   3637  HA  ASN   231     -18.495   6.843 -36.306  1.00  0.00           H  
ATOM   3638  CB  ASN   231     -17.836   7.271 -34.291  1.00  0.00           C  
ATOM   3639  HB2 ASN   231     -17.031   6.549 -34.173  1.00  0.00           H  
ATOM   3640  HB3 ASN   231     -17.567   8.147 -33.700  1.00  0.00           H  
ATOM   3641  CG  ASN   231     -19.089   6.644 -33.706  1.00  0.00           C  
ATOM   3642  OD1 ASN   231     -19.168   5.442 -33.515  1.00  0.00           O  
ATOM   3643  ND2 ASN   231     -20.108   7.428 -33.451  1.00  0.00           N  
ATOM   3644 HD21 ASN   231     -20.004   8.420 -33.601  1.00  0.00           H  
ATOM   3645 HD22 ASN   231     -20.943   7.008 -33.073  1.00  0.00           H  
ATOM   3646  C   ASN   231     -18.896   8.906 -35.963  1.00  0.00           C  
ATOM   3647  O   ASN   231     -19.132   9.670 -35.022  1.00  0.00           O  
ATOM   3648  N   TRP   232     -19.473   9.071 -37.150  1.00  0.00           N  
ATOM   3649  H   TRP   232     -19.208   8.437 -37.902  1.00  0.00           H  
ATOM   3650  CA  TRP   232     -20.494  10.075 -37.444  1.00  0.00           C  
ATOM   3651  HA  TRP   232     -20.192  11.018 -36.993  1.00  0.00           H  
ATOM   3652  CB  TRP   232     -20.557  10.301 -38.963  1.00  0.00           C  
ATOM   3653  HB2 TRP   232     -20.516   9.347 -39.490  1.00  0.00           H  
ATOM   3654  HB3 TRP   232     -21.517  10.743 -39.157  1.00  0.00           H  
ATOM   3655  CG  TRP   232     -19.572  11.259 -39.569  1.00  0.00           C  
ATOM   3656  CD1 TRP   232     -18.414  11.670 -39.006  1.00  0.00           C  
ATOM   3657  HD1 TRP   232     -18.023  11.318 -38.059  1.00  0.00           H  
ATOM   3658  NE1 TRP   232     -17.833  12.646 -39.787  1.00  0.00           N  
ATOM   3659  HE1 TRP   232     -16.950  13.091 -39.548  1.00  0.00           H  
ATOM   3660  CE2 TRP   232     -18.529  12.841 -40.957  1.00  0.00           C  
ATOM   3661  CZ2 TRP   232     -18.318  13.667 -42.070  1.00  0.00           C  
ATOM   3662  HZ2 TRP   232     -17.450  14.311 -42.102  1.00  0.00           H  
ATOM   3663  CH2 TRP   232     -19.245  13.659 -43.125  1.00  0.00           C  
ATOM   3664  HH2 TRP   232     -19.096  14.304 -43.981  1.00  0.00           H  
ATOM   3665  CZ3 TRP   232     -20.358  12.802 -43.061  1.00  0.00           C  
ATOM   3666  HZ3 TRP   232     -21.070  12.787 -43.874  1.00  0.00           H  
ATOM   3667  CE3 TRP   232     -20.544  11.952 -41.950  1.00  0.00           C  
ATOM   3668  HE3 TRP   232     -21.382  11.275 -41.929  1.00  0.00           H  
ATOM   3669  CD2 TRP   232     -19.647  11.961 -40.855  1.00  0.00           C  
ATOM   3670  C   TRP   232     -21.851   9.707 -36.800  1.00  0.00           C  
ATOM   3671  O   TRP   232     -22.782   9.276 -37.475  1.00  0.00           O  
ATOM   3672  N   SER   233     -21.920   9.867 -35.470  1.00  0.00           N  
ATOM   3673  H   SER   233     -21.047  10.155 -35.042  1.00  0.00           H  
ATOM   3674  CA  SER   233     -23.041   9.607 -34.540  1.00  0.00           C  
ATOM   3675  HA  SER   233     -22.584   9.530 -33.554  1.00  0.00           H  
ATOM   3676  CB  SER   233     -24.008  10.806 -34.430  1.00  0.00           C  
ATOM   3677  HB2 SER   233     -24.640  10.666 -33.552  1.00  0.00           H  
ATOM   3678  HB3 SER   233     -23.426  11.717 -34.286  1.00  0.00           H  
ATOM   3679  OG  SER   233     -24.845  10.970 -35.558  1.00  0.00           O  
ATOM   3680  HG  SER   233     -25.286  11.859 -35.512  1.00  0.00           H  
ATOM   3681  C   SER   233     -23.745   8.251 -34.736  1.00  0.00           C  
ATOM   3682  O   SER   233     -23.423   7.285 -34.046  1.00  0.00           O  
ATOM   3683  N   VAL   234     -24.679   8.175 -35.683  1.00  0.00           N  
ATOM   3684  H   VAL   234     -24.795   9.044 -36.195  1.00  0.00           H  
ATOM   3685  CA  VAL   234     -25.502   7.035 -36.131  1.00  0.00           C  
ATOM   3686  HA  VAL   234     -25.915   6.549 -35.247  1.00  0.00           H  
ATOM   3687  CB  VAL   234     -26.682   7.565 -36.982  1.00  0.00           C  
ATOM   3688  HB  VAL   234     -27.222   6.720 -37.405  1.00  0.00           H  
ATOM   3689  CG1 VAL   234     -27.685   8.337 -36.115  1.00  0.00           C  
ATOM   3690 HG11 VAL   234     -27.221   9.234 -35.702  1.00  0.00           H  
ATOM   3691 HG12 VAL   234     -28.548   8.619 -36.717  1.00  0.00           H  
ATOM   3692 HG13 VAL   234     -28.022   7.704 -35.295  1.00  0.00           H  
ATOM   3693  CG2 VAL   234     -26.237   8.486 -38.130  1.00  0.00           C  
ATOM   3694 HG21 VAL   234     -25.519   7.966 -38.763  1.00  0.00           H  
ATOM   3695 HG22 VAL   234     -27.091   8.773 -38.734  1.00  0.00           H  
ATOM   3696 HG23 VAL   234     -25.772   9.391 -37.741  1.00  0.00           H  
ATOM   3697  C   VAL   234     -24.685   5.954 -36.869  1.00  0.00           C  
ATOM   3698  O   VAL   234     -25.058   5.495 -37.945  1.00  0.00           O  
ATOM   3699  N   THR   235     -23.569   5.548 -36.264  1.00  0.00           N  
ATOM   3700  H   THR   235     -23.425   5.958 -35.346  1.00  0.00           H  
ATOM   3701  CA  THR   235     -22.393   4.849 -36.821  1.00  0.00           C  
ATOM   3702  HA  THR   235     -21.885   5.547 -37.488  1.00  0.00           H  
ATOM   3703  CB  THR   235     -21.427   4.583 -35.661  1.00  0.00           C  
ATOM   3704  HB  THR   235     -21.060   5.552 -35.325  1.00  0.00           H  
ATOM   3705  CG2 THR   235     -22.047   3.877 -34.455  1.00  0.00           C  
ATOM   3706 HG21 THR   235     -22.546   2.963 -34.770  1.00  0.00           H  
ATOM   3707 HG22 THR   235     -21.268   3.637 -33.732  1.00  0.00           H  
ATOM   3708 HG23 THR   235     -22.767   4.528 -33.960  1.00  0.00           H  
ATOM   3709  OG1 THR   235     -20.323   3.835 -36.082  1.00  0.00           O  
ATOM   3710  HG1 THR   235     -20.536   2.870 -35.995  1.00  0.00           H  
ATOM   3711  C   THR   235     -22.635   3.583 -37.659  1.00  0.00           C  
ATOM   3712  O   THR   235     -21.931   3.376 -38.648  1.00  0.00           O  
ATOM   3713  N   GLU   236     -23.683   2.804 -37.379  1.00  0.00           N  
ATOM   3714  H   GLU   236     -24.123   2.921 -36.482  1.00  0.00           H  
ATOM   3715  CA  GLU   236     -24.334   1.933 -38.382  1.00  0.00           C  
ATOM   3716  HA  GLU   236     -24.004   2.259 -39.366  1.00  0.00           H  
ATOM   3717  CB  GLU   236     -23.825   0.475 -38.253  1.00  0.00           C  
ATOM   3718  HB2 GLU   236     -22.736   0.504 -38.253  1.00  0.00           H  
ATOM   3719  HB3 GLU   236     -24.156   0.050 -37.304  1.00  0.00           H  
ATOM   3720  CG  GLU   236     -24.312  -0.414 -39.417  1.00  0.00           C  
ATOM   3721  HG2 GLU   236     -25.259  -0.861 -39.114  1.00  0.00           H  
ATOM   3722  HG3 GLU   236     -24.512   0.234 -40.274  1.00  0.00           H  
ATOM   3723  CD  GLU   236     -23.369  -1.527 -39.926  1.00  0.00           C  
ATOM   3724  OE1 GLU   236     -22.340  -1.835 -39.285  1.00  0.00           O  
ATOM   3725  OE2 GLU   236     -23.690  -2.071 -41.015  1.00  0.00           O  
ATOM   3726  C   GLU   236     -25.877   2.120 -38.407  1.00  0.00           C  
ATOM   3727  O   GLU   236     -26.577   1.619 -39.282  1.00  0.00           O  
ATOM   3728  N   SER   237     -26.417   2.930 -37.489  1.00  0.00           N  
ATOM   3729  H   SER   237     -25.785   3.374 -36.842  1.00  0.00           H  
ATOM   3730  CA  SER   237     -27.849   3.159 -37.232  1.00  0.00           C  
ATOM   3731  HA  SER   237     -28.346   2.190 -37.183  1.00  0.00           H  
ATOM   3732  CB  SER   237     -28.006   3.864 -35.876  1.00  0.00           C  
ATOM   3733  HB2 SER   237     -27.867   4.936 -36.017  1.00  0.00           H  
ATOM   3734  HB3 SER   237     -29.013   3.698 -35.491  1.00  0.00           H  
ATOM   3735  OG  SER   237     -27.046   3.427 -34.929  1.00  0.00           O  
ATOM   3736  HG  SER   237     -27.278   2.546 -34.613  1.00  0.00           H  
ATOM   3737  C   SER   237     -28.590   4.011 -38.279  1.00  0.00           C  
ATOM   3738  O   SER   237     -29.816   4.076 -38.257  1.00  0.00           O  
ATOM   3739  N   VAL   238     -27.886   4.702 -39.177  1.00  0.00           N  
ATOM   3740  H   VAL   238     -26.878   4.632 -39.094  1.00  0.00           H  
ATOM   3741  CA  VAL   238     -28.426   5.530 -40.281  1.00  0.00           C  
ATOM   3742  HA  VAL   238     -27.568   6.080 -40.656  1.00  0.00           H  
ATOM   3743  CB  VAL   238     -28.959   4.704 -41.487  1.00  0.00           C  
ATOM   3744  HB  VAL   238     -30.035   4.581 -41.379  1.00  0.00           H  
ATOM   3745  CG1 VAL   238     -28.709   5.471 -42.794  1.00  0.00           C  
ATOM   3746 HG11 VAL   238     -27.652   5.432 -43.058  1.00  0.00           H  
ATOM   3747 HG12 VAL   238     -29.292   5.027 -43.598  1.00  0.00           H  
ATOM   3748 HG13 VAL   238     -28.998   6.515 -42.693  1.00  0.00           H  
ATOM   3749  CG2 VAL   238     -28.395   3.286 -41.664  1.00  0.00           C  
ATOM   3750 HG21 VAL   238     -28.643   2.672 -40.802  1.00  0.00           H  
ATOM   3751 HG22 VAL   238     -28.831   2.816 -42.546  1.00  0.00           H  
ATOM   3752 HG23 VAL   238     -27.315   3.294 -41.772  1.00  0.00           H  
ATOM   3753  C   VAL   238     -29.407   6.657 -39.896  1.00  0.00           C  
ATOM   3754  O   VAL   238     -29.024   7.825 -39.921  1.00  0.00           O  
ATOM   3755  N   PHE   239     -30.699   6.363 -39.693  1.00  0.00           N  
ATOM   3756  H   PHE   239     -30.931   5.387 -39.571  1.00  0.00           H  
ATOM   3757  CA  PHE   239     -31.763   7.333 -40.013  1.00  0.00           C  
ATOM   3758  HA  PHE   239     -31.413   8.308 -39.674  1.00  0.00           H  
ATOM   3759  CB  PHE   239     -31.841   7.390 -41.562  1.00  0.00           C  
ATOM   3760  HB2 PHE   239     -30.835   7.542 -41.946  1.00  0.00           H  
ATOM   3761  HB3 PHE   239     -32.161   6.413 -41.921  1.00  0.00           H  
ATOM   3762  CG  PHE   239     -32.678   8.446 -42.270  1.00  0.00           C  
ATOM   3763  CD1 PHE   239     -32.982   9.696 -41.695  1.00  0.00           C  
ATOM   3764  HD1 PHE   239     -32.645   9.937 -40.698  1.00  0.00           H  
ATOM   3765  CE1 PHE   239     -33.757  10.634 -42.403  1.00  0.00           C  
ATOM   3766  HE1 PHE   239     -34.014  11.576 -41.939  1.00  0.00           H  
ATOM   3767  CZ  PHE   239     -34.205  10.340 -43.702  1.00  0.00           C  
ATOM   3768  HZ  PHE   239     -34.811  11.054 -44.243  1.00  0.00           H  
ATOM   3769  CE2 PHE   239     -33.855   9.121 -44.303  1.00  0.00           C  
ATOM   3770  HE2 PHE   239     -34.170   8.900 -45.314  1.00  0.00           H  
ATOM   3771  CD2 PHE   239     -33.086   8.185 -43.592  1.00  0.00           C  
ATOM   3772  HD2 PHE   239     -32.802   7.257 -44.066  1.00  0.00           H  
ATOM   3773  C   PHE   239     -33.164   7.172 -39.352  1.00  0.00           C  
ATOM   3774  O   PHE   239     -33.876   8.177 -39.370  1.00  0.00           O  
ATOM   3775  N   PRO   240     -33.636   6.054 -38.739  1.00  0.00           N  
ATOM   3776  CD  PRO   240     -34.991   6.061 -38.186  1.00  0.00           C  
ATOM   3777  HD2 PRO   240     -35.704   6.511 -38.879  1.00  0.00           H  
ATOM   3778  HD3 PRO   240     -34.992   6.615 -37.245  1.00  0.00           H  
ATOM   3779  CG  PRO   240     -35.372   4.611 -37.929  1.00  0.00           C  
ATOM   3780  HG2 PRO   240     -35.757   4.157 -38.844  1.00  0.00           H  
ATOM   3781  HG3 PRO   240     -36.088   4.517 -37.111  1.00  0.00           H  
ATOM   3782  CB  PRO   240     -34.021   4.012 -37.575  1.00  0.00           C  
ATOM   3783  HB2 PRO   240     -34.045   2.929 -37.679  1.00  0.00           H  
ATOM   3784  HB3 PRO   240     -33.761   4.279 -36.549  1.00  0.00           H  
ATOM   3785  CA  PRO   240     -33.053   4.712 -38.546  1.00  0.00           C  
ATOM   3786  HA  PRO   240     -32.085   4.795 -38.058  1.00  0.00           H  
ATOM   3787  C   PRO   240     -32.899   3.931 -39.871  1.00  0.00           C  
ATOM   3788  O   PRO   240     -33.341   4.429 -40.907  1.00  0.00           O  
ATOM   3789  N   PRO   241     -32.312   2.716 -39.900  1.00  0.00           N  
ATOM   3790  CD  PRO   241     -31.905   1.888 -38.774  1.00  0.00           C  
ATOM   3791  HD2 PRO   241     -32.740   1.250 -38.479  1.00  0.00           H  
ATOM   3792  HD3 PRO   241     -31.570   2.466 -37.915  1.00  0.00           H  
ATOM   3793  CG  PRO   241     -30.784   1.008 -39.300  1.00  0.00           C  
ATOM   3794  HG2 PRO   241     -30.729   0.071 -38.747  1.00  0.00           H  
ATOM   3795  HG3 PRO   241     -29.834   1.537 -39.248  1.00  0.00           H  
ATOM   3796  CB  PRO   241     -31.188   0.787 -40.757  1.00  0.00           C  
ATOM   3797  HB2 PRO   241     -31.823  -0.097 -40.816  1.00  0.00           H  
ATOM   3798  HB3 PRO   241     -30.305   0.669 -41.384  1.00  0.00           H  
ATOM   3799  CA  PRO   241     -31.972   2.044 -41.160  1.00  0.00           C  
ATOM   3800  HA  PRO   241     -31.315   2.692 -41.739  1.00  0.00           H  
ATOM   3801  C   PRO   241     -33.216   1.733 -42.009  1.00  0.00           C  
ATOM   3802  O   PRO   241     -33.237   1.974 -43.219  1.00  0.00           O  
ATOM   3803  N   PHE   242     -34.310   1.334 -41.356  1.00  0.00           N  
ATOM   3804  H   PHE   242     -34.187   1.008 -40.409  1.00  0.00           H  
ATOM   3805  CA  PHE   242     -35.596   1.062 -41.998  1.00  0.00           C  
ATOM   3806  HA  PHE   242     -35.398   0.414 -42.852  1.00  0.00           H  
ATOM   3807  CB  PHE   242     -36.488   0.273 -41.025  1.00  0.00           C  
ATOM   3808  HB2 PHE   242     -35.895  -0.513 -40.553  1.00  0.00           H  
ATOM   3809  HB3 PHE   242     -36.835   0.939 -40.234  1.00  0.00           H  
ATOM   3810  CG  PHE   242     -37.677  -0.389 -41.699  1.00  0.00           C  
ATOM   3811  CD1 PHE   242     -37.480  -1.554 -42.463  1.00  0.00           C  
ATOM   3812  HD1 PHE   242     -36.490  -1.990 -42.531  1.00  0.00           H  
ATOM   3813  CE1 PHE   242     -38.566  -2.158 -43.121  1.00  0.00           C  
ATOM   3814  HE1 PHE   242     -38.417  -3.063 -43.697  1.00  0.00           H  
ATOM   3815  CZ  PHE   242     -39.851  -1.599 -43.022  1.00  0.00           C  
ATOM   3816  HZ  PHE   242     -40.682  -2.078 -43.523  1.00  0.00           H  
ATOM   3817  CE2 PHE   242     -40.054  -0.439 -42.255  1.00  0.00           C  
ATOM   3818  HE2 PHE   242     -41.046  -0.018 -42.162  1.00  0.00           H  
ATOM   3819  CD2 PHE   242     -38.969   0.165 -41.593  1.00  0.00           C  
ATOM   3820  HD2 PHE   242     -39.125   1.059 -41.007  1.00  0.00           H  
ATOM   3821  C   PHE   242     -36.322   2.315 -42.531  1.00  0.00           C  
ATOM   3822  O   PHE   242     -37.318   2.163 -43.239  1.00  0.00           O  
ATOM   3823  N   SER   243     -35.829   3.538 -42.256  1.00  0.00           N  
ATOM   3824  H   SER   243     -34.950   3.574 -41.749  1.00  0.00           H  
ATOM   3825  CA  SER   243     -36.500   4.836 -42.507  1.00  0.00           C  
ATOM   3826  HA  SER   243     -37.234   4.999 -41.718  1.00  0.00           H  
ATOM   3827  CB  SER   243     -35.473   5.973 -42.416  1.00  0.00           C  
ATOM   3828  HB2 SER   243     -35.147   6.075 -41.380  1.00  0.00           H  
ATOM   3829  HB3 SER   243     -34.608   5.734 -43.037  1.00  0.00           H  
ATOM   3830  OG  SER   243     -36.018   7.202 -42.841  1.00  0.00           O  
ATOM   3831  HG  SER   243     -35.375   7.900 -42.656  1.00  0.00           H  
ATOM   3832  C   SER   243     -37.267   4.881 -43.836  1.00  0.00           C  
ATOM   3833  O   SER   243     -38.478   5.110 -43.839  1.00  0.00           O  
ATOM   3834  N   ARG   244     -36.625   4.461 -44.940  1.00  0.00           N  
ATOM   3835  H   ARG   244     -35.630   4.307 -44.866  1.00  0.00           H  
ATOM   3836  CA  ARG   244     -37.363   3.804 -46.034  1.00  0.00           C  
ATOM   3837  HA  ARG   244     -38.160   3.291 -45.516  1.00  0.00           H  
ATOM   3838  CB  ARG   244     -38.024   4.830 -46.975  1.00  0.00           C  
ATOM   3839  HB2 ARG   244     -38.341   5.695 -46.390  1.00  0.00           H  
ATOM   3840  HB3 ARG   244     -37.294   5.182 -47.706  1.00  0.00           H  
ATOM   3841  CG  ARG   244     -39.273   4.297 -47.707  1.00  0.00           C  
ATOM   3842  HG2 ARG   244     -39.785   5.157 -48.141  1.00  0.00           H  
ATOM   3843  HG3 ARG   244     -38.958   3.668 -48.541  1.00  0.00           H  
ATOM   3844  CD  ARG   244     -40.290   3.525 -46.833  1.00  0.00           C  
ATOM   3845  HD2 ARG   244     -40.146   3.749 -45.775  1.00  0.00           H  
ATOM   3846  HD3 ARG   244     -41.288   3.884 -47.092  1.00  0.00           H  
ATOM   3847  NE  ARG   244     -40.253   2.071 -47.109  1.00  0.00           N  
ATOM   3848  HE  ARG   244     -40.495   1.812 -48.048  1.00  0.00           H  
ATOM   3849  CZ  ARG   244     -39.923   1.047 -46.334  1.00  0.00           C  
ATOM   3850  NH1 ARG   244     -39.539   1.147 -45.092  1.00  0.00           N  
ATOM   3851 HH11 ARG   244     -39.433   2.036 -44.634  1.00  0.00           H  
ATOM   3852 HH12 ARG   244     -39.283   0.312 -44.581  1.00  0.00           H  
ATOM   3853  NH2 ARG   244     -39.978  -0.144 -46.850  1.00  0.00           N  
ATOM   3854 HH21 ARG   244     -40.224  -0.294 -47.805  1.00  0.00           H  
ATOM   3855 HH22 ARG   244     -39.555  -0.954 -46.375  1.00  0.00           H  
ATOM   3856  C   ARG   244     -36.630   2.647 -46.711  1.00  0.00           C  
ATOM   3857  O   ARG   244     -36.701   2.474 -47.922  1.00  0.00           O  
ATOM   3858  N   GLU   245     -35.974   1.833 -45.885  1.00  0.00           N  
ATOM   3859  H   GLU   245     -36.060   2.066 -44.906  1.00  0.00           H  
ATOM   3860  CA  GLU   245     -35.430   0.490 -46.167  1.00  0.00           C  
ATOM   3861  HA  GLU   245     -34.955   0.157 -45.245  1.00  0.00           H  
ATOM   3862  CB  GLU   245     -36.609  -0.466 -46.392  1.00  0.00           C  
ATOM   3863  HB2 GLU   245     -37.269  -0.355 -45.531  1.00  0.00           H  
ATOM   3864  HB3 GLU   245     -37.151  -0.171 -47.290  1.00  0.00           H  
ATOM   3865  CG  GLU   245     -36.230  -1.948 -46.510  1.00  0.00           C  
ATOM   3866  HG2 GLU   245     -35.791  -2.131 -47.493  1.00  0.00           H  
ATOM   3867  HG3 GLU   245     -35.482  -2.174 -45.748  1.00  0.00           H  
ATOM   3868  CD  GLU   245     -37.438  -2.875 -46.305  1.00  0.00           C  
ATOM   3869  OE1 GLU   245     -38.592  -2.386 -46.354  1.00  0.00           O  
ATOM   3870  OE2 GLU   245     -37.200  -4.079 -46.049  1.00  0.00           O  
ATOM   3871  C   GLU   245     -34.322   0.367 -47.231  1.00  0.00           C  
ATOM   3872  O   GLU   245     -33.482  -0.523 -47.123  1.00  0.00           O  
ATOM   3873  N   MET   246     -34.208   1.295 -48.186  1.00  0.00           N  
ATOM   3874  H   MET   246     -34.951   1.981 -48.254  1.00  0.00           H  
ATOM   3875  CA  MET   246     -33.067   1.425 -49.109  1.00  0.00           C  
ATOM   3876  HA  MET   246     -32.782   0.418 -49.418  1.00  0.00           H  
ATOM   3877  CB  MET   246     -33.476   2.188 -50.379  1.00  0.00           C  
ATOM   3878  HB2 MET   246     -33.702   3.227 -50.134  1.00  0.00           H  
ATOM   3879  HB3 MET   246     -32.633   2.169 -51.068  1.00  0.00           H  
ATOM   3880  CG  MET   246     -34.692   1.553 -51.068  1.00  0.00           C  
ATOM   3881  HG2 MET   246     -34.600   0.467 -51.023  1.00  0.00           H  
ATOM   3882  HG3 MET   246     -35.587   1.833 -50.511  1.00  0.00           H  
ATOM   3883  SD  MET   246     -34.930   2.023 -52.807  1.00  0.00           S  
ATOM   3884  CE  MET   246     -33.655   0.999 -53.593  1.00  0.00           C  
ATOM   3885  HE1 MET   246     -33.850  -0.053 -53.381  1.00  0.00           H  
ATOM   3886  HE2 MET   246     -33.677   1.159 -54.670  1.00  0.00           H  
ATOM   3887  HE3 MET   246     -32.670   1.267 -53.209  1.00  0.00           H  
ATOM   3888  C   MET   246     -31.814   2.017 -48.425  1.00  0.00           C  
ATOM   3889  O   MET   246     -31.111   2.854 -48.988  1.00  0.00           O  
ATOM   3890  N   PHE   247     -31.562   1.558 -47.200  1.00  0.00           N  
ATOM   3891  H   PHE   247     -32.173   0.811 -46.893  1.00  0.00           H  
ATOM   3892  CA  PHE   247     -30.387   1.809 -46.365  1.00  0.00           C  
ATOM   3893  HA  PHE   247     -29.528   1.989 -47.011  1.00  0.00           H  
ATOM   3894  CB  PHE   247     -30.594   3.031 -45.446  1.00  0.00           C  
ATOM   3895  HB2 PHE   247     -31.120   2.719 -44.545  1.00  0.00           H  
ATOM   3896  HB3 PHE   247     -29.609   3.366 -45.124  1.00  0.00           H  
ATOM   3897  CG  PHE   247     -31.343   4.220 -46.027  1.00  0.00           C  
ATOM   3898  CD1 PHE   247     -32.662   4.503 -45.619  1.00  0.00           C  
ATOM   3899  HD1 PHE   247     -33.144   3.871 -44.888  1.00  0.00           H  
ATOM   3900  CE1 PHE   247     -33.346   5.612 -46.153  1.00  0.00           C  
ATOM   3901  HE1 PHE   247     -34.352   5.841 -45.835  1.00  0.00           H  
ATOM   3902  CZ  PHE   247     -32.709   6.447 -47.087  1.00  0.00           C  
ATOM   3903  HZ  PHE   247     -33.222   7.310 -47.487  1.00  0.00           H  
ATOM   3904  CE2 PHE   247     -31.395   6.166 -47.497  1.00  0.00           C  
ATOM   3905  HE2 PHE   247     -30.908   6.806 -48.219  1.00  0.00           H  
ATOM   3906  CD2 PHE   247     -30.716   5.054 -46.969  1.00  0.00           C  
ATOM   3907  HD2 PHE   247     -29.719   4.820 -47.305  1.00  0.00           H  
ATOM   3908  C   PHE   247     -30.110   0.553 -45.522  1.00  0.00           C  
ATOM   3909  O   PHE   247     -29.010   0.015 -45.568  1.00  0.00           O  
ATOM   3910  N   ASP   248     -31.169   0.060 -44.865  1.00  0.00           N  
ATOM   3911  H   ASP   248     -31.997   0.635 -44.903  1.00  0.00           H  
ATOM   3912  CA  ASP   248     -31.278  -1.052 -43.905  1.00  0.00           C  
ATOM   3913  HA  ASP   248     -30.979  -0.702 -42.922  1.00  0.00           H  
ATOM   3914  CB  ASP   248     -32.775  -1.405 -43.876  1.00  0.00           C  
ATOM   3915  HB2 ASP   248     -33.358  -0.486 -43.887  1.00  0.00           H  
ATOM   3916  HB3 ASP   248     -33.035  -1.950 -44.785  1.00  0.00           H  
ATOM   3917  CG  ASP   248     -33.226  -2.217 -42.667  1.00  0.00           C  
ATOM   3918  OD1 ASP   248     -33.778  -1.588 -41.743  1.00  0.00           O  
ATOM   3919  OD2 ASP   248     -33.206  -3.463 -42.759  1.00  0.00           O  
ATOM   3920  C   ASP   248     -30.450  -2.310 -44.197  1.00  0.00           C  
ATOM   3921  O   ASP   248     -29.810  -2.857 -43.306  1.00  0.00           O  
ATOM   3922  N   ARG   249     -30.442  -2.757 -45.457  1.00  0.00           N  
ATOM   3923  H   ARG   249     -31.003  -2.244 -46.121  1.00  0.00           H  
ATOM   3924  CA  ARG   249     -29.680  -3.931 -45.925  1.00  0.00           C  
ATOM   3925  HA  ARG   249     -29.063  -4.277 -45.092  1.00  0.00           H  
ATOM   3926  CB  ARG   249     -30.653  -5.074 -46.273  1.00  0.00           C  
ATOM   3927  HB2 ARG   249     -31.589  -4.651 -46.641  1.00  0.00           H  
ATOM   3928  HB3 ARG   249     -30.242  -5.714 -47.054  1.00  0.00           H  
ATOM   3929  CG  ARG   249     -30.907  -5.948 -45.029  1.00  0.00           C  
ATOM   3930  HG2 ARG   249     -30.158  -6.742 -45.009  1.00  0.00           H  
ATOM   3931  HG3 ARG   249     -30.789  -5.363 -44.114  1.00  0.00           H  
ATOM   3932  CD  ARG   249     -32.306  -6.575 -45.023  1.00  0.00           C  
ATOM   3933  HD2 ARG   249     -32.571  -6.889 -46.032  1.00  0.00           H  
ATOM   3934  HD3 ARG   249     -32.281  -7.456 -44.378  1.00  0.00           H  
ATOM   3935  NE  ARG   249     -33.291  -5.631 -44.470  1.00  0.00           N  
ATOM   3936  HE  ARG   249     -32.991  -5.054 -43.677  1.00  0.00           H  
ATOM   3937  CZ  ARG   249     -34.518  -5.358 -44.863  1.00  0.00           C  
ATOM   3938  NH1 ARG   249     -35.082  -5.848 -45.926  1.00  0.00           N  
ATOM   3939 HH11 ARG   249     -34.579  -6.461 -46.528  1.00  0.00           H  
ATOM   3940 HH12 ARG   249     -35.990  -5.440 -46.165  1.00  0.00           H  
ATOM   3941  NH2 ARG   249     -35.235  -4.533 -44.179  1.00  0.00           N  
ATOM   3942 HH21 ARG   249     -34.766  -4.055 -43.405  1.00  0.00           H  
ATOM   3943 HH22 ARG   249     -36.137  -4.260 -44.556  1.00  0.00           H  
ATOM   3944  C   ARG   249     -28.616  -3.578 -46.965  1.00  0.00           C  
ATOM   3945  O   ARG   249     -28.248  -4.408 -47.798  1.00  0.00           O  
ATOM   3946  N   PHE   250     -28.127  -2.338 -46.889  1.00  0.00           N  
ATOM   3947  H   PHE   250     -28.558  -1.736 -46.196  1.00  0.00           H  
ATOM   3948  CA  PHE   250     -26.827  -1.900 -47.401  1.00  0.00           C  
ATOM   3949  HA  PHE   250     -26.421  -2.666 -48.055  1.00  0.00           H  
ATOM   3950  CB  PHE   250     -26.973  -0.606 -48.229  1.00  0.00           C  
ATOM   3951  HB2 PHE   250     -27.164   0.220 -47.543  1.00  0.00           H  
ATOM   3952  HB3 PHE   250     -26.020  -0.405 -48.717  1.00  0.00           H  
ATOM   3953  CG  PHE   250     -28.059  -0.589 -49.303  1.00  0.00           C  
ATOM   3954  CD1 PHE   250     -28.649   0.637 -49.667  1.00  0.00           C  
ATOM   3955  HD1 PHE   250     -28.316   1.555 -49.204  1.00  0.00           H  
ATOM   3956  CE1 PHE   250     -29.675   0.676 -50.629  1.00  0.00           C  
ATOM   3957  HE1 PHE   250     -30.107   1.625 -50.912  1.00  0.00           H  
ATOM   3958  CZ  PHE   250     -30.146  -0.513 -51.210  1.00  0.00           C  
ATOM   3959  HZ  PHE   250     -30.946  -0.485 -51.933  1.00  0.00           H  
ATOM   3960  CE2 PHE   250     -29.537  -1.735 -50.881  1.00  0.00           C  
ATOM   3961  HE2 PHE   250     -29.868  -2.651 -51.350  1.00  0.00           H  
ATOM   3962  CD2 PHE   250     -28.485  -1.769 -49.948  1.00  0.00           C  
ATOM   3963  HD2 PHE   250     -28.020  -2.714 -49.720  1.00  0.00           H  
ATOM   3964  C   PHE   250     -25.840  -1.772 -46.226  1.00  0.00           C  
ATOM   3965  O   PHE   250     -24.847  -2.502 -46.192  1.00  0.00           O  
ATOM   3966  N   ARG   251     -26.186  -0.992 -45.188  1.00  0.00           N  
ATOM   3967  H   ARG   251     -27.070  -0.491 -45.253  1.00  0.00           H  
ATOM   3968  CA  ARG   251     -25.570  -1.030 -43.842  1.00  0.00           C  
ATOM   3969  HA  ARG   251     -25.075  -1.993 -43.711  1.00  0.00           H  
ATOM   3970  CB  ARG   251     -24.490   0.052 -43.648  1.00  0.00           C  
ATOM   3971  HB2 ARG   251     -24.957   1.030 -43.628  1.00  0.00           H  
ATOM   3972  HB3 ARG   251     -24.017  -0.105 -42.680  1.00  0.00           H  
ATOM   3973  CG  ARG   251     -23.405   0.009 -44.733  1.00  0.00           C  
ATOM   3974  HG2 ARG   251     -23.102  -1.028 -44.869  1.00  0.00           H  
ATOM   3975  HG3 ARG   251     -23.822   0.380 -45.669  1.00  0.00           H  
ATOM   3976  CD  ARG   251     -22.169   0.848 -44.374  1.00  0.00           C  
ATOM   3977  HD2 ARG   251     -22.448   1.898 -44.373  1.00  0.00           H  
ATOM   3978  HD3 ARG   251     -21.844   0.593 -43.367  1.00  0.00           H  
ATOM   3979  NE  ARG   251     -21.062   0.637 -45.333  1.00  0.00           N  
ATOM   3980  HE  ARG   251     -20.730   1.427 -45.880  1.00  0.00           H  
ATOM   3981  CZ  ARG   251     -20.378  -0.477 -45.526  1.00  0.00           C  
ATOM   3982  NH1 ARG   251     -20.469  -1.482 -44.707  1.00  0.00           N  
ATOM   3983 HH11 ARG   251     -21.033  -1.418 -43.884  1.00  0.00           H  
ATOM   3984 HH12 ARG   251     -19.923  -2.324 -44.909  1.00  0.00           H  
ATOM   3985  NH2 ARG   251     -19.594  -0.611 -46.549  1.00  0.00           N  
ATOM   3986 HH21 ARG   251     -19.541   0.114 -47.259  1.00  0.00           H  
ATOM   3987 HH22 ARG   251     -19.323  -1.551 -46.853  1.00  0.00           H  
ATOM   3988  C   ARG   251     -26.658  -0.956 -42.764  1.00  0.00           C  
ATOM   3989  O   ARG   251     -27.747  -0.453 -43.023  1.00  0.00           O  
ATOM   3990  N   SER   252     -26.362  -1.494 -41.584  1.00  0.00           N  
ATOM   3991  H   SER   252     -25.375  -1.692 -41.423  1.00  0.00           H  
ATOM   3992  CA  SER   252     -27.292  -2.232 -40.708  1.00  0.00           C  
ATOM   3993  HA  SER   252     -26.756  -2.398 -39.775  1.00  0.00           H  
ATOM   3994  CB  SER   252     -28.528  -1.412 -40.325  1.00  0.00           C  
ATOM   3995  HB2 SER   252     -28.219  -0.423 -39.984  1.00  0.00           H  
ATOM   3996  HB3 SER   252     -29.179  -1.312 -41.192  1.00  0.00           H  
ATOM   3997  OG  SER   252     -29.246  -2.059 -39.295  1.00  0.00           O  
ATOM   3998  HG  SER   252     -29.409  -2.966 -39.605  1.00  0.00           H  
ATOM   3999  C   SER   252     -27.636  -3.639 -41.229  1.00  0.00           C  
ATOM   4000  O   SER   252     -28.506  -4.316 -40.682  1.00  0.00           O  
ATOM   4001  N   SER   253     -26.906  -4.109 -42.249  1.00  0.00           N  
ATOM   4002  H   SER   253     -26.210  -3.499 -42.640  1.00  0.00           H  
ATOM   4003  CA  SER   253     -27.121  -5.403 -42.903  1.00  0.00           C  
ATOM   4004  HA  SER   253     -28.155  -5.415 -43.251  1.00  0.00           H  
ATOM   4005  CB  SER   253     -26.226  -5.528 -44.138  1.00  0.00           C  
ATOM   4006  HB2 SER   253     -25.179  -5.550 -43.840  1.00  0.00           H  
ATOM   4007  HB3 SER   253     -26.481  -6.445 -44.664  1.00  0.00           H  
ATOM   4008  OG  SER   253     -26.440  -4.447 -45.019  1.00  0.00           O  
ATOM   4009  HG  SER   253     -25.591  -4.062 -45.295  1.00  0.00           H  
ATOM   4010  C   SER   253     -26.970  -6.622 -41.970  1.00  0.00           C  
ATOM   4011  O   SER   253     -27.771  -7.549 -42.120  1.00  0.00           O  
ATOM   4012  N   PRO   254     -26.057  -6.644 -40.973  1.00  0.00           N  
ATOM   4013  CD  PRO   254     -26.491  -6.982 -39.624  1.00  0.00           C  
ATOM   4014  HD2 PRO   254     -26.258  -8.024 -39.404  1.00  0.00           H  
ATOM   4015  HD3 PRO   254     -27.564  -6.812 -39.513  1.00  0.00           H  
ATOM   4016  CG  PRO   254     -25.723  -6.052 -38.674  1.00  0.00           C  
ATOM   4017  HG2 PRO   254     -25.076  -6.646 -38.027  1.00  0.00           H  
ATOM   4018  HG3 PRO   254     -26.408  -5.454 -38.071  1.00  0.00           H  
ATOM   4019  CB  PRO   254     -24.872  -5.151 -39.579  1.00  0.00           C  
ATOM   4020  HB2 PRO   254     -23.896  -4.940 -39.138  1.00  0.00           H  
ATOM   4021  HB3 PRO   254     -25.395  -4.217 -39.766  1.00  0.00           H  
ATOM   4022  CA  PRO   254     -24.761  -5.955 -40.876  1.00  0.00           C  
ATOM   4023  HA  PRO   254     -24.602  -5.280 -41.711  1.00  0.00           H  
ATOM   4024  C   PRO   254     -23.562  -6.934 -40.751  1.00  0.00           C  
ATOM   4025  O   PRO   254     -23.704  -7.993 -40.136  1.00  0.00           O  
ATOM   4026  N   PRO   255     -22.349  -6.578 -41.224  1.00  0.00           N  
ATOM   4027  CD  PRO   255     -21.125  -7.249 -40.826  1.00  0.00           C  
ATOM   4028  HD2 PRO   255     -20.846  -7.985 -41.581  1.00  0.00           H  
ATOM   4029  HD3 PRO   255     -21.216  -7.721 -39.847  1.00  0.00           H  
ATOM   4030  CG  PRO   255     -20.096  -6.132 -40.772  1.00  0.00           C  
ATOM   4031  HG2 PRO   255     -19.076  -6.509 -40.849  1.00  0.00           H  
ATOM   4032  HG3 PRO   255     -20.235  -5.565 -39.851  1.00  0.00           H  
ATOM   4033  CB  PRO   255     -20.484  -5.272 -41.974  1.00  0.00           C  
ATOM   4034  HB2 PRO   255     -19.961  -5.642 -42.857  1.00  0.00           H  
ATOM   4035  HB3 PRO   255     -20.230  -4.225 -41.801  1.00  0.00           H  
ATOM   4036  CA  PRO   255     -22.006  -5.464 -42.120  1.00  0.00           C  
ATOM   4037  HA  PRO   255     -22.507  -4.550 -41.798  1.00  0.00           H  
ATOM   4038  C   PRO   255     -22.381  -5.788 -43.577  1.00  0.00           C  
ATOM   4039  O   PRO   255     -22.892  -6.865 -43.874  1.00  0.00           O  
ATOM   4040  N   ASP   256     -22.100  -4.898 -44.529  1.00  0.00           N  
ATOM   4041  H   ASP   256     -21.536  -4.095 -44.284  1.00  0.00           H  
ATOM   4042  CA  ASP   256     -22.270  -5.185 -45.966  1.00  0.00           C  
ATOM   4043  HA  ASP   256     -23.332  -5.316 -46.166  1.00  0.00           H  
ATOM   4044  CB  ASP   256     -21.749  -4.023 -46.834  1.00  0.00           C  
ATOM   4045  HB2 ASP   256     -21.946  -4.252 -47.882  1.00  0.00           H  
ATOM   4046  HB3 ASP   256     -22.308  -3.122 -46.582  1.00  0.00           H  
ATOM   4047  CG  ASP   256     -20.255  -3.720 -46.666  1.00  0.00           C  
ATOM   4048  OD1 ASP   256     -19.660  -3.139 -47.590  1.00  0.00           O  
ATOM   4049  OD2 ASP   256     -19.712  -3.936 -45.558  1.00  0.00           O  
ATOM   4050  C   ASP   256     -21.540  -6.471 -46.399  1.00  0.00           C  
ATOM   4051  O   ASP   256     -22.126  -7.302 -47.097  1.00  0.00           O  
ATOM   4052  N   SER   257     -20.294  -6.642 -45.947  1.00  0.00           N  
ATOM   4053  H   SER   257     -19.925  -5.869 -45.395  1.00  0.00           H  
ATOM   4054  CA  SER   257     -19.311  -7.638 -46.391  1.00  0.00           C  
ATOM   4055  HA  SER   257     -18.888  -7.302 -47.335  1.00  0.00           H  
ATOM   4056  CB  SER   257     -18.168  -7.690 -45.368  1.00  0.00           C  
ATOM   4057  HB2 SER   257     -17.424  -8.421 -45.688  1.00  0.00           H  
ATOM   4058  HB3 SER   257     -17.694  -6.707 -45.322  1.00  0.00           H  
ATOM   4059  OG  SER   257     -18.647  -8.033 -44.076  1.00  0.00           O  
ATOM   4060  HG  SER   257     -18.013  -7.709 -43.425  1.00  0.00           H  
ATOM   4061  C   SER   257     -19.913  -9.026 -46.612  1.00  0.00           C  
ATOM   4062  O   SER   257     -19.782  -9.600 -47.693  1.00  0.00           O  
ATOM   4063  N   GLU   258     -20.679  -9.516 -45.640  1.00  0.00           N  
ATOM   4064  H   GLU   258     -20.675  -8.990 -44.774  1.00  0.00           H  
ATOM   4065  CA  GLU   258     -21.381 -10.797 -45.700  1.00  0.00           C  
ATOM   4066  HA  GLU   258     -21.129 -11.287 -46.636  1.00  0.00           H  
ATOM   4067  CB  GLU   258     -20.848 -11.717 -44.586  1.00  0.00           C  
ATOM   4068  HB2 GLU   258     -20.921 -11.196 -43.631  1.00  0.00           H  
ATOM   4069  HB3 GLU   258     -21.467 -12.613 -44.523  1.00  0.00           H  
ATOM   4070  CG  GLU   258     -19.381 -12.139 -44.818  1.00  0.00           C  
ATOM   4071  HG2 GLU   258     -18.750 -11.254 -44.918  1.00  0.00           H  
ATOM   4072  HG3 GLU   258     -19.041 -12.682 -43.933  1.00  0.00           H  
ATOM   4073  CD  GLU   258     -19.207 -13.053 -46.042  1.00  0.00           C  
ATOM   4074  OE1 GLU   258     -18.339 -12.814 -46.916  1.00  0.00           O  
ATOM   4075  OE2 GLU   258     -19.946 -14.055 -46.165  1.00  0.00           O  
ATOM   4076  C   GLU   258     -22.919 -10.665 -45.726  1.00  0.00           C  
ATOM   4077  O   GLU   258     -23.602 -11.685 -45.809  1.00  0.00           O  
ATOM   4078  N   TYR   259     -23.509  -9.458 -45.712  1.00  0.00           N  
ATOM   4079  H   TYR   259     -22.913  -8.634 -45.675  1.00  0.00           H  
ATOM   4080  CA  TYR   259     -24.966  -9.266 -45.554  1.00  0.00           C  
ATOM   4081  HA  TYR   259     -25.453 -10.222 -45.716  1.00  0.00           H  
ATOM   4082  CB  TYR   259     -25.349  -8.869 -44.109  1.00  0.00           C  
ATOM   4083  HB2 TYR   259     -24.991  -7.873 -43.910  1.00  0.00           H  
ATOM   4084  HB3 TYR   259     -26.436  -8.802 -44.083  1.00  0.00           H  
ATOM   4085  CG  TYR   259     -24.926  -9.739 -42.932  1.00  0.00           C  
ATOM   4086  CD1 TYR   259     -23.567  -9.969 -42.636  1.00  0.00           C  
ATOM   4087  HD1 TYR   259     -22.795  -9.497 -43.226  1.00  0.00           H  
ATOM   4088  CE1 TYR   259     -23.197 -10.725 -41.508  1.00  0.00           C  
ATOM   4089  HE1 TYR   259     -22.153 -10.870 -41.271  1.00  0.00           H  
ATOM   4090  CZ  TYR   259     -24.189 -11.203 -40.628  1.00  0.00           C  
ATOM   4091  OH  TYR   259     -23.847 -11.898 -39.518  1.00  0.00           O  
ATOM   4092  HH  TYR   259     -23.096 -11.488 -39.078  1.00  0.00           H  
ATOM   4093  CE2 TYR   259     -25.548 -10.950 -40.897  1.00  0.00           C  
ATOM   4094  HE2 TYR   259     -26.289 -11.247 -40.170  1.00  0.00           H  
ATOM   4095  CD2 TYR   259     -25.912 -10.211 -42.039  1.00  0.00           C  
ATOM   4096  HD2 TYR   259     -26.949  -9.945 -42.195  1.00  0.00           H  
ATOM   4097  C   TYR   259     -25.661  -8.318 -46.562  1.00  0.00           C  
ATOM   4098  O   TYR   259     -26.888  -8.354 -46.590  1.00  0.00           O  
ATOM   4099  N   ILE   260     -24.979  -7.531 -47.415  1.00  0.00           N  
ATOM   4100  H   ILE   260     -23.964  -7.522 -47.367  1.00  0.00           H  
ATOM   4101  CA  ILE   260     -25.641  -6.554 -48.326  1.00  0.00           C  
ATOM   4102  HA  ILE   260     -26.232  -5.899 -47.685  1.00  0.00           H  
ATOM   4103  CB  ILE   260     -24.632  -5.634 -49.055  1.00  0.00           C  
ATOM   4104  HB  ILE   260     -24.088  -5.097 -48.279  1.00  0.00           H  
ATOM   4105  CG2 ILE   260     -23.609  -6.371 -49.934  1.00  0.00           C  
ATOM   4106 HG21 ILE   260     -24.072  -6.796 -50.823  1.00  0.00           H  
ATOM   4107 HG22 ILE   260     -22.850  -5.666 -50.261  1.00  0.00           H  
ATOM   4108 HG23 ILE   260     -23.136  -7.169 -49.372  1.00  0.00           H  
ATOM   4109  CG1 ILE   260     -25.366  -4.592 -49.930  1.00  0.00           C  
ATOM   4110 HG12 ILE   260     -25.652  -5.037 -50.883  1.00  0.00           H  
ATOM   4111 HG13 ILE   260     -26.279  -4.290 -49.428  1.00  0.00           H  
ATOM   4112  CD1 ILE   260     -24.537  -3.329 -50.192  1.00  0.00           C  
ATOM   4113 HD11 ILE   260     -23.664  -3.563 -50.800  1.00  0.00           H  
ATOM   4114 HD12 ILE   260     -25.148  -2.596 -50.721  1.00  0.00           H  
ATOM   4115 HD13 ILE   260     -24.212  -2.899 -49.245  1.00  0.00           H  
ATOM   4116  C   ILE   260     -26.625  -7.217 -49.308  1.00  0.00           C  
ATOM   4117  O   ILE   260     -26.235  -7.802 -50.318  1.00  0.00           O  
ATOM   4118  N   THR   261     -27.922  -7.174 -48.991  1.00  0.00           N  
ATOM   4119  H   THR   261     -28.154  -6.606 -48.184  1.00  0.00           H  
ATOM   4120  CA  THR   261     -28.937  -8.163 -49.425  1.00  0.00           C  
ATOM   4121  HA  THR   261     -29.843  -7.955 -48.856  1.00  0.00           H  
ATOM   4122  CB  THR   261     -29.308  -7.994 -50.907  1.00  0.00           C  
ATOM   4123  HB  THR   261     -28.432  -8.153 -51.534  1.00  0.00           H  
ATOM   4124  CG2 THR   261     -30.416  -8.944 -51.360  1.00  0.00           C  
ATOM   4125 HG21 THR   261     -31.290  -8.827 -50.718  1.00  0.00           H  
ATOM   4126 HG22 THR   261     -30.692  -8.710 -52.388  1.00  0.00           H  
ATOM   4127 HG23 THR   261     -30.068  -9.975 -51.317  1.00  0.00           H  
ATOM   4128  OG1 THR   261     -29.786  -6.685 -51.105  1.00  0.00           O  
ATOM   4129  HG1 THR   261     -29.091  -6.090 -50.805  1.00  0.00           H  
ATOM   4130  C   THR   261     -28.550  -9.612 -49.067  1.00  0.00           C  
ATOM   4131  O   THR   261     -29.253 -10.243 -48.283  1.00  0.00           O  
ATOM   4132  N   ARG   262     -27.422 -10.113 -49.596  1.00  0.00           N  
ATOM   4133  H   ARG   262     -26.997  -9.514 -50.300  1.00  0.00           H  
ATOM   4134  CA  ARG   262     -26.466 -11.040 -48.961  1.00  0.00           C  
ATOM   4135  HA  ARG   262     -26.297 -10.682 -47.948  1.00  0.00           H  
ATOM   4136  CB  ARG   262     -27.007 -12.491 -48.910  1.00  0.00           C  
ATOM   4137  HB2 ARG   262     -27.777 -12.613 -49.674  1.00  0.00           H  
ATOM   4138  HB3 ARG   262     -26.205 -13.188 -49.156  1.00  0.00           H  
ATOM   4139  CG  ARG   262     -27.592 -12.916 -47.545  1.00  0.00           C  
ATOM   4140  HG2 ARG   262     -28.346 -12.202 -47.229  1.00  0.00           H  
ATOM   4141  HG3 ARG   262     -28.081 -13.884 -47.661  1.00  0.00           H  
ATOM   4142  CD  ARG   262     -26.536 -13.037 -46.436  1.00  0.00           C  
ATOM   4143  HD2 ARG   262     -25.932 -13.930 -46.610  1.00  0.00           H  
ATOM   4144  HD3 ARG   262     -25.889 -12.166 -46.480  1.00  0.00           H  
ATOM   4145  NE  ARG   262     -27.147 -13.106 -45.096  1.00  0.00           N  
ATOM   4146  HE  ARG   262     -28.143 -13.229 -45.059  1.00  0.00           H  
ATOM   4147  CZ  ARG   262     -26.528 -12.915 -43.941  1.00  0.00           C  
ATOM   4148  NH1 ARG   262     -25.250 -12.699 -43.843  1.00  0.00           N  
ATOM   4149 HH11 ARG   262     -24.691 -12.563 -44.680  1.00  0.00           H  
ATOM   4150 HH12 ARG   262     -24.859 -12.365 -42.976  1.00  0.00           H  
ATOM   4151  NH2 ARG   262     -27.202 -12.922 -42.828  1.00  0.00           N  
ATOM   4152 HH21 ARG   262     -28.198 -13.021 -42.824  1.00  0.00           H  
ATOM   4153 HH22 ARG   262     -26.713 -12.680 -41.981  1.00  0.00           H  
ATOM   4154  C   ARG   262     -25.118 -10.972 -49.711  1.00  0.00           C  
ATOM   4155  O   ARG   262     -25.080 -11.166 -50.922  1.00  0.00           O  
ATOM   4156  N   ILE   263     -24.026 -10.813 -48.957  1.00  0.00           N  
ATOM   4157  H   ILE   263     -24.186 -10.684 -47.971  1.00  0.00           H  
ATOM   4158  CA  ILE   263     -22.603 -10.877 -49.359  1.00  0.00           C  
ATOM   4159  HA  ILE   263     -22.054 -10.662 -48.446  1.00  0.00           H  
ATOM   4160  CB  ILE   263     -22.171 -12.306 -49.818  1.00  0.00           C  
ATOM   4161  HB  ILE   263     -22.108 -12.289 -50.904  1.00  0.00           H  
ATOM   4162  CG2 ILE   263     -20.749 -12.558 -49.319  1.00  0.00           C  
ATOM   4163 HG21 ILE   263     -20.754 -12.768 -48.255  1.00  0.00           H  
ATOM   4164 HG22 ILE   263     -20.306 -13.395 -49.846  1.00  0.00           H  
ATOM   4165 HG23 ILE   263     -20.132 -11.679 -49.463  1.00  0.00           H  
ATOM   4166  CG1 ILE   263     -23.043 -13.555 -49.537  1.00  0.00           C  
ATOM   4167 HG12 ILE   263     -23.979 -13.463 -50.086  1.00  0.00           H  
ATOM   4168 HG13 ILE   263     -22.531 -14.419 -49.960  1.00  0.00           H  
ATOM   4169  CD1 ILE   263     -23.372 -13.895 -48.082  1.00  0.00           C  
ATOM   4170 HD11 ILE   263     -24.063 -13.157 -47.695  1.00  0.00           H  
ATOM   4171 HD12 ILE   263     -23.856 -14.871 -48.041  1.00  0.00           H  
ATOM   4172 HD13 ILE   263     -22.476 -13.921 -47.465  1.00  0.00           H  
ATOM   4173  C   ILE   263     -22.088  -9.837 -50.391  1.00  0.00           C  
ATOM   4174  O   ILE   263     -22.329  -9.997 -51.584  1.00  0.00           O  
ATOM   4175  N   VAL   264     -21.196  -8.907 -50.009  1.00  0.00           N  
ATOM   4176  H   VAL   264     -20.972  -8.826 -49.021  1.00  0.00           H  
ATOM   4177  CA  VAL   264     -20.295  -8.220 -50.976  1.00  0.00           C  
ATOM   4178  HA  VAL   264     -20.894  -7.731 -51.745  1.00  0.00           H  
ATOM   4179  CB  VAL   264     -19.379  -7.156 -50.322  1.00  0.00           C  
ATOM   4180  HB  VAL   264     -18.834  -7.622 -49.502  1.00  0.00           H  
ATOM   4181  CG1 VAL   264     -18.347  -6.578 -51.305  1.00  0.00           C  
ATOM   4182 HG11 VAL   264     -18.850  -6.166 -52.182  1.00  0.00           H  
ATOM   4183 HG12 VAL   264     -17.783  -5.779 -50.820  1.00  0.00           H  
ATOM   4184 HG13 VAL   264     -17.634  -7.339 -51.618  1.00  0.00           H  
ATOM   4185  CG2 VAL   264     -20.156  -5.965 -49.771  1.00  0.00           C  
ATOM   4186 HG21 VAL   264     -20.909  -6.305 -49.072  1.00  0.00           H  
ATOM   4187 HG22 VAL   264     -19.479  -5.293 -49.241  1.00  0.00           H  
ATOM   4188 HG23 VAL   264     -20.624  -5.410 -50.584  1.00  0.00           H  
ATOM   4189  C   VAL   264     -19.404  -9.258 -51.658  1.00  0.00           C  
ATOM   4190  O   VAL   264     -19.405  -9.379 -52.885  1.00  0.00           O  
ATOM   4191  N   SER   265     -18.727 -10.079 -50.844  1.00  0.00           N  
ATOM   4192  H   SER   265     -18.794  -9.901 -49.844  1.00  0.00           H  
ATOM   4193  CA  SER   265     -17.720 -11.086 -51.218  1.00  0.00           C  
ATOM   4194  HA  SER   265     -16.835 -10.569 -51.588  1.00  0.00           H  
ATOM   4195  CB  SER   265     -17.320 -11.907 -49.973  1.00  0.00           C  
ATOM   4196  HB2 SER   265     -18.033 -12.718 -49.831  1.00  0.00           H  
ATOM   4197  HB3 SER   265     -16.336 -12.350 -50.134  1.00  0.00           H  
ATOM   4198  OG  SER   265     -17.300 -11.136 -48.789  1.00  0.00           O  
ATOM   4199  HG  SER   265     -17.636 -11.682 -48.039  1.00  0.00           H  
ATOM   4200  C   SER   265     -18.171 -12.089 -52.288  1.00  0.00           C  
ATOM   4201  O   SER   265     -17.343 -12.818 -52.832  1.00  0.00           O  
ATOM   4202  N   ARG   266     -19.484 -12.198 -52.555  1.00  0.00           N  
ATOM   4203  H   ARG   266     -20.082 -11.515 -52.109  1.00  0.00           H  
ATOM   4204  CA  ARG   266     -20.069 -13.166 -53.502  1.00  0.00           C  
ATOM   4205  HA  ARG   266     -19.275 -13.494 -54.173  1.00  0.00           H  
ATOM   4206  CB  ARG   266     -20.564 -14.432 -52.765  1.00  0.00           C  
ATOM   4207  HB2 ARG   266     -21.332 -14.153 -52.046  1.00  0.00           H  
ATOM   4208  HB3 ARG   266     -21.006 -15.119 -53.489  1.00  0.00           H  
ATOM   4209  CG  ARG   266     -19.409 -15.155 -52.041  1.00  0.00           C  
ATOM   4210  HG2 ARG   266     -18.691 -15.523 -52.777  1.00  0.00           H  
ATOM   4211  HG3 ARG   266     -18.892 -14.433 -51.416  1.00  0.00           H  
ATOM   4212  CD  ARG   266     -19.823 -16.312 -51.119  1.00  0.00           C  
ATOM   4213  HD2 ARG   266     -20.839 -16.139 -50.762  1.00  0.00           H  
ATOM   4214  HD3 ARG   266     -19.811 -17.247 -51.682  1.00  0.00           H  
ATOM   4215  NE  ARG   266     -18.878 -16.383 -49.982  1.00  0.00           N  
ATOM   4216  HE  ARG   266     -17.916 -16.571 -50.207  1.00  0.00           H  
ATOM   4217  CZ  ARG   266     -19.080 -15.810 -48.805  1.00  0.00           C  
ATOM   4218  NH1 ARG   266     -20.263 -15.656 -48.300  1.00  0.00           N  
ATOM   4219 HH11 ARG   266     -21.075 -16.039 -48.728  1.00  0.00           H  
ATOM   4220 HH12 ARG   266     -20.315 -15.130 -47.417  1.00  0.00           H  
ATOM   4221  NH2 ARG   266     -18.093 -15.327 -48.117  1.00  0.00           N  
ATOM   4222 HH21 ARG   266     -17.148 -15.335 -48.439  1.00  0.00           H  
ATOM   4223 HH22 ARG   266     -18.336 -14.654 -47.376  1.00  0.00           H  
ATOM   4224  C   ARG   266     -21.129 -12.560 -54.428  1.00  0.00           C  
ATOM   4225  O   ARG   266     -21.203 -13.003 -55.571  1.00  0.00           O  
ATOM   4226  N   CYS   267     -21.896 -11.537 -54.023  1.00  0.00           N  
ATOM   4227  H   CYS   267     -21.812 -11.168 -53.083  1.00  0.00           H  
ATOM   4228  CA  CYS   267     -22.873 -10.894 -54.916  1.00  0.00           C  
ATOM   4229  HA  CYS   267     -23.512 -11.670 -55.333  1.00  0.00           H  
ATOM   4230  CB  CYS   267     -23.784  -9.953 -54.117  1.00  0.00           C  
ATOM   4231  HB2 CYS   267     -24.192 -10.478 -53.250  1.00  0.00           H  
ATOM   4232  HB3 CYS   267     -23.216  -9.090 -53.765  1.00  0.00           H  
ATOM   4233  SG  CYS   267     -25.157  -9.392 -55.163  1.00  0.00           S  
ATOM   4234  HG  CYS   267     -25.699  -8.563 -54.259  1.00  0.00           H  
ATOM   4235  C   CYS   267     -22.199 -10.170 -56.098  1.00  0.00           C  
ATOM   4236  O   CYS   267     -22.696 -10.258 -57.223  1.00  0.00           O  
ATOM   4237  N   LEU   268     -21.030  -9.554 -55.873  1.00  0.00           N  
ATOM   4238  H   LEU   268     -20.703  -9.496 -54.915  1.00  0.00           H  
ATOM   4239  CA  LEU   268     -20.193  -8.919 -56.902  1.00  0.00           C  
ATOM   4240  HA  LEU   268     -20.739  -8.080 -57.337  1.00  0.00           H  
ATOM   4241  CB  LEU   268     -18.942  -8.362 -56.182  1.00  0.00           C  
ATOM   4242  HB2 LEU   268     -19.258  -7.514 -55.572  1.00  0.00           H  
ATOM   4243  HB3 LEU   268     -18.567  -9.128 -55.502  1.00  0.00           H  
ATOM   4244  CG  LEU   268     -17.752  -7.921 -57.057  1.00  0.00           C  
ATOM   4245  HG  LEU   268     -17.341  -8.790 -57.572  1.00  0.00           H  
ATOM   4246  CD1 LEU   268     -18.119  -6.869 -58.097  1.00  0.00           C  
ATOM   4247 HD11 LEU   268     -18.671  -6.053 -57.631  1.00  0.00           H  
ATOM   4248 HD12 LEU   268     -17.220  -6.474 -58.567  1.00  0.00           H  
ATOM   4249 HD13 LEU   268     -18.740  -7.320 -58.868  1.00  0.00           H  
ATOM   4250  CD2 LEU   268     -16.659  -7.345 -56.158  1.00  0.00           C  
ATOM   4251 HD21 LEU   268     -16.354  -8.086 -55.419  1.00  0.00           H  
ATOM   4252 HD22 LEU   268     -15.790  -7.070 -56.755  1.00  0.00           H  
ATOM   4253 HD23 LEU   268     -17.031  -6.460 -55.638  1.00  0.00           H  
ATOM   4254  C   LEU   268     -19.856  -9.888 -58.051  1.00  0.00           C  
ATOM   4255  O   LEU   268     -20.232  -9.666 -59.203  1.00  0.00           O  
ATOM   4256  N   ILE   269     -19.211 -11.016 -57.736  1.00  0.00           N  
ATOM   4257  H   ILE   269     -18.930 -11.154 -56.778  1.00  0.00           H  
ATOM   4258  CA  ILE   269     -18.843 -12.027 -58.741  1.00  0.00           C  
ATOM   4259  HA  ILE   269     -18.377 -11.502 -59.577  1.00  0.00           H  
ATOM   4260  CB  ILE   269     -17.789 -13.015 -58.191  1.00  0.00           C  
ATOM   4261  HB  ILE   269     -17.583 -13.742 -58.979  1.00  0.00           H  
ATOM   4262  CG2 ILE   269     -16.478 -12.255 -57.913  1.00  0.00           C  
ATOM   4263 HG21 ILE   269     -16.590 -11.593 -57.053  1.00  0.00           H  
ATOM   4264 HG22 ILE   269     -15.669 -12.958 -57.714  1.00  0.00           H  
ATOM   4265 HG23 ILE   269     -16.197 -11.662 -58.783  1.00  0.00           H  
ATOM   4266  CG1 ILE   269     -18.277 -13.788 -56.946  1.00  0.00           C  
ATOM   4267 HG12 ILE   269     -18.456 -13.080 -56.139  1.00  0.00           H  
ATOM   4268 HG13 ILE   269     -19.213 -14.292 -57.179  1.00  0.00           H  
ATOM   4269  CD1 ILE   269     -17.301 -14.856 -56.439  1.00  0.00           C  
ATOM   4270 HD11 ILE   269     -16.394 -14.392 -56.053  1.00  0.00           H  
ATOM   4271 HD12 ILE   269     -17.771 -15.416 -55.630  1.00  0.00           H  
ATOM   4272 HD13 ILE   269     -17.048 -15.543 -57.247  1.00  0.00           H  
ATOM   4273  C   ILE   269     -20.070 -12.734 -59.338  1.00  0.00           C  
ATOM   4274  O   ILE   269     -20.102 -12.959 -60.545  1.00  0.00           O  
ATOM   4275  N   ASN   270     -21.118 -12.992 -58.545  1.00  0.00           N  
ATOM   4276  H   ASN   270     -21.028 -12.797 -57.554  1.00  0.00           H  
ATOM   4277  CA  ASN   270     -22.404 -13.520 -59.021  1.00  0.00           C  
ATOM   4278  HA  ASN   270     -22.240 -14.478 -59.518  1.00  0.00           H  
ATOM   4279  CB  ASN   270     -23.306 -13.736 -57.790  1.00  0.00           C  
ATOM   4280  HB2 ASN   270     -22.976 -14.620 -57.246  1.00  0.00           H  
ATOM   4281  HB3 ASN   270     -23.209 -12.880 -57.130  1.00  0.00           H  
ATOM   4282  CG  ASN   270     -24.779 -13.886 -58.124  1.00  0.00           C  
ATOM   4283  OD1 ASN   270     -25.235 -14.910 -58.608  1.00  0.00           O  
ATOM   4284  ND2 ASN   270     -25.566 -12.856 -57.912  1.00  0.00           N  
ATOM   4285 HD21 ASN   270     -25.195 -11.983 -57.569  1.00  0.00           H  
ATOM   4286 HD22 ASN   270     -26.542 -12.966 -58.116  1.00  0.00           H  
ATOM   4287  C   ASN   270     -23.085 -12.592 -60.044  1.00  0.00           C  
ATOM   4288  O   ASN   270     -23.782 -13.074 -60.937  1.00  0.00           O  
ATOM   4289  N   SER   271     -22.917 -11.277 -59.909  1.00  0.00           N  
ATOM   4290  H   SER   271     -22.385 -10.934 -59.116  1.00  0.00           H  
ATOM   4291  CA  SER   271     -23.477 -10.291 -60.835  1.00  0.00           C  
ATOM   4292  HA  SER   271     -24.462 -10.621 -61.165  1.00  0.00           H  
ATOM   4293  CB  SER   271     -23.656  -8.948 -60.122  1.00  0.00           C  
ATOM   4294  HB2 SER   271     -22.685  -8.563 -59.810  1.00  0.00           H  
ATOM   4295  HB3 SER   271     -24.125  -8.236 -60.802  1.00  0.00           H  
ATOM   4296  OG  SER   271     -24.476  -9.120 -58.981  1.00  0.00           O  
ATOM   4297  HG  SER   271     -23.894  -9.390 -58.248  1.00  0.00           H  
ATOM   4298  C   SER   271     -22.600 -10.135 -62.078  1.00  0.00           C  
ATOM   4299  O   SER   271     -23.109 -10.136 -63.199  1.00  0.00           O  
ATOM   4300  N   GLN   272     -21.275 -10.049 -61.908  1.00  0.00           N  
ATOM   4301  H   GLN   272     -20.902 -10.049 -60.962  1.00  0.00           H  
ATOM   4302  CA  GLN   272     -20.358  -9.835 -63.028  1.00  0.00           C  
ATOM   4303  HA  GLN   272     -20.831  -9.101 -63.678  1.00  0.00           H  
ATOM   4304  CB  GLN   272     -19.027  -9.252 -62.521  1.00  0.00           C  
ATOM   4305  HB2 GLN   272     -19.210  -8.573 -61.691  1.00  0.00           H  
ATOM   4306  HB3 GLN   272     -18.414 -10.068 -62.135  1.00  0.00           H  
ATOM   4307  CG  GLN   272     -18.229  -8.498 -63.606  1.00  0.00           C  
ATOM   4308  HG2 GLN   272     -17.268  -8.218 -63.176  1.00  0.00           H  
ATOM   4309  HG3 GLN   272     -18.034  -9.174 -64.438  1.00  0.00           H  
ATOM   4310  CD  GLN   272     -18.865  -7.218 -64.171  1.00  0.00           C  
ATOM   4311  OE1 GLN   272     -18.330  -6.608 -65.077  1.00  0.00           O  
ATOM   4312  NE2 GLN   272     -20.006  -6.763 -63.692  1.00  0.00           N  
ATOM   4313 HE21 GLN   272     -20.491  -7.256 -62.972  1.00  0.00           H  
ATOM   4314 HE22 GLN   272     -20.386  -5.900 -64.078  1.00  0.00           H  
ATOM   4315  C   GLN   272     -20.152 -11.069 -63.916  1.00  0.00           C  
ATOM   4316  O   GLN   272     -20.031 -10.896 -65.125  1.00  0.00           O  
ATOM   4317  N   GLU   273     -20.193 -12.301 -63.391  1.00  0.00           N  
ATOM   4318  H   GLU   273     -20.264 -12.424 -62.384  1.00  0.00           H  
ATOM   4319  CA  GLU   273     -20.138 -13.502 -64.247  1.00  0.00           C  
ATOM   4320  HA  GLU   273     -19.221 -13.452 -64.833  1.00  0.00           H  
ATOM   4321  CB  GLU   273     -20.056 -14.799 -63.415  1.00  0.00           C  
ATOM   4322  HB2 GLU   273     -19.780 -15.625 -64.072  1.00  0.00           H  
ATOM   4323  HB3 GLU   273     -19.232 -14.677 -62.711  1.00  0.00           H  
ATOM   4324  CG  GLU   273     -21.308 -15.192 -62.608  1.00  0.00           C  
ATOM   4325  HG2 GLU   273     -20.974 -15.771 -61.744  1.00  0.00           H  
ATOM   4326  HG3 GLU   273     -21.780 -14.287 -62.223  1.00  0.00           H  
ATOM   4327  CD  GLU   273     -22.361 -16.029 -63.357  1.00  0.00           C  
ATOM   4328  OE1 GLU   273     -22.299 -16.149 -64.601  1.00  0.00           O  
ATOM   4329  OE2 GLU   273     -23.305 -16.483 -62.667  1.00  0.00           O  
ATOM   4330  C   GLU   273     -21.294 -13.514 -65.255  1.00  0.00           C  
ATOM   4331  O   GLU   273     -21.079 -13.771 -66.438  1.00  0.00           O  
ATOM   4332  N   LYS   274     -22.498 -13.098 -64.836  1.00  0.00           N  
ATOM   4333  H   LYS   274     -22.602 -12.862 -63.859  1.00  0.00           H  
ATOM   4334  CA  LYS   274     -23.682 -13.065 -65.706  1.00  0.00           C  
ATOM   4335  HA  LYS   274     -23.767 -14.040 -66.189  1.00  0.00           H  
ATOM   4336  CB  LYS   274     -24.952 -12.826 -64.873  1.00  0.00           C  
ATOM   4337  HB2 LYS   274     -24.843 -11.913 -64.285  1.00  0.00           H  
ATOM   4338  HB3 LYS   274     -25.809 -12.716 -65.540  1.00  0.00           H  
ATOM   4339  CG  LYS   274     -25.193 -14.023 -63.946  1.00  0.00           C  
ATOM   4340  HG2 LYS   274     -25.349 -14.921 -64.547  1.00  0.00           H  
ATOM   4341  HG3 LYS   274     -24.302 -14.156 -63.341  1.00  0.00           H  
ATOM   4342  CD  LYS   274     -26.383 -13.831 -63.000  1.00  0.00           C  
ATOM   4343  HD2 LYS   274     -26.214 -12.940 -62.392  1.00  0.00           H  
ATOM   4344  HD3 LYS   274     -27.291 -13.683 -63.587  1.00  0.00           H  
ATOM   4345  CE  LYS   274     -26.576 -15.044 -62.075  1.00  0.00           C  
ATOM   4346  HE2 LYS   274     -27.379 -14.812 -61.371  1.00  0.00           H  
ATOM   4347  HE3 LYS   274     -26.876 -15.910 -62.672  1.00  0.00           H  
ATOM   4348  NZ  LYS   274     -25.339 -15.367 -61.328  1.00  0.00           N  
ATOM   4349  HZ1 LYS   274     -24.820 -14.519 -61.118  1.00  0.00           H  
ATOM   4350  HZ2 LYS   274     -25.503 -15.829 -60.443  1.00  0.00           H  
ATOM   4351  HZ3 LYS   274     -24.691 -15.929 -61.891  1.00  0.00           H  
ATOM   4352  C   LYS   274     -23.539 -12.041 -66.828  1.00  0.00           C  
ATOM   4353  O   LYS   274     -24.089 -12.266 -67.905  1.00  0.00           O  
ATOM   4354  N   LEU   275     -22.776 -10.967 -66.609  1.00  0.00           N  
ATOM   4355  H   LEU   275     -22.361 -10.875 -65.692  1.00  0.00           H  
ATOM   4356  CA  LEU   275     -22.408  -9.985 -67.633  1.00  0.00           C  
ATOM   4357  HA  LEU   275     -23.270  -9.842 -68.285  1.00  0.00           H  
ATOM   4358  CB  LEU   275     -22.084  -8.654 -66.929  1.00  0.00           C  
ATOM   4359  HB2 LEU   275     -22.892  -8.404 -66.239  1.00  0.00           H  
ATOM   4360  HB3 LEU   275     -21.174  -8.786 -66.343  1.00  0.00           H  
ATOM   4361  CG  LEU   275     -21.878  -7.476 -67.899  1.00  0.00           C  
ATOM   4362  HG  LEU   275     -21.134  -7.737 -68.650  1.00  0.00           H  
ATOM   4363  CD1 LEU   275     -23.187  -7.094 -68.600  1.00  0.00           C  
ATOM   4364 HD11 LEU   275     -23.959  -6.883 -67.861  1.00  0.00           H  
ATOM   4365 HD12 LEU   275     -23.029  -6.223 -69.226  1.00  0.00           H  
ATOM   4366 HD13 LEU   275     -23.512  -7.909 -69.246  1.00  0.00           H  
ATOM   4367  CD2 LEU   275     -21.356  -6.263 -67.133  1.00  0.00           C  
ATOM   4368 HD21 LEU   275     -20.443  -6.535 -66.605  1.00  0.00           H  
ATOM   4369 HD22 LEU   275     -21.100  -5.466 -67.826  1.00  0.00           H  
ATOM   4370 HD23 LEU   275     -22.090  -5.912 -66.407  1.00  0.00           H  
ATOM   4371  C   LEU   275     -21.242 -10.456 -68.525  1.00  0.00           C  
ATOM   4372  O   LEU   275     -21.248 -10.200 -69.725  1.00  0.00           O  
ATOM   4373  N   ILE   276     -20.263 -11.178 -67.972  1.00  0.00           N  
ATOM   4374  H   ILE   276     -20.283 -11.314 -66.966  1.00  0.00           H  
ATOM   4375  CA  ILE   276     -19.168 -11.807 -68.733  1.00  0.00           C  
ATOM   4376  HA  ILE   276     -18.710 -11.054 -69.375  1.00  0.00           H  
ATOM   4377  CB  ILE   276     -18.085 -12.328 -67.757  1.00  0.00           C  
ATOM   4378  HB  ILE   276     -18.581 -12.906 -66.976  1.00  0.00           H  
ATOM   4379  CG2 ILE   276     -17.068 -13.256 -68.450  1.00  0.00           C  
ATOM   4380 HG21 ILE   276     -16.598 -12.741 -69.288  1.00  0.00           H  
ATOM   4381 HG22 ILE   276     -16.298 -13.571 -67.747  1.00  0.00           H  
ATOM   4382 HG23 ILE   276     -17.561 -14.159 -68.812  1.00  0.00           H  
ATOM   4383  CG1 ILE   276     -17.345 -11.137 -67.101  1.00  0.00           C  
ATOM   4384 HG12 ILE   276     -16.643 -10.705 -67.816  1.00  0.00           H  
ATOM   4385 HG13 ILE   276     -18.058 -10.357 -66.837  1.00  0.00           H  
ATOM   4386  CD1 ILE   276     -16.591 -11.508 -65.817  1.00  0.00           C  
ATOM   4387 HD11 ILE   276     -15.791 -12.216 -66.030  1.00  0.00           H  
ATOM   4388 HD12 ILE   276     -16.150 -10.609 -65.387  1.00  0.00           H  
ATOM   4389 HD13 ILE   276     -17.280 -11.944 -65.093  1.00  0.00           H  
ATOM   4390  C   ILE   276     -19.715 -12.908 -69.659  1.00  0.00           C  
ATOM   4391  O   ILE   276     -19.258 -13.042 -70.796  1.00  0.00           O  
ATOM   4392  N   ASN   277     -20.741 -13.638 -69.217  1.00  0.00           N  
ATOM   4393  H   ASN   277     -20.987 -13.536 -68.237  1.00  0.00           H  
ATOM   4394  CA  ASN   277     -21.488 -14.623 -69.997  1.00  0.00           C  
ATOM   4395  HA  ASN   277     -20.779 -15.203 -70.594  1.00  0.00           H  
ATOM   4396  CB  ASN   277     -22.186 -15.593 -69.017  1.00  0.00           C  
ATOM   4397  HB2 ASN   277     -22.688 -15.039 -68.225  1.00  0.00           H  
ATOM   4398  HB3 ASN   277     -22.935 -16.173 -69.554  1.00  0.00           H  
ATOM   4399  CG  ASN   277     -21.206 -16.590 -68.410  1.00  0.00           C  
ATOM   4400  OD1 ASN   277     -20.416 -17.191 -69.117  1.00  0.00           O  
ATOM   4401  ND2 ASN   277     -21.209 -16.832 -67.120  1.00  0.00           N  
ATOM   4402 HD21 ASN   277     -21.800 -16.347 -66.439  1.00  0.00           H  
ATOM   4403 HD22 ASN   277     -20.547 -17.503 -66.788  1.00  0.00           H  
ATOM   4404  C   ASN   277     -22.458 -13.969 -71.004  1.00  0.00           C  
ATOM   4405  O   ASN   277     -22.317 -14.167 -72.213  1.00  0.00           O  
ATOM   4406  N   SER   278     -23.409 -13.146 -70.552  1.00  0.00           N  
ATOM   4407  H   SER   278     -23.448 -12.953 -69.558  1.00  0.00           H  
ATOM   4408  CA  SER   278     -24.492 -12.597 -71.392  1.00  0.00           C  
ATOM   4409  HA  SER   278     -24.801 -13.362 -72.105  1.00  0.00           H  
ATOM   4410  CB  SER   278     -25.723 -12.231 -70.548  1.00  0.00           C  
ATOM   4411  HB2 SER   278     -25.537 -11.303 -70.005  1.00  0.00           H  
ATOM   4412  HB3 SER   278     -26.578 -12.081 -71.210  1.00  0.00           H  
ATOM   4413  OG  SER   278     -26.026 -13.242 -69.611  1.00  0.00           O  
ATOM   4414  HG  SER   278     -25.441 -13.086 -68.850  1.00  0.00           H  
ATOM   4415  C   SER   278     -24.062 -11.345 -72.162  1.00  0.00           C  
ATOM   4416  O   SER   278     -23.709 -10.337 -71.556  1.00  0.00           O  
ATOM   4417  N   SER   279     -24.135 -11.346 -73.498  1.00  0.00           N  
ATOM   4418  H   SER   279     -24.400 -12.202 -73.963  1.00  0.00           H  
ATOM   4419  CA  SER   279     -23.859 -10.161 -74.349  1.00  0.00           C  
ATOM   4420  HA  SER   279     -23.019  -9.615 -73.921  1.00  0.00           H  
ATOM   4421  CB  SER   279     -23.426 -10.596 -75.752  1.00  0.00           C  
ATOM   4422  HB2 SER   279     -24.225 -11.166 -76.230  1.00  0.00           H  
ATOM   4423  HB3 SER   279     -23.203  -9.714 -76.355  1.00  0.00           H  
ATOM   4424  OG  SER   279     -22.260 -11.394 -75.641  1.00  0.00           O  
ATOM   4425  HG  SER   279     -21.945 -11.550 -76.561  1.00  0.00           H  
ATOM   4426  C   SER   279     -25.027  -9.163 -74.355  1.00  0.00           C  
ATOM   4427  O   SER   279     -25.561  -8.778 -75.397  1.00  0.00           O  
ATOM   4428  N   PHE   280     -25.461  -8.811 -73.143  1.00  0.00           N  
ATOM   4429  H   PHE   280     -24.910  -9.152 -72.363  1.00  0.00           H  
ATOM   4430  CA  PHE   280     -26.756  -8.226 -72.812  1.00  0.00           C  
ATOM   4431  HA  PHE   280     -26.939  -8.496 -71.772  1.00  0.00           H  
ATOM   4432  CB  PHE   280     -26.689  -6.688 -72.861  1.00  0.00           C  
ATOM   4433  HB2 PHE   280     -25.699  -6.392 -72.512  1.00  0.00           H  
ATOM   4434  HB3 PHE   280     -26.776  -6.339 -73.891  1.00  0.00           H  
ATOM   4435  CG  PHE   280     -27.692  -5.951 -71.984  1.00  0.00           C  
ATOM   4436  CD1 PHE   280     -27.458  -4.591 -71.703  1.00  0.00           C  
ATOM   4437  HD1 PHE   280     -26.629  -4.071 -72.162  1.00  0.00           H  
ATOM   4438  CE1 PHE   280     -28.284  -3.902 -70.804  1.00  0.00           C  
ATOM   4439  HE1 PHE   280     -28.083  -2.866 -70.578  1.00  0.00           H  
ATOM   4440  CZ  PHE   280     -29.361  -4.557 -70.189  1.00  0.00           C  
ATOM   4441  HZ  PHE   280     -29.980  -4.035 -69.478  1.00  0.00           H  
ATOM   4442  CE2 PHE   280     -29.629  -5.899 -70.490  1.00  0.00           C  
ATOM   4443  HE2 PHE   280     -30.467  -6.398 -70.021  1.00  0.00           H  
ATOM   4444  CD2 PHE   280     -28.798  -6.596 -71.382  1.00  0.00           C  
ATOM   4445  HD2 PHE   280     -29.023  -7.634 -71.568  1.00  0.00           H  
ATOM   4446  C   PHE   280     -27.888  -8.892 -73.618  1.00  0.00           C  
ATOM   4447  O   PHE   280     -28.033 -10.109 -73.558  1.00  0.00           O  
ATOM   4448  N   PHE   281     -28.674  -8.125 -74.377  1.00  0.00           N  
ATOM   4449  H   PHE   281     -28.538  -7.126 -74.343  1.00  0.00           H  
ATOM   4450  CA  PHE   281     -29.783  -8.642 -75.182  1.00  0.00           C  
ATOM   4451  HA  PHE   281     -30.439  -9.232 -74.539  1.00  0.00           H  
ATOM   4452  CB  PHE   281     -30.579  -7.452 -75.749  1.00  0.00           C  
ATOM   4453  HB2 PHE   281     -29.960  -6.936 -76.485  1.00  0.00           H  
ATOM   4454  HB3 PHE   281     -31.447  -7.845 -76.277  1.00  0.00           H  
ATOM   4455  CG  PHE   281     -31.083  -6.437 -74.742  1.00  0.00           C  
ATOM   4456  CD1 PHE   281     -32.244  -6.710 -73.995  1.00  0.00           C  
ATOM   4457  HD1 PHE   281     -32.757  -7.656 -74.113  1.00  0.00           H  
ATOM   4458  CE1 PHE   281     -32.739  -5.760 -73.084  1.00  0.00           C  
ATOM   4459  HE1 PHE   281     -33.621  -5.977 -72.496  1.00  0.00           H  
ATOM   4460  CZ  PHE   281     -32.073  -4.534 -72.917  1.00  0.00           C  
ATOM   4461  HZ  PHE   281     -32.445  -3.814 -72.201  1.00  0.00           H  
ATOM   4462  CE2 PHE   281     -30.913  -4.259 -73.661  1.00  0.00           C  
ATOM   4463  HE2 PHE   281     -30.388  -3.324 -73.521  1.00  0.00           H  
ATOM   4464  CD2 PHE   281     -30.420  -5.205 -74.576  1.00  0.00           C  
ATOM   4465  HD2 PHE   281     -29.531  -4.973 -75.147  1.00  0.00           H  
ATOM   4466  C   PHE   281     -29.368  -9.543 -76.363  1.00  0.00           C  
ATOM   4467  O   PHE   281     -30.236 -10.219 -76.908  1.00  0.00           O  
ATOM   4468  N   ALA   282     -28.115  -9.463 -76.841  1.00  0.00           N  
ATOM   4469  H   ALA   282     -27.427  -9.011 -76.249  1.00  0.00           H  
ATOM   4470  CA  ALA   282     -27.664  -9.786 -78.214  1.00  0.00           C  
ATOM   4471  HA  ALA   282     -26.613  -9.497 -78.270  1.00  0.00           H  
ATOM   4472  CB  ALA   282     -27.701 -11.302 -78.450  1.00  0.00           C  
ATOM   4473  HB1 ALA   282     -28.730 -11.662 -78.471  1.00  0.00           H  
ATOM   4474  HB2 ALA   282     -27.228 -11.530 -79.407  1.00  0.00           H  
ATOM   4475  HB3 ALA   282     -27.156 -11.814 -77.657  1.00  0.00           H  
ATOM   4476  C   ALA   282     -28.377  -8.972 -79.327  1.00  0.00           C  
ATOM   4477  O   ALA   282     -27.721  -8.401 -80.197  1.00  0.00           O  
ATOM   4478  N   GLU   283     -29.694  -8.772 -79.204  1.00  0.00           N  
ATOM   4479  H   GLU   283     -30.155  -9.352 -78.509  1.00  0.00           H  
ATOM   4480  CA  GLU   283     -30.564  -7.842 -79.951  1.00  0.00           C  
ATOM   4481  HA  GLU   283     -30.677  -8.204 -80.975  1.00  0.00           H  
ATOM   4482  CB  GLU   283     -31.950  -7.826 -79.256  1.00  0.00           C  
ATOM   4483  HB2 GLU   283     -31.939  -8.525 -78.419  1.00  0.00           H  
ATOM   4484  HB3 GLU   283     -32.137  -6.842 -78.828  1.00  0.00           H  
ATOM   4485  CG  GLU   283     -33.151  -8.222 -80.124  1.00  0.00           C  
ATOM   4486  HG2 GLU   283     -32.953  -9.194 -80.581  1.00  0.00           H  
ATOM   4487  HG3 GLU   283     -34.019  -8.337 -79.471  1.00  0.00           H  
ATOM   4488  CD  GLU   283     -33.477  -7.197 -81.214  1.00  0.00           C  
ATOM   4489  OE1 GLU   283     -32.759  -7.159 -82.231  1.00  0.00           O  
ATOM   4490  OE2 GLU   283     -34.474  -6.448 -81.096  1.00  0.00           O  
ATOM   4491  C   GLU   283     -30.014  -6.402 -80.026  1.00  0.00           C  
ATOM   4492  O   GLU   283     -30.450  -5.621 -80.861  1.00  0.00           O  
ATOM   4493  N   GLY   284     -29.025  -6.026 -79.205  1.00  0.00           N  
ATOM   4494  H   GLY   284     -28.660  -6.718 -78.570  1.00  0.00           H  
ATOM   4495  CA  GLY   284     -28.278  -4.774 -79.378  1.00  0.00           C  
ATOM   4496  HA2 GLY   284     -28.936  -3.927 -79.182  1.00  0.00           H  
ATOM   4497  HA3 GLY   284     -27.458  -4.748 -78.661  1.00  0.00           H  
ATOM   4498  C   GLY   284     -27.684  -4.613 -80.788  1.00  0.00           C  
ATOM   4499  O   GLY   284     -27.606  -3.490 -81.282  1.00  0.00           O  
ATOM   4500  N   ASN   285     -27.339  -5.718 -81.467  1.00  0.00           N  
ATOM   4501  H   ASN   285     -27.454  -6.618 -81.010  1.00  0.00           H  
ATOM   4502  CA  ASN   285     -27.009  -5.719 -82.894  1.00  0.00           C  
ATOM   4503  HA  ASN   285     -26.293  -4.920 -83.081  1.00  0.00           H  
ATOM   4504  CB  ASN   285     -26.344  -7.061 -83.263  1.00  0.00           C  
ATOM   4505  HB2 ASN   285     -25.466  -7.208 -82.636  1.00  0.00           H  
ATOM   4506  HB3 ASN   285     -27.035  -7.881 -83.058  1.00  0.00           H  
ATOM   4507  CG  ASN   285     -25.903  -7.141 -84.722  1.00  0.00           C  
ATOM   4508  OD1 ASN   285     -24.879  -6.604 -85.135  1.00  0.00           O  
ATOM   4509  ND2 ASN   285     -26.633  -7.840 -85.552  1.00  0.00           N  
ATOM   4510 HD21 ASN   285     -27.493  -8.309 -85.235  1.00  0.00           H  
ATOM   4511 HD22 ASN   285     -26.421  -7.856 -86.526  1.00  0.00           H  
ATOM   4512  C   ASN   285     -28.248  -5.404 -83.753  1.00  0.00           C  
ATOM   4513  O   ASN   285     -28.277  -4.394 -84.448  1.00  0.00           O  
ATOM   4514  N   ASP   286     -29.294  -6.226 -83.734  1.00  0.00           N  
ATOM   4515  H   ASP   286     -29.258  -7.073 -83.181  1.00  0.00           H  
ATOM   4516  CA  ASP   286     -30.360  -6.107 -84.736  1.00  0.00           C  
ATOM   4517  HA  ASP   286     -29.868  -5.802 -85.657  1.00  0.00           H  
ATOM   4518  CB  ASP   286     -30.931  -7.488 -85.069  1.00  0.00           C  
ATOM   4519  HB2 ASP   286     -31.321  -7.968 -84.174  1.00  0.00           H  
ATOM   4520  HB3 ASP   286     -31.732  -7.387 -85.803  1.00  0.00           H  
ATOM   4521  CG  ASP   286     -29.796  -8.323 -85.660  1.00  0.00           C  
ATOM   4522  OD1 ASP   286     -29.068  -8.968 -84.873  1.00  0.00           O  
ATOM   4523  OD2 ASP   286     -29.535  -8.167 -86.873  1.00  0.00           O  
ATOM   4524  C   ASP   286     -31.385  -4.987 -84.481  1.00  0.00           C  
ATOM   4525  O   ASP   286     -31.957  -4.477 -85.452  1.00  0.00           O  
ATOM   4526  N   LYS   287     -31.511  -4.480 -83.243  1.00  0.00           N  
ATOM   4527  H   LYS   287     -31.109  -5.022 -82.477  1.00  0.00           H  
ATOM   4528  CA  LYS   287     -32.092  -3.152 -82.937  1.00  0.00           C  
ATOM   4529  HA  LYS   287     -33.152  -3.143 -83.184  1.00  0.00           H  
ATOM   4530  CB  LYS   287     -31.897  -2.799 -81.448  1.00  0.00           C  
ATOM   4531  HB2 LYS   287     -30.849  -2.966 -81.190  1.00  0.00           H  
ATOM   4532  HB3 LYS   287     -32.096  -1.733 -81.318  1.00  0.00           H  
ATOM   4533  CG  LYS   287     -32.788  -3.553 -80.449  1.00  0.00           C  
ATOM   4534  HG2 LYS   287     -33.828  -3.254 -80.585  1.00  0.00           H  
ATOM   4535  HG3 LYS   287     -32.707  -4.622 -80.617  1.00  0.00           H  
ATOM   4536  CD  LYS   287     -32.330  -3.228 -79.017  1.00  0.00           C  
ATOM   4537  HD2 LYS   287     -31.267  -3.458 -78.927  1.00  0.00           H  
ATOM   4538  HD3 LYS   287     -32.469  -2.162 -78.831  1.00  0.00           H  
ATOM   4539  CE  LYS   287     -33.087  -4.031 -77.954  1.00  0.00           C  
ATOM   4540  HE2 LYS   287     -34.155  -3.812 -78.031  1.00  0.00           H  
ATOM   4541  HE3 LYS   287     -32.942  -5.095 -78.153  1.00  0.00           H  
ATOM   4542  NZ  LYS   287     -32.584  -3.688 -76.601  1.00  0.00           N  
ATOM   4543  HZ1 LYS   287     -32.709  -2.695 -76.399  1.00  0.00           H  
ATOM   4544  HZ2 LYS   287     -32.965  -4.250 -75.855  1.00  0.00           H  
ATOM   4545  HZ3 LYS   287     -31.562  -3.728 -76.565  1.00  0.00           H  
ATOM   4546  C   LYS   287     -31.411  -2.057 -83.761  1.00  0.00           C  
ATOM   4547  O   LYS   287     -32.077  -1.198 -84.332  1.00  0.00           O  
ATOM   4548  N   ALA   288     -30.082  -2.100 -83.837  1.00  0.00           N  
ATOM   4549  H   ALA   288     -29.603  -2.857 -83.365  1.00  0.00           H  
ATOM   4550  CA  ALA   288     -29.278  -1.169 -84.615  1.00  0.00           C  
ATOM   4551  HA  ALA   288     -29.682  -0.163 -84.488  1.00  0.00           H  
ATOM   4552  CB  ALA   288     -27.868  -1.180 -84.024  1.00  0.00           C  
ATOM   4553  HB1 ALA   288     -27.507  -2.192 -83.865  1.00  0.00           H  
ATOM   4554  HB2 ALA   288     -27.186  -0.689 -84.707  1.00  0.00           H  
ATOM   4555  HB3 ALA   288     -27.871  -0.663 -83.064  1.00  0.00           H  
ATOM   4556  C   ALA   288     -29.310  -1.472 -86.126  1.00  0.00           C  
ATOM   4557  O   ALA   288     -29.353  -0.541 -86.932  1.00  0.00           O  
ATOM   4558  N   LEU   289     -29.387  -2.742 -86.550  1.00  0.00           N  
ATOM   4559  H   LEU   289     -29.284  -3.485 -85.863  1.00  0.00           H  
ATOM   4560  CA  LEU   289     -29.588  -3.084 -87.968  1.00  0.00           C  
ATOM   4561  HA  LEU   289     -28.764  -2.642 -88.525  1.00  0.00           H  
ATOM   4562  CB  LEU   289     -29.554  -4.614 -88.166  1.00  0.00           C  
ATOM   4563  HB2 LEU   289     -28.635  -5.015 -87.739  1.00  0.00           H  
ATOM   4564  HB3 LEU   289     -30.394  -5.046 -87.622  1.00  0.00           H  
ATOM   4565  CG  LEU   289     -29.669  -5.074 -89.635  1.00  0.00           C  
ATOM   4566  HG  LEU   289     -30.600  -4.700 -90.060  1.00  0.00           H  
ATOM   4567  CD1 LEU   289     -28.506  -4.594 -90.511  1.00  0.00           C  
ATOM   4568 HD11 LEU   289     -27.568  -4.988 -90.122  1.00  0.00           H  
ATOM   4569 HD12 LEU   289     -28.649  -4.959 -91.528  1.00  0.00           H  
ATOM   4570 HD13 LEU   289     -28.475  -3.507 -90.535  1.00  0.00           H  
ATOM   4571  CD2 LEU   289     -29.703  -6.597 -89.713  1.00  0.00           C  
ATOM   4572 HD21 LEU   289     -30.545  -6.976 -89.131  1.00  0.00           H  
ATOM   4573 HD22 LEU   289     -29.818  -6.925 -90.745  1.00  0.00           H  
ATOM   4574 HD23 LEU   289     -28.792  -7.021 -89.290  1.00  0.00           H  
ATOM   4575  C   LEU   289     -30.889  -2.472 -88.520  1.00  0.00           C  
ATOM   4576  O   LEU   289     -30.917  -2.047 -89.677  1.00  0.00           O  
ATOM   4577  N   ARG   290     -31.921  -2.357 -87.674  1.00  0.00           N  
ATOM   4578  H   ARG   290     -31.797  -2.786 -86.760  1.00  0.00           H  
ATOM   4579  CA  ARG   290     -33.221  -1.711 -87.935  1.00  0.00           C  
ATOM   4580  HA  ARG   290     -33.667  -2.169 -88.819  1.00  0.00           H  
ATOM   4581  CB  ARG   290     -34.123  -1.972 -86.704  1.00  0.00           C  
ATOM   4582  HB2 ARG   290     -33.564  -2.537 -85.960  1.00  0.00           H  
ATOM   4583  HB3 ARG   290     -34.393  -1.028 -86.227  1.00  0.00           H  
ATOM   4584  CG  ARG   290     -35.413  -2.748 -87.018  1.00  0.00           C  
ATOM   4585  HG2 ARG   290     -36.177  -2.041 -87.346  1.00  0.00           H  
ATOM   4586  HG3 ARG   290     -35.237  -3.462 -87.823  1.00  0.00           H  
ATOM   4587  CD  ARG   290     -35.918  -3.515 -85.781  1.00  0.00           C  
ATOM   4588  HD2 ARG   290     -35.890  -2.854 -84.913  1.00  0.00           H  
ATOM   4589  HD3 ARG   290     -36.953  -3.817 -85.956  1.00  0.00           H  
ATOM   4590  NE  ARG   290     -35.104  -4.724 -85.546  1.00  0.00           N  
ATOM   4591  HE  ARG   290     -34.575  -5.068 -86.328  1.00  0.00           H  
ATOM   4592  CZ  ARG   290     -34.877  -5.370 -84.414  1.00  0.00           C  
ATOM   4593  NH1 ARG   290     -35.365  -5.010 -83.265  1.00  0.00           N  
ATOM   4594 HH11 ARG   290     -35.977  -4.229 -83.182  1.00  0.00           H  
ATOM   4595 HH12 ARG   290     -35.084  -5.552 -82.435  1.00  0.00           H  
ATOM   4596  NH2 ARG   290     -34.121  -6.420 -84.432  1.00  0.00           N  
ATOM   4597 HH21 ARG   290     -33.616  -6.687 -85.251  1.00  0.00           H  
ATOM   4598 HH22 ARG   290     -33.776  -6.775 -83.531  1.00  0.00           H  
ATOM   4599  C   ARG   290     -33.155  -0.204 -88.244  1.00  0.00           C  
ATOM   4600  O   ARG   290     -34.068   0.303 -88.882  1.00  0.00           O  
ATOM   4601  N   PHE   291     -32.110   0.511 -87.817  1.00  0.00           N  
ATOM   4602  H   PHE   291     -31.374   0.024 -87.323  1.00  0.00           H  
ATOM   4603  CA  PHE   291     -32.020   1.979 -87.911  1.00  0.00           C  
ATOM   4604  HA  PHE   291     -32.961   2.399 -87.549  1.00  0.00           H  
ATOM   4605  CB  PHE   291     -30.898   2.449 -86.973  1.00  0.00           C  
ATOM   4606  HB2 PHE   291     -31.113   2.109 -85.959  1.00  0.00           H  
ATOM   4607  HB3 PHE   291     -29.967   1.981 -87.291  1.00  0.00           H  
ATOM   4608  CG  PHE   291     -30.700   3.951 -86.947  1.00  0.00           C  
ATOM   4609  CD1 PHE   291     -31.657   4.770 -86.320  1.00  0.00           C  
ATOM   4610  HD1 PHE   291     -32.505   4.335 -85.811  1.00  0.00           H  
ATOM   4611  CE1 PHE   291     -31.507   6.166 -86.343  1.00  0.00           C  
ATOM   4612  HE1 PHE   291     -32.218   6.808 -85.838  1.00  0.00           H  
ATOM   4613  CZ  PHE   291     -30.412   6.746 -87.001  1.00  0.00           C  
ATOM   4614  HZ  PHE   291     -30.295   7.820 -86.975  1.00  0.00           H  
ATOM   4615  CE2 PHE   291     -29.458   5.934 -87.636  1.00  0.00           C  
ATOM   4616  HE2 PHE   291     -28.608   6.391 -88.118  1.00  0.00           H  
ATOM   4617  CD2 PHE   291     -29.595   4.536 -87.598  1.00  0.00           C  
ATOM   4618  HD2 PHE   291     -28.846   3.915 -88.063  1.00  0.00           H  
ATOM   4619  C   PHE   291     -31.805   2.521 -89.343  1.00  0.00           C  
ATOM   4620  O   PHE   291     -31.206   1.850 -90.187  1.00  0.00           O  
ATOM   4621  N   SER   292     -32.189   3.776 -89.602  1.00  0.00           N  
ATOM   4622  H   SER   292     -32.698   4.275 -88.881  1.00  0.00           H  
ATOM   4623  CA  SER   292     -32.121   4.484 -90.896  1.00  0.00           C  
ATOM   4624  HA  SER   292     -32.682   3.903 -91.627  1.00  0.00           H  
ATOM   4625  CB  SER   292     -32.840   5.838 -90.751  1.00  0.00           C  
ATOM   4626  HB2 SER   292     -32.285   6.466 -90.055  1.00  0.00           H  
ATOM   4627  HB3 SER   292     -32.888   6.328 -91.723  1.00  0.00           H  
ATOM   4628  OG  SER   292     -34.154   5.689 -90.255  1.00  0.00           O  
ATOM   4629  HG  SER   292     -34.606   6.565 -90.375  1.00  0.00           H  
ATOM   4630  C   SER   292     -30.710   4.717 -91.496  1.00  0.00           C  
ATOM   4631  O   SER   292     -30.592   5.304 -92.567  1.00  0.00           O  
ATOM   4632  N   LYS   293     -29.613   4.254 -90.863  1.00  0.00           N  
ATOM   4633  H   LYS   293     -29.812   3.756 -90.007  1.00  0.00           H  
ATOM   4634  CA  LYS   293     -28.178   4.554 -91.171  1.00  0.00           C  
ATOM   4635  HA  LYS   293     -27.575   3.974 -90.471  1.00  0.00           H  
ATOM   4636  CB  LYS   293     -27.790   4.051 -92.591  1.00  0.00           C  
ATOM   4637  HB2 LYS   293     -27.466   3.021 -92.469  1.00  0.00           H  
ATOM   4638  HB3 LYS   293     -28.664   3.989 -93.235  1.00  0.00           H  
ATOM   4639  CG  LYS   293     -26.670   4.777 -93.375  1.00  0.00           C  
ATOM   4640  HG2 LYS   293     -25.804   4.903 -92.724  1.00  0.00           H  
ATOM   4641  HG3 LYS   293     -26.365   4.104 -94.178  1.00  0.00           H  
ATOM   4642  CD  LYS   293     -26.998   6.137 -94.038  1.00  0.00           C  
ATOM   4643  HD2 LYS   293     -26.992   6.921 -93.287  1.00  0.00           H  
ATOM   4644  HD3 LYS   293     -26.192   6.374 -94.735  1.00  0.00           H  
ATOM   4645  CE  LYS   293     -28.332   6.163 -94.807  1.00  0.00           C  
ATOM   4646  HE2 LYS   293     -28.284   5.441 -95.626  1.00  0.00           H  
ATOM   4647  HE3 LYS   293     -29.141   5.853 -94.141  1.00  0.00           H  
ATOM   4648  NZ  LYS   293     -28.670   7.502 -95.345  1.00  0.00           N  
ATOM   4649  HZ1 LYS   293     -27.966   7.932 -95.918  1.00  0.00           H  
ATOM   4650  HZ2 LYS   293     -29.550   7.460 -95.876  1.00  0.00           H  
ATOM   4651  HZ3 LYS   293     -29.003   8.152 -94.629  1.00  0.00           H  
ATOM   4652  C   LYS   293     -27.763   6.000 -90.863  1.00  0.00           C  
ATOM   4653  O   LYS   293     -26.747   6.220 -90.210  1.00  0.00           O  
ATOM   4654  N   ASN   294     -28.583   6.952 -91.275  1.00  0.00           N  
ATOM   4655  H   ASN   294     -29.403   6.644 -91.793  1.00  0.00           H  
ATOM   4656  CA  ASN   294     -28.648   8.345 -90.851  1.00  0.00           C  
ATOM   4657  HA  ASN   294     -28.113   8.497 -89.914  1.00  0.00           H  
ATOM   4658  CB  ASN   294     -28.058   9.251 -91.952  1.00  0.00           C  
ATOM   4659  HB2 ASN   294     -26.973   9.208 -91.922  1.00  0.00           H  
ATOM   4660  HB3 ASN   294     -28.381   8.887 -92.922  1.00  0.00           H  
ATOM   4661  CG  ASN   294     -28.495  10.706 -91.848  1.00  0.00           C  
ATOM   4662  OD1 ASN   294     -27.950  11.497 -91.095  1.00  0.00           O  
ATOM   4663  ND2 ASN   294     -29.504  11.094 -92.581  1.00  0.00           N  
ATOM   4664 HD21 ASN   294     -29.981  10.424 -93.193  1.00  0.00           H  
ATOM   4665 HD22 ASN   294     -29.864  12.023 -92.462  1.00  0.00           H  
ATOM   4666  C   ASN   294     -30.143   8.591 -90.630  1.00  0.00           C  
ATOM   4667  O   ASN   294     -30.938   8.030 -91.374  1.00  0.00           O  
ATOM   4668  N   ALA   295     -30.537   9.376 -89.634  1.00  0.00           N  
ATOM   4669  H   ALA   295     -29.866   9.825 -89.036  1.00  0.00           H  
ATOM   4670  CA  ALA   295     -31.932   9.776 -89.503  1.00  0.00           C  
ATOM   4671  HA  ALA   295     -32.579   8.898 -89.572  1.00  0.00           H  
ATOM   4672  CB  ALA   295     -32.111  10.364 -88.100  1.00  0.00           C  
ATOM   4673  HB1 ALA   295     -31.391  11.161 -87.923  1.00  0.00           H  
ATOM   4674  HB2 ALA   295     -33.128  10.738 -87.988  1.00  0.00           H  
ATOM   4675  HB3 ALA   295     -31.956   9.582 -87.358  1.00  0.00           H  
ATOM   4676  C   ALA   295     -32.286  10.709 -90.685  1.00  0.00           C  
ATOM   4677  O   ALA   295     -31.930  11.887 -90.705  1.00  0.00           O  
ATOM   4678  N   GLU   296     -32.881  10.146 -91.740  1.00  0.00           N  
ATOM   4679  H   GLU   296     -33.162   9.176 -91.648  1.00  0.00           H  
ATOM   4680  CA  GLU   296     -33.157  10.828 -93.014  1.00  0.00           C  
ATOM   4681  HA  GLU   296     -32.254  11.329 -93.362  1.00  0.00           H  
ATOM   4682  CB  GLU   296     -33.612   9.810 -94.083  1.00  0.00           C  
ATOM   4683  HB2 GLU   296     -34.653   9.561 -93.869  1.00  0.00           H  
ATOM   4684  HB3 GLU   296     -33.597  10.299 -95.058  1.00  0.00           H  
ATOM   4685  CG  GLU   296     -32.871   8.466 -94.203  1.00  0.00           C  
ATOM   4686  HG2 GLU   296     -32.812   7.988 -93.227  1.00  0.00           H  
ATOM   4687  HG3 GLU   296     -33.489   7.813 -94.824  1.00  0.00           H  
ATOM   4688  CD  GLU   296     -31.472   8.541 -94.831  1.00  0.00           C  
ATOM   4689  OE1 GLU   296     -31.231   7.858 -95.855  1.00  0.00           O  
ATOM   4690  OE2 GLU   296     -30.541   9.178 -94.280  1.00  0.00           O  
ATOM   4691  C   GLU   296     -34.272  11.882 -92.871  1.00  0.00           C  
ATOM   4692  O   GLU   296     -34.476  12.731 -93.738  1.00  0.00           O  
ATOM   4693  N   GLU   297     -35.052  11.793 -91.794  1.00  0.00           N  
ATOM   4694  H   GLU   297     -34.746  11.158 -91.057  1.00  0.00           H  
ATOM   4695  CA  GLU   297     -36.442  12.235 -91.716  1.00  0.00           C  
ATOM   4696  HA  GLU   297     -36.861  12.151 -92.719  1.00  0.00           H  
ATOM   4697  CB  GLU   297     -37.244  11.266 -90.814  1.00  0.00           C  
ATOM   4698  HB2 GLU   297     -37.069  11.520 -89.773  1.00  0.00           H  
ATOM   4699  HB3 GLU   297     -38.302  11.442 -91.012  1.00  0.00           H  
ATOM   4700  CG  GLU   297     -36.972   9.750 -91.011  1.00  0.00           C  
ATOM   4701  HG2 GLU   297     -37.810   9.204 -90.573  1.00  0.00           H  
ATOM   4702  HG3 GLU   297     -36.963   9.532 -92.082  1.00  0.00           H  
ATOM   4703  CD  GLU   297     -35.670   9.228 -90.358  1.00  0.00           C  
ATOM   4704  OE1 GLU   297     -35.060   9.991 -89.576  1.00  0.00           O  
ATOM   4705  OE2 GLU   297     -35.228   8.097 -90.677  1.00  0.00           O  
ATOM   4706  C   GLU   297     -36.571  13.723 -91.320  1.00  0.00           C  
ATOM   4707  O   GLU   297     -37.452  14.107 -90.552  1.00  0.00           O  
ATOM   4708  N   CYS   298     -35.682  14.575 -91.843  1.00  0.00           N  
ATOM   4709  H   CYS   298     -35.012  14.161 -92.486  1.00  0.00           H  
ATOM   4710  CA  CYS   298     -35.485  15.983 -91.463  1.00  0.00           C  
ATOM   4711  HA  CYS   298     -35.069  16.021 -90.454  1.00  0.00           H  
ATOM   4712  CB  CYS   298     -34.435  16.559 -92.428  1.00  0.00           C  
ATOM   4713  HB2 CYS   298     -33.508  15.994 -92.317  1.00  0.00           H  
ATOM   4714  HB3 CYS   298     -34.785  16.459 -93.457  1.00  0.00           H  
ATOM   4715  SG  CYS   298     -34.104  18.311 -92.079  1.00  0.00           S  
ATOM   4716  HG  CYS   298     -33.056  18.449 -92.899  1.00  0.00           H  
ATOM   4717  C   CYS   298     -36.783  16.821 -91.434  1.00  0.00           C  
ATOM   4718  O   CYS   298     -37.034  17.545 -90.470  1.00  0.00           O  
ATOM   4719  N   SER   299     -37.679  16.674 -92.416  1.00  0.00           N  
ATOM   4720  H   SER   299     -37.433  16.124 -93.226  1.00  0.00           H  
ATOM   4721  CA  SER   299     -38.980  17.372 -92.420  1.00  0.00           C  
ATOM   4722  HA  SER   299     -38.800  18.447 -92.391  1.00  0.00           H  
ATOM   4723  CB  SER   299     -39.751  17.050 -93.704  1.00  0.00           C  
ATOM   4724  HB2 SER   299     -40.091  16.013 -93.679  1.00  0.00           H  
ATOM   4725  HB3 SER   299     -40.620  17.707 -93.773  1.00  0.00           H  
ATOM   4726  OG  SER   299     -38.921  17.237 -94.836  1.00  0.00           O  
ATOM   4727  HG  SER   299     -39.470  17.268 -95.626  1.00  0.00           H  
ATOM   4728  C   SER   299     -39.854  17.006 -91.210  1.00  0.00           C  
ATOM   4729  O   SER   299     -40.532  17.862 -90.645  1.00  0.00           O  
ATOM   4730  N   LEU   300     -39.785  15.745 -90.768  1.00  0.00           N  
ATOM   4731  H   LEU   300     -39.098  15.135 -91.197  1.00  0.00           H  
ATOM   4732  CA  LEU   300     -40.436  15.232 -89.557  1.00  0.00           C  
ATOM   4733  HA  LEU   300     -41.384  15.758 -89.432  1.00  0.00           H  
ATOM   4734  CB  LEU   300     -40.737  13.727 -89.721  1.00  0.00           C  
ATOM   4735  HB2 LEU   300     -39.791  13.187 -89.772  1.00  0.00           H  
ATOM   4736  HB3 LEU   300     -41.264  13.376 -88.833  1.00  0.00           H  
ATOM   4737  CG  LEU   300     -41.579  13.355 -90.957  1.00  0.00           C  
ATOM   4738  HG  LEU   300     -41.045  13.640 -91.864  1.00  0.00           H  
ATOM   4739  CD1 LEU   300     -41.797  11.843 -90.989  1.00  0.00           C  
ATOM   4740 HD11 LEU   300     -42.355  11.524 -90.108  1.00  0.00           H  
ATOM   4741 HD12 LEU   300     -42.356  11.571 -91.885  1.00  0.00           H  
ATOM   4742 HD13 LEU   300     -40.835  11.331 -91.011  1.00  0.00           H  
ATOM   4743  CD2 LEU   300     -42.949  14.036 -90.954  1.00  0.00           C  
ATOM   4744 HD21 LEU   300     -42.835  15.116 -91.040  1.00  0.00           H  
ATOM   4745 HD22 LEU   300     -43.537  13.689 -91.804  1.00  0.00           H  
ATOM   4746 HD23 LEU   300     -43.486  13.806 -90.033  1.00  0.00           H  
ATOM   4747  C   LEU   300     -39.625  15.517 -88.277  1.00  0.00           C  
ATOM   4748  O   LEU   300     -39.993  15.037 -87.205  1.00  0.00           O  
ATOM   4749  N   ALA   301     -38.542  16.289 -88.366  1.00  0.00           N  
ATOM   4750  H   ALA   301     -38.222  16.545 -89.291  1.00  0.00           H  
ATOM   4751  CA  ALA   301     -37.924  16.991 -87.245  1.00  0.00           C  
ATOM   4752  HA  ALA   301     -38.227  16.523 -86.309  1.00  0.00           H  
ATOM   4753  CB  ALA   301     -36.402  16.870 -87.381  1.00  0.00           C  
ATOM   4754  HB1 ALA   301     -36.018  17.576 -88.117  1.00  0.00           H  
ATOM   4755  HB2 ALA   301     -35.929  17.071 -86.422  1.00  0.00           H  
ATOM   4756  HB3 ALA   301     -36.144  15.864 -87.703  1.00  0.00           H  
ATOM   4757  C   ALA   301     -38.392  18.455 -87.201  1.00  0.00           C  
ATOM   4758  O   ALA   301     -38.853  18.917 -86.158  1.00  0.00           O  
ATOM   4759  N   VAL   302     -38.348  19.150 -88.348  1.00  0.00           N  
ATOM   4760  H   VAL   302     -37.932  18.689 -89.152  1.00  0.00           H  
ATOM   4761  CA  VAL   302     -38.791  20.549 -88.518  1.00  0.00           C  
ATOM   4762  HA  VAL   302     -38.174  21.198 -87.905  1.00  0.00           H  
ATOM   4763  CB  VAL   302     -38.618  21.002 -89.984  1.00  0.00           C  
ATOM   4764  HB  VAL   302     -39.105  20.281 -90.641  1.00  0.00           H  
ATOM   4765  CG1 VAL   302     -39.222  22.385 -90.257  1.00  0.00           C  
ATOM   4766 HG11 VAL   302     -38.815  23.119 -89.561  1.00  0.00           H  
ATOM   4767 HG12 VAL   302     -38.998  22.695 -91.278  1.00  0.00           H  
ATOM   4768 HG13 VAL   302     -40.307  22.354 -90.150  1.00  0.00           H  
ATOM   4769  CG2 VAL   302     -37.130  21.075 -90.356  1.00  0.00           C  
ATOM   4770 HG21 VAL   302     -36.643  20.114 -90.193  1.00  0.00           H  
ATOM   4771 HG22 VAL   302     -37.027  21.330 -91.411  1.00  0.00           H  
ATOM   4772 HG23 VAL   302     -36.628  21.833 -89.755  1.00  0.00           H  
ATOM   4773  C   VAL   302     -40.223  20.755 -88.028  1.00  0.00           C  
ATOM   4774  O   VAL   302     -40.456  21.641 -87.209  1.00  0.00           O  
ATOM   4775  N   GLU   303     -41.157  19.891 -88.435  1.00  0.00           N  
ATOM   4776  H   GLU   303     -40.897  19.191 -89.122  1.00  0.00           H  
ATOM   4777  CA  GLU   303     -42.566  19.949 -88.017  1.00  0.00           C  
ATOM   4778  HA  GLU   303     -43.018  20.856 -88.424  1.00  0.00           H  
ATOM   4779  CB  GLU   303     -43.286  18.739 -88.645  1.00  0.00           C  
ATOM   4780  HB2 GLU   303     -43.293  18.890 -89.726  1.00  0.00           H  
ATOM   4781  HB3 GLU   303     -42.703  17.837 -88.451  1.00  0.00           H  
ATOM   4782  CG  GLU   303     -44.736  18.511 -88.188  1.00  0.00           C  
ATOM   4783  HG2 GLU   303     -45.164  19.437 -87.802  1.00  0.00           H  
ATOM   4784  HG3 GLU   303     -45.327  18.223 -89.060  1.00  0.00           H  
ATOM   4785  CD  GLU   303     -44.819  17.381 -87.154  1.00  0.00           C  
ATOM   4786  OE1 GLU   303     -44.868  17.655 -85.935  1.00  0.00           O  
ATOM   4787  OE2 GLU   303     -44.742  16.201 -87.560  1.00  0.00           O  
ATOM   4788  C   GLU   303     -42.744  20.030 -86.488  1.00  0.00           C  
ATOM   4789  O   GLU   303     -43.575  20.799 -86.007  1.00  0.00           O  
ATOM   4790  N   ARG   304     -41.909  19.328 -85.708  1.00  0.00           N  
ATOM   4791  H   ARG   304     -41.171  18.799 -86.153  1.00  0.00           H  
ATOM   4792  CA  ARG   304     -41.989  19.340 -84.239  1.00  0.00           C  
ATOM   4793  HA  ARG   304     -42.992  19.672 -83.990  1.00  0.00           H  
ATOM   4794  CB  ARG   304     -41.823  17.922 -83.671  1.00  0.00           C  
ATOM   4795  HB2 ARG   304     -41.489  17.262 -84.469  1.00  0.00           H  
ATOM   4796  HB3 ARG   304     -41.051  17.913 -82.903  1.00  0.00           H  
ATOM   4797  CG  ARG   304     -43.152  17.422 -83.058  1.00  0.00           C  
ATOM   4798  HG2 ARG   304     -43.174  17.694 -82.002  1.00  0.00           H  
ATOM   4799  HG3 ARG   304     -44.000  17.910 -83.536  1.00  0.00           H  
ATOM   4800  CD  ARG   304     -43.385  15.915 -83.196  1.00  0.00           C  
ATOM   4801  HD2 ARG   304     -42.582  15.372 -82.708  1.00  0.00           H  
ATOM   4802  HD3 ARG   304     -44.320  15.664 -82.693  1.00  0.00           H  
ATOM   4803  NE  ARG   304     -43.494  15.525 -84.611  1.00  0.00           N  
ATOM   4804  HE  ARG   304     -44.239  15.976 -85.152  1.00  0.00           H  
ATOM   4805  CZ  ARG   304     -42.567  14.927 -85.329  1.00  0.00           C  
ATOM   4806  NH1 ARG   304     -41.413  14.557 -84.852  1.00  0.00           N  
ATOM   4807 HH11 ARG   304     -41.167  14.797 -83.901  1.00  0.00           H  
ATOM   4808 HH12 ARG   304     -40.690  14.368 -85.528  1.00  0.00           H  
ATOM   4809  NH2 ARG   304     -42.737  14.724 -86.594  1.00  0.00           N  
ATOM   4810 HH21 ARG   304     -43.580  15.124 -87.024  1.00  0.00           H  
ATOM   4811 HH22 ARG   304     -41.947  14.471 -87.152  1.00  0.00           H  
ATOM   4812  C   ARG   304     -41.143  20.394 -83.535  1.00  0.00           C  
ATOM   4813  O   ARG   304     -41.401  20.633 -82.364  1.00  0.00           O  
ATOM   4814  N   ALA   305     -40.252  21.099 -84.234  1.00  0.00           N  
ATOM   4815  H   ALA   305     -40.105  20.859 -85.205  1.00  0.00           H  
ATOM   4816  CA  ALA   305     -39.753  22.388 -83.746  1.00  0.00           C  
ATOM   4817  HA  ALA   305     -39.462  22.285 -82.698  1.00  0.00           H  
ATOM   4818  CB  ALA   305     -38.507  22.785 -84.542  1.00  0.00           C  
ATOM   4819  HB1 ALA   305     -38.743  22.876 -85.603  1.00  0.00           H  
ATOM   4820  HB2 ALA   305     -38.134  23.743 -84.176  1.00  0.00           H  
ATOM   4821  HB3 ALA   305     -37.734  22.032 -84.397  1.00  0.00           H  
ATOM   4822  C   ALA   305     -40.852  23.470 -83.813  1.00  0.00           C  
ATOM   4823  O   ALA   305     -40.981  24.273 -82.890  1.00  0.00           O  
ATOM   4824  N   LEU   306     -41.697  23.449 -84.856  1.00  0.00           N  
ATOM   4825  H   LEU   306     -41.528  22.786 -85.604  1.00  0.00           H  
ATOM   4826  CA  LEU   306     -42.884  24.310 -84.946  1.00  0.00           C  
ATOM   4827  HA  LEU   306     -42.596  25.338 -84.714  1.00  0.00           H  
ATOM   4828  CB  LEU   306     -43.475  24.285 -86.370  1.00  0.00           C  
ATOM   4829  HB2 LEU   306     -43.518  23.266 -86.752  1.00  0.00           H  
ATOM   4830  HB3 LEU   306     -44.501  24.651 -86.294  1.00  0.00           H  
ATOM   4831  CG  LEU   306     -42.744  25.191 -87.378  1.00  0.00           C  
ATOM   4832  HG  LEU   306     -42.549  26.144 -86.898  1.00  0.00           H  
ATOM   4833  CD1 LEU   306     -41.415  24.626 -87.884  1.00  0.00           C  
ATOM   4834 HD11 LEU   306     -41.585  23.662 -88.359  1.00  0.00           H  
ATOM   4835 HD12 LEU   306     -40.984  25.314 -88.609  1.00  0.00           H  
ATOM   4836 HD13 LEU   306     -40.717  24.515 -87.057  1.00  0.00           H  
ATOM   4837  CD2 LEU   306     -43.633  25.412 -88.605  1.00  0.00           C  
ATOM   4838 HD21 LEU   306     -44.567  25.882 -88.295  1.00  0.00           H  
ATOM   4839 HD22 LEU   306     -43.137  26.088 -89.302  1.00  0.00           H  
ATOM   4840 HD23 LEU   306     -43.847  24.465 -89.097  1.00  0.00           H  
ATOM   4841  C   LEU   306     -43.938  23.910 -83.901  1.00  0.00           C  
ATOM   4842  O   LEU   306     -44.349  24.743 -83.096  1.00  0.00           O  
ATOM   4843  N   ASN   307     -44.333  22.632 -83.853  1.00  0.00           N  
ATOM   4844  H   ASN   307     -44.020  22.002 -84.586  1.00  0.00           H  
ATOM   4845  CA  ASN   307     -45.306  22.141 -82.865  1.00  0.00           C  
ATOM   4846  HA  ASN   307     -46.157  22.826 -82.874  1.00  0.00           H  
ATOM   4847  CB  ASN   307     -45.831  20.755 -83.286  1.00  0.00           C  
ATOM   4848  HB2 ASN   307     -45.001  20.073 -83.434  1.00  0.00           H  
ATOM   4849  HB3 ASN   307     -46.459  20.355 -82.491  1.00  0.00           H  
ATOM   4850  CG  ASN   307     -46.684  20.803 -84.544  1.00  0.00           C  
ATOM   4851  OD1 ASN   307     -47.481  21.704 -84.748  1.00  0.00           O  
ATOM   4852  ND2 ASN   307     -46.580  19.839 -85.426  1.00  0.00           N  
ATOM   4853 HD21 ASN   307     -45.876  19.103 -85.355  1.00  0.00           H  
ATOM   4854 HD22 ASN   307     -47.137  19.938 -86.250  1.00  0.00           H  
ATOM   4855  C   ASN   307     -44.794  22.170 -81.406  1.00  0.00           C  
ATOM   4856  O   ASN   307     -45.602  22.071 -80.488  1.00  0.00           O  
ATOM   4857  N   GLN   308     -43.486  22.351 -81.179  1.00  0.00           N  
ATOM   4858  H   GLN   308     -42.854  22.303 -81.963  1.00  0.00           H  
ATOM   4859  CA  GLN   308     -42.943  22.854 -79.913  1.00  0.00           C  
ATOM   4860  HA  GLN   308     -43.444  22.352 -79.083  1.00  0.00           H  
ATOM   4861  CB  GLN   308     -41.432  22.531 -79.823  1.00  0.00           C  
ATOM   4862  HB2 GLN   308     -41.335  21.472 -79.580  1.00  0.00           H  
ATOM   4863  HB3 GLN   308     -40.960  22.697 -80.790  1.00  0.00           H  
ATOM   4864  CG  GLN   308     -40.657  23.365 -78.784  1.00  0.00           C  
ATOM   4865  HG2 GLN   308     -40.409  24.336 -79.209  1.00  0.00           H  
ATOM   4866  HG3 GLN   308     -41.292  23.523 -77.911  1.00  0.00           H  
ATOM   4867  CD  GLN   308     -39.364  22.709 -78.310  1.00  0.00           C  
ATOM   4868  OE1 GLN   308     -38.707  21.939 -79.003  1.00  0.00           O  
ATOM   4869  NE2 GLN   308     -38.945  22.970 -77.095  1.00  0.00           N  
ATOM   4870 HE21 GLN   308     -39.360  23.758 -76.575  1.00  0.00           H  
ATOM   4871 HE22 GLN   308     -38.306  22.331 -76.656  1.00  0.00           H  
ATOM   4872  C   GLN   308     -43.238  24.355 -79.763  1.00  0.00           C  
ATOM   4873  O   GLN   308     -44.023  24.759 -78.905  1.00  0.00           O  
ATOM   4874  N   TYR   309     -42.614  25.191 -80.598  1.00  0.00           N  
ATOM   4875  H   TYR   309     -42.027  24.807 -81.332  1.00  0.00           H  
ATOM   4876  CA  TYR   309     -42.512  26.620 -80.314  1.00  0.00           C  
ATOM   4877  HA  TYR   309     -42.105  26.723 -79.310  1.00  0.00           H  
ATOM   4878  CB  TYR   309     -41.513  27.267 -81.273  1.00  0.00           C  
ATOM   4879  HB2 TYR   309     -40.538  26.794 -81.147  1.00  0.00           H  
ATOM   4880  HB3 TYR   309     -41.840  27.109 -82.302  1.00  0.00           H  
ATOM   4881  CG  TYR   309     -41.390  28.749 -80.998  1.00  0.00           C  
ATOM   4882  CD1 TYR   309     -40.699  29.187 -79.850  1.00  0.00           C  
ATOM   4883  HD1 TYR   309     -40.225  28.464 -79.195  1.00  0.00           H  
ATOM   4884  CE1 TYR   309     -40.675  30.557 -79.528  1.00  0.00           C  
ATOM   4885  HE1 TYR   309     -40.151  30.899 -78.651  1.00  0.00           H  
ATOM   4886  CZ  TYR   309     -41.345  31.482 -80.357  1.00  0.00           C  
ATOM   4887  OH  TYR   309     -41.228  32.816 -80.137  1.00  0.00           O  
ATOM   4888  HH  TYR   309     -41.148  33.044 -79.185  1.00  0.00           H  
ATOM   4889  CE2 TYR   309     -42.083  31.035 -81.471  1.00  0.00           C  
ATOM   4890  HE2 TYR   309     -42.638  31.744 -82.065  1.00  0.00           H  
ATOM   4891  CD2 TYR   309     -42.099  29.667 -81.796  1.00  0.00           C  
ATOM   4892  HD2 TYR   309     -42.685  29.318 -82.636  1.00  0.00           H  
ATOM   4893  C   TYR   309     -43.856  27.364 -80.333  1.00  0.00           C  
ATOM   4894  O   TYR   309     -44.058  28.301 -79.559  1.00  0.00           O  
ATOM   4895  N   ARG   310     -44.818  26.933 -81.161  1.00  0.00           N  
ATOM   4896  H   ARG   310     -44.609  26.136 -81.759  1.00  0.00           H  
ATOM   4897  CA  ARG   310     -46.152  27.561 -81.243  1.00  0.00           C  
ATOM   4898  HA  ARG   310     -46.004  28.637 -81.348  1.00  0.00           H  
ATOM   4899  CB  ARG   310     -46.896  27.068 -82.499  1.00  0.00           C  
ATOM   4900  HB2 ARG   310     -47.007  25.983 -82.454  1.00  0.00           H  
ATOM   4901  HB3 ARG   310     -47.891  27.517 -82.514  1.00  0.00           H  
ATOM   4902  CG  ARG   310     -46.165  27.459 -83.798  1.00  0.00           C  
ATOM   4903  HG2 ARG   310     -45.951  28.528 -83.793  1.00  0.00           H  
ATOM   4904  HG3 ARG   310     -45.211  26.941 -83.853  1.00  0.00           H  
ATOM   4905  CD  ARG   310     -46.978  27.096 -85.051  1.00  0.00           C  
ATOM   4906  HD2 ARG   310     -46.295  27.005 -85.898  1.00  0.00           H  
ATOM   4907  HD3 ARG   310     -47.441  26.118 -84.908  1.00  0.00           H  
ATOM   4908  NE  ARG   310     -48.011  28.106 -85.366  1.00  0.00           N  
ATOM   4909  HE  ARG   310     -48.962  27.877 -85.149  1.00  0.00           H  
ATOM   4910  CZ  ARG   310     -47.785  29.296 -85.905  1.00  0.00           C  
ATOM   4911  NH1 ARG   310     -46.601  29.699 -86.224  1.00  0.00           N  
ATOM   4912 HH11 ARG   310     -45.803  29.061 -86.216  1.00  0.00           H  
ATOM   4913 HH12 ARG   310     -46.454  30.619 -86.647  1.00  0.00           H  
ATOM   4914  NH2 ARG   310     -48.756  30.128 -86.130  1.00  0.00           N  
ATOM   4915 HH21 ARG   310     -49.704  29.919 -85.912  1.00  0.00           H  
ATOM   4916 HH22 ARG   310     -48.503  31.049 -86.515  1.00  0.00           H  
ATOM   4917  C   ARG   310     -46.994  27.422 -79.959  1.00  0.00           C  
ATOM   4918  O   ARG   310     -48.062  28.024 -79.886  1.00  0.00           O  
ATOM   4919  N   ALA   311     -46.509  26.692 -78.948  1.00  0.00           N  
ATOM   4920  H   ALA   311     -45.654  26.175 -79.112  1.00  0.00           H  
ATOM   4921  CA  ALA   311     -47.059  26.638 -77.588  1.00  0.00           C  
ATOM   4922  HA  ALA   311     -47.927  27.296 -77.529  1.00  0.00           H  
ATOM   4923  CB  ALA   311     -47.540  25.202 -77.339  1.00  0.00           C  
ATOM   4924  HB1 ALA   311     -46.691  24.516 -77.376  1.00  0.00           H  
ATOM   4925  HB2 ALA   311     -48.010  25.135 -76.358  1.00  0.00           H  
ATOM   4926  HB3 ALA   311     -48.266  24.917 -78.101  1.00  0.00           H  
ATOM   4927  C   ALA   311     -46.074  27.125 -76.491  1.00  0.00           C  
ATOM   4928  O   ALA   311     -46.379  27.032 -75.304  1.00  0.00           O  
ATOM   4929  N   GLU   312     -44.892  27.628 -76.866  1.00  0.00           N  
ATOM   4930  H   GLU   312     -44.709  27.714 -77.860  1.00  0.00           H  
ATOM   4931  CA  GLU   312     -43.754  27.906 -75.968  1.00  0.00           C  
ATOM   4932  HA  GLU   312     -43.919  27.409 -75.012  1.00  0.00           H  
ATOM   4933  CB  GLU   312     -42.517  27.282 -76.634  1.00  0.00           C  
ATOM   4934  HB2 GLU   312     -42.803  26.301 -77.017  1.00  0.00           H  
ATOM   4935  HB3 GLU   312     -42.225  27.909 -77.476  1.00  0.00           H  
ATOM   4936  CG  GLU   312     -41.297  27.070 -75.730  1.00  0.00           C  
ATOM   4937  HG2 GLU   312     -40.827  28.031 -75.513  1.00  0.00           H  
ATOM   4938  HG3 GLU   312     -41.626  26.622 -74.789  1.00  0.00           H
[truncated: 2,296,277 more chars]
