# Supplementary material for: Modeling the Tertiary Structure of the Rift Valley Fever Virus L Protein
Source: Molecules. 2019 May 7;24(9):1768. doi: 10.3390/molecules24091768 (PMC6539450; doi:10.3390/molecules24091768)
Supplement: Supplementary file 1 [file molecules-24-01768-s001.zip › protein_min_4.pdb]

ATOM      1  N   MET     1      14.335   8.379   8.988  1.00  0.00           N  
ATOM      2  H1  MET     1      15.058   9.087   8.950  1.00  0.00           H  
ATOM      3  H2  MET     1      13.617   8.654   9.640  1.00  0.00           H  
ATOM      4  H3  MET     1      13.937   8.310   8.054  1.00  0.00           H  
ATOM      5  CA  MET     1      14.945   7.084   9.357  1.00  0.00           C  
ATOM      6  HA  MET     1      15.357   7.159  10.357  1.00  0.00           H  
ATOM      7  CB  MET     1      13.942   5.914   9.338  1.00  0.00           C  
ATOM      8  HB2 MET     1      13.646   5.733   8.310  1.00  0.00           H  
ATOM      9  HB3 MET     1      14.437   5.016   9.710  1.00  0.00           H  
ATOM     10  CG  MET     1      12.670   6.149  10.164  1.00  0.00           C  
ATOM     11  HG2 MET     1      12.917   6.083  11.223  1.00  0.00           H  
ATOM     12  HG3 MET     1      12.286   7.149   9.970  1.00  0.00           H  
ATOM     13  SD  MET     1      11.321   4.985   9.823  1.00  0.00           S  
ATOM     14  CE  MET     1      11.059   5.281   8.050  1.00  0.00           C  
ATOM     15  HE1 MET     1      11.767   4.690   7.467  1.00  0.00           H  
ATOM     16  HE2 MET     1      10.043   4.997   7.783  1.00  0.00           H  
ATOM     17  HE3 MET     1      11.199   6.335   7.816  1.00  0.00           H  
ATOM     18  C   MET     1      16.129   6.919   8.419  1.00  0.00           C  
ATOM     19  O   MET     1      16.936   7.836   8.390  1.00  0.00           O  
ATOM     20  N   ASP     2      16.144   5.896   7.556  1.00  0.00           N  
ATOM     21  H   ASP     2      15.443   5.177   7.660  1.00  0.00           H  
ATOM     22  CA  ASP     2      16.676   6.022   6.184  1.00  0.00           C  
ATOM     23  HA  ASP     2      16.580   5.037   5.726  1.00  0.00           H  
ATOM     24  CB  ASP     2      15.751   6.954   5.368  1.00  0.00           C  
ATOM     25  HB2 ASP     2      16.066   7.987   5.529  1.00  0.00           H  
ATOM     26  HB3 ASP     2      15.854   6.728   4.306  1.00  0.00           H  
ATOM     27  CG  ASP     2      14.279   6.824   5.785  1.00  0.00           C  
ATOM     28  OD1 ASP     2      13.698   5.723   5.665  1.00  0.00           O  
ATOM     29  OD2 ASP     2      13.735   7.772   6.396  1.00  0.00           O  
ATOM     30  C   ASP     2      18.180   6.367   6.085  1.00  0.00           C  
ATOM     31  O   ASP     2      18.639   6.933   5.092  1.00  0.00           O  
ATOM     32  N   SER     3      18.948   6.022   7.124  1.00  0.00           N  
ATOM     33  H   SER     3      18.496   5.583   7.910  1.00  0.00           H  
ATOM     34  CA  SER     3      20.359   6.379   7.313  1.00  0.00           C  
ATOM     35  HA  SER     3      20.420   7.458   7.451  1.00  0.00           H  
ATOM     36  CB  SER     3      20.930   5.705   8.572  1.00  0.00           C  
ATOM     37  HB2 SER     3      21.236   4.686   8.341  1.00  0.00           H  
ATOM     38  HB3 SER     3      21.815   6.255   8.896  1.00  0.00           H  
ATOM     39  OG  SER     3      19.989   5.664   9.632  1.00  0.00           O  
ATOM     40  HG  SER     3      19.652   4.761   9.686  1.00  0.00           H  
ATOM     41  C   SER     3      21.200   5.977   6.100  1.00  0.00           C  
ATOM     42  O   SER     3      21.320   4.792   5.805  1.00  0.00           O  
ATOM     43  N   ILE     4      21.735   6.971   5.379  1.00  0.00           N  
ATOM     44  H   ILE     4      21.540   7.907   5.696  1.00  0.00           H  
ATOM     45  CA  ILE     4      22.483   6.849   4.107  1.00  0.00           C  
ATOM     46  HA  ILE     4      22.478   7.854   3.688  1.00  0.00           H  
ATOM     47  CB  ILE     4      23.988   6.519   4.324  1.00  0.00           C  
ATOM     48  HB  ILE     4      24.473   6.548   3.346  1.00  0.00           H  
ATOM     49  CG2 ILE     4      24.640   7.640   5.156  1.00  0.00           C  
ATOM     50 HG21 ILE     4      24.264   7.626   6.179  1.00  0.00           H  
ATOM     51 HG22 ILE     4      25.722   7.497   5.180  1.00  0.00           H  
ATOM     52 HG23 ILE     4      24.437   8.611   4.704  1.00  0.00           H  
ATOM     53  CG1 ILE     4      24.353   5.163   4.974  1.00  0.00           C  
ATOM     54 HG12 ILE     4      25.428   5.155   5.160  1.00  0.00           H  
ATOM     55 HG13 ILE     4      23.865   5.065   5.942  1.00  0.00           H  
ATOM     56  CD1 ILE     4      24.051   3.928   4.119  1.00  0.00           C  
ATOM     57 HD11 ILE     4      24.548   4.022   3.154  1.00  0.00           H  
ATOM     58 HD12 ILE     4      24.429   3.039   4.625  1.00  0.00           H  
ATOM     59 HD13 ILE     4      22.979   3.810   3.973  1.00  0.00           H  
ATOM     60  C   ILE     4      21.794   6.026   2.993  1.00  0.00           C  
ATOM     61  O   ILE     4      22.420   5.715   1.984  1.00  0.00           O  
ATOM     62  N   LEU     5      20.501   5.709   3.133  1.00  0.00           N  
ATOM     63  H   LEU     5      20.035   6.018   3.979  1.00  0.00           H  
ATOM     64  CA  LEU     5      19.762   4.777   2.270  1.00  0.00           C  
ATOM     65  HA  LEU     5      20.476   4.051   1.881  1.00  0.00           H  
ATOM     66  CB  LEU     5      18.768   4.020   3.168  1.00  0.00           C  
ATOM     67  HB2 LEU     5      19.337   3.631   4.011  1.00  0.00           H  
ATOM     68  HB3 LEU     5      18.033   4.729   3.549  1.00  0.00           H  
ATOM     69  CG  LEU     5      18.008   2.843   2.527  1.00  0.00           C  
ATOM     70  HG  LEU     5      17.311   3.215   1.783  1.00  0.00           H  
ATOM     71  CD1 LEU     5      18.932   1.818   1.872  1.00  0.00           C  
ATOM     72 HD11 LEU     5      19.707   1.499   2.569  1.00  0.00           H  
ATOM     73 HD12 LEU     5      18.361   0.949   1.555  1.00  0.00           H  
ATOM     74 HD13 LEU     5      19.400   2.248   0.988  1.00  0.00           H  
ATOM     75  CD2 LEU     5      17.215   2.131   3.625  1.00  0.00           C  
ATOM     76 HD21 LEU     5      16.498   2.823   4.063  1.00  0.00           H  
ATOM     77 HD22 LEU     5      16.688   1.281   3.201  1.00  0.00           H  
ATOM     78 HD23 LEU     5      17.890   1.769   4.395  1.00  0.00           H  
ATOM     79  C   LEU     5      19.099   5.440   1.049  1.00  0.00           C  
ATOM     80  O   LEU     5      18.655   4.758   0.133  1.00  0.00           O  
ATOM     81  N   SER     6      19.085   6.774   0.972  1.00  0.00           N  
ATOM     82  H   SER     6      19.470   7.276   1.757  1.00  0.00           H  
ATOM     83  CA  SER     6      18.621   7.541  -0.200  1.00  0.00           C  
ATOM     84  HA  SER     6      17.684   7.097  -0.536  1.00  0.00           H  
ATOM     85  CB  SER     6      18.312   8.983   0.221  1.00  0.00           C  
ATOM     86  HB2 SER     6      17.593   8.976   1.041  1.00  0.00           H  
ATOM     87  HB3 SER     6      19.227   9.475   0.554  1.00  0.00           H  
ATOM     88  OG  SER     6      17.764   9.695  -0.867  1.00  0.00           O  
ATOM     89  HG  SER     6      18.446   9.717  -1.557  1.00  0.00           H  
ATOM     90  C   SER     6      19.595   7.467  -1.400  1.00  0.00           C  
ATOM     91  O   SER     6      19.971   8.487  -1.978  1.00  0.00           O  
ATOM     92  N   LYS     7      20.033   6.258  -1.768  1.00  0.00           N  
ATOM     93  H   LYS     7      19.621   5.474  -1.268  1.00  0.00           H  
ATOM     94  CA  LYS     7      21.153   5.940  -2.678  1.00  0.00           C  
ATOM     95  HA  LYS     7      21.973   6.623  -2.452  1.00  0.00           H  
ATOM     96  CB  LYS     7      21.634   4.507  -2.364  1.00  0.00           C  
ATOM     97  HB2 LYS     7      20.788   3.822  -2.436  1.00  0.00           H  
ATOM     98  HB3 LYS     7      22.393   4.205  -3.088  1.00  0.00           H  
ATOM     99  CG  LYS     7      22.252   4.413  -0.960  1.00  0.00           C  
ATOM    100  HG2 LYS     7      23.095   5.104  -0.903  1.00  0.00           H  
ATOM    101  HG3 LYS     7      21.512   4.702  -0.218  1.00  0.00           H  
ATOM    102  CD  LYS     7      22.740   2.999  -0.627  1.00  0.00           C  
ATOM    103  HD2 LYS     7      21.886   2.325  -0.542  1.00  0.00           H  
ATOM    104  HD3 LYS     7      23.394   2.651  -1.427  1.00  0.00           H  
ATOM    105  CE  LYS     7      23.518   3.024   0.695  1.00  0.00           C  
ATOM    106  HE2 LYS     7      24.355   3.718   0.588  1.00  0.00           H  
ATOM    107  HE3 LYS     7      22.863   3.395   1.488  1.00  0.00           H  
ATOM    108  NZ  LYS     7      24.029   1.682   1.048  1.00  0.00           N  
ATOM    109  HZ1 LYS     7      24.554   1.287   0.265  1.00  0.00           H  
ATOM    110  HZ2 LYS     7      24.652   1.694   1.838  1.00  0.00           H  
ATOM    111  HZ3 LYS     7      23.257   1.047   1.263  1.00  0.00           H  
ATOM    112  C   LYS     7      20.870   6.153  -4.178  1.00  0.00           C  
ATOM    113  O   LYS     7      21.562   5.595  -5.026  1.00  0.00           O  
ATOM    114  N   GLN     8      19.869   6.963  -4.520  1.00  0.00           N  
ATOM    115  H   GLN     8      19.400   7.448  -3.768  1.00  0.00           H  
ATOM    116  CA  GLN     8      19.496   7.352  -5.886  1.00  0.00           C  
ATOM    117  HA  GLN     8      20.351   7.234  -6.552  1.00  0.00           H  
ATOM    118  CB  GLN     8      18.340   6.467  -6.389  1.00  0.00           C  
ATOM    119  HB2 GLN     8      17.555   6.460  -5.632  1.00  0.00           H  
ATOM    120  HB3 GLN     8      17.929   6.908  -7.299  1.00  0.00           H  
ATOM    121  CG  GLN     8      18.724   5.011  -6.693  1.00  0.00           C  
ATOM    122  HG2 GLN     8      19.170   4.546  -5.815  1.00  0.00           H  
ATOM    123  HG3 GLN     8      17.816   4.457  -6.932  1.00  0.00           H  
ATOM    124  CD  GLN     8      19.670   4.900  -7.884  1.00  0.00           C  
ATOM    125  OE1 GLN     8      19.265   4.904  -9.032  1.00  0.00           O  
ATOM    126  NE2 GLN     8      20.964   4.829  -7.671  1.00  0.00           N  
ATOM    127 HE21 GLN     8      21.326   4.877  -6.722  1.00  0.00           H  
ATOM    128 HE22 GLN     8      21.551   4.725  -8.476  1.00  0.00           H  
ATOM    129  C   GLN     8      19.099   8.835  -5.884  1.00  0.00           C  
ATOM    130  O   GLN     8      18.179   9.219  -5.166  1.00  0.00           O  
ATOM    131  N   LEU     9      19.822   9.672  -6.642  1.00  0.00           N  
ATOM    132  H   LEU     9      20.550   9.286  -7.224  1.00  0.00           H  
ATOM    133  CA  LEU     9      19.781  11.136  -6.514  1.00  0.00           C  
ATOM    134  HA  LEU     9      18.839  11.424  -6.046  1.00  0.00           H  
ATOM    135  CB  LEU     9      20.937  11.632  -5.604  1.00  0.00           C  
ATOM    136  HB2 LEU     9      21.886  11.528  -6.132  1.00  0.00           H  
ATOM    137  HB3 LEU     9      20.777  12.701  -5.464  1.00  0.00           H  
ATOM    138  CG  LEU     9      21.084  10.969  -4.217  1.00  0.00           C  
ATOM    139  HG  LEU     9      20.122  10.589  -3.881  1.00  0.00           H  
ATOM    140  CD1 LEU     9      22.113   9.832  -4.234  1.00  0.00           C  
ATOM    141 HD11 LEU     9      23.099  10.218  -4.494  1.00  0.00           H  
ATOM    142 HD12 LEU     9      22.161   9.369  -3.249  1.00  0.00           H  
ATOM    143 HD13 LEU     9      21.833   9.074  -4.960  1.00  0.00           H  
ATOM    144  CD2 LEU     9      21.579  11.988  -3.186  1.00  0.00           C  
ATOM    145 HD21 LEU     9      20.876  12.816  -3.111  1.00  0.00           H  
ATOM    146 HD22 LEU     9      21.660  11.509  -2.210  1.00  0.00           H  
ATOM    147 HD23 LEU     9      22.555  12.375  -3.480  1.00  0.00           H  
ATOM    148  C   LEU     9      19.852  11.829  -7.889  1.00  0.00           C  
ATOM    149  O   LEU     9      20.938  12.009  -8.432  1.00  0.00           O  
ATOM    150  N   VAL    10      18.701  12.226  -8.446  1.00  0.00           N  
ATOM    151  H   VAL    10      17.856  12.069  -7.916  1.00  0.00           H  
ATOM    152  CA  VAL    10      18.596  13.003  -9.709  1.00  0.00           C  
ATOM    153  HA  VAL    10      19.460  13.663  -9.795  1.00  0.00           H  
ATOM    154  CB  VAL    10      18.554  12.089 -10.966  1.00  0.00           C  
ATOM    155  HB  VAL    10      17.673  11.448 -10.903  1.00  0.00           H  
ATOM    156  CG1 VAL    10      18.450  12.910 -12.260  1.00  0.00           C  
ATOM    157 HG11 VAL    10      19.297  13.591 -12.338  1.00  0.00           H  
ATOM    158 HG12 VAL    10      18.442  12.245 -13.124  1.00  0.00           H  
ATOM    159 HG13 VAL    10      17.524  13.486 -12.278  1.00  0.00           H  
ATOM    160  CG2 VAL    10      19.772  11.170 -11.121  1.00  0.00           C  
ATOM    161 HG21 VAL    10      19.810  10.455 -10.301  1.00  0.00           H  
ATOM    162 HG22 VAL    10      19.701  10.605 -12.051  1.00  0.00           H  
ATOM    163 HG23 VAL    10      20.688  11.762 -11.128  1.00  0.00           H  
ATOM    164  C   VAL    10      17.343  13.887  -9.696  1.00  0.00           C  
ATOM    165  O   VAL    10      17.409  15.099  -9.859  1.00  0.00           O  
ATOM    166  N   ASP    11      16.203  13.242  -9.469  1.00  0.00           N  
ATOM    167  H   ASP    11      16.272  12.248  -9.311  1.00  0.00           H  
ATOM    168  CA  ASP    11      14.829  13.751  -9.448  1.00  0.00           C  
ATOM    169  HA  ASP    11      14.794  14.766  -9.050  1.00  0.00           H  
ATOM    170  CB  ASP    11      14.283  13.752 -10.893  1.00  0.00           C  
ATOM    171  HB2 ASP    11      14.708  14.597 -11.437  1.00  0.00           H  
ATOM    172  HB3 ASP    11      14.597  12.834 -11.394  1.00  0.00           H  
ATOM    173  CG  ASP    11      12.757  13.836 -10.928  1.00  0.00           C  
ATOM    174  OD1 ASP    11      12.146  12.812 -11.308  1.00  0.00           O  
ATOM    175  OD2 ASP    11      12.206  14.791 -10.342  1.00  0.00           O  
ATOM    176  C   ASP    11      14.024  12.817  -8.515  1.00  0.00           C  
ATOM    177  O   ASP    11      14.559  11.788  -8.087  1.00  0.00           O  
ATOM    178  N   LYS    12      12.756  13.101  -8.188  1.00  0.00           N  
ATOM    179  H   LYS    12      12.319  13.901  -8.650  1.00  0.00           H  
ATOM    180  CA  LYS    12      11.920  12.172  -7.409  1.00  0.00           C  
ATOM    181  HA  LYS    12      12.459  11.960  -6.493  1.00  0.00           H  
ATOM    182  CB  LYS    12      10.603  12.828  -6.984  1.00  0.00           C  
ATOM    183  HB2 LYS    12      10.176  12.214  -6.190  1.00  0.00           H  
ATOM    184  HB3 LYS    12      10.824  13.807  -6.556  1.00  0.00           H  
ATOM    185  CG  LYS    12       9.549  12.985  -8.092  1.00  0.00           C  
ATOM    186  HG2 LYS    12       9.926  13.636  -8.881  1.00  0.00           H  
ATOM    187  HG3 LYS    12       9.294  12.011  -8.510  1.00  0.00           H  
ATOM    188  CD  LYS    12       8.303  13.603  -7.450  1.00  0.00           C  
ATOM    189  HD2 LYS    12       8.000  12.971  -6.615  1.00  0.00           H  
ATOM    190  HD3 LYS    12       8.563  14.591  -7.066  1.00  0.00           H  
ATOM    191  CE  LYS    12       7.115  13.729  -8.405  1.00  0.00           C  
ATOM    192  HE2 LYS    12       7.443  14.195  -9.338  1.00  0.00           H  
ATOM    193  HE3 LYS    12       6.738  12.727  -8.630  1.00  0.00           H  
ATOM    194  NZ  LYS    12       6.050  14.544  -7.778  1.00  0.00           N  
ATOM    195  HZ1 LYS    12       5.157  14.534  -8.285  1.00  0.00           H  
ATOM    196  HZ2 LYS    12       5.827  14.246  -6.832  1.00  0.00           H  
ATOM    197  HZ3 LYS    12       6.296  15.516  -7.707  1.00  0.00           H  
ATOM    198  C   LYS    12      11.726  10.799  -8.063  1.00  0.00           C  
ATOM    199  O   LYS    12      11.562   9.821  -7.344  1.00  0.00           O  
ATOM    200  N   THR    13      11.840  10.681  -9.389  1.00  0.00           N  
ATOM    201  H   THR    13      11.938  11.527  -9.947  1.00  0.00           H  
ATOM    202  CA  THR    13      11.947   9.376 -10.076  1.00  0.00           C  
ATOM    203  HA  THR    13      11.085   8.770  -9.802  1.00  0.00           H  
ATOM    204  CB  THR    13      11.937   9.536 -11.603  1.00  0.00           C  
ATOM    205  HB  THR    13      12.142   8.564 -12.053  1.00  0.00           H  
ATOM    206  CG2 THR    13      10.585  10.017 -12.132  1.00  0.00           C  
ATOM    207 HG21 THR    13      10.322  10.979 -11.693  1.00  0.00           H  
ATOM    208 HG22 THR    13      10.640  10.122 -13.215  1.00  0.00           H  
ATOM    209 HG23 THR    13       9.816   9.286 -11.884  1.00  0.00           H  
ATOM    210  OG1 THR    13      12.931  10.435 -12.030  1.00  0.00           O  
ATOM    211  HG1 THR    13      12.602  11.347 -11.851  1.00  0.00           H  
ATOM    212  C   THR    13      13.187   8.565  -9.669  1.00  0.00           C  
ATOM    213  O   THR    13      13.152   7.342  -9.763  1.00  0.00           O  
ATOM    214  N   GLY    14      14.242   9.213  -9.160  1.00  0.00           N  
ATOM    215  H   GLY    14      14.192  10.223  -9.130  1.00  0.00           H  
ATOM    216  CA  GLY    14      15.363   8.582  -8.452  1.00  0.00           C  
ATOM    217  HA2 GLY    14      15.534   7.578  -8.844  1.00  0.00           H  
ATOM    218  HA3 GLY    14      16.262   9.174  -8.617  1.00  0.00           H  
ATOM    219  C   GLY    14      15.128   8.484  -6.939  1.00  0.00           C  
ATOM    220  O   GLY    14      15.269   7.403  -6.370  1.00  0.00           O  
ATOM    221  N   PHE    15      14.680   9.567  -6.289  1.00  0.00           N  
ATOM    222  H   PHE    15      14.591  10.426  -6.819  1.00  0.00           H  
ATOM    223  CA  PHE    15      14.261   9.589  -4.875  1.00  0.00           C  
ATOM    224  HA  PHE    15      15.008   9.026  -4.313  1.00  0.00           H  
ATOM    225  CB  PHE    15      14.257  11.023  -4.306  1.00  0.00           C  
ATOM    226  HB2 PHE    15      13.429  11.581  -4.732  1.00  0.00           H  
ATOM    227  HB3 PHE    15      14.054  10.953  -3.240  1.00  0.00           H  
ATOM    228  CG  PHE    15      15.529  11.840  -4.445  1.00  0.00           C  
ATOM    229  CD1 PHE    15      15.585  12.943  -5.318  1.00  0.00           C  
ATOM    230  HD1 PHE    15      14.729  13.193  -5.923  1.00  0.00           H  
ATOM    231  CE1 PHE    15      16.741  13.742  -5.384  1.00  0.00           C  
ATOM    232  HE1 PHE    15      16.778  14.585  -6.060  1.00  0.00           H  
ATOM    233  CZ  PHE    15      17.832  13.465  -4.541  1.00  0.00           C  
ATOM    234  HZ  PHE    15      18.712  14.093  -4.571  1.00  0.00           H  
ATOM    235  CE2 PHE    15      17.769  12.380  -3.650  1.00  0.00           C  
ATOM    236  HE2 PHE    15      18.594  12.170  -2.987  1.00  0.00           H  
ATOM    237  CD2 PHE    15      16.626  11.562  -3.613  1.00  0.00           C  
ATOM    238  HD2 PHE    15      16.582  10.727  -2.930  1.00  0.00           H  
ATOM    239  C   PHE    15      12.907   8.875  -4.630  1.00  0.00           C  
ATOM    240  O   PHE    15      12.055   9.335  -3.870  1.00  0.00           O  
ATOM    241  N   VAL    16      12.675   7.735  -5.278  1.00  0.00           N  
ATOM    242  H   VAL    16      13.416   7.382  -5.873  1.00  0.00           H  
ATOM    243  CA  VAL    16      11.504   6.882  -5.047  1.00  0.00           C  
ATOM    244  HA  VAL    16      10.623   7.524  -5.048  1.00  0.00           H  
ATOM    245  CB  VAL    16      11.324   5.820  -6.155  1.00  0.00           C  
ATOM    246  HB  VAL    16      10.857   4.938  -5.713  1.00  0.00           H  
ATOM    247  CG1 VAL    16      10.383   6.336  -7.246  1.00  0.00           C  
ATOM    248 HG11 VAL    16      10.814   7.224  -7.709  1.00  0.00           H  
ATOM    249 HG12 VAL    16      10.248   5.571  -8.011  1.00  0.00           H  
ATOM    250 HG13 VAL    16       9.412   6.585  -6.819  1.00  0.00           H  
ATOM    251  CG2 VAL    16      12.628   5.381  -6.831  1.00  0.00           C  
ATOM    252 HG21 VAL    16      13.407   5.230  -6.089  1.00  0.00           H  
ATOM    253 HG22 VAL    16      12.469   4.461  -7.393  1.00  0.00           H  
ATOM    254 HG23 VAL    16      12.976   6.150  -7.518  1.00  0.00           H  
ATOM    255  C   VAL    16      11.581   6.221  -3.667  1.00  0.00           C  
ATOM    256  O   VAL    16      12.635   5.750  -3.233  1.00  0.00           O  
ATOM    257  N   ARG    17      10.431   6.110  -2.983  1.00  0.00           N  
ATOM    258  H   ARG    17       9.615   6.549  -3.384  1.00  0.00           H  
ATOM    259  CA  ARG    17      10.326   5.530  -1.624  1.00  0.00           C  
ATOM    260  HA  ARG    17      10.998   6.088  -0.973  1.00  0.00           H  
ATOM    261  CB  ARG    17       8.894   5.682  -1.070  1.00  0.00           C  
ATOM    262  HB2 ARG    17       8.167   5.380  -1.825  1.00  0.00           H  
ATOM    263  HB3 ARG    17       8.780   5.022  -0.208  1.00  0.00           H  
ATOM    264  CG  ARG    17       8.604   7.117  -0.603  1.00  0.00           C  
ATOM    265  HG2 ARG    17       9.395   7.443   0.071  1.00  0.00           H  
ATOM    266  HG3 ARG    17       8.618   7.780  -1.470  1.00  0.00           H  
ATOM    267  CD  ARG    17       7.237   7.263   0.094  1.00  0.00           C  
ATOM    268  HD2 ARG    17       7.097   8.317   0.340  1.00  0.00           H  
ATOM    269  HD3 ARG    17       6.457   6.995  -0.620  1.00  0.00           H  
ATOM    270  NE  ARG    17       7.062   6.460   1.334  1.00  0.00           N  
ATOM    271  HE  ARG    17       6.312   5.791   1.338  1.00  0.00           H  
ATOM    272  CZ  ARG    17       7.627   6.698   2.508  1.00  0.00           C  
ATOM    273  NH1 ARG    17       8.644   7.486   2.633  1.00  0.00           N  
ATOM    274 HH11 ARG    17       9.000   8.049   1.872  1.00  0.00           H  
ATOM    275 HH12 ARG    17       9.027   7.688   3.554  1.00  0.00           H  
ATOM    276  NH2 ARG    17       7.208   6.162   3.619  1.00  0.00           N  
ATOM    277 HH21 ARG    17       6.484   5.462   3.667  1.00  0.00           H  
ATOM    278 HH22 ARG    17       7.494   6.607   4.497  1.00  0.00           H  
ATOM    279  C   ARG    17      10.794   4.071  -1.495  1.00  0.00           C  
ATOM    280  O   ARG    17      10.955   3.618  -0.367  1.00  0.00           O  
ATOM    281  N   VAL    18      11.005   3.349  -2.603  1.00  0.00           N  
ATOM    282  H   VAL    18      10.898   3.818  -3.487  1.00  0.00           H  
ATOM    283  CA  VAL    18      11.553   1.981  -2.597  1.00  0.00           C  
ATOM    284  HA  VAL    18      11.121   1.472  -1.734  1.00  0.00           H  
ATOM    285  CB  VAL    18      11.097   1.154  -3.817  1.00  0.00           C  
ATOM    286  HB  VAL    18      11.301   1.702  -4.735  1.00  0.00           H  
ATOM    287  CG1 VAL    18      11.782  -0.217  -3.880  1.00  0.00           C  
ATOM    288 HG11 VAL    18      11.594  -0.775  -2.962  1.00  0.00           H  
ATOM    289 HG12 VAL    18      11.398  -0.785  -4.728  1.00  0.00           H  
ATOM    290 HG13 VAL    18      12.858  -0.105  -4.010  1.00  0.00           H  
ATOM    291  CG2 VAL    18       9.581   0.920  -3.759  1.00  0.00           C  
ATOM    292 HG21 VAL    18       9.051   1.872  -3.767  1.00  0.00           H  
ATOM    293 HG22 VAL    18       9.265   0.344  -4.629  1.00  0.00           H  
ATOM    294 HG23 VAL    18       9.320   0.369  -2.855  1.00  0.00           H  
ATOM    295  C   VAL    18      13.068   1.987  -2.309  1.00  0.00           C  
ATOM    296  O   VAL    18      13.395   1.606  -1.190  1.00  0.00           O  
ATOM    297  N   PRO    19      13.980   2.499  -3.172  1.00  0.00           N  
ATOM    298  CD  PRO    19      13.789   2.812  -4.580  1.00  0.00           C  
ATOM    299  HD2 PRO    19      13.171   3.701  -4.664  1.00  0.00           H  
ATOM    300  HD3 PRO    19      13.339   1.981  -5.118  1.00  0.00           H  
ATOM    301  CG  PRO    19      15.182   3.053  -5.168  1.00  0.00           C  
ATOM    302  HG2 PRO    19      15.174   3.788  -5.972  1.00  0.00           H  
ATOM    303  HG3 PRO    19      15.596   2.109  -5.524  1.00  0.00           H  
ATOM    304  CB  PRO    19      15.984   3.538  -3.968  1.00  0.00           C  
ATOM    305  HB2 PRO    19      15.781   4.598  -3.802  1.00  0.00           H  
ATOM    306  HB3 PRO    19      17.053   3.368  -4.096  1.00  0.00           H  
ATOM    307  CA  PRO    19      15.400   2.688  -2.837  1.00  0.00           C  
ATOM    308  HA  PRO    19      15.890   1.717  -2.854  1.00  0.00           H  
ATOM    309  C   PRO    19      15.652   3.336  -1.473  1.00  0.00           C  
ATOM    310  O   PRO    19      16.422   2.806  -0.682  1.00  0.00           O  
ATOM    311  N   ILE    20      14.913   4.406  -1.150  1.00  0.00           N  
ATOM    312  H   ILE    20      14.300   4.774  -1.867  1.00  0.00           H  
ATOM    313  CA  ILE    20      14.960   5.122   0.142  1.00  0.00           C  
ATOM    314  HA  ILE    20      15.967   5.522   0.269  1.00  0.00           H  
ATOM    315  CB  ILE    20      13.956   6.305   0.058  1.00  0.00           C  
ATOM    316  HB  ILE    20      13.150   6.003  -0.608  1.00  0.00           H  
ATOM    317  CG2 ILE    20      13.275   6.705   1.383  1.00  0.00           C  
ATOM    318 HG21 ILE    20      14.031   6.970   2.123  1.00  0.00           H  
ATOM    319 HG22 ILE    20      12.600   7.546   1.231  1.00  0.00           H  
ATOM    320 HG23 ILE    20      12.684   5.868   1.751  1.00  0.00           H  
ATOM    321  CG1 ILE    20      14.677   7.504  -0.595  1.00  0.00           C  
ATOM    322 HG12 ILE    20      15.427   7.895   0.093  1.00  0.00           H  
ATOM    323 HG13 ILE    20      15.192   7.160  -1.494  1.00  0.00           H  
ATOM    324  CD1 ILE    20      13.746   8.645  -1.013  1.00  0.00           C  
ATOM    325 HD11 ILE    20      13.331   9.148  -0.142  1.00  0.00           H  
ATOM    326 HD12 ILE    20      14.316   9.372  -1.589  1.00  0.00           H  
ATOM    327 HD13 ILE    20      12.935   8.253  -1.627  1.00  0.00           H  
ATOM    328  C   ILE    20      14.729   4.220   1.372  1.00  0.00           C  
ATOM    329  O   ILE    20      15.105   4.605   2.481  1.00  0.00           O  
ATOM    330  N   LYS    21      14.122   3.038   1.202  1.00  0.00           N  
ATOM    331  H   LYS    21      13.864   2.785   0.255  1.00  0.00           H  
ATOM    332  CA  LYS    21      13.844   2.060   2.267  1.00  0.00           C  
ATOM    333  HA  LYS    21      14.400   2.357   3.156  1.00  0.00           H  
ATOM    334  CB  LYS    21      12.346   2.119   2.620  1.00  0.00           C  
ATOM    335  HB2 LYS    21      11.767   2.259   1.707  1.00  0.00           H  
ATOM    336  HB3 LYS    21      12.027   1.183   3.076  1.00  0.00           H  
ATOM    337  CG  LYS    21      12.081   3.268   3.612  1.00  0.00           C  
ATOM    338  HG2 LYS    21      12.343   2.934   4.618  1.00  0.00           H  
ATOM    339  HG3 LYS    21      12.717   4.114   3.363  1.00  0.00           H  
ATOM    340  CD  LYS    21      10.626   3.750   3.591  1.00  0.00           C  
ATOM    341  HD2 LYS    21      10.393   4.138   2.597  1.00  0.00           H  
ATOM    342  HD3 LYS    21       9.967   2.904   3.794  1.00  0.00           H  
ATOM    343  CE  LYS    21      10.356   4.840   4.640  1.00  0.00           C  
ATOM    344  HE2 LYS    21       9.320   5.169   4.536  1.00  0.00           H  
ATOM    345  HE3 LYS    21      10.463   4.401   5.635  1.00  0.00           H  
ATOM    346  NZ  LYS    21      11.261   6.009   4.512  1.00  0.00           N  
ATOM    347  HZ1 LYS    21      11.401   6.284   3.555  1.00  0.00           H  
ATOM    348  HZ2 LYS    21      10.884   6.826   5.001  1.00  0.00           H  
ATOM    349  HZ3 LYS    21      12.180   5.814   4.918  1.00  0.00           H  
ATOM    350  C   LYS    21      14.367   0.643   1.983  1.00  0.00           C  
ATOM    351  O   LYS    21      14.344  -0.170   2.898  1.00  0.00           O  
ATOM    352  N   HIE    22      14.895   0.336   0.799  1.00  0.00           N  
ATOM    353  H   HIE    22      14.803   1.015   0.051  1.00  0.00           H  
ATOM    354  CA  HIE    22      15.828  -0.775   0.562  1.00  0.00           C  
ATOM    355  HA  HIE    22      16.583  -0.770   1.353  1.00  0.00           H  
ATOM    356  CB  HIE    22      15.131  -2.144   0.569  1.00  0.00           C  
ATOM    357  HB2 HIE    22      14.461  -2.218   1.419  1.00  0.00           H  
ATOM    358  HB3 HIE    22      14.538  -2.271  -0.338  1.00  0.00           H  
ATOM    359  CG  HIE    22      16.155  -3.245   0.673  1.00  0.00           C  
ATOM    360  ND1 HIE    22      16.825  -3.577   1.850  1.00  0.00           N  
ATOM    361  CE1 HIE    22      17.794  -4.437   1.497  1.00  0.00           C  
ATOM    362  HE1 HIE    22      18.531  -4.852   2.174  1.00  0.00           H  
ATOM    363  NE2 HIE    22      17.733  -4.689   0.179  1.00  0.00           N  
ATOM    364  HE2 HIE    22      18.366  -5.308  -0.321  1.00  0.00           H  
ATOM    365  CD2 HIE    22      16.714  -3.935  -0.364  1.00  0.00           C  
ATOM    366  HD2 HIE    22      16.457  -3.838  -1.411  1.00  0.00           H  
ATOM    367  C   HIE    22      16.533  -0.624  -0.785  1.00  0.00           C  
ATOM    368  O   HIE    22      15.867  -0.463  -1.808  1.00  0.00           O  
ATOM    369  N   PHE    23      17.856  -0.778  -0.807  1.00  0.00           N  
ATOM    370  H   PHE    23      18.345  -0.901   0.070  1.00  0.00           H  
ATOM    371  CA  PHE    23      18.633  -0.734  -2.054  1.00  0.00           C  
ATOM    372  HA  PHE    23      18.017  -1.109  -2.872  1.00  0.00           H  
ATOM    373  CB  PHE    23      18.983   0.739  -2.334  1.00  0.00           C  
ATOM    374  HB2 PHE    23      18.119   1.360  -2.104  1.00  0.00           H  
ATOM    375  HB3 PHE    23      19.783   1.049  -1.660  1.00  0.00           H  
ATOM    376  CG  PHE    23      19.369   1.048  -3.767  1.00  0.00           C  
ATOM    377  CD1 PHE    23      20.647   1.552  -4.073  1.00  0.00           C  
ATOM    378  HD1 PHE    23      21.388   1.665  -3.295  1.00  0.00           H  
ATOM    379  CE1 PHE    23      20.966   1.907  -5.395  1.00  0.00           C  
ATOM    380  HE1 PHE    23      21.947   2.294  -5.630  1.00  0.00           H  
ATOM    381  CZ  PHE    23      20.024   1.721  -6.421  1.00  0.00           C  
ATOM    382  HZ  PHE    23      20.285   1.959  -7.444  1.00  0.00           H  
ATOM    383  CE2 PHE    23      18.751   1.208  -6.122  1.00  0.00           C  
ATOM    384  HE2 PHE    23      18.032   1.056  -6.914  1.00  0.00           H  
ATOM    385  CD2 PHE    23      18.421   0.880  -4.795  1.00  0.00           C  
ATOM    386  HD2 PHE    23      17.441   0.488  -4.566  1.00  0.00           H  
ATOM    387  C   PHE    23      19.901  -1.600  -2.016  1.00  0.00           C  
ATOM    388  O   PHE    23      20.360  -2.083  -3.048  1.00  0.00           O  
ATOM    389  N   ASP    24      20.452  -1.827  -0.826  1.00  0.00           N  
ATOM    390  H   ASP    24      19.962  -1.504   0.002  1.00  0.00           H  
ATOM    391  CA  ASP    24      21.866  -2.133  -0.613  1.00  0.00           C  
ATOM    392  HA  ASP    24      22.434  -1.343  -1.104  1.00  0.00           H  
ATOM    393  CB  ASP    24      22.194  -2.050   0.890  1.00  0.00           C  
ATOM    394  HB2 ASP    24      21.970  -3.002   1.364  1.00  0.00           H  
ATOM    395  HB3 ASP    24      23.255  -1.842   1.010  1.00  0.00           H  
ATOM    396  CG  ASP    24      21.381  -0.983   1.619  1.00  0.00           C  
ATOM    397  OD1 ASP    24      20.187  -1.258   1.898  1.00  0.00           O  
ATOM    398  OD2 ASP    24      21.927   0.125   1.816  1.00  0.00           O  
ATOM    399  C   ASP    24      22.296  -3.460  -1.254  1.00  0.00           C  
ATOM    400  O   ASP    24      22.984  -3.460  -2.274  1.00  0.00           O  
ATOM    401  N   CYS    25      21.806  -4.596  -0.752  1.00  0.00           N  
ATOM    402  H   CYS    25      21.345  -4.565   0.146  1.00  0.00           H  
ATOM    403  CA  CYS    25      22.146  -5.909  -1.306  1.00  0.00           C  
ATOM    404  HA  CYS    25      23.220  -6.056  -1.180  1.00  0.00           H  
ATOM    405  CB  CYS    25      21.428  -6.988  -0.486  1.00  0.00           C  
ATOM    406  HB2 CYS    25      21.885  -7.957  -0.698  1.00  0.00           H  
ATOM    407  HB3 CYS    25      21.565  -6.795   0.577  1.00  0.00           H  
ATOM    408  SG  CYS    25      19.655  -7.076  -0.881  1.00  0.00           S  
ATOM    409  HG  CYS    25      19.822  -8.059  -1.788  1.00  0.00           H  
ATOM    410  C   CYS    25      21.847  -6.033  -2.815  1.00  0.00           C  
ATOM    411  O   CYS    25      22.525  -6.781  -3.511  1.00  0.00           O  
ATOM    412  N   THR    26      20.899  -5.254  -3.360  1.00  0.00           N  
ATOM    413  H   THR    26      20.448  -4.579  -2.763  1.00  0.00           H  
ATOM    414  CA  THR    26      20.580  -5.259  -4.800  1.00  0.00           C  
ATOM    415  HA  THR    26      20.491  -6.301  -5.108  1.00  0.00           H  
ATOM    416  CB  THR    26      19.229  -4.591  -5.122  1.00  0.00           C  
ATOM    417  HB  THR    26      18.910  -4.961  -6.096  1.00  0.00           H  
ATOM    418  CG2 THR    26      18.126  -4.920  -4.113  1.00  0.00           C  
ATOM    419 HG21 THR    26      18.341  -4.462  -3.148  1.00  0.00           H  
ATOM    420 HG22 THR    26      17.177  -4.535  -4.484  1.00  0.00           H  
ATOM    421 HG23 THR    26      18.049  -6.002  -3.996  1.00  0.00           H  
ATOM    422  OG1 THR    26      19.293  -3.188  -5.214  1.00  0.00           O  
ATOM    423  HG1 THR    26      19.726  -2.817  -4.422  1.00  0.00           H  
ATOM    424  C   THR    26      21.706  -4.660  -5.649  1.00  0.00           C  
ATOM    425  O   THR    26      21.990  -5.179  -6.726  1.00  0.00           O  
ATOM    426  N   MET    27      22.429  -3.659  -5.133  1.00  0.00           N  
ATOM    427  H   MET    27      22.178  -3.309  -4.214  1.00  0.00           H  
ATOM    428  CA  MET    27      23.660  -3.131  -5.742  1.00  0.00           C  
ATOM    429  HA  MET    27      23.513  -3.047  -6.820  1.00  0.00           H  
ATOM    430  CB  MET    27      23.958  -1.736  -5.180  1.00  0.00           C  
ATOM    431  HB2 MET    27      23.902  -1.774  -4.096  1.00  0.00           H  
ATOM    432  HB3 MET    27      24.971  -1.439  -5.450  1.00  0.00           H  
ATOM    433  CG  MET    27      22.978  -0.669  -5.676  1.00  0.00           C  
ATOM    434  HG2 MET    27      21.964  -0.971  -5.409  1.00  0.00           H  
ATOM    435  HG3 MET    27      23.198   0.254  -5.140  1.00  0.00           H  
ATOM    436  SD  MET    27      23.019  -0.308  -7.458  1.00  0.00           S  
ATOM    437  CE  MET    27      24.715   0.302  -7.654  1.00  0.00           C  
ATOM    438  HE1 MET    27      25.423  -0.506  -7.471  1.00  0.00           H  
ATOM    439  HE2 MET    27      24.852   0.666  -8.672  1.00  0.00           H  
ATOM    440  HE3 MET    27      24.897   1.116  -6.952  1.00  0.00           H  
ATOM    441  C   MET    27      24.877  -4.047  -5.538  1.00  0.00           C  
ATOM    442  O   MET    27      25.849  -3.934  -6.277  1.00  0.00           O  
ATOM    443  N   LEU    28      24.828  -4.970  -4.569  1.00  0.00           N  
ATOM    444  H   LEU    28      24.026  -4.962  -3.953  1.00  0.00           H  
ATOM    445  CA  LEU    28      25.735  -6.126  -4.487  1.00  0.00           C  
ATOM    446  HA  LEU    28      26.707  -5.820  -4.874  1.00  0.00           H  
ATOM    447  CB  LEU    28      25.899  -6.500  -2.995  1.00  0.00           C  
ATOM    448  HB2 LEU    28      26.106  -5.590  -2.436  1.00  0.00           H  
ATOM    449  HB3 LEU    28      24.953  -6.898  -2.631  1.00  0.00           H  
ATOM    450  CG  LEU    28      27.005  -7.516  -2.640  1.00  0.00           C  
ATOM    451  HG  LEU    28      26.799  -8.476  -3.106  1.00  0.00           H  
ATOM    452  CD1 LEU    28      28.397  -7.041  -3.057  1.00  0.00           C  
ATOM    453 HD11 LEU    28      28.616  -6.083  -2.590  1.00  0.00           H  
ATOM    454 HD12 LEU    28      29.142  -7.770  -2.738  1.00  0.00           H  
ATOM    455 HD13 LEU    28      28.456  -6.952  -4.141  1.00  0.00           H  
ATOM    456  CD2 LEU    28      27.025  -7.727  -1.127  1.00  0.00           C  
ATOM    457 HD21 LEU    28      26.057  -8.101  -0.799  1.00  0.00           H  
ATOM    458 HD22 LEU    28      27.788  -8.459  -0.863  1.00  0.00           H  
ATOM    459 HD23 LEU    28      27.237  -6.787  -0.614  1.00  0.00           H  
ATOM    460  C   LEU    28      25.261  -7.309  -5.369  1.00  0.00           C  
ATOM    461  O   LEU    28      25.927  -8.336  -5.444  1.00  0.00           O  
ATOM    462  N   THR    29      24.105  -7.186  -6.038  1.00  0.00           N  
ATOM    463  H   THR    29      23.639  -6.291  -5.978  1.00  0.00           H  
ATOM    464  CA  THR    29      23.358  -8.248  -6.759  1.00  0.00           C  
ATOM    465  HA  THR    29      22.432  -7.783  -7.094  1.00  0.00           H  
ATOM    466  CB  THR    29      24.073  -8.716  -8.043  1.00  0.00           C  
ATOM    467  HB  THR    29      23.378  -9.330  -8.615  1.00  0.00           H  
ATOM    468  CG2 THR    29      24.513  -7.556  -8.938  1.00  0.00           C  
ATOM    469 HG21 THR    29      25.295  -6.973  -8.451  1.00  0.00           H  
ATOM    470 HG22 THR    29      24.903  -7.955  -9.874  1.00  0.00           H  
ATOM    471 HG23 THR    29      23.661  -6.912  -9.151  1.00  0.00           H  
ATOM    472  OG1 THR    29      25.211  -9.494  -7.764  1.00  0.00           O  
ATOM    473  HG1 THR    29      25.635  -9.120  -6.971  1.00  0.00           H  
ATOM    474  C   THR    29      22.901  -9.434  -5.891  1.00  0.00           C  
ATOM    475  O   THR    29      22.363 -10.418  -6.398  1.00  0.00           O  
ATOM    476  N   LEU    30      23.076  -9.344  -4.571  1.00  0.00           N  
ATOM    477  H   LEU    30      23.360  -8.445  -4.203  1.00  0.00           H  
ATOM    478  CA  LEU    30      22.915 -10.434  -3.618  1.00  0.00           C  
ATOM    479  HA  LEU    30      23.114 -11.362  -4.155  1.00  0.00           H  
ATOM    480  CB  LEU    30      23.998 -10.267  -2.537  1.00  0.00           C  
ATOM    481  HB2 LEU    30      24.970 -10.190  -3.029  1.00  0.00           H  
ATOM    482  HB3 LEU    30      23.817  -9.329  -2.009  1.00  0.00           H  
ATOM    483  CG  LEU    30      24.066 -11.403  -1.504  1.00  0.00           C  
ATOM    484  HG  LEU    30      23.112 -11.472  -0.986  1.00  0.00           H  
ATOM    485  CD1 LEU    30      24.381 -12.761  -2.138  1.00  0.00           C  
ATOM    486 HD11 LEU    30      25.303 -12.692  -2.718  1.00  0.00           H  
ATOM    487 HD12 LEU    30      24.511 -13.511  -1.359  1.00  0.00           H  
ATOM    488 HD13 LEU    30      23.570 -13.079  -2.788  1.00  0.00           H  
ATOM    489  CD2 LEU    30      25.155 -11.092  -0.482  1.00  0.00           C  
ATOM    490 HD21 LEU    30      24.937 -10.138  -0.005  1.00  0.00           H  
ATOM    491 HD22 LEU    30      25.190 -11.865   0.284  1.00  0.00           H  
ATOM    492 HD23 LEU    30      26.127 -11.027  -0.973  1.00  0.00           H  
ATOM    493  C   LEU    30      21.490 -10.510  -3.041  1.00  0.00           C  
ATOM    494  O   LEU    30      20.932  -9.528  -2.554  1.00  0.00           O  
ATOM    495  N   ALA    31      20.916 -11.713  -3.029  1.00  0.00           N  
ATOM    496  H   ALA    31      21.415 -12.472  -3.465  1.00  0.00           H  
ATOM    497  CA  ALA    31      19.571 -11.996  -2.514  1.00  0.00           C  
ATOM    498  HA  ALA    31      18.929 -11.156  -2.784  1.00  0.00           H  
ATOM    499  CB  ALA    31      19.046 -13.237  -3.251  1.00  0.00           C  
ATOM    500  HB1 ALA    31      19.638 -14.112  -2.978  1.00  0.00           H  
ATOM    501  HB2 ALA    31      18.005 -13.415  -2.977  1.00  0.00           H  
ATOM    502  HB3 ALA    31      19.100 -13.082  -4.330  1.00  0.00           H  
ATOM    503  C   ALA    31      19.480 -12.133  -0.971  1.00  0.00           C  
ATOM    504  O   ALA    31      18.562 -12.781  -0.469  1.00  0.00           O  
ATOM    505  N   LEU    32      20.429 -11.570  -0.212  1.00  0.00           N  
ATOM    506  H   LEU    32      21.067 -10.926  -0.660  1.00  0.00           H  
ATOM    507  CA  LEU    32      20.560 -11.743   1.245  1.00  0.00           C  
ATOM    508  HA  LEU    32      19.712 -12.327   1.592  1.00  0.00           H  
ATOM    509  CB  LEU    32      21.850 -12.525   1.576  1.00  0.00           C  
ATOM    510  HB2 LEU    32      22.703 -11.923   1.264  1.00  0.00           H  
ATOM    511  HB3 LEU    32      21.920 -12.640   2.658  1.00  0.00           H  
ATOM    512  CG  LEU    32      21.973 -13.922   0.938  1.00  0.00           C  
ATOM    513  HG  LEU    32      21.946 -13.836  -0.148  1.00  0.00           H  
ATOM    514  CD1 LEU    32      23.309 -14.549   1.339  1.00  0.00           C  
ATOM    515 HD11 LEU    32      23.352 -14.689   2.420  1.00  0.00           H  
ATOM    516 HD12 LEU    32      23.428 -15.513   0.846  1.00  0.00           H  
ATOM    517 HD13 LEU    32      24.130 -13.900   1.035  1.00  0.00           H  
ATOM    518  CD2 LEU    32      20.864 -14.873   1.394  1.00  0.00           C  
ATOM    519 HD21 LEU    32      19.896 -14.516   1.045  1.00  0.00           H  
ATOM    520 HD22 LEU    32      21.032 -15.862   0.968  1.00  0.00           H  
ATOM    521 HD23 LEU    32      20.855 -14.948   2.481  1.00  0.00           H  
ATOM    522  C   LEU    32      20.537 -10.394   1.996  1.00  0.00           C  
ATOM    523  O   LEU    32      20.795  -9.360   1.383  1.00  0.00           O  
ATOM    524  N   PRO    33      20.256 -10.367   3.316  1.00  0.00           N  
ATOM    525  CD  PRO    33      19.691 -11.450   4.107  1.00  0.00           C  
ATOM    526  HD2 PRO    33      20.493 -11.983   4.621  1.00  0.00           H  
ATOM    527  HD3 PRO    33      19.094 -12.143   3.516  1.00  0.00           H  
ATOM    528  CG  PRO    33      18.792 -10.757   5.123  1.00  0.00           C  
ATOM    529  HG2 PRO    33      18.624 -11.380   6.000  1.00  0.00           H  
ATOM    530  HG3 PRO    33      17.846 -10.482   4.653  1.00  0.00           H  
ATOM    531  CB  PRO    33      19.592  -9.499   5.452  1.00  0.00           C  
ATOM    532  HB2 PRO    33      20.314  -9.748   6.231  1.00  0.00           H  
ATOM    533  HB3 PRO    33      18.942  -8.693   5.793  1.00  0.00           H  
ATOM    534  CA  PRO    33      20.286  -9.142   4.122  1.00  0.00           C  
ATOM    535  HA  PRO    33      19.684  -8.387   3.616  1.00  0.00           H  
ATOM    536  C   PRO    33      21.712  -8.580   4.303  1.00  0.00           C  
ATOM    537  O   PRO    33      22.370  -8.829   5.313  1.00  0.00           O  
ATOM    538  N   THR    34      22.194  -7.798   3.335  1.00  0.00           N  
ATOM    539  H   THR    34      21.667  -7.729   2.474  1.00  0.00           H  
ATOM    540  CA  THR    34      23.525  -7.161   3.354  1.00  0.00           C  
ATOM    541  HA  THR    34      23.911  -7.160   4.371  1.00  0.00           H  
ATOM    542  CB  THR    34      24.547  -7.922   2.483  1.00  0.00           C  
ATOM    543  HB  THR    34      25.534  -7.489   2.649  1.00  0.00           H  
ATOM    544  CG2 THR    34      24.634  -9.411   2.821  1.00  0.00           C  
ATOM    545 HG21 THR    34      23.726  -9.924   2.507  1.00  0.00           H  
ATOM    546 HG22 THR    34      25.491  -9.844   2.306  1.00  0.00           H  
ATOM    547 HG23 THR    34      24.775  -9.539   3.894  1.00  0.00           H  
ATOM    548  OG1 THR    34      24.231  -7.788   1.113  1.00  0.00           O  
ATOM    549  HG1 THR    34      24.556  -6.916   0.826  1.00  0.00           H  
ATOM    550  C   THR    34      23.496  -5.704   2.894  1.00  0.00           C  
ATOM    551  O   THR    34      22.543  -5.245   2.259  1.00  0.00           O  
ATOM    552  N   PHE    35      24.605  -5.019   3.160  1.00  0.00           N  
ATOM    553  H   PHE    35      25.225  -5.416   3.856  1.00  0.00           H  
ATOM    554  CA  PHE    35      25.106  -3.839   2.459  1.00  0.00           C  
ATOM    555  HA  PHE    35      24.405  -3.020   2.607  1.00  0.00           H  
ATOM    556  CB  PHE    35      26.443  -3.456   3.123  1.00  0.00           C  
ATOM    557  HB2 PHE    35      26.932  -2.668   2.548  1.00  0.00           H  
ATOM    558  HB3 PHE    35      26.220  -3.034   4.104  1.00  0.00           H  
ATOM    559  CG  PHE    35      27.425  -4.607   3.307  1.00  0.00           C  
ATOM    560  CD1 PHE    35      28.062  -5.190   2.196  1.00  0.00           C  
ATOM    561  HD1 PHE    35      27.866  -4.824   1.204  1.00  0.00           H  
ATOM    562  CE1 PHE    35      28.957  -6.259   2.364  1.00  0.00           C  
ATOM    563  HE1 PHE    35      29.446  -6.697   1.505  1.00  0.00           H  
ATOM    564  CZ  PHE    35      29.224  -6.750   3.650  1.00  0.00           C  
ATOM    565  HZ  PHE    35      29.933  -7.556   3.775  1.00  0.00           H  
ATOM    566  CE2 PHE    35      28.589  -6.178   4.767  1.00  0.00           C  
ATOM    567  HE2 PHE    35      28.798  -6.550   5.762  1.00  0.00           H  
ATOM    568  CD2 PHE    35      27.685  -5.116   4.594  1.00  0.00           C  
ATOM    569  HD2 PHE    35      27.192  -4.695   5.456  1.00  0.00           H  
ATOM    570  C   PHE    35      25.269  -4.046   0.934  1.00  0.00           C  
ATOM    571  O   PHE    35      25.102  -5.146   0.399  1.00  0.00           O  
ATOM    572  N   ASP    36      25.587  -2.951   0.242  1.00  0.00           N  
ATOM    573  H   ASP    36      25.779  -2.104   0.768  1.00  0.00           H  
ATOM    574  CA  ASP    36      25.911  -2.862  -1.183  1.00  0.00           C  
ATOM    575  HA  ASP    36      25.341  -3.621  -1.715  1.00  0.00           H  
ATOM    576  CB  ASP    36      25.489  -1.478  -1.746  1.00  0.00           C  
ATOM    577  HB2 ASP    36      25.971  -1.295  -2.707  1.00  0.00           H  
ATOM    578  HB3 ASP    36      24.428  -1.527  -1.955  1.00  0.00           H  
ATOM    579  CG  ASP    36      25.657  -0.231  -0.873  1.00  0.00           C  
ATOM    580  OD1 ASP    36      26.179  -0.277   0.263  1.00  0.00           O  
ATOM    581  OD2 ASP    36      25.153   0.828  -1.297  1.00  0.00           O  
ATOM    582  C   ASP    36      27.392  -3.150  -1.492  1.00  0.00           C  
ATOM    583  O   ASP    36      28.223  -3.318  -0.607  1.00  0.00           O  
ATOM    584  N   VAL    37      27.753  -3.120  -2.779  1.00  0.00           N  
ATOM    585  H   VAL    37      27.021  -3.008  -3.465  1.00  0.00           H  
ATOM    586  CA  VAL    37      29.140  -3.161  -3.289  1.00  0.00           C  
ATOM    587  HA  VAL    37      29.592  -4.076  -2.910  1.00  0.00           H  
ATOM    588  CB  VAL    37      29.083  -3.283  -4.830  1.00  0.00           C  
ATOM    589  HB  VAL    37      28.335  -4.042  -5.062  1.00  0.00           H  
ATOM    590  CG1 VAL    37      28.642  -1.977  -5.506  1.00  0.00           C  
ATOM    591 HG11 VAL    37      29.393  -1.201  -5.359  1.00  0.00           H  
ATOM    592 HG12 VAL    37      28.513  -2.151  -6.574  1.00  0.00           H  
ATOM    593 HG13 VAL    37      27.689  -1.643  -5.097  1.00  0.00           H  
ATOM    594  CG2 VAL    37      30.386  -3.763  -5.473  1.00  0.00           C  
ATOM    595 HG21 VAL    37      30.744  -4.658  -4.964  1.00  0.00           H  
ATOM    596 HG22 VAL    37      30.206  -4.010  -6.520  1.00  0.00           H  
ATOM    597 HG23 VAL    37      31.148  -2.987  -5.427  1.00  0.00           H  
ATOM    598  C   VAL    37      30.048  -2.011  -2.783  1.00  0.00           C  
ATOM    599  O   VAL    37      31.214  -1.928  -3.160  1.00  0.00           O  
ATOM    600  N   SER    38      29.559  -1.158  -1.876  1.00  0.00           N  
ATOM    601  H   SER    38      28.657  -1.383  -1.484  1.00  0.00           H  
ATOM    602  CA  SER    38      30.350  -0.185  -1.109  1.00  0.00           C  
ATOM    603  HA  SER    38      30.750   0.569  -1.787  1.00  0.00           H  
ATOM    604  CB  SER    38      29.446   0.513  -0.081  1.00  0.00           C  
ATOM    605  HB2 SER    38      30.056   1.152   0.560  1.00  0.00           H  
ATOM    606  HB3 SER    38      28.720   1.134  -0.607  1.00  0.00           H  
ATOM    607  OG  SER    38      28.752  -0.432   0.717  1.00  0.00           O  
ATOM    608  HG  SER    38      27.781  -0.321   0.594  1.00  0.00           H  
ATOM    609  C   SER    38      31.540  -0.855  -0.412  1.00  0.00           C  
ATOM    610  O   SER    38      32.678  -0.456  -0.657  1.00  0.00           O  
ATOM    611  N   LYS    39      31.314  -1.963   0.313  1.00  0.00           N  
ATOM    612  H   LYS    39      30.346  -2.203   0.499  1.00  0.00           H  
ATOM    613  CA  LYS    39      32.389  -2.702   1.000  1.00  0.00           C  
ATOM    614  HA  LYS    39      32.884  -1.987   1.664  1.00  0.00           H  
ATOM    615  CB  LYS    39      31.801  -3.831   1.872  1.00  0.00           C  
ATOM    616  HB2 LYS    39      30.927  -3.457   2.408  1.00  0.00           H  
ATOM    617  HB3 LYS    39      31.494  -4.665   1.238  1.00  0.00           H  
ATOM    618  CG  LYS    39      32.839  -4.308   2.906  1.00  0.00           C  
ATOM    619  HG2 LYS    39      33.741  -4.631   2.393  1.00  0.00           H  
ATOM    620  HG3 LYS    39      33.092  -3.466   3.554  1.00  0.00           H  
ATOM    621  CD  LYS    39      32.367  -5.479   3.776  1.00  0.00           C  
ATOM    622  HD2 LYS    39      31.416  -5.216   4.238  1.00  0.00           H  
ATOM    623  HD3 LYS    39      32.225  -6.371   3.163  1.00  0.00           H  
ATOM    624  CE  LYS    39      33.386  -5.764   4.888  1.00  0.00           C  
ATOM    625  HE2 LYS    39      33.513  -4.848   5.472  1.00  0.00           H  
ATOM    626  HE3 LYS    39      32.979  -6.536   5.549  1.00  0.00           H  
ATOM    627  NZ  LYS    39      34.695  -6.201   4.350  1.00  0.00           N  
ATOM    628  HZ1 LYS    39      34.956  -5.716   3.506  1.00  0.00           H  
ATOM    629  HZ2 LYS    39      35.480  -6.026   4.984  1.00  0.00           H  
ATOM    630  HZ3 LYS    39      34.726  -7.206   4.199  1.00  0.00           H  
ATOM    631  C   LYS    39      33.476  -3.224   0.046  1.00  0.00           C  
ATOM    632  O   LYS    39      34.612  -3.408   0.466  1.00  0.00           O  
ATOM    633  N   MET    40      33.176  -3.439  -1.240  1.00  0.00           N  
ATOM    634  H   MET    40      32.251  -3.193  -1.560  1.00  0.00           H  
ATOM    635  CA  MET    40      34.201  -3.796  -2.232  1.00  0.00           C  
ATOM    636  HA  MET    40      34.809  -4.606  -1.827  1.00  0.00           H  
ATOM    637  CB  MET    40      33.539  -4.299  -3.522  1.00  0.00           C  
ATOM    638  HB2 MET    40      32.780  -5.044  -3.281  1.00  0.00           H  
ATOM    639  HB3 MET    40      33.054  -3.458  -4.012  1.00  0.00           H  
ATOM    640  CG  MET    40      34.546  -4.925  -4.497  1.00  0.00           C  
ATOM    641  HG2 MET    40      35.442  -4.307  -4.555  1.00  0.00           H  
ATOM    642  HG3 MET    40      34.841  -5.900  -4.107  1.00  0.00           H  
ATOM    643  SD  MET    40      33.914  -5.140  -6.184  1.00  0.00           S  
ATOM    644  CE  MET    40      34.029  -3.431  -6.780  1.00  0.00           C  
ATOM    645  HE1 MET    40      35.065  -3.096  -6.731  1.00  0.00           H  
ATOM    646  HE2 MET    40      33.685  -3.385  -7.813  1.00  0.00           H  
ATOM    647  HE3 MET    40      33.410  -2.777  -6.166  1.00  0.00           H  
ATOM    648  C   MET    40      35.139  -2.615  -2.526  1.00  0.00           C  
ATOM    649  O   MET    40      36.344  -2.809  -2.650  1.00  0.00           O  
ATOM    650  N   VAL    41      34.606  -1.390  -2.606  1.00  0.00           N  
ATOM    651  H   VAL    41      33.620  -1.283  -2.399  1.00  0.00           H  
ATOM    652  CA  VAL    41      35.406  -0.163  -2.770  1.00  0.00           C  
ATOM    653  HA  VAL    41      36.100  -0.308  -3.597  1.00  0.00           H  
ATOM    654  CB  VAL    41      34.513   1.052  -3.101  1.00  0.00           C  
ATOM    655  HB  VAL    41      33.833   1.243  -2.272  1.00  0.00           H  
ATOM    656  CG1 VAL    41      35.340   2.322  -3.341  1.00  0.00           C  
ATOM    657 HG11 VAL    41      36.067   2.153  -4.135  1.00  0.00           H  
ATOM    658 HG12 VAL    41      34.683   3.147  -3.613  1.00  0.00           H  
ATOM    659 HG13 VAL    41      35.868   2.599  -2.427  1.00  0.00           H  
ATOM    660  CG2 VAL    41      33.674   0.798  -4.364  1.00  0.00           C  
ATOM    661 HG21 VAL    41      32.989  -0.033  -4.197  1.00  0.00           H  
ATOM    662 HG22 VAL    41      33.082   1.682  -4.597  1.00  0.00           H  
ATOM    663 HG23 VAL    41      34.328   0.564  -5.204  1.00  0.00           H  
ATOM    664  C   VAL    41      36.252   0.102  -1.523  1.00  0.00           C  
ATOM    665  O   VAL    41      37.436   0.410  -1.647  1.00  0.00           O  
ATOM    666  N   ASP    42      35.683  -0.105  -0.334  1.00  0.00           N  
ATOM    667  H   ASP    42      34.679  -0.247  -0.296  1.00  0.00           H  
ATOM    668  CA  ASP    42      36.419  -0.041   0.935  1.00  0.00           C  
ATOM    669  HA  ASP    42      36.873   0.947   1.021  1.00  0.00           H  
ATOM    670  CB  ASP    42      35.451  -0.225   2.119  1.00  0.00           C  
ATOM    671  HB2 ASP    42      35.068  -1.246   2.103  1.00  0.00           H  
ATOM    672  HB3 ASP    42      36.015  -0.101   3.045  1.00  0.00           H  
ATOM    673  CG  ASP    42      34.263   0.750   2.143  1.00  0.00           C  
ATOM    674  OD1 ASP    42      33.211   0.344   2.687  1.00  0.00           O  
ATOM    675  OD2 ASP    42      34.410   1.889   1.646  1.00  0.00           O  
ATOM    676  C   ASP    42      37.550  -1.088   0.980  1.00  0.00           C  
ATOM    677  O   ASP    42      38.700  -0.758   1.272  1.00  0.00           O  
ATOM    678  N   ARG    43      37.259  -2.342   0.604  1.00  0.00           N  
ATOM    679  H   ARG    43      36.285  -2.553   0.407  1.00  0.00           H  
ATOM    680  CA  ARG    43      38.230  -3.448   0.529  1.00  0.00           C  
ATOM    681  HA  ARG    43      38.724  -3.538   1.499  1.00  0.00           H  
ATOM    682  CB  ARG    43      37.471  -4.760   0.260  1.00  0.00           C  
ATOM    683  HB2 ARG    43      36.802  -4.951   1.102  1.00  0.00           H  
ATOM    684  HB3 ARG    43      36.878  -4.667  -0.650  1.00  0.00           H  
ATOM    685  CG  ARG    43      38.429  -5.945   0.108  1.00  0.00           C  
ATOM    686  HG2 ARG    43      38.950  -5.864  -0.847  1.00  0.00           H  
ATOM    687  HG3 ARG    43      39.166  -5.891   0.908  1.00  0.00           H  
ATOM    688  CD  ARG    43      37.708  -7.297   0.160  1.00  0.00           C  
ATOM    689  HD2 ARG    43      37.239  -7.424   1.135  1.00  0.00           H  
ATOM    690  HD3 ARG    43      36.925  -7.309  -0.600  1.00  0.00           H  
ATOM    691  NE  ARG    43      38.637  -8.408  -0.098  1.00  0.00           N  
ATOM    692  HE  ARG    43      38.465  -8.984  -0.913  1.00  0.00           H  
ATOM    693  CZ  ARG    43      39.748  -8.696   0.553  1.00  0.00           C  
ATOM    694  NH1 ARG    43      40.101  -8.180   1.692  1.00  0.00           N  
ATOM    695 HH11 ARG    43      39.471  -7.537   2.182  1.00  0.00           H  
ATOM    696 HH12 ARG    43      41.054  -8.361   2.006  1.00  0.00           H  
ATOM    697  NH2 ARG    43      40.580  -9.540   0.045  1.00  0.00           N  
ATOM    698 HH21 ARG    43      40.471  -9.843  -0.919  1.00  0.00           H  
ATOM    699 HH22 ARG    43      41.474  -9.651   0.515  1.00  0.00           H  
ATOM    700  C   ARG    43      39.349  -3.216  -0.491  1.00  0.00           C  
ATOM    701  O   ARG    43      40.462  -3.689  -0.277  1.00  0.00           O  
ATOM    702  N   ILE    44      39.107  -2.454  -1.559  1.00  0.00           N  
ATOM    703  H   ILE    44      38.158  -2.134  -1.704  1.00  0.00           H  
ATOM    704  CA  ILE    44      40.143  -2.062  -2.534  1.00  0.00           C  
ATOM    705  HA  ILE    44      40.682  -2.965  -2.821  1.00  0.00           H  
ATOM    706  CB  ILE    44      39.456  -1.524  -3.818  1.00  0.00           C  
ATOM    707  HB  ILE    44      38.606  -0.911  -3.521  1.00  0.00           H  
ATOM    708  CG2 ILE    44      40.356  -0.652  -4.713  1.00  0.00           C  
ATOM    709 HG21 ILE    44      41.243  -1.216  -5.008  1.00  0.00           H  
ATOM    710 HG22 ILE    44      39.819  -0.330  -5.602  1.00  0.00           H  
ATOM    711 HG23 ILE    44      40.665   0.242  -4.170  1.00  0.00           H  
ATOM    712  CG1 ILE    44      38.934  -2.732  -4.636  1.00  0.00           C  
ATOM    713 HG12 ILE    44      39.772  -3.224  -5.132  1.00  0.00           H  
ATOM    714 HG13 ILE    44      38.489  -3.464  -3.962  1.00  0.00           H  
ATOM    715  CD1 ILE    44      37.870  -2.374  -5.682  1.00  0.00           C  
ATOM    716 HD11 ILE    44      38.295  -1.746  -6.463  1.00  0.00           H  
ATOM    717 HD12 ILE    44      37.497  -3.291  -6.139  1.00  0.00           H  
ATOM    718 HD13 ILE    44      37.038  -1.854  -5.206  1.00  0.00           H  
ATOM    719  C   ILE    44      41.220  -1.140  -1.912  1.00  0.00           C  
ATOM    720  O   ILE    44      42.299  -0.987  -2.481  1.00  0.00           O  
ATOM    721  N   THR    45      41.003  -0.589  -0.708  1.00  0.00           N  
ATOM    722  H   THR    45      40.096  -0.710  -0.273  1.00  0.00           H  
ATOM    723  CA  THR    45      42.084   0.043   0.084  1.00  0.00           C  
ATOM    724  HA  THR    45      42.684   0.648  -0.594  1.00  0.00           H  
ATOM    725  CB  THR    45      41.546   0.992   1.169  1.00  0.00           C  
ATOM    726  HB  THR    45      42.398   1.529   1.587  1.00  0.00           H  
ATOM    727  CG2 THR    45      40.563   2.033   0.631  1.00  0.00           C  
ATOM    728 HG21 THR    45      39.665   1.552   0.242  1.00  0.00           H  
ATOM    729 HG22 THR    45      40.280   2.710   1.436  1.00  0.00           H  
ATOM    730 HG23 THR    45      41.037   2.604  -0.167  1.00  0.00           H  
ATOM    731  OG1 THR    45      40.922   0.307   2.227  1.00  0.00           O  
ATOM    732  HG1 THR    45      40.086  -0.076   1.895  1.00  0.00           H  
ATOM    733  C   THR    45      43.059  -0.961   0.723  1.00  0.00           C  
ATOM    734  O   THR    45      44.150  -0.561   1.129  1.00  0.00           O  
ATOM    735  N   ILE    46      42.691  -2.247   0.794  1.00  0.00           N  
ATOM    736  H   ILE    46      41.784  -2.494   0.419  1.00  0.00           H  
ATOM    737  CA  ILE    46      43.542  -3.367   1.222  1.00  0.00           C  
ATOM    738  HA  ILE    46      44.344  -2.975   1.846  1.00  0.00           H  
ATOM    739  CB  ILE    46      42.740  -4.390   2.079  1.00  0.00           C  
ATOM    740  HB  ILE    46      41.954  -4.820   1.460  1.00  0.00           H  
ATOM    741  CG2 ILE    46      43.628  -5.554   2.560  1.00  0.00           C  
ATOM    742 HG21 ILE    46      44.295  -5.220   3.352  1.00  0.00           H  
ATOM    743 HG22 ILE    46      43.008  -6.365   2.946  1.00  0.00           H  
ATOM    744 HG23 ILE    46      44.222  -5.961   1.742  1.00  0.00           H  
ATOM    745  CG1 ILE    46      42.054  -3.700   3.284  1.00  0.00           C  
ATOM    746 HG12 ILE    46      42.813  -3.265   3.935  1.00  0.00           H  
ATOM    747 HG13 ILE    46      41.417  -2.893   2.923  1.00  0.00           H  
ATOM    748  CD1 ILE    46      41.159  -4.631   4.112  1.00  0.00           C  
ATOM    749 HD11 ILE    46      41.762  -5.366   4.643  1.00  0.00           H  
ATOM    750 HD12 ILE    46      40.606  -4.044   4.845  1.00  0.00           H  
ATOM    751 HD13 ILE    46      40.450  -5.140   3.459  1.00  0.00           H  
ATOM    752  C   ILE    46      44.205  -3.969  -0.029  1.00  0.00           C  
ATOM    753  O   ILE    46      45.294  -3.540  -0.411  1.00  0.00           O  
ATOM    754  N   ASP    47      43.517  -4.893  -0.708  1.00  0.00           N  
ATOM    755  H   ASP    47      42.602  -5.124  -0.353  1.00  0.00           H  
ATOM    756  CA  ASP    47      43.900  -5.497  -1.995  1.00  0.00           C  
ATOM    757  HA  ASP    47      43.272  -6.377  -2.129  1.00  0.00           H  
ATOM    758  CB  ASP    47      43.520  -4.498  -3.111  1.00  0.00           C  
ATOM    759  HB2 ASP    47      42.649  -3.924  -2.798  1.00  0.00           H  
ATOM    760  HB3 ASP    47      44.337  -3.792  -3.273  1.00  0.00           H  
ATOM    761  CG  ASP    47      43.162  -5.206  -4.419  1.00  0.00           C  
ATOM    762  OD1 ASP    47      44.089  -5.445  -5.224  1.00  0.00           O  
ATOM    763  OD2 ASP    47      41.983  -5.579  -4.595  1.00  0.00           O  
ATOM    764  C   ASP    47      45.369  -6.008  -2.054  1.00  0.00           C  
ATOM    765  O   ASP    47      45.988  -6.312  -1.030  1.00  0.00           O  
ATOM    766  N   PHE    48      45.964  -6.089  -3.249  1.00  0.00           N  
ATOM    767  H   PHE    48      45.413  -5.830  -4.064  1.00  0.00           H  
ATOM    768  CA  PHE    48      47.316  -6.610  -3.509  1.00  0.00           C  
ATOM    769  HA  PHE    48      47.354  -7.620  -3.097  1.00  0.00           H  
ATOM    770  CB  PHE    48      47.511  -6.709  -5.034  1.00  0.00           C  
ATOM    771  HB2 PHE    48      46.554  -6.926  -5.507  1.00  0.00           H  
ATOM    772  HB3 PHE    48      47.838  -5.741  -5.418  1.00  0.00           H  
ATOM    773  CG  PHE    48      48.485  -7.788  -5.471  1.00  0.00           C  
ATOM    774  CD1 PHE    48      48.046  -9.122  -5.560  1.00  0.00           C  
ATOM    775  HD1 PHE    48      47.021  -9.370  -5.328  1.00  0.00           H  
ATOM    776  CE1 PHE    48      48.942 -10.142  -5.922  1.00  0.00           C  
ATOM    777  HE1 PHE    48      48.598 -11.167  -5.958  1.00  0.00           H  
ATOM    778  CZ  PHE    48      50.284  -9.832  -6.203  1.00  0.00           C  
ATOM    779  HZ  PHE    48      50.976 -10.623  -6.453  1.00  0.00           H  
ATOM    780  CE2 PHE    48      50.726  -8.499  -6.130  1.00  0.00           C  
ATOM    781  HE2 PHE    48      51.761  -8.262  -6.321  1.00  0.00           H  
ATOM    782  CD2 PHE    48      49.827  -7.479  -5.766  1.00  0.00           C  
ATOM    783  HD2 PHE    48      50.175  -6.461  -5.673  1.00  0.00           H  
ATOM    784  C   PHE    48      48.465  -5.814  -2.840  1.00  0.00           C  
ATOM    785  O   PHE    48      49.638  -6.110  -3.052  1.00  0.00           O  
ATOM    786  N   ASN    49      48.161  -4.800  -2.022  1.00  0.00           N  
ATOM    787  H   ASN    49      47.181  -4.625  -1.843  1.00  0.00           H  
ATOM    788  CA  ASN    49      49.144  -4.160  -1.145  1.00  0.00           C  
ATOM    789  HA  ASN    49      50.052  -3.967  -1.720  1.00  0.00           H  
ATOM    790  CB  ASN    49      48.591  -2.813  -0.644  1.00  0.00           C  
ATOM    791  HB2 ASN    49      47.760  -2.992   0.035  1.00  0.00           H  
ATOM    792  HB3 ASN    49      49.371  -2.299  -0.084  1.00  0.00           H  
ATOM    793  CG  ASN    49      48.133  -1.891  -1.760  1.00  0.00           C  
ATOM    794  OD1 ASN    49      48.924  -1.244  -2.429  1.00  0.00           O  
ATOM    795  ND2 ASN    49      46.845  -1.789  -1.983  1.00  0.00           N  
ATOM    796 HD21 ASN    49      46.191  -2.322  -1.411  1.00  0.00           H  
ATOM    797 HD22 ASN    49      46.535  -1.190  -2.722  1.00  0.00           H  
ATOM    798  C   ASN    49      49.541  -5.063   0.042  1.00  0.00           C  
ATOM    799  O   ASN    49      50.636  -4.895   0.581  1.00  0.00           O  
ATOM    800  N   LEU    50      48.658  -5.983   0.466  1.00  0.00           N  
ATOM    801  H   LEU    50      47.762  -6.024  -0.009  1.00  0.00           H  
ATOM    802  CA  LEU    50      48.883  -6.912   1.589  1.00  0.00           C  
ATOM    803  HA  LEU    50      49.895  -7.304   1.474  1.00  0.00           H  
ATOM    804  CB  LEU    50      48.836  -6.148   2.937  1.00  0.00           C  
ATOM    805  HB2 LEU    50      49.194  -6.838   3.701  1.00  0.00           H  
ATOM    806  HB3 LEU    50      49.551  -5.326   2.912  1.00  0.00           H  
ATOM    807  CG  LEU    50      47.466  -5.603   3.396  1.00  0.00           C  
ATOM    808  HG  LEU    50      46.709  -6.383   3.331  1.00  0.00           H  
ATOM    809  CD1 LEU    50      47.566  -5.152   4.857  1.00  0.00           C  
ATOM    810 HD11 LEU    50      48.289  -4.342   4.947  1.00  0.00           H  
ATOM    811 HD12 LEU    50      46.589  -4.812   5.201  1.00  0.00           H  
ATOM    812 HD13 LEU    50      47.878  -5.989   5.479  1.00  0.00           H  
ATOM    813  CD2 LEU    50      47.010  -4.383   2.590  1.00  0.00           C  
ATOM    814 HD21 LEU    50      46.679  -4.703   1.603  1.00  0.00           H  
ATOM    815 HD22 LEU    50      46.171  -3.894   3.080  1.00  0.00           H  
ATOM    816 HD23 LEU    50      47.826  -3.670   2.490  1.00  0.00           H  
ATOM    817  C   LEU    50      47.965  -8.159   1.615  1.00  0.00           C  
ATOM    818  O   LEU    50      47.945  -8.865   2.623  1.00  0.00           O  
ATOM    819  N   ASP    51      47.184  -8.417   0.562  1.00  0.00           N  
ATOM    820  H   ASP    51      47.178  -7.765  -0.209  1.00  0.00           H  
ATOM    821  CA  ASP    51      46.156  -9.467   0.516  1.00  0.00           C  
ATOM    822  HA  ASP    51      46.443 -10.288   1.176  1.00  0.00           H  
ATOM    823  CB  ASP    51      44.858  -8.841   1.055  1.00  0.00           C  
ATOM    824  HB2 ASP    51      45.092  -8.311   1.980  1.00  0.00           H  
ATOM    825  HB3 ASP    51      44.489  -8.101   0.344  1.00  0.00           H  
ATOM    826  CG  ASP    51      43.725  -9.808   1.384  1.00  0.00           C  
ATOM    827  OD1 ASP    51      42.639  -9.299   1.744  1.00  0.00           O  
ATOM    828  OD2 ASP    51      43.869 -11.050   1.386  1.00  0.00           O  
ATOM    829  C   ASP    51      46.031 -10.030  -0.918  1.00  0.00           C  
ATOM    830  O   ASP    51      45.239  -9.554  -1.736  1.00  0.00           O  
ATOM    831  N   ASP    52      46.880 -11.010  -1.248  1.00  0.00           N  
ATOM    832  H   ASP    52      47.569 -11.276  -0.544  1.00  0.00           H  
ATOM    833  CA  ASP    52      47.258 -11.414  -2.616  1.00  0.00           C  
ATOM    834  HA  ASP    52      47.765 -10.565  -3.077  1.00  0.00           H  
ATOM    835  CB  ASP    52      48.262 -12.592  -2.586  1.00  0.00           C  
ATOM    836  HB2 ASP    52      47.718 -13.488  -2.282  1.00  0.00           H  
ATOM    837  HB3 ASP    52      48.612 -12.760  -3.607  1.00  0.00           H  
ATOM    838  CG  ASP    52      49.492 -12.471  -1.668  1.00  0.00           C  
ATOM    839  OD1 ASP    52      50.524 -13.078  -2.035  1.00  0.00           O  
ATOM    840  OD2 ASP    52      49.393 -11.835  -0.594  1.00  0.00           O  
ATOM    841  C   ASP    52      46.099 -11.811  -3.553  1.00  0.00           C  
ATOM    842  O   ASP    52      46.252 -11.777  -4.774  1.00  0.00           O  
ATOM    843  N   ILE    53      44.936 -12.190  -3.014  1.00  0.00           N  
ATOM    844  H   ILE    53      44.858 -12.128  -2.008  1.00  0.00           H  
ATOM    845  CA  ILE    53      43.741 -12.543  -3.804  1.00  0.00           C  
ATOM    846  HA  ILE    53      44.094 -12.934  -4.758  1.00  0.00           H  
ATOM    847  CB  ILE    53      42.943 -13.694  -3.145  1.00  0.00           C  
ATOM    848  HB  ILE    53      42.033 -13.854  -3.726  1.00  0.00           H  
ATOM    849  CG2 ILE    53      43.756 -14.998  -3.229  1.00  0.00           C  
ATOM    850 HG21 ILE    53      44.674 -14.911  -2.646  1.00  0.00           H  
ATOM    851 HG22 ILE    53      43.166 -15.829  -2.842  1.00  0.00           H  
ATOM    852 HG23 ILE    53      44.015 -15.206  -4.268  1.00  0.00           H  
ATOM    853  CG1 ILE    53      42.533 -13.475  -1.675  1.00  0.00           C  
ATOM    854 HG12 ILE    53      41.963 -14.345  -1.347  1.00  0.00           H  
ATOM    855 HG13 ILE    53      43.424 -13.396  -1.051  1.00  0.00           H  
ATOM    856  CD1 ILE    53      41.664 -12.239  -1.451  1.00  0.00           C  
ATOM    857 HD11 ILE    53      40.879 -12.199  -2.204  1.00  0.00           H  
ATOM    858 HD12 ILE    53      41.204 -12.282  -0.466  1.00  0.00           H  
ATOM    859 HD13 ILE    53      42.283 -11.344  -1.505  1.00  0.00           H  
ATOM    860  C   ILE    53      42.874 -11.333  -4.210  1.00  0.00           C  
ATOM    861  O   ILE    53      41.812 -11.518  -4.810  1.00  0.00           O  
ATOM    862  N   GLN    54      43.329 -10.103  -3.930  1.00  0.00           N  
ATOM    863  H   GLN    54      44.172 -10.037  -3.367  1.00  0.00           H  
ATOM    864  CA  GLN    54      42.657  -8.842  -4.282  1.00  0.00           C  
ATOM    865  HA  GLN    54      43.243  -8.029  -3.855  1.00  0.00           H  
ATOM    866  CB  GLN    54      42.678  -8.654  -5.819  1.00  0.00           C  
ATOM    867  HB2 GLN    54      42.025  -9.382  -6.300  1.00  0.00           H  
ATOM    868  HB3 GLN    54      42.284  -7.666  -6.050  1.00  0.00           H  
ATOM    869  CG  GLN    54      44.087  -8.768  -6.426  1.00  0.00           C  
ATOM    870  HG2 GLN    54      44.806  -8.354  -5.721  1.00  0.00           H  
ATOM    871  HG3 GLN    54      44.335  -9.816  -6.593  1.00  0.00           H  
ATOM    872  CD  GLN    54      44.216  -7.995  -7.735  1.00  0.00           C  
ATOM    873  OE1 GLN    54      44.268  -8.546  -8.825  1.00  0.00           O  
ATOM    874  NE2 GLN    54      44.245  -6.683  -7.693  1.00  0.00           N  
ATOM    875 HE21 GLN    54      44.165  -6.205  -6.786  1.00  0.00           H  
ATOM    876 HE22 GLN    54      44.312  -6.191  -8.555  1.00  0.00           H  
ATOM    877  C   GLN    54      41.245  -8.728  -3.663  1.00  0.00           C  
ATOM    878  O   GLN    54      40.916  -9.423  -2.703  1.00  0.00           O  
ATOM    879  N   GLY    55      40.384  -7.851  -4.186  1.00  0.00           N  
ATOM    880  H   GLY    55      40.794  -7.141  -4.792  1.00  0.00           H  
ATOM    881  CA  GLY    55      39.015  -7.612  -3.700  1.00  0.00           C  
ATOM    882  HA2 GLY    55      39.086  -7.150  -2.717  1.00  0.00           H  
ATOM    883  HA3 GLY    55      38.539  -6.897  -4.369  1.00  0.00           H  
ATOM    884  C   GLY    55      38.077  -8.831  -3.576  1.00  0.00           C  
ATOM    885  O   GLY    55      37.004  -8.690  -2.992  1.00  0.00           O  
ATOM    886  N   ALA    56      38.461 -10.021  -4.054  1.00  0.00           N  
ATOM    887  H   ALA    56      39.397 -10.081  -4.430  1.00  0.00           H  
ATOM    888  CA  ALA    56      37.805 -11.294  -3.726  1.00  0.00           C  
ATOM    889  HA  ALA    56      36.729 -11.184  -3.867  1.00  0.00           H  
ATOM    890  CB  ALA    56      38.320 -12.349  -4.717  1.00  0.00           C  
ATOM    891  HB1 ALA    56      39.384 -12.526  -4.550  1.00  0.00           H  
ATOM    892  HB2 ALA    56      37.779 -13.286  -4.586  1.00  0.00           H  
ATOM    893  HB3 ALA    56      38.174 -12.001  -5.740  1.00  0.00           H  
ATOM    894  C   ALA    56      38.047 -11.710  -2.253  1.00  0.00           C  
ATOM    895  O   ALA    56      38.600 -10.941  -1.469  1.00  0.00           O  
ATOM    896  N   SER    57      37.619 -12.909  -1.841  1.00  0.00           N  
ATOM    897  H   SER    57      37.139 -13.501  -2.505  1.00  0.00           H  
ATOM    898  CA  SER    57      37.927 -13.551  -0.542  1.00  0.00           C  
ATOM    899  HA  SER    57      38.998 -13.493  -0.348  1.00  0.00           H  
ATOM    900  CB  SER    57      37.175 -12.864   0.614  1.00  0.00           C  
ATOM    901  HB2 SER    57      36.132 -12.708   0.334  1.00  0.00           H  
ATOM    902  HB3 SER    57      37.205 -13.486   1.510  1.00  0.00           H  
ATOM    903  OG  SER    57      37.788 -11.626   0.914  1.00  0.00           O  
ATOM    904  HG  SER    57      38.102 -11.260   0.062  1.00  0.00           H  
ATOM    905  C   SER    57      37.536 -15.037  -0.563  1.00  0.00           C  
ATOM    906  O   SER    57      36.835 -15.484  -1.472  1.00  0.00           O  
ATOM    907  N   GLU    58      37.962 -15.790   0.454  1.00  0.00           N  
ATOM    908  H   GLU    58      38.670 -15.400   1.065  1.00  0.00           H  
ATOM    909  CA  GLU    58      37.419 -17.112   0.810  1.00  0.00           C  
ATOM    910  HA  GLU    58      37.678 -17.805   0.009  1.00  0.00           H  
ATOM    911  CB  GLU    58      38.094 -17.587   2.124  1.00  0.00           C  
ATOM    912  HB2 GLU    58      38.993 -16.987   2.279  1.00  0.00           H  
ATOM    913  HB3 GLU    58      37.442 -17.384   2.973  1.00  0.00           H  
ATOM    914  CG  GLU    58      38.561 -19.055   2.172  1.00  0.00           C  
ATOM    915  HG2 GLU    58      38.939 -19.350   1.190  1.00  0.00           H  
ATOM    916  HG3 GLU    58      39.397 -19.119   2.873  1.00  0.00           H  
ATOM    917  CD  GLU    58      37.470 -20.029   2.628  1.00  0.00           C  
ATOM    918  OE1 GLU    58      36.483 -20.200   1.883  1.00  0.00           O  
ATOM    919  OE2 GLU    58      37.560 -20.590   3.745  1.00  0.00           O  
ATOM    920  C   GLU    58      35.875 -17.071   0.929  1.00  0.00           C  
ATOM    921  O   GLU    58      35.291 -16.072   1.347  1.00  0.00           O  
ATOM    922  N   ILE    59      35.199 -18.169   0.583  1.00  0.00           N  
ATOM    923  H   ILE    59      35.748 -19.012   0.438  1.00  0.00           H  
ATOM    924  CA  ILE    59      33.736 -18.340   0.695  1.00  0.00           C  
ATOM    925  HA  ILE    59      33.253 -17.417   0.374  1.00  0.00           H  
ATOM    926  CB  ILE    59      33.303 -19.493  -0.248  1.00  0.00           C  
ATOM    927  HB  ILE    59      33.791 -20.405   0.104  1.00  0.00           H  
ATOM    928  CG2 ILE    59      31.786 -19.758  -0.220  1.00  0.00           C  
ATOM    929 HG21 ILE    59      31.237 -18.829  -0.374  1.00  0.00           H  
ATOM    930 HG22 ILE    59      31.516 -20.472  -0.999  1.00  0.00           H  
ATOM    931 HG23 ILE    59      31.500 -20.191   0.738  1.00  0.00           H  
ATOM    932  CG1 ILE    59      33.758 -19.281  -1.715  1.00  0.00           C  
ATOM    933 HG12 ILE    59      34.848 -19.276  -1.757  1.00  0.00           H  
ATOM    934 HG13 ILE    59      33.430 -20.135  -2.309  1.00  0.00           H  
ATOM    935  CD1 ILE    59      33.245 -18.000  -2.389  1.00  0.00           C  
ATOM    936 HD11 ILE    59      33.622 -17.120  -1.868  1.00  0.00           H  
ATOM    937 HD12 ILE    59      33.604 -17.971  -3.418  1.00  0.00           H  
ATOM    938 HD13 ILE    59      32.156 -17.983  -2.399  1.00  0.00           H  
ATOM    939  C   ILE    59      33.303 -18.587   2.158  1.00  0.00           C  
ATOM    940  O   ILE    59      32.124 -18.485   2.518  1.00  0.00           O  
ATOM    941  N   GLY    60      34.263 -18.916   3.021  1.00  0.00           N  
ATOM    942  H   GLY    60      35.178 -19.098   2.613  1.00  0.00           H  
ATOM    943  CA  GLY    60      34.063 -19.342   4.396  1.00  0.00           C  
ATOM    944  HA2 GLY    60      34.948 -19.092   4.982  1.00  0.00           H  
ATOM    945  HA3 GLY    60      33.198 -18.843   4.830  1.00  0.00           H  
ATOM    946  C   GLY    60      33.852 -20.847   4.441  1.00  0.00           C  
ATOM    947  O   GLY    60      32.717 -21.311   4.559  1.00  0.00           O  
ATOM    948  N   SER    61      34.948 -21.588   4.333  1.00  0.00           N  
ATOM    949  H   SER    61      35.820 -21.111   4.103  1.00  0.00           H  
ATOM    950  CA  SER    61      35.050 -23.003   4.687  1.00  0.00           C  
ATOM    951  HA  SER    61      34.191 -23.540   4.286  1.00  0.00           H  
ATOM    952  CB  SER    61      36.312 -23.554   4.020  1.00  0.00           C  
ATOM    953  HB2 SER    61      36.290 -24.637   4.103  1.00  0.00           H  
ATOM    954  HB3 SER    61      36.316 -23.292   2.960  1.00  0.00           H  
ATOM    955  OG  SER    61      37.478 -23.042   4.640  1.00  0.00           O  
ATOM    956  HG  SER    61      37.586 -22.111   4.315  1.00  0.00           H  
ATOM    957  C   SER    61      35.068 -23.197   6.218  1.00  0.00           C  
ATOM    958  O   SER    61      34.633 -22.316   6.961  1.00  0.00           O  
ATOM    959  N   THR    62      35.553 -24.342   6.718  1.00  0.00           N  
ATOM    960  H   THR    62      35.884 -25.053   6.076  1.00  0.00           H  
ATOM    961  CA  THR    62      35.645 -24.615   8.168  1.00  0.00           C  
ATOM    962  HA  THR    62      35.540 -23.666   8.695  1.00  0.00           H  
ATOM    963  CB  THR    62      34.460 -25.480   8.625  1.00  0.00           C  
ATOM    964  HB  THR    62      33.545 -25.064   8.206  1.00  0.00           H  
ATOM    965  CG2 THR    62      34.549 -26.946   8.201  1.00  0.00           C  
ATOM    966 HG21 THR    62      35.435 -27.420   8.620  1.00  0.00           H  
ATOM    967 HG22 THR    62      33.664 -27.475   8.554  1.00  0.00           H  
ATOM    968 HG23 THR    62      34.588 -27.016   7.114  1.00  0.00           H  
ATOM    969  OG1 THR    62      34.364 -25.422  10.026  1.00  0.00           O  
ATOM    970  HG1 THR    62      35.183 -25.797  10.377  1.00  0.00           H  
ATOM    971  C   THR    62      37.009 -25.151   8.630  1.00  0.00           C  
ATOM    972  O   THR    62      37.118 -25.688   9.733  1.00  0.00           O  
ATOM    973  N   LEU    63      38.052 -24.999   7.802  1.00  0.00           N  
ATOM    974  H   LEU    63      37.867 -24.495   6.944  1.00  0.00           H  
ATOM    975  CA  LEU    63      39.416 -25.544   7.961  1.00  0.00           C  
ATOM    976  HA  LEU    63      39.980 -25.228   7.083  1.00  0.00           H  
ATOM    977  CB  LEU    63      40.134 -24.932   9.183  1.00  0.00           C  
ATOM    978  HB2 LEU    63      39.670 -25.317  10.092  1.00  0.00           H  
ATOM    979  HB3 LEU    63      41.168 -25.279   9.176  1.00  0.00           H  
ATOM    980  CG  LEU    63      40.135 -23.393   9.255  1.00  0.00           C  
ATOM    981  HG  LEU    63      39.110 -23.023   9.292  1.00  0.00           H  
ATOM    982  CD1 LEU    63      40.848 -22.938  10.529  1.00  0.00           C  
ATOM    983 HD11 LEU    63      41.887 -23.269  10.516  1.00  0.00           H  
ATOM    984 HD12 LEU    63      40.816 -21.851  10.596  1.00  0.00           H  
ATOM    985 HD13 LEU    63      40.345 -23.359  11.399  1.00  0.00           H  
ATOM    986  CD2 LEU    63      40.848 -22.767   8.056  1.00  0.00           C  
ATOM    987 HD21 LEU    63      40.278 -22.954   7.147  1.00  0.00           H  
ATOM    988 HD22 LEU    63      40.923 -21.689   8.190  1.00  0.00           H  
ATOM    989 HD23 LEU    63      41.849 -23.184   7.951  1.00  0.00           H  
ATOM    990  C   LEU    63      39.498 -27.085   7.949  1.00  0.00           C  
ATOM    991  O   LEU    63      40.211 -27.637   7.108  1.00  0.00           O  
ATOM    992  N   LEU    64      38.740 -27.767   8.816  1.00  0.00           N  
ATOM    993  H   LEU    64      38.163 -27.216   9.443  1.00  0.00           H  
ATOM    994  CA  LEU    64      38.579 -29.228   8.852  1.00  0.00           C  
ATOM    995  HA  LEU    64      39.532 -29.677   9.136  1.00  0.00           H  
ATOM    996  CB  LEU    64      37.502 -29.616   9.890  1.00  0.00           C  
ATOM    997  HB2 LEU    64      36.542 -29.239   9.538  1.00  0.00           H  
ATOM    998  HB3 LEU    64      37.425 -30.702   9.926  1.00  0.00           H  
ATOM    999  CG  LEU    64      37.717 -29.101  11.326  1.00  0.00           C  
ATOM   1000  HG  LEU    64      37.755 -28.012  11.324  1.00  0.00           H  
ATOM   1001  CD1 LEU    64      36.540 -29.534  12.200  1.00  0.00           C  
ATOM   1002 HD11 LEU    64      36.493 -30.622  12.258  1.00  0.00           H  
ATOM   1003 HD12 LEU    64      36.662 -29.129  13.204  1.00  0.00           H  
ATOM   1004 HD13 LEU    64      35.608 -29.153  11.783  1.00  0.00           H  
ATOM   1005  CD2 LEU    64      39.003 -29.639  11.950  1.00  0.00           C  
ATOM   1006 HD21 LEU    64      39.864 -29.227  11.429  1.00  0.00           H  
ATOM   1007 HD22 LEU    64      39.062 -29.337  12.997  1.00  0.00           H  
ATOM   1008 HD23 LEU    64      39.027 -30.728  11.896  1.00  0.00           H  
ATOM   1009  C   LEU    64      38.194 -29.739   7.449  1.00  0.00           C  
ATOM   1010  O   LEU    64      37.289 -29.158   6.838  1.00  0.00           O  
ATOM   1011  N   PRO    65      38.919 -30.746   6.917  1.00  0.00           N  
ATOM   1012  CD  PRO    65      39.173 -31.967   7.668  1.00  0.00           C  
ATOM   1013  HD2 PRO    65      38.634 -31.966   8.611  1.00  0.00           H  
ATOM   1014  HD3 PRO    65      40.240 -32.083   7.853  1.00  0.00           H  
ATOM   1015  CG  PRO    65      38.662 -33.121   6.788  1.00  0.00           C  
ATOM   1016  HG2 PRO    65      37.876 -33.685   7.291  1.00  0.00           H  
ATOM   1017  HG3 PRO    65      39.494 -33.780   6.538  1.00  0.00           H  
ATOM   1018  CB  PRO    65      38.126 -32.458   5.509  1.00  0.00           C  
ATOM   1019  HB2 PRO    65      37.062 -32.238   5.608  1.00  0.00           H  
ATOM   1020  HB3 PRO    65      38.328 -33.062   4.624  1.00  0.00           H  
ATOM   1021  CA  PRO    65      38.934 -31.166   5.514  1.00  0.00           C  
ATOM   1022  HA  PRO    65      39.967 -31.443   5.294  1.00  0.00           H  
ATOM   1023  C   PRO    65      38.594 -30.112   4.445  1.00  0.00           C  
ATOM   1024  O   PRO    65      37.935 -30.400   3.448  1.00  0.00           O  
ATOM   1025  N   SER    66      39.062 -28.879   4.668  1.00  0.00           N  
ATOM   1026  H   SER    66      39.546 -28.738   5.547  1.00  0.00           H  
ATOM   1027  CA  SER    66      38.869 -27.703   3.808  1.00  0.00           C  
ATOM   1028  HA  SER    66      38.294 -27.967   2.920  1.00  0.00           H  
ATOM   1029  CB  SER    66      38.129 -26.604   4.576  1.00  0.00           C  
ATOM   1030  HB2 SER    66      38.769 -26.242   5.378  1.00  0.00           H  
ATOM   1031  HB3 SER    66      37.966 -25.777   3.888  1.00  0.00           H  
ATOM   1032  OG  SER    66      36.889 -27.012   5.132  1.00  0.00           O  
ATOM   1033  HG  SER    66      37.032 -27.835   5.642  1.00  0.00           H  
ATOM   1034  C   SER    66      40.203 -27.096   3.361  1.00  0.00           C  
ATOM   1035  O   SER    66      40.282 -26.460   2.314  1.00  0.00           O  
ATOM   1036  N   MET    67      41.244 -27.266   4.181  1.00  0.00           N  
ATOM   1037  H   MET    67      41.089 -27.820   5.013  1.00  0.00           H  
ATOM   1038  CA  MET    67      42.613 -26.796   3.960  1.00  0.00           C  
ATOM   1039  HA  MET    67      42.767 -26.620   2.895  1.00  0.00           H  
ATOM   1040  CB  MET    67      42.828 -25.460   4.705  1.00  0.00           C  
ATOM   1041  HB2 MET    67      42.717 -25.613   5.779  1.00  0.00           H  
ATOM   1042  HB3 MET    67      43.841 -25.107   4.505  1.00  0.00           H  
ATOM   1043  CG  MET    67      41.856 -24.361   4.254  1.00  0.00           C  
ATOM   1044  HG2 MET    67      41.824 -24.345   3.164  1.00  0.00           H  
ATOM   1045  HG3 MET    67      40.857 -24.597   4.621  1.00  0.00           H  
ATOM   1046  SD  MET    67      42.300 -22.700   4.825  1.00  0.00           S  
ATOM   1047  CE  MET    67      40.873 -21.777   4.191  1.00  0.00           C  
ATOM   1048  HE1 MET    67      39.960 -22.145   4.658  1.00  0.00           H  
ATOM   1049  HE2 MET    67      40.989 -20.718   4.421  1.00  0.00           H  
ATOM   1050  HE3 MET    67      40.799 -21.903   3.110  1.00  0.00           H  
ATOM   1051  C   MET    67      43.589 -27.914   4.378  1.00  0.00           C  
ATOM   1052  O   MET    67      43.271 -29.089   4.218  1.00  0.00           O  
ATOM   1053  N   SER    68      44.776 -27.592   4.896  1.00  0.00           N  
ATOM   1054  H   SER    68      45.025 -26.618   4.968  1.00  0.00           H  
ATOM   1055  CA  SER    68      45.770 -28.572   5.369  1.00  0.00           C  
ATOM   1056  HA  SER    68      45.831 -29.376   4.635  1.00  0.00           H  
ATOM   1057  CB  SER    68      47.152 -27.910   5.451  1.00  0.00           C  
ATOM   1058  HB2 SER    68      47.138 -27.132   6.216  1.00  0.00           H  
ATOM   1059  HB3 SER    68      47.900 -28.657   5.723  1.00  0.00           H  
ATOM   1060  OG  SER    68      47.494 -27.329   4.204  1.00  0.00           O  
ATOM   1061  HG  SER    68      47.587 -28.036   3.560  1.00  0.00           H  
ATOM   1062  C   SER    68      45.392 -29.238   6.708  1.00  0.00           C  
ATOM   1063  O   SER    68      46.108 -29.078   7.694  1.00  0.00           O  
ATOM   1064  N   ILE    69      44.269 -29.962   6.736  1.00  0.00           N  
ATOM   1065  H   ILE    69      43.732 -30.024   5.875  1.00  0.00           H  
ATOM   1066  CA  ILE    69      43.791 -30.809   7.844  1.00  0.00           C  
ATOM   1067  HA  ILE    69      44.639 -31.112   8.462  1.00  0.00           H  
ATOM   1068  CB  ILE    69      42.768 -30.059   8.740  1.00  0.00           C  
ATOM   1069  HB  ILE    69      41.898 -29.807   8.132  1.00  0.00           H  
ATOM   1070  CG2 ILE    69      42.300 -30.978   9.884  1.00  0.00           C  
ATOM   1071 HG21 ILE    69      43.149 -31.225  10.523  1.00  0.00           H  
ATOM   1072 HG22 ILE    69      41.529 -30.501  10.480  1.00  0.00           H  
ATOM   1073 HG23 ILE    69      41.877 -31.902   9.492  1.00  0.00           H  
ATOM   1074  CG1 ILE    69      43.356 -28.743   9.307  1.00  0.00           C  
ATOM   1075 HG12 ILE    69      44.292 -28.962   9.821  1.00  0.00           H  
ATOM   1076 HG13 ILE    69      43.573 -28.072   8.476  1.00  0.00           H  
ATOM   1077  CD1 ILE    69      42.444 -27.972  10.271  1.00  0.00           C  
ATOM   1078 HD11 ILE    69      42.359 -28.503  11.219  1.00  0.00           H  
ATOM   1079 HD12 ILE    69      42.875 -26.990  10.465  1.00  0.00           H  
ATOM   1080 HD13 ILE    69      41.457 -27.847   9.830  1.00  0.00           H  
ATOM   1081  C   ILE    69      43.169 -32.073   7.229  1.00  0.00           C  
ATOM   1082  O   ILE    69      42.323 -31.960   6.339  1.00  0.00           O  
ATOM   1083  N   ASP    70      43.593 -33.258   7.666  1.00  0.00           N  
ATOM   1084  H   ASP    70      44.277 -33.282   8.426  1.00  0.00           H  
ATOM   1085  CA  ASP    70      43.145 -34.544   7.116  1.00  0.00           C  
ATOM   1086  HA  ASP    70      42.977 -34.407   6.047  1.00  0.00           H  
ATOM   1087  CB  ASP    70      44.272 -35.588   7.264  1.00  0.00           C  
ATOM   1088  HB2 ASP    70      45.199 -35.177   6.860  1.00  0.00           H  
ATOM   1089  HB3 ASP    70      44.423 -35.805   8.324  1.00  0.00           H  
ATOM   1090  CG  ASP    70      43.943 -36.882   6.509  1.00  0.00           C  
ATOM   1091  OD1 ASP    70      43.472 -36.775   5.353  1.00  0.00           O  
ATOM   1092  OD2 ASP    70      43.966 -37.959   7.139  1.00  0.00           O  
ATOM   1093  C   ASP    70      41.816 -35.065   7.712  1.00  0.00           C  
ATOM   1094  O   ASP    70      41.287 -34.564   8.708  1.00  0.00           O  
ATOM   1095  N   VAL    71      41.277 -36.125   7.102  1.00  0.00           N  
ATOM   1096  H   VAL    71      41.791 -36.493   6.302  1.00  0.00           H  
ATOM   1097  CA  VAL    71      40.203 -36.957   7.655  1.00  0.00           C  
ATOM   1098  HA  VAL    71      39.350 -36.315   7.868  1.00  0.00           H  
ATOM   1099  CB  VAL    71      39.764 -38.016   6.622  1.00  0.00           C  
ATOM   1100  HB  VAL    71      40.615 -38.654   6.380  1.00  0.00           H  
ATOM   1101  CG1 VAL    71      38.625 -38.908   7.138  1.00  0.00           C  
ATOM   1102 HG11 VAL    71      37.776 -38.294   7.435  1.00  0.00           H  
ATOM   1103 HG12 VAL    71      38.319 -39.606   6.361  1.00  0.00           H  
ATOM   1104 HG13 VAL    71      38.966 -39.488   7.997  1.00  0.00           H  
ATOM   1105  CG2 VAL    71      39.269 -37.354   5.326  1.00  0.00           C  
ATOM   1106 HG21 VAL    71      40.083 -36.799   4.857  1.00  0.00           H  
ATOM   1107 HG22 VAL    71      38.935 -38.117   4.624  1.00  0.00           H  
ATOM   1108 HG23 VAL    71      38.448 -36.671   5.544  1.00  0.00           H  
ATOM   1109  C   VAL    71      40.607 -37.621   8.980  1.00  0.00           C  
ATOM   1110  O   VAL    71      39.769 -37.676   9.877  1.00  0.00           O  
ATOM   1111  N   GLU    72      41.851 -38.087   9.151  1.00  0.00           N  
ATOM   1112  H   GLU    72      42.522 -38.048   8.381  1.00  0.00           H  
ATOM   1113  CA  GLU    72      42.321 -38.642  10.434  1.00  0.00           C  
ATOM   1114  HA  GLU    72      41.583 -39.362  10.791  1.00  0.00           H  
ATOM   1115  CB  GLU    72      43.644 -39.401  10.227  1.00  0.00           C  
ATOM   1116  HB2 GLU    72      43.493 -40.172   9.470  1.00  0.00           H  
ATOM   1117  HB3 GLU    72      44.387 -38.701   9.840  1.00  0.00           H  
ATOM   1118  CG  GLU    72      44.230 -40.058  11.494  1.00  0.00           C  
ATOM   1119  HG2 GLU    72      45.173 -40.536  11.217  1.00  0.00           H  
ATOM   1120  HG3 GLU    72      44.471 -39.274  12.215  1.00  0.00           H  
ATOM   1121  CD  GLU    72      43.332 -41.114  12.168  1.00  0.00           C  
ATOM   1122  OE1 GLU    72      43.560 -41.376  13.374  1.00  0.00           O  
ATOM   1123  OE2 GLU    72      42.449 -41.685  11.487  1.00  0.00           O  
ATOM   1124  C   GLU    72      42.449 -37.553  11.515  1.00  0.00           C  
ATOM   1125  O   GLU    72      41.987 -37.747  12.640  1.00  0.00           O  
ATOM   1126  N   ASP    73      42.978 -36.371  11.176  1.00  0.00           N  
ATOM   1127  H   ASP    73      43.391 -36.272  10.260  1.00  0.00           H  
ATOM   1128  CA  ASP    73      43.000 -35.209  12.084  1.00  0.00           C  
ATOM   1129  HA  ASP    73      43.609 -35.449  12.956  1.00  0.00           H  
ATOM   1130  CB  ASP    73      43.600 -33.974  11.389  1.00  0.00           C  
ATOM   1131  HB2 ASP    73      42.957 -33.712  10.551  1.00  0.00           H  
ATOM   1132  HB3 ASP    73      43.576 -33.142  12.095  1.00  0.00           H  
ATOM   1133  CG  ASP    73      45.032 -34.104  10.865  1.00  0.00           C  
ATOM   1134  OD1 ASP    73      45.336 -33.365   9.899  1.00  0.00           O  
ATOM   1135  OD2 ASP    73      45.816 -34.890  11.438  1.00  0.00           O  
ATOM   1136  C   ASP    73      41.579 -34.853  12.560  1.00  0.00           C  
ATOM   1137  O   ASP    73      41.333 -34.654  13.750  1.00  0.00           O  
ATOM   1138  N   MET    74      40.622 -34.831  11.626  1.00  0.00           N  
ATOM   1139  H   MET    74      40.912 -34.980  10.663  1.00  0.00           H  
ATOM   1140  CA  MET    74      39.203 -34.593  11.896  1.00  0.00           C  
ATOM   1141  HA  MET    74      39.117 -33.670  12.470  1.00  0.00           H  
ATOM   1142  CB  MET    74      38.501 -34.386  10.548  1.00  0.00           C  
ATOM   1143  HB2 MET    74      38.988 -33.538  10.070  1.00  0.00           H  
ATOM   1144  HB3 MET    74      38.666 -35.250   9.909  1.00  0.00           H  
ATOM   1145  CG  MET    74      36.998 -34.075  10.615  1.00  0.00           C  
ATOM   1146  HG2 MET    74      36.838 -33.315  11.381  1.00  0.00           H  
ATOM   1147  HG3 MET    74      36.715 -33.636   9.659  1.00  0.00           H  
ATOM   1148  SD  MET    74      35.849 -35.453  10.928  1.00  0.00           S  
ATOM   1149  CE  MET    74      36.303 -36.618   9.615  1.00  0.00           C  
ATOM   1150  HE1 MET    74      37.292 -37.030   9.816  1.00  0.00           H  
ATOM   1151  HE2 MET    74      35.583 -37.436   9.594  1.00  0.00           H  
ATOM   1152  HE3 MET    74      36.306 -36.109   8.652  1.00  0.00           H  
ATOM   1153  C   MET    74      38.568 -35.707  12.743  1.00  0.00           C  
ATOM   1154  O   MET    74      37.802 -35.406  13.656  1.00  0.00           O  
ATOM   1155  N   ALA    75      38.921 -36.976  12.516  1.00  0.00           N  
ATOM   1156  H   ALA    75      39.551 -37.175  11.745  1.00  0.00           H  
ATOM   1157  CA  ALA    75      38.466 -38.100  13.337  1.00  0.00           C  
ATOM   1158  HA  ALA    75      37.376 -38.082  13.372  1.00  0.00           H  
ATOM   1159  CB  ALA    75      38.903 -39.410  12.670  1.00  0.00           C  
ATOM   1160  HB1 ALA    75      39.992 -39.478  12.645  1.00  0.00           H  
ATOM   1161  HB2 ALA    75      38.514 -40.256  13.236  1.00  0.00           H  
ATOM   1162  HB3 ALA    75      38.520 -39.455  11.650  1.00  0.00           H  
ATOM   1163  C   ALA    75      38.976 -38.003  14.789  1.00  0.00           C  
ATOM   1164  O   ALA    75      38.232 -38.284  15.727  1.00  0.00           O  
ATOM   1165  N   ASN    76      40.204 -37.521  14.994  1.00  0.00           N  
ATOM   1166  H   ASN    76      40.781 -37.328  14.180  1.00  0.00           H  
ATOM   1167  CA  ASN    76      40.744 -37.203  16.322  1.00  0.00           C  
ATOM   1168  HA  ASN    76      40.468 -38.010  17.002  1.00  0.00           H  
ATOM   1169  CB  ASN    76      42.282 -37.180  16.239  1.00  0.00           C  
ATOM   1170  HB2 ASN    76      42.606 -36.561  15.402  1.00  0.00           H  
ATOM   1171  HB3 ASN    76      42.684 -36.752  17.156  1.00  0.00           H  
ATOM   1172  CG  ASN    76      42.859 -38.583  16.101  1.00  0.00           C  
ATOM   1173  OD1 ASN    76      43.140 -39.245  17.089  1.00  0.00           O  
ATOM   1174  ND2 ASN    76      43.028 -39.059  14.891  1.00  0.00           N  
ATOM   1175 HD21 ASN    76      42.744 -38.518  14.083  1.00  0.00           H  
ATOM   1176 HD22 ASN    76      43.324 -40.024  14.734  1.00  0.00           H  
ATOM   1177  C   ASN    76      40.141 -35.916  16.940  1.00  0.00           C  
ATOM   1178  O   ASN    76      40.377 -35.629  18.116  1.00  0.00           O  
ATOM   1179  N   PHE    77      39.312 -35.178  16.192  1.00  0.00           N  
ATOM   1180  H   PHE    77      39.202 -35.448  15.222  1.00  0.00           H  
ATOM   1181  CA  PHE    77      38.611 -33.953  16.604  1.00  0.00           C  
ATOM   1182  HA  PHE    77      38.882 -33.728  17.634  1.00  0.00           H  
ATOM   1183  CB  PHE    77      39.133 -32.793  15.733  1.00  0.00           C  
ATOM   1184  HB2 PHE    77      40.220 -32.863  15.670  1.00  0.00           H  
ATOM   1185  HB3 PHE    77      38.743 -32.909  14.721  1.00  0.00           H  
ATOM   1186  CG  PHE    77      38.796 -31.403  16.246  1.00  0.00           C  
ATOM   1187  CD1 PHE    77      39.515 -30.864  17.329  1.00  0.00           C  
ATOM   1188  HD1 PHE    77      40.312 -31.435  17.783  1.00  0.00           H  
ATOM   1189  CE1 PHE    77      39.176 -29.601  17.845  1.00  0.00           C  
ATOM   1190  HE1 PHE    77      39.700 -29.210  18.705  1.00  0.00           H  
ATOM   1191  CZ  PHE    77      38.113 -28.873  17.280  1.00  0.00           C  
ATOM   1192  HZ  PHE    77      37.814 -27.927  17.708  1.00  0.00           H  
ATOM   1193  CE2 PHE    77      37.400 -29.403  16.192  1.00  0.00           C  
ATOM   1194  HE2 PHE    77      36.556 -28.861  15.790  1.00  0.00           H  
ATOM   1195  CD2 PHE    77      37.745 -30.662  15.671  1.00  0.00           C  
ATOM   1196  HD2 PHE    77      37.169 -31.087  14.863  1.00  0.00           H  
ATOM   1197  C   PHE    77      37.067 -34.091  16.586  1.00  0.00           C  
ATOM   1198  O   PHE    77      36.354 -33.099  16.716  1.00  0.00           O  
ATOM   1199  N   VAL    78      36.524 -35.309  16.439  1.00  0.00           N  
ATOM   1200  H   VAL    78      37.172 -36.080  16.340  1.00  0.00           H  
ATOM   1201  CA  VAL    78      35.092 -35.618  16.195  1.00  0.00           C  
ATOM   1202  HA  VAL    78      34.762 -34.895  15.450  1.00  0.00           H  
ATOM   1203  CB  VAL    78      34.994 -37.009  15.524  1.00  0.00           C  
ATOM   1204  HB  VAL    78      35.808 -37.071  14.802  1.00  0.00           H  
ATOM   1205  CG1 VAL    78      35.164 -38.189  16.492  1.00  0.00           C  
ATOM   1206 HG11 VAL    78      34.280 -38.314  17.115  1.00  0.00           H  
ATOM   1207 HG12 VAL    78      35.335 -39.102  15.924  1.00  0.00           H  
ATOM   1208 HG13 VAL    78      36.025 -38.015  17.138  1.00  0.00           H  
ATOM   1209  CG2 VAL    78      33.707 -37.202  14.712  1.00  0.00           C  
ATOM   1210 HG21 VAL    78      33.609 -36.390  13.992  1.00  0.00           H  
ATOM   1211 HG22 VAL    78      33.762 -38.145  14.169  1.00  0.00           H  
ATOM   1212 HG23 VAL    78      32.837 -37.219  15.367  1.00  0.00           H  
ATOM   1213  C   VAL    78      34.146 -35.406  17.407  1.00  0.00           C  
ATOM   1214  O   VAL    78      33.167 -36.126  17.614  1.00  0.00           O  
ATOM   1215  N   HIE    79      34.425 -34.384  18.216  1.00  0.00           N  
ATOM   1216  H   HIE    79      35.194 -33.795  17.924  1.00  0.00           H  
ATOM   1217  CA  HIE    79      33.793 -34.088  19.509  1.00  0.00           C  
ATOM   1218  HA  HIE    79      32.766 -34.450  19.490  1.00  0.00           H  
ATOM   1219  CB  HIE    79      34.536 -34.820  20.653  1.00  0.00           C  
ATOM   1220  HB2 HIE    79      34.564 -34.188  21.542  1.00  0.00           H  
ATOM   1221  HB3 HIE    79      33.960 -35.710  20.906  1.00  0.00           H  
ATOM   1222  CG  HIE    79      35.943 -35.278  20.334  1.00  0.00           C  
ATOM   1223  ND1 HIE    79      36.268 -36.530  19.803  1.00  0.00           N  
ATOM   1224  CE1 HIE    79      37.577 -36.484  19.524  1.00  0.00           C  
ATOM   1225  HE1 HIE    79      38.137 -37.286  19.059  1.00  0.00           H  
ATOM   1226  NE2 HIE    79      38.087 -35.289  19.860  1.00  0.00           N  
ATOM   1227  HE2 HIE    79      39.045 -35.006  19.667  1.00  0.00           H  
ATOM   1228  CD2 HIE    79      37.071 -34.510  20.376  1.00  0.00           C  
ATOM   1229  HD2 HIE    79      37.132 -33.481  20.712  1.00  0.00           H  
ATOM   1230  C   HIE    79      33.702 -32.581  19.786  1.00  0.00           C  
ATOM   1231  O   HIE    79      32.639 -32.106  20.185  1.00  0.00           O  
ATOM   1232  N   ASP    80      34.771 -31.823  19.530  1.00  0.00           N  
ATOM   1233  H   ASP    80      35.597 -32.269  19.164  1.00  0.00           H  
ATOM   1234  CA  ASP    80      34.885 -30.393  19.873  1.00  0.00           C  
ATOM   1235  HA  ASP    80      34.285 -30.223  20.768  1.00  0.00           H  
ATOM   1236  CB  ASP    80      36.337 -30.043  20.263  1.00  0.00           C  
ATOM   1237  HB2 ASP    80      36.991 -30.324  19.439  1.00  0.00           H  
ATOM   1238  HB3 ASP    80      36.410 -28.963  20.403  1.00  0.00           H  
ATOM   1239  CG  ASP    80      36.855 -30.713  21.548  1.00  0.00           C  
ATOM   1240  OD1 ASP    80      37.996 -30.379  21.942  1.00  0.00           O  
ATOM   1241  OD2 ASP    80      36.129 -31.536  22.153  1.00  0.00           O  
ATOM   1242  C   ASP    80      34.280 -29.472  18.787  1.00  0.00           C  
ATOM   1243  O   ASP    80      34.891 -28.509  18.317  1.00  0.00           O  
ATOM   1244  N   PHE    81      33.057 -29.797  18.357  1.00  0.00           N  
ATOM   1245  H   PHE    81      32.626 -30.602  18.793  1.00  0.00           H  
ATOM   1246  CA  PHE    81      32.320 -29.091  17.303  1.00  0.00           C  
ATOM   1247  HA  PHE    81      32.956 -29.073  16.417  1.00  0.00           H  
ATOM   1248  CB  PHE    81      31.040 -29.868  16.961  1.00  0.00           C  
ATOM   1249  HB2 PHE    81      30.399 -29.889  17.844  1.00  0.00           H  
ATOM   1250  HB3 PHE    81      30.499 -29.332  16.181  1.00  0.00           H  
ATOM   1251  CG  PHE    81      31.272 -31.286  16.475  1.00  0.00           C  
ATOM   1252  CD1 PHE    81      31.001 -32.380  17.319  1.00  0.00           C  
ATOM   1253  HD1 PHE    81      30.649 -32.215  18.328  1.00  0.00           H  
ATOM   1254  CE1 PHE    81      31.207 -33.691  16.859  1.00  0.00           C  
ATOM   1255  HE1 PHE    81      31.019 -34.532  17.512  1.00  0.00           H  
ATOM   1256  CZ  PHE    81      31.694 -33.914  15.560  1.00  0.00           C  
ATOM   1257  HZ  PHE    81      31.870 -34.924  15.219  1.00  0.00           H  
ATOM   1258  CE2 PHE    81      31.975 -32.825  14.718  1.00  0.00           C  
ATOM   1259  HE2 PHE    81      32.368 -32.996  13.725  1.00  0.00           H  
ATOM   1260  CD2 PHE    81      31.760 -31.512  15.174  1.00  0.00           C  
ATOM   1261  HD2 PHE    81      31.982 -30.677  14.525  1.00  0.00           H  
ATOM   1262  C   PHE    81      31.984 -27.627  17.650  1.00  0.00           C  
ATOM   1263  O   PHE    81      31.947 -27.223  18.814  1.00  0.00           O  
ATOM   1264  N   THR    82      31.690 -26.828  16.616  1.00  0.00           N  
ATOM   1265  H   THR    82      31.734 -27.215  15.685  1.00  0.00           H  
ATOM   1266  CA  THR    82      31.533 -25.370  16.706  1.00  0.00           C  
ATOM   1267  HA  THR    82      32.521 -24.956  16.911  1.00  0.00           H  
ATOM   1268  CB  THR    82      31.065 -24.782  15.366  1.00  0.00           C  
ATOM   1269  HB  THR    82      30.083 -25.184  15.119  1.00  0.00           H  
ATOM   1270  CG2 THR    82      30.989 -23.253  15.406  1.00  0.00           C  
ATOM   1271 HG21 THR    82      31.912 -22.838  15.811  1.00  0.00           H  
ATOM   1272 HG22 THR    82      30.845 -22.870  14.399  1.00  0.00           H  
ATOM   1273 HG23 THR    82      30.145 -22.933  16.017  1.00  0.00           H  
ATOM   1274  OG1 THR    82      31.967 -25.126  14.344  1.00  0.00           O  
ATOM   1275  HG1 THR    82      31.423 -25.490  13.601  1.00  0.00           H  
ATOM   1276  C   THR    82      30.582 -24.909  17.818  1.00  0.00           C  
ATOM   1277  O   THR    82      29.394 -25.235  17.843  1.00  0.00           O  
ATOM   1278  N   PHE    83      31.102 -24.041  18.688  1.00  0.00           N  
ATOM   1279  H   PHE    83      32.095 -23.877  18.603  1.00  0.00           H  
ATOM   1280  CA  PHE    83      30.431 -23.317  19.777  1.00  0.00           C  
ATOM   1281  HA  PHE    83      29.886 -24.049  20.374  1.00  0.00           H  
ATOM   1282  CB  PHE    83      31.530 -22.708  20.679  1.00  0.00           C  
ATOM   1283  HB2 PHE    83      31.126 -21.897  21.284  1.00  0.00           H  
ATOM   1284  HB3 PHE    83      31.829 -23.489  21.379  1.00  0.00           H  
ATOM   1285  CG  PHE    83      32.785 -22.224  19.958  1.00  0.00           C  
ATOM   1286  CD1 PHE    83      32.696 -21.405  18.812  1.00  0.00           C  
ATOM   1287  HD1 PHE    83      31.736 -21.056  18.462  1.00  0.00           H  
ATOM   1288  CE1 PHE    83      33.847 -21.078  18.079  1.00  0.00           C  
ATOM   1289  HE1 PHE    83      33.754 -20.495  17.175  1.00  0.00           H  
ATOM   1290  CZ  PHE    83      35.103 -21.549  18.498  1.00  0.00           C  
ATOM   1291  HZ  PHE    83      35.988 -21.327  17.921  1.00  0.00           H  
ATOM   1292  CE2 PHE    83      35.204 -22.350  19.647  1.00  0.00           C  
ATOM   1293  HE2 PHE    83      36.166 -22.737  19.954  1.00  0.00           H  
ATOM   1294  CD2 PHE    83      34.049 -22.690  20.371  1.00  0.00           C  
ATOM   1295  HD2 PHE    83      34.133 -23.342  21.229  1.00  0.00           H  
ATOM   1296  C   PHE    83      29.377 -22.288  19.297  1.00  0.00           C  
ATOM   1297  O   PHE    83      29.451 -21.098  19.606  1.00  0.00           O  
ATOM   1298  N   GLY    84      28.378 -22.735  18.530  1.00  0.00           N  
ATOM   1299  H   GLY    84      28.409 -23.713  18.252  1.00  0.00           H  
ATOM   1300  CA  GLY    84      27.306 -21.890  17.987  1.00  0.00           C  
ATOM   1301  HA2 GLY    84      27.743 -21.092  17.395  1.00  0.00           H  
ATOM   1302  HA3 GLY    84      26.690 -22.494  17.321  1.00  0.00           H  
ATOM   1303  C   GLY    84      26.378 -21.274  19.046  1.00  0.00           C  
ATOM   1304  O   GLY    84      25.779 -20.226  18.816  1.00  0.00           O  
ATOM   1305  N   HIE    85      26.268 -21.911  20.218  1.00  0.00           N  
ATOM   1306  H   HIE    85      26.857 -22.721  20.333  1.00  0.00           H  
ATOM   1307  CA  HIE    85      25.383 -21.579  21.351  1.00  0.00           C  
ATOM   1308  HA  HIE    85      25.500 -22.382  22.080  1.00  0.00           H  
ATOM   1309  CB  HIE    85      25.856 -20.302  22.069  1.00  0.00           C  
ATOM   1310  HB2 HIE    85      25.728 -19.442  21.411  1.00  0.00           H  
ATOM   1311  HB3 HIE    85      25.239 -20.145  22.954  1.00  0.00           H  
ATOM   1312  CG  HIE    85      27.298 -20.370  22.506  1.00  0.00           C  
ATOM   1313  ND1 HIE    85      27.838 -21.362  23.328  1.00  0.00           N  
ATOM   1314  CE1 HIE    85      29.142 -21.070  23.441  1.00  0.00           C  
ATOM   1315  HE1 HIE    85      29.860 -21.661  23.995  1.00  0.00           H  
ATOM   1316  NE2 HIE    85      29.438 -19.953  22.757  1.00  0.00           N  
ATOM   1317  HE2 HIE    85      30.376 -19.562  22.655  1.00  0.00           H  
ATOM   1318  CD2 HIE    85      28.285 -19.493  22.159  1.00  0.00           C  
ATOM   1319  HD2 HIE    85      28.178 -18.624  21.523  1.00  0.00           H  
ATOM   1320  C   HIE    85      23.882 -21.569  21.020  1.00  0.00           C  
ATOM   1321  O   HIE    85      23.149 -22.402  21.545  1.00  0.00           O  
ATOM   1322  N   LEU    86      23.429 -20.666  20.145  1.00  0.00           N  
ATOM   1323  H   LEU    86      24.131 -20.054  19.744  1.00  0.00           H  
ATOM   1324  CA  LEU    86      22.058 -20.579  19.617  1.00  0.00           C  
ATOM   1325  HA  LEU    86      21.604 -21.568  19.684  1.00  0.00           H  
ATOM   1326  CB  LEU    86      21.212 -19.599  20.468  1.00  0.00           C  
ATOM   1327  HB2 LEU    86      21.689 -18.622  20.442  1.00  0.00           H  
ATOM   1328  HB3 LEU    86      20.234 -19.486  19.998  1.00  0.00           H  
ATOM   1329  CG  LEU    86      20.978 -19.978  21.942  1.00  0.00           C  
ATOM   1330  HG  LEU    86      21.929 -20.169  22.437  1.00  0.00           H  
ATOM   1331  CD1 LEU    86      20.304 -18.810  22.668  1.00  0.00           C  
ATOM   1332 HD11 LEU    86      19.344 -18.584  22.205  1.00  0.00           H  
ATOM   1333 HD12 LEU    86      20.155 -19.066  23.716  1.00  0.00           H  
ATOM   1334 HD13 LEU    86      20.945 -17.929  22.614  1.00  0.00           H  
ATOM   1335  CD2 LEU    86      20.067 -21.199  22.089  1.00  0.00           C  
ATOM   1336 HD21 LEU    86      20.541 -22.067  21.632  1.00  0.00           H  
ATOM   1337 HD22 LEU    86      19.910 -21.415  23.145  1.00  0.00           H  
ATOM   1338 HD23 LEU    86      19.109 -21.016  21.603  1.00  0.00           H  
ATOM   1339  C   LEU    86      21.988 -20.198  18.116  1.00  0.00           C  
ATOM   1340  O   LEU    86      20.884 -20.117  17.581  1.00  0.00           O  
ATOM   1341  N   ALA    87      23.115 -19.958  17.428  1.00  0.00           N  
ATOM   1342  H   ALA    87      24.015 -20.066  17.882  1.00  0.00           H  
ATOM   1343  CA  ALA    87      23.141 -19.578  16.008  1.00  0.00           C  
ATOM   1344  HA  ALA    87      22.314 -20.078  15.501  1.00  0.00           H  
ATOM   1345  CB  ALA    87      22.926 -18.062  15.883  1.00  0.00           C  
ATOM   1346  HB1 ALA    87      23.733 -17.527  16.380  1.00  0.00           H  
ATOM   1347  HB2 ALA    87      22.906 -17.780  14.829  1.00  0.00           H  
ATOM   1348  HB3 ALA    87      21.976 -17.783  16.339  1.00  0.00           H  
ATOM   1349  C   ALA    87      24.438 -20.019  15.300  1.00  0.00           C  
ATOM   1350  O   ALA    87      25.498 -20.108  15.914  1.00  0.00           O  
ATOM   1351  N   ASP    88      24.356 -20.289  13.997  1.00  0.00           N  
ATOM   1352  H   ASP    88      23.461 -20.195  13.524  1.00  0.00           H  
ATOM   1353  CA  ASP    88      25.440 -20.853  13.182  1.00  0.00           C  
ATOM   1354  HA  ASP    88      26.187 -21.311  13.833  1.00  0.00           H  
ATOM   1355  CB  ASP    88      24.848 -21.959  12.283  1.00  0.00           C  
ATOM   1356  HB2 ASP    88      25.669 -22.455  11.763  1.00  0.00           H  
ATOM   1357  HB3 ASP    88      24.357 -22.704  12.911  1.00  0.00           H  
ATOM   1358  CG  ASP    88      23.837 -21.435  11.250  1.00  0.00           C  
ATOM   1359  OD1 ASP    88      23.065 -20.505  11.585  1.00  0.00           O  
ATOM   1360  OD2 ASP    88      23.958 -21.832  10.073  1.00  0.00           O  
ATOM   1361  C   ASP    88      26.163 -19.806  12.310  1.00  0.00           C  
ATOM   1362  O   ASP    88      27.391 -19.790  12.255  1.00  0.00           O  
ATOM   1363  N   LYS    89      25.409 -18.950  11.600  1.00  0.00           N  
ATOM   1364  H   LYS    89      24.402 -19.098  11.682  1.00  0.00           H  
ATOM   1365  CA  LYS    89      25.886 -18.125  10.467  1.00  0.00           C  
ATOM   1366  HA  LYS    89      25.006 -17.664  10.019  1.00  0.00           H  
ATOM   1367  CB  LYS    89      26.798 -16.987  10.975  1.00  0.00           C  
ATOM   1368  HB2 LYS    89      27.743 -17.423  11.294  1.00  0.00           H  
ATOM   1369  HB3 LYS    89      26.996 -16.322  10.138  1.00  0.00           H  
ATOM   1370  CG  LYS    89      26.229 -16.153  12.141  1.00  0.00           C  
ATOM   1371  HG2 LYS    89      25.199 -15.879  11.911  1.00  0.00           H  
ATOM   1372  HG3 LYS    89      26.231 -16.751  13.054  1.00  0.00           H  
ATOM   1373  CD  LYS    89      27.032 -14.863  12.386  1.00  0.00           C  
ATOM   1374  HD2 LYS    89      26.980 -14.251  11.488  1.00  0.00           H  
ATOM   1375  HD3 LYS    89      26.570 -14.303  13.201  1.00  0.00           H  
ATOM   1376  CE  LYS    89      28.497 -15.129  12.749  1.00  0.00           C  
ATOM   1377  HE2 LYS    89      28.560 -15.376  13.812  1.00  0.00           H  
ATOM   1378  HE3 LYS    89      28.858 -15.996  12.196  1.00  0.00           H  
ATOM   1379  NZ  LYS    89      29.372 -13.972  12.450  1.00  0.00           N  
ATOM   1380  HZ1 LYS    89      29.450 -13.803  11.450  1.00  0.00           H  
ATOM   1381  HZ2 LYS    89      29.025 -13.123  12.884  1.00  0.00           H  
ATOM   1382  HZ3 LYS    89      30.304 -14.150  12.824  1.00  0.00           H  
ATOM   1383  C   LYS    89      26.529 -18.966   9.333  1.00  0.00           C  
ATOM   1384  O   LYS    89      27.448 -18.499   8.646  1.00  0.00           O  
ATOM   1385  N   THR    90      26.063 -20.211   9.168  1.00  0.00           N  
ATOM   1386  H   THR    90      25.194 -20.439   9.643  1.00  0.00           H  
ATOM   1387  CA  THR    90      26.817 -21.404   8.724  1.00  0.00           C  
ATOM   1388  HA  THR    90      26.174 -22.269   8.887  1.00  0.00           H  
ATOM   1389  CB  THR    90      27.180 -21.379   7.234  1.00  0.00           C  
ATOM   1390  HB  THR    90      28.023 -20.711   7.090  1.00  0.00           H  
ATOM   1391  CG2 THR    90      27.569 -22.760   6.714  1.00  0.00           C  
ATOM   1392 HG21 THR    90      26.742 -23.458   6.843  1.00  0.00           H  
ATOM   1393 HG22 THR    90      27.821 -22.691   5.655  1.00  0.00           H  
ATOM   1394 HG23 THR    90      28.439 -23.134   7.255  1.00  0.00           H  
ATOM   1395  OG1 THR    90      26.100 -20.920   6.454  1.00  0.00           O  
ATOM   1396  HG1 THR    90      25.309 -21.355   6.790  1.00  0.00           H  
ATOM   1397  C   THR    90      28.064 -21.593   9.586  1.00  0.00           C  
ATOM   1398  O   THR    90      28.926 -20.720   9.584  1.00  0.00           O  
ATOM   1399  N   ASP    91      28.161 -22.692  10.339  1.00  0.00           N  
ATOM   1400  H   ASP    91      27.513 -23.452  10.186  1.00  0.00           H  
ATOM   1401  CA  ASP    91      28.951 -22.757  11.582  1.00  0.00           C  
ATOM   1402  HA  ASP    91      28.542 -22.005  12.256  1.00  0.00           H  
ATOM   1403  CB  ASP    91      28.743 -24.114  12.273  1.00  0.00           C  
ATOM   1404  HB2 ASP    91      28.994 -24.001  13.328  1.00  0.00           H  
ATOM   1405  HB3 ASP    91      27.689 -24.395  12.216  1.00  0.00           H  
ATOM   1406  CG  ASP    91      29.599 -25.223  11.662  1.00  0.00           C  
ATOM   1407  OD1 ASP    91      30.328 -25.864  12.449  1.00  0.00           O  
ATOM   1408  OD2 ASP    91      29.595 -25.329  10.415  1.00  0.00           O  
ATOM   1409  C   ASP    91      30.450 -22.423  11.424  1.00  0.00           C  
ATOM   1410  O   ASP    91      30.947 -21.608  12.202  1.00  0.00           O  
ATOM   1411  N   ARG    92      31.141 -22.953  10.400  1.00  0.00           N  
ATOM   1412  H   ARG    92      30.684 -23.740   9.937  1.00  0.00           H  
ATOM   1413  CA  ARG    92      32.461 -22.508   9.880  1.00  0.00           C  
ATOM   1414  HA  ARG    92      32.841 -23.294   9.232  1.00  0.00           H  
ATOM   1415  CB  ARG    92      32.275 -21.243   9.020  1.00  0.00           C  
ATOM   1416  HB2 ARG    92      31.846 -20.469   9.651  1.00  0.00           H  
ATOM   1417  HB3 ARG    92      33.250 -20.885   8.690  1.00  0.00           H  
ATOM   1418  CG  ARG    92      31.420 -21.400   7.753  1.00  0.00           C  
ATOM   1419  HG2 ARG    92      31.992 -21.946   7.004  1.00  0.00           H  
ATOM   1420  HG3 ARG    92      30.502 -21.948   7.959  1.00  0.00           H  
ATOM   1421  CD  ARG    92      31.086 -19.986   7.256  1.00  0.00           C  
ATOM   1422  HD2 ARG    92      30.324 -19.555   7.904  1.00  0.00           H  
ATOM   1423  HD3 ARG    92      31.990 -19.381   7.337  1.00  0.00           H  
ATOM   1424  NE  ARG    92      30.671 -19.944   5.849  1.00  0.00           N  
ATOM   1425  HE  ARG    92      31.264 -20.467   5.209  1.00  0.00           H  
ATOM   1426  CZ  ARG    92      29.752 -19.174   5.301  1.00  0.00           C  
ATOM   1427  NH1 ARG    92      28.802 -18.594   5.985  1.00  0.00           N  
ATOM   1428 HH11 ARG    92      28.669 -18.829   6.963  1.00  0.00           H  
ATOM   1429 HH12 ARG    92      28.059 -18.124   5.511  1.00  0.00           H  
ATOM   1430  NH2 ARG    92      29.781 -18.943   4.021  1.00  0.00           N  
ATOM   1431 HH21 ARG    92      30.628 -19.165   3.498  1.00  0.00           H  
ATOM   1432 HH22 ARG    92      29.117 -18.329   3.598  1.00  0.00           H  
ATOM   1433  C   ARG    92      33.571 -22.297  10.934  1.00  0.00           C  
ATOM   1434  O   ARG    92      34.501 -21.516  10.703  1.00  0.00           O  
ATOM   1435  N   LEU    93      33.438 -22.898  12.117  1.00  0.00           N  
ATOM   1436  H   LEU    93      32.668 -23.547  12.198  1.00  0.00           H  
ATOM   1437  CA  LEU    93      34.143 -22.565  13.360  1.00  0.00           C  
ATOM   1438  HA  LEU    93      33.548 -23.015  14.153  1.00  0.00           H  
ATOM   1439  CB  LEU    93      35.515 -23.270  13.383  1.00  0.00           C  
ATOM   1440  HB2 LEU    93      35.358 -24.327  13.161  1.00  0.00           H  
ATOM   1441  HB3 LEU    93      36.138 -22.860  12.588  1.00  0.00           H  
ATOM   1442  CG  LEU    93      36.272 -23.163  14.719  1.00  0.00           C  
ATOM   1443  HG  LEU    93      36.430 -22.114  14.966  1.00  0.00           H  
ATOM   1444  CD1 LEU    93      35.521 -23.836  15.870  1.00  0.00           C  
ATOM   1445 HD11 LEU    93      35.286 -24.870  15.610  1.00  0.00           H  
ATOM   1446 HD12 LEU    93      36.135 -23.833  16.771  1.00  0.00           H  
ATOM   1447 HD13 LEU    93      34.596 -23.304  16.082  1.00  0.00           H  
ATOM   1448  CD2 LEU    93      37.641 -23.828  14.581  1.00  0.00           C  
ATOM   1449 HD21 LEU    93      38.207 -23.353  13.780  1.00  0.00           H  
ATOM   1450 HD22 LEU    93      38.197 -23.732  15.513  1.00  0.00           H  
ATOM   1451 HD23 LEU    93      37.517 -24.888  14.350  1.00  0.00           H  
ATOM   1452  C   LEU    93      34.165 -21.047  13.683  1.00  0.00           C  
ATOM   1453  O   LEU    93      33.329 -20.544  14.435  1.00  0.00           O  
ATOM   1454  N   LEU    94      35.120 -20.303  13.110  1.00  0.00           N  
ATOM   1455  H   LEU    94      35.696 -20.782  12.430  1.00  0.00           H  
ATOM   1456  CA  LEU    94      35.359 -18.868  13.341  1.00  0.00           C  
ATOM   1457  HA  LEU    94      34.440 -18.424  13.719  1.00  0.00           H  
ATOM   1458  CB  LEU    94      36.468 -18.699  14.407  1.00  0.00           C  
ATOM   1459  HB2 LEU    94      37.312 -19.330  14.124  1.00  0.00           H  
ATOM   1460  HB3 LEU    94      36.823 -17.668  14.401  1.00  0.00           H  
ATOM   1461  CG  LEU    94      36.062 -19.025  15.855  1.00  0.00           C  
ATOM   1462  HG  LEU    94      35.673 -20.038  15.909  1.00  0.00           H  
ATOM   1463  CD1 LEU    94      37.295 -18.930  16.756  1.00  0.00           C  
ATOM   1464 HD11 LEU    94      37.725 -17.930  16.703  1.00  0.00           H  
ATOM   1465 HD12 LEU    94      37.020 -19.149  17.787  1.00  0.00           H  
ATOM   1466 HD13 LEU    94      38.038 -19.660  16.433  1.00  0.00           H  
ATOM   1467  CD2 LEU    94      35.019 -18.043  16.398  1.00  0.00           C  
ATOM   1468 HD21 LEU    94      34.075 -18.179  15.871  1.00  0.00           H  
ATOM   1469 HD22 LEU    94      34.845 -18.239  17.456  1.00  0.00           H  
ATOM   1470 HD23 LEU    94      35.370 -17.021  16.268  1.00  0.00           H  
ATOM   1471  C   LEU    94      35.691 -18.058  12.069  1.00  0.00           C  
ATOM   1472  O   LEU    94      36.063 -16.894  12.193  1.00  0.00           O  
ATOM   1473  N   MET    95      35.571 -18.617  10.857  1.00  0.00           N  
ATOM   1474  H   MET    95      35.255 -19.580  10.789  1.00  0.00           H  
ATOM   1475  CA  MET    95      36.066 -17.947   9.635  1.00  0.00           C  
ATOM   1476  HA  MET    95      37.132 -17.750   9.765  1.00  0.00           H  
ATOM   1477  CB  MET    95      35.909 -18.874   8.413  1.00  0.00           C  
ATOM   1478  HB2 MET    95      34.862 -19.161   8.308  1.00  0.00           H  
ATOM   1479  HB3 MET    95      36.204 -18.333   7.511  1.00  0.00           H  
ATOM   1480  CG  MET    95      36.763 -20.146   8.519  1.00  0.00           C  
ATOM   1481  HG2 MET    95      36.518 -20.667   9.444  1.00  0.00           H  
ATOM   1482  HG3 MET    95      36.505 -20.809   7.694  1.00  0.00           H  
ATOM   1483  SD  MET    95      38.554 -19.875   8.478  1.00  0.00           S  
ATOM   1484  CE  MET    95      38.807 -19.733   6.687  1.00  0.00           C  
ATOM   1485  HE1 MET    95      38.228 -18.902   6.287  1.00  0.00           H  
ATOM   1486  HE2 MET    95      39.864 -19.566   6.480  1.00  0.00           H  
ATOM   1487  HE3 MET    95      38.493 -20.656   6.199  1.00  0.00           H  
ATOM   1488  C   MET    95      35.406 -16.576   9.376  1.00  0.00           C  
ATOM   1489  O   MET    95      36.089 -15.557   9.266  1.00  0.00           O  
ATOM   1490  N   ARG    96      34.068 -16.520   9.338  1.00  0.00           N  
ATOM   1491  H   ARG    96      33.573 -17.384   9.495  1.00  0.00           H  
ATOM   1492  CA  ARG    96      33.288 -15.288   9.088  1.00  0.00           C  
ATOM   1493  HA  ARG    96      33.893 -14.652   8.434  1.00  0.00           H  
ATOM   1494  CB  ARG    96      32.010 -15.591   8.275  1.00  0.00           C  
ATOM   1495  HB2 ARG    96      31.386 -14.695   8.238  1.00  0.00           H  
ATOM   1496  HB3 ARG    96      32.341 -15.773   7.251  1.00  0.00           H  
ATOM   1497  CG  ARG    96      31.142 -16.803   8.663  1.00  0.00           C  
ATOM   1498  HG2 ARG    96      30.491 -16.997   7.810  1.00  0.00           H  
ATOM   1499  HG3 ARG    96      31.762 -17.686   8.799  1.00  0.00           H  
ATOM   1500  CD  ARG    96      30.226 -16.628   9.878  1.00  0.00           C  
ATOM   1501  HD2 ARG    96      29.863 -15.603   9.903  1.00  0.00           H  
ATOM   1502  HD3 ARG    96      29.363 -17.278   9.740  1.00  0.00           H  
ATOM   1503  NE  ARG    96      30.880 -16.953  11.155  1.00  0.00           N  
ATOM   1504  HE  ARG    96      31.299 -16.189  11.673  1.00  0.00           H  
ATOM   1505  CZ  ARG    96      30.926 -18.127  11.754  1.00  0.00           C  
ATOM   1506  NH1 ARG    96      30.338 -19.165  11.284  1.00  0.00           N  
ATOM   1507 HH11 ARG    96      29.704 -19.160  10.499  1.00  0.00           H  
ATOM   1508 HH12 ARG    96      30.417 -20.043  11.781  1.00  0.00           H  
ATOM   1509  NH2 ARG    96      31.567 -18.292  12.868  1.00  0.00           N  
ATOM   1510 HH21 ARG    96      31.714 -17.447  13.415  1.00  0.00           H  
ATOM   1511 HH22 ARG    96      31.634 -19.209  13.290  1.00  0.00           H  
ATOM   1512  C   ARG    96      33.094 -14.435  10.348  1.00  0.00           C  
ATOM   1513  O   ARG    96      31.980 -14.279  10.847  1.00  0.00           O  
ATOM   1514  N   GLU    97      34.199 -13.934  10.906  1.00  0.00           N  
ATOM   1515  H   GLU    97      35.078 -14.190  10.469  1.00  0.00           H  
ATOM   1516  CA  GLU    97      34.206 -13.199  12.184  1.00  0.00           C  
ATOM   1517  HA  GLU    97      33.211 -12.794  12.358  1.00  0.00           H  
ATOM   1518  CB  GLU    97      34.587 -14.147  13.337  1.00  0.00           C  
ATOM   1519  HB2 GLU    97      35.580 -14.555  13.150  1.00  0.00           H  
ATOM   1520  HB3 GLU    97      34.663 -13.557  14.248  1.00  0.00           H  
ATOM   1521  CG  GLU    97      33.618 -15.309  13.590  1.00  0.00           C  
ATOM   1522  HG2 GLU    97      33.656 -15.997  12.744  1.00  0.00           H  
ATOM   1523  HG3 GLU    97      33.952 -15.852  14.476  1.00  0.00           H  
ATOM   1524  CD  GLU    97      32.171 -14.868  13.791  1.00  0.00           C  
ATOM   1525  OE1 GLU    97      31.279 -15.719  13.651  1.00  0.00           O  
ATOM   1526  OE2 GLU    97      31.894 -13.686  14.090  1.00  0.00           O  
ATOM   1527  C   GLU    97      35.134 -11.983  12.254  1.00  0.00           C  
ATOM   1528  O   GLU    97      34.683 -10.882  12.583  1.00  0.00           O  
ATOM   1529  N   PHE    98      36.434 -12.185  12.023  1.00  0.00           N  
ATOM   1530  H   PHE    98      36.741 -13.115  11.770  1.00  0.00           H  
ATOM   1531  CA  PHE    98      37.438 -11.117  12.061  1.00  0.00           C  
ATOM   1532  HA  PHE    98      36.976 -10.224  11.642  1.00  0.00           H  
ATOM   1533  CB  PHE    98      37.786 -10.812  13.534  1.00  0.00           C  
ATOM   1534  HB2 PHE    98      36.876 -10.850  14.135  1.00  0.00           H  
ATOM   1535  HB3 PHE    98      38.448 -11.591  13.913  1.00  0.00           H  
ATOM   1536  CG  PHE    98      38.403  -9.446  13.767  1.00  0.00           C  
ATOM   1537  CD1 PHE    98      37.625  -8.287  13.579  1.00  0.00           C  
ATOM   1538  HD1 PHE    98      36.604  -8.372  13.237  1.00  0.00           H  
ATOM   1539  CE1 PHE    98      38.182  -7.015  13.799  1.00  0.00           C  
ATOM   1540  HE1 PHE    98      37.593  -6.128  13.603  1.00  0.00           H  
ATOM   1541  CZ  PHE    98      39.518  -6.897  14.218  1.00  0.00           C  
ATOM   1542  HZ  PHE    98      39.959  -5.918  14.352  1.00  0.00           H  
ATOM   1543  CE2 PHE    98      40.298  -8.051  14.408  1.00  0.00           C  
ATOM   1544  HE2 PHE    98      41.339  -7.959  14.687  1.00  0.00           H  
ATOM   1545  CD2 PHE    98      39.744  -9.323  14.177  1.00  0.00           C  
ATOM   1546  HD2 PHE    98      40.362 -10.205  14.272  1.00  0.00           H  
ATOM   1547  C   PHE    98      38.673 -11.390  11.165  1.00  0.00           C  
ATOM   1548  O   PHE    98      39.803 -11.322  11.656  1.00  0.00           O  
ATOM   1549  N   PRO    99      38.491 -11.737   9.871  1.00  0.00           N  
ATOM   1550  CD  PRO    99      37.232 -12.084   9.217  1.00  0.00           C  
ATOM   1551  HD2 PRO    99      36.443 -11.371   9.458  1.00  0.00           H  
ATOM   1552  HD3 PRO    99      36.938 -13.090   9.517  1.00  0.00           H  
ATOM   1553  CG  PRO    99      37.488 -12.071   7.717  1.00  0.00           C  
ATOM   1554  HG2 PRO    99      37.204 -11.103   7.315  1.00  0.00           H  
ATOM   1555  HG3 PRO    99      36.944 -12.870   7.215  1.00  0.00           H  
ATOM   1556  CB  PRO    99      38.995 -12.268   7.603  1.00  0.00           C  
ATOM   1557  HB2 PRO    99      39.376 -11.799   6.700  1.00  0.00           H  
ATOM   1558  HB3 PRO    99      39.222 -13.335   7.600  1.00  0.00           H  
ATOM   1559  CA  PRO    99      39.560 -11.629   8.877  1.00  0.00           C  
ATOM   1560  HA  PRO    99      40.433 -12.197   9.202  1.00  0.00           H  
ATOM   1561  C   PRO    99      39.987 -10.162   8.665  1.00  0.00           C  
ATOM   1562  O   PRO    99      39.321  -9.240   9.133  1.00  0.00           O  
ATOM   1563  N   MET   100      41.098  -9.951   7.955  1.00  0.00           N  
ATOM   1564  H   MET   100      41.491 -10.757   7.482  1.00  0.00           H  
ATOM   1565  CA  MET   100      41.638  -8.627   7.587  1.00  0.00           C  
ATOM   1566  HA  MET   100      40.814  -7.925   7.452  1.00  0.00           H  
ATOM   1567  CB  MET   100      42.591  -8.083   8.667  1.00  0.00           C  
ATOM   1568  HB2 MET   100      43.251  -8.885   9.001  1.00  0.00           H  
ATOM   1569  HB3 MET   100      43.223  -7.314   8.222  1.00  0.00           H  
ATOM   1570  CG  MET   100      41.899  -7.469   9.893  1.00  0.00           C  
ATOM   1571  HG2 MET   100      41.362  -8.257  10.421  1.00  0.00           H  
ATOM   1572  HG3 MET   100      42.679  -7.106  10.562  1.00  0.00           H  
ATOM   1573  SD  MET   100      40.739  -6.094   9.602  1.00  0.00           S  
ATOM   1574  CE  MET   100      41.664  -5.036   8.454  1.00  0.00           C  
ATOM   1575  HE1 MET   100      41.803  -5.553   7.503  1.00  0.00           H  
ATOM   1576  HE2 MET   100      41.098  -4.122   8.271  1.00  0.00           H  
ATOM   1577  HE3 MET   100      42.635  -4.783   8.880  1.00  0.00           H  
ATOM   1578  C   MET   100      42.376  -8.708   6.247  1.00  0.00           C  
ATOM   1579  O   MET   100      42.067  -7.963   5.326  1.00  0.00           O  
ATOM   1580  N   MET   101      43.266  -9.694   6.101  1.00  0.00           N  
ATOM   1581  H   MET   101      43.550 -10.210   6.917  1.00  0.00           H  
ATOM   1582  CA  MET   101      43.386 -10.390   4.820  1.00  0.00           C  
ATOM   1583  HA  MET   101      43.453  -9.650   4.024  1.00  0.00           H  
ATOM   1584  CB  MET   101      44.637 -11.280   4.767  1.00  0.00           C  
ATOM   1585  HB2 MET   101      44.633 -11.988   5.597  1.00  0.00           H  
ATOM   1586  HB3 MET   101      44.610 -11.850   3.838  1.00  0.00           H  
ATOM   1587  CG  MET   101      45.941 -10.475   4.781  1.00  0.00           C  
ATOM   1588  HG2 MET   101      46.725 -11.103   4.357  1.00  0.00           H  
ATOM   1589  HG3 MET   101      45.829  -9.610   4.125  1.00  0.00           H  
ATOM   1590  SD  MET   101      46.507  -9.917   6.415  1.00  0.00           S  
ATOM   1591  CE  MET   101      48.009  -9.067   5.869  1.00  0.00           C  
ATOM   1592  HE1 MET   101      47.739  -8.279   5.167  1.00  0.00           H  
ATOM   1593  HE2 MET   101      48.523  -8.634   6.727  1.00  0.00           H  
ATOM   1594  HE3 MET   101      48.668  -9.774   5.364  1.00  0.00           H  
ATOM   1595  C   MET   101      42.118 -11.228   4.618  1.00  0.00           C  
ATOM   1596  O   MET   101      41.615 -11.801   5.588  1.00  0.00           O  
ATOM   1597  N   ASN   102      41.601 -11.286   3.390  1.00  0.00           N  
ATOM   1598  H   ASN   102      42.105 -10.778   2.662  1.00  0.00           H  
ATOM   1599  CA  ASN   102      40.320 -11.902   3.021  1.00  0.00           C  
ATOM   1600  HA  ASN   102      40.129 -11.620   1.985  1.00  0.00           H  
ATOM   1601  CB  ASN   102      40.429 -13.440   3.050  1.00  0.00           C  
ATOM   1602  HB2 ASN   102      40.891 -13.764   3.981  1.00  0.00           H  
ATOM   1603  HB3 ASN   102      39.427 -13.867   3.014  1.00  0.00           H  
ATOM   1604  CG  ASN   102      41.197 -14.042   1.889  1.00  0.00           C  
ATOM   1605  OD1 ASN   102      40.691 -14.926   1.216  1.00  0.00           O  
ATOM   1606  ND2 ASN   102      42.392 -13.599   1.571  1.00  0.00           N  
ATOM   1607 HD21 ASN   102      42.782 -12.742   1.954  1.00  0.00           H  
ATOM   1608 HD22 ASN   102      42.830 -14.013   0.772  1.00  0.00           H  
ATOM   1609  C   ASN   102      39.114 -11.333   3.809  1.00  0.00           C  
ATOM   1610  O   ASN   102      38.234 -12.067   4.258  1.00  0.00           O  
ATOM   1611  N   ASP   103      39.060 -10.011   4.004  1.00  0.00           N  
ATOM   1612  H   ASP   103      39.798  -9.435   3.623  1.00  0.00           H  
ATOM   1613  CA  ASP   103      37.992  -9.349   4.769  1.00  0.00           C  
ATOM   1614  HA  ASP   103      37.817  -9.965   5.645  1.00  0.00           H  
ATOM   1615  CB  ASP   103      38.467  -7.980   5.298  1.00  0.00           C  
ATOM   1616  HB2 ASP   103      38.091  -7.856   6.312  1.00  0.00           H  
ATOM   1617  HB3 ASP   103      39.551  -7.963   5.361  1.00  0.00           H  
ATOM   1618  CG  ASP   103      37.994  -6.797   4.451  1.00  0.00           C  
ATOM   1619  OD1 ASP   103      37.261  -5.939   4.996  1.00  0.00           O  
ATOM   1620  OD2 ASP   103      38.258  -6.812   3.229  1.00  0.00           O  
ATOM   1621  C   ASP   103      36.629  -9.253   4.040  1.00  0.00           C  
ATOM   1622  O   ASP   103      35.672  -8.728   4.607  1.00  0.00           O  
ATOM   1623  N   GLY   104      36.496  -9.741   2.801  1.00  0.00           N  
ATOM   1624  H   GLY   104      37.280 -10.256   2.415  1.00  0.00           H  
ATOM   1625  CA  GLY   104      35.356  -9.493   1.896  1.00  0.00           C  
ATOM   1626  HA2 GLY   104      35.248  -8.417   1.767  1.00  0.00           H  
ATOM   1627  HA3 GLY   104      35.591  -9.924   0.924  1.00  0.00           H  
ATOM   1628  C   GLY   104      33.984 -10.041   2.323  1.00  0.00           C  
ATOM   1629  O   GLY   104      33.020  -9.925   1.570  1.00  0.00           O  
ATOM   1630  N   PHE   105      33.881 -10.627   3.514  1.00  0.00           N  
ATOM   1631  H   PHE   105      34.703 -10.602   4.098  1.00  0.00           H  
ATOM   1632  CA  PHE   105      32.642 -11.117   4.111  1.00  0.00           C  
ATOM   1633  HA  PHE   105      32.129 -11.733   3.372  1.00  0.00           H  
ATOM   1634  CB  PHE   105      32.989 -11.996   5.325  1.00  0.00           C  
ATOM   1635  HB2 PHE   105      33.556 -11.401   6.043  1.00  0.00           H  
ATOM   1636  HB3 PHE   105      32.064 -12.296   5.816  1.00  0.00           H  
ATOM   1637  CG  PHE   105      33.757 -13.264   5.016  1.00  0.00           C  
ATOM   1638  CD1 PHE   105      35.164 -13.269   5.014  1.00  0.00           C  
ATOM   1639  HD1 PHE   105      35.715 -12.358   5.196  1.00  0.00           H  
ATOM   1640  CE1 PHE   105      35.863 -14.460   4.754  1.00  0.00           C  
ATOM   1641  HE1 PHE   105      36.945 -14.453   4.729  1.00  0.00           H  
ATOM   1642  CZ  PHE   105      35.157 -15.647   4.493  1.00  0.00           C  
ATOM   1643  HZ  PHE   105      35.696 -16.554   4.262  1.00  0.00           H  
ATOM   1644  CE2 PHE   105      33.752 -15.642   4.483  1.00  0.00           C  
ATOM   1645  HE2 PHE   105      33.211 -16.542   4.239  1.00  0.00           H  
ATOM   1646  CD2 PHE   105      33.053 -14.452   4.745  1.00  0.00           C  
ATOM   1647  HD2 PHE   105      31.974 -14.449   4.724  1.00  0.00           H  
ATOM   1648  C   PHE   105      31.676  -9.997   4.548  1.00  0.00           C  
ATOM   1649  O   PHE   105      32.059  -8.854   4.803  1.00  0.00           O  
ATOM   1650  N   ASP   106      30.412 -10.395   4.733  1.00  0.00           N  
ATOM   1651  H   ASP   106      30.194 -11.334   4.451  1.00  0.00           H  
ATOM   1652  CA  ASP   106      29.490  -9.788   5.703  1.00  0.00           C  
ATOM   1653  HA  ASP   106      29.400  -8.723   5.508  1.00  0.00           H  
ATOM   1654  CB  ASP   106      28.105 -10.449   5.499  1.00  0.00           C  
ATOM   1655  HB2 ASP   106      27.856 -10.402   4.437  1.00  0.00           H  
ATOM   1656  HB3 ASP   106      28.182 -11.503   5.773  1.00  0.00           H  
ATOM   1657  CG  ASP   106      26.930  -9.824   6.269  1.00  0.00           C  
ATOM   1658  OD1 ASP   106      27.030  -8.676   6.762  1.00  0.00           O  
ATOM   1659  OD2 ASP   106      25.892 -10.501   6.427  1.00  0.00           O  
ATOM   1660  C   ASP   106      30.026  -9.949   7.148  1.00  0.00           C  
ATOM   1661  O   ASP   106      31.072 -10.554   7.387  1.00  0.00           O  
ATOM   1662  N   HIE   107      29.296  -9.439   8.138  1.00  0.00           N  
ATOM   1663  H   HIE   107      28.472  -8.918   7.845  1.00  0.00           H  
ATOM   1664  CA  HIE   107      29.577  -9.523   9.583  1.00  0.00           C  
ATOM   1665  HA  HIE   107      28.699  -9.141  10.093  1.00  0.00           H  
ATOM   1666  CB  HIE   107      29.747 -10.986  10.053  1.00  0.00           C  
ATOM   1667  HB2 HIE   107      30.711 -11.367   9.715  1.00  0.00           H  
ATOM   1668  HB3 HIE   107      29.781 -10.998  11.138  1.00  0.00           H  
ATOM   1669  CG  HIE   107      28.675 -11.949   9.582  1.00  0.00           C  
ATOM   1670  ND1 HIE   107      28.785 -13.343   9.572  1.00  0.00           N  
ATOM   1671  CE1 HIE   107      27.698 -13.791   8.920  1.00  0.00           C  
ATOM   1672  HE1 HIE   107      27.512 -14.825   8.666  1.00  0.00           H  
ATOM   1673  NE2 HIE   107      26.889 -12.773   8.592  1.00  0.00           N  
ATOM   1674  HE2 HIE   107      26.046 -12.826   8.033  1.00  0.00           H  
ATOM   1675  CD2 HIE   107      27.482 -11.613   9.013  1.00  0.00           C  
ATOM   1676  HD2 HIE   107      27.112 -10.616   8.829  1.00  0.00           H  
ATOM   1677  C   HIE   107      30.715  -8.604  10.023  1.00  0.00           C  
ATOM   1678  O   HIE   107      30.562  -7.916  11.029  1.00  0.00           O  
ATOM   1679  N   LEU   108      31.778  -8.476   9.231  1.00  0.00           N  
ATOM   1680  H   LEU   108      31.815  -9.085   8.418  1.00  0.00           H  
ATOM   1681  CA  LEU   108      32.536  -7.227   9.171  1.00  0.00           C  
ATOM   1682  HA  LEU   108      32.794  -6.924  10.185  1.00  0.00           H  
ATOM   1683  CB  LEU   108      33.825  -7.430   8.362  1.00  0.00           C  
ATOM   1684  HB2 LEU   108      33.565  -7.853   7.389  1.00  0.00           H  
ATOM   1685  HB3 LEU   108      34.288  -6.457   8.188  1.00  0.00           H  
ATOM   1686  CG  LEU   108      34.854  -8.348   9.047  1.00  0.00           C  
ATOM   1687  HG  LEU   108      34.423  -9.335   9.217  1.00  0.00           H  
ATOM   1688  CD1 LEU   108      36.058  -8.496   8.130  1.00  0.00           C  
ATOM   1689 HD11 LEU   108      36.499  -7.520   7.925  1.00  0.00           H  
ATOM   1690 HD12 LEU   108      36.811  -9.126   8.598  1.00  0.00           H  
ATOM   1691 HD13 LEU   108      35.751  -8.956   7.191  1.00  0.00           H  
ATOM   1692  CD2 LEU   108      35.347  -7.779  10.382  1.00  0.00           C  
ATOM   1693 HD21 LEU   108      34.558  -7.834  11.130  1.00  0.00           H  
ATOM   1694 HD22 LEU   108      36.196  -8.364  10.732  1.00  0.00           H  
ATOM   1695 HD23 LEU   108      35.673  -6.748  10.250  1.00  0.00           H  
ATOM   1696  C   LEU   108      31.655  -6.119   8.571  1.00  0.00           C  
ATOM   1697  O   LEU   108      30.872  -6.370   7.657  1.00  0.00           O  
ATOM   1698  N   SER   109      31.756  -4.908   9.134  1.00  0.00           N  
ATOM   1699  H   SER   109      32.446  -4.798   9.858  1.00  0.00           H  
ATOM   1700  CA  SER   109      30.923  -3.736   8.798  1.00  0.00           C  
ATOM   1701  HA  SER   109      30.941  -3.075   9.660  1.00  0.00           H  
ATOM   1702  CB  SER   109      31.548  -2.943   7.637  1.00  0.00           C  
ATOM   1703  HB2 SER   109      30.945  -2.056   7.435  1.00  0.00           H  
ATOM   1704  HB3 SER   109      32.551  -2.620   7.920  1.00  0.00           H  
ATOM   1705  OG  SER   109      31.635  -3.721   6.466  1.00  0.00           O  
ATOM   1706  HG  SER   109      30.745  -4.053   6.272  1.00  0.00           H  
ATOM   1707  C   SER   109      29.433  -4.085   8.550  1.00  0.00           C  
ATOM   1708  O   SER   109      28.935  -3.837   7.450  1.00  0.00           O  
ATOM   1709  N   PRO   110      28.712  -4.675   9.532  1.00  0.00           N  
ATOM   1710  CD  PRO   110      29.156  -4.858  10.910  1.00  0.00           C  
ATOM   1711  HD2 PRO   110      29.469  -3.918  11.358  1.00  0.00           H  
ATOM   1712  HD3 PRO   110      29.980  -5.567  10.942  1.00  0.00           H  
ATOM   1713  CG  PRO   110      27.969  -5.433  11.677  1.00  0.00           C  
ATOM   1714  HG2 PRO   110      27.340  -4.624  12.054  1.00  0.00           H  
ATOM   1715  HG3 PRO   110      28.291  -6.085  12.490  1.00  0.00           H  
ATOM   1716  CB  PRO   110      27.229  -6.204  10.589  1.00  0.00           C  
ATOM   1717  HB2 PRO   110      26.187  -6.378  10.855  1.00  0.00           H  
ATOM   1718  HB3 PRO   110      27.733  -7.155  10.422  1.00  0.00           H  
ATOM   1719  CA  PRO   110      27.402  -5.319   9.346  1.00  0.00           C  
ATOM   1720  HA  PRO   110      27.442  -5.963   8.465  1.00  0.00           H  
ATOM   1721  C   PRO   110      26.245  -4.318   9.138  1.00  0.00           C  
ATOM   1722  O   PRO   110      25.363  -4.164   9.987  1.00  0.00           O  
ATOM   1723  N   ASP   111      26.269  -3.610   8.005  1.00  0.00           N  
ATOM   1724  H   ASP   111      27.062  -3.792   7.395  1.00  0.00           H  
ATOM   1725  CA  ASP   111      25.313  -2.582   7.567  1.00  0.00           C  
ATOM   1726  HA  ASP   111      25.795  -2.070   6.733  1.00  0.00           H  
ATOM   1727  CB  ASP   111      24.023  -3.203   6.968  1.00  0.00           C  
ATOM   1728  HB2 ASP   111      23.145  -2.837   7.496  1.00  0.00           H  
ATOM   1729  HB3 ASP   111      23.926  -2.841   5.943  1.00  0.00           H  
ATOM   1730  CG  ASP   111      23.995  -4.742   6.931  1.00  0.00           C  
ATOM   1731  OD1 ASP   111      24.557  -5.359   6.005  1.00  0.00           O  
ATOM   1732  OD2 ASP   111      23.410  -5.358   7.851  1.00  0.00           O  
ATOM   1733  C   ASP   111      25.138  -1.502   8.666  1.00  0.00           C  
ATOM   1734  O   ASP   111      24.152  -1.460   9.410  1.00  0.00           O  
ATOM   1735  N   MET   112      26.204  -0.716   8.868  1.00  0.00           N  
ATOM   1736  H   MET   112      26.913  -0.708   8.148  1.00  0.00           H  
ATOM   1737  CA  MET   112      26.686  -0.351  10.207  1.00  0.00           C  
ATOM   1738  HA  MET   112      25.847  -0.329  10.900  1.00  0.00           H  
ATOM   1739  CB  MET   112      27.640  -1.488  10.636  1.00  0.00           C  
ATOM   1740  HB2 MET   112      27.023  -2.362  10.830  1.00  0.00           H  
ATOM   1741  HB3 MET   112      28.294  -1.737   9.800  1.00  0.00           H  
ATOM   1742  CG  MET   112      28.513  -1.291  11.879  1.00  0.00           C  
ATOM   1743  HG2 MET   112      28.199  -0.421  12.445  1.00  0.00           H  
ATOM   1744  HG3 MET   112      28.308  -2.150  12.510  1.00  0.00           H  
ATOM   1745  SD  MET   112      30.322  -1.259  11.655  1.00  0.00           S  
ATOM   1746  CE  MET   112      30.577  -0.030  10.344  1.00  0.00           C  
ATOM   1747  HE1 MET   112      30.193   0.938  10.658  1.00  0.00           H  
ATOM   1748  HE2 MET   112      31.643   0.063  10.137  1.00  0.00           H  
ATOM   1749  HE3 MET   112      30.069  -0.339   9.430  1.00  0.00           H  
ATOM   1750  C   MET   112      27.372   1.025  10.272  1.00  0.00           C  
ATOM   1751  O   MET   112      27.998   1.462   9.310  1.00  0.00           O  
ATOM   1752  N   ILE   113      27.317   1.662  11.445  1.00  0.00           N  
ATOM   1753  H   ILE   113      26.771   1.219  12.181  1.00  0.00           H  
ATOM   1754  CA  ILE   113      28.225   2.728  11.893  1.00  0.00           C  
ATOM   1755  HA  ILE   113      28.928   2.964  11.093  1.00  0.00           H  
ATOM   1756  CB  ILE   113      27.436   4.016  12.229  1.00  0.00           C  
ATOM   1757  HB  ILE   113      26.665   3.763  12.957  1.00  0.00           H  
ATOM   1758  CG2 ILE   113      28.356   5.080  12.860  1.00  0.00           C  
ATOM   1759 HG21 ILE   113      29.145   5.361  12.162  1.00  0.00           H  
ATOM   1760 HG22 ILE   113      27.783   5.968  13.127  1.00  0.00           H  
ATOM   1761 HG23 ILE   113      28.806   4.707  13.780  1.00  0.00           H  
ATOM   1762  CG1 ILE   113      26.742   4.574  10.962  1.00  0.00           C  
ATOM   1763 HG12 ILE   113      27.497   4.915  10.253  1.00  0.00           H  
ATOM   1764 HG13 ILE   113      26.171   3.779  10.482  1.00  0.00           H  
ATOM   1765  CD1 ILE   113      25.758   5.720  11.236  1.00  0.00           C  
ATOM   1766 HD11 ILE   113      26.289   6.610  11.571  1.00  0.00           H  
ATOM   1767 HD12 ILE   113      25.225   5.962  10.316  1.00  0.00           H  
ATOM   1768 HD13 ILE   113      25.035   5.417  11.995  1.00  0.00           H  
ATOM   1769  C   ILE   113      29.025   2.191  13.094  1.00  0.00           C  
ATOM   1770  O   ILE   113      28.452   1.676  14.053  1.00  0.00           O  
ATOM   1771  N   ILE   114      30.356   2.268  13.047  1.00  0.00           N  
ATOM   1772  H   ILE   114      30.790   2.736  12.268  1.00  0.00           H  
ATOM   1773  CA  ILE   114      31.223   1.722  14.103  1.00  0.00           C  
ATOM   1774  HA  ILE   114      30.771   0.783  14.429  1.00  0.00           H  
ATOM   1775  CB  ILE   114      32.614   1.366  13.528  1.00  0.00           C  
ATOM   1776  HB  ILE   114      32.447   0.732  12.656  1.00  0.00           H  
ATOM   1777  CG2 ILE   114      33.399   2.606  13.061  1.00  0.00           C  
ATOM   1778 HG21 ILE   114      33.660   3.238  13.911  1.00  0.00           H  
ATOM   1779 HG22 ILE   114      34.313   2.304  12.551  1.00  0.00           H  
ATOM   1780 HG23 ILE   114      32.805   3.192  12.360  1.00  0.00           H  
ATOM   1781  CG1 ILE   114      33.430   0.545  14.551  1.00  0.00           C  
ATOM   1782 HG12 ILE   114      33.800   1.202  15.338  1.00  0.00           H  
ATOM   1783 HG13 ILE   114      32.777  -0.202  15.005  1.00  0.00           H  
ATOM   1784  CD1 ILE   114      34.616  -0.201  13.928  1.00  0.00           C  
ATOM   1785 HD11 ILE   114      35.350   0.505  13.540  1.00  0.00           H  
ATOM   1786 HD12 ILE   114      35.096  -0.818  14.688  1.00  0.00           H  
ATOM   1787 HD13 ILE   114      34.268  -0.846  13.120  1.00  0.00           H  
ATOM   1788  C   ILE   114      31.280   2.646  15.333  1.00  0.00           C  
ATOM   1789  O   ILE   114      31.314   3.867  15.200  1.00  0.00           O  
ATOM   1790  N   LYS   115      31.323   2.060  16.538  1.00  0.00           N  
ATOM   1791  H   LYS   115      31.238   1.050  16.581  1.00  0.00           H  
ATOM   1792  CA  LYS   115      31.359   2.762  17.840  1.00  0.00           C  
ATOM   1793  HA  LYS   115      31.691   3.787  17.664  1.00  0.00           H  
ATOM   1794  CB  LYS   115      29.904   2.808  18.370  1.00  0.00           C  
ATOM   1795  HB2 LYS   115      29.260   3.045  17.522  1.00  0.00           H  
ATOM   1796  HB3 LYS   115      29.615   1.825  18.736  1.00  0.00           H  
ATOM   1797  CG  LYS   115      29.638   3.862  19.460  1.00  0.00           C  
ATOM   1798  HG2 LYS   115      29.984   3.500  20.429  1.00  0.00           H  
ATOM   1799  HG3 LYS   115      30.214   4.754  19.209  1.00  0.00           H  
ATOM   1800  CD  LYS   115      28.156   4.288  19.558  1.00  0.00           C  
ATOM   1801  HD2 LYS   115      28.144   5.295  19.978  1.00  0.00           H  
ATOM   1802  HD3 LYS   115      27.731   4.375  18.558  1.00  0.00           H  
ATOM   1803  CE  LYS   115      27.226   3.440  20.446  1.00  0.00           C  
ATOM   1804  HE2 LYS   115      27.593   3.486  21.475  1.00  0.00           H  
ATOM   1805  HE3 LYS   115      26.234   3.901  20.428  1.00  0.00           H  
ATOM   1806  NZ  LYS   115      27.104   2.021  20.039  1.00  0.00           N  
ATOM   1807  HZ1 LYS   115      27.969   1.512  20.212  1.00  0.00           H  
ATOM   1808  HZ2 LYS   115      26.388   1.548  20.579  1.00  0.00           H  
ATOM   1809  HZ3 LYS   115      26.853   1.882  19.065  1.00  0.00           H  
ATOM   1810  C   LYS   115      32.400   2.137  18.801  1.00  0.00           C  
ATOM   1811  O   LYS   115      32.314   2.289  20.017  1.00  0.00           O  
ATOM   1812  N   THR   116      33.348   1.377  18.236  1.00  0.00           N  
ATOM   1813  H   THR   116      33.323   1.329  17.233  1.00  0.00           H  
ATOM   1814  CA  THR   116      34.221   0.403  18.919  1.00  0.00           C  
ATOM   1815  HA  THR   116      33.586  -0.244  19.516  1.00  0.00           H  
ATOM   1816  CB  THR   116      34.911  -0.503  17.883  1.00  0.00           C  
ATOM   1817  HB  THR   116      35.281   0.111  17.062  1.00  0.00           H  
ATOM   1818  CG2 THR   116      36.058  -1.377  18.385  1.00  0.00           C  
ATOM   1819 HG21 THR   116      35.752  -1.947  19.261  1.00  0.00           H  
ATOM   1820 HG22 THR   116      36.373  -2.067  17.602  1.00  0.00           H  
ATOM   1821 HG23 THR   116      36.911  -0.750  18.640  1.00  0.00           H  
ATOM   1822  OG1 THR   116      33.947  -1.408  17.392  1.00  0.00           O  
ATOM   1823  HG1 THR   116      34.299  -1.795  16.586  1.00  0.00           H  
ATOM   1824  C   THR   116      35.217   1.044  19.882  1.00  0.00           C  
ATOM   1825  O   THR   116      35.761   2.116  19.626  1.00  0.00           O  
ATOM   1826  N   THR   117      35.461   0.365  21.005  1.00  0.00           N  
ATOM   1827  H   THR   117      35.060  -0.561  21.097  1.00  0.00           H  
ATOM   1828  CA  THR   117      36.378   0.812  22.064  1.00  0.00           C  
ATOM   1829  HA  THR   117      36.451   1.899  22.027  1.00  0.00           H  
ATOM   1830  CB  THR   117      35.829   0.432  23.450  1.00  0.00           C  
ATOM   1831  HB  THR   117      36.393   0.986  24.201  1.00  0.00           H  
ATOM   1832  CG2 THR   117      34.344   0.741  23.655  1.00  0.00           C  
ATOM   1833 HG21 THR   117      33.729   0.120  23.005  1.00  0.00           H  
ATOM   1834 HG22 THR   117      34.075   0.540  24.692  1.00  0.00           H  
ATOM   1835 HG23 THR   117      34.154   1.791  23.433  1.00  0.00           H  
ATOM   1836  OG1 THR   117      36.018  -0.937  23.694  1.00  0.00           O  
ATOM   1837  HG1 THR   117      35.571  -1.437  22.989  1.00  0.00           H  
ATOM   1838  C   THR   117      37.794   0.245  21.875  1.00  0.00           C  
ATOM   1839  O   THR   117      38.036  -0.578  20.995  1.00  0.00           O  
ATOM   1840  N   SER   118      38.738   0.628  22.742  1.00  0.00           N  
ATOM   1841  H   SER   118      38.482   1.294  23.452  1.00  0.00           H  
ATOM   1842  CA  SER   118      40.079   0.019  22.835  1.00  0.00           C  
ATOM   1843  HA  SER   118      40.476  -0.084  21.824  1.00  0.00           H  
ATOM   1844  CB  SER   118      41.013   0.972  23.597  1.00  0.00           C  
ATOM   1845  HB2 SER   118      41.056   1.929  23.074  1.00  0.00           H  
ATOM   1846  HB3 SER   118      40.623   1.136  24.603  1.00  0.00           H  
ATOM   1847  OG  SER   118      42.315   0.439  23.687  1.00  0.00           O  
ATOM   1848  HG  SER   118      42.236  -0.402  24.164  1.00  0.00           H  
ATOM   1849  C   SER   118      40.049  -1.400  23.452  1.00  0.00           C  
ATOM   1850  O   SER   118      40.709  -1.661  24.460  1.00  0.00           O  
ATOM   1851  N   GLY   119      39.247  -2.302  22.882  1.00  0.00           N  
ATOM   1852  H   GLY   119      38.745  -2.012  22.048  1.00  0.00           H  
ATOM   1853  CA  GLY   119      39.015  -3.665  23.366  1.00  0.00           C  
ATOM   1854  HA2 GLY   119      39.782  -4.329  22.968  1.00  0.00           H  
ATOM   1855  HA3 GLY   119      39.068  -3.695  24.454  1.00  0.00           H  
ATOM   1856  C   GLY   119      37.649  -4.186  22.920  1.00  0.00           C  
ATOM   1857  O   GLY   119      37.537  -4.822  21.876  1.00  0.00           O  
ATOM   1858  N   MET   120      36.606  -3.875  23.697  1.00  0.00           N  
ATOM   1859  H   MET   120      36.791  -3.296  24.502  1.00  0.00           H  
ATOM   1860  CA  MET   120      35.200  -4.199  23.413  1.00  0.00           C  
ATOM   1861  HA  MET   120      35.086  -5.281  23.433  1.00  0.00           H  
ATOM   1862  CB  MET   120      34.310  -3.631  24.551  1.00  0.00           C  
ATOM   1863  HB2 MET   120      34.126  -4.433  25.265  1.00  0.00           H  
ATOM   1864  HB3 MET   120      34.854  -2.853  25.087  1.00  0.00           H  
ATOM   1865  CG  MET   120      32.962  -3.022  24.126  1.00  0.00           C  
ATOM   1866  HG2 MET   120      33.159  -2.211  23.430  1.00  0.00           H  
ATOM   1867  HG3 MET   120      32.369  -3.773  23.607  1.00  0.00           H  
ATOM   1868  SD  MET   120      31.959  -2.307  25.457  1.00  0.00           S  
ATOM   1869  CE  MET   120      31.446  -3.823  26.307  1.00  0.00           C  
ATOM   1870  HE1 MET   120      32.303  -4.273  26.808  1.00  0.00           H  
ATOM   1871  HE2 MET   120      30.682  -3.587  27.048  1.00  0.00           H  
ATOM   1872  HE3 MET   120      31.038  -4.529  25.584  1.00  0.00           H  
ATOM   1873  C   MET   120      34.774  -3.726  22.012  1.00  0.00           C  
ATOM   1874  O   MET   120      34.856  -2.526  21.706  1.00  0.00           O  
ATOM   1875  N   TYR   121      34.256  -4.654  21.198  1.00  0.00           N  
ATOM   1876  H   TYR   121      34.228  -5.617  21.516  1.00  0.00           H  
ATOM   1877  CA  TYR   121      33.499  -4.323  19.991  1.00  0.00           C  
ATOM   1878  HA  TYR   121      34.090  -3.652  19.368  1.00  0.00           H  
ATOM   1879  CB  TYR   121      33.178  -5.591  19.184  1.00  0.00           C  
ATOM   1880  HB2 TYR   121      32.662  -6.291  19.839  1.00  0.00           H  
ATOM   1881  HB3 TYR   121      32.482  -5.325  18.387  1.00  0.00           H  
ATOM   1882  CG  TYR   121      34.367  -6.286  18.543  1.00  0.00           C  
ATOM   1883  CD1 TYR   121      34.742  -7.582  18.951  1.00  0.00           C  
ATOM   1884  HD1 TYR   121      34.205  -8.073  19.751  1.00  0.00           H  
ATOM   1885  CE1 TYR   121      35.820  -8.240  18.327  1.00  0.00           C  
ATOM   1886  HE1 TYR   121      36.098  -9.234  18.640  1.00  0.00           H  
ATOM   1887  CZ  TYR   121      36.529  -7.599  17.289  1.00  0.00           C  
ATOM   1888  OH  TYR   121      37.591  -8.222  16.710  1.00  0.00           O  
ATOM   1889  HH  TYR   121      37.788  -7.837  15.842  1.00  0.00           H  
ATOM   1890  CE2 TYR   121      36.147  -6.307  16.869  1.00  0.00           C  
ATOM   1891  HE2 TYR   121      36.685  -5.818  16.072  1.00  0.00           H  
ATOM   1892  CD2 TYR   121      35.065  -5.656  17.494  1.00  0.00           C  
ATOM   1893  HD2 TYR   121      34.767  -4.671  17.165  1.00  0.00           H  
ATOM   1894  C   TYR   121      32.202  -3.611  20.394  1.00  0.00           C  
ATOM   1895  O   TYR   121      31.431  -4.117  21.206  1.00  0.00           O  
ATOM   1896  N   ASN   122      31.953  -2.430  19.836  1.00  0.00           N  
ATOM   1897  H   ASN   122      32.571  -2.085  19.111  1.00  0.00           H  
ATOM   1898  CA  ASN   122      30.801  -1.604  20.191  1.00  0.00           C  
ATOM   1899  HA  ASN   122      30.012  -2.239  20.589  1.00  0.00           H  
ATOM   1900  CB  ASN   122      31.231  -0.632  21.307  1.00  0.00           C  
ATOM   1901  HB2 ASN   122      31.620  -1.228  22.129  1.00  0.00           H  
ATOM   1902  HB3 ASN   122      32.029   0.013  20.962  1.00  0.00           H  
ATOM   1903  CG  ASN   122      30.123   0.246  21.856  1.00  0.00           C  
ATOM   1904  OD1 ASN   122      29.213   0.681  21.168  1.00  0.00           O  
ATOM   1905  ND2 ASN   122      30.144   0.521  23.139  1.00  0.00           N  
ATOM   1906 HD21 ASN   122      30.847   0.109  23.728  1.00  0.00           H  
ATOM   1907 HD22 ASN   122      29.387   1.065  23.509  1.00  0.00           H  
ATOM   1908  C   ASN   122      30.277  -0.957  18.907  1.00  0.00           C  
ATOM   1909  O   ASN   122      31.039  -0.341  18.167  1.00  0.00           O  
ATOM   1910  N   ILE   123      29.009  -1.177  18.578  1.00  0.00           N  
ATOM   1911  H   ILE   123      28.435  -1.722  19.215  1.00  0.00           H  
ATOM   1912  CA  ILE   123      28.517  -1.038  17.199  1.00  0.00           C  
ATOM   1913  HA  ILE   123      29.240  -0.477  16.609  1.00  0.00           H  
ATOM   1914  CB  ILE   123      28.401  -2.453  16.564  1.00  0.00           C  
ATOM   1915  HB  ILE   123      27.515  -2.918  16.988  1.00  0.00           H  
ATOM   1916  CG2 ILE   123      28.215  -2.363  15.047  1.00  0.00           C  
ATOM   1917 HG21 ILE   123      29.025  -1.784  14.606  1.00  0.00           H  
ATOM   1918 HG22 ILE   123      28.196  -3.364  14.615  1.00  0.00           H  
ATOM   1919 HG23 ILE   123      27.267  -1.890  14.810  1.00  0.00           H  
ATOM   1920  CG1 ILE   123      29.579  -3.434  16.829  1.00  0.00           C  
ATOM   1921 HG12 ILE   123      29.740  -3.541  17.901  1.00  0.00           H  
ATOM   1922 HG13 ILE   123      29.283  -4.422  16.475  1.00  0.00           H  
ATOM   1923  CD1 ILE   123      30.919  -3.094  16.156  1.00  0.00           C  
ATOM   1924 HD11 ILE   123      31.195  -2.059  16.340  1.00  0.00           H  
ATOM   1925 HD12 ILE   123      31.697  -3.746  16.553  1.00  0.00           H  
ATOM   1926 HD13 ILE   123      30.851  -3.257  15.080  1.00  0.00           H  
ATOM   1927  C   ILE   123      27.207  -0.224  17.170  1.00  0.00           C  
ATOM   1928  O   ILE   123      26.606   0.023  18.219  1.00  0.00           O  
ATOM   1929  N   VAL   124      26.807   0.281  16.002  1.00  0.00           N  
ATOM   1930  H   VAL   124      27.426   0.187  15.205  1.00  0.00           H  
ATOM   1931  CA  VAL   124      25.435   0.710  15.680  1.00  0.00           C  
ATOM   1932  HA  VAL   124      24.752   0.302  16.420  1.00  0.00           H  
ATOM   1933  CB  VAL   124      25.292   2.247  15.639  1.00  0.00           C  
ATOM   1934  HB  VAL   124      25.908   2.630  14.827  1.00  0.00           H  
ATOM   1935  CG1 VAL   124      23.843   2.677  15.374  1.00  0.00           C  
ATOM   1936 HG11 VAL   124      23.188   2.281  16.151  1.00  0.00           H  
ATOM   1937 HG12 VAL   124      23.774   3.765  15.370  1.00  0.00           H  
ATOM   1938 HG13 VAL   124      23.511   2.310  14.404  1.00  0.00           H  
ATOM   1939  CG2 VAL   124      25.757   2.932  16.929  1.00  0.00           C  
ATOM   1940 HG21 VAL   124      26.812   2.720  17.087  1.00  0.00           H  
ATOM   1941 HG22 VAL   124      25.635   4.012  16.834  1.00  0.00           H  
ATOM   1942 HG23 VAL   124      25.167   2.580  17.773  1.00  0.00           H  
ATOM   1943  C   VAL   124      25.053   0.101  14.334  1.00  0.00           C  
ATOM   1944  O   VAL   124      25.793   0.249  13.362  1.00  0.00           O  
ATOM   1945  N   GLU   125      23.909  -0.574  14.235  1.00  0.00           N  
ATOM   1946  H   GLU   125      23.328  -0.667  15.066  1.00  0.00           H  
ATOM   1947  CA  GLU   125      23.548  -1.344  13.039  1.00  0.00           C  
ATOM   1948  HA  GLU   125      24.297  -1.170  12.267  1.00  0.00           H  
ATOM   1949  CB  GLU   125      23.569  -2.862  13.277  1.00  0.00           C  
ATOM   1950  HB2 GLU   125      22.598  -3.203  13.635  1.00  0.00           H  
ATOM   1951  HB3 GLU   125      23.742  -3.302  12.300  1.00  0.00           H  
ATOM   1952  CG  GLU   125      24.663  -3.409  14.199  1.00  0.00           C  
ATOM   1953  HG2 GLU   125      24.743  -4.486  14.036  1.00  0.00           H  
ATOM   1954  HG3 GLU   125      25.616  -2.964  13.918  1.00  0.00           H  
ATOM   1955  CD  GLU   125      24.324  -3.162  15.673  1.00  0.00           C  
ATOM   1956  OE1 GLU   125      25.117  -2.500  16.378  1.00  0.00           O  
ATOM   1957  OE2 GLU   125      23.235  -3.597  16.096  1.00  0.00           O  
ATOM   1958  C   GLU   125      22.212  -0.871  12.466  1.00  0.00           C  
ATOM   1959  O   GLU   125      21.133  -1.190  12.974  1.00  0.00           O  
ATOM   1960  N   PHE   126      22.273  -0.098  11.381  1.00  0.00           N  
ATOM   1961  H   PHE   126      23.163   0.037  10.920  1.00  0.00           H  
ATOM   1962  CA  PHE   126      21.070   0.420  10.743  1.00  0.00           C  
ATOM   1963  HA  PHE   126      20.401   0.750  11.537  1.00  0.00           H  
ATOM   1964  CB  PHE   126      21.388   1.647   9.881  1.00  0.00           C  
ATOM   1965  HB2 PHE   126      21.805   2.430  10.517  1.00  0.00           H  
ATOM   1966  HB3 PHE   126      22.144   1.371   9.144  1.00  0.00           H  
ATOM   1967  CG  PHE   126      20.166   2.199   9.169  1.00  0.00           C  
ATOM   1968  CD1 PHE   126      19.007   2.539   9.896  1.00  0.00           C  
ATOM   1969  HD1 PHE   126      18.991   2.459  10.971  1.00  0.00           H  
ATOM   1970  CE1 PHE   126      17.841   2.938   9.225  1.00  0.00           C  
ATOM   1971  HE1 PHE   126      16.949   3.158   9.791  1.00  0.00           H  
ATOM   1972  CZ  PHE   126      17.830   3.019   7.825  1.00  0.00           C  
ATOM   1973  HZ  PHE   126      16.929   3.289   7.297  1.00  0.00           H  
ATOM   1974  CE2 PHE   126      19.002   2.747   7.105  1.00  0.00           C  
ATOM   1975  HE2 PHE   126      19.016   2.854   6.033  1.00  0.00           H  
ATOM   1976  CD2 PHE   126      20.164   2.323   7.770  1.00  0.00           C  
ATOM   1977  HD2 PHE   126      21.052   2.092   7.196  1.00  0.00           H  
ATOM   1978  C   PHE   126      20.335  -0.680   9.969  1.00  0.00           C  
ATOM   1979  O   PHE   126      20.929  -1.495   9.259  1.00  0.00           O  
ATOM   1980  N   THR   127      19.015  -0.716  10.122  1.00  0.00           N  
ATOM   1981  H   THR   127      18.591  -0.032  10.738  1.00  0.00           H  
ATOM   1982  CA  THR   127      18.151  -1.745   9.537  1.00  0.00           C  
ATOM   1983  HA  THR   127      18.766  -2.601   9.260  1.00  0.00           H  
ATOM   1984  CB  THR   127      17.145  -2.274  10.572  1.00  0.00           C  
ATOM   1985  HB  THR   127      16.474  -2.980  10.082  1.00  0.00           H  
ATOM   1986  CG2 THR   127      17.856  -2.990  11.723  1.00  0.00           C  
ATOM   1987 HG21 THR   127      18.567  -2.324  12.212  1.00  0.00           H  
ATOM   1988 HG22 THR   127      17.123  -3.314  12.461  1.00  0.00           H  
ATOM   1989 HG23 THR   127      18.385  -3.864  11.345  1.00  0.00           H  
ATOM   1990  OG1 THR   127      16.381  -1.247  11.147  1.00  0.00           O  
ATOM   1991  HG1 THR   127      16.990  -0.694  11.666  1.00  0.00           H  
ATOM   1992  C   THR   127      17.503  -1.261   8.239  1.00  0.00           C  
ATOM   1993  O   THR   127      16.308  -0.973   8.177  1.00  0.00           O  
ATOM   1994  N   THR   128      18.282  -1.257   7.149  1.00  0.00           N  
ATOM   1995  H   THR   128      19.271  -1.453   7.244  1.00  0.00           H  
ATOM   1996  CA  THR   128      17.723  -1.139   5.782  1.00  0.00           C  
ATOM   1997  HA  THR   128      17.149  -0.214   5.738  1.00  0.00           H  
ATOM   1998  CB  THR   128      18.805  -1.043   4.686  1.00  0.00           C  
ATOM   1999  HB  THR   128      18.354  -0.562   3.818  1.00  0.00           H  
ATOM   2000  CG2 THR   128      20.042  -0.246   5.104  1.00  0.00           C  
ATOM   2001 HG21 THR   128      20.593  -0.769   5.885  1.00  0.00           H  
ATOM   2002 HG22 THR   128      20.700  -0.115   4.246  1.00  0.00           H  
ATOM   2003 HG23 THR   128      19.746   0.736   5.452  1.00  0.00           H  
ATOM   2004  OG1 THR   128      19.269  -2.298   4.275  1.00  0.00           O  
ATOM   2005  HG1 THR   128      19.685  -2.113   3.406  1.00  0.00           H  
ATOM   2006  C   THR   128      16.738  -2.282   5.483  1.00  0.00           C  
ATOM   2007  O   THR   128      15.818  -2.138   4.685  1.00  0.00           O  
ATOM   2008  N   PHE   129      16.832  -3.381   6.240  1.00  0.00           N  
ATOM   2009  H   PHE   129      17.681  -3.458   6.779  1.00  0.00           H  
ATOM   2010  CA  PHE   129      15.896  -4.508   6.345  1.00  0.00           C  
ATOM   2011  HA  PHE   129      15.644  -4.811   5.333  1.00  0.00           H  
ATOM   2012  CB  PHE   129      16.625  -5.694   7.014  1.00  0.00           C  
ATOM   2013  HB2 PHE   129      16.577  -5.549   8.095  1.00  0.00           H  
ATOM   2014  HB3 PHE   129      16.084  -6.613   6.785  1.00  0.00           H  
ATOM   2015  CG  PHE   129      18.090  -5.888   6.643  1.00  0.00           C  
ATOM   2016  CD1 PHE   129      19.008  -6.257   7.647  1.00  0.00           C  
ATOM   2017  HD1 PHE   129      18.665  -6.458   8.650  1.00  0.00           H  
ATOM   2018  CE1 PHE   129      20.378  -6.357   7.352  1.00  0.00           C  
ATOM   2019  HE1 PHE   129      21.087  -6.644   8.118  1.00  0.00           H  
ATOM   2020  CZ  PHE   129      20.837  -6.065   6.058  1.00  0.00           C  
ATOM   2021  HZ  PHE   129      21.894  -6.118   5.836  1.00  0.00           H  
ATOM   2022  CE2 PHE   129      19.930  -5.715   5.047  1.00  0.00           C  
ATOM   2023  HE2 PHE   129      20.298  -5.479   4.056  1.00  0.00           H  
ATOM   2024  CD2 PHE   129      18.556  -5.647   5.332  1.00  0.00           C  
ATOM   2025  HD2 PHE   129      17.873  -5.354   4.549  1.00  0.00           H  
ATOM   2026  C   PHE   129      14.562  -4.158   7.060  1.00  0.00           C  
ATOM   2027  O   PHE   129      14.039  -4.950   7.845  1.00  0.00           O  
ATOM   2028  N   ARG   130      14.014  -2.960   6.815  1.00  0.00           N  
ATOM   2029  H   ARG   130      14.518  -2.369   6.162  1.00  0.00           H  
ATOM   2030  CA  ARG   130      12.813  -2.393   7.462  1.00  0.00           C  
ATOM   2031  HA  ARG   130      13.065  -2.251   8.516  1.00  0.00           H  
ATOM   2032  CB  ARG   130      12.485  -1.003   6.887  1.00  0.00           C  
ATOM   2033  HB2 ARG   130      11.468  -0.732   7.171  1.00  0.00           H  
ATOM   2034  HB3 ARG   130      13.149  -0.297   7.377  1.00  0.00           H  
ATOM   2035  CG  ARG   130      12.639  -0.744   5.384  1.00  0.00           C  
ATOM   2036  HG2 ARG   130      12.130   0.196   5.174  1.00  0.00           H  
ATOM   2037  HG3 ARG   130      13.698  -0.571   5.202  1.00  0.00           H  
ATOM   2038  CD  ARG   130      12.110  -1.802   4.396  1.00  0.00           C  
ATOM   2039  HD2 ARG   130      11.324  -2.400   4.851  1.00  0.00           H  
ATOM   2040  HD3 ARG   130      11.664  -1.273   3.553  1.00  0.00           H  
ATOM   2041  NE  ARG   130      13.211  -2.622   3.858  1.00  0.00           N  
ATOM   2042  HE  ARG   130      14.044  -2.088   3.604  1.00  0.00           H  
ATOM   2043  CZ  ARG   130      13.301  -3.925   3.678  1.00  0.00           C  
ATOM   2044  NH1 ARG   130      12.397  -4.763   4.091  1.00  0.00           N  
ATOM   2045 HH11 ARG   130      11.763  -4.431   4.812  1.00  0.00           H  
ATOM   2046 HH12 ARG   130      12.531  -5.746   3.979  1.00  0.00           H  
ATOM   2047  NH2 ARG   130      14.344  -4.437   3.096  1.00  0.00           N  
ATOM   2048 HH21 ARG   130      15.128  -3.833   2.841  1.00  0.00           H  
ATOM   2049 HH22 ARG   130      14.410  -5.412   2.892  1.00  0.00           H  
ATOM   2050  C   ARG   130      11.562  -3.276   7.453  1.00  0.00           C  
ATOM   2051  O   ARG   130      11.348  -4.082   6.547  1.00  0.00           O  
ATOM   2052  N   GLY   131      10.670  -3.041   8.416  1.00  0.00           N  
ATOM   2053  H   GLY   131      10.884  -2.316   9.091  1.00  0.00           H  
ATOM   2054  CA  GLY   131       9.431  -3.810   8.567  1.00  0.00           C  
ATOM   2055  HA2 GLY   131       9.109  -4.195   7.599  1.00  0.00           H  
ATOM   2056  HA3 GLY   131       9.642  -4.668   9.205  1.00  0.00           H  
ATOM   2057  C   GLY   131       8.256  -3.026   9.155  1.00  0.00           C  
ATOM   2058  O   GLY   131       7.987  -1.887   8.770  1.00  0.00           O  
ATOM   2059  N   ASP   132       7.544  -3.685  10.071  1.00  0.00           N  
ATOM   2060  H   ASP   132       7.872  -4.601  10.334  1.00  0.00           H  
ATOM   2061  CA  ASP   132       6.371  -3.196  10.808  1.00  0.00           C  
ATOM   2062  HA  ASP   132       5.995  -2.284  10.342  1.00  0.00           H  
ATOM   2063  CB  ASP   132       5.297  -4.303  10.731  1.00  0.00           C  
ATOM   2064  HB2 ASP   132       5.233  -4.654   9.699  1.00  0.00           H  
ATOM   2065  HB3 ASP   132       5.612  -5.148  11.347  1.00  0.00           H  
ATOM   2066  CG  ASP   132       3.889  -3.874  11.145  1.00  0.00           C  
ATOM   2067  OD1 ASP   132       3.528  -2.698  10.954  1.00  0.00           O  
ATOM   2068  OD2 ASP   132       3.092  -4.734  11.582  1.00  0.00           O  
ATOM   2069  C   ASP   132       6.740  -2.890  12.273  1.00  0.00           C  
ATOM   2070  O   ASP   132       7.538  -3.620  12.862  1.00  0.00           O  
ATOM   2071  N   GLU   133       6.141  -1.868  12.890  1.00  0.00           N  
ATOM   2072  H   GLU   133       5.624  -1.228  12.287  1.00  0.00           H  
ATOM   2073  CA  GLU   133       6.471  -1.333  14.231  1.00  0.00           C  
ATOM   2074  HA  GLU   133       7.541  -1.129  14.244  1.00  0.00           H  
ATOM   2075  CB  GLU   133       5.763   0.020  14.454  1.00  0.00           C  
ATOM   2076  HB2 GLU   133       4.725  -0.039  14.129  1.00  0.00           H  
ATOM   2077  HB3 GLU   133       5.759   0.238  15.522  1.00  0.00           H  
ATOM   2078  CG  GLU   133       6.450   1.215  13.771  1.00  0.00           C  
ATOM   2079  HG2 GLU   133       6.188   2.112  14.338  1.00  0.00           H  
ATOM   2080  HG3 GLU   133       7.533   1.105  13.836  1.00  0.00           H  
ATOM   2081  CD  GLU   133       6.027   1.429  12.314  1.00  0.00           C  
ATOM   2082  OE1 GLU   133       5.977   0.472  11.515  1.00  0.00           O  
ATOM   2083  OE2 GLU   133       5.692   2.578  11.948  1.00  0.00           O  
ATOM   2084  C   GLU   133       6.261  -2.301  15.421  1.00  0.00           C  
ATOM   2085  O   GLU   133       6.485  -1.949  16.581  1.00  0.00           O  
ATOM   2086  N   ARG   134       5.972  -3.576  15.139  1.00  0.00           N  
ATOM   2087  H   ARG   134       5.820  -3.770  14.158  1.00  0.00           H  
ATOM   2088  CA  ARG   134       6.205  -4.734  16.021  1.00  0.00           C  
ATOM   2089  HA  ARG   134       5.513  -4.683  16.861  1.00  0.00           H  
ATOM   2090  CB  ARG   134       5.884  -5.988  15.188  1.00  0.00           C  
ATOM   2091  HB2 ARG   134       4.823  -5.961  14.939  1.00  0.00           H  
ATOM   2092  HB3 ARG   134       6.435  -5.937  14.250  1.00  0.00           H  
ATOM   2093  CG  ARG   134       6.188  -7.335  15.859  1.00  0.00           C  
ATOM   2094  HG2 ARG   134       7.268  -7.465  15.939  1.00  0.00           H  
ATOM   2095  HG3 ARG   134       5.747  -7.362  16.857  1.00  0.00           H  
ATOM   2096  CD  ARG   134       5.593  -8.466  15.006  1.00  0.00           C  
ATOM   2097  HD2 ARG   134       4.505  -8.431  15.096  1.00  0.00           H  
ATOM   2098  HD3 ARG   134       5.828  -8.288  13.956  1.00  0.00           H  
ATOM   2099  NE  ARG   134       6.069  -9.801  15.426  1.00  0.00           N  
ATOM   2100  HE  ARG   134       5.706 -10.149  16.296  1.00  0.00           H  
ATOM   2101  CZ  ARG   134       6.846 -10.623  14.735  1.00  0.00           C  
ATOM   2102  NH1 ARG   134       7.419 -10.285  13.615  1.00  0.00           N  
ATOM   2103 HH11 ARG   134       7.375  -9.313  13.310  1.00  0.00           H  
ATOM   2104 HH12 ARG   134       7.976 -10.935  13.095  1.00  0.00           H  
ATOM   2105  NH2 ARG   134       7.070 -11.831  15.170  1.00  0.00           N  
ATOM   2106 HH21 ARG   134       6.651 -12.152  16.023  1.00  0.00           H  
ATOM   2107 HH22 ARG   134       7.660 -12.450  14.644  1.00  0.00           H  
ATOM   2108  C   ARG   134       7.616  -4.745  16.639  1.00  0.00           C  
ATOM   2109  O   ARG   134       7.774  -5.279  17.732  1.00  0.00           O  
ATOM   2110  N   GLY   135       8.592  -4.077  16.017  1.00  0.00           N  
ATOM   2111  H   GLY   135       8.387  -3.732  15.090  1.00  0.00           H  
ATOM   2112  CA  GLY   135       9.763  -3.512  16.701  1.00  0.00           C  
ATOM   2113  HA2 GLY   135       9.657  -2.427  16.711  1.00  0.00           H  
ATOM   2114  HA3 GLY   135       9.795  -3.843  17.739  1.00  0.00           H  
ATOM   2115  C   GLY   135      11.122  -3.831  16.075  1.00  0.00           C  
ATOM   2116  O   GLY   135      11.228  -4.688  15.188  1.00  0.00           O  
ATOM   2117  N   ALA   136      12.166  -3.172  16.587  1.00  0.00           N  
ATOM   2118  H   ALA   136      11.977  -2.517  17.348  1.00  0.00           H  
ATOM   2119  CA  ALA   136      13.557  -3.324  16.140  1.00  0.00           C  
ATOM   2120  HA  ALA   136      13.637  -3.009  15.098  1.00  0.00           H  
ATOM   2121  CB  ALA   136      14.450  -2.419  17.000  1.00  0.00           C  
ATOM   2122  HB1 ALA   136      14.369  -2.692  18.053  1.00  0.00           H  
ATOM   2123  HB2 ALA   136      15.490  -2.520  16.686  1.00  0.00           H  
ATOM   2124  HB3 ALA   136      14.155  -1.380  16.883  1.00  0.00           H  
ATOM   2125  C   ALA   136      14.028  -4.783  16.239  1.00  0.00           C  
ATOM   2126  O   ALA   136      14.712  -5.287  15.352  1.00  0.00           O  
ATOM   2127  N   PHE   137      13.555  -5.483  17.274  1.00  0.00           N  
ATOM   2128  H   PHE   137      13.038  -4.951  17.960  1.00  0.00           H  
ATOM   2129  CA  PHE   137      13.813  -6.888  17.610  1.00  0.00           C  
ATOM   2130  HA  PHE   137      14.854  -6.978  17.917  1.00  0.00           H  
ATOM   2131  CB  PHE   137      12.932  -7.245  18.821  1.00  0.00           C  
ATOM   2132  HB2 PHE   137      11.901  -7.361  18.485  1.00  0.00           H  
ATOM   2133  HB3 PHE   137      13.257  -8.207  19.221  1.00  0.00           H  
ATOM   2134  CG  PHE   137      12.967  -6.209  19.933  1.00  0.00           C  
ATOM   2135  CD1 PHE   137      11.981  -5.202  19.994  1.00  0.00           C  
ATOM   2136  HD1 PHE   137      11.164  -5.193  19.288  1.00  0.00           H  
ATOM   2137  CE1 PHE   137      12.073  -4.181  20.955  1.00  0.00           C  
ATOM   2138  HE1 PHE   137      11.337  -3.388  20.973  1.00  0.00           H  
ATOM   2139  CZ  PHE   137      13.137  -4.174  21.874  1.00  0.00           C  
ATOM   2140  HZ  PHE   137      13.213  -3.386  22.611  1.00  0.00           H  
ATOM   2141  CE2 PHE   137      14.113  -5.185  21.826  1.00  0.00           C  
ATOM   2142  HE2 PHE   137      14.937  -5.173  22.526  1.00  0.00           H  
ATOM   2143  CD2 PHE   137      14.032  -6.198  20.854  1.00  0.00           C  
ATOM   2144  HD2 PHE   137      14.801  -6.956  20.806  1.00  0.00           H  
ATOM   2145  C   PHE   137      13.575  -7.890  16.463  1.00  0.00           C  
ATOM   2146  O   PHE   137      14.074  -9.009  16.514  1.00  0.00           O  
ATOM   2147  N   GLN   138      12.830  -7.508  15.420  1.00  0.00           N  
ATOM   2148  H   GLN   138      12.468  -6.563  15.426  1.00  0.00           H  
ATOM   2149  CA  GLN   138      12.666  -8.308  14.202  1.00  0.00           C  
ATOM   2150  HA  GLN   138      12.509  -9.353  14.477  1.00  0.00           H  
ATOM   2151  CB  GLN   138      11.444  -7.816  13.415  1.00  0.00           C  
ATOM   2152  HB2 GLN   138      11.617  -6.777  13.129  1.00  0.00           H  
ATOM   2153  HB3 GLN   138      11.343  -8.404  12.502  1.00  0.00           H  
ATOM   2154  CG  GLN   138      10.131  -7.905  14.207  1.00  0.00           C  
ATOM   2155  HG2 GLN   138       9.827  -8.948  14.289  1.00  0.00           H  
ATOM   2156  HG3 GLN   138      10.263  -7.504  15.212  1.00  0.00           H  
ATOM   2157  CD  GLN   138       9.037  -7.092  13.536  1.00  0.00           C  
ATOM   2158  OE1 GLN   138       8.050  -7.627  13.051  1.00  0.00           O  
ATOM   2159  NE2 GLN   138       9.181  -5.788  13.495  1.00  0.00           N  
ATOM   2160 HE21 GLN   138       9.986  -5.356  13.941  1.00  0.00           H  
ATOM   2161 HE22 GLN   138       8.460  -5.211  13.074  1.00  0.00           H  
ATOM   2162  C   GLN   138      13.923  -8.252  13.320  1.00  0.00           C  
ATOM   2163  O   GLN   138      14.583  -9.266  13.107  1.00  0.00           O  
ATOM   2164  N   ALA   139      14.278  -7.056  12.839  1.00  0.00           N  
ATOM   2165  H   ALA   139      13.746  -6.246  13.117  1.00  0.00           H  
ATOM   2166  CA  ALA   139      15.475  -6.827  12.029  1.00  0.00           C  
ATOM   2167  HA  ALA   139      15.512  -7.582  11.240  1.00  0.00           H  
ATOM   2168  CB  ALA   139      15.344  -5.454  11.364  1.00  0.00           C  
ATOM   2169  HB1 ALA   139      15.268  -4.674  12.122  1.00  0.00           H  
ATOM   2170  HB2 ALA   139      16.218  -5.274  10.738  1.00  0.00           H  
ATOM   2171  HB3 ALA   139      14.456  -5.431  10.730  1.00  0.00           H  
ATOM   2172  C   ALA   139      16.777  -6.968  12.845  1.00  0.00           C  
ATOM   2173  O   ALA   139      17.851  -7.139  12.269  1.00  0.00           O  
ATOM   2174  N   ALA   140      16.678  -6.980  14.179  1.00  0.00           N  
ATOM   2175  H   ALA   140      15.803  -6.692  14.597  1.00  0.00           H  
ATOM   2176  CA  ALA   140      17.757  -7.378  15.071  1.00  0.00           C  
ATOM   2177  HA  ALA   140      18.607  -6.717  14.904  1.00  0.00           H  
ATOM   2178  CB  ALA   140      17.296  -7.239  16.526  1.00  0.00           C  
ATOM   2179  HB1 ALA   140      16.513  -7.966  16.735  1.00  0.00           H  
ATOM   2180  HB2 ALA   140      18.137  -7.440  17.192  1.00  0.00           H  
ATOM   2181  HB3 ALA   140      16.929  -6.231  16.718  1.00  0.00           H  
ATOM   2182  C   ALA   140      18.238  -8.806  14.804  1.00  0.00           C  
ATOM   2183  O   ALA   140      19.436  -9.033  14.879  1.00  0.00           O  
ATOM   2184  N   MET   141      17.376  -9.762  14.428  1.00  0.00           N  
ATOM   2185  H   MET   141      16.391  -9.545  14.340  1.00  0.00           H  
ATOM   2186  CA  MET   141      17.839 -11.127  14.129  1.00  0.00           C  
ATOM   2187  HA  MET   141      18.329 -11.518  15.022  1.00  0.00           H  
ATOM   2188  CB  MET   141      16.639 -12.031  13.811  1.00  0.00           C  
ATOM   2189  HB2 MET   141      15.970 -12.047  14.672  1.00  0.00           H  
ATOM   2190  HB3 MET   141      16.090 -11.621  12.962  1.00  0.00           H  
ATOM   2191  CG  MET   141      17.050 -13.471  13.470  1.00  0.00           C  
ATOM   2192  HG2 MET   141      16.147 -14.071  13.360  1.00  0.00           H  
ATOM   2193  HG3 MET   141      17.557 -13.466  12.505  1.00  0.00           H  
ATOM   2194  SD  MET   141      18.146 -14.299  14.661  1.00  0.00           S  
ATOM   2195  CE  MET   141      17.110 -14.349  16.148  1.00  0.00           C  
ATOM   2196  HE1 MET   141      16.181 -14.876  15.931  1.00  0.00           H  
ATOM   2197  HE2 MET   141      17.646 -14.876  16.938  1.00  0.00           H  
ATOM   2198  HE3 MET   141      16.892 -13.335  16.483  1.00  0.00           H  
ATOM   2199  C   MET   141      18.895 -11.126  13.010  1.00  0.00           C  
ATOM   2200  O   MET   141      19.970 -11.695  13.167  1.00  0.00           O  
ATOM   2201  N   THR   142      18.665 -10.349  11.949  1.00  0.00           N  
ATOM   2202  H   THR   142      17.771  -9.880  11.892  1.00  0.00           H  
ATOM   2203  CA  THR   142      19.629 -10.053  10.869  1.00  0.00           C  
ATOM   2204  HA  THR   142      20.083 -10.998  10.569  1.00  0.00           H  
ATOM   2205  CB  THR   142      18.888  -9.487   9.639  1.00  0.00           C  
ATOM   2206  HB  THR   142      19.583  -8.980   8.970  1.00  0.00           H  
ATOM   2207  CG2 THR   142      18.206 -10.604   8.853  1.00  0.00           C  
ATOM   2208 HG21 THR   142      17.497 -11.134   9.488  1.00  0.00           H  
ATOM   2209 HG22 THR   142      17.676 -10.173   8.004  1.00  0.00           H  
ATOM   2210 HG23 THR   142      18.957 -11.303   8.486  1.00  0.00           H  
ATOM   2211  OG1 THR   142      17.854  -8.595  10.008  1.00  0.00           O  
ATOM   2212  HG1 THR   142      18.185  -7.988  10.690  1.00  0.00           H  
ATOM   2213  C   THR   142      20.822  -9.159  11.272  1.00  0.00           C  
ATOM   2214  O   THR   142      21.525  -8.668  10.394  1.00  0.00           O  
ATOM   2215  N   LYS   143      21.076  -8.958  12.574  1.00  0.00           N  
ATOM   2216  H   LYS   143      20.421  -9.372  13.227  1.00  0.00           H  
ATOM   2217  CA  LYS   143      22.251  -8.277  13.161  1.00  0.00           C  
ATOM   2218  HA  LYS   143      23.015  -8.139  12.395  1.00  0.00           H  
ATOM   2219  CB  LYS   143      21.852  -6.896  13.715  1.00  0.00           C  
ATOM   2220  HB2 LYS   143      21.138  -7.036  14.527  1.00  0.00           H  
ATOM   2221  HB3 LYS   143      22.737  -6.424  14.146  1.00  0.00           H  
ATOM   2222  CG  LYS   143      21.231  -5.920  12.704  1.00  0.00           C  
ATOM   2223  HG2 LYS   143      20.314  -6.339  12.294  1.00  0.00           H  
ATOM   2224  HG3 LYS   143      20.967  -5.014  13.248  1.00  0.00           H  
ATOM   2225  CD  LYS   143      22.171  -5.544  11.552  1.00  0.00           C  
ATOM   2226  HD2 LYS   143      23.175  -5.381  11.942  1.00  0.00           H  
ATOM   2227  HD3 LYS   143      22.220  -6.346  10.819  1.00  0.00           H  
ATOM   2228  CE  LYS   143      21.644  -4.272  10.883  1.00  0.00           C  
ATOM   2229  HE2 LYS   143      20.682  -4.485  10.415  1.00  0.00           H  
ATOM   2230  HE3 LYS   143      21.493  -3.506  11.649  1.00  0.00           H  
ATOM   2231  NZ  LYS   143      22.594  -3.771   9.871  1.00  0.00           N  
ATOM   2232  HZ1 LYS   143      22.711  -4.436   9.106  1.00  0.00           H  
ATOM   2233  HZ2 LYS   143      22.312  -2.874   9.482  1.00  0.00           H  
ATOM   2234  HZ3 LYS   143      23.540  -3.656  10.230  1.00  0.00           H  
ATOM   2235  C   LYS   143      22.903  -9.108  14.279  1.00  0.00           C  
ATOM   2236  O   LYS   143      24.126  -9.212  14.331  1.00  0.00           O  
ATOM   2237  N   LEU   144      22.103  -9.773  15.119  1.00  0.00           N  
ATOM   2238  H   LEU   144      21.109  -9.598  15.063  1.00  0.00           H  
ATOM   2239  CA  LEU   144      22.570 -10.769  16.090  1.00  0.00           C  
ATOM   2240  HA  LEU   144      23.345 -10.311  16.705  1.00  0.00           H  
ATOM   2241  CB  LEU   144      21.421 -11.231  17.012  1.00  0.00           C  
ATOM   2242  HB2 LEU   144      20.685 -11.769  16.412  1.00  0.00           H  
ATOM   2243  HB3 LEU   144      21.837 -11.942  17.729  1.00  0.00           H  
ATOM   2244  CG  LEU   144      20.680 -10.133  17.805  1.00  0.00           C  
ATOM   2245  HG  LEU   144      20.103  -9.524  17.121  1.00  0.00           H  
ATOM   2246  CD1 LEU   144      19.692 -10.774  18.777  1.00  0.00           C  
ATOM   2247 HD11 LEU   144      20.240 -11.362  19.517  1.00  0.00           H  
ATOM   2248 HD12 LEU   144      19.125 -10.002  19.293  1.00  0.00           H  
ATOM   2249 HD13 LEU   144      19.008 -11.427  18.236  1.00  0.00           H  
ATOM   2250  CD2 LEU   144      21.596  -9.188  18.577  1.00  0.00           C  
ATOM   2251 HD21 LEU   144      22.238  -8.644  17.887  1.00  0.00           H  
ATOM   2252 HD22 LEU   144      21.002  -8.470  19.139  1.00  0.00           H  
ATOM   2253 HD23 LEU   144      22.205  -9.760  19.275  1.00  0.00           H  
ATOM   2254  C   LEU   144      23.218 -11.953  15.357  1.00  0.00           C  
ATOM   2255  O   LEU   144      24.373 -12.275  15.615  1.00  0.00           O  
ATOM   2256  N   ALA   145      22.563 -12.474  14.312  1.00  0.00           N  
ATOM   2257  H   ALA   145      21.617 -12.162  14.127  1.00  0.00           H  
ATOM   2258  CA  ALA   145      23.149 -13.412  13.346  1.00  0.00           C  
ATOM   2259  HA  ALA   145      23.677 -14.178  13.918  1.00  0.00           H  
ATOM   2260  CB  ALA   145      22.016 -14.111  12.582  1.00  0.00           C  
ATOM   2261  HB1 ALA   145      21.521 -13.403  11.917  1.00  0.00           H  
ATOM   2262  HB2 ALA   145      22.426 -14.927  11.985  1.00  0.00           H  
ATOM   2263  HB3 ALA   145      21.288 -14.522  13.284  1.00  0.00           H  
ATOM   2264  C   ALA   145      24.203 -12.772  12.405  1.00  0.00           C  
ATOM   2265  O   ALA   145      24.469 -13.291  11.322  1.00  0.00           O  
ATOM   2266  N   LYS   146      24.819 -11.653  12.817  1.00  0.00           N  
ATOM   2267  H   LYS   146      24.534 -11.289  13.717  1.00  0.00           H  
ATOM   2268  CA  LYS   146      26.042 -11.090  12.230  1.00  0.00           C  
ATOM   2269  HA  LYS   146      26.417 -11.789  11.480  1.00  0.00           H  
ATOM   2270  CB  LYS   146      25.781  -9.753  11.511  1.00  0.00           C  
ATOM   2271  HB2 LYS   146      25.452  -8.993  12.217  1.00  0.00           H  
ATOM   2272  HB3 LYS   146      26.730  -9.419  11.093  1.00  0.00           H  
ATOM   2273  CG  LYS   146      24.755  -9.867  10.372  1.00  0.00           C  
ATOM   2274  HG2 LYS   146      24.972 -10.757   9.782  1.00  0.00           H  
ATOM   2275  HG3 LYS   146      23.756  -9.974  10.791  1.00  0.00           H  
ATOM   2276  CD  LYS   146      24.810  -8.637   9.452  1.00  0.00           C  
ATOM   2277  HD2 LYS   146      24.457  -7.752   9.982  1.00  0.00           H  
ATOM   2278  HD3 LYS   146      25.843  -8.481   9.138  1.00  0.00           H  
ATOM   2279  CE  LYS   146      23.950  -8.863   8.208  1.00  0.00           C  
ATOM   2280  HE2 LYS   146      24.089  -9.897   7.877  1.00  0.00           H  
ATOM   2281  HE3 LYS   146      22.897  -8.713   8.454  1.00  0.00           H  
ATOM   2282  NZ  LYS   146      24.356  -7.981   7.095  1.00  0.00           N  
ATOM   2283  HZ1 LYS   146      25.341  -8.138   6.871  1.00  0.00           H  
ATOM   2284  HZ2 LYS   146      23.825  -8.225   6.268  1.00  0.00           H  
ATOM   2285  HZ3 LYS   146      24.207  -6.987   7.277  1.00  0.00           H  
ATOM   2286  C   LYS   146      27.158 -10.967  13.269  1.00  0.00           C  
ATOM   2287  O   LYS   146      28.242 -11.483  13.012  1.00  0.00           O  
ATOM   2288  N   TYR   147      26.916 -10.343  14.429  1.00  0.00           N  
ATOM   2289  H   TYR   147      25.996  -9.942  14.576  1.00  0.00           H  
ATOM   2290  CA  TYR   147      27.972 -10.074  15.427  1.00  0.00           C  
ATOM   2291  HA  TYR   147      28.783 -10.766  15.216  1.00  0.00           H  
ATOM   2292  CB  TYR   147      28.581  -8.669  15.219  1.00  0.00           C  
ATOM   2293  HB2 TYR   147      28.138  -8.206  14.336  1.00  0.00           H  
ATOM   2294  HB3 TYR   147      28.328  -8.029  16.062  1.00  0.00           H  
ATOM   2295  CG  TYR   147      30.092  -8.681  15.022  1.00  0.00           C  
ATOM   2296  CD1 TYR   147      30.614  -9.131  13.797  1.00  0.00           C  
ATOM   2297  HD1 TYR   147      29.941  -9.460  13.018  1.00  0.00           H  
ATOM   2298  CE1 TYR   147      32.001  -9.125  13.557  1.00  0.00           C  
ATOM   2299  HE1 TYR   147      32.386  -9.464  12.605  1.00  0.00           H  
ATOM   2300  CZ  TYR   147      32.886  -8.668  14.552  1.00  0.00           C  
ATOM   2301  OH  TYR   147      34.224  -8.775  14.359  1.00  0.00           O  
ATOM   2302  HH  TYR   147      34.416  -9.400  13.637  1.00  0.00           H  
ATOM   2303  CE2 TYR   147      32.370  -8.234  15.796  1.00  0.00           C  
ATOM   2304  HE2 TYR   147      33.057  -7.889  16.555  1.00  0.00           H  
ATOM   2305  CD2 TYR   147      30.976  -8.243  16.031  1.00  0.00           C  
ATOM   2306  HD2 TYR   147      30.578  -7.898  16.977  1.00  0.00           H  
ATOM   2307  C   TYR   147      27.622 -10.389  16.899  1.00  0.00           C  
ATOM   2308  O   TYR   147      28.345  -9.952  17.790  1.00  0.00           O  
ATOM   2309  N   GLU   148      26.582 -11.183  17.173  1.00  0.00           N  
ATOM   2310  H   GLU   148      26.061 -11.590  16.404  1.00  0.00           H  
ATOM   2311  CA  GLU   148      26.218 -11.679  18.520  1.00  0.00           C  
ATOM   2312  HA  GLU   148      26.969 -11.344  19.236  1.00  0.00           H  
ATOM   2313  CB  GLU   148      24.872 -11.041  18.922  1.00  0.00           C  
ATOM   2314  HB2 GLU   148      24.812 -10.062  18.452  1.00  0.00           H  
ATOM   2315  HB3 GLU   148      24.055 -11.639  18.523  1.00  0.00           H  
ATOM   2316  CG  GLU   148      24.684 -10.808  20.432  1.00  0.00           C  
ATOM   2317  HG2 GLU   148      25.656 -10.798  20.931  1.00  0.00           H  
ATOM   2318  HG3 GLU   148      24.245  -9.818  20.576  1.00  0.00           H  
ATOM   2319  CD  GLU   148      23.760 -11.849  21.067  1.00  0.00           C  
ATOM   2320  OE1 GLU   148      24.303 -12.728  21.769  1.00  0.00           O  
ATOM   2321  OE2 GLU   148      22.541 -11.803  20.791  1.00  0.00           O  
ATOM   2322  C   GLU   148      26.221 -13.230  18.566  1.00  0.00           C  
ATOM   2323  O   GLU   148      26.690 -13.871  17.628  1.00  0.00           O  
ATOM   2324  N   VAL   149      25.767 -13.857  19.655  1.00  0.00           N  
ATOM   2325  H   VAL   149      25.396 -13.293  20.421  1.00  0.00           H  
ATOM   2326  CA  VAL   149      25.628 -15.314  19.853  1.00  0.00           C  
ATOM   2327  HA  VAL   149      25.472 -15.409  20.928  1.00  0.00           H  
ATOM   2328  CB  VAL   149      24.317 -15.875  19.255  1.00  0.00           C  
ATOM   2329  HB  VAL   149      24.338 -15.819  18.172  1.00  0.00           H  
ATOM   2330  CG1 VAL   149      24.090 -17.327  19.678  1.00  0.00           C  
ATOM   2331 HG11 VAL   149      23.898 -17.380  20.750  1.00  0.00           H  
ATOM   2332 HG12 VAL   149      23.239 -17.718  19.127  1.00  0.00           H  
ATOM   2333 HG13 VAL   149      24.958 -17.936  19.446  1.00  0.00           H  
ATOM   2334  CG2 VAL   149      23.077 -15.089  19.698  1.00  0.00           C  
ATOM   2335 HG21 VAL   149      23.113 -14.077  19.296  1.00  0.00           H  
ATOM   2336 HG22 VAL   149      22.171 -15.568  19.328  1.00  0.00           H  
ATOM   2337 HG23 VAL   149      23.036 -15.025  20.787  1.00  0.00           H  
ATOM   2338  C   VAL   149      26.942 -16.104  19.626  1.00  0.00           C  
ATOM   2339  O   VAL   149      27.765 -16.065  20.546  1.00  0.00           O  
ATOM   2340  N   PRO   150      27.260 -16.773  18.484  1.00  0.00           N  
ATOM   2341  CD  PRO   150      26.504 -16.937  17.243  1.00  0.00           C  
ATOM   2342  HD2 PRO   150      25.973 -16.037  16.947  1.00  0.00           H  
ATOM   2343  HD3 PRO   150      25.810 -17.771  17.350  1.00  0.00           H  
ATOM   2344  CG  PRO   150      27.521 -17.275  16.159  1.00  0.00           C  
ATOM   2345  HG2 PRO   150      27.976 -16.359  15.777  1.00  0.00           H  
ATOM   2346  HG3 PRO   150      27.077 -17.855  15.349  1.00  0.00           H  
ATOM   2347  CB  PRO   150      28.548 -18.082  16.941  1.00  0.00           C  
ATOM   2348  HB2 PRO   150      29.518 -18.098  16.443  1.00  0.00           H  
ATOM   2349  HB3 PRO   150      28.177 -19.094  17.072  1.00  0.00           H  
ATOM   2350  CA  PRO   150      28.590 -17.377  18.301  1.00  0.00           C  
ATOM   2351  HA  PRO   150      28.772 -18.113  19.083  1.00  0.00           H  
ATOM   2352  C   PRO   150      29.723 -16.336  18.325  1.00  0.00           C  
ATOM   2353  O   PRO   150      30.895 -16.680  18.496  1.00  0.00           O  
ATOM   2354  N   CYS   151      29.402 -15.055  18.160  1.00  0.00           N  
ATOM   2355  H   CYS   151      28.432 -14.818  17.966  1.00  0.00           H  
ATOM   2356  CA  CYS   151      30.379 -13.982  18.110  1.00  0.00           C  
ATOM   2357  HA  CYS   151      31.204 -14.329  17.494  1.00  0.00           H  
ATOM   2358  CB  CYS   151      29.724 -12.805  17.397  1.00  0.00           C  
ATOM   2359  HB2 CYS   151      28.836 -12.516  17.955  1.00  0.00           H  
ATOM   2360  HB3 CYS   151      30.388 -11.946  17.365  1.00  0.00           H  
ATOM   2361  SG  CYS   151      29.259 -13.322  15.713  1.00  0.00           S  
ATOM   2362  HG  CYS   151      30.484 -13.618  15.246  1.00  0.00           H  
ATOM   2363  C   CYS   151      30.979 -13.598  19.477  1.00  0.00           C  
ATOM   2364  O   CYS   151      32.074 -13.030  19.510  1.00  0.00           O  
ATOM   2365  N   GLU   152      30.367 -13.951  20.610  1.00  0.00           N  
ATOM   2366  H   GLU   152      29.470 -14.426  20.580  1.00  0.00           H  
ATOM   2367  CA  GLU   152      31.009 -13.718  21.918  1.00  0.00           C  
ATOM   2368  HA  GLU   152      31.440 -12.719  21.886  1.00  0.00           H  
ATOM   2369  CB  GLU   152      29.946 -13.705  23.034  1.00  0.00           C  
ATOM   2370  HB2 GLU   152      29.118 -13.072  22.711  1.00  0.00           H  
ATOM   2371  HB3 GLU   152      29.557 -14.718  23.147  1.00  0.00           H  
ATOM   2372  CG  GLU   152      30.404 -13.202  24.422  1.00  0.00           C  
ATOM   2373  HG2 GLU   152      29.548 -13.266  25.096  1.00  0.00           H  
ATOM   2374  HG3 GLU   152      31.159 -13.893  24.803  1.00  0.00           H  
ATOM   2375  CD  GLU   152      30.965 -11.763  24.485  1.00  0.00           C  
ATOM   2376  OE1 GLU   152      30.922 -11.009  23.482  1.00  0.00           O  
ATOM   2377  OE2 GLU   152      31.558 -11.403  25.523  1.00  0.00           O  
ATOM   2378  C   GLU   152      32.200 -14.679  22.159  1.00  0.00           C  
ATOM   2379  O   GLU   152      33.085 -14.402  22.964  1.00  0.00           O  
ATOM   2380  N   ASN   153      32.348 -15.751  21.364  1.00  0.00           N  
ATOM   2381  H   ASN   153      31.609 -15.969  20.707  1.00  0.00           H  
ATOM   2382  CA  ASN   153      33.547 -16.606  21.391  1.00  0.00           C  
ATOM   2383  HA  ASN   153      33.703 -16.932  22.422  1.00  0.00           H  
ATOM   2384  CB  ASN   153      33.313 -17.863  20.535  1.00  0.00           C  
ATOM   2385  HB2 ASN   153      33.159 -17.576  19.496  1.00  0.00           H  
ATOM   2386  HB3 ASN   153      34.203 -18.492  20.572  1.00  0.00           H  
ATOM   2387  CG  ASN   153      32.151 -18.718  21.012  1.00  0.00           C  
ATOM   2388  OD1 ASN   153      32.125 -19.221  22.123  1.00  0.00           O  
ATOM   2389  ND2 ASN   153      31.150 -18.889  20.187  1.00  0.00           N  
ATOM   2390 HD21 ASN   153      31.147 -18.389  19.309  1.00  0.00           H  
ATOM   2391 HD22 ASN   153      30.456 -19.606  20.375  1.00  0.00           H  
ATOM   2392  C   ASN   153      34.846 -15.881  20.959  1.00  0.00           C  
ATOM   2393  O   ASN   153      35.941 -16.392  21.200  1.00  0.00           O  
ATOM   2394  N   ARG   154      34.767 -14.687  20.345  1.00  0.00           N  
ATOM   2395  H   ARG   154      33.838 -14.298  20.223  1.00  0.00           H  
ATOM   2396  CA  ARG   154      35.937 -13.835  20.016  1.00  0.00           C  
ATOM   2397  HA  ARG   154      36.822 -14.471  19.958  1.00  0.00           H  
ATOM   2398  CB  ARG   154      35.783 -13.120  18.658  1.00  0.00           C  
ATOM   2399  HB2 ARG   154      35.044 -12.332  18.758  1.00  0.00           H  
ATOM   2400  HB3 ARG   154      36.733 -12.637  18.430  1.00  0.00           H  
ATOM   2401  CG  ARG   154      35.446 -14.020  17.460  1.00  0.00           C  
ATOM   2402  HG2 ARG   154      35.846 -13.571  16.549  1.00  0.00           H  
ATOM   2403  HG3 ARG   154      35.942 -14.981  17.599  1.00  0.00           H  
ATOM   2404  CD  ARG   154      33.942 -14.256  17.272  1.00  0.00           C  
ATOM   2405  HD2 ARG   154      33.827 -15.221  16.775  1.00  0.00           H  
ATOM   2406  HD3 ARG   154      33.448 -14.359  18.228  1.00  0.00           H  
ATOM   2407  NE  ARG   154      33.276 -13.252  16.416  1.00  0.00           N  
ATOM   2408  HE  ARG   154      32.968 -13.600  15.515  1.00  0.00           H  
ATOM   2409  CZ  ARG   154      32.914 -11.992  16.566  1.00  0.00           C  
ATOM   2410  NH1 ARG   154      33.043 -11.284  17.646  1.00  0.00           N  
ATOM   2411 HH11 ARG   154      33.114 -11.804  18.515  1.00  0.00           H  
ATOM   2412 HH12 ARG   154      32.689 -10.347  17.667  1.00  0.00           H  
ATOM   2413  NH2 ARG   154      32.323 -11.439  15.557  1.00  0.00           N  
ATOM   2414 HH21 ARG   154      32.104 -12.035  14.757  1.00  0.00           H  
ATOM   2415 HH22 ARG   154      32.004 -10.484  15.570  1.00  0.00           H  
ATOM   2416  C   ARG   154      36.257 -12.802  21.105  1.00  0.00           C  
ATOM   2417  O   ARG   154      37.113 -11.940  20.902  1.00  0.00           O  
ATOM   2418  N   SER   155      35.564 -12.831  22.239  1.00  0.00           N  
ATOM   2419  H   SER   155      34.829 -13.523  22.342  1.00  0.00           H  
ATOM   2420  CA  SER   155      35.536 -11.707  23.178  1.00  0.00           C  
ATOM   2421  HA  SER   155      35.651 -10.808  22.581  1.00  0.00           H  
ATOM   2422  CB  SER   155      34.148 -11.568  23.776  1.00  0.00           C  
ATOM   2423  HB2 SER   155      33.801 -12.511  24.191  1.00  0.00           H  
ATOM   2424  HB3 SER   155      34.156 -10.830  24.571  1.00  0.00           H  
ATOM   2425  OG  SER   155      33.343 -11.131  22.694  1.00  0.00           O  
ATOM   2426  HG  SER   155      32.405 -11.060  23.013  1.00  0.00           H  
ATOM   2427  C   SER   155      36.678 -11.653  24.198  1.00  0.00           C  
ATOM   2428  O   SER   155      36.539 -11.055  25.265  1.00  0.00           O  
ATOM   2429  N   GLN   156      37.855 -12.190  23.856  1.00  0.00           N  
ATOM   2430  H   GLN   156      37.927 -12.603  22.932  1.00  0.00           H  
ATOM   2431  CA  GLN   156      39.082 -12.079  24.657  1.00  0.00           C  
ATOM   2432  HA  GLN   156      38.875 -12.460  25.657  1.00  0.00           H  
ATOM   2433  CB  GLN   156      40.210 -12.940  24.046  1.00  0.00           C  
ATOM   2434  HB2 GLN   156      40.498 -12.543  23.071  1.00  0.00           H  
ATOM   2435  HB3 GLN   156      41.079 -12.853  24.700  1.00  0.00           H  
ATOM   2436  CG  GLN   156      39.876 -14.440  23.910  1.00  0.00           C  
ATOM   2437  HG2 GLN   156      40.806 -14.994  23.785  1.00  0.00           H  
ATOM   2438  HG3 GLN   156      39.405 -14.786  24.831  1.00  0.00           H  
ATOM   2439  CD  GLN   156      38.979 -14.780  22.718  1.00  0.00           C  
ATOM   2440  OE1 GLN   156      38.913 -14.061  21.731  1.00  0.00           O  
ATOM   2441  NE2 GLN   156      38.233 -15.858  22.789  1.00  0.00           N  
ATOM   2442 HE21 GLN   156      38.267 -16.469  23.582  1.00  0.00           H  
ATOM   2443 HE22 GLN   156      37.582 -16.050  22.030  1.00  0.00           H  
ATOM   2444  C   GLN   156      39.509 -10.602  24.788  1.00  0.00           C  
ATOM   2445  O   GLN   156      40.179 -10.058  23.914  1.00  0.00           O  
ATOM   2446  N   GLY   157      39.054  -9.929  25.853  1.00  0.00           N  
ATOM   2447  H   GLY   157      38.426 -10.423  26.473  1.00  0.00           H  
ATOM   2448  CA  GLY   157      39.153  -8.468  26.003  1.00  0.00           C  
ATOM   2449  HA2 GLY   157      38.866  -8.197  27.019  1.00  0.00           H  
ATOM   2450  HA3 GLY   157      40.187  -8.160  25.842  1.00  0.00           H  
ATOM   2451  C   GLY   157      38.265  -7.668  25.034  1.00  0.00           C  
ATOM   2452  O   GLY   157      38.492  -6.475  24.852  1.00  0.00           O  
ATOM   2453  N   ARG   158      37.290  -8.325  24.386  1.00  0.00           N  
ATOM   2454  H   ARG   158      37.141  -9.288  24.666  1.00  0.00           H  
ATOM   2455  CA  ARG   158      36.613  -7.867  23.153  1.00  0.00           C  
ATOM   2456  HA  ARG   158      36.839  -6.814  23.003  1.00  0.00           H  
ATOM   2457  CB  ARG   158      37.209  -8.636  21.951  1.00  0.00           C  
ATOM   2458  HB2 ARG   158      37.315  -9.678  22.231  1.00  0.00           H  
ATOM   2459  HB3 ARG   158      36.539  -8.580  21.094  1.00  0.00           H  
ATOM   2460  CG  ARG   158      38.593  -8.136  21.508  1.00  0.00           C  
ATOM   2461  HG2 ARG   158      38.485  -7.255  20.874  1.00  0.00           H  
ATOM   2462  HG3 ARG   158      39.172  -7.851  22.387  1.00  0.00           H  
ATOM   2463  CD  ARG   158      39.386  -9.230  20.772  1.00  0.00           C  
ATOM   2464  HD2 ARG   158      40.422  -8.897  20.693  1.00  0.00           H  
ATOM   2465  HD3 ARG   158      39.378 -10.133  21.384  1.00  0.00           H  
ATOM   2466  NE  ARG   158      38.884  -9.518  19.410  1.00  0.00           N  
ATOM   2467  HE  ARG   158      38.490  -8.747  18.891  1.00  0.00           H  
ATOM   2468  CZ  ARG   158      39.060 -10.648  18.741  1.00  0.00           C  
ATOM   2469  NH1 ARG   158      39.476 -11.748  19.303  1.00  0.00           N  
ATOM   2470 HH11 ARG   158      39.345 -11.823  20.303  1.00  0.00           H  
ATOM   2471 HH12 ARG   158      39.572 -12.593  18.780  1.00  0.00           H  
ATOM   2472  NH2 ARG   158      38.819 -10.692  17.463  1.00  0.00           N  
ATOM   2473 HH21 ARG   158      38.465  -9.859  17.005  1.00  0.00           H  
ATOM   2474 HH22 ARG   158      39.002 -11.520  16.932  1.00  0.00           H  
ATOM   2475  C   ARG   158      35.073  -7.914  23.200  1.00  0.00           C  
ATOM   2476  O   ARG   158      34.445  -7.615  22.190  1.00  0.00           O  
ATOM   2477  N   THR   159      34.494  -8.213  24.369  1.00  0.00           N  
ATOM   2478  H   THR   159      35.114  -8.367  25.146  1.00  0.00           H  
ATOM   2479  CA  THR   159      33.046  -8.371  24.666  1.00  0.00           C  
ATOM   2480  HA  THR   159      32.725  -9.384  24.447  1.00  0.00           H  
ATOM   2481  CB  THR   159      32.782  -8.135  26.162  1.00  0.00           C  
ATOM   2482  HB  THR   159      31.716  -8.256  26.357  1.00  0.00           H  
ATOM   2483  CG2 THR   159      33.568  -9.072  27.081  1.00  0.00           C  
ATOM   2484 HG21 THR   159      34.638  -8.893  26.996  1.00  0.00           H  
ATOM   2485 HG22 THR   159      33.256  -8.903  28.111  1.00  0.00           H  
ATOM   2486 HG23 THR   159      33.351 -10.108  26.818  1.00  0.00           H  
ATOM   2487  OG1 THR   159      33.173  -6.820  26.499  1.00  0.00           O  
ATOM   2488  HG1 THR   159      32.820  -6.266  25.785  1.00  0.00           H  
ATOM   2489  C   THR   159      32.142  -7.440  23.858  1.00  0.00           C  
ATOM   2490  O   THR   159      32.322  -6.221  23.926  1.00  0.00           O  
ATOM   2491  N   VAL   160      31.194  -7.998  23.101  1.00  0.00           N  
ATOM   2492  H   VAL   160      31.037  -9.005  23.168  1.00  0.00           H  
ATOM   2493  CA  VAL   160      30.416  -7.238  22.107  1.00  0.00           C  
ATOM   2494  HA  VAL   160      31.084  -6.496  21.677  1.00  0.00           H  
ATOM   2495  CB  VAL   160      29.927  -8.138  20.947  1.00  0.00           C  
ATOM   2496  HB  VAL   160      29.130  -8.788  21.308  1.00  0.00           H  
ATOM   2497  CG1 VAL   160      29.377  -7.275  19.800  1.00  0.00           C  
ATOM   2498 HG11 VAL   160      30.119  -6.544  19.480  1.00  0.00           H  
ATOM   2499 HG12 VAL   160      29.109  -7.905  18.956  1.00  0.00           H  
ATOM   2500 HG13 VAL   160      28.472  -6.762  20.116  1.00  0.00           H  
ATOM   2501  CG2 VAL   160      31.033  -9.029  20.356  1.00  0.00           C  
ATOM   2502 HG21 VAL   160      31.385  -9.733  21.110  1.00  0.00           H  
ATOM   2503 HG22 VAL   160      30.628  -9.608  19.525  1.00  0.00           H  
ATOM   2504 HG23 VAL   160      31.866  -8.422  20.014  1.00  0.00           H  
ATOM   2505  C   VAL   160      29.228  -6.492  22.730  1.00  0.00           C  
ATOM   2506  O   VAL   160      28.511  -7.040  23.564  1.00  0.00           O  
ATOM   2507  N   VAL   161      28.952  -5.268  22.262  1.00  0.00           N  
ATOM   2508  H   VAL   161      29.633  -4.837  21.645  1.00  0.00           H  
ATOM   2509  CA  VAL   161      27.652  -4.588  22.435  1.00  0.00           C  
ATOM   2510  HA  VAL   161      26.918  -5.349  22.707  1.00  0.00           H  
ATOM   2511  CB  VAL   161      27.652  -3.554  23.578  1.00  0.00           C  
ATOM   2512  HB  VAL   161      26.670  -3.081  23.597  1.00  0.00           H  
ATOM   2513  CG1 VAL   161      27.860  -4.209  24.947  1.00  0.00           C  
ATOM   2514 HG11 VAL   161      28.844  -4.670  24.997  1.00  0.00           H  
ATOM   2515 HG12 VAL   161      27.768  -3.463  25.736  1.00  0.00           H  
ATOM   2516 HG13 VAL   161      27.106  -4.982  25.101  1.00  0.00           H  
ATOM   2517  CG2 VAL   161      28.693  -2.447  23.393  1.00  0.00           C  
ATOM   2518 HG21 VAL   161      28.475  -1.897  22.481  1.00  0.00           H  
ATOM   2519 HG22 VAL   161      28.650  -1.759  24.237  1.00  0.00           H  
ATOM   2520 HG23 VAL   161      29.693  -2.878  23.332  1.00  0.00           H  
ATOM   2521  C   VAL   161      27.158  -3.969  21.121  1.00  0.00           C  
ATOM   2522  O   VAL   161      27.932  -3.385  20.359  1.00  0.00           O  
ATOM   2523  N   LEU   162      25.855  -4.096  20.864  1.00  0.00           N  
ATOM   2524  H   LEU   162      25.268  -4.509  21.572  1.00  0.00           H  
ATOM   2525  CA  LEU   162      25.191  -3.765  19.596  1.00  0.00           C  
ATOM   2526  HA  LEU   162      25.901  -3.300  18.910  1.00  0.00           H  
ATOM   2527  CB  LEU   162      24.665  -5.063  18.950  1.00  0.00           C  
ATOM   2528  HB2 LEU   162      23.928  -5.508  19.620  1.00  0.00           H  
ATOM   2529  HB3 LEU   162      24.146  -4.800  18.033  1.00  0.00           H  
ATOM   2530  CG  LEU   162      25.720  -6.133  18.612  1.00  0.00           C  
ATOM   2531  HG  LEU   162      26.160  -6.510  19.535  1.00  0.00           H  
ATOM   2532  CD1 LEU   162      25.051  -7.299  17.889  1.00  0.00           C  
ATOM   2533 HD11 LEU   162      24.590  -6.954  16.962  1.00  0.00           H  
ATOM   2534 HD12 LEU   162      25.793  -8.065  17.664  1.00  0.00           H  
ATOM   2535 HD13 LEU   162      24.289  -7.729  18.537  1.00  0.00           H  
ATOM   2536  CD2 LEU   162      26.835  -5.613  17.709  1.00  0.00           C  
ATOM   2537 HD21 LEU   162      27.418  -4.871  18.248  1.00  0.00           H  
ATOM   2538 HD22 LEU   162      27.500  -6.429  17.437  1.00  0.00           H  
ATOM   2539 HD23 LEU   162      26.409  -5.165  16.811  1.00  0.00           H  
ATOM   2540  C   LEU   162      24.048  -2.759  19.804  1.00  0.00           C  
ATOM   2541  O   LEU   162      23.418  -2.742  20.862  1.00  0.00           O  
ATOM   2542  N   TYR   163      23.774  -1.934  18.793  1.00  0.00           N  
ATOM   2543  H   TYR   163      24.288  -2.087  17.923  1.00  0.00           H  
ATOM   2544  CA  TYR   163      22.724  -0.911  18.779  1.00  0.00           C  
ATOM   2545  HA  TYR   163      22.017  -1.107  19.586  1.00  0.00           H  
ATOM   2546  CB  TYR   163      23.311   0.494  19.008  1.00  0.00           C  
ATOM   2547  HB2 TYR   163      24.190   0.614  18.390  1.00  0.00           H  
ATOM   2548  HB3 TYR   163      22.582   1.227  18.659  1.00  0.00           H  
ATOM   2549  CG  TYR   163      23.682   0.862  20.433  1.00  0.00           C  
ATOM   2550  CD1 TYR   163      24.788   0.270  21.077  1.00  0.00           C  
ATOM   2551  HD1 TYR   163      25.361  -0.494  20.567  1.00  0.00           H  
ATOM   2552  CE1 TYR   163      25.118   0.641  22.397  1.00  0.00           C  
ATOM   2553  HE1 TYR   163      25.935   0.164  22.917  1.00  0.00           H  
ATOM   2554  CZ  TYR   163      24.329   1.591  23.082  1.00  0.00           C  
ATOM   2555  OH  TYR   163      24.630   1.938  24.359  1.00  0.00           O  
ATOM   2556  HH  TYR   163      23.823   2.264  24.830  1.00  0.00           H  
ATOM   2557  CE2 TYR   163      23.236   2.194  22.428  1.00  0.00           C  
ATOM   2558  HE2 TYR   163      22.628   2.911  22.958  1.00  0.00           H  
ATOM   2559  CD2 TYR   163      22.920   1.836  21.107  1.00  0.00           C  
ATOM   2560  HD2 TYR   163      22.075   2.298  20.616  1.00  0.00           H  
ATOM   2561  C   TYR   163      21.934  -0.998  17.463  1.00  0.00           C  
ATOM   2562  O   TYR   163      22.091  -0.178  16.552  1.00  0.00           O  
ATOM   2563  N   VAL   164      21.052  -1.995  17.379  1.00  0.00           N  
ATOM   2564  H   VAL   164      21.076  -2.698  18.101  1.00  0.00           H  
ATOM   2565  CA  VAL   164      20.143  -2.191  16.243  1.00  0.00           C  
ATOM   2566  HA  VAL   164      20.740  -2.232  15.332  1.00  0.00           H  
ATOM   2567  CB  VAL   164      19.354  -3.508  16.371  1.00  0.00           C  
ATOM   2568  HB  VAL   164      18.730  -3.467  17.264  1.00  0.00           H  
ATOM   2569  CG1 VAL   164      18.439  -3.717  15.155  1.00  0.00           C  
ATOM   2570 HG11 VAL   164      19.043  -3.810  14.253  1.00  0.00           H  
ATOM   2571 HG12 VAL   164      17.847  -4.615  15.292  1.00  0.00           H  
ATOM   2572 HG13 VAL   164      17.745  -2.885  15.046  1.00  0.00           H  
ATOM   2573  CG2 VAL   164      20.277  -4.726  16.497  1.00  0.00           C  
ATOM   2574 HG21 VAL   164      20.903  -4.638  17.385  1.00  0.00           H  
ATOM   2575 HG22 VAL   164      19.695  -5.639  16.586  1.00  0.00           H  
ATOM   2576 HG23 VAL   164      20.932  -4.786  15.630  1.00  0.00           H  
ATOM   2577  C   VAL   164      19.172  -1.014  16.160  1.00  0.00           C  
ATOM   2578  O   VAL   164      18.415  -0.769  17.102  1.00  0.00           O  
ATOM   2579  N   VAL   165      19.152  -0.299  15.031  1.00  0.00           N  
ATOM   2580  H   VAL   165      19.816  -0.546  14.302  1.00  0.00           H  
ATOM   2581  CA  VAL   165      18.402   0.962  14.909  1.00  0.00           C  
ATOM   2582  HA  VAL   165      17.733   1.021  15.767  1.00  0.00           H  
ATOM   2583  CB  VAL   165      19.365   2.153  15.079  1.00  0.00           C  
ATOM   2584  HB  VAL   165      19.972   1.966  15.966  1.00  0.00           H  
ATOM   2585  CG1 VAL   165      20.319   2.373  13.904  1.00  0.00           C  
ATOM   2586 HG11 VAL   165      19.762   2.637  13.010  1.00  0.00           H  
ATOM   2587 HG12 VAL   165      21.010   3.180  14.144  1.00  0.00           H  
ATOM   2588 HG13 VAL   165      20.901   1.468  13.734  1.00  0.00           H  
ATOM   2589  CG2 VAL   165      18.591   3.441  15.339  1.00  0.00           C  
ATOM   2590 HG21 VAL   165      17.916   3.299  16.183  1.00  0.00           H  
ATOM   2591 HG22 VAL   165      19.293   4.235  15.593  1.00  0.00           H  
ATOM   2592 HG23 VAL   165      18.026   3.728  14.455  1.00  0.00           H  
ATOM   2593  C   VAL   165      17.479   0.983  13.681  1.00  0.00           C  
ATOM   2594  O   VAL   165      17.847   0.563  12.578  1.00  0.00           O  
ATOM   2595  N   SER   166      16.217   1.375  13.901  1.00  0.00           N  
ATOM   2596  H   SER   166      15.996   1.750  14.813  1.00  0.00           H  
ATOM   2597  CA  SER   166      15.081   0.960  13.056  1.00  0.00           C  
ATOM   2598  HA  SER   166      15.191  -0.097  12.834  1.00  0.00           H  
ATOM   2599  CB  SER   166      13.751   1.095  13.788  1.00  0.00           C  
ATOM   2600  HB2 SER   166      13.513   2.151  13.927  1.00  0.00           H  
ATOM   2601  HB3 SER   166      12.993   0.643  13.153  1.00  0.00           H  
ATOM   2602  OG  SER   166      13.732   0.440  15.037  1.00  0.00           O  
ATOM   2603  HG  SER   166      14.113   1.067  15.679  1.00  0.00           H  
ATOM   2604  C   SER   166      14.894   1.730  11.746  1.00  0.00           C  
ATOM   2605  O   SER   166      15.175   2.926  11.671  1.00  0.00           O  
ATOM   2606  N   ALA   167      14.230   1.100  10.775  1.00  0.00           N  
ATOM   2607  H   ALA   167      14.124   0.095  10.841  1.00  0.00           H  
ATOM   2608  CA  ALA   167      13.385   1.786   9.797  1.00  0.00           C  
ATOM   2609  HA  ALA   167      13.099   2.751  10.216  1.00  0.00           H  
ATOM   2610  CB  ALA   167      14.186   2.060   8.516  1.00  0.00           C  
ATOM   2611  HB1 ALA   167      14.658   1.145   8.162  1.00  0.00           H  
ATOM   2612  HB2 ALA   167      13.534   2.461   7.739  1.00  0.00           H  
ATOM   2613  HB3 ALA   167      14.964   2.789   8.728  1.00  0.00           H  
ATOM   2614  C   ALA   167      12.069   1.017   9.551  1.00  0.00           C  
ATOM   2615  O   ALA   167      11.972  -0.188   9.797  1.00  0.00           O  
ATOM   2616  N   TYR   168      11.049   1.727   9.058  1.00  0.00           N  
ATOM   2617  H   TYR   168      11.205   2.705   8.859  1.00  0.00           H  
ATOM   2618  CA  TYR   168       9.670   1.241   8.920  1.00  0.00           C  
ATOM   2619  HA  TYR   168       9.680   0.156   8.807  1.00  0.00           H  
ATOM   2620  CB  TYR   168       8.885   1.579  10.200  1.00  0.00           C  
ATOM   2621  HB2 TYR   168       8.858   2.663  10.323  1.00  0.00           H  
ATOM   2622  HB3 TYR   168       7.859   1.247  10.068  1.00  0.00           H  
ATOM   2623  CG  TYR   168       9.417   0.945  11.473  1.00  0.00           C  
ATOM   2624  CD1 TYR   168      10.110   1.723  12.415  1.00  0.00           C  
ATOM   2625  HD1 TYR   168      10.295   2.766  12.222  1.00  0.00           H  
ATOM   2626  CE1 TYR   168      10.588   1.141  13.602  1.00  0.00           C  
ATOM   2627  HE1 TYR   168      11.103   1.745  14.332  1.00  0.00           H  
ATOM   2628  CZ  TYR   168      10.456  -0.247  13.810  1.00  0.00           C  
ATOM   2629  OH  TYR   168      11.032  -0.831  14.891  1.00  0.00           O  
ATOM   2630  HH  TYR   168      11.871  -0.401  15.113  1.00  0.00           H  
ATOM   2631  CE2 TYR   168       9.768  -1.033  12.865  1.00  0.00           C  
ATOM   2632  HE2 TYR   168       9.671  -2.094  13.028  1.00  0.00           H  
ATOM   2633  CD2 TYR   168       9.225  -0.428  11.714  1.00  0.00           C  
ATOM   2634  HD2 TYR   168       8.672  -1.019  11.005  1.00  0.00           H  
ATOM   2635  C   TYR   168       8.955   1.828   7.688  1.00  0.00           C  
ATOM   2636  O   TYR   168       9.457   2.739   7.028  1.00  0.00           O  
ATOM   2637  N   ARG   169       7.758   1.313   7.379  1.00  0.00           N  
ATOM   2638  H   ARG   169       7.458   0.516   7.928  1.00  0.00           H  
ATOM   2639  CA  ARG   169       6.924   1.734   6.232  1.00  0.00           C  
ATOM   2640  HA  ARG   169       7.558   1.701   5.345  1.00  0.00           H  
ATOM   2641  CB  ARG   169       5.781   0.719   6.000  1.00  0.00           C  
ATOM   2642  HB2 ARG   169       5.263   1.019   5.088  1.00  0.00           H  
ATOM   2643  HB3 ARG   169       6.218  -0.262   5.806  1.00  0.00           H  
ATOM   2644  CG  ARG   169       4.713   0.571   7.105  1.00  0.00           C  
ATOM   2645  HG2 ARG   169       4.360   1.553   7.406  1.00  0.00           H  
ATOM   2646  HG3 ARG   169       3.867   0.031   6.676  1.00  0.00           H  
ATOM   2647  CD  ARG   169       5.185  -0.204   8.346  1.00  0.00           C  
ATOM   2648  HD2 ARG   169       5.632  -1.146   8.023  1.00  0.00           H  
ATOM   2649  HD3 ARG   169       5.940   0.368   8.883  1.00  0.00           H  
ATOM   2650  NE  ARG   169       4.086  -0.506   9.276  1.00  0.00           N  
ATOM   2651  HE  ARG   169       3.888  -1.479   9.481  1.00  0.00           H  
ATOM   2652  CZ  ARG   169       3.496   0.324  10.112  1.00  0.00           C  
ATOM   2653  NH1 ARG   169       3.745   1.594  10.176  1.00  0.00           N  
ATOM   2654 HH11 ARG   169       4.746   1.751  10.250  1.00  0.00           H  
ATOM   2655 HH12 ARG   169       3.267   2.067  10.922  1.00  0.00           H  
ATOM   2656  NH2 ARG   169       2.678  -0.149  10.991  1.00  0.00           N  
ATOM   2657 HH21 ARG   169       2.704  -1.161  11.105  1.00  0.00           H  
ATOM   2658 HH22 ARG   169       2.349   0.461  11.728  1.00  0.00           H  
ATOM   2659  C   ARG   169       6.400   3.185   6.267  1.00  0.00           C  
ATOM   2660  O   ARG   169       6.331   3.815   5.212  1.00  0.00           O  
ATOM   2661  N   HIE   170       6.069   3.717   7.450  1.00  0.00           N  
ATOM   2662  H   HIE   170       6.212   3.147   8.267  1.00  0.00           H  
ATOM   2663  CA  HIE   170       5.443   5.041   7.648  1.00  0.00           C  
ATOM   2664  HA  HIE   170       5.519   5.631   6.732  1.00  0.00           H  
ATOM   2665  CB  HIE   170       3.944   4.878   7.978  1.00  0.00           C  
ATOM   2666  HB2 HIE   170       3.842   4.284   8.887  1.00  0.00           H  
ATOM   2667  HB3 HIE   170       3.525   5.865   8.176  1.00  0.00           H  
ATOM   2668  CG  HIE   170       3.111   4.241   6.894  1.00  0.00           C  
ATOM   2669  ND1 HIE   170       3.003   4.714   5.588  1.00  0.00           N  
ATOM   2670  CE1 HIE   170       2.104   3.926   4.981  1.00  0.00           C  
ATOM   2671  HE1 HIE   170       1.769   4.048   3.959  1.00  0.00           H  
ATOM   2672  NE2 HIE   170       1.629   3.009   5.839  1.00  0.00           N  
ATOM   2673  HE2 HIE   170       0.843   2.393   5.636  1.00  0.00           H  
ATOM   2674  CD2 HIE   170       2.243   3.198   7.058  1.00  0.00           C  
ATOM   2675  HD2 HIE   170       2.060   2.650   7.973  1.00  0.00           H  
ATOM   2676  C   HIE   170       6.169   5.817   8.757  1.00  0.00           C  
ATOM   2677  O   HIE   170       5.753   5.794   9.915  1.00  0.00           O  
ATOM   2678  N   GLY   171       7.288   6.463   8.425  1.00  0.00           N  
ATOM   2679  H   GLY   171       7.494   6.621   7.439  1.00  0.00           H  
ATOM   2680  CA  GLY   171       8.307   6.890   9.394  1.00  0.00           C  
ATOM   2681  HA2 GLY   171       8.470   6.087  10.113  1.00  0.00           H  
ATOM   2682  HA3 GLY   171       9.233   7.054   8.852  1.00  0.00           H  
ATOM   2683  C   GLY   171       8.031   8.171  10.183  1.00  0.00           C  
ATOM   2684  O   GLY   171       8.929   8.638  10.879  1.00  0.00           O  
ATOM   2685  N   VAL   172       6.835   8.751  10.055  1.00  0.00           N  
ATOM   2686  H   VAL   172       6.157   8.257   9.497  1.00  0.00           H  
ATOM   2687  CA  VAL   172       6.527  10.162  10.370  1.00  0.00           C  
ATOM   2688  HA  VAL   172       7.133  10.773   9.705  1.00  0.00           H  
ATOM   2689  CB  VAL   172       5.040  10.467  10.063  1.00  0.00           C  
ATOM   2690  HB  VAL   172       4.878  11.538  10.188  1.00  0.00           H  
ATOM   2691  CG1 VAL   172       4.658  10.087   8.623  1.00  0.00           C  
ATOM   2692 HG11 VAL   172       4.640   9.007   8.490  1.00  0.00           H  
ATOM   2693 HG12 VAL   172       3.673  10.494   8.392  1.00  0.00           H  
ATOM   2694 HG13 VAL   172       5.377  10.523   7.927  1.00  0.00           H  
ATOM   2695  CG2 VAL   172       4.054   9.739  10.994  1.00  0.00           C  
ATOM   2696 HG21 VAL   172       4.194  10.064  12.023  1.00  0.00           H  
ATOM   2697 HG22 VAL   172       3.031   9.986  10.705  1.00  0.00           H  
ATOM   2698 HG23 VAL   172       4.194   8.660  10.931  1.00  0.00           H  
ATOM   2699  C   VAL   172       6.872  10.615  11.796  1.00  0.00           C  
ATOM   2700  O   VAL   172       7.224  11.772  12.026  1.00  0.00           O  
ATOM   2701  N   TRP   173       6.823   9.704  12.765  1.00  0.00           N  
ATOM   2702  H   TRP   173       6.701   8.736  12.494  1.00  0.00           H  
ATOM   2703  CA  TRP   173       7.036   9.966  14.192  1.00  0.00           C  
ATOM   2704  HA  TRP   173       6.753  10.995  14.400  1.00  0.00           H  
ATOM   2705  CB  TRP   173       6.085   9.028  14.960  1.00  0.00           C  
ATOM   2706  HB2 TRP   173       5.152   8.962  14.397  1.00  0.00           H  
ATOM   2707  HB3 TRP   173       6.520   8.029  14.967  1.00  0.00           H  
ATOM   2708  CG  TRP   173       5.679   9.344  16.369  1.00  0.00           C  
ATOM   2709  CD1 TRP   173       6.124  10.350  17.160  1.00  0.00           C  
ATOM   2710  HD1 TRP   173       6.875  11.084  16.884  1.00  0.00           H  
ATOM   2711  NE1 TRP   173       5.516  10.267  18.397  1.00  0.00           N  
ATOM   2712  HE1 TRP   173       5.736  10.882  19.178  1.00  0.00           H  
ATOM   2713  CE2 TRP   173       4.656   9.196  18.472  1.00  0.00           C  
ATOM   2714  CZ2 TRP   173       3.846   8.685  19.495  1.00  0.00           C  
ATOM   2715  HZ2 TRP   173       3.814   9.185  20.449  1.00  0.00           H  
ATOM   2716  CH2 TRP   173       3.113   7.510  19.266  1.00  0.00           C  
ATOM   2717  HH2 TRP   173       2.503   7.092  20.050  1.00  0.00           H  
ATOM   2718  CZ3 TRP   173       3.180   6.874  18.013  1.00  0.00           C  
ATOM   2719  HZ3 TRP   173       2.615   5.969  17.840  1.00  0.00           H  
ATOM   2720  CE3 TRP   173       3.972   7.416  16.982  1.00  0.00           C  
ATOM   2721  HE3 TRP   173       4.028   6.920  16.025  1.00  0.00           H  
ATOM   2722  CD2 TRP   173       4.739   8.585  17.188  1.00  0.00           C  
ATOM   2723  C   TRP   173       8.518   9.841  14.599  1.00  0.00           C  
ATOM   2724  O   TRP   173       8.823   9.661  15.774  1.00  0.00           O  
ATOM   2725  N   SER   174       9.443   9.884  13.628  1.00  0.00           N  
ATOM   2726  H   SER   174       9.114  10.018  12.681  1.00  0.00           H  
ATOM   2727  CA  SER   174      10.857   9.519  13.805  1.00  0.00           C  
ATOM   2728  HA  SER   174      11.294   9.421  12.816  1.00  0.00           H  
ATOM   2729  CB  SER   174      11.658  10.606  14.529  1.00  0.00           C  
ATOM   2730  HB2 SER   174      11.105  10.971  15.395  1.00  0.00           H  
ATOM   2731  HB3 SER   174      12.606  10.187  14.862  1.00  0.00           H  
ATOM   2732  OG  SER   174      11.948  11.665  13.639  1.00  0.00           O  
ATOM   2733  HG  SER   174      12.678  12.178  14.029  1.00  0.00           H  
ATOM   2734  C   SER   174      10.999   8.142  14.455  1.00  0.00           C  
ATOM   2735  O   SER   174      11.670   7.984  15.469  1.00  0.00           O  
ATOM   2736  N   ASN   175      10.330   7.148  13.861  1.00  0.00           N  
ATOM   2737  H   ASN   175       9.734   7.428  13.089  1.00  0.00           H  
ATOM   2738  CA  ASN   175      10.102   5.793  14.380  1.00  0.00           C  
ATOM   2739  HA  ASN   175       9.586   5.892  15.337  1.00  0.00           H  
ATOM   2740  CB  ASN   175       9.161   5.032  13.405  1.00  0.00           C  
ATOM   2741  HB2 ASN   175       9.718   4.831  12.493  1.00  0.00           H  
ATOM   2742  HB3 ASN   175       8.890   4.078  13.857  1.00  0.00           H  
ATOM   2743  CG  ASN   175       7.881   5.726  12.946  1.00  0.00           C  
ATOM   2744  OD1 ASN   175       7.723   6.932  12.976  1.00  0.00           O  
ATOM   2745  ND2 ASN   175       6.932   5.010  12.401  1.00  0.00           N  
ATOM   2746 HD21 ASN   175       6.930   3.996  12.352  1.00  0.00           H  
ATOM   2747 HD22 ASN   175       6.231   5.509  11.874  1.00  0.00           H  
ATOM   2748  C   ASN   175      11.425   5.019  14.642  1.00  0.00           C  
ATOM   2749  O   ASN   175      11.829   4.162  13.857  1.00  0.00           O  
ATOM   2750  N   LEU   176      12.126   5.351  15.731  1.00  0.00           N  
ATOM   2751  H   LEU   176      11.804   6.185  16.213  1.00  0.00           H  
ATOM   2752  CA  LEU   176      13.505   4.937  16.018  1.00  0.00           C  
ATOM   2753  HA  LEU   176      14.051   4.882  15.078  1.00  0.00           H  
ATOM   2754  CB  LEU   176      14.128   6.047  16.892  1.00  0.00           C  
ATOM   2755  HB2 LEU   176      14.042   7.004  16.372  1.00  0.00           H  
ATOM   2756  HB3 LEU   176      13.558   6.125  17.819  1.00  0.00           H  
ATOM   2757  CG  LEU   176      15.605   5.824  17.251  1.00  0.00           C  
ATOM   2758  HG  LEU   176      15.727   4.843  17.708  1.00  0.00           H  
ATOM   2759  CD1 LEU   176      16.477   5.904  16.005  1.00  0.00           C  
ATOM   2760 HD11 LEU   176      16.301   6.847  15.487  1.00  0.00           H  
ATOM   2761 HD12 LEU   176      17.524   5.839  16.295  1.00  0.00           H  
ATOM   2762 HD13 LEU   176      16.250   5.078  15.335  1.00  0.00           H  
ATOM   2763  CD2 LEU   176      16.077   6.875  18.250  1.00  0.00           C  
ATOM   2764 HD21 LEU   176      15.454   6.853  19.145  1.00  0.00           H  
ATOM   2765 HD22 LEU   176      17.108   6.679  18.545  1.00  0.00           H  
ATOM   2766 HD23 LEU   176      16.022   7.871  17.810  1.00  0.00           H  
ATOM   2767  C   LEU   176      13.613   3.561  16.693  1.00  0.00           C  
ATOM   2768  O   LEU   176      14.446   2.735  16.320  1.00  0.00           O  
ATOM   2769  N   GLU   177      12.764   3.324  17.694  1.00  0.00           N  
ATOM   2770  H   GLU   177      12.136   4.079  17.922  1.00  0.00           H  
ATOM   2771  CA  GLU   177      12.645   2.085  18.486  1.00  0.00           C  
ATOM   2772  HA  GLU   177      11.964   2.348  19.292  1.00  0.00           H  
ATOM   2773  CB  GLU   177      11.942   0.986  17.662  1.00  0.00           C  
ATOM   2774  HB2 GLU   177      11.718   1.378  16.669  1.00  0.00           H  
ATOM   2775  HB3 GLU   177      12.599   0.129  17.531  1.00  0.00           H  
ATOM   2776  CG  GLU   177      10.608   0.536  18.273  1.00  0.00           C  
ATOM   2777  HG2 GLU   177      10.104   1.381  18.748  1.00  0.00           H  
ATOM   2778  HG3 GLU   177       9.960   0.203  17.459  1.00  0.00           H  
ATOM   2779  CD  GLU   177      10.762  -0.628  19.255  1.00  0.00           C  
ATOM   2780  OE1 GLU   177      10.442  -0.453  20.458  1.00  0.00           O  
ATOM   2781  OE2 GLU   177      11.030  -1.759  18.795  1.00  0.00           O  
ATOM   2782  C   GLU   177      13.906   1.605  19.248  1.00  0.00           C  
ATOM   2783  O   GLU   177      13.848   0.583  19.929  1.00  0.00           O  
ATOM   2784  N   LEU   178      14.989   2.388  19.257  1.00  0.00           N  
ATOM   2785  H   LEU   178      14.994   3.181  18.636  1.00  0.00           H  
ATOM   2786  CA  LEU   178      16.024   2.353  20.301  1.00  0.00           C  
ATOM   2787  HA  LEU   178      16.343   1.318  20.431  1.00  0.00           H  
ATOM   2788  CB  LEU   178      17.224   3.186  19.797  1.00  0.00           C  
ATOM   2789  HB2 LEU   178      17.540   2.786  18.832  1.00  0.00           H  
ATOM   2790  HB3 LEU   178      16.880   4.209  19.641  1.00  0.00           H  
ATOM   2791  CG  LEU   178      18.456   3.250  20.719  1.00  0.00           C  
ATOM   2792  HG  LEU   178      18.164   3.690  21.669  1.00  0.00           H  
ATOM   2793  CD1 LEU   178      19.066   1.871  20.976  1.00  0.00           C  
ATOM   2794 HD11 LEU   178      19.394   1.423  20.037  1.00  0.00           H  
ATOM   2795 HD12 LEU   178      19.923   1.974  21.643  1.00  0.00           H  
ATOM   2796 HD13 LEU   178      18.349   1.209  21.455  1.00  0.00           H  
ATOM   2797  CD2 LEU   178      19.525   4.141  20.086  1.00  0.00           C  
ATOM   2798 HD21 LEU   178      19.125   5.143  19.928  1.00  0.00           H  
ATOM   2799 HD22 LEU   178      20.375   4.225  20.763  1.00  0.00           H  
ATOM   2800 HD23 LEU   178      19.857   3.726  19.134  1.00  0.00           H  
ATOM   2801  C   LEU   178      15.450   2.859  21.649  1.00  0.00           C  
ATOM   2802  O   LEU   178      14.459   3.590  21.657  1.00  0.00           O  
ATOM   2803  N   GLU   179      16.038   2.470  22.786  1.00  0.00           N  
ATOM   2804  H   GLU   179      16.854   1.878  22.730  1.00  0.00           H  
ATOM   2805  CA  GLU   179      15.592   2.872  24.142  1.00  0.00           C  
ATOM   2806  HA  GLU   179      14.990   3.774  24.028  1.00  0.00           H  
ATOM   2807  CB  GLU   179      14.685   1.775  24.760  1.00  0.00           C  
ATOM   2808  HB2 GLU   179      14.204   1.257  23.937  1.00  0.00           H  
ATOM   2809  HB3 GLU   179      15.294   1.032  25.274  1.00  0.00           H  
ATOM   2810  CG  GLU   179      13.603   2.326  25.725  1.00  0.00           C  
ATOM   2811  HG2 GLU   179      13.992   2.305  26.744  1.00  0.00           H  
ATOM   2812  HG3 GLU   179      13.425   3.370  25.464  1.00  0.00           H  
ATOM   2813  CD  GLU   179      12.228   1.616  25.686  1.00  0.00           C  
ATOM   2814  OE1 GLU   179      11.267   2.170  26.283  1.00  0.00           O  
ATOM   2815  OE2 GLU   179      12.083   0.585  24.981  1.00  0.00           O  
ATOM   2816  C   GLU   179      16.758   3.299  25.064  1.00  0.00           C  
ATOM   2817  O   GLU   179      16.668   3.189  26.281  1.00  0.00           O  
ATOM   2818  N   ASP   180      17.858   3.773  24.470  1.00  0.00           N  
ATOM   2819  H   ASP   180      17.838   3.916  23.472  1.00  0.00           H  
ATOM   2820  CA  ASP   180      19.104   4.188  25.131  1.00  0.00           C  
ATOM   2821  HA  ASP   180      18.880   4.570  26.129  1.00  0.00           H  
ATOM   2822  CB  ASP   180      20.038   2.964  25.273  1.00  0.00           C  
ATOM   2823  HB2 ASP   180      19.536   2.201  25.869  1.00  0.00           H  
ATOM   2824  HB3 ASP   180      20.225   2.549  24.280  1.00  0.00           H  
ATOM   2825  CG  ASP   180      21.381   3.300  25.940  1.00  0.00           C  
ATOM   2826  OD1 ASP   180      21.379   4.139  26.868  1.00  0.00           O  
ATOM   2827  OD2 ASP   180      22.422   2.801  25.453  1.00  0.00           O  
ATOM   2828  C   ASP   180      19.798   5.309  24.325  1.00  0.00           C  
ATOM   2829  O   ASP   180      19.525   5.480  23.135  1.00  0.00           O  
ATOM   2830  N   SER   181      20.737   6.023  24.954  1.00  0.00           N  
ATOM   2831  H   SER   181      20.928   5.731  25.913  1.00  0.00           H  
ATOM   2832  CA  SER   181      21.785   6.824  24.309  1.00  0.00           C  
ATOM   2833  HA  SER   181      22.261   7.405  25.098  1.00  0.00           H  
ATOM   2834  CB  SER   181      22.868   5.873  23.779  1.00  0.00           C  
ATOM   2835  HB2 SER   181      23.202   5.233  24.598  1.00  0.00           H  
ATOM   2836  HB3 SER   181      22.448   5.242  22.995  1.00  0.00           H  
ATOM   2837  OG  SER   181      23.981   6.577  23.271  1.00  0.00           O  
ATOM   2838  HG  SER   181      24.754   6.018  23.387  1.00  0.00           H  
ATOM   2839  C   SER   181      21.268   7.867  23.302  1.00  0.00           C  
ATOM   2840  O   SER   181      20.710   8.885  23.713  1.00  0.00           O  
ATOM   2841  N   GLU   182      21.423   7.645  21.992  1.00  0.00           N  
ATOM   2842  H   GLU   182      21.904   6.800  21.727  1.00  0.00           H  
ATOM   2843  CA  GLU   182      21.020   8.560  20.912  1.00  0.00           C  
ATOM   2844  HA  GLU   182      21.379   9.553  21.184  1.00  0.00           H  
ATOM   2845  CB  GLU   182      21.709   8.165  19.586  1.00  0.00           C  
ATOM   2846  HB2 GLU   182      21.403   7.155  19.306  1.00  0.00           H  
ATOM   2847  HB3 GLU   182      21.368   8.852  18.810  1.00  0.00           H  
ATOM   2848  CG  GLU   182      23.242   8.251  19.597  1.00  0.00           C  
ATOM   2849  HG2 GLU   182      23.540   9.173  20.102  1.00  0.00           H  
ATOM   2850  HG3 GLU   182      23.651   7.404  20.154  1.00  0.00           H  
ATOM   2851  CD  GLU   182      23.795   8.254  18.162  1.00  0.00           C  
ATOM   2852  OE1 GLU   182      23.379   7.408  17.340  1.00  0.00           O  
ATOM   2853  OE2 GLU   182      24.596   9.148  17.805  1.00  0.00           O  
ATOM   2854  C   GLU   182      19.488   8.701  20.718  1.00  0.00           C  
ATOM   2855  O   GLU   182      19.029   8.907  19.599  1.00  0.00           O  
ATOM   2856  N   ALA   183      18.666   8.596  21.765  1.00  0.00           N  
ATOM   2857  H   ALA   183      19.087   8.441  22.674  1.00  0.00           H  
ATOM   2858  CA  ALA   183      17.202   8.596  21.654  1.00  0.00           C  
ATOM   2859  HA  ALA   183      16.920   7.752  21.024  1.00  0.00           H  
ATOM   2860  CB  ALA   183      16.607   8.356  23.047  1.00  0.00           C  
ATOM   2861  HB1 ALA   183      16.896   9.159  23.726  1.00  0.00           H  
ATOM   2862  HB2 ALA   183      15.519   8.320  22.978  1.00  0.00           H  
ATOM   2863  HB3 ALA   183      16.970   7.406  23.443  1.00  0.00           H  
ATOM   2864  C   ALA   183      16.637   9.864  20.972  1.00  0.00           C  
ATOM   2865  O   ALA   183      16.035   9.770  19.904  1.00  0.00           O  
ATOM   2866  N   GLU   184      16.866  11.053  21.541  1.00  0.00           N  
ATOM   2867  H   GLU   184      17.337  11.076  22.431  1.00  0.00           H  
ATOM   2868  CA  GLU   184      16.490  12.333  20.906  1.00  0.00           C  
ATOM   2869  HA  GLU   184      15.464  12.274  20.538  1.00  0.00           H  
ATOM   2870  CB  GLU   184      16.575  13.477  21.932  1.00  0.00           C  
ATOM   2871  HB2 GLU   184      17.528  13.413  22.460  1.00  0.00           H  
ATOM   2872  HB3 GLU   184      16.554  14.433  21.407  1.00  0.00           H  
ATOM   2873  CG  GLU   184      15.433  13.458  22.960  1.00  0.00           C  
ATOM   2874  HG2 GLU   184      15.462  12.511  23.504  1.00  0.00           H  
ATOM   2875  HG3 GLU   184      15.608  14.258  23.683  1.00  0.00           H  
ATOM   2876  CD  GLU   184      14.051  13.661  22.317  1.00  0.00           C  
ATOM   2877  OE1 GLU   184      13.914  14.578  21.472  1.00  0.00           O  
ATOM   2878  OE2 GLU   184      13.127  12.895  22.670  1.00  0.00           O  
ATOM   2879  C   GLU   184      17.381  12.666  19.698  1.00  0.00           C  
ATOM   2880  O   GLU   184      16.911  13.195  18.695  1.00  0.00           O  
ATOM   2881  N   GLU   185      18.667  12.320  19.770  1.00  0.00           N  
ATOM   2882  H   GLU   185      18.973  11.846  20.603  1.00  0.00           H  
ATOM   2883  CA  GLU   185      19.674  12.624  18.747  1.00  0.00           C  
ATOM   2884  HA  GLU   185      19.694  13.701  18.575  1.00  0.00           H  
ATOM   2885  CB  GLU   185      21.039  12.199  19.317  1.00  0.00           C  
ATOM   2886  HB2 GLU   185      21.273  12.825  20.180  1.00  0.00           H  
ATOM   2887  HB3 GLU   185      20.950  11.175  19.678  1.00  0.00           H  
ATOM   2888  CG  GLU   185      22.219  12.229  18.340  1.00  0.00           C  
ATOM   2889  HG2 GLU   185      23.100  11.850  18.863  1.00  0.00           H  
ATOM   2890  HG3 GLU   185      21.997  11.534  17.529  1.00  0.00           H  
ATOM   2891  CD  GLU   185      22.548  13.612  17.758  1.00  0.00           C  
ATOM   2892  OE1 GLU   185      22.061  14.629  18.293  1.00  0.00           O  
ATOM   2893  OE2 GLU   185      23.292  13.634  16.747  1.00  0.00           O  
ATOM   2894  C   GLU   185      19.353  11.948  17.400  1.00  0.00           C  
ATOM   2895  O   GLU   185      19.278  12.601  16.357  1.00  0.00           O  
ATOM   2896  N   MET   186      19.083  10.640  17.404  1.00  0.00           N  
ATOM   2897  H   MET   186      19.116  10.133  18.284  1.00  0.00           H  
ATOM   2898  CA  MET   186      18.627   9.931  16.211  1.00  0.00           C  
ATOM   2899  HA  MET   186      19.197  10.310  15.370  1.00  0.00           H  
ATOM   2900  CB  MET   186      18.926   8.429  16.290  1.00  0.00           C  
ATOM   2901  HB2 MET   186      18.683   8.045  17.278  1.00  0.00           H  
ATOM   2902  HB3 MET   186      18.315   7.911  15.555  1.00  0.00           H  
ATOM   2903  CG  MET   186      20.393   8.143  15.956  1.00  0.00           C  
ATOM   2904  HG2 MET   186      21.019   8.904  16.423  1.00  0.00           H  
ATOM   2905  HG3 MET   186      20.674   7.181  16.387  1.00  0.00           H  
ATOM   2906  SD  MET   186      20.733   8.098  14.166  1.00  0.00           S  
ATOM   2907  CE  MET   186      20.270   6.382  13.810  1.00  0.00           C  
ATOM   2908  HE1 MET   186      19.218   6.225  14.050  1.00  0.00           H  
ATOM   2909  HE2 MET   186      20.436   6.170  12.754  1.00  0.00           H  
ATOM   2910  HE3 MET   186      20.884   5.710  14.410  1.00  0.00           H  
ATOM   2911  C   MET   186      17.163  10.218  15.866  1.00  0.00           C  
ATOM   2912  O   MET   186      16.822  10.104  14.693  1.00  0.00           O  
ATOM   2913  N   VAL   187      16.310  10.673  16.796  1.00  0.00           N  
ATOM   2914  H   VAL   187      16.619  10.735  17.760  1.00  0.00           H  
ATOM   2915  CA  VAL   187      15.000  11.257  16.435  1.00  0.00           C  
ATOM   2916  HA  VAL   187      14.488  10.542  15.797  1.00  0.00           H  
ATOM   2917  CB  VAL   187      14.114  11.483  17.681  1.00  0.00           C  
ATOM   2918  HB  VAL   187      14.738  11.789  18.515  1.00  0.00           H  
ATOM   2919  CG1 VAL   187      13.025  12.550  17.501  1.00  0.00           C  
ATOM   2920 HG11 VAL   187      12.443  12.365  16.603  1.00  0.00           H  
ATOM   2921 HG12 VAL   187      12.360  12.540  18.362  1.00  0.00           H  
ATOM   2922 HG13 VAL   187      13.481  13.539  17.444  1.00  0.00           H  
ATOM   2923  CG2 VAL   187      13.412  10.170  18.054  1.00  0.00           C  
ATOM   2924 HG21 VAL   187      14.147   9.374  18.160  1.00  0.00           H  
ATOM   2925 HG22 VAL   187      12.901  10.292  19.010  1.00  0.00           H  
ATOM   2926 HG23 VAL   187      12.687   9.890  17.291  1.00  0.00           H  
ATOM   2927  C   VAL   187      15.172  12.529  15.593  1.00  0.00           C  
ATOM   2928  O   VAL   187      14.494  12.655  14.566  1.00  0.00           O  
ATOM   2929  N   TYR   188      16.124  13.401  15.945  1.00  0.00           N  
ATOM   2930  H   TYR   188      16.591  13.254  16.837  1.00  0.00           H  
ATOM   2931  CA  TYR   188      16.525  14.577  15.162  1.00  0.00           C  
ATOM   2932  HA  TYR   188      15.628  15.159  14.958  1.00  0.00           H  
ATOM   2933  CB  TYR   188      17.484  15.468  15.989  1.00  0.00           C  
ATOM   2934  HB2 TYR   188      16.931  16.334  16.349  1.00  0.00           H  
ATOM   2935  HB3 TYR   188      17.777  14.923  16.886  1.00  0.00           H  
ATOM   2936  CG  TYR   188      18.765  15.959  15.313  1.00  0.00           C  
ATOM   2937  CD1 TYR   188      20.001  15.667  15.917  1.00  0.00           C  
ATOM   2938  HD1 TYR   188      20.038  15.133  16.856  1.00  0.00           H  
ATOM   2939  CE1 TYR   188      21.210  16.051  15.314  1.00  0.00           C  
ATOM   2940  HE1 TYR   188      22.143  15.800  15.802  1.00  0.00           H  
ATOM   2941  CZ  TYR   188      21.192  16.744  14.090  1.00  0.00           C  
ATOM   2942  OH  TYR   188      22.362  17.093  13.496  1.00  0.00           O  
ATOM   2943  HH  TYR   188      23.100  16.804  14.039  1.00  0.00           H  
ATOM   2944  CE2 TYR   188      19.959  17.061  13.481  1.00  0.00           C  
ATOM   2945  HE2 TYR   188      19.957  17.594  12.544  1.00  0.00           H  
ATOM   2946  CD2 TYR   188      18.749  16.676  14.094  1.00  0.00           C  
ATOM   2947  HD2 TYR   188      17.815  16.903  13.604  1.00  0.00           H  
ATOM   2948  C   TYR   188      17.096  14.177  13.797  1.00  0.00           C  
ATOM   2949  O   TYR   188      16.562  14.599  12.767  1.00  0.00           O  
ATOM   2950  N   ARG   189      18.130  13.324  13.755  1.00  0.00           N  
ATOM   2951  H   ARG   189      18.555  13.061  14.645  1.00  0.00           H  
ATOM   2952  CA  ARG   189      18.729  12.848  12.492  1.00  0.00           C  
ATOM   2953  HA  ARG   189      19.049  13.714  11.911  1.00  0.00           H  
ATOM   2954  CB  ARG   189      19.965  11.978  12.801  1.00  0.00           C  
ATOM   2955  HB2 ARG   189      19.744  11.328  13.642  1.00  0.00           H  
ATOM   2956  HB3 ARG   189      20.185  11.343  11.941  1.00  0.00           H  
ATOM   2957  CG  ARG   189      21.218  12.831  13.096  1.00  0.00           C  
ATOM   2958  HG2 ARG   189      21.855  12.832  12.211  1.00  0.00           H  
ATOM   2959  HG3 ARG   189      20.918  13.864  13.277  1.00  0.00           H  
ATOM   2960  CD  ARG   189      22.057  12.396  14.308  1.00  0.00           C  
ATOM   2961  HD2 ARG   189      22.932  13.047  14.354  1.00  0.00           H  
ATOM   2962  HD3 ARG   189      21.473  12.569  15.212  1.00  0.00           H  
ATOM   2963  NE  ARG   189      22.499  10.986  14.282  1.00  0.00           N  
ATOM   2964  HE  ARG   189      21.991  10.343  13.704  1.00  0.00           H  
ATOM   2965  CZ  ARG   189      23.380  10.447  15.114  1.00  0.00           C  
ATOM   2966  NH1 ARG   189      24.087  11.124  15.963  1.00  0.00           N  
ATOM   2967 HH11 ARG   189      23.883  12.114  16.121  1.00  0.00           H  
ATOM   2968 HH12 ARG   189      24.539  10.584  16.704  1.00  0.00           H  
ATOM   2969  NH2 ARG   189      23.554   9.163  15.145  1.00  0.00           N  
ATOM   2970 HH21 ARG   189      22.911   8.552  14.685  1.00  0.00           H  
ATOM   2971 HH22 ARG   189      24.008   8.783  15.986  1.00  0.00           H  
ATOM   2972  C   ARG   189      17.701  12.129  11.610  1.00  0.00           C  
ATOM   2973  O   ARG   189      17.719  12.285  10.390  1.00  0.00           O  
ATOM   2974  N   TYR   190      16.743  11.414  12.204  1.00  0.00           N  
ATOM   2975  H   TYR   190      16.797  11.268  13.208  1.00  0.00           H  
ATOM   2976  CA  TYR   190      15.629  10.818  11.470  1.00  0.00           C  
ATOM   2977  HA  TYR   190      16.037  10.328  10.586  1.00  0.00           H  
ATOM   2978  CB  TYR   190      14.905   9.752  12.311  1.00  0.00           C  
ATOM   2979  HB2 TYR   190      14.730  10.129  13.318  1.00  0.00           H  
ATOM   2980  HB3 TYR   190      13.920   9.595  11.869  1.00  0.00           H  
ATOM   2981  CG  TYR   190      15.579   8.388  12.378  1.00  0.00           C  
ATOM   2982  CD1 TYR   190      14.816   7.275  12.785  1.00  0.00           C  
ATOM   2983  HD1 TYR   190      13.810   7.416  13.159  1.00  0.00           H  
ATOM   2984  CE1 TYR   190      15.355   5.975  12.702  1.00  0.00           C  
ATOM   2985  HE1 TYR   190      14.763   5.120  12.991  1.00  0.00           H  
ATOM   2986  CZ  TYR   190      16.679   5.786  12.250  1.00  0.00           C  
ATOM   2987  OH  TYR   190      17.197   4.542  12.119  1.00  0.00           O  
ATOM   2988  HH  TYR   190      16.487   3.877  12.064  1.00  0.00           H  
ATOM   2989  CE2 TYR   190      17.452   6.897  11.872  1.00  0.00           C  
ATOM   2990  HE2 TYR   190      18.463   6.748  11.520  1.00  0.00           H  
ATOM   2991  CD2 TYR   190      16.910   8.190  11.942  1.00  0.00           C  
ATOM   2992  HD2 TYR   190      17.541   9.016  11.652  1.00  0.00           H  
ATOM   2993  C   TYR   190      14.646  11.859  10.942  1.00  0.00           C  
ATOM   2994  O   TYR   190      14.254  11.722   9.787  1.00  0.00           O  
ATOM   2995  N   ARG   191      14.262  12.879  11.719  1.00  0.00           N  
ATOM   2996  H   ARG   191      14.630  12.920  12.667  1.00  0.00           H  
ATOM   2997  CA  ARG   191      13.346  13.957  11.292  1.00  0.00           C  
ATOM   2998  HA  ARG   191      12.442  13.506  10.889  1.00  0.00           H  
ATOM   2999  CB  ARG   191      12.966  14.781  12.538  1.00  0.00           C  
ATOM   3000  HB2 ARG   191      12.509  14.103  13.254  1.00  0.00           H  
ATOM   3001  HB3 ARG   191      13.878  15.153  13.008  1.00  0.00           H  
ATOM   3002  CG  ARG   191      11.998  15.969  12.395  1.00  0.00           C  
ATOM   3003  HG2 ARG   191      11.492  16.066  13.354  1.00  0.00           H  
ATOM   3004  HG3 ARG   191      12.590  16.872  12.255  1.00  0.00           H  
ATOM   3005  CD  ARG   191      10.938  15.970  11.283  1.00  0.00           C  
ATOM   3006  HD2 ARG   191      10.285  16.832  11.429  1.00  0.00           H  
ATOM   3007  HD3 ARG   191      11.447  16.122  10.340  1.00  0.00           H  
ATOM   3008  NE  ARG   191      10.105  14.754  11.220  1.00  0.00           N  
ATOM   3009  HE  ARG   191       9.925  14.259  12.077  1.00  0.00           H  
ATOM   3010  CZ  ARG   191       9.499  14.304  10.134  1.00  0.00           C  
ATOM   3011  NH1 ARG   191       9.666  14.835   8.959  1.00  0.00           N  
ATOM   3012 HH11 ARG   191      10.175  15.696   8.837  1.00  0.00           H  
ATOM   3013 HH12 ARG   191       9.207  14.380   8.165  1.00  0.00           H  
ATOM   3014  NH2 ARG   191       8.704  13.281  10.191  1.00  0.00           N  
ATOM   3015 HH21 ARG   191       8.373  12.896  11.065  1.00  0.00           H  
ATOM   3016 HH22 ARG   191       8.167  13.031   9.353  1.00  0.00           H  
ATOM   3017  C   ARG   191      13.957  14.794  10.169  1.00  0.00           C  
ATOM   3018  O   ARG   191      13.265  15.095   9.194  1.00  0.00           O  
ATOM   3019  N   LEU   192      15.260  15.064  10.236  1.00  0.00           N  
ATOM   3020  H   LEU   192      15.745  14.828  11.096  1.00  0.00           H  
ATOM   3021  CA  LEU   192      16.024  15.698   9.162  1.00  0.00           C  
ATOM   3022  HA  LEU   192      15.609  16.691   8.989  1.00  0.00           H  
ATOM   3023  CB  LEU   192      17.482  15.851   9.637  1.00  0.00           C  
ATOM   3024  HB2 LEU   192      17.496  16.490  10.522  1.00  0.00           H  
ATOM   3025  HB3 LEU   192      17.853  14.871   9.935  1.00  0.00           H  
ATOM   3026  CG  LEU   192      18.453  16.427   8.591  1.00  0.00           C  
ATOM   3027  HG  LEU   192      18.467  15.784   7.711  1.00  0.00           H  
ATOM   3028  CD1 LEU   192      18.074  17.846   8.163  1.00  0.00           C  
ATOM   3029 HD11 LEU   192      18.036  18.501   9.033  1.00  0.00           H  
ATOM   3030 HD12 LEU   192      18.815  18.225   7.460  1.00  0.00           H  
ATOM   3031 HD13 LEU   192      17.105  17.839   7.665  1.00  0.00           H  
ATOM   3032  CD2 LEU   192      19.865  16.464   9.176  1.00  0.00           C  
ATOM   3033 HD21 LEU   192      20.170  15.459   9.466  1.00  0.00           H  
ATOM   3034 HD22 LEU   192      20.565  16.837   8.428  1.00  0.00           H  
ATOM   3035 HD23 LEU   192      19.895  17.113  10.051  1.00  0.00           H  
ATOM   3036  C   LEU   192      15.899  14.918   7.841  1.00  0.00           C  
ATOM   3037  O   LEU   192      15.550  15.508   6.823  1.00  0.00           O  
ATOM   3038  N   ALA   193      16.097  13.595   7.869  1.00  0.00           N  
ATOM   3039  H   ALA   193      16.422  13.171   8.729  1.00  0.00           H  
ATOM   3040  CA  ALA   193      15.912  12.739   6.694  1.00  0.00           C  
ATOM   3041  HA  ALA   193      16.477  13.165   5.863  1.00  0.00           H  
ATOM   3042  CB  ALA   193      16.493  11.352   7.002  1.00  0.00           C  
ATOM   3043  HB1 ALA   193      15.966  10.896   7.839  1.00  0.00           H  
ATOM   3044  HB2 ALA   193      16.396  10.712   6.124  1.00  0.00           H  
ATOM   3045  HB3 ALA   193      17.550  11.443   7.255  1.00  0.00           H  
ATOM   3046  C   ALA   193      14.440  12.651   6.238  1.00  0.00           C  
ATOM   3047  O   ALA   193      14.144  12.845   5.062  1.00  0.00           O  
ATOM   3048  N   LEU   194      13.498  12.392   7.154  1.00  0.00           N  
ATOM   3049  H   LEU   194      13.800  12.297   8.116  1.00  0.00           H  
ATOM   3050  CA  LEU   194      12.067  12.195   6.858  1.00  0.00           C  
ATOM   3051  HA  LEU   194      11.951  11.346   6.185  1.00  0.00           H  
ATOM   3052  CB  LEU   194      11.314  11.908   8.164  1.00  0.00           C  
ATOM   3053  HB2 LEU   194      11.596  12.668   8.892  1.00  0.00           H  
ATOM   3054  HB3 LEU   194      10.243  11.995   7.991  1.00  0.00           H  
ATOM   3055  CG  LEU   194      11.589  10.518   8.744  1.00  0.00           C  
ATOM   3056  HG  LEU   194      12.639  10.275   8.629  1.00  0.00           H  
ATOM   3057  CD1 LEU   194      11.250  10.489  10.229  1.00  0.00           C  
ATOM   3058 HD11 LEU   194      10.207  10.775  10.367  1.00  0.00           H  
ATOM   3059 HD12 LEU   194      11.406   9.489  10.625  1.00  0.00           H  
ATOM   3060 HD13 LEU   194      11.869  11.195  10.778  1.00  0.00           H  
ATOM   3061  CD2 LEU   194      10.792   9.426   8.041  1.00  0.00           C  
ATOM   3062 HD21 LEU   194      11.078   9.382   6.990  1.00  0.00           H  
ATOM   3063 HD22 LEU   194      10.998   8.465   8.500  1.00  0.00           H  
ATOM   3064 HD23 LEU   194       9.726   9.642   8.119  1.00  0.00           H  
ATOM   3065  C   LEU   194      11.431  13.402   6.163  1.00  0.00           C  
ATOM   3066  O   LEU   194      10.637  13.228   5.241  1.00  0.00           O  
ATOM   3067  N   SER   195      11.866  14.612   6.522  1.00  0.00           N  
ATOM   3068  H   SER   195      12.542  14.663   7.273  1.00  0.00           H  
ATOM   3069  CA  SER   195      11.419  15.870   5.903  1.00  0.00           C  
ATOM   3070  HA  SER   195      10.332  15.917   5.982  1.00  0.00           H  
ATOM   3071  CB  SER   195      11.993  17.066   6.666  1.00  0.00           C  
ATOM   3072  HB2 SER   195      13.074  17.113   6.520  1.00  0.00           H  
ATOM   3073  HB3 SER   195      11.543  17.984   6.286  1.00  0.00           H  
ATOM   3074  OG  SER   195      11.706  16.937   8.048  1.00  0.00           O  
ATOM   3075  HG  SER   195      12.382  16.342   8.428  1.00  0.00           H  
ATOM   3076  C   SER   195      11.752  15.984   4.406  1.00  0.00           C  
ATOM   3077  O   SER   195      11.308  16.925   3.755  1.00  0.00           O  
ATOM   3078  N   VAL   196      12.485  15.012   3.847  1.00  0.00           N  
ATOM   3079  H   VAL   196      12.897  14.329   4.471  1.00  0.00           H  
ATOM   3080  CA  VAL   196      12.479  14.691   2.414  1.00  0.00           C  
ATOM   3081  HA  VAL   196      11.783  15.361   1.908  1.00  0.00           H  
ATOM   3082  CB  VAL   196      13.869  14.913   1.783  1.00  0.00           C  
ATOM   3083  HB  VAL   196      14.567  14.182   2.192  1.00  0.00           H  
ATOM   3084  CG1 VAL   196      13.821  14.745   0.260  1.00  0.00           C  
ATOM   3085 HG11 VAL   196      13.136  15.473  -0.175  1.00  0.00           H  
ATOM   3086 HG12 VAL   196      14.816  14.893  -0.161  1.00  0.00           H  
ATOM   3087 HG13 VAL   196      13.486  13.745  -0.000  1.00  0.00           H  
ATOM   3088  CG2 VAL   196      14.423  16.316   2.073  1.00  0.00           C  
ATOM   3089 HG21 VAL   196      14.600  16.434   3.142  1.00  0.00           H  
ATOM   3090 HG22 VAL   196      15.371  16.457   1.555  1.00  0.00           H  
ATOM   3091 HG23 VAL   196      13.710  17.073   1.743  1.00  0.00           H  
ATOM   3092  C   VAL   196      11.956  13.264   2.182  1.00  0.00           C  
ATOM   3093  O   VAL   196      11.017  13.077   1.417  1.00  0.00           O  
ATOM   3094  N   MET   197      12.511  12.246   2.852  1.00  0.00           N  
ATOM   3095  H   MET   197      13.261  12.467   3.500  1.00  0.00           H  
ATOM   3096  CA  MET   197      12.248  10.819   2.593  1.00  0.00           C  
ATOM   3097  HA  MET   197      12.493  10.613   1.552  1.00  0.00           H  
ATOM   3098  CB  MET   197      13.167   9.954   3.478  1.00  0.00           C  
ATOM   3099  HB2 MET   197      13.236  10.382   4.477  1.00  0.00           H  
ATOM   3100  HB3 MET   197      12.717   8.966   3.584  1.00  0.00           H  
ATOM   3101  CG  MET   197      14.580   9.735   2.914  1.00  0.00           C  
ATOM   3102  HG2 MET   197      15.095   9.063   3.599  1.00  0.00           H  
ATOM   3103  HG3 MET   197      14.500   9.219   1.959  1.00  0.00           H  
ATOM   3104  SD  MET   197      15.653  11.178   2.686  1.00  0.00           S  
ATOM   3105  CE  MET   197      15.381  11.513   0.924  1.00  0.00           C  
ATOM   3106  HE1 MET   197      14.332  11.734   0.743  1.00  0.00           H  
ATOM   3107  HE2 MET   197      15.988  12.365   0.617  1.00  0.00           H  
ATOM   3108  HE3 MET   197      15.669  10.643   0.335  1.00  0.00           H  
ATOM   3109  C   MET   197      10.784  10.374   2.772  1.00  0.00           C  
ATOM   3110  O   MET   197      10.333   9.521   2.002  1.00  0.00           O  
ATOM   3111  N   ASP   198      10.038  10.920   3.740  1.00  0.00           N  
ATOM   3112  H   ASP   198      10.455  11.655   4.303  1.00  0.00           H  
ATOM   3113  CA  ASP   198       8.601  10.664   3.952  1.00  0.00           C  
ATOM   3114  HA  ASP   198       8.298   9.891   3.254  1.00  0.00           H  
ATOM   3115  CB  ASP   198       8.291  10.085   5.356  1.00  0.00           C  
ATOM   3116  HB2 ASP   198       8.829  10.662   6.109  1.00  0.00           H  
ATOM   3117  HB3 ASP   198       7.223  10.200   5.551  1.00  0.00           H  
ATOM   3118  CG  ASP   198       8.644   8.589   5.495  1.00  0.00           C  
ATOM   3119  OD1 ASP   198       9.732   8.155   5.054  1.00  0.00           O  
ATOM   3120  OD2 ASP   198       7.784   7.751   5.861  1.00  0.00           O  
ATOM   3121  C   ASP   198       7.697  11.843   3.540  1.00  0.00           C  
ATOM   3122  O   ASP   198       6.546  11.593   3.184  1.00  0.00           O  
ATOM   3123  N   GLU   199       8.206  13.070   3.368  1.00  0.00           N  
ATOM   3124  H   GLU   199       9.118  13.285   3.759  1.00  0.00           H  
ATOM   3125  CA  GLU   199       7.527  14.069   2.511  1.00  0.00           C  
ATOM   3126  HA  GLU   199       6.490  14.141   2.838  1.00  0.00           H  
ATOM   3127  CB  GLU   199       8.165  15.465   2.623  1.00  0.00           C  
ATOM   3128  HB2 GLU   199       9.234  15.348   2.804  1.00  0.00           H  
ATOM   3129  HB3 GLU   199       8.050  15.998   1.678  1.00  0.00           H  
ATOM   3130  CG  GLU   199       7.552  16.338   3.728  1.00  0.00           C  
ATOM   3131  HG2 GLU   199       7.516  15.764   4.651  1.00  0.00           H  
ATOM   3132  HG3 GLU   199       8.228  17.177   3.903  1.00  0.00           H  
ATOM   3133  CD  GLU   199       6.151  16.892   3.388  1.00  0.00           C  
ATOM   3134  OE1 GLU   199       5.981  18.133   3.389  1.00  0.00           O  
ATOM   3135  OE2 GLU   199       5.190  16.128   3.133  1.00  0.00           O  
ATOM   3136  C   GLU   199       7.469  13.631   1.034  1.00  0.00           C  
ATOM   3137  O   GLU   199       6.555  14.014   0.311  1.00  0.00           O  
ATOM   3138  N   LEU   200       8.335  12.720   0.581  1.00  0.00           N  
ATOM   3139  H   LEU   200       9.161  12.540   1.146  1.00  0.00           H  
ATOM   3140  CA  LEU   200       8.176  11.973  -0.677  1.00  0.00           C  
ATOM   3141  HA  LEU   200       7.906  12.690  -1.454  1.00  0.00           H  
ATOM   3142  CB  LEU   200       9.526  11.340  -1.070  1.00  0.00           C  
ATOM   3143  HB2 LEU   200       9.970  10.894  -0.181  1.00  0.00           H  
ATOM   3144  HB3 LEU   200       9.376  10.541  -1.796  1.00  0.00           H  
ATOM   3145  CG  LEU   200      10.503  12.369  -1.674  1.00  0.00           C  
ATOM   3146  HG  LEU   200      10.413  13.325  -1.157  1.00  0.00           H  
ATOM   3147  CD1 LEU   200      11.940  11.876  -1.527  1.00  0.00           C  
ATOM   3148 HD11 LEU   200      12.041  10.901  -1.992  1.00  0.00           H  
ATOM   3149 HD12 LEU   200      12.624  12.581  -1.998  1.00  0.00           H  
ATOM   3150 HD13 LEU   200      12.191  11.786  -0.475  1.00  0.00           H  
ATOM   3151  CD2 LEU   200      10.224  12.592  -3.163  1.00  0.00           C  
ATOM   3152 HD21 LEU   200       9.204  12.945  -3.309  1.00  0.00           H  
ATOM   3153 HD22 LEU   200      10.911  13.342  -3.554  1.00  0.00           H  
ATOM   3154 HD23 LEU   200      10.369  11.660  -3.711  1.00  0.00           H  
ATOM   3155  C   LEU   200       7.013  10.955  -0.652  1.00  0.00           C  
ATOM   3156  O   LEU   200       6.835  10.199  -1.606  1.00  0.00           O  
ATOM   3157  N   ARG   201       6.184  10.928   0.405  1.00  0.00           N  
ATOM   3158  H   ARG   201       6.450  11.473   1.221  1.00  0.00           H  
ATOM   3159  CA  ARG   201       4.811  10.383   0.370  1.00  0.00           C  
ATOM   3160  HA  ARG   201       4.752   9.683  -0.465  1.00  0.00           H  
ATOM   3161  CB  ARG   201       4.527   9.560   1.659  1.00  0.00           C  
ATOM   3162  HB2 ARG   201       4.356   8.531   1.341  1.00  0.00           H  
ATOM   3163  HB3 ARG   201       5.417   9.528   2.286  1.00  0.00           H  
ATOM   3164  CG  ARG   201       3.325   9.949   2.545  1.00  0.00           C  
ATOM   3165  HG2 ARG   201       2.419   9.890   1.944  1.00  0.00           H  
ATOM   3166  HG3 ARG   201       3.225   9.200   3.332  1.00  0.00           H  
ATOM   3167  CD  ARG   201       3.434  11.327   3.224  1.00  0.00           C  
ATOM   3168  HD2 ARG   201       4.142  11.248   4.052  1.00  0.00           H  
ATOM   3169  HD3 ARG   201       3.840  12.070   2.542  1.00  0.00           H  
ATOM   3170  NE  ARG   201       2.143  11.819   3.744  1.00  0.00           N  
ATOM   3171  HE  ARG   201       2.112  12.043   4.725  1.00  0.00           H  
ATOM   3172  CZ  ARG   201       1.094  12.230   3.047  1.00  0.00           C  
ATOM   3173  NH1 ARG   201       0.962  12.096   1.760  1.00  0.00           N  
ATOM   3174 HH11 ARG   201       1.691  11.699   1.195  1.00  0.00           H  
ATOM   3175 HH12 ARG   201       0.274  12.678   1.274  1.00  0.00           H  
ATOM   3176  NH2 ARG   201       0.104  12.787   3.665  1.00  0.00           N  
ATOM   3177 HH21 ARG   201       0.190  13.016   4.646  1.00  0.00           H  
ATOM   3178 HH22 ARG   201      -0.680  13.134   3.108  1.00  0.00           H  
ATOM   3179  C   ARG   201       3.757  11.450   0.019  1.00  0.00           C  
ATOM   3180  O   ARG   201       2.638  11.084  -0.321  1.00  0.00           O  
ATOM   3181  N   THR   202       4.082  12.740   0.119  1.00  0.00           N  
ATOM   3182  H   THR   202       5.015  12.960   0.443  1.00  0.00           H  
ATOM   3183  CA  THR   202       3.238  13.901  -0.240  1.00  0.00           C  
ATOM   3184  HA  THR   202       2.180  13.640  -0.209  1.00  0.00           H  
ATOM   3185  CB  THR   202       3.485  15.074   0.731  1.00  0.00           C  
ATOM   3186  HB  THR   202       4.536  15.354   0.682  1.00  0.00           H  
ATOM   3187  CG2 THR   202       2.678  16.318   0.363  1.00  0.00           C  
ATOM   3188 HG21 THR   202       1.680  16.028   0.038  1.00  0.00           H  
ATOM   3189 HG22 THR   202       2.612  16.985   1.217  1.00  0.00           H  
ATOM   3190 HG23 THR   202       3.170  16.848  -0.453  1.00  0.00           H  
ATOM   3191  OG1 THR   202       3.226  14.727   2.070  1.00  0.00           O  
ATOM   3192  HG1 THR   202       3.925  15.206   2.580  1.00  0.00           H  
ATOM   3193  C   THR   202       3.568  14.395  -1.647  1.00  0.00           C  
ATOM   3194  O   THR   202       2.699  14.512  -2.509  1.00  0.00           O  
ATOM   3195  N   LEU   203       4.857  14.644  -1.890  1.00  0.00           N  
ATOM   3196  H   LEU   203       5.501  14.495  -1.120  1.00  0.00           H  
ATOM   3197  CA  LEU   203       5.432  15.215  -3.111  1.00  0.00           C  
ATOM   3198  HA  LEU   203       4.761  15.993  -3.478  1.00  0.00           H  
ATOM   3199  CB  LEU   203       6.793  15.857  -2.753  1.00  0.00           C  
ATOM   3200  HB2 LEU   203       7.474  15.059  -2.453  1.00  0.00           H  
ATOM   3201  HB3 LEU   203       7.206  16.325  -3.647  1.00  0.00           H  
ATOM   3202  CG  LEU   203       6.757  16.911  -1.625  1.00  0.00           C  
ATOM   3203  HG  LEU   203       6.321  16.482  -0.725  1.00  0.00           H  
ATOM   3204  CD1 LEU   203       8.181  17.353  -1.290  1.00  0.00           C  
ATOM   3205 HD11 LEU   203       8.651  17.810  -2.160  1.00  0.00           H  
ATOM   3206 HD12 LEU   203       8.157  18.071  -0.469  1.00  0.00           H  
ATOM   3207 HD13 LEU   203       8.766  16.490  -0.972  1.00  0.00           H  
ATOM   3208  CD2 LEU   203       5.943  18.145  -2.017  1.00  0.00           C  
ATOM   3209 HD21 LEU   203       4.904  17.868  -2.186  1.00  0.00           H  
ATOM   3210 HD22 LEU   203       5.975  18.873  -1.206  1.00  0.00           H  
ATOM   3211 HD23 LEU   203       6.352  18.593  -2.922  1.00  0.00           H  
ATOM   3212  C   LEU   203       5.547  14.182  -4.250  1.00  0.00           C  
ATOM   3213  O   LEU   203       6.506  14.200  -5.019  1.00  0.00           O  
ATOM   3214  N   PHE   204       4.601  13.247  -4.332  1.00  0.00           N  
ATOM   3215  H   PHE   204       3.792  13.381  -3.740  1.00  0.00           H  
ATOM   3216  CA  PHE   204       4.576  12.153  -5.309  1.00  0.00           C  
ATOM   3217  HA  PHE   204       5.156  12.467  -6.174  1.00  0.00           H  
ATOM   3218  CB  PHE   204       5.253  10.901  -4.723  1.00  0.00           C  
ATOM   3219  HB2 PHE   204       5.669  11.138  -3.744  1.00  0.00           H  
ATOM   3220  HB3 PHE   204       4.517  10.112  -4.575  1.00  0.00           H  
ATOM   3221  CG  PHE   204       6.357  10.350  -5.602  1.00  0.00           C  
ATOM   3222  CD1 PHE   204       6.071   9.936  -6.918  1.00  0.00           C  
ATOM   3223  HD1 PHE   204       5.061   9.999  -7.301  1.00  0.00           H  
ATOM   3224  CE1 PHE   204       7.098   9.450  -7.743  1.00  0.00           C  
ATOM   3225  HE1 PHE   204       6.879   9.140  -8.756  1.00  0.00           H  
ATOM   3226  CZ  PHE   204       8.411   9.368  -7.252  1.00  0.00           C  
ATOM   3227  HZ  PHE   204       9.201   8.999  -7.889  1.00  0.00           H  
ATOM   3228  CE2 PHE   204       8.700   9.770  -5.936  1.00  0.00           C  
ATOM   3229  HE2 PHE   204       9.714   9.714  -5.561  1.00  0.00           H  
ATOM   3230  CD2 PHE   204       7.675  10.265  -5.112  1.00  0.00           C  
ATOM   3231  HD2 PHE   204       7.903  10.586  -4.105  1.00  0.00           H  
ATOM   3232  C   PHE   204       3.166  11.860  -5.851  1.00  0.00           C  
ATOM   3233  O   PHE   204       3.031  11.744  -7.068  1.00  0.00           O  
ATOM   3234  N   PRO   205       2.114  11.757  -5.011  1.00  0.00           N  
ATOM   3235  CD  PRO   205       2.150  11.424  -3.589  1.00  0.00           C  
ATOM   3236  HD2 PRO   205       2.778  12.092  -3.009  1.00  0.00           H  
ATOM   3237  HD3 PRO   205       2.505  10.400  -3.469  1.00  0.00           H  
ATOM   3238  CG  PRO   205       0.707  11.509  -3.100  1.00  0.00           C  
ATOM   3239  HG2 PRO   205       0.469  12.538  -2.824  1.00  0.00           H  
ATOM   3240  HG3 PRO   205       0.519  10.832  -2.266  1.00  0.00           H  
ATOM   3241  CB  PRO   205      -0.068  11.104  -4.352  1.00  0.00           C  
ATOM   3242  HB2 PRO   205      -1.108  11.427  -4.314  1.00  0.00           H  
ATOM   3243  HB3 PRO   205      -0.019  10.021  -4.475  1.00  0.00           H  
ATOM   3244  CA  PRO   205       0.725  11.782  -5.477  1.00  0.00           C  
ATOM   3245  HA  PRO   205       0.623  11.197  -6.392  1.00  0.00           H  
ATOM   3246  C   PRO   205       0.182  13.198  -5.760  1.00  0.00           C  
ATOM   3247  O   PRO   205      -0.973  13.313  -6.158  1.00  0.00           O  
ATOM   3248  N   GLU   206       0.953  14.266  -5.500  1.00  0.00           N  
ATOM   3249  H   GLU   206       1.934  14.111  -5.302  1.00  0.00           H  
ATOM   3250  CA  GLU   206       0.547  15.680  -5.633  1.00  0.00           C  
ATOM   3251  HA  GLU   206       1.296  16.265  -5.099  1.00  0.00           H  
ATOM   3252  CB  GLU   206       0.617  16.119  -7.114  1.00  0.00           C  
ATOM   3253  HB2 GLU   206       0.333  15.293  -7.769  1.00  0.00           H  
ATOM   3254  HB3 GLU   206      -0.092  16.926  -7.293  1.00  0.00           H  
ATOM   3255  CG  GLU   206       1.992  16.660  -7.534  1.00  0.00           C  
ATOM   3256  HG2 GLU   206       1.893  17.084  -8.536  1.00  0.00           H  
ATOM   3257  HG3 GLU   206       2.263  17.482  -6.867  1.00  0.00           H  
ATOM   3258  CD  GLU   206       3.125  15.624  -7.539  1.00  0.00           C  
ATOM   3259  OE1 GLU   206       3.573  15.182  -6.454  1.00  0.00           O  
ATOM   3260  OE2 GLU   206       3.666  15.334  -8.629  1.00  0.00           O  
ATOM   3261  C   GLU   206      -0.784  16.036  -4.920  1.00  0.00           C  
ATOM   3262  O   GLU   206      -1.475  16.997  -5.269  1.00  0.00           O  
ATOM   3263  N   LEU   207      -1.149  15.274  -3.881  1.00  0.00           N  
ATOM   3264  H   LEU   207      -0.504  14.546  -3.611  1.00  0.00           H  
ATOM   3265  CA  LEU   207      -2.521  15.177  -3.354  1.00  0.00           C  
ATOM   3266  HA  LEU   207      -3.159  15.064  -4.229  1.00  0.00           H  
ATOM   3267  CB  LEU   207      -2.608  13.886  -2.515  1.00  0.00           C  
ATOM   3268  HB2 LEU   207      -1.958  13.135  -2.962  1.00  0.00           H  
ATOM   3269  HB3 LEU   207      -2.222  14.096  -1.518  1.00  0.00           H  
ATOM   3270  CG  LEU   207      -4.009  13.254  -2.393  1.00  0.00           C  
ATOM   3271  HG  LEU   207      -4.696  13.946  -1.913  1.00  0.00           H  
ATOM   3272  CD1 LEU   207      -4.599  12.847  -3.748  1.00  0.00           C  
ATOM   3273 HD11 LEU   207      -3.882  12.241  -4.302  1.00  0.00           H  
ATOM   3274 HD12 LEU   207      -5.517  12.282  -3.598  1.00  0.00           H  
ATOM   3275 HD13 LEU   207      -4.841  13.736  -4.329  1.00  0.00           H  
ATOM   3276  CD2 LEU   207      -3.914  11.978  -1.551  1.00  0.00           C  
ATOM   3277 HD21 LEU   207      -3.479  12.219  -0.580  1.00  0.00           H  
ATOM   3278 HD22 LEU   207      -4.908  11.563  -1.395  1.00  0.00           H  
ATOM   3279 HD23 LEU   207      -3.280  11.245  -2.050  1.00  0.00           H  
ATOM   3280  C   LEU   207      -3.038  16.438  -2.621  1.00  0.00           C  
ATOM   3281  O   LEU   207      -4.204  16.513  -2.230  1.00  0.00           O  
ATOM   3282  N   SER   208      -2.196  17.470  -2.518  1.00  0.00           N  
ATOM   3283  H   SER   208      -1.270  17.320  -2.888  1.00  0.00           H  
ATOM   3284  CA  SER   208      -2.578  18.855  -2.215  1.00  0.00           C  
ATOM   3285  HA  SER   208      -1.658  19.419  -2.065  1.00  0.00           H  
ATOM   3286  CB  SER   208      -3.269  19.489  -3.431  1.00  0.00           C  
ATOM   3287  HB2 SER   208      -4.169  18.926  -3.685  1.00  0.00           H  
ATOM   3288  HB3 SER   208      -3.548  20.517  -3.192  1.00  0.00           H  
ATOM   3289  OG  SER   208      -2.391  19.505  -4.541  1.00  0.00           O  
ATOM   3290  HG  SER   208      -2.178  18.591  -4.812  1.00  0.00           H  
ATOM   3291  C   SER   208      -3.347  18.981  -0.893  1.00  0.00           C  
ATOM   3292  O   SER   208      -2.764  18.706   0.152  1.00  0.00           O  
ATOM   3293  N   SER   209      -4.625  19.374  -0.888  1.00  0.00           N  
ATOM   3294  H   SER   209      -5.058  19.633  -1.759  1.00  0.00           H  
ATOM   3295  CA  SER   209      -5.383  19.665   0.343  1.00  0.00           C  
ATOM   3296  HA  SER   209      -4.741  20.285   0.962  1.00  0.00           H  
ATOM   3297  CB  SER   209      -6.613  20.522   0.038  1.00  0.00           C  
ATOM   3298  HB2 SER   209      -7.276  19.989  -0.645  1.00  0.00           H  
ATOM   3299  HB3 SER   209      -7.148  20.746   0.962  1.00  0.00           H  
ATOM   3300  OG  SER   209      -6.190  21.735  -0.548  1.00  0.00           O  
ATOM   3301  HG  SER   209      -5.719  22.233   0.174  1.00  0.00           H  
ATOM   3302  C   SER   209      -5.745  18.460   1.229  1.00  0.00           C  
ATOM   3303  O   SER   209      -6.417  18.635   2.243  1.00  0.00           O  
ATOM   3304  N   THR   210      -5.289  17.239   0.920  1.00  0.00           N  
ATOM   3305  H   THR   210      -4.797  17.102   0.045  1.00  0.00           H  
ATOM   3306  CA  THR   210      -5.158  16.195   1.959  1.00  0.00           C  
ATOM   3307  HA  THR   210      -6.019  16.235   2.625  1.00  0.00           H  
ATOM   3308  CB  THR   210      -5.098  14.778   1.361  1.00  0.00           C  
ATOM   3309  HB  THR   210      -5.064  14.055   2.174  1.00  0.00           H  
ATOM   3310  CG2 THR   210      -6.322  14.463   0.502  1.00  0.00           C  
ATOM   3311 HG21 THR   210      -6.336  15.105  -0.379  1.00  0.00           H  
ATOM   3312 HG22 THR   210      -6.273  13.423   0.180  1.00  0.00           H  
ATOM   3313 HG23 THR   210      -7.229  14.619   1.083  1.00  0.00           H  
ATOM   3314  OG1 THR   210      -3.958  14.592   0.563  1.00  0.00           O  
ATOM   3315  HG1 THR   210      -3.199  14.351   1.136  1.00  0.00           H  
ATOM   3316  C   THR   210      -3.912  16.430   2.813  1.00  0.00           C  
ATOM   3317  O   THR   210      -3.961  16.334   4.036  1.00  0.00           O  
ATOM   3318  N   ASP   211      -2.797  16.770   2.168  1.00  0.00           N  
ATOM   3319  H   ASP   211      -2.880  16.934   1.171  1.00  0.00           H  
ATOM   3320  CA  ASP   211      -1.438  16.785   2.715  1.00  0.00           C  
ATOM   3321  HA  ASP   211      -1.435  16.176   3.616  1.00  0.00           H  
ATOM   3322  CB  ASP   211      -0.494  16.116   1.713  1.00  0.00           C  
ATOM   3323  HB2 ASP   211      -0.457  16.724   0.807  1.00  0.00           H  
ATOM   3324  HB3 ASP   211       0.501  16.087   2.157  1.00  0.00           H  
ATOM   3325  CG  ASP   211      -0.894  14.684   1.340  1.00  0.00           C  
ATOM   3326  OD1 ASP   211      -0.285  14.113   0.415  1.00  0.00           O  
ATOM   3327  OD2 ASP   211      -1.732  14.064   2.040  1.00  0.00           O  
ATOM   3328  C   ASP   211      -0.955  18.190   3.117  1.00  0.00           C  
ATOM   3329  O   ASP   211       0.063  18.356   3.793  1.00  0.00           O  
ATOM   3330  N   GLU   212      -1.758  19.200   2.798  1.00  0.00           N  
ATOM   3331  H   GLU   212      -2.460  19.008   2.089  1.00  0.00           H  
ATOM   3332  CA  GLU   212      -1.885  20.466   3.525  1.00  0.00           C  
ATOM   3333  HA  GLU   212      -0.993  21.072   3.372  1.00  0.00           H  
ATOM   3334  CB  GLU   212      -3.087  21.184   2.889  1.00  0.00           C  
ATOM   3335  HB2 GLU   212      -2.887  21.238   1.817  1.00  0.00           H  
ATOM   3336  HB3 GLU   212      -3.977  20.573   3.047  1.00  0.00           H  
ATOM   3337  CG  GLU   212      -3.385  22.606   3.380  1.00  0.00           C  
ATOM   3338  HG2 GLU   212      -3.679  22.560   4.431  1.00  0.00           H  
ATOM   3339  HG3 GLU   212      -2.469  23.197   3.305  1.00  0.00           H  
ATOM   3340  CD  GLU   212      -4.499  23.294   2.558  1.00  0.00           C  
ATOM   3341  OE1 GLU   212      -4.927  22.743   1.511  1.00  0.00           O  
ATOM   3342  OE2 GLU   212      -4.923  24.392   2.980  1.00  0.00           O  
ATOM   3343  C   GLU   212      -2.055  20.229   5.042  1.00  0.00           C  
ATOM   3344  O   GLU   212      -1.504  20.980   5.842  1.00  0.00           O  
ATOM   3345  N   GLU   213      -2.697  19.116   5.431  1.00  0.00           N  
ATOM   3346  H   GLU   213      -3.139  18.566   4.707  1.00  0.00           H  
ATOM   3347  CA  GLU   213      -2.820  18.633   6.816  1.00  0.00           C  
ATOM   3348  HA  GLU   213      -2.381  19.368   7.484  1.00  0.00           H  
ATOM   3349  CB  GLU   213      -4.317  18.535   7.179  1.00  0.00           C  
ATOM   3350  HB2 GLU   213      -4.922  18.655   6.278  1.00  0.00           H  
ATOM   3351  HB3 GLU   213      -4.541  17.541   7.553  1.00  0.00           H  
ATOM   3352  CG  GLU   213      -4.781  19.593   8.204  1.00  0.00           C  
ATOM   3353  HG2 GLU   213      -4.584  20.584   7.790  1.00  0.00           H  
ATOM   3354  HG3 GLU   213      -5.862  19.493   8.326  1.00  0.00           H  
ATOM   3355  CD  GLU   213      -4.121  19.485   9.591  1.00  0.00           C  
ATOM   3356  OE1 GLU   213      -3.415  18.495   9.865  1.00  0.00           O  
ATOM   3357  OE2 GLU   213      -4.290  20.393  10.432  1.00  0.00           O  
ATOM   3358  C   GLU   213      -2.035  17.317   7.058  1.00  0.00           C  
ATOM   3359  O   GLU   213      -1.091  17.288   7.846  1.00  0.00           O  
ATOM   3360  N   LEU   214      -2.324  16.234   6.323  1.00  0.00           N  
ATOM   3361  H   LEU   214      -3.071  16.310   5.639  1.00  0.00           H  
ATOM   3362  CA  LEU   214      -1.674  14.911   6.478  1.00  0.00           C  
ATOM   3363  HA  LEU   214      -1.713  14.631   7.533  1.00  0.00           H  
ATOM   3364  CB  LEU   214      -2.456  13.862   5.655  1.00  0.00           C  
ATOM   3365  HB2 LEU   214      -2.527  14.220   4.628  1.00  0.00           H  
ATOM   3366  HB3 LEU   214      -1.894  12.928   5.631  1.00  0.00           H  
ATOM   3367  CG  LEU   214      -3.866  13.547   6.183  1.00  0.00           C  
ATOM   3368  HG  LEU   214      -4.352  14.461   6.520  1.00  0.00           H  
ATOM   3369  CD1 LEU   214      -4.729  12.937   5.081  1.00  0.00           C  
ATOM   3370 HD11 LEU   214      -4.243  12.053   4.668  1.00  0.00           H  
ATOM   3371 HD12 LEU   214      -5.706  12.670   5.482  1.00  0.00           H  
ATOM   3372 HD13 LEU   214      -4.864  13.676   4.296  1.00  0.00           H  
ATOM   3373  CD2 LEU   214      -3.812  12.538   7.332  1.00  0.00           C  
ATOM   3374 HD21 LEU   214      -3.154  12.901   8.121  1.00  0.00           H  
ATOM   3375 HD22 LEU   214      -4.808  12.385   7.746  1.00  0.00           H  
ATOM   3376 HD23 LEU   214      -3.424  11.586   6.974  1.00  0.00           H  
ATOM   3377  C   LEU   214      -0.179  14.878   6.086  1.00  0.00           C  
ATOM   3378  O   LEU   214       0.482  13.852   6.254  1.00  0.00           O  
ATOM   3379  N   GLY   215       0.351  15.958   5.507  1.00  0.00           N  
ATOM   3380  H   GLY   215      -0.277  16.725   5.319  1.00  0.00           H  
ATOM   3381  CA  GLY   215       1.781  16.192   5.267  1.00  0.00           C  
ATOM   3382  HA2 GLY   215       2.360  15.292   5.478  1.00  0.00           H  
ATOM   3383  HA3 GLY   215       1.929  16.445   4.218  1.00  0.00           H  
ATOM   3384  C   GLY   215       2.337  17.333   6.130  1.00  0.00           C  
ATOM   3385  O   GLY   215       3.524  17.349   6.440  1.00  0.00           O  
ATOM   3386  N   LYS   216       1.481  18.235   6.640  1.00  0.00           N  
ATOM   3387  H   LYS   216       0.505  18.153   6.388  1.00  0.00           H  
ATOM   3388  CA  LYS   216       1.815  19.146   7.754  1.00  0.00           C  
ATOM   3389  HA  LYS   216       2.660  19.763   7.462  1.00  0.00           H  
ATOM   3390  CB  LYS   216       0.612  20.081   8.019  1.00  0.00           C  
ATOM   3391  HB2 LYS   216       0.733  20.956   7.379  1.00  0.00           H  
ATOM   3392  HB3 LYS   216      -0.285  19.581   7.682  1.00  0.00           H  
ATOM   3393  CG  LYS   216       0.329  20.568   9.454  1.00  0.00           C  
ATOM   3394  HG2 LYS   216       0.168  19.711  10.108  1.00  0.00           H  
ATOM   3395  HG3 LYS   216       1.175  21.154   9.809  1.00  0.00           H  
ATOM   3396  CD  LYS   216      -0.936  21.452   9.452  1.00  0.00           C  
ATOM   3397  HD2 LYS   216      -0.757  22.300   8.789  1.00  0.00           H  
ATOM   3398  HD3 LYS   216      -1.773  20.891   9.040  1.00  0.00           H  
ATOM   3399  CE  LYS   216      -1.347  22.012  10.824  1.00  0.00           C  
ATOM   3400  HE2 LYS   216      -0.474  22.459  11.308  1.00  0.00           H  
ATOM   3401  HE3 LYS   216      -2.088  22.798  10.661  1.00  0.00           H  
ATOM   3402  NZ  LYS   216      -1.940  20.988  11.715  1.00  0.00           N  
ATOM   3403  HZ1 LYS   216      -1.251  20.283  11.968  1.00  0.00           H  
ATOM   3404  HZ2 LYS   216      -2.251  21.396  12.589  1.00  0.00           H  
ATOM   3405  HZ3 LYS   216      -2.750  20.548  11.272  1.00  0.00           H  
ATOM   3406  C   LYS   216       2.309  18.343   8.960  1.00  0.00           C  
ATOM   3407  O   LYS   216       3.250  18.775   9.612  1.00  0.00           O  
ATOM   3408  N   THR   217       1.833  17.111   9.129  1.00  0.00           N  
ATOM   3409  H   THR   217       0.986  16.871   8.626  1.00  0.00           H  
ATOM   3410  CA  THR   217       2.395  16.078  10.017  1.00  0.00           C  
ATOM   3411  HA  THR   217       2.191  16.367  11.037  1.00  0.00           H  
ATOM   3412  CB  THR   217       1.666  14.752   9.739  1.00  0.00           C  
ATOM   3413  HB  THR   217       1.806  14.473   8.694  1.00  0.00           H  
ATOM   3414  CG2 THR   217       2.102  13.594  10.630  1.00  0.00           C  
ATOM   3415 HG21 THR   217       1.801  13.793  11.656  1.00  0.00           H  
ATOM   3416 HG22 THR   217       1.624  12.678  10.287  1.00  0.00           H  
ATOM   3417 HG23 THR   217       3.180  13.446  10.579  1.00  0.00           H  
ATOM   3418  OG1 THR   217       0.298  14.991   9.990  1.00  0.00           O  
ATOM   3419  HG1 THR   217      -0.204  14.148   9.902  1.00  0.00           H  
ATOM   3420  C   THR   217       3.921  15.917   9.978  1.00  0.00           C  
ATOM   3421  O   THR   217       4.514  15.772  11.044  1.00  0.00           O  
ATOM   3422  N   GLU   218       4.574  16.016   8.817  1.00  0.00           N  
ATOM   3423  H   GLU   218       4.049  16.181   7.966  1.00  0.00           H  
ATOM   3424  CA  GLU   218       6.045  15.994   8.705  1.00  0.00           C  
ATOM   3425  HA  GLU   218       6.453  15.206   9.340  1.00  0.00           H  
ATOM   3426  CB  GLU   218       6.424  15.723   7.234  1.00  0.00           C  
ATOM   3427  HB2 GLU   218       5.910  16.434   6.589  1.00  0.00           H  
ATOM   3428  HB3 GLU   218       7.494  15.891   7.109  1.00  0.00           H  
ATOM   3429  CG  GLU   218       6.092  14.296   6.773  1.00  0.00           C  
ATOM   3430  HG2 GLU   218       5.044  14.064   6.982  1.00  0.00           H  
ATOM   3431  HG3 GLU   218       6.244  14.210   5.697  1.00  0.00           H  
ATOM   3432  CD  GLU   218       7.015  13.322   7.494  1.00  0.00           C  
ATOM   3433  OE1 GLU   218       6.586  12.709   8.489  1.00  0.00           O  
ATOM   3434  OE2 GLU   218       8.234  13.315   7.226  1.00  0.00           O  
ATOM   3435  C   GLU   218       6.695  17.318   9.145  1.00  0.00           C  
ATOM   3436  O   GLU   218       7.763  17.345   9.760  1.00  0.00           O  
ATOM   3437  N   ARG   219       6.032  18.431   8.820  1.00  0.00           N  
ATOM   3438  H   ARG   219       5.130  18.291   8.382  1.00  0.00           H  
ATOM   3439  CA  ARG   219       6.509  19.816   8.981  1.00  0.00           C  
ATOM   3440  HA  ARG   219       7.565  19.859   8.712  1.00  0.00           H  
ATOM   3441  CB  ARG   219       5.701  20.723   8.025  1.00  0.00           C  
ATOM   3442  HB2 ARG   219       4.666  20.755   8.368  1.00  0.00           H  
ATOM   3443  HB3 ARG   219       6.103  21.737   8.069  1.00  0.00           H  
ATOM   3444  CG  ARG   219       5.726  20.237   6.558  1.00  0.00           C  
ATOM   3445  HG2 ARG   219       6.732  20.351   6.152  1.00  0.00           H  
ATOM   3446  HG3 ARG   219       5.478  19.177   6.523  1.00  0.00           H  
ATOM   3447  CD  ARG   219       4.723  20.959   5.645  1.00  0.00           C  
ATOM   3448  HD2 ARG   219       3.802  21.143   6.197  1.00  0.00           H  
ATOM   3449  HD3 ARG   219       5.142  21.915   5.329  1.00  0.00           H  
ATOM   3450  NE  ARG   219       4.444  20.114   4.469  1.00  0.00           N  
ATOM   3451  HE  ARG   219       5.227  19.558   4.111  1.00  0.00           H  
ATOM   3452  CZ  ARG   219       3.286  19.686   4.008  1.00  0.00           C  
ATOM   3453  NH1 ARG   219       2.139  20.226   4.311  1.00  0.00           N  
ATOM   3454 HH11 ARG   219       2.106  21.032   4.900  1.00  0.00           H  
ATOM   3455 HH12 ARG   219       1.290  19.745   4.031  1.00  0.00           H  
ATOM   3456  NH2 ARG   219       3.267  18.648   3.233  1.00  0.00           N  
ATOM   3457 HH21 ARG   219       4.162  18.153   3.102  1.00  0.00           H  
ATOM   3458 HH22 ARG   219       2.407  18.265   2.896  1.00  0.00           H  
ATOM   3459  C   ARG   219       6.402  20.295  10.434  1.00  0.00           C  
ATOM   3460  O   ARG   219       7.229  21.068  10.905  1.00  0.00           O  
ATOM   3461  N   GLU   220       5.406  19.802  11.163  1.00  0.00           N  
ATOM   3462  H   GLU   220       4.752  19.202  10.671  1.00  0.00           H  
ATOM   3463  CA  GLU   220       5.055  20.188  12.539  1.00  0.00           C  
ATOM   3464  HA  GLU   220       4.906  21.268  12.591  1.00  0.00           H  
ATOM   3465  CB  GLU   220       3.737  19.491  12.888  1.00  0.00           C  
ATOM   3466  HB2 GLU   220       3.793  18.445  12.578  1.00  0.00           H  
ATOM   3467  HB3 GLU   220       3.583  19.502  13.968  1.00  0.00           H  
ATOM   3468  CG  GLU   220       2.554  20.166  12.182  1.00  0.00           C  
ATOM   3469  HG2 GLU   220       2.886  20.647  11.262  1.00  0.00           H  
ATOM   3470  HG3 GLU   220       1.831  19.394  11.917  1.00  0.00           H  
ATOM   3471  CD  GLU   220       1.871  21.219  13.047  1.00  0.00           C  
ATOM   3472  OE1 GLU   220       0.641  21.358  12.911  1.00  0.00           O  
ATOM   3473  OE2 GLU   220       2.562  21.856  13.875  1.00  0.00           O  
ATOM   3474  C   GLU   220       6.102  19.836  13.601  1.00  0.00           C  
ATOM   3475  O   GLU   220       6.109  20.437  14.676  1.00  0.00           O  
ATOM   3476  N   LEU   221       6.994  18.887  13.301  1.00  0.00           N  
ATOM   3477  H   LEU   221       6.896  18.422  12.408  1.00  0.00           H  
ATOM   3478  CA  LEU   221       8.149  18.541  14.133  1.00  0.00           C  
ATOM   3479  HA  LEU   221       8.161  19.246  14.966  1.00  0.00           H  
ATOM   3480  CB  LEU   221       7.972  17.157  14.795  1.00  0.00           C  
ATOM   3481  HB2 LEU   221       8.685  17.115  15.620  1.00  0.00           H  
ATOM   3482  HB3 LEU   221       6.973  17.112  15.226  1.00  0.00           H  
ATOM   3483  CG  LEU   221       8.193  15.901  13.933  1.00  0.00           C  
ATOM   3484  HG  LEU   221       9.144  15.983  13.419  1.00  0.00           H  
ATOM   3485  CD1 LEU   221       8.249  14.659  14.827  1.00  0.00           C  
ATOM   3486 HD11 LEU   221       7.316  14.548  15.378  1.00  0.00           H  
ATOM   3487 HD12 LEU   221       8.413  13.768  14.220  1.00  0.00           H  
ATOM   3488 HD13 LEU   221       9.076  14.751  15.533  1.00  0.00           H  
ATOM   3489  CD2 LEU   221       7.087  15.681  12.904  1.00  0.00           C  
ATOM   3490 HD21 LEU   221       7.125  16.455  12.141  1.00  0.00           H  
ATOM   3491 HD22 LEU   221       7.213  14.721  12.405  1.00  0.00           H  
ATOM   3492 HD23 LEU   221       6.110  15.698  13.384  1.00  0.00           H  
ATOM   3493  C   LEU   221       9.494  18.797  13.431  1.00  0.00           C  
ATOM   3494  O   LEU   221      10.522  18.287  13.861  1.00  0.00           O  
ATOM   3495  N   LEU   222       9.526  19.658  12.404  1.00  0.00           N  
ATOM   3496  H   LEU   222       8.649  20.051  12.079  1.00  0.00           H  
ATOM   3497  CA  LEU   222      10.758  20.118  11.735  1.00  0.00           C  
ATOM   3498  HA  LEU   222      11.287  19.232  11.383  1.00  0.00           H  
ATOM   3499  CB  LEU   222      10.336  20.950  10.505  1.00  0.00           C  
ATOM   3500  HB2 LEU   222       9.637  20.351   9.920  1.00  0.00           H  
ATOM   3501  HB3 LEU   222       9.804  21.834  10.861  1.00  0.00           H  
ATOM   3502  CG  LEU   222      11.456  21.419   9.557  1.00  0.00           C  
ATOM   3503  HG  LEU   222      12.148  22.072  10.086  1.00  0.00           H  
ATOM   3504  CD1 LEU   222      12.225  20.248   8.945  1.00  0.00           C  
ATOM   3505 HD11 LEU   222      11.539  19.596   8.406  1.00  0.00           H  
ATOM   3506 HD12 LEU   222      12.982  20.622   8.257  1.00  0.00           H  
ATOM   3507 HD13 LEU   222      12.721  19.678   9.727  1.00  0.00           H  
ATOM   3508  CD2 LEU   222      10.840  22.222   8.409  1.00  0.00           C  
ATOM   3509 HD21 LEU   222      10.296  23.077   8.810  1.00  0.00           H  
ATOM   3510 HD22 LEU   222      11.629  22.584   7.750  1.00  0.00           H  
ATOM   3511 HD23 LEU   222      10.155  21.595   7.838  1.00  0.00           H  
ATOM   3512  C   LEU   222      11.735  20.869  12.675  1.00  0.00           C  
ATOM   3513  O   LEU   222      12.880  21.119  12.314  1.00  0.00           O  
ATOM   3514  N   ALA   223      11.319  21.158  13.914  1.00  0.00           N  
ATOM   3515  H   ALA   223      10.364  20.930  14.136  1.00  0.00           H  
ATOM   3516  CA  ALA   223      12.191  21.532  15.033  1.00  0.00           C  
ATOM   3517  HA  ALA   223      12.807  22.376  14.719  1.00  0.00           H  
ATOM   3518  CB  ALA   223      11.291  21.988  16.189  1.00  0.00           C  
ATOM   3519  HB1 ALA   223      10.681  21.153  16.538  1.00  0.00           H  
ATOM   3520  HB2 ALA   223      11.910  22.342  17.015  1.00  0.00           H  
ATOM   3521  HB3 ALA   223      10.644  22.802  15.860  1.00  0.00           H  
ATOM   3522  C   ALA   223      13.165  20.413  15.489  1.00  0.00           C  
ATOM   3523  O   ALA   223      13.988  20.649  16.371  1.00  0.00           O  
ATOM   3524  N   MET   224      13.089  19.222  14.882  1.00  0.00           N  
ATOM   3525  H   MET   224      12.309  19.094  14.249  1.00  0.00           H  
ATOM   3526  CA  MET   224      13.960  18.046  15.038  1.00  0.00           C  
ATOM   3527  HA  MET   224      13.620  17.319  14.303  1.00  0.00           H  
ATOM   3528  CB  MET   224      15.416  18.375  14.669  1.00  0.00           C  
ATOM   3529  HB2 MET   224      15.856  18.994  15.451  1.00  0.00           H  
ATOM   3530  HB3 MET   224      15.966  17.441  14.635  1.00  0.00           H  
ATOM   3531  CG  MET   224      15.607  19.083  13.323  1.00  0.00           C  
ATOM   3532  HG2 MET   224      15.054  20.021  13.327  1.00  0.00           H  
ATOM   3533  HG3 MET   224      16.665  19.329  13.223  1.00  0.00           H  
ATOM   3534  SD  MET   224      15.122  18.117  11.868  1.00  0.00           S  
ATOM   3535  CE  MET   224      15.467  19.349  10.587  1.00  0.00           C  
ATOM   3536  HE1 MET   224      16.525  19.609  10.605  1.00  0.00           H  
ATOM   3537  HE2 MET   224      15.209  18.943   9.609  1.00  0.00           H  
ATOM   3538  HE3 MET   224      14.873  20.244  10.772  1.00  0.00           H  
ATOM   3539  C   MET   224      13.872  17.311  16.385  1.00  0.00           C  
ATOM   3540  O   MET   224      13.800  16.085  16.387  1.00  0.00           O  
ATOM   3541  N   VAL   225      13.845  18.035  17.505  1.00  0.00           N  
ATOM   3542  H   VAL   225      13.917  19.040  17.404  1.00  0.00           H  
ATOM   3543  CA  VAL   225      13.594  17.488  18.853  1.00  0.00           C  
ATOM   3544  HA  VAL   225      14.319  16.696  19.052  1.00  0.00           H  
ATOM   3545  CB  VAL   225      13.775  18.590  19.919  1.00  0.00           C  
ATOM   3546  HB  VAL   225      13.097  19.414  19.690  1.00  0.00           H  
ATOM   3547  CG1 VAL   225      13.479  18.120  21.350  1.00  0.00           C  
ATOM   3548 HG11 VAL   225      14.094  17.252  21.591  1.00  0.00           H  
ATOM   3549 HG12 VAL   225      13.694  18.918  22.059  1.00  0.00           H  
ATOM   3550 HG13 VAL   225      12.428  17.850  21.453  1.00  0.00           H  
ATOM   3551  CG2 VAL   225      15.212  19.133  19.903  1.00  0.00           C  
ATOM   3552 HG21 VAL   225      15.440  19.578  18.934  1.00  0.00           H  
ATOM   3553 HG22 VAL   225      15.329  19.901  20.667  1.00  0.00           H  
ATOM   3554 HG23 VAL   225      15.915  18.322  20.098  1.00  0.00           H  
ATOM   3555  C   VAL   225      12.195  16.859  18.919  1.00  0.00           C  
ATOM   3556  O   VAL   225      11.267  17.334  18.258  1.00  0.00           O  
ATOM   3557  N   SER   226      12.032  15.792  19.705  1.00  0.00           N  
ATOM   3558  H   SER   226      12.821  15.462  20.268  1.00  0.00           H  
ATOM   3559  CA  SER   226      10.828  14.959  19.712  1.00  0.00           C  
ATOM   3560  HA  SER   226      10.714  14.535  18.715  1.00  0.00           H  
ATOM   3561  CB  SER   226      11.031  13.789  20.672  1.00  0.00           C  
ATOM   3562  HB2 SER   226      11.963  13.284  20.422  1.00  0.00           H  
ATOM   3563  HB3 SER   226      11.099  14.164  21.695  1.00  0.00           H  
ATOM   3564  OG  SER   226       9.977  12.850  20.580  1.00  0.00           O  
ATOM   3565  HG  SER   226      10.254  12.126  21.152  1.00  0.00           H  
ATOM   3566  C   SER   226       9.545  15.721  20.062  1.00  0.00           C  
ATOM   3567  O   SER   226       9.240  16.018  21.221  1.00  0.00           O  
ATOM   3568  N   SER   227       8.716  15.971  19.044  1.00  0.00           N  
ATOM   3569  H   SER   227       9.053  15.780  18.113  1.00  0.00           H  
ATOM   3570  CA  SER   227       7.286  16.171  19.263  1.00  0.00           C  
ATOM   3571  HA  SER   227       7.146  16.895  20.066  1.00  0.00           H  
ATOM   3572  CB  SER   227       6.602  16.727  18.012  1.00  0.00           C  
ATOM   3573  HB2 SER   227       7.134  17.624  17.691  1.00  0.00           H  
ATOM   3574  HB3 SER   227       6.636  15.988  17.211  1.00  0.00           H  
ATOM   3575  OG  SER   227       5.256  17.074  18.285  1.00  0.00           O  
ATOM   3576  HG  SER   227       4.700  16.270  18.227  1.00  0.00           H  
ATOM   3577  C   SER   227       6.703  14.825  19.689  1.00  0.00           C  
ATOM   3578  O   SER   227       6.469  13.954  18.850  1.00  0.00           O  
ATOM   3579  N   ILE   228       6.504  14.657  21.003  1.00  0.00           N  
ATOM   3580  H   ILE   228       6.882  15.390  21.588  1.00  0.00           H  
ATOM   3581  CA  ILE   228       6.178  13.379  21.671  1.00  0.00           C  
ATOM   3582  HA  ILE   228       7.049  12.728  21.581  1.00  0.00           H  
ATOM   3583  CB  ILE   228       5.908  13.632  23.175  1.00  0.00           C  
ATOM   3584  HB  ILE   228       4.997  14.229  23.249  1.00  0.00           H  
ATOM   3585  CG2 ILE   228       5.646  12.320  23.933  1.00  0.00           C  
ATOM   3586 HG21 ILE   228       6.446  11.605  23.735  1.00  0.00           H  
ATOM   3587 HG22 ILE   228       5.593  12.506  25.005  1.00  0.00           H  
ATOM   3588 HG23 ILE   228       4.700  11.886  23.609  1.00  0.00           H  
ATOM   3589  CG1 ILE   228       7.025  14.431  23.892  1.00  0.00           C  
ATOM   3590 HG12 ILE   228       7.108  15.422  23.445  1.00  0.00           H  
ATOM   3591 HG13 ILE   228       6.734  14.582  24.932  1.00  0.00           H  
ATOM   3592  CD1 ILE   228       8.414  13.780  23.878  1.00  0.00           C  
ATOM   3593 HD11 ILE   228       8.759  13.651  22.854  1.00  0.00           H  
ATOM   3594 HD12 ILE   228       9.120  14.427  24.400  1.00  0.00           H  
ATOM   3595 HD13 ILE   228       8.390  12.813  24.380  1.00  0.00           H  
ATOM   3596  C   ILE   228       5.003  12.633  21.009  1.00  0.00           C  
ATOM   3597  O   ILE   228       4.956  11.404  21.012  1.00  0.00           O  
ATOM   3598  N   GLN   229       4.108  13.372  20.356  1.00  0.00           N  
ATOM   3599  H   GLN   229       4.233  14.371  20.401  1.00  0.00           H  
ATOM   3600  CA  GLN   229       3.240  12.894  19.287  1.00  0.00           C  
ATOM   3601  HA  GLN   229       3.512  11.878  19.008  1.00  0.00           H  
ATOM   3602  CB  GLN   229       1.779  12.905  19.754  1.00  0.00           C  
ATOM   3603  HB2 GLN   229       1.522  13.890  20.143  1.00  0.00           H  
ATOM   3604  HB3 GLN   229       1.154  12.727  18.878  1.00  0.00           H  
ATOM   3605  CG  GLN   229       1.448  11.809  20.781  1.00  0.00           C  
ATOM   3606  HG2 GLN   229       0.384  11.603  20.694  1.00  0.00           H  
ATOM   3607  HG3 GLN   229       1.980  10.892  20.528  1.00  0.00           H  
ATOM   3608  CD  GLN   229       1.689  12.135  22.253  1.00  0.00           C  
ATOM   3609  OE1 GLN   229       2.290  13.117  22.661  1.00  0.00           O  
ATOM   3610  NE2 GLN   229       1.149  11.313  23.123  1.00  0.00           N  
ATOM   3611 HE21 GLN   229       0.566  10.558  22.818  1.00  0.00           H  
ATOM   3612 HE22 GLN   229       1.187  11.584  24.098  1.00  0.00           H  
ATOM   3613  C   GLN   229       3.419  13.785  18.050  1.00  0.00           C  
ATOM   3614  O   GLN   229       3.575  15.003  18.180  1.00  0.00           O  
ATOM   3615  N   ILE   230       3.330  13.206  16.847  1.00  0.00           N  
ATOM   3616  H   ILE   230       3.244  12.203  16.791  1.00  0.00           H  
ATOM   3617  CA  ILE   230       3.066  13.992  15.631  1.00  0.00           C  
ATOM   3618  HA  ILE   230       3.828  14.772  15.586  1.00  0.00           H  
ATOM   3619  CB  ILE   230       3.195  13.173  14.328  1.00  0.00           C  
ATOM   3620  HB  ILE   230       3.160  13.903  13.519  1.00  0.00           H  
ATOM   3621  CG2 ILE   230       4.580  12.523  14.235  1.00  0.00           C  
ATOM   3622 HG21 ILE   230       4.709  11.777  15.015  1.00  0.00           H  
ATOM   3623 HG22 ILE   230       4.696  12.054  13.258  1.00  0.00           H  
ATOM   3624 HG23 ILE   230       5.355  13.284  14.338  1.00  0.00           H  
ATOM   3625  CG1 ILE   230       2.059  12.164  14.032  1.00  0.00           C  
ATOM   3626 HG12 ILE   230       1.110  12.698  13.991  1.00  0.00           H  
ATOM   3627 HG13 ILE   230       2.228  11.745  13.040  1.00  0.00           H  
ATOM   3628  CD1 ILE   230       1.909  10.992  15.008  1.00  0.00           C  
ATOM   3629 HD11 ILE   230       1.606  11.358  15.987  1.00  0.00           H  
ATOM   3630 HD12 ILE   230       1.136  10.320  14.636  1.00  0.00           H  
ATOM   3631 HD13 ILE   230       2.842  10.434  15.090  1.00  0.00           H  
ATOM   3632  C   ILE   230       1.707  14.697  15.742  1.00  0.00           C  
ATOM   3633  O   ILE   230       0.817  14.237  16.459  1.00  0.00           O  
ATOM   3634  N   ASN   231       1.576  15.847  15.074  1.00  0.00           N  
ATOM   3635  H   ASN   231       2.361  16.150  14.519  1.00  0.00           H  
ATOM   3636  CA  ASN   231       0.577  16.856  15.436  1.00  0.00           C  
ATOM   3637  HA  ASN   231       0.856  17.217  16.426  1.00  0.00           H  
ATOM   3638  CB  ASN   231       0.656  18.063  14.481  1.00  0.00           C  
ATOM   3639  HB2 ASN   231       0.172  18.914  14.957  1.00  0.00           H  
ATOM   3640  HB3 ASN   231       1.694  18.323  14.313  1.00  0.00           H  
ATOM   3641  CG  ASN   231      -0.026  17.858  13.135  1.00  0.00           C  
ATOM   3642  OD1 ASN   231      -0.943  18.566  12.760  1.00  0.00           O  
ATOM   3643  ND2 ASN   231       0.309  16.821  12.409  1.00  0.00           N  
ATOM   3644 HD21 ASN   231       0.961  16.145  12.754  1.00  0.00           H  
ATOM   3645 HD22 ASN   231      -0.118  16.685  11.498  1.00  0.00           H  
ATOM   3646  C   ASN   231      -0.870  16.341  15.547  1.00  0.00           C  
ATOM   3647  O   ASN   231      -1.485  15.895  14.582  1.00  0.00           O  
ATOM   3648  N   TRP   232      -1.460  16.520  16.717  1.00  0.00           N  
ATOM   3649  H   TRP   232      -0.888  16.800  17.504  1.00  0.00           H  
ATOM   3650  CA  TRP   232      -2.898  16.661  16.865  1.00  0.00           C  
ATOM   3651  HA  TRP   232      -3.407  15.932  16.242  1.00  0.00           H  
ATOM   3652  CB  TRP   232      -3.265  16.384  18.325  1.00  0.00           C  
ATOM   3653  HB2 TRP   232      -2.686  17.034  18.981  1.00  0.00           H  
ATOM   3654  HB3 TRP   232      -4.302  16.650  18.440  1.00  0.00           H  
ATOM   3655  CG  TRP   232      -3.115  14.953  18.774  1.00  0.00           C  
ATOM   3656  CD1 TRP   232      -1.996  14.197  18.661  1.00  0.00           C  
ATOM   3657  HD1 TRP   232      -1.055  14.528  18.233  1.00  0.00           H  
ATOM   3658  NE1 TRP   232      -2.243  12.918  19.108  1.00  0.00           N  
ATOM   3659  HE1 TRP   232      -1.604  12.155  18.942  1.00  0.00           H  
ATOM   3660  CE2 TRP   232      -3.537  12.780  19.558  1.00  0.00           C  
ATOM   3661  CZ2 TRP   232      -4.252  11.695  20.082  1.00  0.00           C  
ATOM   3662  HZ2 TRP   232      -3.767  10.745  20.218  1.00  0.00           H  
ATOM   3663  CH2 TRP   232      -5.598  11.864  20.439  1.00  0.00           C  
ATOM   3664  HH2 TRP   232      -6.161  11.038  20.851  1.00  0.00           H  
ATOM   3665  CZ3 TRP   232      -6.208  13.117  20.264  1.00  0.00           C  
ATOM   3666  HZ3 TRP   232      -7.242  13.251  20.545  1.00  0.00           H  
ATOM   3667  CE3 TRP   232      -5.480  14.201  19.731  1.00  0.00           C  
ATOM   3668  HE3 TRP   232      -5.960  15.157  19.610  1.00  0.00           H  
ATOM   3669  CD2 TRP   232      -4.123  14.066  19.362  1.00  0.00           C  
ATOM   3670  C   TRP   232      -3.262  18.055  16.340  1.00  0.00           C  
ATOM   3671  O   TRP   232      -2.668  19.041  16.766  1.00  0.00           O  
ATOM   3672  N   SER   233      -4.145  18.102  15.339  1.00  0.00           N  
ATOM   3673  H   SER   233      -4.660  17.264  15.122  1.00  0.00           H  
ATOM   3674  CA  SER   233      -4.179  19.115  14.269  1.00  0.00           C  
ATOM   3675  HA  SER   233      -3.221  19.051  13.755  1.00  0.00           H  
ATOM   3676  CB  SER   233      -5.240  18.747  13.216  1.00  0.00           C  
ATOM   3677  HB2 SER   233      -5.709  19.651  12.823  1.00  0.00           H  
ATOM   3678  HB3 SER   233      -4.740  18.248  12.389  1.00  0.00           H  
ATOM   3679  OG  SER   233      -6.234  17.873  13.741  1.00  0.00           O  
ATOM   3680  HG  SER   233      -6.829  18.457  14.285  1.00  0.00           H  
ATOM   3681  C   SER   233      -4.284  20.579  14.716  1.00  0.00           C  
ATOM   3682  O   SER   233      -3.485  21.385  14.236  1.00  0.00           O  
ATOM   3683  N   VAL   234      -5.168  20.930  15.662  1.00  0.00           N  
ATOM   3684  H   VAL   234      -5.908  20.279  15.903  1.00  0.00           H  
ATOM   3685  CA  VAL   234      -4.959  22.123  16.510  1.00  0.00           C  
ATOM   3686  HA  VAL   234      -4.482  22.891  15.900  1.00  0.00           H  
ATOM   3687  CB  VAL   234      -6.256  22.767  17.039  1.00  0.00           C  
ATOM   3688  HB  VAL   234      -5.961  23.587  17.690  1.00  0.00           H  
ATOM   3689  CG1 VAL   234      -7.049  23.375  15.877  1.00  0.00           C  
ATOM   3690 HG11 VAL   234      -7.373  22.588  15.195  1.00  0.00           H  
ATOM   3691 HG12 VAL   234      -7.924  23.900  16.257  1.00  0.00           H  
ATOM   3692 HG13 VAL   234      -6.422  24.082  15.333  1.00  0.00           H  
ATOM   3693  CG2 VAL   234      -7.181  21.855  17.851  1.00  0.00           C  
ATOM   3694 HG21 VAL   234      -6.703  21.550  18.778  1.00  0.00           H  
ATOM   3695 HG22 VAL   234      -8.101  22.384  18.095  1.00  0.00           H  
ATOM   3696 HG23 VAL   234      -7.421  20.978  17.258  1.00  0.00           H  
ATOM   3697  C   VAL   234      -3.971  21.786  17.629  1.00  0.00           C  
ATOM   3698  O   VAL   234      -4.284  21.097  18.604  1.00  0.00           O  
ATOM   3699  N   THR   235      -2.735  22.253  17.470  1.00  0.00           N  
ATOM   3700  H   THR   235      -2.552  22.884  16.695  1.00  0.00           H  
ATOM   3701  CA  THR   235      -1.574  21.768  18.234  1.00  0.00           C  
ATOM   3702  HA  THR   235      -1.766  20.726  18.486  1.00  0.00           H  
ATOM   3703  CB  THR   235      -0.303  21.784  17.365  1.00  0.00           C  
ATOM   3704  HB  THR   235       0.313  20.956  17.696  1.00  0.00           H  
ATOM   3705  CG2 THR   235      -0.516  21.592  15.870  1.00  0.00           C  
ATOM   3706 HG21 THR   235      -0.957  22.482  15.418  1.00  0.00           H  
ATOM   3707 HG22 THR   235       0.446  21.404  15.407  1.00  0.00           H  
ATOM   3708 HG23 THR   235      -1.162  20.739  15.681  1.00  0.00           H  
ATOM   3709  OG1 THR   235       0.445  22.974  17.494  1.00  0.00           O  
ATOM   3710  HG1 THR   235      -0.173  23.709  17.233  1.00  0.00           H  
ATOM   3711  C   THR   235      -1.356  22.509  19.559  1.00  0.00           C  
ATOM   3712  O   THR   235      -0.536  22.100  20.386  1.00  0.00           O  
ATOM   3713  N   GLU   236      -2.113  23.593  19.752  1.00  0.00           N  
ATOM   3714  H   GLU   236      -2.720  23.801  18.964  1.00  0.00           H  
ATOM   3715  CA  GLU   236      -1.879  24.710  20.680  1.00  0.00           C  
ATOM   3716  HA  GLU   236      -1.369  24.345  21.570  1.00  0.00           H  
ATOM   3717  CB  GLU   236      -0.946  25.740  19.995  1.00  0.00           C  
ATOM   3718  HB2 GLU   236      -0.662  26.485  20.740  1.00  0.00           H  
ATOM   3719  HB3 GLU   236      -0.032  25.226  19.696  1.00  0.00           H  
ATOM   3720  CG  GLU   236      -1.505  26.491  18.765  1.00  0.00           C  
ATOM   3721  HG2 GLU   236      -2.288  27.177  19.097  1.00  0.00           H  
ATOM   3722  HG3 GLU   236      -0.705  27.096  18.333  1.00  0.00           H  
ATOM   3723  CD  GLU   236      -2.068  25.546  17.695  1.00  0.00           C  
ATOM   3724  OE1 GLU   236      -3.308  25.346  17.696  1.00  0.00           O  
ATOM   3725  OE2 GLU   236      -1.268  24.851  17.033  1.00  0.00           O  
ATOM   3726  C   GLU   236      -3.190  25.391  21.136  1.00  0.00           C  
ATOM   3727  O   GLU   236      -3.280  25.885  22.259  1.00  0.00           O  
ATOM   3728  N   SER   237      -4.230  25.391  20.296  1.00  0.00           N  
ATOM   3729  H   SER   237      -4.050  25.045  19.357  1.00  0.00           H  
ATOM   3730  CA  SER   237      -5.490  26.134  20.466  1.00  0.00           C  
ATOM   3731  HA  SER   237      -5.245  27.105  20.895  1.00  0.00           H  
ATOM   3732  CB  SER   237      -6.127  26.402  19.094  1.00  0.00           C  
ATOM   3733  HB2 SER   237      -6.426  25.464  18.630  1.00  0.00           H  
ATOM   3734  HB3 SER   237      -7.014  27.022  19.227  1.00  0.00           H  
ATOM   3735  OG  SER   237      -5.219  27.085  18.252  1.00  0.00           O  
ATOM   3736  HG  SER   237      -4.535  26.446  17.938  1.00  0.00           H  
ATOM   3737  C   SER   237      -6.480  25.457  21.429  1.00  0.00           C  
ATOM   3738  O   SER   237      -7.645  25.255  21.102  1.00  0.00           O  
ATOM   3739  N   VAL   238      -6.007  25.127  22.637  1.00  0.00           N  
ATOM   3740  H   VAL   238      -5.027  25.359  22.777  1.00  0.00           H  
ATOM   3741  CA  VAL   238      -6.638  24.278  23.675  1.00  0.00           C  
ATOM   3742  HA  VAL   238      -6.466  23.231  23.433  1.00  0.00           H  
ATOM   3743  CB  VAL   238      -5.955  24.588  25.026  1.00  0.00           C  
ATOM   3744  HB  VAL   238      -5.970  25.666  25.159  1.00  0.00           H  
ATOM   3745  CG1 VAL   238      -6.618  23.975  26.259  1.00  0.00           C  
ATOM   3746 HG11 VAL   238      -6.648  22.894  26.153  1.00  0.00           H  
ATOM   3747 HG12 VAL   238      -6.042  24.228  27.150  1.00  0.00           H  
ATOM   3748 HG13 VAL   238      -7.626  24.363  26.387  1.00  0.00           H  
ATOM   3749  CG2 VAL   238      -4.495  24.126  25.054  1.00  0.00           C  
ATOM   3750 HG21 VAL   238      -3.955  24.465  24.176  1.00  0.00           H  
ATOM   3751 HG22 VAL   238      -3.997  24.545  25.929  1.00  0.00           H  
ATOM   3752 HG23 VAL   238      -4.460  23.040  25.102  1.00  0.00           H  
ATOM   3753  C   VAL   238      -8.156  24.432  23.804  1.00  0.00           C  
ATOM   3754  O   VAL   238      -8.877  23.438  23.835  1.00  0.00           O  
ATOM   3755  N   PHE   239      -8.638  25.672  23.916  1.00  0.00           N  
ATOM   3756  H   PHE   239      -7.981  26.422  23.828  1.00  0.00           H  
ATOM   3757  CA  PHE   239     -10.056  25.993  24.094  1.00  0.00           C  
ATOM   3758  HA  PHE   239     -10.606  25.300  23.458  1.00  0.00           H  
ATOM   3759  CB  PHE   239     -10.429  25.680  25.566  1.00  0.00           C  
ATOM   3760  HB2 PHE   239      -9.914  24.768  25.867  1.00  0.00           H  
ATOM   3761  HB3 PHE   239     -10.031  26.474  26.195  1.00  0.00           H  
ATOM   3762  CG  PHE   239     -11.886  25.456  25.958  1.00  0.00           C  
ATOM   3763  CD1 PHE   239     -12.934  25.329  25.020  1.00  0.00           C  
ATOM   3764  HD1 PHE   239     -12.739  25.395  23.960  1.00  0.00           H  
ATOM   3765  CE1 PHE   239     -14.258  25.137  25.452  1.00  0.00           C  
ATOM   3766  HE1 PHE   239     -15.057  25.076  24.726  1.00  0.00           H  
ATOM   3767  CZ  PHE   239     -14.545  25.036  26.824  1.00  0.00           C  
ATOM   3768  HZ  PHE   239     -15.563  24.883  27.156  1.00  0.00           H  
ATOM   3769  CE2 PHE   239     -13.503  25.111  27.761  1.00  0.00           C  
ATOM   3770  HE2 PHE   239     -13.714  25.003  28.816  1.00  0.00           H  
ATOM   3771  CD2 PHE   239     -12.181  25.315  27.328  1.00  0.00           C  
ATOM   3772  HD2 PHE   239     -11.382  25.355  28.055  1.00  0.00           H  
ATOM   3773  C   PHE   239     -10.502  27.420  23.654  1.00  0.00           C  
ATOM   3774  O   PHE   239     -11.713  27.590  23.509  1.00  0.00           O  
ATOM   3775  N   PRO   240      -9.655  28.454  23.387  1.00  0.00           N  
ATOM   3776  CD  PRO   240     -10.204  29.743  22.965  1.00  0.00           C  
ATOM   3777  HD2 PRO   240     -11.085  30.014  23.548  1.00  0.00           H  
ATOM   3778  HD3 PRO   240     -10.463  29.692  21.906  1.00  0.00           H  
ATOM   3779  CG  PRO   240      -9.111  30.780  23.179  1.00  0.00           C  
ATOM   3780  HG2 PRO   240      -9.119  31.122  24.215  1.00  0.00           H  
ATOM   3781  HG3 PRO   240      -9.206  31.619  22.489  1.00  0.00           H  
ATOM   3782  CB  PRO   240      -7.858  29.959  22.910  1.00  0.00           C  
ATOM   3783  HB2 PRO   240      -6.984  30.433  23.353  1.00  0.00           H  
ATOM   3784  HB3 PRO   240      -7.720  29.849  21.833  1.00  0.00           H  
ATOM   3785  CA  PRO   240      -8.189  28.589  23.526  1.00  0.00           C  
ATOM   3786  HA  PRO   240      -7.683  27.830  22.933  1.00  0.00           H  
ATOM   3787  C   PRO   240      -7.715  28.504  24.996  1.00  0.00           C  
ATOM   3788  O   PRO   240      -8.561  28.525  25.891  1.00  0.00           O  
ATOM   3789  N   PRO   241      -6.394  28.409  25.277  1.00  0.00           N  
ATOM   3790  CD  PRO   241      -5.291  28.432  24.318  1.00  0.00           C  
ATOM   3791  HD2 PRO   241      -5.119  29.454  23.980  1.00  0.00           H  
ATOM   3792  HD3 PRO   241      -5.481  27.783  23.462  1.00  0.00           H  
ATOM   3793  CG  PRO   241      -4.048  27.951  25.067  1.00  0.00           C  
ATOM   3794  HG2 PRO   241      -3.145  28.445  24.708  1.00  0.00           H  
ATOM   3795  HG3 PRO   241      -3.946  26.872  24.967  1.00  0.00           H  
ATOM   3796  CB  PRO   241      -4.347  28.310  26.520  1.00  0.00           C  
ATOM   3797  HB2 PRO   241      -4.061  29.348  26.699  1.00  0.00           H  
ATOM   3798  HB3 PRO   241      -3.816  27.649  27.206  1.00  0.00           H  
ATOM   3799  CA  PRO   241      -5.869  28.142  26.625  1.00  0.00           C  
ATOM   3800  HA  PRO   241      -6.082  27.104  26.878  1.00  0.00           H  
ATOM   3801  C   PRO   241      -6.491  29.018  27.721  1.00  0.00           C  
ATOM   3802  O   PRO   241      -7.082  28.484  28.660  1.00  0.00           O  
ATOM   3803  N   PHE   242      -6.499  30.344  27.531  1.00  0.00           N  
ATOM   3804  H   PHE   242      -5.939  30.701  26.774  1.00  0.00           H  
ATOM   3805  CA  PHE   242      -7.000  31.322  28.509  1.00  0.00           C  
ATOM   3806  HA  PHE   242      -6.564  31.039  29.466  1.00  0.00           H  
ATOM   3807  CB  PHE   242      -6.450  32.723  28.180  1.00  0.00           C  
ATOM   3808  HB2 PHE   242      -5.413  32.625  27.855  1.00  0.00           H  
ATOM   3809  HB3 PHE   242      -7.016  33.144  27.348  1.00  0.00           H  
ATOM   3810  CG  PHE   242      -6.469  33.690  29.357  1.00  0.00           C  
ATOM   3811  CD1 PHE   242      -5.477  33.594  30.351  1.00  0.00           C  
ATOM   3812  HD1 PHE   242      -4.686  32.863  30.248  1.00  0.00           H  
ATOM   3813  CE1 PHE   242      -5.496  34.456  31.463  1.00  0.00           C  
ATOM   3814  HE1 PHE   242      -4.719  34.382  32.211  1.00  0.00           H  
ATOM   3815  CZ  PHE   242      -6.506  35.427  31.583  1.00  0.00           C  
ATOM   3816  HZ  PHE   242      -6.511  36.102  32.428  1.00  0.00           H  
ATOM   3817  CE2 PHE   242      -7.497  35.532  30.591  1.00  0.00           C  
ATOM   3818  HE2 PHE   242      -8.268  36.286  30.672  1.00  0.00           H  
ATOM   3819  CD2 PHE   242      -7.473  34.671  29.477  1.00  0.00           C  
ATOM   3820  HD2 PHE   242      -8.235  34.755  28.715  1.00  0.00           H  
ATOM   3821  C   PHE   242      -8.528  31.302  28.734  1.00  0.00           C  
ATOM   3822  O   PHE   242      -9.066  32.209  29.369  1.00  0.00           O  
ATOM   3823  N   SER   243      -9.241  30.266  28.276  1.00  0.00           N  
ATOM   3824  H   SER   243      -8.742  29.558  27.746  1.00  0.00           H  
ATOM   3825  CA  SER   243     -10.619  29.962  28.682  1.00  0.00           C  
ATOM   3826  HA  SER   243     -11.280  30.739  28.299  1.00  0.00           H  
ATOM   3827  CB  SER   243     -11.041  28.627  28.056  1.00  0.00           C  
ATOM   3828  HB2 SER   243     -11.072  28.737  26.971  1.00  0.00           H  
ATOM   3829  HB3 SER   243     -10.311  27.856  28.310  1.00  0.00           H  
ATOM   3830  OG  SER   243     -12.313  28.229  28.521  1.00  0.00           O  
ATOM   3831  HG  SER   243     -12.643  27.528  27.943  1.00  0.00           H  
ATOM   3832  C   SER   243     -10.751  29.952  30.215  1.00  0.00           C  
ATOM   3833  O   SER   243     -11.498  30.765  30.770  1.00  0.00           O  
ATOM   3834  N   ARG   244      -9.930  29.149  30.919  1.00  0.00           N  
ATOM   3835  H   ARG   244      -9.309  28.544  30.394  1.00  0.00           H  
ATOM   3836  CA  ARG   244      -9.650  29.310  32.363  1.00  0.00           C  
ATOM   3837  HA  ARG   244      -9.380  30.343  32.490  1.00  0.00           H  
ATOM   3838  CB  ARG   244     -10.903  28.983  33.212  1.00  0.00           C  
ATOM   3839  HB2 ARG   244     -11.796  29.006  32.585  1.00  0.00           H  
ATOM   3840  HB3 ARG   244     -10.824  27.962  33.589  1.00  0.00           H  
ATOM   3841  CG  ARG   244     -11.160  29.937  34.399  1.00  0.00           C  
ATOM   3842  HG2 ARG   244     -12.094  29.618  34.864  1.00  0.00           H  
ATOM   3843  HG3 ARG   244     -10.377  29.813  35.146  1.00  0.00           H  
ATOM   3844  CD  ARG   244     -11.310  31.435  34.049  1.00  0.00           C  
ATOM   3845  HD2 ARG   244     -11.861  31.539  33.115  1.00  0.00           H  
ATOM   3846  HD3 ARG   244     -11.907  31.904  34.833  1.00  0.00           H  
ATOM   3847  NE  ARG   244     -10.007  32.134  34.005  1.00  0.00           N  
ATOM   3848  HE  ARG   244      -9.392  31.974  34.804  1.00  0.00           H  
ATOM   3849  CZ  ARG   244      -9.421  32.747  32.992  1.00  0.00           C  
ATOM   3850  NH1 ARG   244     -10.018  32.922  31.851  1.00  0.00           N  
ATOM   3851 HH11 ARG   244     -10.874  32.410  31.681  1.00  0.00           H  
ATOM   3852 HH12 ARG   244      -9.472  33.125  31.021  1.00  0.00           H  
ATOM   3853  NH2 ARG   244      -8.176  33.114  33.087  1.00  0.00           N  
ATOM   3854 HH21 ARG   244      -7.632  32.854  33.916  1.00  0.00           H  
ATOM   3855 HH22 ARG   244      -7.715  33.556  32.308  1.00  0.00           H  
ATOM   3856  C   ARG   244      -8.415  28.537  32.829  1.00  0.00           C  
ATOM   3857  O   ARG   244      -7.909  27.696  32.099  1.00  0.00           O  
ATOM   3858  N   GLU   245      -7.937  28.806  34.046  1.00  0.00           N  
ATOM   3859  H   GLU   245      -8.380  29.558  34.569  1.00  0.00           H  
ATOM   3860  CA  GLU   245      -6.681  28.275  34.613  1.00  0.00           C  
ATOM   3861  HA  GLU   245      -5.837  28.686  34.059  1.00  0.00           H  
ATOM   3862  CB  GLU   245      -6.549  28.710  36.087  1.00  0.00           C  
ATOM   3863  HB2 GLU   245      -7.509  28.589  36.593  1.00  0.00           H  
ATOM   3864  HB3 GLU   245      -5.836  28.048  36.582  1.00  0.00           H  
ATOM   3865  CG  GLU   245      -6.032  30.143  36.285  1.00  0.00           C  
ATOM   3866  HG2 GLU   245      -5.963  30.346  37.356  1.00  0.00           H  
ATOM   3867  HG3 GLU   245      -5.024  30.183  35.878  1.00  0.00           H  
ATOM   3868  CD  GLU   245      -6.893  31.226  35.626  1.00  0.00           C  
ATOM   3869  OE1 GLU   245      -8.134  31.099  35.635  1.00  0.00           O  
ATOM   3870  OE2 GLU   245      -6.330  32.180  35.041  1.00  0.00           O  
ATOM   3871  C   GLU   245      -6.546  26.746  34.536  1.00  0.00           C  
ATOM   3872  O   GLU   245      -5.461  26.255  34.233  1.00  0.00           O  
ATOM   3873  N   MET   246      -7.646  26.007  34.736  1.00  0.00           N  
ATOM   3874  H   MET   246      -8.501  26.499  34.937  1.00  0.00           H  
ATOM   3875  CA  MET   246      -7.719  24.537  34.606  1.00  0.00           C  
ATOM   3876  HA  MET   246      -6.821  24.125  35.069  1.00  0.00           H  
ATOM   3877  CB  MET   246      -8.929  23.984  35.382  1.00  0.00           C  
ATOM   3878  HB2 MET   246      -9.851  24.282  34.881  1.00  0.00           H  
ATOM   3879  HB3 MET   246      -8.876  22.895  35.386  1.00  0.00           H  
ATOM   3880  CG  MET   246      -8.965  24.481  36.836  1.00  0.00           C  
ATOM   3881  HG2 MET   246      -7.984  24.324  37.288  1.00  0.00           H  
ATOM   3882  HG3 MET   246      -9.162  25.552  36.830  1.00  0.00           H  
ATOM   3883  SD  MET   246     -10.217  23.703  37.896  1.00  0.00           S  
ATOM   3884  CE  MET   246      -9.324  22.208  38.397  1.00  0.00           C  
ATOM   3885  HE1 MET   246      -8.416  22.489  38.931  1.00  0.00           H  
ATOM   3886  HE2 MET   246      -9.955  21.607  39.052  1.00  0.00           H  
ATOM   3887  HE3 MET   246      -9.058  21.625  37.518  1.00  0.00           H  
ATOM   3888  C   MET   246      -7.688  24.039  33.142  1.00  0.00           C  
ATOM   3889  O   MET   246      -8.035  22.897  32.852  1.00  0.00           O  
ATOM   3890  N   PHE   247      -7.267  24.911  32.227  1.00  0.00           N  
ATOM   3891  H   PHE   247      -7.092  25.852  32.549  1.00  0.00           H  
ATOM   3892  CA  PHE   247      -6.829  24.618  30.869  1.00  0.00           C  
ATOM   3893  HA  PHE   247      -6.627  23.551  30.790  1.00  0.00           H  
ATOM   3894  CB  PHE   247      -7.930  24.985  29.859  1.00  0.00           C  
ATOM   3895  HB2 PHE   247      -8.025  26.070  29.808  1.00  0.00           H  
ATOM   3896  HB3 PHE   247      -7.616  24.647  28.873  1.00  0.00           H  
ATOM   3897  CG  PHE   247      -9.298  24.399  30.151  1.00  0.00           C  
ATOM   3898  CD1 PHE   247     -10.317  25.213  30.684  1.00  0.00           C  
ATOM   3899  HD1 PHE   247     -10.121  26.253  30.895  1.00  0.00           H  
ATOM   3900  CE1 PHE   247     -11.590  24.673  30.943  1.00  0.00           C  
ATOM   3901  HE1 PHE   247     -12.371  25.302  31.346  1.00  0.00           H  
ATOM   3902  CZ  PHE   247     -11.847  23.318  30.669  1.00  0.00           C  
ATOM   3903  HZ  PHE   247     -12.826  22.902  30.861  1.00  0.00           H  
ATOM   3904  CE2 PHE   247     -10.829  22.501  30.146  1.00  0.00           C  
ATOM   3905  HE2 PHE   247     -11.023  21.458  29.940  1.00  0.00           H  
ATOM   3906  CD2 PHE   247      -9.555  23.040  29.893  1.00  0.00           C  
ATOM   3907  HD2 PHE   247      -8.769  22.406  29.507  1.00  0.00           H  
ATOM   3908  C   PHE   247      -5.521  25.386  30.604  1.00  0.00           C  
ATOM   3909  O   PHE   247      -4.475  24.778  30.393  1.00  0.00           O  
ATOM   3910  N   ASP   248      -5.569  26.715  30.745  1.00  0.00           N  
ATOM   3911  H   ASP   248      -6.480  27.119  30.935  1.00  0.00           H  
ATOM   3912  CA  ASP   248      -4.500  27.681  30.443  1.00  0.00           C  
ATOM   3913  HA  ASP   248      -4.378  27.760  29.365  1.00  0.00           H  
ATOM   3914  CB  ASP   248      -4.936  29.041  31.004  1.00  0.00           C  
ATOM   3915  HB2 ASP   248      -5.968  29.253  30.735  1.00  0.00           H  
ATOM   3916  HB3 ASP   248      -4.897  29.009  32.093  1.00  0.00           H  
ATOM   3917  CG  ASP   248      -4.059  30.183  30.502  1.00  0.00           C  
ATOM   3918  OD1 ASP   248      -4.041  30.420  29.279  1.00  0.00           O  
ATOM   3919  OD2 ASP   248      -3.497  30.885  31.375  1.00  0.00           O  
ATOM   3920  C   ASP   248      -3.138  27.344  31.056  1.00  0.00           C  
ATOM   3921  O   ASP   248      -2.099  27.531  30.433  1.00  0.00           O  
ATOM   3922  N   ARG   249      -3.154  26.846  32.296  1.00  0.00           N  
ATOM   3923  H   ARG   249      -4.062  26.702  32.726  1.00  0.00           H  
ATOM   3924  CA  ARG   249      -1.964  26.457  33.061  1.00  0.00           C  
ATOM   3925  HA  ARG   249      -1.130  26.408  32.361  1.00  0.00           H  
ATOM   3926  CB  ARG   249      -1.633  27.551  34.098  1.00  0.00           C  
ATOM   3927  HB2 ARG   249      -2.560  28.003  34.456  1.00  0.00           H  
ATOM   3928  HB3 ARG   249      -1.111  27.128  34.955  1.00  0.00           H  
ATOM   3929  CG  ARG   249      -0.712  28.622  33.479  1.00  0.00           C  
ATOM   3930  HG2 ARG   249       0.316  28.267  33.548  1.00  0.00           H  
ATOM   3931  HG3 ARG   249      -0.943  28.765  32.423  1.00  0.00           H  
ATOM   3932  CD  ARG   249      -0.806  29.983  34.176  1.00  0.00           C  
ATOM   3933  HD2 ARG   249      -0.810  29.832  35.256  1.00  0.00           H  
ATOM   3934  HD3 ARG   249       0.081  30.560  33.908  1.00  0.00           H  
ATOM   3935  NE  ARG   249      -1.997  30.724  33.718  1.00  0.00           N  
ATOM   3936  HE  ARG   249      -2.219  30.673  32.719  1.00  0.00           H  
ATOM   3937  CZ  ARG   249      -2.882  31.403  34.417  1.00  0.00           C  
ATOM   3938  NH1 ARG   249      -2.800  31.569  35.706  1.00  0.00           N  
ATOM   3939 HH11 ARG   249      -2.028  31.161  36.195  1.00  0.00           H  
ATOM   3940 HH12 ARG   249      -3.533  32.079  36.162  1.00  0.00           H  
ATOM   3941  NH2 ARG   249      -3.898  31.923  33.807  1.00  0.00           N  
ATOM   3942 HH21 ARG   249      -3.941  31.735  32.801  1.00  0.00           H  
ATOM   3943 HH22 ARG   249      -4.736  32.225  34.303  1.00  0.00           H  
ATOM   3944  C   ARG   249      -2.065  25.019  33.569  1.00  0.00           C  
ATOM   3945  O   ARG   249      -1.492  24.682  34.602  1.00  0.00           O  
ATOM   3946  N   PHE   250      -2.755  24.165  32.809  1.00  0.00           N  
ATOM   3947  H   PHE   250      -3.241  24.559  32.011  1.00  0.00           H  
ATOM   3948  CA  PHE   250      -2.476  22.726  32.767  1.00  0.00           C  
ATOM   3949  HA  PHE   250      -2.033  22.401  33.705  1.00  0.00           H  
ATOM   3950  CB  PHE   250      -3.772  21.921  32.582  1.00  0.00           C  
ATOM   3951  HB2 PHE   250      -4.354  22.372  31.780  1.00  0.00           H  
ATOM   3952  HB3 PHE   250      -3.495  20.916  32.259  1.00  0.00           H  
ATOM   3953  CG  PHE   250      -4.678  21.762  33.798  1.00  0.00           C  
ATOM   3954  CD1 PHE   250      -5.841  20.980  33.659  1.00  0.00           C  
ATOM   3955  HD1 PHE   250      -6.090  20.553  32.699  1.00  0.00           H  
ATOM   3956  CE1 PHE   250      -6.689  20.758  34.757  1.00  0.00           C  
ATOM   3957  HE1 PHE   250      -7.581  20.161  34.630  1.00  0.00           H  
ATOM   3958  CZ  PHE   250      -6.364  21.287  36.017  1.00  0.00           C  
ATOM   3959  HZ  PHE   250      -6.990  21.082  36.870  1.00  0.00           H  
ATOM   3960  CE2 PHE   250      -5.211  22.074  36.166  1.00  0.00           C  
ATOM   3961  HE2 PHE   250      -4.958  22.481  37.135  1.00  0.00           H  
ATOM   3962  CD2 PHE   250      -4.376  22.319  35.061  1.00  0.00           C  
ATOM   3963  HD2 PHE   250      -3.494  22.922  35.207  1.00  0.00           H  
ATOM   3964  C   PHE   250      -1.422  22.434  31.688  1.00  0.00           C  
ATOM   3965  O   PHE   250      -0.328  21.986  32.027  1.00  0.00           O  
ATOM   3966  N   ARG   251      -1.674  22.791  30.420  1.00  0.00           N  
ATOM   3967  H   ARG   251      -2.559  23.240  30.205  1.00  0.00           H  
ATOM   3968  CA  ARG   251      -0.684  22.689  29.329  1.00  0.00           C  
ATOM   3969  HA  ARG   251       0.306  22.753  29.784  1.00  0.00           H  
ATOM   3970  CB  ARG   251      -0.805  21.330  28.613  1.00  0.00           C  
ATOM   3971  HB2 ARG   251      -1.628  20.755  29.041  1.00  0.00           H  
ATOM   3972  HB3 ARG   251      -0.996  21.484  27.551  1.00  0.00           H  
ATOM   3973  CG  ARG   251       0.484  20.522  28.756  1.00  0.00           C  
ATOM   3974  HG2 ARG   251       1.281  21.066  28.259  1.00  0.00           H  
ATOM   3975  HG3 ARG   251       0.718  20.420  29.817  1.00  0.00           H  
ATOM   3976  CD  ARG   251       0.377  19.137  28.110  1.00  0.00           C  
ATOM   3977  HD2 ARG   251      -0.664  18.810  28.149  1.00  0.00           H  
ATOM   3978  HD3 ARG   251       0.665  19.194  27.061  1.00  0.00           H  
ATOM   3979  NE  ARG   251       1.185  18.123  28.806  1.00  0.00           N  
ATOM   3980  HE  ARG   251       0.705  17.266  29.060  1.00  0.00           H  
ATOM   3981  CZ  ARG   251       2.475  18.057  29.066  1.00  0.00           C  
ATOM   3982  NH1 ARG   251       3.327  18.964  28.701  1.00  0.00           N  
ATOM   3983 HH11 ARG   251       2.972  19.870  28.438  1.00  0.00           H  
ATOM   3984 HH12 ARG   251       4.158  19.073  29.277  1.00  0.00           H  
ATOM   3985  NH2 ARG   251       2.926  17.042  29.739  1.00  0.00           N  
ATOM   3986 HH21 ARG   251       2.253  16.367  30.101  1.00  0.00           H  
ATOM   3987 HH22 ARG   251       3.889  16.993  30.009  1.00  0.00           H  
ATOM   3988  C   ARG   251      -0.765  23.874  28.369  1.00  0.00           C  
ATOM   3989  O   ARG   251      -1.769  24.571  28.316  1.00  0.00           O  
ATOM   3990  N   SER   252       0.321  24.101  27.622  1.00  0.00           N  
ATOM   3991  H   SER   252       1.063  23.422  27.685  1.00  0.00           H  
ATOM   3992  CA  SER   252       0.653  25.411  27.020  1.00  0.00           C  
ATOM   3993  HA  SER   252       1.592  25.271  26.486  1.00  0.00           H  
ATOM   3994  CB  SER   252      -0.373  25.841  25.958  1.00  0.00           C  
ATOM   3995  HB2 SER   252      -0.556  25.016  25.268  1.00  0.00           H  
ATOM   3996  HB3 SER   252      -1.312  26.129  26.431  1.00  0.00           H  
ATOM   3997  OG  SER   252       0.136  26.940  25.236  1.00  0.00           O  
ATOM   3998  HG  SER   252       0.237  27.667  25.872  1.00  0.00           H  
ATOM   3999  C   SER   252       0.940  26.506  28.072  1.00  0.00           C  
ATOM   4000  O   SER   252       0.828  27.699  27.799  1.00  0.00           O  
ATOM   4001  N   SER   253       1.357  26.082  29.269  1.00  0.00           N  
ATOM   4002  H   SER   253       1.381  25.085  29.411  1.00  0.00           H  
ATOM   4003  CA  SER   253       1.337  26.863  30.510  1.00  0.00           C  
ATOM   4004  HA  SER   253       0.326  27.253  30.616  1.00  0.00           H  
ATOM   4005  CB  SER   253       1.568  25.903  31.679  1.00  0.00           C  
ATOM   4006  HB2 SER   253       2.606  25.582  31.662  1.00  0.00           H  
ATOM   4007  HB3 SER   253       1.346  26.404  32.620  1.00  0.00           H  
ATOM   4008  OG  SER   253       0.733  24.766  31.539  1.00  0.00           O  
ATOM   4009  HG  SER   253       0.889  24.120  32.240  1.00  0.00           H  
ATOM   4010  C   SER   253       2.260  28.099  30.607  1.00  0.00           C  
ATOM   4011  O   SER   253       1.933  28.981  31.403  1.00  0.00           O  
ATOM   4012  N   PRO   254       3.353  28.262  29.829  1.00  0.00           N  
ATOM   4013  CD  PRO   254       3.426  29.444  28.982  1.00  0.00           C  
ATOM   4014  HD2 PRO   254       4.058  30.201  29.448  1.00  0.00           H  
ATOM   4015  HD3 PRO   254       2.429  29.853  28.807  1.00  0.00           H  
ATOM   4016  CG  PRO   254       4.035  28.985  27.650  1.00  0.00           C  
ATOM   4017  HG2 PRO   254       4.987  29.495  27.492  1.00  0.00           H  
ATOM   4018  HG3 PRO   254       3.358  29.190  26.820  1.00  0.00           H  
ATOM   4019  CB  PRO   254       4.267  27.475  27.801  1.00  0.00           C  
ATOM   4020  HB2 PRO   254       5.196  27.165  27.319  1.00  0.00           H  
ATOM   4021  HB3 PRO   254       3.436  26.929  27.364  1.00  0.00           H  
ATOM   4022  CA  PRO   254       4.305  27.268  29.318  1.00  0.00           C  
ATOM   4023  HA  PRO   254       3.986  26.260  29.572  1.00  0.00           H  
ATOM   4024  C   PRO   254       5.763  27.510  29.804  1.00  0.00           C  
ATOM   4025  O   PRO   254       6.162  28.661  29.989  1.00  0.00           O  
ATOM   4026  N   PRO   255       6.621  26.471  29.894  1.00  0.00           N  
ATOM   4027  CD  PRO   255       8.063  26.636  29.966  1.00  0.00           C  
ATOM   4028  HD2 PRO   255       8.385  26.581  31.007  1.00  0.00           H  
ATOM   4029  HD3 PRO   255       8.391  27.574  29.517  1.00  0.00           H  
ATOM   4030  CG  PRO   255       8.624  25.455  29.181  1.00  0.00           C  
ATOM   4031  HG2 PRO   255       9.647  25.220  29.477  1.00  0.00           H  
ATOM   4032  HG3 PRO   255       8.568  25.666  28.112  1.00  0.00           H  
ATOM   4033  CB  PRO   255       7.654  24.329  29.539  1.00  0.00           C  
ATOM   4034  HB2 PRO   255       8.016  23.819  30.433  1.00  0.00           H  
ATOM   4035  HB3 PRO   255       7.558  23.617  28.719  1.00  0.00           H  
ATOM   4036  CA  PRO   255       6.319  25.039  29.825  1.00  0.00           C  
ATOM   4037  HA  PRO   255       5.632  24.842  29.001  1.00  0.00           H  
ATOM   4038  C   PRO   255       5.723  24.534  31.144  1.00  0.00           C  
ATOM   4039  O   PRO   255       6.190  24.890  32.222  1.00  0.00           O  
ATOM   4040  N   ASP   256       4.712  23.676  31.068  1.00  0.00           N  
ATOM   4041  H   ASP   256       4.440  23.339  30.148  1.00  0.00           H  
ATOM   4042  CA  ASP   256       3.987  23.088  32.211  1.00  0.00           C  
ATOM   4043  HA  ASP   256       3.370  23.856  32.672  1.00  0.00           H  
ATOM   4044  CB  ASP   256       3.050  21.992  31.692  1.00  0.00           C  
ATOM   4045  HB2 ASP   256       2.809  21.283  32.486  1.00  0.00           H  
ATOM   4046  HB3 ASP   256       2.125  22.465  31.369  1.00  0.00           H  
ATOM   4047  CG  ASP   256       3.658  21.274  30.494  1.00  0.00           C  
ATOM   4048  OD1 ASP   256       4.516  20.387  30.689  1.00  0.00           O  
ATOM   4049  OD2 ASP   256       3.336  21.688  29.354  1.00  0.00           O  
ATOM   4050  C   ASP   256       4.877  22.535  33.335  1.00  0.00           C  
ATOM   4051  O   ASP   256       4.587  22.808  34.501  1.00  0.00           O  
ATOM   4052  N   SER   257       5.999  21.884  33.018  1.00  0.00           N  
ATOM   4053  H   SER   257       6.154  21.652  32.045  1.00  0.00           H  
ATOM   4054  CA  SER   257       6.999  21.436  34.004  1.00  0.00           C  
ATOM   4055  HA  SER   257       6.579  20.598  34.556  1.00  0.00           H  
ATOM   4056  CB  SER   257       8.248  20.932  33.275  1.00  0.00           C  
ATOM   4057  HB2 SER   257       8.989  20.614  34.012  1.00  0.00           H  
ATOM   4058  HB3 SER   257       7.979  20.074  32.658  1.00  0.00           H  
ATOM   4059  OG  SER   257       8.802  21.944  32.452  1.00  0.00           O  
ATOM   4060  HG  SER   257       9.598  21.592  32.038  1.00  0.00           H  
ATOM   4061  C   SER   257       7.379  22.522  35.027  1.00  0.00           C  
ATOM   4062  O   SER   257       7.433  22.246  36.224  1.00  0.00           O  
ATOM   4063  N   GLU   258       7.511  23.781  34.601  1.00  0.00           N  
ATOM   4064  H   GLU   258       7.424  23.935  33.601  1.00  0.00           H  
ATOM   4065  CA  GLU   258       7.761  24.945  35.464  1.00  0.00           C  
ATOM   4066  HA  GLU   258       7.959  24.586  36.469  1.00  0.00           H  
ATOM   4067  CB  GLU   258       9.045  25.667  35.015  1.00  0.00           C  
ATOM   4068  HB2 GLU   258       8.945  25.950  33.966  1.00  0.00           H  
ATOM   4069  HB3 GLU   258       9.169  26.581  35.598  1.00  0.00           H  
ATOM   4070  CG  GLU   258      10.316  24.808  35.181  1.00  0.00           C  
ATOM   4071  HG2 GLU   258      10.219  23.892  34.594  1.00  0.00           H  
ATOM   4072  HG3 GLU   258      11.159  25.368  34.770  1.00  0.00           H  
ATOM   4073  CD  GLU   258      10.625  24.463  36.648  1.00  0.00           C  
ATOM   4074  OE1 GLU   258      10.827  25.387  37.471  1.00  0.00           O  
ATOM   4075  OE2 GLU   258      10.658  23.268  37.023  1.00  0.00           O  
ATOM   4076  C   GLU   258       6.538  25.886  35.599  1.00  0.00           C  
ATOM   4077  O   GLU   258       6.626  26.943  36.226  1.00  0.00           O  
ATOM   4078  N   TYR   259       5.364  25.520  35.067  1.00  0.00           N  
ATOM   4079  H   TYR   259       5.348  24.639  34.560  1.00  0.00           H  
ATOM   4080  CA  TYR   259       4.185  26.399  34.960  1.00  0.00           C  
ATOM   4081  HA  TYR   259       4.297  27.213  35.669  1.00  0.00           H  
ATOM   4082  CB  TYR   259       4.140  27.071  33.573  1.00  0.00           C  
ATOM   4083  HB2 TYR   259       4.283  26.321  32.804  1.00  0.00           H  
ATOM   4084  HB3 TYR   259       3.142  27.475  33.425  1.00  0.00           H  
ATOM   4085  CG  TYR   259       5.104  28.220  33.325  1.00  0.00           C  
ATOM   4086  CD1 TYR   259       6.483  27.997  33.135  1.00  0.00           C  
ATOM   4087  HD1 TYR   259       6.881  26.995  33.176  1.00  0.00           H  
ATOM   4088  CE1 TYR   259       7.348  29.067  32.841  1.00  0.00           C  
ATOM   4089  HE1 TYR   259       8.401  28.885  32.683  1.00  0.00           H  
ATOM   4090  CZ  TYR   259       6.821  30.366  32.696  1.00  0.00           C  
ATOM   4091  OH  TYR   259       7.655  31.417  32.509  1.00  0.00           O  
ATOM   4092  HH  TYR   259       8.249  31.242  31.770  1.00  0.00           H  
ATOM   4093  CE2 TYR   259       5.445  30.597  32.885  1.00  0.00           C  
ATOM   4094  HE2 TYR   259       5.044  31.591  32.753  1.00  0.00           H  
ATOM   4095  CD2 TYR   259       4.591  29.527  33.202  1.00  0.00           C  
ATOM   4096  HD2 TYR   259       3.527  29.703  33.297  1.00  0.00           H  
ATOM   4097  C   TYR   259       2.817  25.769  35.321  1.00  0.00           C  
ATOM   4098  O   TYR   259       1.837  26.509  35.308  1.00  0.00           O  
ATOM   4099  N   ILE   260       2.696  24.485  35.698  1.00  0.00           N  
ATOM   4100  H   ILE   260       3.496  23.865  35.618  1.00  0.00           H  
ATOM   4101  CA  ILE   260       1.383  23.885  36.031  1.00  0.00           C  
ATOM   4102  HA  ILE   260       0.745  24.159  35.196  1.00  0.00           H  
ATOM   4103  CB  ILE   260       1.427  22.330  36.053  1.00  0.00           C  
ATOM   4104  HB  ILE   260       2.216  22.014  35.372  1.00  0.00           H  
ATOM   4105  CG2 ILE   260       1.701  21.697  37.429  1.00  0.00           C  
ATOM   4106 HG21 ILE   260       0.849  21.840  38.093  1.00  0.00           H  
ATOM   4107 HG22 ILE   260       1.865  20.627  37.331  1.00  0.00           H  
ATOM   4108 HG23 ILE   260       2.583  22.149  37.875  1.00  0.00           H  
ATOM   4109  CG1 ILE   260       0.106  21.783  35.480  1.00  0.00           C  
ATOM   4110 HG12 ILE   260      -0.719  22.014  36.154  1.00  0.00           H  
ATOM   4111 HG13 ILE   260      -0.072  22.287  34.536  1.00  0.00           H  
ATOM   4112  CD1 ILE   260       0.114  20.278  35.183  1.00  0.00           C  
ATOM   4113 HD11 ILE   260       0.145  19.702  36.107  1.00  0.00           H  
ATOM   4114 HD12 ILE   260      -0.795  20.018  34.641  1.00  0.00           H  
ATOM   4115 HD13 ILE   260       0.974  20.024  34.563  1.00  0.00           H  
ATOM   4116  C   ILE   260       0.765  24.534  37.289  1.00  0.00           C  
ATOM   4117  O   ILE   260       1.241  24.351  38.409  1.00  0.00           O  
ATOM   4118  N   THR   261      -0.242  25.394  37.102  1.00  0.00           N  
ATOM   4119  H   THR   261      -0.618  25.429  36.158  1.00  0.00           H  
ATOM   4120  CA  THR   261      -0.581  26.527  38.000  1.00  0.00           C  
ATOM   4121  HA  THR   261      -1.304  27.146  37.470  1.00  0.00           H  
ATOM   4122  CB  THR   261      -1.279  26.055  39.285  1.00  0.00           C  
ATOM   4123  HB  THR   261      -0.624  25.384  39.842  1.00  0.00           H  
ATOM   4124  CG2 THR   261      -1.698  27.207  40.197  1.00  0.00           C  
ATOM   4125 HG21 THR   261      -2.326  27.907  39.644  1.00  0.00           H  
ATOM   4126 HG22 THR   261      -2.264  26.810  41.040  1.00  0.00           H  
ATOM   4127 HG23 THR   261      -0.821  27.727  40.580  1.00  0.00           H  
ATOM   4128  OG1 THR   261      -2.455  25.367  38.937  1.00  0.00           O  
ATOM   4129  HG1 THR   261      -2.201  24.648  38.350  1.00  0.00           H  
ATOM   4130  C   THR   261       0.629  27.445  38.271  1.00  0.00           C  
ATOM   4131  O   THR   261       0.689  28.557  37.745  1.00  0.00           O  
ATOM   4132  N   ARG   262       1.627  26.952  39.020  1.00  0.00           N  
ATOM   4133  H   ARG   262       1.422  26.058  39.459  1.00  0.00           H  
ATOM   4134  CA  ARG   262       3.049  27.102  38.680  1.00  0.00           C  
ATOM   4135  HA  ARG   262       3.096  27.074  37.595  1.00  0.00           H  
ATOM   4136  CB  ARG   262       3.643  28.443  39.160  1.00  0.00           C  
ATOM   4137  HB2 ARG   262       2.869  29.065  39.613  1.00  0.00           H  
ATOM   4138  HB3 ARG   262       4.406  28.251  39.917  1.00  0.00           H  
ATOM   4139  CG  ARG   262       4.269  29.208  37.979  1.00  0.00           C  
ATOM   4140  HG2 ARG   262       4.793  28.507  37.336  1.00  0.00           H  
ATOM   4141  HG3 ARG   262       3.471  29.681  37.403  1.00  0.00           H  
ATOM   4142  CD  ARG   262       5.280  30.266  38.442  1.00  0.00           C  
ATOM   4143  HD2 ARG   262       4.820  30.856  39.237  1.00  0.00           H  
ATOM   4144  HD3 ARG   262       6.158  29.769  38.859  1.00  0.00           H  
ATOM   4145  NE  ARG   262       5.696  31.184  37.361  1.00  0.00           N  
ATOM   4146  HE  ARG   262       5.428  32.145  37.479  1.00  0.00           H  
ATOM   4147  CZ  ARG   262       6.378  30.918  36.255  1.00  0.00           C  
ATOM   4148  NH1 ARG   262       6.786  29.729  35.916  1.00  0.00           N  
ATOM   4149 HH11 ARG   262       6.587  28.903  36.466  1.00  0.00           H  
ATOM   4150 HH12 ARG   262       7.145  29.561  34.991  1.00  0.00           H  
ATOM   4151  NH2 ARG   262       6.668  31.892  35.439  1.00  0.00           N  
ATOM   4152 HH21 ARG   262       6.377  32.831  35.626  1.00  0.00           H  
ATOM   4153 HH22 ARG   262       7.128  31.685  34.561  1.00  0.00           H  
ATOM   4154  C   ARG   262       3.853  25.898  39.201  1.00  0.00           C  
ATOM   4155  O   ARG   262       3.690  25.500  40.349  1.00  0.00           O  
ATOM   4156  N   ILE   263       4.777  25.410  38.371  1.00  0.00           N  
ATOM   4157  H   ILE   263       4.859  25.873  37.480  1.00  0.00           H  
ATOM   4158  CA  ILE   263       5.719  24.296  38.589  1.00  0.00           C  
ATOM   4159  HA  ILE   263       6.246  24.190  37.646  1.00  0.00           H  
ATOM   4160  CB  ILE   263       6.793  24.609  39.674  1.00  0.00           C  
ATOM   4161  HB  ILE   263       6.503  24.062  40.568  1.00  0.00           H  
ATOM   4162  CG2 ILE   263       8.116  23.993  39.217  1.00  0.00           C  
ATOM   4163 HG21 ILE   263       8.633  24.658  38.535  1.00  0.00           H  
ATOM   4164 HG22 ILE   263       8.751  23.804  40.073  1.00  0.00           H  
ATOM   4165 HG23 ILE   263       7.953  23.053  38.698  1.00  0.00           H  
ATOM   4166  CG1 ILE   263       7.036  26.045  40.205  1.00  0.00           C  
ATOM   4167 HG12 ILE   263       6.147  26.378  40.740  1.00  0.00           H  
ATOM   4168 HG13 ILE   263       7.831  25.988  40.949  1.00  0.00           H  
ATOM   4169  CD1 ILE   263       7.432  27.143  39.215  1.00  0.00           C  
ATOM   4170 HD11 ILE   263       6.569  27.422  38.623  1.00  0.00           H  
ATOM   4171 HD12 ILE   263       7.758  28.023  39.771  1.00  0.00           H  
ATOM   4172 HD13 ILE   263       8.246  26.821  38.567  1.00  0.00           H  
ATOM   4173  C   ILE   263       5.108  22.899  38.863  1.00  0.00           C  
ATOM   4174  O   ILE   263       4.654  22.644  39.973  1.00  0.00           O  
ATOM   4175  N   VAL   264       5.264  21.917  37.960  1.00  0.00           N  
ATOM   4176  H   VAL   264       5.705  22.136  37.072  1.00  0.00           H  
ATOM   4177  CA  VAL   264       5.163  20.480  38.332  1.00  0.00           C  
ATOM   4178  HA  VAL   264       4.186  20.283  38.776  1.00  0.00           H  
ATOM   4179  CB  VAL   264       5.351  19.530  37.122  1.00  0.00           C  
ATOM   4180  HB  VAL   264       6.306  19.759  36.649  1.00  0.00           H  
ATOM   4181  CG1 VAL   264       5.374  18.051  37.538  1.00  0.00           C  
ATOM   4182 HG11 VAL   264       4.460  17.798  38.078  1.00  0.00           H  
ATOM   4183 HG12 VAL   264       5.438  17.419  36.650  1.00  0.00           H  
ATOM   4184 HG13 VAL   264       6.239  17.834  38.163  1.00  0.00           H  
ATOM   4185  CG2 VAL   264       4.255  19.674  36.066  1.00  0.00           C  
ATOM   4186 HG21 VAL   264       4.109  20.718  35.810  1.00  0.00           H  
ATOM   4187 HG22 VAL   264       4.541  19.133  35.163  1.00  0.00           H  
ATOM   4188 HG23 VAL   264       3.320  19.248  36.430  1.00  0.00           H  
ATOM   4189  C   VAL   264       6.237  20.169  39.378  1.00  0.00           C  
ATOM   4190  O   VAL   264       5.938  19.742  40.496  1.00  0.00           O  
ATOM   4191  N   SER   265       7.483  20.524  39.047  1.00  0.00           N  
ATOM   4192  H   SER   265       7.619  20.863  38.097  1.00  0.00           H  
ATOM   4193  CA  SER   265       8.737  20.327  39.792  1.00  0.00           C  
ATOM   4194  HA  SER   265       8.885  19.257  39.934  1.00  0.00           H  
ATOM   4195  CB  SER   265       9.900  20.870  38.945  1.00  0.00           C  
ATOM   4196  HB2 SER   265       9.964  21.934  39.138  1.00  0.00           H  
ATOM   4197  HB3 SER   265      10.835  20.399  39.252  1.00  0.00           H  
ATOM   4198  OG  SER   265       9.728  20.729  37.553  1.00  0.00           O  
ATOM   4199  HG  SER   265      10.039  21.570  37.147  1.00  0.00           H  
ATOM   4200  C   SER   265       8.823  21.010  41.175  1.00  0.00           C  
ATOM   4201  O   SER   265       9.916  21.127  41.733  1.00  0.00           O  
ATOM   4202  N   ARG   266       7.708  21.526  41.713  1.00  0.00           N  
ATOM   4203  H   ARG   266       6.859  21.327  41.192  1.00  0.00           H  
ATOM   4204  CA  ARG   266       7.571  22.080  43.075  1.00  0.00           C  
ATOM   4205  HA  ARG   266       8.146  21.448  43.753  1.00  0.00           H  
ATOM   4206  CB  ARG   266       8.142  23.516  43.153  1.00  0.00           C  
ATOM   4207  HB2 ARG   266       8.117  23.972  42.170  1.00  0.00           H  
ATOM   4208  HB3 ARG   266       7.497  24.124  43.790  1.00  0.00           H  
ATOM   4209  CG  ARG   266       9.573  23.606  43.732  1.00  0.00           C  
ATOM   4210  HG2 ARG   266       9.499  24.018  44.739  1.00  0.00           H  
ATOM   4211  HG3 ARG   266      10.021  22.617  43.828  1.00  0.00           H  
ATOM   4212  CD  ARG   266      10.518  24.506  42.914  1.00  0.00           C  
ATOM   4213  HD2 ARG   266       9.985  25.412  42.621  1.00  0.00           H  
ATOM   4214  HD3 ARG   266      11.354  24.796  43.554  1.00  0.00           H  
ATOM   4215  NE  ARG   266      11.065  23.802  41.737  1.00  0.00           N  
ATOM   4216  HE  ARG   266      11.167  22.798  41.829  1.00  0.00           H  
ATOM   4217  CZ  ARG   266      11.293  24.282  40.524  1.00  0.00           C  
ATOM   4218  NH1 ARG   266      11.019  25.502  40.173  1.00  0.00           N  
ATOM   4219 HH11 ARG   266      10.652  26.163  40.818  1.00  0.00           H  
ATOM   4220 HH12 ARG   266      11.059  25.694  39.163  1.00  0.00           H  
ATOM   4221  NH2 ARG   266      11.763  23.518  39.590  1.00  0.00           N  
ATOM   4222 HH21 ARG   266      12.017  22.567  39.763  1.00  0.00           H  
ATOM   4223 HH22 ARG   266      11.608  23.805  38.614  1.00  0.00           H  
ATOM   4224  C   ARG   266       6.132  22.024  43.607  1.00  0.00           C  
ATOM   4225  O   ARG   266       5.973  21.755  44.795  1.00  0.00           O  
ATOM   4226  N   CYS   267       5.087  22.212  42.787  1.00  0.00           N  
ATOM   4227  H   CYS   267       5.235  22.425  41.806  1.00  0.00           H  
ATOM   4228  CA  CYS   267       3.692  22.138  43.257  1.00  0.00           C  
ATOM   4229  HA  CYS   267       3.565  22.860  44.062  1.00  0.00           H  
ATOM   4230  CB  CYS   267       2.728  22.545  42.135  1.00  0.00           C  
ATOM   4231  HB2 CYS   267       3.027  23.510  41.722  1.00  0.00           H  
ATOM   4232  HB3 CYS   267       2.752  21.802  41.334  1.00  0.00           H  
ATOM   4233  SG  CYS   267       1.035  22.680  42.772  1.00  0.00           S  
ATOM   4234  HG  CYS   267       0.456  22.920  41.587  1.00  0.00           H  
ATOM   4235  C   CYS   267       3.340  20.748  43.819  1.00  0.00           C  
ATOM   4236  O   CYS   267       2.629  20.660  44.824  1.00  0.00           O  
ATOM   4237  N   LEU   268       3.915  19.684  43.241  1.00  0.00           N  
ATOM   4238  H   LEU   268       4.448  19.836  42.393  1.00  0.00           H  
ATOM   4239  CA  LEU   268       3.803  18.302  43.719  1.00  0.00           C  
ATOM   4240  HA  LEU   268       2.756  17.999  43.656  1.00  0.00           H  
ATOM   4241  CB  LEU   268       4.614  17.413  42.751  1.00  0.00           C  
ATOM   4242  HB2 LEU   268       4.242  17.622  41.746  1.00  0.00           H  
ATOM   4243  HB3 LEU   268       5.664  17.708  42.771  1.00  0.00           H  
ATOM   4244  CG  LEU   268       4.513  15.890  42.970  1.00  0.00           C  
ATOM   4245  HG  LEU   268       3.466  15.619  43.093  1.00  0.00           H  
ATOM   4246  CD1 LEU   268       5.062  15.173  41.735  1.00  0.00           C  
ATOM   4247 HD11 LEU   268       6.120  15.399  41.601  1.00  0.00           H  
ATOM   4248 HD12 LEU   268       4.936  14.095  41.841  1.00  0.00           H  
ATOM   4249 HD13 LEU   268       4.516  15.488  40.846  1.00  0.00           H  
ATOM   4250  CD2 LEU   268       5.315  15.395  44.180  1.00  0.00           C  
ATOM   4251 HD21 LEU   268       4.795  15.640  45.104  1.00  0.00           H  
ATOM   4252 HD22 LEU   268       5.413  14.311  44.143  1.00  0.00           H  
ATOM   4253 HD23 LEU   268       6.314  15.829  44.176  1.00  0.00           H  
ATOM   4254  C   LEU   268       4.222  18.181  45.195  1.00  0.00           C  
ATOM   4255  O   LEU   268       3.390  17.885  46.050  1.00  0.00           O  
ATOM   4256  N   ILE   269       5.477  18.498  45.532  1.00  0.00           N  
ATOM   4257  H   ILE   269       6.122  18.750  44.799  1.00  0.00           H  
ATOM   4258  CA  ILE   269       5.974  18.409  46.920  1.00  0.00           C  
ATOM   4259  HA  ILE   269       5.713  17.419  47.297  1.00  0.00           H  
ATOM   4260  CB  ILE   269       7.515  18.518  46.984  1.00  0.00           C  
ATOM   4261  HB  ILE   269       7.797  18.441  48.036  1.00  0.00           H  
ATOM   4262  CG2 ILE   269       8.147  17.321  46.252  1.00  0.00           C  
ATOM   4263 HG21 ILE   269       8.012  17.410  45.174  1.00  0.00           H  
ATOM   4264 HG22 ILE   269       9.214  17.266  46.470  1.00  0.00           H  
ATOM   4265 HG23 ILE   269       7.691  16.390  46.592  1.00  0.00           H  
ATOM   4266  CG1 ILE   269       8.053  19.863  46.447  1.00  0.00           C  
ATOM   4267 HG12 ILE   269       7.841  19.931  45.382  1.00  0.00           H  
ATOM   4268 HG13 ILE   269       7.546  20.683  46.954  1.00  0.00           H  
ATOM   4269  CD1 ILE   269       9.559  20.066  46.652  1.00  0.00           C  
ATOM   4270 HD11 ILE   269      10.125  19.351  46.055  1.00  0.00           H  
ATOM   4271 HD12 ILE   269       9.832  21.073  46.335  1.00  0.00           H  
ATOM   4272 HD13 ILE   269       9.811  19.944  47.706  1.00  0.00           H  
ATOM   4273  C   ILE   269       5.276  19.403  47.864  1.00  0.00           C  
ATOM   4274  O   ILE   269       5.013  19.070  49.018  1.00  0.00           O  
ATOM   4275  N   ASN   270       4.870  20.578  47.366  1.00  0.00           N  
ATOM   4276  H   ASN   270       5.140  20.806  46.415  1.00  0.00           H  
ATOM   4277  CA  ASN   270       4.018  21.529  48.093  1.00  0.00           C  
ATOM   4278  HA  ASN   270       4.525  21.808  49.019  1.00  0.00           H  
ATOM   4279  CB  ASN   270       3.860  22.794  47.215  1.00  0.00           C  
ATOM   4280  HB2 ASN   270       4.561  23.554  47.556  1.00  0.00           H  
ATOM   4281  HB3 ASN   270       4.112  22.567  46.186  1.00  0.00           H  
ATOM   4282  CG  ASN   270       2.465  23.396  47.200  1.00  0.00           C  
ATOM   4283  OD1 ASN   270       2.114  24.222  48.026  1.00  0.00           O  
ATOM   4284  ND2 ASN   270       1.617  22.975  46.294  1.00  0.00           N  
ATOM   4285 HD21 ASN   270       1.867  22.228  45.654  1.00  0.00           H  
ATOM   4286 HD22 ASN   270       0.696  23.373  46.264  1.00  0.00           H  
ATOM   4287  C   ASN   270       2.662  20.916  48.511  1.00  0.00           C  
ATOM   4288  O   ASN   270       2.096  21.328  49.530  1.00  0.00           O  
ATOM   4289  N   SER   271       2.147  19.963  47.731  1.00  0.00           N  
ATOM   4290  H   SER   271       2.673  19.682  46.911  1.00  0.00           H  
ATOM   4291  CA  SER   271       0.883  19.261  47.976  1.00  0.00           C  
ATOM   4292  HA  SER   271       0.199  19.925  48.503  1.00  0.00           H  
ATOM   4293  CB  SER   271       0.223  18.887  46.647  1.00  0.00           C  
ATOM   4294  HB2 SER   271       0.808  18.118  46.141  1.00  0.00           H  
ATOM   4295  HB3 SER   271      -0.777  18.500  46.847  1.00  0.00           H  
ATOM   4296  OG  SER   271       0.123  20.028  45.814  1.00  0.00           O  
ATOM   4297  HG  SER   271       0.972  20.139  45.355  1.00  0.00           H  
ATOM   4298  C   SER   271       1.083  18.014  48.842  1.00  0.00           C  
ATOM   4299  O   SER   271       0.305  17.784  49.765  1.00  0.00           O  
ATOM   4300  N   GLN   272       2.167  17.259  48.635  1.00  0.00           N  
ATOM   4301  H   GLN   272       2.727  17.433  47.806  1.00  0.00           H  
ATOM   4302  CA  GLN   272       2.514  16.112  49.483  1.00  0.00           C  
ATOM   4303  HA  GLN   272       1.617  15.499  49.575  1.00  0.00           H  
ATOM   4304  CB  GLN   272       3.624  15.268  48.820  1.00  0.00           C  
ATOM   4305  HB2 GLN   272       4.037  15.799  47.961  1.00  0.00           H  
ATOM   4306  HB3 GLN   272       4.437  15.101  49.528  1.00  0.00           H  
ATOM   4307  CG  GLN   272       3.099  13.896  48.350  1.00  0.00           C  
ATOM   4308  HG2 GLN   272       3.862  13.400  47.751  1.00  0.00           H  
ATOM   4309  HG3 GLN   272       2.907  13.282  49.230  1.00  0.00           H  
ATOM   4310  CD  GLN   272       1.816  14.002  47.527  1.00  0.00           C  
ATOM   4311  OE1 GLN   272       1.671  14.866  46.682  1.00  0.00           O  
ATOM   4312  NE2 GLN   272       0.827  13.178  47.798  1.00  0.00           N  
ATOM   4313 HE21 GLN   272       0.931  12.436  48.461  1.00  0.00           H  
ATOM   4314 HE22 GLN   272      -0.085  13.365  47.382  1.00  0.00           H  
ATOM   4315  C   GLN   272       2.859  16.522  50.921  1.00  0.00           C  
ATOM   4316  O   GLN   272       2.440  15.833  51.845  1.00  0.00           O  
ATOM   4317  N   GLU   273       3.486  17.681  51.146  1.00  0.00           N  
ATOM   4318  H   GLU   273       3.896  18.178  50.361  1.00  0.00           H  
ATOM   4319  CA  GLU   273       3.607  18.277  52.490  1.00  0.00           C  
ATOM   4320  HA  GLU   273       4.139  17.584  53.142  1.00  0.00           H  
ATOM   4321  CB  GLU   273       4.436  19.574  52.378  1.00  0.00           C  
ATOM   4322  HB2 GLU   273       5.467  19.303  52.148  1.00  0.00           H  
ATOM   4323  HB3 GLU   273       4.056  20.151  51.533  1.00  0.00           H  
ATOM   4324  CG  GLU   273       4.435  20.517  53.599  1.00  0.00           C  
ATOM   4325  HG2 GLU   273       5.103  21.352  53.376  1.00  0.00           H  
ATOM   4326  HG3 GLU   273       3.430  20.935  53.703  1.00  0.00           H  
ATOM   4327  CD  GLU   273       4.854  19.888  54.940  1.00  0.00           C  
ATOM   4328  OE1 GLU   273       5.230  18.697  54.960  1.00  0.00           O  
ATOM   4329  OE2 GLU   273       4.734  20.603  55.962  1.00  0.00           O  
ATOM   4330  C   GLU   273       2.224  18.534  53.122  1.00  0.00           C  
ATOM   4331  O   GLU   273       1.979  18.236  54.293  1.00  0.00           O  
ATOM   4332  N   LYS   274       1.257  19.020  52.334  1.00  0.00           N  
ATOM   4333  H   LYS   274       1.469  19.166  51.356  1.00  0.00           H  
ATOM   4334  CA  LYS   274      -0.116  19.243  52.813  1.00  0.00           C  
ATOM   4335  HA  LYS   274      -0.057  19.747  53.780  1.00  0.00           H  
ATOM   4336  CB  LYS   274      -0.883  20.166  51.853  1.00  0.00           C  
ATOM   4337  HB2 LYS   274      -0.812  19.794  50.832  1.00  0.00           H  
ATOM   4338  HB3 LYS   274      -1.935  20.202  52.141  1.00  0.00           H  
ATOM   4339  CG  LYS   274      -0.295  21.580  51.943  1.00  0.00           C  
ATOM   4340  HG2 LYS   274      -0.500  21.984  52.936  1.00  0.00           H  
ATOM   4341  HG3 LYS   274       0.786  21.525  51.822  1.00  0.00           H  
ATOM   4342  CD  LYS   274      -0.865  22.536  50.888  1.00  0.00           C  
ATOM   4343  HD2 LYS   274      -0.715  22.127  49.886  1.00  0.00           H  
ATOM   4344  HD3 LYS   274      -1.935  22.663  51.061  1.00  0.00           H  
ATOM   4345  CE  LYS   274      -0.164  23.894  51.014  1.00  0.00           C  
ATOM   4346  HE2 LYS   274      -0.698  24.635  50.411  1.00  0.00           H  
ATOM   4347  HE3 LYS   274      -0.216  24.207  52.061  1.00  0.00           H  
ATOM   4348  NZ  LYS   274       1.251  23.812  50.576  1.00  0.00           N  
ATOM   4349  HZ1 LYS   274       1.329  23.959  49.571  1.00  0.00           H  
ATOM   4350  HZ2 LYS   274       1.835  24.499  51.028  1.00  0.00           H  
ATOM   4351  HZ3 LYS   274       1.628  22.879  50.724  1.00  0.00           H  
ATOM   4352  C   LYS   274      -0.854  17.934  53.100  1.00  0.00           C  
ATOM   4353  O   LYS   274      -1.659  17.921  54.028  1.00  0.00           O  
ATOM   4354  N   LEU   275      -0.547  16.835  52.404  1.00  0.00           N  
ATOM   4355  H   LEU   275       0.080  16.940  51.615  1.00  0.00           H  
ATOM   4356  CA  LEU   275      -0.997  15.487  52.776  1.00  0.00           C  
ATOM   4357  HA  LEU   275      -2.067  15.534  52.983  1.00  0.00           H  
ATOM   4358  CB  LEU   275      -0.778  14.522  51.593  1.00  0.00           C  
ATOM   4359  HB2 LEU   275      -1.346  14.880  50.732  1.00  0.00           H  
ATOM   4360  HB3 LEU   275       0.276  14.535  51.323  1.00  0.00           H  
ATOM   4361  CG  LEU   275      -1.173  13.059  51.885  1.00  0.00           C  
ATOM   4362  HG  LEU   275      -0.613  12.689  52.744  1.00  0.00           H  
ATOM   4363  CD1 LEU   275      -2.668  12.904  52.170  1.00  0.00           C  
ATOM   4364 HD11 LEU   275      -3.244  13.295  51.333  1.00  0.00           H  
ATOM   4365 HD12 LEU   275      -2.904  11.849  52.310  1.00  0.00           H  
ATOM   4366 HD13 LEU   275      -2.933  13.437  53.083  1.00  0.00           H  
ATOM   4367  CD2 LEU   275      -0.824  12.176  50.690  1.00  0.00           C  
ATOM   4368 HD21 LEU   275       0.251  12.208  50.517  1.00  0.00           H  
ATOM   4369 HD22 LEU   275      -1.115  11.147  50.893  1.00  0.00           H  
ATOM   4370 HD23 LEU   275      -1.347  12.524  49.798  1.00  0.00           H  
ATOM   4371  C   LEU   275      -0.317  14.982  54.063  1.00  0.00           C  
ATOM   4372  O   LEU   275      -1.003  14.465  54.940  1.00  0.00           O  
ATOM   4373  N   ILE   276       1.001  15.162  54.208  1.00  0.00           N  
ATOM   4374  H   ILE   276       1.514  15.573  53.432  1.00  0.00           H  
ATOM   4375  CA  ILE   276       1.773  14.779  55.407  1.00  0.00           C  
ATOM   4376  HA  ILE   276       1.672  13.706  55.558  1.00  0.00           H  
ATOM   4377  CB  ILE   276       3.278  15.079  55.189  1.00  0.00           C  
ATOM   4378  HB  ILE   276       3.372  16.071  54.749  1.00  0.00           H  
ATOM   4379  CG2 ILE   276       4.080  15.076  56.504  1.00  0.00           C  
ATOM   4380 HG21 ILE   276       3.971  14.122  57.018  1.00  0.00           H  
ATOM   4381 HG22 ILE   276       5.135  15.260  56.300  1.00  0.00           H  
ATOM   4382 HG23 ILE   276       3.746  15.886  57.154  1.00  0.00           H  
ATOM   4383  CG1 ILE   276       3.872  14.038  54.210  1.00  0.00           C  
ATOM   4384 HG12 ILE   276       4.021  13.091  54.730  1.00  0.00           H  
ATOM   4385 HG13 ILE   276       3.169  13.854  53.398  1.00  0.00           H  
ATOM   4386  CD1 ILE   276       5.197  14.474  53.569  1.00  0.00           C  
ATOM   4387 HD11 ILE   276       5.976  14.571  54.325  1.00  0.00           H  
ATOM   4388 HD12 ILE   276       5.509  13.723  52.843  1.00  0.00           H  
ATOM   4389 HD13 ILE   276       5.068  15.427  53.057  1.00  0.00           H  
ATOM   4390  C   ILE   276       1.201  15.459  56.660  1.00  0.00           C  
ATOM   4391  O   ILE   276       1.002  14.803  57.686  1.00  0.00           O  
ATOM   4392  N   ASN   277       0.825  16.735  56.555  1.00  0.00           N  
ATOM   4393  H   ASN   277       1.079  17.226  55.704  1.00  0.00           H  
ATOM   4394  CA  ASN   277       0.052  17.438  57.577  1.00  0.00           C  
ATOM   4395  HA  ASN   277       0.545  17.308  58.544  1.00  0.00           H  
ATOM   4396  CB  ASN   277       0.019  18.942  57.255  1.00  0.00           C  
ATOM   4397  HB2 ASN   277      -0.201  19.103  56.200  1.00  0.00           H  
ATOM   4398  HB3 ASN   277      -0.768  19.417  57.841  1.00  0.00           H  
ATOM   4399  CG  ASN   277       1.318  19.634  57.612  1.00  0.00           C  
ATOM   4400  OD1 ASN   277       1.452  20.167  58.702  1.00  0.00           O  
ATOM   4401  ND2 ASN   277       2.279  19.624  56.727  1.00  0.00           N  
ATOM   4402 HD21 ASN   277       2.201  19.109  55.861  1.00  0.00           H  
ATOM   4403 HD22 ASN   277       3.175  20.088  56.901  1.00  0.00           H  
ATOM   4404  C   ASN   277      -1.371  16.866  57.723  1.00  0.00           C  
ATOM   4405  O   ASN   277      -1.725  16.351  58.785  1.00  0.00           O  
ATOM   4406  N   SER   278      -2.198  16.952  56.681  1.00  0.00           N  
ATOM   4407  H   SER   278      -1.832  17.303  55.805  1.00  0.00           H  
ATOM   4408  CA  SER   278      -3.654  16.773  56.779  1.00  0.00           C  
ATOM   4409  HA  SER   278      -4.020  17.376  57.611  1.00  0.00           H  
ATOM   4410  CB  SER   278      -4.361  17.286  55.517  1.00  0.00           C  
ATOM   4411  HB2 SER   278      -4.124  16.642  54.668  1.00  0.00           H  
ATOM   4412  HB3 SER   278      -5.440  17.272  55.680  1.00  0.00           H  
ATOM   4413  OG  SER   278      -3.953  18.604  55.219  1.00  0.00           O  
ATOM   4414  HG  SER   278      -3.113  18.529  54.733  1.00  0.00           H  
ATOM   4415  C   SER   278      -4.061  15.319  57.027  1.00  0.00           C  
ATOM   4416  O   SER   278      -4.115  14.505  56.107  1.00  0.00           O  
ATOM   4417  N   SER   279      -4.429  14.984  58.266  1.00  0.00           N  
ATOM   4418  H   SER   279      -4.298  15.668  58.998  1.00  0.00           H  
ATOM   4419  CA  SER   279      -5.164  13.748  58.606  1.00  0.00           C  
ATOM   4420  HA  SER   279      -4.733  12.917  58.052  1.00  0.00           H  
ATOM   4421  CB  SER   279      -5.012  13.439  60.100  1.00  0.00           C  
ATOM   4422  HB2 SER   279      -5.424  14.264  60.682  1.00  0.00           H  
ATOM   4423  HB3 SER   279      -5.547  12.522  60.348  1.00  0.00           H  
ATOM   4424  OG  SER   279      -3.637  13.284  60.409  1.00  0.00           O  
ATOM   4425  HG  SER   279      -3.536  13.468  61.355  1.00  0.00           H  
ATOM   4426  C   SER   279      -6.635  13.873  58.171  1.00  0.00           C  
ATOM   4427  O   SER   279      -7.546  13.852  58.995  1.00  0.00           O  
ATOM   4428  N   PHE   280      -6.815  14.165  56.877  1.00  0.00           N  
ATOM   4429  H   PHE   280      -5.987  14.072  56.298  1.00  0.00           H  
ATOM   4430  CA  PHE   280      -7.869  15.008  56.303  1.00  0.00           C  
ATOM   4431  HA  PHE   280      -7.378  15.553  55.495  1.00  0.00           H  
ATOM   4432  CB  PHE   280      -8.976  14.186  55.618  1.00  0.00           C  
ATOM   4433  HB2 PHE   280      -8.492  13.387  55.055  1.00  0.00           H  
ATOM   4434  HB3 PHE   280      -9.597  13.707  56.375  1.00  0.00           H  
ATOM   4435  CG  PHE   280      -9.874  14.935  54.632  1.00  0.00           C  
ATOM   4436  CD1 PHE   280     -10.820  14.197  53.894  1.00  0.00           C  
ATOM   4437  HD1 PHE   280     -10.920  13.132  54.053  1.00  0.00           H  
ATOM   4438  CE1 PHE   280     -11.643  14.829  52.944  1.00  0.00           C  
ATOM   4439  HE1 PHE   280     -12.364  14.247  52.386  1.00  0.00           H  
ATOM   4440  CZ  PHE   280     -11.526  16.211  52.721  1.00  0.00           C  
ATOM   4441  HZ  PHE   280     -12.153  16.704  51.994  1.00  0.00           H  
ATOM   4442  CE2 PHE   280     -10.587  16.957  53.446  1.00  0.00           C  
ATOM   4443  HE2 PHE   280     -10.496  18.021  53.271  1.00  0.00           H  
ATOM   4444  CD2 PHE   280      -9.762  16.326  54.392  1.00  0.00           C  
ATOM   4445  HD2 PHE   280      -9.045  16.938  54.915  1.00  0.00           H  
ATOM   4446  C   PHE   280      -8.339  16.104  57.278  1.00  0.00           C  
ATOM   4447  O   PHE   280      -7.636  17.098  57.438  1.00  0.00           O  
ATOM   4448  N   PHE   281      -9.465  15.899  57.965  1.00  0.00           N  
ATOM   4449  H   PHE   281      -9.948  15.036  57.768  1.00  0.00           H  
ATOM   4450  CA  PHE   281     -10.143  16.803  58.910  1.00  0.00           C  
ATOM   4451  HA  PHE   281     -10.354  17.738  58.389  1.00  0.00           H  
ATOM   4452  CB  PHE   281     -11.488  16.147  59.297  1.00  0.00           C  
ATOM   4453  HB2 PHE   281     -11.293  15.346  60.011  1.00  0.00           H  
ATOM   4454  HB3 PHE   281     -12.109  16.885  59.809  1.00  0.00           H  
ATOM   4455  CG  PHE   281     -12.283  15.568  58.139  1.00  0.00           C  
ATOM   4456  CD1 PHE   281     -13.158  16.387  57.403  1.00  0.00           C  
ATOM   4457  HD1 PHE   281     -13.284  17.427  57.675  1.00  0.00           H  
ATOM   4458  CE1 PHE   281     -13.855  15.864  56.300  1.00  0.00           C  
ATOM   4459  HE1 PHE   281     -14.512  16.501  55.725  1.00  0.00           H  
ATOM   4460  CZ  PHE   281     -13.673  14.522  55.926  1.00  0.00           C  
ATOM   4461  HZ  PHE   281     -14.187  14.130  55.059  1.00  0.00           H  
ATOM   4462  CE2 PHE   281     -12.804  13.698  56.662  1.00  0.00           C  
ATOM   4463  HE2 PHE   281     -12.660  12.666  56.366  1.00  0.00           H  
ATOM   4464  CD2 PHE   281     -12.119  14.216  57.774  1.00  0.00           C  
ATOM   4465  HD2 PHE   281     -11.450  13.577  58.335  1.00  0.00           H  
ATOM   4466  C   PHE   281      -9.355  17.170  60.193  1.00  0.00           C  
ATOM   4467  O   PHE   281      -9.961  17.579  61.178  1.00  0.00           O  
ATOM   4468  N   ALA   282      -8.035  16.949  60.234  1.00  0.00           N  
ATOM   4469  H   ALA   282      -7.610  16.740  59.343  1.00  0.00           H  
ATOM   4470  CA  ALA   282      -7.174  16.829  61.425  1.00  0.00           C  
ATOM   4471  HA  ALA   282      -6.176  16.585  61.061  1.00  0.00           H  
ATOM   4472  CB  ALA   282      -7.041  18.181  62.141  1.00  0.00           C  
ATOM   4473  HB1 ALA   282      -7.992  18.470  62.591  1.00  0.00           H  
ATOM   4474  HB2 ALA   282      -6.295  18.100  62.934  1.00  0.00           H  
ATOM   4475  HB3 ALA   282      -6.728  18.950  61.434  1.00  0.00           H  
ATOM   4476  C   ALA   282      -7.555  15.672  62.378  1.00  0.00           C  
ATOM   4477  O   ALA   282      -6.672  14.934  62.814  1.00  0.00           O  
ATOM   4478  N   GLU   283      -8.850  15.419  62.596  1.00  0.00           N  
ATOM   4479  H   GLU   283      -9.507  16.113  62.250  1.00  0.00           H  
ATOM   4480  CA  GLU   283      -9.401  14.331  63.418  1.00  0.00           C  
ATOM   4481  HA  GLU   283      -9.164  14.511  64.467  1.00  0.00           H  
ATOM   4482  CB  GLU   283     -10.930  14.269  63.247  1.00  0.00           C  
ATOM   4483  HB2 GLU   283     -11.139  13.998  62.211  1.00  0.00           H  
ATOM   4484  HB3 GLU   283     -11.294  13.463  63.886  1.00  0.00           H  
ATOM   4485  CG  GLU   283     -11.778  15.493  63.589  1.00  0.00           C  
ATOM   4486  HG2 GLU   283     -11.558  15.813  64.610  1.00  0.00           H  
ATOM   4487  HG3 GLU   283     -11.551  16.309  62.902  1.00  0.00           H  
ATOM   4488  CD  GLU   283     -13.252  15.080  63.458  1.00  0.00           C  
ATOM   4489  OE1 GLU   283     -13.722  14.911  62.311  1.00  0.00           O  
ATOM   4490  OE2 GLU   283     -13.877  14.783  64.506  1.00  0.00           O  
ATOM   4491  C   GLU   283      -8.919  12.914  63.050  1.00  0.00           C  
ATOM   4492  O   GLU   283      -9.151  11.991  63.824  1.00  0.00           O  
ATOM   4493  N   GLY   284      -8.336  12.702  61.863  1.00  0.00           N  
ATOM   4494  H   GLY   284      -8.110  13.532  61.332  1.00  0.00           H  
ATOM   4495  CA  GLY   284      -8.386  11.447  61.098  1.00  0.00           C  
ATOM   4496  HA2 GLY   284      -9.410  11.310  60.748  1.00  0.00           H  
ATOM   4497  HA3 GLY   284      -7.760  11.565  60.215  1.00  0.00           H  
ATOM   4498  C   GLY   284      -7.965  10.130  61.766  1.00  0.00           C  
ATOM   4499  O   GLY   284      -8.282   9.087  61.206  1.00  0.00           O  
ATOM   4500  N   ASN   285      -7.305  10.135  62.932  1.00  0.00           N  
ATOM   4501  H   ASN   285      -7.170  11.036  63.367  1.00  0.00           H  
ATOM   4502  CA  ASN   285      -7.240   8.941  63.787  1.00  0.00           C  
ATOM   4503  HA  ASN   285      -7.285   8.066  63.138  1.00  0.00           H  
ATOM   4504  CB  ASN   285      -5.881   8.858  64.513  1.00  0.00           C  
ATOM   4505  HB2 ASN   285      -5.091   9.219  63.856  1.00  0.00           H  
ATOM   4506  HB3 ASN   285      -5.885   9.479  65.406  1.00  0.00           H  
ATOM   4507  CG  ASN   285      -5.560   7.423  64.909  1.00  0.00           C  
ATOM   4508  OD1 ASN   285      -6.115   6.868  65.840  1.00  0.00           O  
ATOM   4509  ND2 ASN   285      -4.678   6.745  64.209  1.00  0.00           N  
ATOM   4510 HD21 ASN   285      -4.156   7.145  63.439  1.00  0.00           H  
ATOM   4511 HD22 ASN   285      -4.589   5.769  64.407  1.00  0.00           H  
ATOM   4512  C   ASN   285      -8.488   8.855  64.701  1.00  0.00           C  
ATOM   4513  O   ASN   285      -9.352   8.010  64.477  1.00  0.00           O  
ATOM   4514  N   ASP   286      -8.664   9.773  65.660  1.00  0.00           N  
ATOM   4515  H   ASP   286      -8.000  10.524  65.744  1.00  0.00           H  
ATOM   4516  CA  ASP   286      -9.814   9.773  66.587  1.00  0.00           C  
ATOM   4517  HA  ASP   286      -9.766   8.865  67.189  1.00  0.00           H  
ATOM   4518  CB  ASP   286      -9.728  10.964  67.555  1.00  0.00           C  
ATOM   4519  HB2 ASP   286      -8.821  10.878  68.155  1.00  0.00           H  
ATOM   4520  HB3 ASP   286      -9.676  11.891  66.980  1.00  0.00           H  
ATOM   4521  CG  ASP   286     -10.951  11.000  68.485  1.00  0.00           C  
ATOM   4522  OD1 ASP   286     -11.154  10.023  69.234  1.00  0.00           O  
ATOM   4523  OD2 ASP   286     -11.749  11.958  68.364  1.00  0.00           O  
ATOM   4524  C   ASP   286     -11.191   9.776  65.891  1.00  0.00           C  
ATOM   4525  O   ASP   286     -12.137   9.203  66.428  1.00  0.00           O  
ATOM   4526  N   LYS   287     -11.320  10.324  64.672  1.00  0.00           N  
ATOM   4527  H   LYS   287     -10.502  10.795  64.294  1.00  0.00           H  
ATOM   4528  CA  LYS   287     -12.604  10.434  63.948  1.00  0.00           C  
ATOM   4529  HA  LYS   287     -13.202  11.170  64.478  1.00  0.00           H  
ATOM   4530  CB  LYS   287     -12.378  10.940  62.511  1.00  0.00           C  
ATOM   4531  HB2 LYS   287     -11.603  11.700  62.503  1.00  0.00           H  
ATOM   4532  HB3 LYS   287     -12.056  10.120  61.868  1.00  0.00           H  
ATOM   4533  CG  LYS   287     -13.684  11.551  61.979  1.00  0.00           C  
ATOM   4534  HG2 LYS   287     -14.451  10.778  61.929  1.00  0.00           H  
ATOM   4535  HG3 LYS   287     -14.020  12.318  62.677  1.00  0.00           H  
ATOM   4536  CD  LYS   287     -13.546  12.174  60.588  1.00  0.00           C  
ATOM   4537  HD2 LYS   287     -12.747  12.917  60.587  1.00  0.00           H  
ATOM   4538  HD3 LYS   287     -13.326  11.390  59.861  1.00  0.00           H  
ATOM   4539  CE  LYS   287     -14.875  12.856  60.248  1.00  0.00           C  
ATOM   4540  HE2 LYS   287     -15.689  12.183  60.527  1.00  0.00           H  
ATOM   4541  HE3 LYS   287     -14.967  13.772  60.842  1.00  0.00           H  
ATOM   4542  NZ  LYS   287     -14.978  13.154  58.807  1.00  0.00           N  
ATOM   4543  HZ1 LYS   287     -14.823  12.294  58.272  1.00  0.00           H  
ATOM   4544  HZ2 LYS   287     -15.912  13.434  58.548  1.00  0.00           H  
ATOM   4545  HZ3 LYS   287     -14.299  13.837  58.500  1.00  0.00           H  
ATOM   4546  C   LYS   287     -13.416   9.134  63.927  1.00  0.00           C  
ATOM   4547  O   LYS   287     -14.643   9.167  64.023  1.00  0.00           O  
ATOM   4548  N   ALA   288     -12.732   7.994  63.841  1.00  0.00           N  
ATOM   4549  H   ALA   288     -11.723   8.067  63.809  1.00  0.00           H  
ATOM   4550  CA  ALA   288     -13.336   6.667  63.895  1.00  0.00           C  
ATOM   4551  HA  ALA   288     -14.392   6.739  63.628  1.00  0.00           H  
ATOM   4552  CB  ALA   288     -12.645   5.825  62.831  1.00  0.00           C  
ATOM   4553  HB1 ALA   288     -11.587   5.797  63.067  1.00  0.00           H  
ATOM   4554  HB2 ALA   288     -13.040   4.812  62.842  1.00  0.00           H  
ATOM   4555  HB3 ALA   288     -12.794   6.265  61.844  1.00  0.00           H  
ATOM   4556  C   ALA   288     -13.270   5.984  65.277  1.00  0.00           C  
ATOM   4557  O   ALA   288     -14.008   5.030  65.498  1.00  0.00           O  
ATOM   4558  N   LEU   289     -12.453   6.445  66.233  1.00  0.00           N  
ATOM   4559  H   LEU   289     -11.948   7.310  66.059  1.00  0.00           H  
ATOM   4560  CA  LEU   289     -12.346   5.859  67.582  1.00  0.00           C  
ATOM   4561  HA  LEU   289     -12.060   4.815  67.473  1.00  0.00           H  
ATOM   4562  CB  LEU   289     -11.241   6.604  68.359  1.00  0.00           C  
ATOM   4563  HB2 LEU   289     -10.319   6.587  67.777  1.00  0.00           H  
ATOM   4564  HB3 LEU   289     -11.543   7.646  68.452  1.00  0.00           H  
ATOM   4565  CG  LEU   289     -10.943   6.086  69.781  1.00  0.00           C  
ATOM   4566  HG  LEU   289     -11.821   6.235  70.409  1.00  0.00           H  
ATOM   4567  CD1 LEU   289     -10.561   4.602  69.820  1.00  0.00           C  
ATOM   4568 HD11 LEU   289      -9.661   4.435  69.230  1.00  0.00           H  
ATOM   4569 HD12 LEU   289     -10.369   4.310  70.852  1.00  0.00           H  
ATOM   4570 HD13 LEU   289     -11.378   3.994  69.439  1.00  0.00           H  
ATOM   4571  CD2 LEU   289      -9.779   6.870  70.384  1.00  0.00           C  
ATOM   4572 HD21 LEU   289     -10.031   7.932  70.405  1.00  0.00           H  
ATOM   4573 HD22 LEU   289      -9.593   6.544  71.407  1.00  0.00           H  
ATOM   4574 HD23 LEU   289      -8.876   6.739  69.788  1.00  0.00           H  
ATOM   4575  C   LEU   289     -13.683   5.872  68.343  1.00  0.00           C  
ATOM   4576  O   LEU   289     -13.948   4.988  69.163  1.00  0.00           O  
ATOM   4577  N   ARG   290     -14.574   6.814  68.008  1.00  0.00           N  
ATOM   4578  H   ARG   290     -14.243   7.537  67.381  1.00  0.00           H  
ATOM   4579  CA  ARG   290     -15.956   6.882  68.514  1.00  0.00           C  
ATOM   4580  HA  ARG   290     -15.918   6.927  69.603  1.00  0.00           H  
ATOM   4581  CB  ARG   290     -16.637   8.179  68.020  1.00  0.00           C  
ATOM   4582  HB2 ARG   290     -16.843   8.095  66.951  1.00  0.00           H  
ATOM   4583  HB3 ARG   290     -17.601   8.255  68.526  1.00  0.00           H  
ATOM   4584  CG  ARG   290     -15.857   9.489  68.296  1.00  0.00           C  
ATOM   4585  HG2 ARG   290     -16.556  10.246  68.655  1.00  0.00           H  
ATOM   4586  HG3 ARG   290     -15.105   9.328  69.071  1.00  0.00           H  
ATOM   4587  CD  ARG   290     -15.188  10.028  67.021  1.00  0.00           C  
ATOM   4588  HD2 ARG   290     -14.550   9.248  66.611  1.00  0.00           H  
ATOM   4589  HD3 ARG   290     -15.966  10.237  66.286  1.00  0.00           H  
ATOM   4590  NE  ARG   290     -14.366  11.234  67.257  1.00  0.00           N  
ATOM   4591  HE  ARG   290     -13.588  11.165  67.917  1.00  0.00           H  
ATOM   4592  CZ  ARG   290     -14.349  12.346  66.541  1.00  0.00           C  
ATOM   4593  NH1 ARG   290     -15.148  12.589  65.543  1.00  0.00           N  
ATOM   4594 HH11 ARG   290     -15.804  11.907  65.234  1.00  0.00           H  
ATOM   4595 HH12 ARG   290     -14.949  13.448  65.016  1.00  0.00           H  
ATOM   4596  NH2 ARG   290     -13.474  13.265  66.770  1.00  0.00           N  
ATOM   4597 HH21 ARG   290     -12.738  13.058  67.452  1.00  0.00           H  
ATOM   4598 HH22 ARG   290     -13.436  14.057  66.130  1.00  0.00           H  
ATOM   4599  C   ARG   290     -16.808   5.643  68.159  1.00  0.00           C  
ATOM   4600  O   ARG   290     -17.661   5.262  68.955  1.00  0.00           O  
ATOM   4601  N   PHE   291     -16.530   4.955  67.045  1.00  0.00           N  
ATOM   4602  H   PHE   291     -15.705   5.241  66.529  1.00  0.00           H  
ATOM   4603  CA  PHE   291     -17.360   3.914  66.401  1.00  0.00           C  
ATOM   4604  HA  PHE   291     -18.228   4.408  65.962  1.00  0.00           H  
ATOM   4605  CB  PHE   291     -16.528   3.316  65.256  1.00  0.00           C  
ATOM   4606  HB2 PHE   291     -16.357   4.089  64.505  1.00  0.00           H  
ATOM   4607  HB3 PHE   291     -15.557   3.032  65.665  1.00  0.00           H  
ATOM   4608  CG  PHE   291     -17.096   2.097  64.556  1.00  0.00           C  
ATOM   4609  CD1 PHE   291     -18.366   2.145  63.950  1.00  0.00           C  
ATOM   4610  HD1 PHE   291     -18.965   3.043  63.997  1.00  0.00           H  
ATOM   4611  CE1 PHE   291     -18.860   1.023  63.265  1.00  0.00           C  
ATOM   4612  HE1 PHE   291     -19.841   1.062  62.808  1.00  0.00           H  
ATOM   4613  CZ  PHE   291     -18.077  -0.139  63.163  1.00  0.00           C  
ATOM   4614  HZ  PHE   291     -18.454  -0.999  62.628  1.00  0.00           H  
ATOM   4615  CE2 PHE   291     -16.804  -0.187  63.754  1.00  0.00           C  
ATOM   4616  HE2 PHE   291     -16.198  -1.076  63.656  1.00  0.00           H  
ATOM   4617  CD2 PHE   291     -16.319   0.924  64.464  1.00  0.00           C  
ATOM   4618  HD2 PHE   291     -15.332   0.891  64.905  1.00  0.00           H  
ATOM   4619  C   PHE   291     -17.889   2.784  67.311  1.00  0.00           C  
ATOM   4620  O   PHE   291     -17.142   2.195  68.093  1.00  0.00           O  
ATOM   4621  N   SER   292     -19.167   2.426  67.149  1.00  0.00           N  
ATOM   4622  H   SER   292     -19.738   2.978  66.522  1.00  0.00           H  
ATOM   4623  CA  SER   292     -19.933   1.474  67.978  1.00  0.00           C  
ATOM   4624  HA  SER   292     -19.747   1.712  69.024  1.00  0.00           H  
ATOM   4625  CB  SER   292     -21.436   1.680  67.718  1.00  0.00           C  
ATOM   4626  HB2 SER   292     -21.696   1.265  66.747  1.00  0.00           H  
ATOM   4627  HB3 SER   292     -22.017   1.162  68.483  1.00  0.00           H  
ATOM   4628  OG  SER   292     -21.763   3.058  67.727  1.00  0.00           O  
ATOM   4629  HG  SER   292     -22.690   3.135  67.461  1.00  0.00           H  
ATOM   4630  C   SER   292     -19.606  -0.020  67.785  1.00  0.00           C  
ATOM   4631  O   SER   292     -20.288  -0.864  68.359  1.00  0.00           O  
ATOM   4632  N   LYS   293     -18.582  -0.377  66.991  1.00  0.00           N  
ATOM   4633  H   LYS   293     -18.046   0.391  66.610  1.00  0.00           H  
ATOM   4634  CA  LYS   293     -18.293  -1.729  66.440  1.00  0.00           C  
ATOM   4635  HA  LYS   293     -17.324  -1.636  65.952  1.00  0.00           H  
ATOM   4636  CB  LYS   293     -18.062  -2.783  67.567  1.00  0.00           C  
ATOM   4637  HB2 LYS   293     -16.988  -2.968  67.602  1.00  0.00           H  
ATOM   4638  HB3 LYS   293     -18.301  -2.357  68.540  1.00  0.00           H  
ATOM   4639  CG  LYS   293     -18.739  -4.174  67.470  1.00  0.00           C  
ATOM   4640  HG2 LYS   293     -18.425  -4.648  66.540  1.00  0.00           H  
ATOM   4641  HG3 LYS   293     -18.349  -4.789  68.282  1.00  0.00           H  
ATOM   4642  CD  LYS   293     -20.279  -4.226  67.545  1.00  0.00           C  
ATOM   4643  HD2 LYS   293     -20.687  -3.639  66.736  1.00  0.00           H  
ATOM   4644  HD3 LYS   293     -20.603  -5.256  67.386  1.00  0.00           H  
ATOM   4645  CE  LYS   293     -20.871  -3.729  68.869  1.00  0.00           C  
ATOM   4646  HE2 LYS   293     -20.976  -4.576  69.550  1.00  0.00           H  
ATOM   4647  HE3 LYS   293     -20.178  -3.013  69.317  1.00  0.00           H  
ATOM   4648  NZ  LYS   293     -22.177  -3.051  68.670  1.00  0.00           N  
ATOM   4649  HZ1 LYS   293     -22.609  -2.764  69.532  1.00  0.00           H  
ATOM   4650  HZ2 LYS   293     -22.066  -2.183  68.128  1.00  0.00           H  
ATOM   4651  HZ3 LYS   293     -22.860  -3.568  68.123  1.00  0.00           H  
ATOM   4652  C   LYS   293     -19.201  -2.164  65.272  1.00  0.00           C  
ATOM   4653  O   LYS   293     -18.791  -3.006  64.477  1.00  0.00           O  
ATOM   4654  N   ASN   294     -20.381  -1.564  65.121  1.00  0.00           N  
ATOM   4655  H   ASN   294     -20.660  -0.878  65.811  1.00  0.00           H  
ATOM   4656  CA  ASN   294     -21.372  -1.811  64.068  1.00  0.00           C  
ATOM   4657  HA  ASN   294     -20.873  -2.041  63.127  1.00  0.00           H  
ATOM   4658  CB  ASN   294     -22.176  -3.055  64.520  1.00  0.00           C  
ATOM   4659  HB2 ASN   294     -21.546  -3.939  64.433  1.00  0.00           H  
ATOM   4660  HB3 ASN   294     -22.439  -2.938  65.566  1.00  0.00           H  
ATOM   4661  CG  ASN   294     -23.458  -3.329  63.766  1.00  0.00           C  
ATOM   4662  OD1 ASN   294     -23.486  -3.392  62.545  1.00  0.00           O  
ATOM   4663  ND2 ASN   294     -24.557  -3.476  64.458  1.00  0.00           N  
ATOM   4664 HD21 ASN   294     -24.541  -3.299  65.467  1.00  0.00           H  
ATOM   4665 HD22 ASN   294     -25.424  -3.374  63.959  1.00  0.00           H  
ATOM   4666  C   ASN   294     -22.204  -0.518  63.849  1.00  0.00           C  
ATOM   4667  O   ASN   294     -21.921   0.504  64.472  1.00  0.00           O  
ATOM   4668  N   ALA   295     -23.180  -0.537  62.939  1.00  0.00           N  
ATOM   4669  H   ALA   295     -23.320  -1.393  62.421  1.00  0.00           H  
ATOM   4670  CA  ALA   295     -24.336   0.360  62.972  1.00  0.00           C  
ATOM   4671  HA  ALA   295     -24.146   1.212  63.628  1.00  0.00           H  
ATOM   4672  CB  ALA   295     -24.576   0.895  61.557  1.00  0.00           C  
ATOM   4673  HB1 ALA   295     -24.757   0.077  60.864  1.00  0.00           H  
ATOM   4674  HB2 ALA   295     -25.437   1.560  61.563  1.00  0.00           H  
ATOM   4675  HB3 ALA   295     -23.704   1.459  61.226  1.00  0.00           H  
ATOM   4676  C   ALA   295     -25.523  -0.436  63.552  1.00  0.00           C  
ATOM   4677  O   ALA   295     -25.941  -1.452  62.989  1.00  0.00           O  
ATOM   4678  N   GLU   296     -25.988  -0.075  64.743  1.00  0.00           N  
ATOM   4679  H   GLU   296     -25.776   0.867  65.078  1.00  0.00           H  
ATOM   4680  CA  GLU   296     -26.895  -0.903  65.554  1.00  0.00           C  
ATOM   4681  HA  GLU   296     -26.643  -1.953  65.413  1.00  0.00           H  
ATOM   4682  CB  GLU   296     -26.695  -0.573  67.047  1.00  0.00           C  
ATOM   4683  HB2 GLU   296     -27.279   0.318  67.282  1.00  0.00           H  
ATOM   4684  HB3 GLU   296     -27.108  -1.395  67.633  1.00  0.00           H  
ATOM   4685  CG  GLU   296     -25.251  -0.307  67.524  1.00  0.00           C  
ATOM   4686  HG2 GLU   296     -24.921   0.652  67.119  1.00  0.00           H  
ATOM   4687  HG3 GLU   296     -25.272  -0.198  68.611  1.00  0.00           H  
ATOM   4688  CD  GLU   296     -24.206  -1.377  67.170  1.00  0.00           C  
ATOM   4689  OE1 GLU   296     -23.002  -1.042  67.098  1.00  0.00           O  
ATOM   4690  OE2 GLU   296     -24.502  -2.595  67.110  1.00  0.00           O  
ATOM   4691  C   GLU   296     -28.380  -0.736  65.165  1.00  0.00           C  
ATOM   4692  O   GLU   296     -29.240  -1.506  65.587  1.00  0.00           O  
ATOM   4693  N   GLU   297     -28.706   0.277  64.361  1.00  0.00           N  
ATOM   4694  H   GLU   297     -27.928   0.794  63.952  1.00  0.00           H  
ATOM   4695  CA  GLU   297     -30.011   0.957  64.330  1.00  0.00           C  
ATOM   4696  HA  GLU   297     -30.425   0.905  65.337  1.00  0.00           H  
ATOM   4697  CB  GLU   297     -29.820   2.454  63.994  1.00  0.00           C  
ATOM   4698  HB2 GLU   297     -29.606   2.550  62.931  1.00  0.00           H  
ATOM   4699  HB3 GLU   297     -30.768   2.959  64.178  1.00  0.00           H  
ATOM   4700  CG  GLU   297     -28.734   3.201  64.806  1.00  0.00           C  
ATOM   4701  HG2 GLU   297     -28.835   4.270  64.604  1.00  0.00           H  
ATOM   4702  HG3 GLU   297     -28.929   3.045  65.870  1.00  0.00           H  
ATOM   4703  CD  GLU   297     -27.291   2.777  64.468  1.00  0.00           C  
ATOM   4704  OE1 GLU   297     -27.058   2.368  63.309  1.00  0.00           O  
ATOM   4705  OE2 GLU   297     -26.441   2.713  65.382  1.00  0.00           O  
ATOM   4706  C   GLU   297     -31.051   0.281  63.407  1.00  0.00           C  
ATOM   4707  O   GLU   297     -31.949   0.937  62.872  1.00  0.00           O  
ATOM   4708  N   CYS   298     -30.923  -1.037  63.212  1.00  0.00           N  
ATOM   4709  H   CYS   298     -30.204  -1.489  63.766  1.00  0.00           H  
ATOM   4710  CA  CYS   298     -31.626  -1.841  62.203  1.00  0.00           C  
ATOM   4711  HA  CYS   298     -31.212  -1.611  61.222  1.00  0.00           H  
ATOM   4712  CB  CYS   298     -31.341  -3.322  62.514  1.00  0.00           C  
ATOM   4713  HB2 CYS   298     -30.272  -3.508  62.414  1.00  0.00           H  
ATOM   4714  HB3 CYS   298     -31.645  -3.545  63.538  1.00  0.00           H  
ATOM   4715  SG  CYS   298     -32.247  -4.416  61.380  1.00  0.00           S  
ATOM   4716  HG  CYS   298     -31.859  -5.590  61.895  1.00  0.00           H  
ATOM   4717  C   CYS   298     -33.134  -1.544  62.116  1.00  0.00           C  
ATOM   4718  O   CYS   298     -33.636  -1.176  61.054  1.00  0.00           O  
ATOM   4719  N   SER   299     -33.851  -1.607  63.242  1.00  0.00           N  
ATOM   4720  H   SER   299     -33.402  -1.937  64.083  1.00  0.00           H  
ATOM   4721  CA  SER   299     -35.312  -1.447  63.285  1.00  0.00           C  
ATOM   4722  HA  SER   299     -35.761  -2.243  62.692  1.00  0.00           H  
ATOM   4723  CB  SER   299     -35.809  -1.592  64.727  1.00  0.00           C  
ATOM   4724  HB2 SER   299     -35.516  -0.715  65.306  1.00  0.00           H  
ATOM   4725  HB3 SER   299     -36.898  -1.668  64.723  1.00  0.00           H  
ATOM   4726  OG  SER   299     -35.251  -2.749  65.325  1.00  0.00           O  
ATOM   4727  HG  SER   299     -35.761  -2.973  66.110  1.00  0.00           H  
ATOM   4728  C   SER   299     -35.812  -0.109  62.724  1.00  0.00           C  
ATOM   4729  O   SER   299     -36.910  -0.057  62.177  1.00  0.00           O  
ATOM   4730  N   LEU   300     -35.021   0.968  62.818  1.00  0.00           N  
ATOM   4731  H   LEU   300     -34.080   0.843  63.174  1.00  0.00           H  
ATOM   4732  CA  LEU   300     -35.383   2.273  62.251  1.00  0.00           C  
ATOM   4733  HA  LEU   300     -36.434   2.477  62.463  1.00  0.00           H  
ATOM   4734  CB  LEU   300     -34.518   3.378  62.886  1.00  0.00           C  
ATOM   4735  HB2 LEU   300     -33.472   3.184  62.642  1.00  0.00           H  
ATOM   4736  HB3 LEU   300     -34.792   4.329  62.429  1.00  0.00           H  
ATOM   4737  CG  LEU   300     -34.646   3.511  64.415  1.00  0.00           C  
ATOM   4738  HG  LEU   300     -34.337   2.581  64.893  1.00  0.00           H  
ATOM   4739  CD1 LEU   300     -33.727   4.631  64.905  1.00  0.00           C  
ATOM   4740 HD11 LEU   300     -34.021   5.583  64.467  1.00  0.00           H  
ATOM   4741 HD12 LEU   300     -33.781   4.701  65.992  1.00  0.00           H  
ATOM   4742 HD13 LEU   300     -32.698   4.408  64.626  1.00  0.00           H  
ATOM   4743  CD2 LEU   300     -36.074   3.847  64.852  1.00  0.00           C  
ATOM   4744 HD21 LEU   300     -36.740   3.016  64.620  1.00  0.00           H  
ATOM   4745 HD22 LEU   300     -36.101   4.008  65.930  1.00  0.00           H  
ATOM   4746 HD23 LEU   300     -36.425   4.742  64.342  1.00  0.00           H  
ATOM   4747  C   LEU   300     -35.237   2.291  60.724  1.00  0.00           C  
ATOM   4748  O   LEU   300     -36.063   2.881  60.033  1.00  0.00           O  
ATOM   4749  N   ALA   301     -34.207   1.631  60.192  1.00  0.00           N  
ATOM   4750  H   ALA   301     -33.593   1.116  60.810  1.00  0.00           H  
ATOM   4751  CA  ALA   301     -34.009   1.484  58.752  1.00  0.00           C  
ATOM   4752  HA  ALA   301     -34.128   2.458  58.275  1.00  0.00           H  
ATOM   4753  CB  ALA   301     -32.570   1.016  58.533  1.00  0.00           C  
ATOM   4754  HB1 ALA   301     -32.443  -0.009  58.886  1.00  0.00           H  
ATOM   4755  HB2 ALA   301     -32.332   1.070  57.473  1.00  0.00           H  
ATOM   4756  HB3 ALA   301     -31.887   1.673  59.070  1.00  0.00           H  
ATOM   4757  C   ALA   301     -35.043   0.527  58.127  1.00  0.00           C  
ATOM   4758  O   ALA   301     -35.526   0.777  57.024  1.00  0.00           O  
ATOM   4759  N   VAL   302     -35.434  -0.526  58.857  1.00  0.00           N  
ATOM   4760  H   VAL   302     -34.931  -0.708  59.720  1.00  0.00           H  
ATOM   4761  CA  VAL   302     -36.549  -1.423  58.505  1.00  0.00           C  
ATOM   4762  HA  VAL   302     -36.393  -1.793  57.492  1.00  0.00           H  
ATOM   4763  CB  VAL   302     -36.594  -2.637  59.457  1.00  0.00           C  
ATOM   4764  HB  VAL   302     -36.619  -2.277  60.485  1.00  0.00           H  
ATOM   4765  CG1 VAL   302     -37.824  -3.529  59.233  1.00  0.00           C  
ATOM   4766 HG11 VAL   302     -37.873  -3.846  58.191  1.00  0.00           H  
ATOM   4767 HG12 VAL   302     -37.768  -4.408  59.876  1.00  0.00           H  
ATOM   4768 HG13 VAL   302     -38.736  -2.988  59.484  1.00  0.00           H  
ATOM   4769  CG2 VAL   302     -35.358  -3.530  59.286  1.00  0.00           C  
ATOM   4770 HG21 VAL   302     -34.442  -2.952  59.395  1.00  0.00           H  
ATOM   4771 HG22 VAL   302     -35.358  -4.312  60.046  1.00  0.00           H  
ATOM   4772 HG23 VAL   302     -35.362  -3.990  58.302  1.00  0.00           H  
ATOM   4773  C   VAL   302     -37.888  -0.676  58.501  1.00  0.00           C  
ATOM   4774  O   VAL   302     -38.657  -0.813  57.555  1.00  0.00           O  
ATOM   4775  N   GLU   303     -38.171   0.155  59.507  1.00  0.00           N  
ATOM   4776  H   GLU   303     -37.551   0.199  60.307  1.00  0.00           H  
ATOM   4777  CA  GLU   303     -39.401   0.959  59.535  1.00  0.00           C  
ATOM   4778  HA  GLU   303     -40.254   0.290  59.405  1.00  0.00           H  
ATOM   4779  CB  GLU   303     -39.535   1.617  60.918  1.00  0.00           C  
ATOM   4780  HB2 GLU   303     -39.568   0.817  61.659  1.00  0.00           H  
ATOM   4781  HB3 GLU   303     -38.650   2.220  61.127  1.00  0.00           H  
ATOM   4782  CG  GLU   303     -40.800   2.470  61.094  1.00  0.00           C  
ATOM   4783  HG2 GLU   303     -41.551   2.194  60.351  1.00  0.00           H  
ATOM   4784  HG3 GLU   303     -41.223   2.250  62.077  1.00  0.00           H  
ATOM   4785  CD  GLU   303     -40.491   3.968  61.011  1.00  0.00           C  
ATOM   4786  OE1 GLU   303     -39.994   4.449  59.967  1.00  0.00           O  
ATOM   4787  OE2 GLU   303     -40.661   4.675  62.025  1.00  0.00           O  
ATOM   4788  C   GLU   303     -39.462   1.964  58.372  1.00  0.00           C  
ATOM   4789  O   GLU   303     -40.478   2.034  57.672  1.00  0.00           O  
ATOM   4790  N   ARG   304     -38.355   2.665  58.077  1.00  0.00           N  
ATOM   4791  H   ARG   304     -37.557   2.596  58.701  1.00  0.00           H  
ATOM   4792  CA  ARG   304     -38.288   3.545  56.901  1.00  0.00           C  
ATOM   4793  HA  ARG   304     -39.155   4.204  56.931  1.00  0.00           H  
ATOM   4794  CB  ARG   304     -37.019   4.408  56.896  1.00  0.00           C  
ATOM   4795  HB2 ARG   304     -36.179   3.850  57.312  1.00  0.00           H  
ATOM   4796  HB3 ARG   304     -36.780   4.622  55.853  1.00  0.00           H  
ATOM   4797  CG  ARG   304     -37.180   5.780  57.577  1.00  0.00           C  
ATOM   4798  HG2 ARG   304     -36.655   6.502  56.951  1.00  0.00           H  
ATOM   4799  HG3 ARG   304     -38.226   6.089  57.594  1.00  0.00           H  
ATOM   4800  CD  ARG   304     -36.567   5.894  58.979  1.00  0.00           C  
ATOM   4801  HD2 ARG   304     -35.770   5.160  59.098  1.00  0.00           H  
ATOM   4802  HD3 ARG   304     -36.120   6.886  59.048  1.00  0.00           H  
ATOM   4803  NE  ARG   304     -37.555   5.750  60.063  1.00  0.00           N  
ATOM   4804  HE  ARG   304     -38.437   5.270  59.854  1.00  0.00           H  
ATOM   4805  CZ  ARG   304     -37.425   6.193  61.298  1.00  0.00           C  
ATOM   4806  NH1 ARG   304     -36.322   6.753  61.714  1.00  0.00           N  
ATOM   4807 HH11 ARG   304     -35.559   6.811  61.068  1.00  0.00           H  
ATOM   4808 HH12 ARG   304     -36.266   7.107  62.646  1.00  0.00           H  
ATOM   4809  NH2 ARG   304     -38.389   6.106  62.159  1.00  0.00           N  
ATOM   4810 HH21 ARG   304     -39.267   5.641  61.881  1.00  0.00           H  
ATOM   4811 HH22 ARG   304     -38.319   6.422  63.099  1.00  0.00           H  
ATOM   4812  C   ARG   304     -38.428   2.787  55.578  1.00  0.00           C  
ATOM   4813  O   ARG   304     -39.029   3.340  54.666  1.00  0.00           O  
ATOM   4814  N   ALA   305     -37.954   1.544  55.465  1.00  0.00           N  
ATOM   4815  H   ALA   305     -37.419   1.156  56.230  1.00  0.00           H  
ATOM   4816  CA  ALA   305     -38.165   0.728  54.265  1.00  0.00           C  
ATOM   4817  HA  ALA   305     -37.736   1.250  53.407  1.00  0.00           H  
ATOM   4818  CB  ALA   305     -37.440  -0.612  54.430  1.00  0.00           C  
ATOM   4819  HB1 ALA   305     -37.667  -1.065  55.388  1.00  0.00           H  
ATOM   4820  HB2 ALA   305     -37.784  -1.295  53.658  1.00  0.00           H  
ATOM   4821  HB3 ALA   305     -36.367  -0.462  54.351  1.00  0.00           H  
ATOM   4822  C   ALA   305     -39.656   0.495  53.960  1.00  0.00           C  
ATOM   4823  O   ALA   305     -40.067   0.589  52.802  1.00  0.00           O  
ATOM   4824  N   LEU   306     -40.468   0.224  54.988  1.00  0.00           N  
ATOM   4825  H   LEU   306     -40.068   0.156  55.917  1.00  0.00           H  
ATOM   4826  CA  LEU   306     -41.922   0.104  54.842  1.00  0.00           C  
ATOM   4827  HA  LEU   306     -42.147  -0.555  54.001  1.00  0.00           H  
ATOM   4828  CB  LEU   306     -42.544  -0.498  56.118  1.00  0.00           C  
ATOM   4829  HB2 LEU   306     -42.072  -0.082  57.009  1.00  0.00           H  
ATOM   4830  HB3 LEU   306     -43.595  -0.203  56.133  1.00  0.00           H  
ATOM   4831  CG  LEU   306     -42.502  -2.036  56.164  1.00  0.00           C  
ATOM   4832  HG  LEU   306     -42.829  -2.413  55.200  1.00  0.00           H  
ATOM   4833  CD1 LEU   306     -41.121  -2.621  56.465  1.00  0.00           C  
ATOM   4834 HD11 LEU   306     -40.777  -2.271  57.437  1.00  0.00           H  
ATOM   4835 HD12 LEU   306     -41.185  -3.709  56.478  1.00  0.00           H  
ATOM   4836 HD13 LEU   306     -40.410  -2.325  55.698  1.00  0.00           H  
ATOM   4837  CD2 LEU   306     -43.458  -2.542  57.245  1.00  0.00           C  
ATOM   4838 HD21 LEU   306     -44.467  -2.187  57.036  1.00  0.00           H  
ATOM   4839 HD22 LEU   306     -43.473  -3.633  57.238  1.00  0.00           H  
ATOM   4840 HD23 LEU   306     -43.144  -2.186  58.226  1.00  0.00           H  
ATOM   4841  C   LEU   306     -42.547   1.465  54.506  1.00  0.00           C  
ATOM   4842  O   LEU   306     -43.264   1.581  53.514  1.00  0.00           O  
ATOM   4843  N   ASN   307     -42.236   2.508  55.282  1.00  0.00           N  
ATOM   4844  H   ASN   307     -41.637   2.349  56.088  1.00  0.00           H  
ATOM   4845  CA  ASN   307     -42.777   3.854  55.058  1.00  0.00           C  
ATOM   4846  HA  ASN   307     -43.867   3.786  55.045  1.00  0.00           H  
ATOM   4847  CB  ASN   307     -42.368   4.760  56.233  1.00  0.00           C  
ATOM   4848  HB2 ASN   307     -41.302   4.658  56.427  1.00  0.00           H  
ATOM   4849  HB3 ASN   307     -42.571   5.798  55.973  1.00  0.00           H  
ATOM   4850  CG  ASN   307     -43.159   4.455  57.495  1.00  0.00           C  
ATOM   4851  OD1 ASN   307     -44.363   4.267  57.467  1.00  0.00           O  
ATOM   4852  ND2 ASN   307     -42.542   4.412  58.650  1.00  0.00           N  
ATOM   4853 HD21 ASN   307     -41.532   4.501  58.744  1.00  0.00           H  
ATOM   4854 HD22 ASN   307     -43.113   4.215  59.448  1.00  0.00           H  
ATOM   4855  C   ASN   307     -42.392   4.452  53.688  1.00  0.00           C  
ATOM   4856  O   ASN   307     -43.165   5.225  53.127  1.00  0.00           O  
ATOM   4857  N   GLN   308     -41.249   4.061  53.116  1.00  0.00           N  
ATOM   4858  H   GLN   308     -40.605   3.503  53.665  1.00  0.00           H  
ATOM   4859  CA  GLN   308     -40.896   4.333  51.723  1.00  0.00           C  
ATOM   4860  HA  GLN   308     -41.077   5.389  51.515  1.00  0.00           H  
ATOM   4861  CB  GLN   308     -39.401   4.049  51.491  1.00  0.00           C  
ATOM   4862  HB2 GLN   308     -38.825   4.804  52.027  1.00  0.00           H  
ATOM   4863  HB3 GLN   308     -39.144   3.068  51.894  1.00  0.00           H  
ATOM   4864  CG  GLN   308     -39.023   4.074  49.996  1.00  0.00           C  
ATOM   4865  HG2 GLN   308     -39.457   3.215  49.485  1.00  0.00           H  
ATOM   4866  HG3 GLN   308     -39.423   4.979  49.539  1.00  0.00           H  
ATOM   4867  CD  GLN   308     -37.523   4.049  49.748  1.00  0.00           C  
ATOM   4868  OE1 GLN   308     -36.701   4.063  50.651  1.00  0.00           O  
ATOM   4869  NE2 GLN   308     -37.106   4.000  48.506  1.00  0.00           N  
ATOM   4870 HE21 GLN   308     -37.780   3.830  47.748  1.00  0.00           H  
ATOM   4871 HE22 GLN   308     -36.122   4.155  48.341  1.00  0.00           H  
ATOM   4872  C   GLN   308     -41.766   3.530  50.753  1.00  0.00           C  
ATOM   4873  O   GLN   308     -42.467   4.117  49.929  1.00  0.00           O  
ATOM   4874  N   TYR   309     -41.716   2.193  50.804  1.00  0.00           N  
ATOM   4875  H   TYR   309     -41.156   1.740  51.521  1.00  0.00           H  
ATOM   4876  CA  TYR   309     -42.305   1.376  49.740  1.00  0.00           C  
ATOM   4877  HA  TYR   309     -41.879   1.706  48.793  1.00  0.00           H  
ATOM   4878  CB  TYR   309     -41.935  -0.097  49.921  1.00  0.00           C  
ATOM   4879  HB2 TYR   309     -40.849  -0.203  49.899  1.00  0.00           H  
ATOM   4880  HB3 TYR   309     -42.291  -0.445  50.892  1.00  0.00           H  
ATOM   4881  CG  TYR   309     -42.539  -0.942  48.819  1.00  0.00           C  
ATOM   4882  CD1 TYR   309     -42.028  -0.841  47.509  1.00  0.00           C  
ATOM   4883  HD1 TYR   309     -41.182  -0.200  47.305  1.00  0.00           H  
ATOM   4884  CE1 TYR   309     -42.653  -1.535  46.457  1.00  0.00           C  
ATOM   4885  HE1 TYR   309     -42.284  -1.447  45.448  1.00  0.00           H  
ATOM   4886  CZ  TYR   309     -43.782  -2.340  46.719  1.00  0.00           C  
ATOM   4887  OH  TYR   309     -44.353  -3.068  45.727  1.00  0.00           O  
ATOM   4888  HH  TYR   309     -44.430  -2.546  44.896  1.00  0.00           H  
ATOM   4889  CE2 TYR   309     -44.299  -2.429  48.025  1.00  0.00           C  
ATOM   4890  HE2 TYR   309     -45.159  -3.054  48.193  1.00  0.00           H  
ATOM   4891  CD2 TYR   309     -43.681  -1.726  49.077  1.00  0.00           C  
ATOM   4892  HD2 TYR   309     -44.088  -1.775  50.076  1.00  0.00           H  
ATOM   4893  C   TYR   309     -43.826   1.552  49.625  1.00  0.00           C  
ATOM   4894  O   TYR   309     -44.367   1.599  48.520  1.00  0.00           O  
ATOM   4895  N   ARG   310     -44.506   1.746  50.761  1.00  0.00           N  
ATOM   4896  H   ARG   310     -43.980   1.726  51.632  1.00  0.00           H  
ATOM   4897  CA  ARG   310     -45.952   2.014  50.833  1.00  0.00           C  
ATOM   4898  HA  ARG   310     -46.465   1.270  50.223  1.00  0.00           H  
ATOM   4899  CB  ARG   310     -46.415   1.859  52.293  1.00  0.00           C  
ATOM   4900  HB2 ARG   310     -45.866   2.562  52.922  1.00  0.00           H  
ATOM   4901  HB3 ARG   310     -47.476   2.104  52.358  1.00  0.00           H  
ATOM   4902  CG  ARG   310     -46.201   0.425  52.815  1.00  0.00           C  
ATOM   4903  HG2 ARG   310     -46.689  -0.288  52.150  1.00  0.00           H  
ATOM   4904  HG3 ARG   310     -45.143   0.178  52.816  1.00  0.00           H  
ATOM   4905  CD  ARG   310     -46.732   0.258  54.245  1.00  0.00           C  
ATOM   4906  HD2 ARG   310     -46.235  -0.593  54.712  1.00  0.00           H  
ATOM   4907  HD3 ARG   310     -46.471   1.141  54.830  1.00  0.00           H  
ATOM   4908  NE  ARG   310     -48.193   0.045  54.269  1.00  0.00           N  
ATOM   4909  HE  ARG   310     -48.765   0.818  54.551  1.00  0.00           H  
ATOM   4910  CZ  ARG   310     -48.815  -1.076  53.938  1.00  0.00           C  
ATOM   4911  NH1 ARG   310     -48.187  -2.140  53.550  1.00  0.00           N  
ATOM   4912 HH11 ARG   310     -47.166  -2.189  53.581  1.00  0.00           H  
ATOM   4913 HH12 ARG   310     -48.705  -2.994  53.336  1.00  0.00           H  
ATOM   4914  NH2 ARG   310     -50.111  -1.145  53.989  1.00  0.00           N  
ATOM   4915 HH21 ARG   310     -50.677  -0.376  54.270  1.00  0.00           H  
ATOM   4916 HH22 ARG   310     -50.552  -2.038  53.733  1.00  0.00           H  
ATOM   4917  C   ARG   310     -46.377   3.366  50.228  1.00  0.00           C  
ATOM   4918  O   ARG   310     -47.574   3.625  50.141  1.00  0.00           O  
ATOM   4919  N   ALA   311     -45.422   4.195  49.795  1.00  0.00           N  
ATOM   4920  H   ALA   311     -44.464   3.934  49.979  1.00  0.00           H  
ATOM   4921  CA  ALA   311     -45.635   5.401  48.990  1.00  0.00           C  
ATOM   4922  HA  ALA   311     -46.701   5.515  48.788  1.00  0.00           H  
ATOM   4923  CB  ALA   311     -45.177   6.604  49.823  1.00  0.00           C  
ATOM   4924  HB1 ALA   311     -44.111   6.519  50.044  1.00  0.00           H  
ATOM   4925  HB2 ALA   311     -45.356   7.524  49.267  1.00  0.00           H  
ATOM   4926  HB3 ALA   311     -45.734   6.638  50.760  1.00  0.00           H  
ATOM   4927  C   ALA   311     -44.928   5.359  47.613  1.00  0.00           C  
ATOM   4928  O   ALA   311     -45.352   6.056  46.693  1.00  0.00           O  
ATOM   4929  N   GLU   312     -43.868   4.556  47.451  1.00  0.00           N  
ATOM   4930  H   GLU   312     -43.509   4.075  48.266  1.00  0.00           H  
ATOM   4931  CA  GLU   312     -43.156   4.358  46.176  1.00  0.00           C  
ATOM   4932  HA  GLU   312     -42.973   5.335  45.728  1.00  0.00           H  
ATOM   4933  CB  GLU   312     -41.789   3.694  46.460  1.00  0.00           C  
ATOM   4934  HB2 GLU   312     -41.276   4.271  47.231  1.00  0.00           H  
ATOM   4935  HB3 GLU   312     -41.960   2.686  46.836  1.00  0.00           H  
ATOM   4936  CG  GLU   312     -40.876   3.605  45.221  1.00  0.00           C  
ATOM   4937  HG2 GLU   312     -41.383   3.025  44.449  1.00  0.00           H  
ATOM   4938  HG3 GLU   312     -40.713   4.613  44.834  1.00  0.00           H
[truncated: 2,296,277 more chars]
