# Supplementary material for: Modeling the Tertiary Structure of the Rift Valley Fever Virus L Protein
Source: Molecules. 2019 May 7;24(9):1768. doi: 10.3390/molecules24091768 (PMC6539450; doi:10.3390/molecules24091768)
Supplement: Supplementary file 1 [file molecules-24-01768-s001.zip › protein_min_5.pdb]

ATOM      1  N   MET     1       6.249  -2.049   2.893  1.00  0.00           N  
ATOM      2  H1  MET     1       6.787  -1.745   2.084  1.00  0.00           H  
ATOM      3  H2  MET     1       6.672  -2.926   3.179  1.00  0.00           H  
ATOM      4  H3  MET     1       6.408  -1.366   3.616  1.00  0.00           H  
ATOM      5  CA  MET     1       4.808  -2.185   2.598  1.00  0.00           C  
ATOM      6  HA  MET     1       4.695  -2.891   1.776  1.00  0.00           H  
ATOM      7  CB  MET     1       4.003  -2.711   3.801  1.00  0.00           C  
ATOM      8  HB2 MET     1       4.048  -1.993   4.621  1.00  0.00           H  
ATOM      9  HB3 MET     1       2.960  -2.821   3.501  1.00  0.00           H  
ATOM     10  CG  MET     1       4.505  -4.067   4.310  1.00  0.00           C  
ATOM     11  HG2 MET     1       5.465  -3.929   4.800  1.00  0.00           H  
ATOM     12  HG3 MET     1       3.804  -4.441   5.057  1.00  0.00           H  
ATOM     13  SD  MET     1       4.698  -5.314   3.013  1.00  0.00           S  
ATOM     14  CE  MET     1       5.449  -6.641   4.003  1.00  0.00           C  
ATOM     15  HE1 MET     1       4.811  -6.877   4.855  1.00  0.00           H  
ATOM     16  HE2 MET     1       5.574  -7.534   3.391  1.00  0.00           H  
ATOM     17  HE3 MET     1       6.426  -6.328   4.372  1.00  0.00           H  
ATOM     18  C   MET     1       4.262  -0.837   2.152  1.00  0.00           C  
ATOM     19  O   MET     1       4.565   0.168   2.784  1.00  0.00           O  
ATOM     20  N   ASP     2       3.471  -0.792   1.076  1.00  0.00           N  
ATOM     21  H   ASP     2       3.225  -1.650   0.605  1.00  0.00           H  
ATOM     22  CA  ASP     2       3.125   0.466   0.380  1.00  0.00           C  
ATOM     23  HA  ASP     2       4.047   1.039   0.254  1.00  0.00           H  
ATOM     24  CB  ASP     2       2.573   0.126  -1.016  1.00  0.00           C  
ATOM     25  HB2 ASP     2       3.175  -0.670  -1.459  1.00  0.00           H  
ATOM     26  HB3 ASP     2       1.544  -0.228  -0.931  1.00  0.00           H  
ATOM     27  CG  ASP     2       2.644   1.343  -1.939  1.00  0.00           C  
ATOM     28  OD1 ASP     2       1.620   1.758  -2.534  1.00  0.00           O  
ATOM     29  OD2 ASP     2       3.742   1.923  -2.052  1.00  0.00           O  
ATOM     30  C   ASP     2       2.119   1.389   1.102  1.00  0.00           C  
ATOM     31  O   ASP     2       1.929   2.539   0.705  1.00  0.00           O  
ATOM     32  N   SER     3       1.440   0.897   2.142  1.00  0.00           N  
ATOM     33  H   SER     3       1.646  -0.052   2.421  1.00  0.00           H  
ATOM     34  CA  SER     3       0.169   1.436   2.654  1.00  0.00           C  
ATOM     35  HA  SER     3      -0.595   1.267   1.899  1.00  0.00           H  
ATOM     36  CB  SER     3      -0.250   0.630   3.883  1.00  0.00           C  
ATOM     37  HB2 SER     3       0.473   0.777   4.687  1.00  0.00           H  
ATOM     38  HB3 SER     3      -1.237   0.955   4.217  1.00  0.00           H  
ATOM     39  OG  SER     3      -0.291  -0.740   3.533  1.00  0.00           O  
ATOM     40  HG  SER     3      -0.749  -1.221   4.240  1.00  0.00           H  
ATOM     41  C   SER     3       0.154   2.935   2.982  1.00  0.00           C  
ATOM     42  O   SER     3      -0.883   3.577   2.822  1.00  0.00           O  
ATOM     43  N   ILE     4       1.292   3.516   3.378  1.00  0.00           N  
ATOM     44  H   ILE     4       2.115   2.934   3.437  1.00  0.00           H  
ATOM     45  CA  ILE     4       1.431   4.955   3.651  1.00  0.00           C  
ATOM     46  HA  ILE     4       0.673   5.237   4.384  1.00  0.00           H  
ATOM     47  CB  ILE     4       2.824   5.269   4.255  1.00  0.00           C  
ATOM     48  HB  ILE     4       3.584   5.091   3.493  1.00  0.00           H  
ATOM     49  CG2 ILE     4       2.900   6.757   4.645  1.00  0.00           C  
ATOM     50 HG21 ILE     4       2.160   6.984   5.414  1.00  0.00           H  
ATOM     51 HG22 ILE     4       3.892   6.990   5.028  1.00  0.00           H  
ATOM     52 HG23 ILE     4       2.727   7.398   3.781  1.00  0.00           H  
ATOM     53  CG1 ILE     4       3.161   4.415   5.502  1.00  0.00           C  
ATOM     54 HG12 ILE     4       3.773   5.002   6.187  1.00  0.00           H  
ATOM     55 HG13 ILE     4       2.244   4.151   6.028  1.00  0.00           H  
ATOM     56  CD1 ILE     4       3.963   3.142   5.198  1.00  0.00           C  
ATOM     57 HD11 ILE     4       4.900   3.401   4.707  1.00  0.00           H  
ATOM     58 HD12 ILE     4       4.197   2.636   6.135  1.00  0.00           H  
ATOM     59 HD13 ILE     4       3.398   2.459   4.567  1.00  0.00           H  
ATOM     60  C   ILE     4       1.175   5.800   2.388  1.00  0.00           C  
ATOM     61  O   ILE     4       0.447   6.790   2.451  1.00  0.00           O  
ATOM     62  N   LEU     5       1.734   5.404   1.236  1.00  0.00           N  
ATOM     63  H   LEU     5       2.228   4.518   1.225  1.00  0.00           H  
ATOM     64  CA  LEU     5       1.513   6.082  -0.049  1.00  0.00           C  
ATOM     65  HA  LEU     5       1.149   7.087   0.153  1.00  0.00           H  
ATOM     66  CB  LEU     5       2.825   6.215  -0.841  1.00  0.00           C  
ATOM     67  HB2 LEU     5       3.336   5.251  -0.825  1.00  0.00           H  
ATOM     68  HB3 LEU     5       2.570   6.453  -1.875  1.00  0.00           H  
ATOM     69  CG  LEU     5       3.789   7.308  -0.344  1.00  0.00           C  
ATOM     70  HG  LEU     5       4.063   7.113   0.692  1.00  0.00           H  
ATOM     71  CD1 LEU     5       5.053   7.285  -1.212  1.00  0.00           C  
ATOM     72 HD11 LEU     5       4.795   7.489  -2.250  1.00  0.00           H  
ATOM     73 HD12 LEU     5       5.752   8.045  -0.867  1.00  0.00           H  
ATOM     74 HD13 LEU     5       5.533   6.309  -1.135  1.00  0.00           H  
ATOM     75  CD2 LEU     5       3.201   8.719  -0.441  1.00  0.00           C  
ATOM     76 HD21 LEU     5       2.385   8.834   0.271  1.00  0.00           H  
ATOM     77 HD22 LEU     5       3.962   9.458  -0.198  1.00  0.00           H  
ATOM     78 HD23 LEU     5       2.827   8.901  -1.451  1.00  0.00           H  
ATOM     79  C   LEU     5       0.401   5.448  -0.897  1.00  0.00           C  
ATOM     80  O   LEU     5      -0.185   6.148  -1.712  1.00  0.00           O  
ATOM     81  N   SER     6      -0.017   4.204  -0.659  1.00  0.00           N  
ATOM     82  H   SER     6       0.541   3.593  -0.072  1.00  0.00           H  
ATOM     83  CA  SER     6      -1.323   3.750  -1.174  1.00  0.00           C  
ATOM     84  HA  SER     6      -1.345   3.909  -2.254  1.00  0.00           H  
ATOM     85  CB  SER     6      -1.512   2.253  -0.933  1.00  0.00           C  
ATOM     86  HB2 SER     6      -1.058   1.966   0.012  1.00  0.00           H  
ATOM     87  HB3 SER     6      -2.578   2.027  -0.894  1.00  0.00           H  
ATOM     88  OG  SER     6      -0.947   1.503  -1.992  1.00  0.00           O  
ATOM     89  HG  SER     6       0.018   1.676  -2.088  1.00  0.00           H  
ATOM     90  C   SER     6      -2.491   4.580  -0.594  1.00  0.00           C  
ATOM     91  O   SER     6      -3.496   4.779  -1.271  1.00  0.00           O  
ATOM     92  N   LYS     7      -2.342   5.168   0.607  1.00  0.00           N  
ATOM     93  H   LYS     7      -1.530   4.909   1.158  1.00  0.00           H  
ATOM     94  CA  LYS     7      -3.251   6.190   1.170  1.00  0.00           C  
ATOM     95  HA  LYS     7      -4.257   5.978   0.804  1.00  0.00           H  
ATOM     96  CB  LYS     7      -3.287   6.064   2.714  1.00  0.00           C  
ATOM     97  HB2 LYS     7      -2.266   6.011   3.097  1.00  0.00           H  
ATOM     98  HB3 LYS     7      -3.731   6.972   3.122  1.00  0.00           H  
ATOM     99  CG  LYS     7      -4.113   4.884   3.280  1.00  0.00           C  
ATOM    100  HG2 LYS     7      -5.089   4.854   2.794  1.00  0.00           H  
ATOM    101  HG3 LYS     7      -3.593   3.941   3.109  1.00  0.00           H  
ATOM    102  CD  LYS     7      -4.308   5.125   4.789  1.00  0.00           C  
ATOM    103  HD2 LYS     7      -3.318   5.169   5.245  1.00  0.00           H  
ATOM    104  HD3 LYS     7      -4.791   6.095   4.891  1.00  0.00           H  
ATOM    105  CE  LYS     7      -5.164   4.126   5.584  1.00  0.00           C  
ATOM    106  HE2 LYS     7      -6.149   4.050   5.115  1.00  0.00           H  
ATOM    107  HE3 LYS     7      -4.694   3.140   5.548  1.00  0.00           H  
ATOM    108  NZ  LYS     7      -5.313   4.578   6.999  1.00  0.00           N  
ATOM    109  HZ1 LYS     7      -5.790   5.475   7.043  1.00  0.00           H  
ATOM    110  HZ2 LYS     7      -5.823   3.926   7.596  1.00  0.00           H  
ATOM    111  HZ3 LYS     7      -4.420   4.707   7.468  1.00  0.00           H  
ATOM    112  C   LYS     7      -2.971   7.649   0.710  1.00  0.00           C  
ATOM    113  O   LYS     7      -3.452   8.575   1.364  1.00  0.00           O  
ATOM    114  N   GLN     8      -2.232   7.914  -0.381  1.00  0.00           N  
ATOM    115  H   GLN     8      -1.851   7.124  -0.889  1.00  0.00           H  
ATOM    116  CA  GLN     8      -1.783   9.270  -0.809  1.00  0.00           C  
ATOM    117  HA  GLN     8      -1.367   9.734   0.086  1.00  0.00           H  
ATOM    118  CB  GLN     8      -0.610   9.179  -1.812  1.00  0.00           C  
ATOM    119  HB2 GLN     8      -0.191  10.176  -1.954  1.00  0.00           H  
ATOM    120  HB3 GLN     8       0.179   8.576  -1.367  1.00  0.00           H  
ATOM    121  CG  GLN     8      -0.985   8.609  -3.198  1.00  0.00           C  
ATOM    122  HG2 GLN     8      -1.577   7.704  -3.076  1.00  0.00           H  
ATOM    123  HG3 GLN     8      -1.602   9.319  -3.744  1.00  0.00           H  
ATOM    124  CD  GLN     8       0.216   8.289  -4.086  1.00  0.00           C  
ATOM    125  OE1 GLN     8       1.346   8.698  -3.853  1.00  0.00           O  
ATOM    126  NE2 GLN     8      -0.031   7.590  -5.173  1.00  0.00           N  
ATOM    127 HE21 GLN     8      -0.947   7.230  -5.348  1.00  0.00           H  
ATOM    128 HE22 GLN     8       0.715   7.407  -5.846  1.00  0.00           H  
ATOM    129  C   GLN     8      -2.877  10.261  -1.298  1.00  0.00           C  
ATOM    130  O   GLN     8      -2.715  10.950  -2.305  1.00  0.00           O  
ATOM    131  N   LEU     9      -3.986  10.420  -0.575  1.00  0.00           N  
ATOM    132  H   LEU     9      -4.068   9.844   0.256  1.00  0.00           H  
ATOM    133  CA  LEU     9      -5.048  11.408  -0.831  1.00  0.00           C  
ATOM    134  HA  LEU     9      -5.254  11.416  -1.902  1.00  0.00           H  
ATOM    135  CB  LEU     9      -6.332  10.964  -0.096  1.00  0.00           C  
ATOM    136  HB2 LEU     9      -6.144  11.003   0.978  1.00  0.00           H  
ATOM    137  HB3 LEU     9      -7.124  11.678  -0.324  1.00  0.00           H  
ATOM    138  CG  LEU     9      -6.836   9.547  -0.441  1.00  0.00           C  
ATOM    139  HG  LEU     9      -6.077   8.811  -0.176  1.00  0.00           H  
ATOM    140  CD1 LEU     9      -8.094   9.244   0.371  1.00  0.00           C  
ATOM    141 HD11 LEU     9      -8.888   9.948   0.119  1.00  0.00           H  
ATOM    142 HD12 LEU     9      -8.434   8.230   0.156  1.00  0.00           H  
ATOM    143 HD13 LEU     9      -7.872   9.313   1.436  1.00  0.00           H  
ATOM    144  CD2 LEU     9      -7.175   9.393  -1.925  1.00  0.00           C  
ATOM    145 HD21 LEU     9      -6.273   9.494  -2.527  1.00  0.00           H  
ATOM    146 HD22 LEU     9      -7.588   8.400  -2.104  1.00  0.00           H  
ATOM    147 HD23 LEU     9      -7.904  10.145  -2.227  1.00  0.00           H  
ATOM    148  C   LEU     9      -4.607  12.848  -0.464  1.00  0.00           C  
ATOM    149  O   LEU     9      -5.231  13.510   0.367  1.00  0.00           O  
ATOM    150  N   VAL    10      -3.478  13.306  -1.014  1.00  0.00           N  
ATOM    151  H   VAL    10      -3.035  12.695  -1.695  1.00  0.00           H  
ATOM    152  CA  VAL    10      -2.723  14.500  -0.588  1.00  0.00           C  
ATOM    153  HA  VAL    10      -2.814  14.573   0.495  1.00  0.00           H  
ATOM    154  CB  VAL    10      -1.208  14.344  -0.863  1.00  0.00           C  
ATOM    155  HB  VAL    10      -0.723  15.290  -0.617  1.00  0.00           H  
ATOM    156  CG1 VAL    10      -0.609  13.275   0.060  1.00  0.00           C  
ATOM    157 HG11 VAL    10      -1.017  12.293  -0.176  1.00  0.00           H  
ATOM    158 HG12 VAL    10       0.474  13.243  -0.062  1.00  0.00           H  
ATOM    159 HG13 VAL    10      -0.831  13.511   1.100  1.00  0.00           H  
ATOM    160  CG2 VAL    10      -0.828  13.978  -2.308  1.00  0.00           C  
ATOM    161 HG21 VAL    10      -1.269  14.678  -3.013  1.00  0.00           H  
ATOM    162 HG22 VAL    10       0.256  13.996  -2.413  1.00  0.00           H  
ATOM    163 HG23 VAL    10      -1.176  12.976  -2.552  1.00  0.00           H  
ATOM    164  C   VAL    10      -3.285  15.828  -1.123  1.00  0.00           C  
ATOM    165  O   VAL    10      -2.767  16.418  -2.070  1.00  0.00           O  
ATOM    166  N   ASP    11      -4.324  16.330  -0.453  1.00  0.00           N  
ATOM    167  H   ASP    11      -4.783  15.717   0.201  1.00  0.00           H  
ATOM    168  CA  ASP    11      -4.667  17.764  -0.397  1.00  0.00           C  
ATOM    169  HA  ASP    11      -4.883  18.118  -1.407  1.00  0.00           H  
ATOM    170  CB  ASP    11      -5.942  17.904   0.444  1.00  0.00           C  
ATOM    171  HB2 ASP    11      -6.736  17.315  -0.019  1.00  0.00           H  
ATOM    172  HB3 ASP    11      -5.749  17.486   1.429  1.00  0.00           H  
ATOM    173  CG  ASP    11      -6.436  19.342   0.594  1.00  0.00           C  
ATOM    174  OD1 ASP    11      -7.033  19.629   1.656  1.00  0.00           O  
ATOM    175  OD2 ASP    11      -6.230  20.150  -0.336  1.00  0.00           O  
ATOM    176  C   ASP    11      -3.500  18.619   0.167  1.00  0.00           C  
ATOM    177  O   ASP    11      -2.593  18.079   0.805  1.00  0.00           O  
ATOM    178  N   LYS    12      -3.461  19.933  -0.124  1.00  0.00           N  
ATOM    179  H   LYS    12      -4.326  20.354  -0.468  1.00  0.00           H  
ATOM    180  CA  LYS    12      -2.228  20.755  -0.071  1.00  0.00           C  
ATOM    181  HA  LYS    12      -1.551  20.255   0.625  1.00  0.00           H  
ATOM    182  CB  LYS    12      -1.522  20.746  -1.454  1.00  0.00           C  
ATOM    183  HB2 LYS    12      -2.128  21.288  -2.182  1.00  0.00           H  
ATOM    184  HB3 LYS    12      -0.552  21.235  -1.368  1.00  0.00           H  
ATOM    185  CG  LYS    12      -1.298  19.303  -1.945  1.00  0.00           C  
ATOM    186  HG2 LYS    12      -0.921  18.711  -1.110  1.00  0.00           H  
ATOM    187  HG3 LYS    12      -2.265  18.907  -2.253  1.00  0.00           H  
ATOM    188  CD  LYS    12      -0.330  19.096  -3.114  1.00  0.00           C  
ATOM    189  HD2 LYS    12      -0.678  19.648  -3.988  1.00  0.00           H  
ATOM    190  HD3 LYS    12       0.668  19.429  -2.826  1.00  0.00           H  
ATOM    191  CE  LYS    12      -0.336  17.583  -3.391  1.00  0.00           C  
ATOM    192  HE2 LYS    12      -0.127  17.058  -2.453  1.00  0.00           H  
ATOM    193  HE3 LYS    12      -1.351  17.292  -3.687  1.00  0.00           H  
ATOM    194  NZ  LYS    12       0.635  17.166  -4.431  1.00  0.00           N  
ATOM    195  HZ1 LYS    12       1.579  17.391  -4.146  1.00  0.00           H  
ATOM    196  HZ2 LYS    12       0.575  16.164  -4.570  1.00  0.00           H  
ATOM    197  HZ3 LYS    12       0.432  17.621  -5.311  1.00  0.00           H  
ATOM    198  C   LYS    12      -2.414  22.162   0.533  1.00  0.00           C  
ATOM    199  O   LYS    12      -3.493  22.549   0.977  1.00  0.00           O  
ATOM    200  N   THR    13      -1.301  22.899   0.612  1.00  0.00           N  
ATOM    201  H   THR    13      -0.509  22.545   0.104  1.00  0.00           H  
ATOM    202  CA  THR    13      -0.961  23.818   1.721  1.00  0.00           C  
ATOM    203  HA  THR    13      -0.792  23.183   2.586  1.00  0.00           H  
ATOM    204  CB  THR    13       0.386  24.553   1.497  1.00  0.00           C  
ATOM    205  HB  THR    13       0.860  24.638   2.472  1.00  0.00           H  
ATOM    206  CG2 THR    13       1.357  23.851   0.539  1.00  0.00           C  
ATOM    207 HG21 THR    13       1.006  23.948  -0.489  1.00  0.00           H  
ATOM    208 HG22 THR    13       2.336  24.325   0.619  1.00  0.00           H  
ATOM    209 HG23 THR    13       1.459  22.797   0.790  1.00  0.00           H  
ATOM    210  OG1 THR    13       0.257  25.851   0.979  1.00  0.00           O  
ATOM    211  HG1 THR    13       1.077  26.314   1.275  1.00  0.00           H  
ATOM    212  C   THR    13      -2.071  24.775   2.166  1.00  0.00           C  
ATOM    213  O   THR    13      -2.494  24.725   3.318  1.00  0.00           O  
ATOM    214  N   GLY    14      -2.610  25.587   1.255  1.00  0.00           N  
ATOM    215  H   GLY    14      -2.160  25.606   0.351  1.00  0.00           H  
ATOM    216  CA  GLY    14      -3.543  26.669   1.577  1.00  0.00           C  
ATOM    217  HA2 GLY    14      -3.083  27.297   2.340  1.00  0.00           H  
ATOM    218  HA3 GLY    14      -3.686  27.266   0.679  1.00  0.00           H  
ATOM    219  C   GLY    14      -4.937  26.264   2.076  1.00  0.00           C  
ATOM    220  O   GLY    14      -5.743  27.156   2.353  1.00  0.00           O  
ATOM    221  N   PHE    15      -5.245  24.964   2.177  1.00  0.00           N  
ATOM    222  H   PHE    15      -4.528  24.292   1.921  1.00  0.00           H  
ATOM    223  CA  PHE    15      -6.600  24.451   2.421  1.00  0.00           C  
ATOM    224  HA  PHE    15      -7.242  25.287   2.693  1.00  0.00           H  
ATOM    225  CB  PHE    15      -7.102  23.876   1.080  1.00  0.00           C  
ATOM    226  HB2 PHE    15      -6.926  24.621   0.303  1.00  0.00           H  
ATOM    227  HB3 PHE    15      -6.479  23.011   0.839  1.00  0.00           H  
ATOM    228  CG  PHE    15      -8.562  23.455   0.954  1.00  0.00           C  
ATOM    229  CD1 PHE    15      -9.591  24.073   1.698  1.00  0.00           C  
ATOM    230  HD1 PHE    15      -9.358  24.850   2.410  1.00  0.00           H  
ATOM    231  CE1 PHE    15     -10.930  23.678   1.527  1.00  0.00           C  
ATOM    232  HE1 PHE    15     -11.711  24.157   2.100  1.00  0.00           H  
ATOM    233  CZ  PHE    15     -11.256  22.676   0.596  1.00  0.00           C  
ATOM    234  HZ  PHE    15     -12.287  22.379   0.451  1.00  0.00           H  
ATOM    235  CE2 PHE    15     -10.239  22.068  -0.160  1.00  0.00           C  
ATOM    236  HE2 PHE    15     -10.480  21.297  -0.880  1.00  0.00           H  
ATOM    237  CD2 PHE    15      -8.899  22.456   0.021  1.00  0.00           C  
ATOM    238  HD2 PHE    15      -8.118  21.974  -0.557  1.00  0.00           H  
ATOM    239  C   PHE    15      -6.712  23.432   3.576  1.00  0.00           C  
ATOM    240  O   PHE    15      -7.828  23.098   3.969  1.00  0.00           O  
ATOM    241  N   VAL    16      -5.600  22.960   4.160  1.00  0.00           N  
ATOM    242  H   VAL    16      -4.712  23.329   3.843  1.00  0.00           H  
ATOM    243  CA  VAL    16      -5.556  21.684   4.915  1.00  0.00           C  
ATOM    244  HA  VAL    16      -5.915  20.927   4.220  1.00  0.00           H  
ATOM    245  CB  VAL    16      -4.112  21.271   5.270  1.00  0.00           C  
ATOM    246  HB  VAL    16      -4.154  20.309   5.779  1.00  0.00           H  
ATOM    247  CG1 VAL    16      -3.270  21.082   4.004  1.00  0.00           C  
ATOM    248 HG11 VAL    16      -3.014  22.047   3.571  1.00  0.00           H  
ATOM    249 HG12 VAL    16      -2.358  20.553   4.267  1.00  0.00           H  
ATOM    250 HG13 VAL    16      -3.812  20.490   3.266  1.00  0.00           H  
ATOM    251  CG2 VAL    16      -3.384  22.238   6.203  1.00  0.00           C  
ATOM    252 HG21 VAL    16      -3.959  22.390   7.114  1.00  0.00           H  
ATOM    253 HG22 VAL    16      -2.425  21.811   6.490  1.00  0.00           H  
ATOM    254 HG23 VAL    16      -3.208  23.192   5.708  1.00  0.00           H  
ATOM    255  C   VAL    16      -6.463  21.540   6.154  1.00  0.00           C  
ATOM    256  O   VAL    16      -6.832  20.411   6.466  1.00  0.00           O  
ATOM    257  N   ARG    17      -6.929  22.635   6.775  1.00  0.00           N  
ATOM    258  H   ARG    17      -6.607  23.504   6.381  1.00  0.00           H  
ATOM    259  CA  ARG    17      -7.657  22.713   8.071  1.00  0.00           C  
ATOM    260  HA  ARG    17      -7.984  23.745   8.181  1.00  0.00           H  
ATOM    261  CB  ARG    17      -8.939  21.840   8.076  1.00  0.00           C  
ATOM    262  HB2 ARG    17      -8.651  20.796   8.210  1.00  0.00           H  
ATOM    263  HB3 ARG    17      -9.540  22.106   8.947  1.00  0.00           H  
ATOM    264  CG  ARG    17      -9.837  21.997   6.829  1.00  0.00           C  
ATOM    265  HG2 ARG    17     -10.791  22.433   7.129  1.00  0.00           H  
ATOM    266  HG3 ARG    17      -9.385  22.696   6.126  1.00  0.00           H  
ATOM    267  CD  ARG    17     -10.113  20.660   6.120  1.00  0.00           C  
ATOM    268  HD2 ARG    17      -9.340  19.935   6.375  1.00  0.00           H  
ATOM    269  HD3 ARG    17     -11.060  20.254   6.480  1.00  0.00           H  
ATOM    270  NE  ARG    17     -10.173  20.835   4.655  1.00  0.00           N  
ATOM    271  HE  ARG    17     -10.932  21.368   4.277  1.00  0.00           H  
ATOM    272  CZ  ARG    17      -9.290  20.387   3.779  1.00  0.00           C  
ATOM    273  NH1 ARG    17      -8.248  19.687   4.098  1.00  0.00           N  
ATOM    274 HH11 ARG    17      -7.959  19.631   5.064  1.00  0.00           H  
ATOM    275 HH12 ARG    17      -7.611  19.465   3.332  1.00  0.00           H  
ATOM    276  NH2 ARG    17      -9.406  20.640   2.515  1.00  0.00           N  
ATOM    277 HH21 ARG    17     -10.009  21.359   2.166  1.00  0.00           H  
ATOM    278 HH22 ARG    17      -8.613  20.342   1.939  1.00  0.00           H  
ATOM    279  C   ARG    17      -6.746  22.469   9.293  1.00  0.00           C  
ATOM    280  O   ARG    17      -5.529  22.510   9.177  1.00  0.00           O  
ATOM    281  N   VAL    18      -7.343  22.366  10.488  1.00  0.00           N  
ATOM    282  H   VAL    18      -8.346  22.355  10.511  1.00  0.00           H  
ATOM    283  CA  VAL    18      -6.617  22.156  11.760  1.00  0.00           C  
ATOM    284  HA  VAL    18      -5.711  22.762  11.729  1.00  0.00           H  
ATOM    285  CB  VAL    18      -7.438  22.647  12.971  1.00  0.00           C  
ATOM    286  HB  VAL    18      -8.433  22.205  12.939  1.00  0.00           H  
ATOM    287  CG1 VAL    18      -6.799  22.294  14.319  1.00  0.00           C  
ATOM    288 HG11 VAL    18      -5.776  22.668  14.362  1.00  0.00           H  
ATOM    289 HG12 VAL    18      -7.376  22.727  15.135  1.00  0.00           H  
ATOM    290 HG13 VAL    18      -6.780  21.212  14.457  1.00  0.00           H  
ATOM    291  CG2 VAL    18      -7.607  24.172  12.913  1.00  0.00           C  
ATOM    292 HG21 VAL    18      -8.121  24.463  11.998  1.00  0.00           H  
ATOM    293 HG22 VAL    18      -8.199  24.510  13.764  1.00  0.00           H  
ATOM    294 HG23 VAL    18      -6.631  24.657  12.945  1.00  0.00           H  
ATOM    295  C   VAL    18      -6.118  20.709  11.915  1.00  0.00           C  
ATOM    296  O   VAL    18      -4.943  20.550  12.232  1.00  0.00           O  
ATOM    297  N   PRO    19      -6.924  19.663  11.627  1.00  0.00           N  
ATOM    298  CD  PRO    19      -8.376  19.616  11.577  1.00  0.00           C  
ATOM    299  HD2 PRO    19      -8.723  19.995  10.615  1.00  0.00           H  
ATOM    300  HD3 PRO    19      -8.828  20.167  12.399  1.00  0.00           H  
ATOM    301  CG  PRO    19      -8.727  18.136  11.703  1.00  0.00           C  
ATOM    302  HG2 PRO    19      -9.698  17.909  11.261  1.00  0.00           H  
ATOM    303  HG3 PRO    19      -8.702  17.840  12.753  1.00  0.00           H  
ATOM    304  CB  PRO    19      -7.587  17.454  10.952  1.00  0.00           C  
ATOM    305  HB2 PRO    19      -7.814  17.444   9.884  1.00  0.00           H  
ATOM    306  HB3 PRO    19      -7.424  16.438  11.311  1.00  0.00           H  
ATOM    307  CA  PRO    19      -6.381  18.362  11.235  1.00  0.00           C  
ATOM    308  HA  PRO    19      -5.791  17.949  12.056  1.00  0.00           H  
ATOM    309  C   PRO    19      -5.506  18.519   9.988  1.00  0.00           C  
ATOM    310  O   PRO    19      -5.812  19.347   9.126  1.00  0.00           O  
ATOM    311  N   ILE    20      -4.452  17.717   9.852  1.00  0.00           N  
ATOM    312  H   ILE    20      -4.341  16.981  10.552  1.00  0.00           H  
ATOM    313  CA  ILE    20      -3.489  17.790   8.741  1.00  0.00           C  
ATOM    314  HA  ILE    20      -3.329  18.846   8.516  1.00  0.00           H  
ATOM    315  CB  ILE    20      -2.110  17.222   9.150  1.00  0.00           C  
ATOM    316  HB  ILE    20      -1.472  17.266   8.265  1.00  0.00           H  
ATOM    317  CG2 ILE    20      -1.478  18.126  10.222  1.00  0.00           C  
ATOM    318 HG21 ILE    20      -2.130  18.198  11.095  1.00  0.00           H  
ATOM    319 HG22 ILE    20      -0.527  17.707  10.545  1.00  0.00           H  
ATOM    320 HG23 ILE    20      -1.318  19.126   9.818  1.00  0.00           H  
ATOM    321  CG1 ILE    20      -2.146  15.765   9.659  1.00  0.00           C  
ATOM    322 HG12 ILE    20      -2.268  15.761  10.742  1.00  0.00           H  
ATOM    323 HG13 ILE    20      -2.992  15.232   9.230  1.00  0.00           H  
ATOM    324  CD1 ILE    20      -0.877  14.993   9.292  1.00  0.00           C  
ATOM    325 HD11 ILE    20       0.001  15.475   9.722  1.00  0.00           H  
ATOM    326 HD12 ILE    20      -0.958  13.982   9.683  1.00  0.00           H  
ATOM    327 HD13 ILE    20      -0.773  14.941   8.208  1.00  0.00           H  
ATOM    328  C   ILE    20      -4.073  17.173   7.459  1.00  0.00           C  
ATOM    329  O   ILE    20      -3.662  16.108   7.006  1.00  0.00           O  
ATOM    330  N   LYS    21      -5.090  17.843   6.900  1.00  0.00           N  
ATOM    331  H   LYS    21      -5.376  18.682   7.406  1.00  0.00           H  
ATOM    332  CA  LYS    21      -5.935  17.449   5.755  1.00  0.00           C  
ATOM    333  HA  LYS    21      -6.792  18.111   5.807  1.00  0.00           H  
ATOM    334  CB  LYS    21      -5.270  17.749   4.393  1.00  0.00           C  
ATOM    335  HB2 LYS    21      -6.001  17.550   3.613  1.00  0.00           H  
ATOM    336  HB3 LYS    21      -5.084  18.816   4.347  1.00  0.00           H  
ATOM    337  CG  LYS    21      -3.944  17.046   4.039  1.00  0.00           C  
ATOM    338  HG2 LYS    21      -3.620  17.419   3.070  1.00  0.00           H  
ATOM    339  HG3 LYS    21      -3.183  17.346   4.759  1.00  0.00           H  
ATOM    340  CD  LYS    21      -3.986  15.511   3.969  1.00  0.00           C  
ATOM    341  HD2 LYS    21      -2.986  15.140   3.761  1.00  0.00           H  
ATOM    342  HD3 LYS    21      -4.298  15.108   4.927  1.00  0.00           H  
ATOM    343  CE  LYS    21      -4.920  15.002   2.876  1.00  0.00           C  
ATOM    344  HE2 LYS    21      -5.747  15.706   2.756  1.00  0.00           H  
ATOM    345  HE3 LYS    21      -4.365  14.959   1.938  1.00  0.00           H  
ATOM    346  NZ  LYS    21      -5.484  13.676   3.217  1.00  0.00           N  
ATOM    347  HZ1 LYS    21      -6.141  13.766   3.998  1.00  0.00           H  
ATOM    348  HZ2 LYS    21      -5.974  13.298   2.417  1.00  0.00           H  
ATOM    349  HZ3 LYS    21      -4.768  13.030   3.511  1.00  0.00           H  
ATOM    350  C   LYS    21      -6.623  16.087   5.859  1.00  0.00           C  
ATOM    351  O   LYS    21      -6.976  15.517   4.827  1.00  0.00           O  
ATOM    352  N   HIE    22      -6.823  15.576   7.074  1.00  0.00           N  
ATOM    353  H   HIE    22      -6.499  16.109   7.867  1.00  0.00           H  
ATOM    354  CA  HIE    22      -7.353  14.234   7.334  1.00  0.00           C  
ATOM    355  HA  HIE    22      -7.349  14.086   8.415  1.00  0.00           H  
ATOM    356  CB  HIE    22      -8.831  14.141   6.906  1.00  0.00           C  
ATOM    357  HB2 HIE    22      -8.940  14.358   5.844  1.00  0.00           H  
ATOM    358  HB3 HIE    22      -9.184  13.122   7.057  1.00  0.00           H  
ATOM    359  CG  HIE    22      -9.716  15.083   7.689  1.00  0.00           C  
ATOM    360  ND1 HIE    22      -9.887  16.454   7.452  1.00  0.00           N  
ATOM    361  CE1 HIE    22     -10.678  16.897   8.440  1.00  0.00           C  
ATOM    362  HE1 HIE    22     -10.997  17.923   8.553  1.00  0.00           H  
ATOM    363  NE2 HIE    22     -11.005  15.895   9.274  1.00  0.00           N  
ATOM    364  HE2 HIE    22     -11.571  15.973  10.106  1.00  0.00           H  
ATOM    365  CD2 HIE    22     -10.403  14.746   8.818  1.00  0.00           C  
ATOM    366  HD2 HIE    22     -10.429  13.767   9.278  1.00  0.00           H  
ATOM    367  C   HIE    22      -6.413  13.165   6.756  1.00  0.00           C  
ATOM    368  O   HIE    22      -6.551  12.700   5.620  1.00  0.00           O  
ATOM    369  N   PHE    23      -5.380  12.860   7.539  1.00  0.00           N  
ATOM    370  H   PHE    23      -5.388  13.301   8.458  1.00  0.00           H  
ATOM    371  CA  PHE    23      -4.338  11.850   7.290  1.00  0.00           C  
ATOM    372  HA  PHE    23      -4.804  10.967   6.855  1.00  0.00           H  
ATOM    373  CB  PHE    23      -3.306  12.394   6.290  1.00  0.00           C  
ATOM    374  HB2 PHE    23      -3.828  12.787   5.420  1.00  0.00           H  
ATOM    375  HB3 PHE    23      -2.766  13.224   6.751  1.00  0.00           H  
ATOM    376  CG  PHE    23      -2.313  11.353   5.803  1.00  0.00           C  
ATOM    377  CD1 PHE    23      -1.059  11.232   6.426  1.00  0.00           C  
ATOM    378  HD1 PHE    23      -0.798  11.895   7.235  1.00  0.00           H  
ATOM    379  CE1 PHE    23      -0.146  10.249   6.005  1.00  0.00           C  
ATOM    380  HE1 PHE    23       0.810  10.156   6.500  1.00  0.00           H  
ATOM    381  CZ  PHE    23      -0.479   9.392   4.941  1.00  0.00           C  
ATOM    382  HZ  PHE    23       0.221   8.636   4.612  1.00  0.00           H  
ATOM    383  CE2 PHE    23      -1.724   9.520   4.303  1.00  0.00           C  
ATOM    384  HE2 PHE    23      -1.974   8.855   3.489  1.00  0.00           H  
ATOM    385  CD2 PHE    23      -2.643  10.494   4.736  1.00  0.00           C  
ATOM    386  HD2 PHE    23      -3.608  10.563   4.258  1.00  0.00           H  
ATOM    387  C   PHE    23      -3.668  11.424   8.613  1.00  0.00           C  
ATOM    388  O   PHE    23      -3.343  10.260   8.808  1.00  0.00           O  
ATOM    389  N   ASP    24      -3.617  12.346   9.573  1.00  0.00           N  
ATOM    390  H   ASP    24      -3.894  13.282   9.317  1.00  0.00           H  
ATOM    391  CA  ASP    24      -3.665  12.066  11.013  1.00  0.00           C  
ATOM    392  HA  ASP    24      -2.702  11.669  11.332  1.00  0.00           H  
ATOM    393  CB  ASP    24      -3.945  13.378  11.783  1.00  0.00           C  
ATOM    394  HB2 ASP    24      -4.290  13.132  12.788  1.00  0.00           H  
ATOM    395  HB3 ASP    24      -2.993  13.896  11.894  1.00  0.00           H  
ATOM    396  CG  ASP    24      -4.949  14.358  11.132  1.00  0.00           C  
ATOM    397  OD1 ASP    24      -4.935  15.540  11.530  1.00  0.00           O  
ATOM    398  OD2 ASP    24      -5.679  13.979  10.181  1.00  0.00           O  
ATOM    399  C   ASP    24      -4.715  11.001  11.370  1.00  0.00           C  
ATOM    400  O   ASP    24      -4.368   9.975  11.949  1.00  0.00           O  
ATOM    401  N   CYS    25      -5.971  11.159  10.938  1.00  0.00           N  
ATOM    402  H   CYS    25      -6.208  12.043  10.495  1.00  0.00           H  
ATOM    403  CA  CYS    25      -6.990  10.099  10.987  1.00  0.00           C  
ATOM    404  HA  CYS    25      -6.899   9.598  11.951  1.00  0.00           H  
ATOM    405  CB  CYS    25      -8.389  10.731  10.938  1.00  0.00           C  
ATOM    406  HB2 CYS    25      -9.139   9.946  11.055  1.00  0.00           H  
ATOM    407  HB3 CYS    25      -8.492  11.442  11.759  1.00  0.00           H  
ATOM    408  SG  CYS    25      -8.652  11.581   9.360  1.00  0.00           S  
ATOM    409  HG  CYS    25      -8.539  10.458   8.629  1.00  0.00           H  
ATOM    410  C   CYS    25      -6.740   9.009   9.915  1.00  0.00           C  
ATOM    411  O   CYS    25      -7.555   8.769   9.017  1.00  0.00           O  
ATOM    412  N   THR    26      -5.536   8.433   9.937  1.00  0.00           N  
ATOM    413  H   THR    26      -4.922   8.713  10.696  1.00  0.00           H  
ATOM    414  CA  THR    26      -5.063   7.400   9.005  1.00  0.00           C  
ATOM    415  HA  THR    26      -5.755   6.561   9.079  1.00  0.00           H  
ATOM    416  CB  THR    26      -5.086   7.975   7.570  1.00  0.00           C  
ATOM    417  HB  THR    26      -5.334   9.034   7.612  1.00  0.00           H  
ATOM    418  CG2 THR    26      -3.832   7.861   6.698  1.00  0.00           C  
ATOM    419 HG21 THR    26      -3.456   6.846   6.677  1.00  0.00           H  
ATOM    420 HG22 THR    26      -4.063   8.193   5.688  1.00  0.00           H  
ATOM    421 HG23 THR    26      -3.043   8.499   7.092  1.00  0.00           H  
ATOM    422  OG1 THR    26      -6.157   7.333   6.915  1.00  0.00           O  
ATOM    423  HG1 THR    26      -6.943   7.664   7.389  1.00  0.00           H  
ATOM    424  C   THR    26      -3.679   6.841   9.350  1.00  0.00           C  
ATOM    425  O   THR    26      -3.376   5.719   8.931  1.00  0.00           O  
ATOM    426  N   MET    27      -2.855   7.604  10.071  1.00  0.00           N  
ATOM    427  H   MET    27      -3.159   8.546  10.288  1.00  0.00           H  
ATOM    428  CA  MET    27      -1.482   7.272  10.467  1.00  0.00           C  
ATOM    429  HA  MET    27      -1.401   6.193  10.600  1.00  0.00           H  
ATOM    430  CB  MET    27      -0.531   7.674   9.320  1.00  0.00           C  
ATOM    431  HB2 MET    27      -0.752   7.049   8.455  1.00  0.00           H  
ATOM    432  HB3 MET    27      -0.728   8.709   9.038  1.00  0.00           H  
ATOM    433  CG  MET    27       0.963   7.541   9.641  1.00  0.00           C  
ATOM    434  HG2 MET    27       1.536   7.738   8.736  1.00  0.00           H  
ATOM    435  HG3 MET    27       1.230   8.310  10.358  1.00  0.00           H  
ATOM    436  SD  MET    27       1.487   5.956  10.333  1.00  0.00           S  
ATOM    437  CE  MET    27       1.612   4.972   8.829  1.00  0.00           C  
ATOM    438  HE1 MET    27       2.335   5.427   8.155  1.00  0.00           H  
ATOM    439  HE2 MET    27       1.943   3.965   9.088  1.00  0.00           H  
ATOM    440  HE3 MET    27       0.641   4.933   8.344  1.00  0.00           H  
ATOM    441  C   MET    27      -1.186   7.910  11.840  1.00  0.00           C  
ATOM    442  O   MET    27      -0.443   8.884  11.973  1.00  0.00           O  
ATOM    443  N   LEU    28      -1.863   7.393  12.864  1.00  0.00           N  
ATOM    444  H   LEU    28      -2.334   6.510  12.687  1.00  0.00           H  
ATOM    445  CA  LEU    28      -1.771   7.806  14.264  1.00  0.00           C  
ATOM    446  HA  LEU    28      -0.717   7.881  14.532  1.00  0.00           H  
ATOM    447  CB  LEU    28      -2.451   9.179  14.452  1.00  0.00           C  
ATOM    448  HB2 LEU    28      -1.973   9.916  13.808  1.00  0.00           H  
ATOM    449  HB3 LEU    28      -3.490   9.084  14.138  1.00  0.00           H  
ATOM    450  CG  LEU    28      -2.446   9.704  15.897  1.00  0.00           C  
ATOM    451  HG  LEU    28      -2.936   8.986  16.551  1.00  0.00           H  
ATOM    452  CD1 LEU    28      -1.025   9.951  16.412  1.00  0.00           C  
ATOM    453 HD11 LEU    28      -0.497  10.623  15.736  1.00  0.00           H  
ATOM    454 HD12 LEU    28      -1.068  10.402  17.402  1.00  0.00           H  
ATOM    455 HD13 LEU    28      -0.483   9.010  16.488  1.00  0.00           H  
ATOM    456  CD2 LEU    28      -3.218  11.022  15.969  1.00  0.00           C  
ATOM    457 HD21 LEU    28      -4.244  10.852  15.641  1.00  0.00           H  
ATOM    458 HD22 LEU    28      -3.242  11.379  16.998  1.00  0.00           H  
ATOM    459 HD23 LEU    28      -2.752  11.769  15.329  1.00  0.00           H  
ATOM    460  C   LEU    28      -2.446   6.749  15.148  1.00  0.00           C  
ATOM    461  O   LEU    28      -3.658   6.561  15.076  1.00  0.00           O  
ATOM    462  N   THR    29      -1.668   6.088  16.002  1.00  0.00           N  
ATOM    463  H   THR    29      -0.667   6.169  15.896  1.00  0.00           H  
ATOM    464  CA  THR    29      -2.142   4.989  16.866  1.00  0.00           C  
ATOM    465  HA  THR    29      -2.803   4.347  16.283  1.00  0.00           H  
ATOM    466  CB  THR    29      -0.933   4.151  17.310  1.00  0.00           C  
ATOM    467  HB  THR    29      -0.408   4.688  18.101  1.00  0.00           H  
ATOM    468  CG2 THR    29      -1.260   2.748  17.808  1.00  0.00           C  
ATOM    469 HG21 THR    29      -1.764   2.187  17.022  1.00  0.00           H  
ATOM    470 HG22 THR    29      -0.336   2.232  18.072  1.00  0.00           H  
ATOM    471 HG23 THR    29      -1.895   2.802  18.691  1.00  0.00           H  
ATOM    472  OG1 THR    29      -0.048   3.995  16.224  1.00  0.00           O  
ATOM    473  HG1 THR    29      -0.578   3.617  15.479  1.00  0.00           H  
ATOM    474  C   THR    29      -2.937   5.477  18.086  1.00  0.00           C  
ATOM    475  O   THR    29      -3.721   4.724  18.659  1.00  0.00           O  
ATOM    476  N   LEU    30      -2.783   6.748  18.484  1.00  0.00           N  
ATOM    477  H   LEU    30      -2.173   7.337  17.942  1.00  0.00           H  
ATOM    478  CA  LEU    30      -3.670   7.383  19.465  1.00  0.00           C  
ATOM    479  HA  LEU    30      -3.690   6.768  20.365  1.00  0.00           H  
ATOM    480  CB  LEU    30      -3.173   8.798  19.827  1.00  0.00           C  
ATOM    481  HB2 LEU    30      -2.931   9.325  18.906  1.00  0.00           H  
ATOM    482  HB3 LEU    30      -3.985   9.346  20.308  1.00  0.00           H  
ATOM    483  CG  LEU    30      -1.954   8.822  20.765  1.00  0.00           C  
ATOM    484  HG  LEU    30      -1.200   8.134  20.387  1.00  0.00           H  
ATOM    485  CD1 LEU    30      -1.346  10.224  20.806  1.00  0.00           C  
ATOM    486 HD11 LEU    30      -2.076  10.939  21.186  1.00  0.00           H  
ATOM    487 HD12 LEU    30      -0.473  10.221  21.460  1.00  0.00           H  
ATOM    488 HD13 LEU    30      -1.030  10.521  19.808  1.00  0.00           H  
ATOM    489  CD2 LEU    30      -2.339   8.437  22.196  1.00  0.00           C  
ATOM    490 HD21 LEU    30      -2.680   7.403  22.233  1.00  0.00           H  
ATOM    491 HD22 LEU    30      -1.474   8.531  22.851  1.00  0.00           H  
ATOM    492 HD23 LEU    30      -3.127   9.093  22.566  1.00  0.00           H  
ATOM    493  C   LEU    30      -5.098   7.441  18.905  1.00  0.00           C  
ATOM    494  O   LEU    30      -5.320   8.017  17.842  1.00  0.00           O  
ATOM    495  N   ALA    31      -6.049   6.862  19.645  1.00  0.00           N  
ATOM    496  H   ALA    31      -5.761   6.411  20.499  1.00  0.00           H  
ATOM    497  CA  ALA    31      -7.436   6.664  19.219  1.00  0.00           C  
ATOM    498  HA  ALA    31      -7.907   6.053  19.990  1.00  0.00           H  
ATOM    499  CB  ALA    31      -8.188   8.006  19.217  1.00  0.00           C  
ATOM    500  HB1 ALA    31      -7.799   8.653  18.429  1.00  0.00           H  
ATOM    501  HB2 ALA    31      -9.248   7.828  19.031  1.00  0.00           H  
ATOM    502  HB3 ALA    31      -8.074   8.500  20.182  1.00  0.00           H  
ATOM    503  C   ALA    31      -7.566   5.838  17.918  1.00  0.00           C  
ATOM    504  O   ALA    31      -8.252   6.250  16.988  1.00  0.00           O  
ATOM    505  N   LEU    32      -6.945   4.650  17.912  1.00  0.00           N  
ATOM    506  H   LEU    32      -6.340   4.479  18.702  1.00  0.00           H  
ATOM    507  CA  LEU    32      -6.985   3.543  16.928  1.00  0.00           C  
ATOM    508  HA  LEU    32      -6.054   3.588  16.362  1.00  0.00           H  
ATOM    509  CB  LEU    32      -6.989   2.226  17.730  1.00  0.00           C  
ATOM    510  HB2 LEU    32      -7.846   2.245  18.403  1.00  0.00           H  
ATOM    511  HB3 LEU    32      -7.135   1.398  17.035  1.00  0.00           H  
ATOM    512  CG  LEU    32      -5.735   1.929  18.573  1.00  0.00           C  
ATOM    513  HG  LEU    32      -5.474   2.800  19.172  1.00  0.00           H  
ATOM    514  CD1 LEU    32      -6.004   0.774  19.539  1.00  0.00           C  
ATOM    515 HD11 LEU    32      -6.400  -0.085  19.006  1.00  0.00           H  
ATOM    516 HD12 LEU    32      -5.093   0.498  20.071  1.00  0.00           H  
ATOM    517 HD13 LEU    32      -6.746   1.089  20.271  1.00  0.00           H  
ATOM    518  CD2 LEU    32      -4.556   1.567  17.671  1.00  0.00           C  
ATOM    519 HD21 LEU    32      -4.232   2.454  17.127  1.00  0.00           H  
ATOM    520 HD22 LEU    32      -3.725   1.204  18.275  1.00  0.00           H  
ATOM    521 HD23 LEU    32      -4.851   0.808  16.954  1.00  0.00           H  
ATOM    522  C   LEU    32      -8.110   3.513  15.848  1.00  0.00           C  
ATOM    523  O   LEU    32      -7.774   3.273  14.682  1.00  0.00           O  
ATOM    524  N   PRO    33      -9.401   3.808  16.130  1.00  0.00           N  
ATOM    525  CD  PRO    33     -10.046   3.733  17.435  1.00  0.00           C  
ATOM    526  HD2 PRO    33      -9.415   4.064  18.255  1.00  0.00           H  
ATOM    527  HD3 PRO    33     -10.360   2.705  17.617  1.00  0.00           H  
ATOM    528  CG  PRO    33     -11.277   4.623  17.326  1.00  0.00           C  
ATOM    529  HG2 PRO    33     -10.989   5.668  17.449  1.00  0.00           H  
ATOM    530  HG3 PRO    33     -12.044   4.342  18.048  1.00  0.00           H  
ATOM    531  CB  PRO    33     -11.726   4.371  15.889  1.00  0.00           C  
ATOM    532  HB2 PRO    33     -12.312   5.207  15.506  1.00  0.00           H  
ATOM    533  HB3 PRO    33     -12.316   3.453  15.852  1.00  0.00           H  
ATOM    534  CA  PRO    33     -10.415   4.159  15.116  1.00  0.00           C  
ATOM    535  HA  PRO    33     -10.546   3.292  14.468  1.00  0.00           H  
ATOM    536  C   PRO    33     -10.083   5.350  14.178  1.00  0.00           C  
ATOM    537  O   PRO    33     -10.898   5.713  13.330  1.00  0.00           O  
ATOM    538  N   THR    34      -8.872   5.912  14.229  1.00  0.00           N  
ATOM    539  H   THR    34      -8.280   5.678  15.020  1.00  0.00           H  
ATOM    540  CA  THR    34      -8.197   6.584  13.100  1.00  0.00           C  
ATOM    541  HA  THR    34      -8.789   7.443  12.792  1.00  0.00           H  
ATOM    542  CB  THR    34      -6.793   7.061  13.523  1.00  0.00           C  
ATOM    543  HB  THR    34      -6.256   7.410  12.641  1.00  0.00           H  
ATOM    544  CG2 THR    34      -6.808   8.207  14.531  1.00  0.00           C  
ATOM    545 HG21 THR    34      -7.251   7.886  15.470  1.00  0.00           H  
ATOM    546 HG22 THR    34      -5.787   8.534  14.726  1.00  0.00           H  
ATOM    547 HG23 THR    34      -7.383   9.043  14.139  1.00  0.00           H  
ATOM    548  OG1 THR    34      -6.090   5.974  14.068  1.00  0.00           O  
ATOM    549  HG1 THR    34      -5.270   6.297  14.490  1.00  0.00           H  
ATOM    550  C   THR    34      -8.012   5.680  11.868  1.00  0.00           C  
ATOM    551  O   THR    34      -7.653   6.189  10.806  1.00  0.00           O  
ATOM    552  N   PHE    35      -8.243   4.363  11.980  1.00  0.00           N  
ATOM    553  H   PHE    35      -8.452   4.025  12.914  1.00  0.00           H  
ATOM    554  CA  PHE    35      -7.920   3.347  10.966  1.00  0.00           C  
ATOM    555  HA  PHE    35      -8.097   2.377  11.433  1.00  0.00           H  
ATOM    556  CB  PHE    35      -8.862   3.423   9.751  1.00  0.00           C  
ATOM    557  HB2 PHE    35      -8.772   4.400   9.275  1.00  0.00           H  
ATOM    558  HB3 PHE    35      -8.547   2.676   9.021  1.00  0.00           H  
ATOM    559  CG  PHE    35     -10.318   3.167  10.094  1.00  0.00           C  
ATOM    560  CD1 PHE    35     -11.148   4.226  10.505  1.00  0.00           C  
ATOM    561  HD1 PHE    35     -10.750   5.229  10.579  1.00  0.00           H  
ATOM    562  CE1 PHE    35     -12.482   3.978  10.873  1.00  0.00           C  
ATOM    563  HE1 PHE    35     -13.099   4.792  11.228  1.00  0.00           H  
ATOM    564  CZ  PHE    35     -12.995   2.671  10.823  1.00  0.00           C  
ATOM    565  HZ  PHE    35     -14.014   2.477  11.126  1.00  0.00           H  
ATOM    566  CE2 PHE    35     -12.171   1.610  10.406  1.00  0.00           C  
ATOM    567  HE2 PHE    35     -12.559   0.601  10.388  1.00  0.00           H  
ATOM    568  CD2 PHE    35     -10.834   1.857  10.046  1.00  0.00           C  
ATOM    569  HD2 PHE    35     -10.199   1.034   9.753  1.00  0.00           H  
ATOM    570  C   PHE    35      -6.421   3.370  10.634  1.00  0.00           C  
ATOM    571  O   PHE    35      -6.002   3.518   9.477  1.00  0.00           O  
ATOM    572  N   ASP    36      -5.634   3.290  11.707  1.00  0.00           N  
ATOM    573  H   ASP    36      -6.089   3.204  12.608  1.00  0.00           H  
ATOM    574  CA  ASP    36      -4.195   3.518  11.742  1.00  0.00           C  
ATOM    575  HA  ASP    36      -4.017   4.541  11.411  1.00  0.00           H  
ATOM    576  CB  ASP    36      -3.715   3.400  13.198  1.00  0.00           C  
ATOM    577  HB2 ASP    36      -4.298   4.065  13.833  1.00  0.00           H  
ATOM    578  HB3 ASP    36      -3.862   2.377  13.551  1.00  0.00           H  
ATOM    579  CG  ASP    36      -2.244   3.779  13.320  1.00  0.00           C  
ATOM    580  OD1 ASP    36      -1.553   3.225  14.202  1.00  0.00           O  
ATOM    581  OD2 ASP    36      -1.784   4.600  12.493  1.00  0.00           O  
ATOM    582  C   ASP    36      -3.376   2.567  10.852  1.00  0.00           C  
ATOM    583  O   ASP    36      -3.417   1.344  10.998  1.00  0.00           O  
ATOM    584  N   VAL    37      -2.558   3.137   9.961  1.00  0.00           N  
ATOM    585  H   VAL    37      -2.559   4.148   9.901  1.00  0.00           H  
ATOM    586  CA  VAL    37      -1.553   2.377   9.205  1.00  0.00           C  
ATOM    587  HA  VAL    37      -1.958   1.380   9.075  1.00  0.00           H  
ATOM    588  CB  VAL    37      -1.369   2.943   7.779  1.00  0.00           C  
ATOM    589  HB  VAL    37      -1.339   4.031   7.823  1.00  0.00           H  
ATOM    590  CG1 VAL    37      -0.152   2.453   6.980  1.00  0.00           C  
ATOM    591 HG11 VAL    37      -0.170   1.365   6.908  1.00  0.00           H  
ATOM    592 HG12 VAL    37      -0.157   2.893   5.985  1.00  0.00           H  
ATOM    593 HG13 VAL    37       0.772   2.743   7.475  1.00  0.00           H  
ATOM    594  CG2 VAL    37      -2.576   2.510   6.938  1.00  0.00           C  
ATOM    595 HG21 VAL    37      -3.492   2.761   7.465  1.00  0.00           H  
ATOM    596 HG22 VAL    37      -2.542   2.998   5.966  1.00  0.00           H  
ATOM    597 HG23 VAL    37      -2.561   1.427   6.796  1.00  0.00           H  
ATOM    598  C   VAL    37      -0.253   2.154   9.987  1.00  0.00           C  
ATOM    599  O   VAL    37       0.512   1.289   9.580  1.00  0.00           O  
ATOM    600  N   SER    38      -0.011   2.823  11.121  1.00  0.00           N  
ATOM    601  H   SER    38      -0.675   3.517  11.458  1.00  0.00           H  
ATOM    602  CA  SER    38       1.114   2.476  12.007  1.00  0.00           C  
ATOM    603  HA  SER    38       2.027   2.463  11.409  1.00  0.00           H  
ATOM    604  CB  SER    38       1.297   3.512  13.125  1.00  0.00           C  
ATOM    605  HB2 SER    38       0.708   4.403  12.911  1.00  0.00           H  
ATOM    606  HB3 SER    38       0.972   3.093  14.075  1.00  0.00           H  
ATOM    607  OG  SER    38       2.650   3.897  13.234  1.00  0.00           O  
ATOM    608  HG  SER    38       3.175   3.097  13.448  1.00  0.00           H  
ATOM    609  C   SER    38       0.919   1.058  12.565  1.00  0.00           C  
ATOM    610  O   SER    38       1.681   0.167  12.199  1.00  0.00           O  
ATOM    611  N   LYS    39      -0.195   0.790  13.273  1.00  0.00           N  
ATOM    612  H   LYS    39      -0.759   1.577  13.589  1.00  0.00           H  
ATOM    613  CA  LYS    39      -0.552  -0.573  13.725  1.00  0.00           C  
ATOM    614  HA  LYS    39       0.257  -0.923  14.371  1.00  0.00           H  
ATOM    615  CB  LYS    39      -1.847  -0.542  14.566  1.00  0.00           C  
ATOM    616  HB2 LYS    39      -1.686   0.122  15.417  1.00  0.00           H  
ATOM    617  HB3 LYS    39      -2.677  -0.158  13.971  1.00  0.00           H  
ATOM    618  CG  LYS    39      -2.187  -1.956  15.081  1.00  0.00           C  
ATOM    619  HG2 LYS    39      -2.611  -2.552  14.271  1.00  0.00           H  
ATOM    620  HG3 LYS    39      -1.254  -2.432  15.391  1.00  0.00           H  
ATOM    621  CD  LYS    39      -3.126  -2.017  16.291  1.00  0.00           C  
ATOM    622  HD2 LYS    39      -3.015  -3.017  16.707  1.00  0.00           H  
ATOM    623  HD3 LYS    39      -2.784  -1.299  17.038  1.00  0.00           H  
ATOM    624  CE  LYS    39      -4.620  -1.803  16.012  1.00  0.00           C  
ATOM    625  HE2 LYS    39      -4.767  -0.821  15.558  1.00  0.00           H  
ATOM    626  HE3 LYS    39      -4.962  -2.567  15.308  1.00  0.00           H  
ATOM    627  NZ  LYS    39      -5.400  -1.906  17.273  1.00  0.00           N  
ATOM    628  HZ1 LYS    39      -5.086  -1.238  17.961  1.00  0.00           H  
ATOM    629  HZ2 LYS    39      -6.410  -1.775  17.155  1.00  0.00           H  
ATOM    630  HZ3 LYS    39      -5.260  -2.806  17.739  1.00  0.00           H  
ATOM    631  C   LYS    39      -0.634  -1.591  12.576  1.00  0.00           C  
ATOM    632  O   LYS    39      -0.234  -2.743  12.737  1.00  0.00           O  
ATOM    633  N   MET    40      -1.119  -1.179  11.399  1.00  0.00           N  
ATOM    634  H   MET    40      -1.480  -0.238  11.339  1.00  0.00           H  
ATOM    635  CA  MET    40      -1.117  -2.045  10.212  1.00  0.00           C  
ATOM    636  HA  MET    40      -1.628  -2.975  10.470  1.00  0.00           H  
ATOM    637  CB  MET    40      -1.878  -1.374   9.059  1.00  0.00           C  
ATOM    638  HB2 MET    40      -2.833  -0.996   9.427  1.00  0.00           H  
ATOM    639  HB3 MET    40      -1.284  -0.538   8.701  1.00  0.00           H  
ATOM    640  CG  MET    40      -2.148  -2.313   7.872  1.00  0.00           C  
ATOM    641  HG2 MET    40      -1.739  -3.301   8.083  1.00  0.00           H  
ATOM    642  HG3 MET    40      -3.228  -2.431   7.781  1.00  0.00           H  
ATOM    643  SD  MET    40      -1.510  -1.752   6.260  1.00  0.00           S  
ATOM    644  CE  MET    40       0.273  -1.985   6.514  1.00  0.00           C  
ATOM    645  HE1 MET    40       0.464  -2.994   6.876  1.00  0.00           H  
ATOM    646  HE2 MET    40       0.814  -1.842   5.581  1.00  0.00           H  
ATOM    647  HE3 MET    40       0.633  -1.263   7.243  1.00  0.00           H  
ATOM    648  C   MET    40       0.305  -2.413   9.763  1.00  0.00           C  
ATOM    649  O   MET    40       0.535  -3.553   9.368  1.00  0.00           O  
ATOM    650  N   VAL    41       1.252  -1.468   9.796  1.00  0.00           N  
ATOM    651  H   VAL    41       1.019  -0.554  10.174  1.00  0.00           H  
ATOM    652  CA  VAL    41       2.664  -1.729   9.488  1.00  0.00           C  
ATOM    653  HA  VAL    41       2.725  -2.262   8.540  1.00  0.00           H  
ATOM    654  CB  VAL    41       3.481  -0.425   9.360  1.00  0.00           C  
ATOM    655  HB  VAL    41       3.204   0.265  10.155  1.00  0.00           H  
ATOM    656  CG1 VAL    41       4.998  -0.643   9.429  1.00  0.00           C  
ATOM    657 HG11 VAL    41       5.319  -1.327   8.648  1.00  0.00           H  
ATOM    658 HG12 VAL    41       5.512   0.313   9.339  1.00  0.00           H  
ATOM    659 HG13 VAL    41       5.276  -1.068  10.393  1.00  0.00           H  
ATOM    660  CG2 VAL    41       3.201   0.245   8.006  1.00  0.00           C  
ATOM    661 HG21 VAL    41       2.133   0.404   7.884  1.00  0.00           H  
ATOM    662 HG22 VAL    41       3.699   1.213   7.978  1.00  0.00           H  
ATOM    663 HG23 VAL    41       3.564  -0.384   7.193  1.00  0.00           H  
ATOM    664  C   VAL    41       3.261  -2.662  10.531  1.00  0.00           C  
ATOM    665  O   VAL    41       3.875  -3.641  10.127  1.00  0.00           O  
ATOM    666  N   ASP    42       3.051  -2.404  11.823  1.00  0.00           N  
ATOM    667  H   ASP    42       2.583  -1.537  12.075  1.00  0.00           H  
ATOM    668  CA  ASP    42       3.590  -3.220  12.922  1.00  0.00           C  
ATOM    669  HA  ASP    42       4.677  -3.124  12.934  1.00  0.00           H  
ATOM    670  CB  ASP    42       3.045  -2.718  14.273  1.00  0.00           C  
ATOM    671  HB2 ASP    42       1.970  -2.899  14.321  1.00  0.00           H  
ATOM    672  HB3 ASP    42       3.517  -3.301  15.059  1.00  0.00           H  
ATOM    673  CG  ASP    42       3.306  -1.240  14.558  1.00  0.00           C  
ATOM    674  OD1 ASP    42       2.505  -0.630  15.298  1.00  0.00           O  
ATOM    675  OD2 ASP    42       4.297  -0.700  14.018  1.00  0.00           O  
ATOM    676  C   ASP    42       3.248  -4.705  12.741  1.00  0.00           C  
ATOM    677  O   ASP    42       4.137  -5.558  12.675  1.00  0.00           O  
ATOM    678  N   ARG    43       1.954  -4.995  12.560  1.00  0.00           N  
ATOM    679  H   ARG    43       1.293  -4.226  12.624  1.00  0.00           H  
ATOM    680  CA  ARG    43       1.443  -6.353  12.347  1.00  0.00           C  
ATOM    681  HA  ARG    43       1.854  -6.995  13.132  1.00  0.00           H  
ATOM    682  CB  ARG    43      -0.097  -6.323  12.444  1.00  0.00           C  
ATOM    683  HB2 ARG    43      -0.418  -5.484  13.064  1.00  0.00           H  
ATOM    684  HB3 ARG    43      -0.524  -6.179  11.450  1.00  0.00           H  
ATOM    685  CG  ARG    43      -0.669  -7.605  13.058  1.00  0.00           C  
ATOM    686  HG2 ARG    43      -1.745  -7.636  12.883  1.00  0.00           H  
ATOM    687  HG3 ARG    43      -0.217  -8.464  12.564  1.00  0.00           H  
ATOM    688  CD  ARG    43      -0.418  -7.654  14.574  1.00  0.00           C  
ATOM    689  HD2 ARG    43       0.640  -7.490  14.780  1.00  0.00           H  
ATOM    690  HD3 ARG    43      -0.992  -6.856  15.044  1.00  0.00           H  
ATOM    691  NE  ARG    43      -0.795  -8.963  15.127  1.00  0.00           N  
ATOM    692  HE  ARG    43      -0.477  -9.766  14.575  1.00  0.00           H  
ATOM    693  CZ  ARG    43      -1.240  -9.230  16.333  1.00  0.00           C  
ATOM    694  NH1 ARG    43      -1.361  -8.289  17.223  1.00  0.00           N  
ATOM    695 HH11 ARG    43      -0.999  -7.385  16.994  1.00  0.00           H  
ATOM    696 HH12 ARG    43      -1.518  -8.510  18.201  1.00  0.00           H  
ATOM    697  NH2 ARG    43      -1.575 -10.433  16.688  1.00  0.00           N  
ATOM    698 HH21 ARG    43      -1.259 -11.229  16.116  1.00  0.00           H  
ATOM    699 HH22 ARG    43      -1.822 -10.597  17.654  1.00  0.00           H  
ATOM    700  C   ARG    43       1.945  -6.952  11.030  1.00  0.00           C  
ATOM    701  O   ARG    43       2.518  -8.037  11.015  1.00  0.00           O  
ATOM    702  N   ILE    44       1.821  -6.215   9.920  1.00  0.00           N  
ATOM    703  H   ILE    44       1.421  -5.290  10.018  1.00  0.00           H  
ATOM    704  CA  ILE    44       2.301  -6.621   8.581  1.00  0.00           C  
ATOM    705  HA  ILE    44       2.243  -7.710   8.540  1.00  0.00           H  
ATOM    706  CB  ILE    44       1.360  -6.093   7.460  1.00  0.00           C  
ATOM    707  HB  ILE    44       1.501  -5.016   7.375  1.00  0.00           H  
ATOM    708  CG2 ILE    44       1.673  -6.732   6.090  1.00  0.00           C  
ATOM    709 HG21 ILE    44       1.433  -7.796   6.115  1.00  0.00           H  
ATOM    710 HG22 ILE    44       1.095  -6.250   5.304  1.00  0.00           H  
ATOM    711 HG23 ILE    44       2.720  -6.613   5.830  1.00  0.00           H  
ATOM    712  CG1 ILE    44      -0.129  -6.378   7.801  1.00  0.00           C  
ATOM    713 HG12 ILE    44      -0.261  -7.450   7.963  1.00  0.00           H  
ATOM    714 HG13 ILE    44      -0.396  -5.874   8.728  1.00  0.00           H  
ATOM    715  CD1 ILE    44      -1.149  -5.919   6.748  1.00  0.00           C  
ATOM    716 HD11 ILE    44      -1.103  -6.560   5.868  1.00  0.00           H  
ATOM    717 HD12 ILE    44      -2.152  -5.985   7.169  1.00  0.00           H  
ATOM    718 HD13 ILE    44      -0.950  -4.888   6.462  1.00  0.00           H  
ATOM    719  C   ILE    44       3.807  -6.286   8.424  1.00  0.00           C  
ATOM    720  O   ILE    44       4.245  -5.682   7.441  1.00  0.00           O  
ATOM    721  N   THR    45       4.585  -6.664   9.444  1.00  0.00           N  
ATOM    722  H   THR    45       4.107  -7.144  10.199  1.00  0.00           H  
ATOM    723  CA  THR    45       6.055  -6.608   9.531  1.00  0.00           C  
ATOM    724  HA  THR    45       6.487  -6.857   8.564  1.00  0.00           H  
ATOM    725  CB  THR    45       6.570  -5.220   9.969  1.00  0.00           C  
ATOM    726  HB  THR    45       6.157  -4.973  10.947  1.00  0.00           H  
ATOM    727  CG2 THR    45       8.090  -5.147  10.062  1.00  0.00           C  
ATOM    728 HG21 THR    45       8.554  -5.539   9.158  1.00  0.00           H  
ATOM    729 HG22 THR    45       8.388  -4.111  10.215  1.00  0.00           H  
ATOM    730 HG23 THR    45       8.439  -5.730  10.914  1.00  0.00           H  
ATOM    731  OG1 THR    45       6.188  -4.203   9.070  1.00  0.00           O  
ATOM    732  HG1 THR    45       5.261  -4.021   9.336  1.00  0.00           H  
ATOM    733  C   THR    45       6.565  -7.638  10.540  1.00  0.00           C  
ATOM    734  O   THR    45       7.438  -8.436  10.214  1.00  0.00           O  
ATOM    735  N   ILE    46       6.039  -7.616  11.770  1.00  0.00           N  
ATOM    736  H   ILE    46       5.319  -6.930  11.984  1.00  0.00           H  
ATOM    737  CA  ILE    46       6.607  -8.362  12.902  1.00  0.00           C  
ATOM    738  HA  ILE    46       7.671  -8.518  12.723  1.00  0.00           H  
ATOM    739  CB  ILE    46       6.462  -7.514  14.184  1.00  0.00           C  
ATOM    740  HB  ILE    46       5.399  -7.309  14.316  1.00  0.00           H  
ATOM    741  CG2 ILE    46       6.939  -8.279  15.428  1.00  0.00           C  
ATOM    742 HG21 ILE    46       7.923  -8.706  15.235  1.00  0.00           H  
ATOM    743 HG22 ILE    46       6.997  -7.614  16.289  1.00  0.00           H  
ATOM    744 HG23 ILE    46       6.237  -9.079  15.662  1.00  0.00           H  
ATOM    745  CG1 ILE    46       7.195  -6.149  14.093  1.00  0.00           C  
ATOM    746 HG12 ILE    46       6.796  -5.577  13.256  1.00  0.00           H  
ATOM    747 HG13 ILE    46       6.973  -5.575  14.993  1.00  0.00           H  
ATOM    748  CD1 ILE    46       8.723  -6.218  13.943  1.00  0.00           C  
ATOM    749 HD11 ILE    46       8.996  -6.762  13.040  1.00  0.00           H  
ATOM    750 HD12 ILE    46       9.120  -5.205  13.871  1.00  0.00           H  
ATOM    751 HD13 ILE    46       9.169  -6.704  14.810  1.00  0.00           H  
ATOM    752  C   ILE    46       6.004  -9.766  13.056  1.00  0.00           C  
ATOM    753  O   ILE    46       6.730 -10.709  13.379  1.00  0.00           O  
ATOM    754  N   ASP    47       4.708  -9.947  12.777  1.00  0.00           N  
ATOM    755  H   ASP    47       4.124  -9.141  12.586  1.00  0.00           H  
ATOM    756  CA  ASP    47       4.029 -11.244  12.932  1.00  0.00           C  
ATOM    757  HA  ASP    47       4.040 -11.518  13.988  1.00  0.00           H  
ATOM    758  CB  ASP    47       2.566 -11.162  12.480  1.00  0.00           C  
ATOM    759  HB2 ASP    47       2.518 -10.702  11.492  1.00  0.00           H  
ATOM    760  HB3 ASP    47       2.176 -12.177  12.381  1.00  0.00           H  
ATOM    761  CG  ASP    47       1.658 -10.396  13.440  1.00  0.00           C  
ATOM    762  OD1 ASP    47       0.457 -10.740  13.473  1.00  0.00           O  
ATOM    763  OD2 ASP    47       2.127  -9.478  14.148  1.00  0.00           O  
ATOM    764  C   ASP    47       4.711 -12.374  12.154  1.00  0.00           C  
ATOM    765  O   ASP    47       4.724 -13.513  12.618  1.00  0.00           O  
ATOM    766  N   PHE    48       5.347 -12.055  11.022  1.00  0.00           N  
ATOM    767  H   PHE    48       5.320 -11.085  10.740  1.00  0.00           H  
ATOM    768  CA  PHE    48       6.073 -12.990  10.155  1.00  0.00           C  
ATOM    769  HA  PHE    48       5.362 -13.706   9.741  1.00  0.00           H  
ATOM    770  CB  PHE    48       6.711 -12.196   9.002  1.00  0.00           C  
ATOM    771  HB2 PHE    48       7.538 -11.616   9.417  1.00  0.00           H  
ATOM    772  HB3 PHE    48       7.138 -12.906   8.293  1.00  0.00           H  
ATOM    773  CG  PHE    48       5.813 -11.244   8.224  1.00  0.00           C  
ATOM    774  CD1 PHE    48       4.448 -11.525   8.004  1.00  0.00           C  
ATOM    775  HD1 PHE    48       4.001 -12.428   8.400  1.00  0.00           H  
ATOM    776  CE1 PHE    48       3.651 -10.628   7.271  1.00  0.00           C  
ATOM    777  HE1 PHE    48       2.603 -10.847   7.120  1.00  0.00           H  
ATOM    778  CZ  PHE    48       4.215  -9.455   6.740  1.00  0.00           C  
ATOM    779  HZ  PHE    48       3.609  -8.773   6.168  1.00  0.00           H  
ATOM    780  CE2 PHE    48       5.574  -9.171   6.953  1.00  0.00           C  
ATOM    781  HE2 PHE    48       6.021  -8.270   6.556  1.00  0.00           H  
ATOM    782  CD2 PHE    48       6.368 -10.063   7.693  1.00  0.00           C  
ATOM    783  HD2 PHE    48       7.412  -9.829   7.858  1.00  0.00           H  
ATOM    784  C   PHE    48       7.165 -13.807  10.874  1.00  0.00           C  
ATOM    785  O   PHE    48       7.562 -14.854  10.366  1.00  0.00           O  
ATOM    786  N   ASN    49       7.630 -13.352  12.045  1.00  0.00           N  
ATOM    787  H   ASN    49       7.290 -12.453  12.368  1.00  0.00           H  
ATOM    788  CA  ASN    49       8.573 -14.073  12.906  1.00  0.00           C  
ATOM    789  HA  ASN    49       8.634 -15.106  12.557  1.00  0.00           H  
ATOM    790  CB  ASN    49       9.962 -13.420  12.727  1.00  0.00           C  
ATOM    791  HB2 ASN    49      10.088 -13.106  11.691  1.00  0.00           H  
ATOM    792  HB3 ASN    49      10.029 -12.531  13.353  1.00  0.00           H  
ATOM    793  CG  ASN    49      11.138 -14.335  13.040  1.00  0.00           C  
ATOM    794  OD1 ASN    49      11.042 -15.550  13.132  1.00  0.00           O  
ATOM    795  ND2 ASN    49      12.323 -13.788  13.160  1.00  0.00           N  
ATOM    796 HD21 ASN    49      12.466 -12.787  12.977  1.00  0.00           H  
ATOM    797 HD22 ASN    49      13.094 -14.396  13.323  1.00  0.00           H  
ATOM    798  C   ASN    49       8.113 -14.149  14.384  1.00  0.00           C  
ATOM    799  O   ASN    49       8.842 -14.678  15.222  1.00  0.00           O  
ATOM    800  N   LEU    50       6.926 -13.620  14.736  1.00  0.00           N  
ATOM    801  H   LEU    50       6.350 -13.224  14.005  1.00  0.00           H  
ATOM    802  CA  LEU    50       6.490 -13.472  16.137  1.00  0.00           C  
ATOM    803  HA  LEU    50       6.959 -14.276  16.699  1.00  0.00           H  
ATOM    804  CB  LEU    50       7.002 -12.123  16.709  1.00  0.00           C  
ATOM    805  HB2 LEU    50       6.841 -11.350  15.960  1.00  0.00           H  
ATOM    806  HB3 LEU    50       6.405 -11.846  17.578  1.00  0.00           H  
ATOM    807  CG  LEU    50       8.482 -12.090  17.149  1.00  0.00           C  
ATOM    808  HG  LEU    50       9.131 -12.285  16.297  1.00  0.00           H  
ATOM    809  CD1 LEU    50       8.825 -10.706  17.706  1.00  0.00           C  
ATOM    810 HD11 LEU    50       8.190 -10.468  18.558  1.00  0.00           H  
ATOM    811 HD12 LEU    50       9.872 -10.678  18.008  1.00  0.00           H  
ATOM    812 HD13 LEU    50       8.680  -9.960  16.930  1.00  0.00           H  
ATOM    813  CD2 LEU    50       8.789 -13.090  18.272  1.00  0.00           C  
ATOM    814 HD21 LEU    50       8.706 -14.108  17.895  1.00  0.00           H  
ATOM    815 HD22 LEU    50       9.816 -12.952  18.610  1.00  0.00           H  
ATOM    816 HD23 LEU    50       8.108 -12.940  19.108  1.00  0.00           H  
ATOM    817  C   LEU    50       4.991 -13.677  16.451  1.00  0.00           C  
ATOM    818  O   LEU    50       4.667 -13.618  17.639  1.00  0.00           O  
ATOM    819  N   ASP    51       4.091 -13.982  15.507  1.00  0.00           N  
ATOM    820  H   ASP    51       4.380 -14.020  14.534  1.00  0.00           H  
ATOM    821  CA  ASP    51       2.707 -14.405  15.831  1.00  0.00           C  
ATOM    822  HA  ASP    51       2.623 -14.539  16.906  1.00  0.00           H  
ATOM    823  CB  ASP    51       1.664 -13.338  15.435  1.00  0.00           C  
ATOM    824  HB2 ASP    51       2.003 -12.366  15.785  1.00  0.00           H  
ATOM    825  HB3 ASP    51       1.598 -13.288  14.349  1.00  0.00           H  
ATOM    826  CG  ASP    51       0.255 -13.606  16.006  1.00  0.00           C  
ATOM    827  OD1 ASP    51      -0.677 -12.832  15.678  1.00  0.00           O  
ATOM    828  OD2 ASP    51       0.088 -14.546  16.819  1.00  0.00           O  
ATOM    829  C   ASP    51       2.346 -15.756  15.208  1.00  0.00           C  
ATOM    830  O   ASP    51       2.038 -15.834  14.020  1.00  0.00           O  
ATOM    831  N   ASP    52       2.314 -16.825  16.007  1.00  0.00           N  
ATOM    832  H   ASP    52       2.696 -16.764  16.944  1.00  0.00           H  
ATOM    833  CA  ASP    52       1.924 -18.160  15.543  1.00  0.00           C  
ATOM    834  HA  ASP    52       2.637 -18.467  14.778  1.00  0.00           H  
ATOM    835  CB  ASP    52       1.955 -19.208  16.675  1.00  0.00           C  
ATOM    836  HB2 ASP    52       0.996 -19.154  17.194  1.00  0.00           H  
ATOM    837  HB3 ASP    52       2.015 -20.184  16.191  1.00  0.00           H  
ATOM    838  CG  ASP    52       3.030 -19.168  17.772  1.00  0.00           C  
ATOM    839  OD1 ASP    52       3.002 -20.133  18.575  1.00  0.00           O  
ATOM    840  OD2 ASP    52       3.783 -18.174  17.908  1.00  0.00           O  
ATOM    841  C   ASP    52       0.514 -18.199  14.909  1.00  0.00           C  
ATOM    842  O   ASP    52       0.225 -19.103  14.123  1.00  0.00           O  
ATOM    843  N   ILE    53      -0.360 -17.239  15.246  1.00  0.00           N  
ATOM    844  H   ILE    53      -0.052 -16.528  15.905  1.00  0.00           H  
ATOM    845  CA  ILE    53      -1.734 -17.129  14.731  1.00  0.00           C  
ATOM    846  HA  ILE    53      -2.010 -18.106  14.337  1.00  0.00           H  
ATOM    847  CB  ILE    53      -2.684 -16.806  15.915  1.00  0.00           C  
ATOM    848  HB  ILE    53      -2.115 -16.894  16.841  1.00  0.00           H  
ATOM    849  CG2 ILE    53      -3.256 -15.380  15.908  1.00  0.00           C  
ATOM    850 HG21 ILE    53      -3.920 -15.241  15.056  1.00  0.00           H  
ATOM    851 HG22 ILE    53      -3.816 -15.208  16.825  1.00  0.00           H  
ATOM    852 HG23 ILE    53      -2.443 -14.659  15.863  1.00  0.00           H  
ATOM    853  CG1 ILE    53      -3.844 -17.818  16.013  1.00  0.00           C  
ATOM    854 HG12 ILE    53      -4.582 -17.449  16.727  1.00  0.00           H  
ATOM    855 HG13 ILE    53      -4.330 -17.911  15.041  1.00  0.00           H  
ATOM    856  CD1 ILE    53      -3.392 -19.203  16.497  1.00  0.00           C  
ATOM    857 HD11 ILE    53      -2.937 -19.120  17.484  1.00  0.00           H  
ATOM    858 HD12 ILE    53      -4.258 -19.861  16.564  1.00  0.00           H  
ATOM    859 HD13 ILE    53      -2.671 -19.638  15.805  1.00  0.00           H  
ATOM    860  C   ILE    53      -1.871 -16.172  13.528  1.00  0.00           C  
ATOM    861  O   ILE    53      -2.912 -16.178  12.874  1.00  0.00           O  
ATOM    862  N   GLN    54      -0.830 -15.389  13.212  1.00  0.00           N  
ATOM    863  H   GLN    54       0.009 -15.501  13.769  1.00  0.00           H  
ATOM    864  CA  GLN    54      -0.773 -14.425  12.099  1.00  0.00           C  
ATOM    865  HA  GLN    54       0.138 -13.842  12.240  1.00  0.00           H  
ATOM    866  CB  GLN    54      -0.634 -15.157  10.744  1.00  0.00           C  
ATOM    867  HB2 GLN    54      -1.508 -15.792  10.598  1.00  0.00           H  
ATOM    868  HB3 GLN    54      -0.628 -14.418   9.940  1.00  0.00           H  
ATOM    869  CG  GLN    54       0.625 -16.027  10.597  1.00  0.00           C  
ATOM    870  HG2 GLN    54       0.724 -16.694  11.454  1.00  0.00           H  
ATOM    871  HG3 GLN    54       0.510 -16.649   9.709  1.00  0.00           H  
ATOM    872  CD  GLN    54       1.896 -15.202  10.421  1.00  0.00           C  
ATOM    873  OE1 GLN    54       2.176 -14.651   9.367  1.00  0.00           O  
ATOM    874  NE2 GLN    54       2.715 -15.114  11.439  1.00  0.00           N  
ATOM    875 HE21 GLN    54       2.461 -15.514  12.338  1.00  0.00           H  
ATOM    876 HE22 GLN    54       3.532 -14.527  11.381  1.00  0.00           H  
ATOM    877  C   GLN    54      -1.916 -13.381  12.092  1.00  0.00           C  
ATOM    878  O   GLN    54      -2.689 -13.296  11.135  1.00  0.00           O  
ATOM    879  N   GLY    55      -1.995 -12.537  13.129  1.00  0.00           N  
ATOM    880  H   GLY    55      -1.321 -12.647  13.886  1.00  0.00           H  
ATOM    881  CA  GLY    55      -2.670 -11.234  13.021  1.00  0.00           C  
ATOM    882  HA2 GLY    55      -1.957 -10.462  13.294  1.00  0.00           H  
ATOM    883  HA3 GLY    55      -2.946 -11.046  11.984  1.00  0.00           H  
ATOM    884  C   GLY    55      -3.921 -11.006  13.869  1.00  0.00           C  
ATOM    885  O   GLY    55      -4.585  -9.993  13.665  1.00  0.00           O  
ATOM    886  N   ALA    56      -4.272 -11.894  14.809  1.00  0.00           N  
ATOM    887  H   ALA    56      -3.691 -12.713  14.928  1.00  0.00           H  
ATOM    888  CA  ALA    56      -5.553 -11.807  15.533  1.00  0.00           C  
ATOM    889  HA  ALA    56      -6.357 -11.835  14.795  1.00  0.00           H  
ATOM    890  CB  ALA    56      -5.707 -13.031  16.440  1.00  0.00           C  
ATOM    891  HB1 ALA    56      -4.895 -13.070  17.166  1.00  0.00           H  
ATOM    892  HB2 ALA    56      -6.656 -12.972  16.976  1.00  0.00           H  
ATOM    893  HB3 ALA    56      -5.716 -13.939  15.838  1.00  0.00           H  
ATOM    894  C   ALA    56      -5.751 -10.507  16.344  1.00  0.00           C  
ATOM    895  O   ALA    56      -6.869 -10.004  16.431  1.00  0.00           O  
ATOM    896  N   SER    57      -4.680  -9.930  16.903  1.00  0.00           N  
ATOM    897  H   SER    57      -3.786 -10.373  16.745  1.00  0.00           H  
ATOM    898  CA  SER    57      -4.696  -8.652  17.646  1.00  0.00           C  
ATOM    899  HA  SER    57      -3.727  -8.563  18.125  1.00  0.00           H  
ATOM    900  CB  SER    57      -4.804  -7.462  16.675  1.00  0.00           C  
ATOM    901  HB2 SER    57      -4.651  -6.534  17.229  1.00  0.00           H  
ATOM    902  HB3 SER    57      -4.013  -7.547  15.928  1.00  0.00           H  
ATOM    903  OG  SER    57      -6.050  -7.392  16.009  1.00  0.00           O  
ATOM    904  HG  SER    57      -6.463  -8.273  16.051  1.00  0.00           H  
ATOM    905  C   SER    57      -5.694  -8.595  18.817  1.00  0.00           C  
ATOM    906  O   SER    57      -6.295  -7.556  19.072  1.00  0.00           O  
ATOM    907  N   GLU    58      -5.877  -9.714  19.526  1.00  0.00           N  
ATOM    908  H   GLU    58      -5.326 -10.523  19.285  1.00  0.00           H  
ATOM    909  CA  GLU    58      -6.990  -9.903  20.467  1.00  0.00           C  
ATOM    910  HA  GLU    58      -7.909  -9.819  19.885  1.00  0.00           H  
ATOM    911  CB  GLU    58      -6.976 -11.313  21.084  1.00  0.00           C  
ATOM    912  HB2 GLU    58      -6.040 -11.474  21.612  1.00  0.00           H  
ATOM    913  HB3 GLU    58      -7.783 -11.368  21.813  1.00  0.00           H  
ATOM    914  CG  GLU    58      -7.175 -12.438  20.057  1.00  0.00           C  
ATOM    915  HG2 GLU    58      -8.052 -12.203  19.449  1.00  0.00           H  
ATOM    916  HG3 GLU    58      -6.302 -12.470  19.401  1.00  0.00           H  
ATOM    917  CD  GLU    58      -7.371 -13.817  20.711  1.00  0.00           C  
ATOM    918  OE1 GLU    58      -7.611 -14.788  19.961  1.00  0.00           O  
ATOM    919  OE2 GLU    58      -7.252 -13.928  21.953  1.00  0.00           O  
ATOM    920  C   GLU    58      -7.090  -8.852  21.590  1.00  0.00           C  
ATOM    921  O   GLU    58      -6.101  -8.280  22.061  1.00  0.00           O  
ATOM    922  N   ILE    59      -8.335  -8.641  22.027  1.00  0.00           N  
ATOM    923  H   ILE    59      -9.062  -9.213  21.619  1.00  0.00           H  
ATOM    924  CA  ILE    59      -8.740  -7.814  23.164  1.00  0.00           C  
ATOM    925  HA  ILE    59      -7.943  -7.105  23.390  1.00  0.00           H  
ATOM    926  CB  ILE    59     -10.013  -7.018  22.763  1.00  0.00           C  
ATOM    927  HB  ILE    59     -10.715  -7.700  22.278  1.00  0.00           H  
ATOM    928  CG2 ILE    59     -10.758  -6.412  23.961  1.00  0.00           C  
ATOM    929 HG21 ILE    59     -10.105  -5.742  24.521  1.00  0.00           H  
ATOM    930 HG22 ILE    59     -11.631  -5.859  23.616  1.00  0.00           H  
ATOM    931 HG23 ILE    59     -11.131  -7.209  24.601  1.00  0.00           H  
ATOM    932  CG1 ILE    59      -9.676  -5.859  21.790  1.00  0.00           C  
ATOM    933 HG12 ILE    59     -10.426  -5.076  21.890  1.00  0.00           H  
ATOM    934 HG13 ILE    59      -8.716  -5.419  22.059  1.00  0.00           H  
ATOM    935  CD1 ILE    59      -9.652  -6.254  20.307  1.00  0.00           C  
ATOM    936 HD11 ILE    59     -10.600  -6.712  20.025  1.00  0.00           H  
ATOM    937 HD12 ILE    59      -9.491  -5.363  19.699  1.00  0.00           H  
ATOM    938 HD13 ILE    59      -8.839  -6.948  20.105  1.00  0.00           H  
ATOM    939  C   ILE    59      -8.910  -8.720  24.399  1.00  0.00           C  
ATOM    940  O   ILE    59      -9.150  -9.920  24.277  1.00  0.00           O  
ATOM    941  N   GLY    60      -8.806  -8.168  25.614  1.00  0.00           N  
ATOM    942  H   GLY    60      -8.699  -7.165  25.693  1.00  0.00           H  
ATOM    943  CA  GLY    60      -8.745  -8.963  26.849  1.00  0.00           C  
ATOM    944  HA2 GLY    60      -7.896  -9.641  26.787  1.00  0.00           H  
ATOM    945  HA3 GLY    60      -8.581  -8.285  27.684  1.00  0.00           H  
ATOM    946  C   GLY    60      -9.974  -9.824  27.165  1.00  0.00           C  
ATOM    947  O   GLY    60      -9.867 -10.746  27.968  1.00  0.00           O  
ATOM    948  N   SER    61     -11.127  -9.570  26.539  1.00  0.00           N  
ATOM    949  H   SER    61     -11.133  -8.857  25.827  1.00  0.00           H  
ATOM    950  CA  SER    61     -12.270 -10.487  26.623  1.00  0.00           C  
ATOM    951  HA  SER    61     -12.371 -10.834  27.652  1.00  0.00           H  
ATOM    952  CB  SER    61     -13.561  -9.757  26.269  1.00  0.00           C  
ATOM    953  HB2 SER    61     -13.651  -8.871  26.895  1.00  0.00           H  
ATOM    954  HB3 SER    61     -13.537  -9.454  25.223  1.00  0.00           H  
ATOM    955  OG  SER    61     -14.667 -10.596  26.506  1.00  0.00           O  
ATOM    956  HG  SER    61     -14.768 -11.169  25.698  1.00  0.00           H  
ATOM    957  C   SER    61     -12.049 -11.727  25.748  1.00  0.00           C  
ATOM    958  O   SER    61     -12.053 -12.840  26.271  1.00  0.00           O  
ATOM    959  N   THR    62     -11.716 -11.526  24.465  1.00  0.00           N  
ATOM    960  H   THR    62     -11.737 -10.585  24.103  1.00  0.00           H  
ATOM    961  CA  THR    62     -11.416 -12.568  23.461  1.00  0.00           C  
ATOM    962  HA  THR    62     -12.316 -13.155  23.277  1.00  0.00           H  
ATOM    963  CB  THR    62     -10.968 -11.896  22.148  1.00  0.00           C  
ATOM    964  HB  THR    62      -9.926 -11.595  22.249  1.00  0.00           H  
ATOM    965  CG2 THR    62     -11.086 -12.820  20.939  1.00  0.00           C  
ATOM    966 HG21 THR    62     -12.120 -13.148  20.826  1.00  0.00           H  
ATOM    967 HG22 THR    62     -10.773 -12.286  20.042  1.00  0.00           H  
ATOM    968 HG23 THR    62     -10.440 -13.688  21.071  1.00  0.00           H  
ATOM    969  OG1 THR    62     -11.711 -10.726  21.873  1.00  0.00           O  
ATOM    970  HG1 THR    62     -12.665 -10.991  21.915  1.00  0.00           H  
ATOM    971  C   THR    62     -10.292 -13.510  23.910  1.00  0.00           C  
ATOM    972  O   THR    62     -10.321 -14.717  23.655  1.00  0.00           O  
ATOM    973  N   LEU    63      -9.345 -12.949  24.666  1.00  0.00           N  
ATOM    974  H   LEU    63      -9.373 -11.939  24.746  1.00  0.00           H  
ATOM    975  CA  LEU    63      -8.219 -13.640  25.282  1.00  0.00           C  
ATOM    976  HA  LEU    63      -7.632 -14.076  24.479  1.00  0.00           H  
ATOM    977  CB  LEU    63      -7.383 -12.551  25.986  1.00  0.00           C  
ATOM    978  HB2 LEU    63      -7.245 -11.743  25.267  1.00  0.00           H  
ATOM    979  HB3 LEU    63      -7.963 -12.146  26.814  1.00  0.00           H  
ATOM    980  CG  LEU    63      -5.979 -12.906  26.508  1.00  0.00           C  
ATOM    981  HG  LEU    63      -5.502 -11.959  26.744  1.00  0.00           H  
ATOM    982  CD1 LEU    63      -5.961 -13.692  27.820  1.00  0.00           C  
ATOM    983 HD11 LEU    63      -6.260 -14.721  27.660  1.00  0.00           H  
ATOM    984 HD12 LEU    63      -4.948 -13.692  28.221  1.00  0.00           H  
ATOM    985 HD13 LEU    63      -6.628 -13.222  28.541  1.00  0.00           H  
ATOM    986  CD2 LEU    63      -5.128 -13.594  25.442  1.00  0.00           C  
ATOM    987 HD21 LEU    63      -5.029 -12.940  24.575  1.00  0.00           H  
ATOM    988 HD22 LEU    63      -4.143 -13.829  25.835  1.00  0.00           H  
ATOM    989 HD23 LEU    63      -5.605 -14.515  25.115  1.00  0.00           H  
ATOM    990  C   LEU    63      -8.650 -14.773  26.231  1.00  0.00           C  
ATOM    991  O   LEU    63      -7.967 -15.788  26.348  1.00  0.00           O  
ATOM    992  N   LEU    64      -9.788 -14.636  26.921  1.00  0.00           N  
ATOM    993  H   LEU    64     -10.378 -13.835  26.718  1.00  0.00           H  
ATOM    994  CA  LEU    64     -10.254 -15.632  27.891  1.00  0.00           C  
ATOM    995  HA  LEU    64      -9.399 -15.909  28.506  1.00  0.00           H  
ATOM    996  CB  LEU    64     -11.310 -14.999  28.821  1.00  0.00           C  
ATOM    997  HB2 LEU    64     -12.127 -14.612  28.218  1.00  0.00           H  
ATOM    998  HB3 LEU    64     -11.717 -15.766  29.478  1.00  0.00           H  
ATOM    999  CG  LEU    64     -10.763 -13.838  29.675  1.00  0.00           C  
ATOM   1000  HG  LEU    64     -10.194 -13.150  29.054  1.00  0.00           H  
ATOM   1001  CD1 LEU    64     -11.921 -13.057  30.298  1.00  0.00           C  
ATOM   1002 HD11 LEU    64     -12.554 -13.715  30.889  1.00  0.00           H  
ATOM   1003 HD12 LEU    64     -11.538 -12.239  30.907  1.00  0.00           H  
ATOM   1004 HD13 LEU    64     -12.521 -12.625  29.495  1.00  0.00           H  
ATOM   1005  CD2 LEU    64      -9.856 -14.335  30.807  1.00  0.00           C  
ATOM   1006 HD21 LEU    64      -8.967 -14.796  30.376  1.00  0.00           H  
ATOM   1007 HD22 LEU    64      -9.530 -13.487  31.407  1.00  0.00           H  
ATOM   1008 HD23 LEU    64     -10.378 -15.073  31.411  1.00  0.00           H  
ATOM   1009  C   LEU    64     -10.693 -16.949  27.209  1.00  0.00           C  
ATOM   1010  O   LEU    64     -10.264 -18.011  27.670  1.00  0.00           O  
ATOM   1011  N   PRO    65     -11.448 -16.933  26.090  1.00  0.00           N  
ATOM   1012  CD  PRO    65     -12.466 -15.944  25.760  1.00  0.00           C  
ATOM   1013  HD2 PRO    65     -12.013 -15.079  25.290  1.00  0.00           H  
ATOM   1014  HD3 PRO    65     -13.031 -15.638  26.638  1.00  0.00           H  
ATOM   1015  CG  PRO    65     -13.419 -16.619  24.778  1.00  0.00           C  
ATOM   1016  HG2 PRO    65     -13.852 -15.901  24.080  1.00  0.00           H  
ATOM   1017  HG3 PRO    65     -14.200 -17.145  25.328  1.00  0.00           H  
ATOM   1018  CB  PRO    65     -12.517 -17.626  24.073  1.00  0.00           C  
ATOM   1019  HB2 PRO    65     -11.967 -17.115  23.280  1.00  0.00           H  
ATOM   1020  HB3 PRO    65     -13.086 -18.462  23.665  1.00  0.00           H  
ATOM   1021  CA  PRO    65     -11.565 -18.076  25.187  1.00  0.00           C  
ATOM   1022  HA  PRO    65     -12.032 -18.895  25.736  1.00  0.00           H  
ATOM   1023  C   PRO    65     -10.233 -18.582  24.610  1.00  0.00           C  
ATOM   1024  O   PRO    65      -9.970 -19.784  24.696  1.00  0.00           O  
ATOM   1025  N   SER    66      -9.385 -17.720  24.031  1.00  0.00           N  
ATOM   1026  H   SER    66      -9.612 -16.728  23.997  1.00  0.00           H  
ATOM   1027  CA  SER    66      -8.185 -18.180  23.303  1.00  0.00           C  
ATOM   1028  HA  SER    66      -8.498 -18.955  22.604  1.00  0.00           H  
ATOM   1029  CB  SER    66      -7.583 -17.049  22.463  1.00  0.00           C  
ATOM   1030  HB2 SER    66      -6.853 -17.461  21.765  1.00  0.00           H  
ATOM   1031  HB3 SER    66      -8.375 -16.564  21.889  1.00  0.00           H  
ATOM   1032  OG  SER    66      -6.946 -16.096  23.276  1.00  0.00           O  
ATOM   1033  HG  SER    66      -7.037 -15.232  22.784  1.00  0.00           H  
ATOM   1034  C   SER    66      -7.135 -18.813  24.226  1.00  0.00           C  
ATOM   1035  O   SER    66      -6.591 -19.869  23.906  1.00  0.00           O  
ATOM   1036  N   MET    67      -6.926 -18.262  25.426  1.00  0.00           N  
ATOM   1037  H   MET    67      -7.357 -17.355  25.594  1.00  0.00           H  
ATOM   1038  CA  MET    67      -6.140 -18.868  26.513  1.00  0.00           C  
ATOM   1039  HA  MET    67      -5.340 -19.449  26.060  1.00  0.00           H  
ATOM   1040  CB  MET    67      -5.470 -17.787  27.380  1.00  0.00           C  
ATOM   1041  HB2 MET    67      -6.243 -17.175  27.844  1.00  0.00           H  
ATOM   1042  HB3 MET    67      -4.895 -18.264  28.174  1.00  0.00           H  
ATOM   1043  CG  MET    67      -4.513 -16.882  26.598  1.00  0.00           C  
ATOM   1044  HG2 MET    67      -5.047 -16.446  25.757  1.00  0.00           H  
ATOM   1045  HG3 MET    67      -4.211 -16.070  27.258  1.00  0.00           H  
ATOM   1046  SD  MET    67      -3.002 -17.678  25.985  1.00  0.00           S  
ATOM   1047  CE  MET    67      -3.434 -17.885  24.238  1.00  0.00           C  
ATOM   1048  HE1 MET    67      -3.657 -16.910  23.803  1.00  0.00           H  
ATOM   1049  HE2 MET    67      -2.598 -18.339  23.703  1.00  0.00           H  
ATOM   1050  HE3 MET    67      -4.309 -18.524  24.141  1.00  0.00           H  
ATOM   1051  C   MET    67      -6.943 -19.866  27.369  1.00  0.00           C  
ATOM   1052  O   MET    67      -6.501 -20.223  28.461  1.00  0.00           O  
ATOM   1053  N   SER    68      -8.112 -20.323  26.897  1.00  0.00           N  
ATOM   1054  H   SER    68      -8.466 -19.906  26.044  1.00  0.00           H  
ATOM   1055  CA  SER    68      -8.899 -21.427  27.477  1.00  0.00           C  
ATOM   1056  HA  SER    68      -9.905 -21.371  27.060  1.00  0.00           H  
ATOM   1057  CB  SER    68      -8.303 -22.777  27.056  1.00  0.00           C  
ATOM   1058  HB2 SER    68      -7.257 -22.824  27.363  1.00  0.00           H  
ATOM   1059  HB3 SER    68      -8.848 -23.586  27.545  1.00  0.00           H  
ATOM   1060  OG  SER    68      -8.404 -22.946  25.652  1.00  0.00           O  
ATOM   1061  HG  SER    68      -8.375 -22.069  25.244  1.00  0.00           H  
ATOM   1062  C   SER    68      -9.059 -21.330  29.000  1.00  0.00           C  
ATOM   1063  O   SER    68      -8.574 -22.186  29.739  1.00  0.00           O  
ATOM   1064  N   ILE    69      -9.688 -20.248  29.466  1.00  0.00           N  
ATOM   1065  H   ILE    69      -9.993 -19.562  28.782  1.00  0.00           H  
ATOM   1066  CA  ILE    69      -9.941 -19.945  30.885  1.00  0.00           C  
ATOM   1067  HA  ILE    69      -8.968 -19.797  31.350  1.00  0.00           H  
ATOM   1068  CB  ILE    69     -10.731 -18.614  30.968  1.00  0.00           C  
ATOM   1069  HB  ILE    69     -10.191 -17.874  30.374  1.00  0.00           H  
ATOM   1070  CG2 ILE    69     -12.146 -18.748  30.375  1.00  0.00           C  
ATOM   1071 HG21 ILE    69     -12.762 -19.407  30.987  1.00  0.00           H  
ATOM   1072 HG22 ILE    69     -12.619 -17.770  30.325  1.00  0.00           H  
ATOM   1073 HG23 ILE    69     -12.101 -19.150  29.362  1.00  0.00           H  
ATOM   1074  CG1 ILE    69     -10.878 -18.031  32.387  1.00  0.00           C  
ATOM   1075 HG12 ILE    69     -11.441 -17.100  32.318  1.00  0.00           H  
ATOM   1076 HG13 ILE    69     -11.444 -18.713  33.023  1.00  0.00           H  
ATOM   1077  CD1 ILE    69      -9.543 -17.709  33.060  1.00  0.00           C  
ATOM   1078 HD11 ILE    69      -8.945 -17.060  32.419  1.00  0.00           H  
ATOM   1079 HD12 ILE    69      -9.746 -17.197  33.998  1.00  0.00           H  
ATOM   1080 HD13 ILE    69      -8.991 -18.624  33.271  1.00  0.00           H  
ATOM   1081  C   ILE    69     -10.642 -21.094  31.641  1.00  0.00           C  
ATOM   1082  O   ILE    69     -11.426 -21.845  31.063  1.00  0.00           O  
ATOM   1083  N   ASP    70     -10.407 -21.189  32.955  1.00  0.00           N  
ATOM   1084  H   ASP    70      -9.747 -20.541  33.355  1.00  0.00           H  
ATOM   1085  CA  ASP    70     -10.920 -22.234  33.867  1.00  0.00           C  
ATOM   1086  HA  ASP    70     -10.781 -23.191  33.361  1.00  0.00           H  
ATOM   1087  CB  ASP    70     -10.058 -22.279  35.145  1.00  0.00           C  
ATOM   1088  HB2 ASP    70     -10.250 -21.377  35.729  1.00  0.00           H  
ATOM   1089  HB3 ASP    70     -10.351 -23.143  35.744  1.00  0.00           H  
ATOM   1090  CG  ASP    70      -8.557 -22.377  34.862  1.00  0.00           C  
ATOM   1091  OD1 ASP    70      -8.146 -23.112  33.939  1.00  0.00           O  
ATOM   1092  OD2 ASP    70      -7.778 -21.630  35.491  1.00  0.00           O  
ATOM   1093  C   ASP    70     -12.436 -22.135  34.185  1.00  0.00           C  
ATOM   1094  O   ASP    70     -12.872 -22.341  35.317  1.00  0.00           O  
ATOM   1095  N   VAL    71     -13.245 -21.813  33.170  1.00  0.00           N  
ATOM   1096  H   VAL    71     -12.778 -21.705  32.276  1.00  0.00           H  
ATOM   1097  CA  VAL    71     -14.718 -21.766  33.139  1.00  0.00           C  
ATOM   1098  HA  VAL    71     -14.980 -21.298  32.191  1.00  0.00           H  
ATOM   1099  CB  VAL    71     -15.342 -23.180  33.094  1.00  0.00           C  
ATOM   1100  HB  VAL    71     -15.113 -23.707  34.021  1.00  0.00           H  
ATOM   1101  CG1 VAL    71     -16.869 -23.129  32.930  1.00  0.00           C  
ATOM   1102 HG11 VAL    71     -17.131 -22.585  32.022  1.00  0.00           H  
ATOM   1103 HG12 VAL    71     -17.268 -24.142  32.873  1.00  0.00           H  
ATOM   1104 HG13 VAL    71     -17.329 -22.639  33.788  1.00  0.00           H  
ATOM   1105  CG2 VAL    71     -14.785 -24.003  31.922  1.00  0.00           C  
ATOM   1106 HG21 VAL    71     -13.712 -24.153  32.045  1.00  0.00           H  
ATOM   1107 HG22 VAL    71     -15.263 -24.982  31.897  1.00  0.00           H  
ATOM   1108 HG23 VAL    71     -14.966 -23.486  30.980  1.00  0.00           H  
ATOM   1109  C   VAL    71     -15.350 -20.860  34.201  1.00  0.00           C  
ATOM   1110  O   VAL    71     -15.734 -19.737  33.886  1.00  0.00           O  
ATOM   1111  N   GLU    72     -15.484 -21.330  35.440  1.00  0.00           N  
ATOM   1112  H   GLU    72     -15.025 -22.205  35.660  1.00  0.00           H  
ATOM   1113  CA  GLU    72     -16.163 -20.611  36.526  1.00  0.00           C  
ATOM   1114  HA  GLU    72     -17.061 -20.135  36.128  1.00  0.00           H  
ATOM   1115  CB  GLU    72     -16.605 -21.608  37.616  1.00  0.00           C  
ATOM   1116  HB2 GLU    72     -15.727 -22.108  38.027  1.00  0.00           H  
ATOM   1117  HB3 GLU    72     -17.098 -21.050  38.413  1.00  0.00           H  
ATOM   1118  CG  GLU    72     -17.589 -22.659  37.062  1.00  0.00           C  
ATOM   1119  HG2 GLU    72     -18.382 -22.134  36.522  1.00  0.00           H  
ATOM   1120  HG3 GLU    72     -17.066 -23.296  36.345  1.00  0.00           H  
ATOM   1121  CD  GLU    72     -18.227 -23.556  38.138  1.00  0.00           C  
ATOM   1122  OE1 GLU    72     -19.346 -24.055  37.873  1.00  0.00           O  
ATOM   1123  OE2 GLU    72     -17.596 -23.770  39.197  1.00  0.00           O  
ATOM   1124  C   GLU    72     -15.289 -19.485  37.099  1.00  0.00           C  
ATOM   1125  O   GLU    72     -15.786 -18.388  37.357  1.00  0.00           O  
ATOM   1126  N   ASP    73     -13.968 -19.691  37.195  1.00  0.00           N  
ATOM   1127  H   ASP    73     -13.599 -20.596  36.927  1.00  0.00           H  
ATOM   1128  CA  ASP    73     -13.034 -18.671  37.706  1.00  0.00           C  
ATOM   1129  HA  ASP    73     -13.389 -18.361  38.687  1.00  0.00           H  
ATOM   1130  CB  ASP    73     -11.633 -19.274  37.867  1.00  0.00           C  
ATOM   1131  HB2 ASP    73     -11.709 -20.225  38.395  1.00  0.00           H  
ATOM   1132  HB3 ASP    73     -11.205 -19.460  36.880  1.00  0.00           H  
ATOM   1133  CG  ASP    73     -10.723 -18.342  38.671  1.00  0.00           C  
ATOM   1134  OD1 ASP    73      -9.643 -17.985  38.150  1.00  0.00           O  
ATOM   1135  OD2 ASP    73     -11.115 -17.988  39.807  1.00  0.00           O  
ATOM   1136  C   ASP    73     -12.974 -17.406  36.829  1.00  0.00           C  
ATOM   1137  O   ASP    73     -12.626 -16.317  37.292  1.00  0.00           O  
ATOM   1138  N   MET    74     -13.421 -17.517  35.572  1.00  0.00           N  
ATOM   1139  H   MET    74     -13.764 -18.425  35.287  1.00  0.00           H  
ATOM   1140  CA  MET    74     -13.608 -16.384  34.666  1.00  0.00           C  
ATOM   1141  HA  MET    74     -12.624 -15.994  34.415  1.00  0.00           H  
ATOM   1142  CB  MET    74     -14.297 -16.889  33.388  1.00  0.00           C  
ATOM   1143  HB2 MET    74     -13.726 -17.717  32.968  1.00  0.00           H  
ATOM   1144  HB3 MET    74     -15.289 -17.251  33.652  1.00  0.00           H  
ATOM   1145  CG  MET    74     -14.449 -15.796  32.324  1.00  0.00           C  
ATOM   1146  HG2 MET    74     -15.129 -15.028  32.692  1.00  0.00           H  
ATOM   1147  HG3 MET    74     -13.473 -15.341  32.164  1.00  0.00           H  
ATOM   1148  SD  MET    74     -15.058 -16.361  30.713  1.00  0.00           S  
ATOM   1149  CE  MET    74     -16.669 -17.055  31.173  1.00  0.00           C  
ATOM   1150  HE1 MET    74     -17.258 -16.302  31.698  1.00  0.00           H  
ATOM   1151  HE2 MET    74     -17.199 -17.363  30.272  1.00  0.00           H  
ATOM   1152  HE3 MET    74     -16.529 -17.924  31.817  1.00  0.00           H  
ATOM   1153  C   MET    74     -14.437 -15.254  35.301  1.00  0.00           C  
ATOM   1154  O   MET    74     -14.171 -14.080  35.017  1.00  0.00           O  
ATOM   1155  N   ALA    75     -15.412 -15.615  36.145  1.00  0.00           N  
ATOM   1156  H   ALA    75     -15.514 -16.605  36.356  1.00  0.00           H  
ATOM   1157  CA  ALA    75     -16.336 -14.710  36.820  1.00  0.00           C  
ATOM   1158  HA  ALA    75     -16.481 -13.830  36.195  1.00  0.00           H  
ATOM   1159  CB  ALA    75     -17.684 -15.432  36.934  1.00  0.00           C  
ATOM   1160  HB1 ALA    75     -17.584 -16.310  37.575  1.00  0.00           H  
ATOM   1161  HB2 ALA    75     -18.424 -14.760  37.371  1.00  0.00           H  
ATOM   1162  HB3 ALA    75     -18.027 -15.744  35.947  1.00  0.00           H  
ATOM   1163  C   ALA    75     -15.862 -14.209  38.201  1.00  0.00           C  
ATOM   1164  O   ALA    75     -16.431 -13.239  38.694  1.00  0.00           O  
ATOM   1165  N   ASN    76     -14.845 -14.818  38.828  1.00  0.00           N  
ATOM   1166  H   ASN    76     -14.388 -15.601  38.378  1.00  0.00           H  
ATOM   1167  CA  ASN    76     -14.388 -14.407  40.166  1.00  0.00           C  
ATOM   1168  HA  ASN    76     -15.254 -14.312  40.825  1.00  0.00           H  
ATOM   1169  CB  ASN    76     -13.439 -15.474  40.748  1.00  0.00           C  
ATOM   1170  HB2 ASN    76     -12.694 -15.754  40.003  1.00  0.00           H  
ATOM   1171  HB3 ASN    76     -12.908 -15.056  41.602  1.00  0.00           H  
ATOM   1172  CG  ASN    76     -14.150 -16.721  41.243  1.00  0.00           C  
ATOM   1173  OD1 ASN    76     -15.277 -16.691  41.707  1.00  0.00           O  
ATOM   1174  ND2 ASN    76     -13.502 -17.857  41.192  1.00  0.00           N  
ATOM   1175 HD21 ASN    76     -12.564 -17.890  40.776  1.00  0.00           H  
ATOM   1176 HD22 ASN    76     -13.992 -18.681  41.475  1.00  0.00           H  
ATOM   1177  C   ASN    76     -13.703 -13.031  40.151  1.00  0.00           C  
ATOM   1178  O   ASN    76     -14.002 -12.164  40.969  1.00  0.00           O  
ATOM   1179  N   PHE    77     -12.780 -12.818  39.212  1.00  0.00           N  
ATOM   1180  H   PHE    77     -12.565 -13.587  38.594  1.00  0.00           H  
ATOM   1181  CA  PHE    77     -11.992 -11.585  39.103  1.00  0.00           C  
ATOM   1182  HA  PHE    77     -11.900 -11.146  40.098  1.00  0.00           H  
ATOM   1183  CB  PHE    77     -10.569 -11.946  38.644  1.00  0.00           C  
ATOM   1184  HB2 PHE    77     -10.613 -12.428  37.669  1.00  0.00           H  
ATOM   1185  HB3 PHE    77      -9.986 -11.029  38.541  1.00  0.00           H  
ATOM   1186  CG  PHE    77      -9.860 -12.873  39.617  1.00  0.00           C  
ATOM   1187  CD1 PHE    77      -9.911 -14.272  39.442  1.00  0.00           C  
ATOM   1188  HD1 PHE    77     -10.425 -14.710  38.597  1.00  0.00           H  
ATOM   1189  CE1 PHE    77      -9.308 -15.122  40.385  1.00  0.00           C  
ATOM   1190  HE1 PHE    77      -9.365 -16.197  40.247  1.00  0.00           H  
ATOM   1191  CZ  PHE    77      -8.652 -14.585  41.506  1.00  0.00           C  
ATOM   1192  HZ  PHE    77      -8.209 -15.248  42.237  1.00  0.00           H  
ATOM   1193  CE2 PHE    77      -8.591 -13.191  41.679  1.00  0.00           C  
ATOM   1194  HE2 PHE    77      -8.098 -12.773  42.546  1.00  0.00           H  
ATOM   1195  CD2 PHE    77      -9.195 -12.337  40.737  1.00  0.00           C  
ATOM   1196  HD2 PHE    77      -9.164 -11.267  40.886  1.00  0.00           H  
ATOM   1197  C   PHE    77     -12.718 -10.536  38.239  1.00  0.00           C  
ATOM   1198  O   PHE    77     -12.264 -10.205  37.141  1.00  0.00           O  
ATOM   1199  N   VAL    78     -13.885 -10.088  38.716  1.00  0.00           N  
ATOM   1200  H   VAL    78     -14.157 -10.426  39.636  1.00  0.00           H  
ATOM   1201  CA  VAL    78     -14.873  -9.218  38.036  1.00  0.00           C  
ATOM   1202  HA  VAL    78     -14.385  -8.698  37.212  1.00  0.00           H  
ATOM   1203  CB  VAL    78     -16.008 -10.086  37.440  1.00  0.00           C  
ATOM   1204  HB  VAL    78     -16.433 -10.698  38.234  1.00  0.00           H  
ATOM   1205  CG1 VAL    78     -17.159  -9.287  36.813  1.00  0.00           C  
ATOM   1206 HG11 VAL    78     -16.761  -8.578  36.092  1.00  0.00           H  
ATOM   1207 HG12 VAL    78     -17.855  -9.963  36.315  1.00  0.00           H  
ATOM   1208 HG13 VAL    78     -17.715  -8.762  37.588  1.00  0.00           H  
ATOM   1209  CG2 VAL    78     -15.463 -11.008  36.336  1.00  0.00           C  
ATOM   1210 HG21 VAL    78     -14.767 -11.728  36.764  1.00  0.00           H  
ATOM   1211 HG22 VAL    78     -16.278 -11.565  35.877  1.00  0.00           H  
ATOM   1212 HG23 VAL    78     -14.953 -10.418  35.574  1.00  0.00           H  
ATOM   1213  C   VAL    78     -15.389  -8.139  39.010  1.00  0.00           C  
ATOM   1214  O   VAL    78     -15.210  -8.270  40.218  1.00  0.00           O  
ATOM   1215  N   HIE    79     -15.949  -7.033  38.498  1.00  0.00           N  
ATOM   1216  H   HIE    79     -15.880  -6.963  37.485  1.00  0.00           H  
ATOM   1217  CA  HIE    79     -16.120  -5.714  39.156  1.00  0.00           C  
ATOM   1218  HA  HIE    79     -16.652  -5.090  38.439  1.00  0.00           H  
ATOM   1219  CB  HIE    79     -17.007  -5.798  40.417  1.00  0.00           C  
ATOM   1220  HB2 HIE    79     -17.882  -6.405  40.184  1.00  0.00           H  
ATOM   1221  HB3 HIE    79     -16.454  -6.304  41.208  1.00  0.00           H  
ATOM   1222  CG  HIE    79     -17.505  -4.485  40.986  1.00  0.00           C  
ATOM   1223  ND1 HIE    79     -18.174  -4.361  42.207  1.00  0.00           N  
ATOM   1224  CE1 HIE    79     -18.437  -3.057  42.363  1.00  0.00           C  
ATOM   1225  HE1 HIE    79     -18.932  -2.632  43.226  1.00  0.00           H  
ATOM   1226  NE2 HIE    79     -17.990  -2.360  41.306  1.00  0.00           N  
ATOM   1227  HE2 HIE    79     -18.037  -1.357  41.199  1.00  0.00           H  
ATOM   1228  CD2 HIE    79     -17.414  -3.242  40.422  1.00  0.00           C  
ATOM   1229  HD2 HIE    79     -16.950  -2.995  39.477  1.00  0.00           H  
ATOM   1230  C   HIE    79     -14.778  -4.994  39.369  1.00  0.00           C  
ATOM   1231  O   HIE    79     -14.688  -3.784  39.184  1.00  0.00           O  
ATOM   1232  N   ASP    80     -13.718  -5.768  39.595  1.00  0.00           N  
ATOM   1233  H   ASP    80     -13.936  -6.708  39.899  1.00  0.00           H  
ATOM   1234  CA  ASP    80     -12.426  -5.599  38.923  1.00  0.00           C  
ATOM   1235  HA  ASP    80     -11.746  -6.266  39.453  1.00  0.00           H  
ATOM   1236  CB  ASP    80     -12.473  -6.150  37.480  1.00  0.00           C  
ATOM   1237  HB2 ASP    80     -11.464  -6.115  37.083  1.00  0.00           H  
ATOM   1238  HB3 ASP    80     -12.729  -7.207  37.539  1.00  0.00           H  
ATOM   1239  CG  ASP    80     -13.443  -5.472  36.489  1.00  0.00           C  
ATOM   1240  OD1 ASP    80     -14.563  -6.010  36.314  1.00  0.00           O  
ATOM   1241  OD2 ASP    80     -13.039  -4.504  35.800  1.00  0.00           O  
ATOM   1242  C   ASP    80     -11.755  -4.222  39.068  1.00  0.00           C  
ATOM   1243  O   ASP    80     -11.163  -3.702  38.127  1.00  0.00           O  
ATOM   1244  N   PHE    81     -11.764  -3.678  40.283  1.00  0.00           N  
ATOM   1245  H   PHE    81     -12.293  -4.153  40.999  1.00  0.00           H  
ATOM   1246  CA  PHE    81     -10.884  -2.590  40.723  1.00  0.00           C  
ATOM   1247  HA  PHE    81     -10.588  -2.005  39.857  1.00  0.00           H  
ATOM   1248  CB  PHE    81     -11.670  -1.665  41.668  1.00  0.00           C  
ATOM   1249  HB2 PHE    81     -10.979  -0.971  42.149  1.00  0.00           H  
ATOM   1250  HB3 PHE    81     -12.352  -1.068  41.062  1.00  0.00           H  
ATOM   1251  CG  PHE    81     -12.485  -2.384  42.731  1.00  0.00           C  
ATOM   1252  CD1 PHE    81     -11.893  -2.759  43.951  1.00  0.00           C  
ATOM   1253  HD1 PHE    81     -10.855  -2.526  44.142  1.00  0.00           H  
ATOM   1254  CE1 PHE    81     -12.639  -3.468  44.910  1.00  0.00           C  
ATOM   1255  HE1 PHE    81     -12.175  -3.768  45.838  1.00  0.00           H  
ATOM   1256  CZ  PHE    81     -13.978  -3.811  44.649  1.00  0.00           C  
ATOM   1257  HZ  PHE    81     -14.547  -4.372  45.377  1.00  0.00           H  
ATOM   1258  CE2 PHE    81     -14.572  -3.441  43.430  1.00  0.00           C  
ATOM   1259  HE2 PHE    81     -15.595  -3.723  43.217  1.00  0.00           H  
ATOM   1260  CD2 PHE    81     -13.829  -2.727  42.475  1.00  0.00           C  
ATOM   1261  HD2 PHE    81     -14.283  -2.466  41.528  1.00  0.00           H  
ATOM   1262  C   PHE    81      -9.586  -3.121  41.366  1.00  0.00           C  
ATOM   1263  O   PHE    81      -9.590  -4.170  42.009  1.00  0.00           O  
ATOM   1264  N   THR    82      -8.484  -2.373  41.235  1.00  0.00           N  
ATOM   1265  H   THR    82      -8.546  -1.512  40.711  1.00  0.00           H  
ATOM   1266  CA  THR    82      -7.167  -2.676  41.833  1.00  0.00           C  
ATOM   1267  HA  THR    82      -7.330  -3.141  42.806  1.00  0.00           H  
ATOM   1268  CB  THR    82      -6.404  -3.696  40.968  1.00  0.00           C  
ATOM   1269  HB  THR    82      -7.121  -4.426  40.591  1.00  0.00           H  
ATOM   1270  CG2 THR    82      -5.667  -3.083  39.778  1.00  0.00           C  
ATOM   1271 HG21 THR    82      -4.754  -2.590  40.095  1.00  0.00           H  
ATOM   1272 HG22 THR    82      -5.399  -3.872  39.084  1.00  0.00           H  
ATOM   1273 HG23 THR    82      -6.310  -2.366  39.269  1.00  0.00           H  
ATOM   1274  OG1 THR    82      -5.474  -4.392  41.766  1.00  0.00           O  
ATOM   1275  HG1 THR    82      -4.579  -3.980  41.696  1.00  0.00           H  
ATOM   1276  C   THR    82      -6.354  -1.393  42.070  1.00  0.00           C  
ATOM   1277  O   THR    82      -6.801  -0.304  41.712  1.00  0.00           O  
ATOM   1278  N   PHE    83      -5.161  -1.494  42.659  1.00  0.00           N  
ATOM   1279  H   PHE    83      -4.776  -2.422  42.806  1.00  0.00           H  
ATOM   1280  CA  PHE    83      -4.282  -0.374  43.032  1.00  0.00           C  
ATOM   1281  HA  PHE    83      -4.909   0.452  43.366  1.00  0.00           H  
ATOM   1282  CB  PHE    83      -3.401  -0.818  44.215  1.00  0.00           C  
ATOM   1283  HB2 PHE    83      -2.608  -1.464  43.834  1.00  0.00           H  
ATOM   1284  HB3 PHE    83      -2.919   0.061  44.646  1.00  0.00           H  
ATOM   1285  CG  PHE    83      -4.140  -1.560  45.315  1.00  0.00           C  
ATOM   1286  CD1 PHE    83      -4.147  -2.968  45.326  1.00  0.00           C  
ATOM   1287  HD1 PHE    83      -3.611  -3.515  44.559  1.00  0.00           H  
ATOM   1288  CE1 PHE    83      -4.870  -3.662  46.312  1.00  0.00           C  
ATOM   1289  HE1 PHE    83      -4.885  -4.743  46.302  1.00  0.00           H  
ATOM   1290  CZ  PHE    83      -5.583  -2.950  47.293  1.00  0.00           C  
ATOM   1291  HZ  PHE    83      -6.146  -3.485  48.044  1.00  0.00           H  
ATOM   1292  CE2 PHE    83      -5.575  -1.544  47.286  1.00  0.00           C  
ATOM   1293  HE2 PHE    83      -6.131  -0.995  48.032  1.00  0.00           H  
ATOM   1294  CD2 PHE    83      -4.855  -0.849  46.296  1.00  0.00           C  
ATOM   1295  HD2 PHE    83      -4.861   0.231  46.278  1.00  0.00           H  
ATOM   1296  C   PHE    83      -3.410   0.169  41.877  1.00  0.00           C  
ATOM   1297  O   PHE    83      -2.460   0.904  42.132  1.00  0.00           O  
ATOM   1298  N   GLY    84      -3.726  -0.197  40.629  1.00  0.00           N  
ATOM   1299  H   GLY    84      -4.595  -0.700  40.552  1.00  0.00           H  
ATOM   1300  CA  GLY    84      -2.810  -0.355  39.486  1.00  0.00           C  
ATOM   1301  HA2 GLY    84      -1.987  -0.989  39.818  1.00  0.00           H  
ATOM   1302  HA3 GLY    84      -3.335  -0.902  38.705  1.00  0.00           H  
ATOM   1303  C   GLY    84      -2.178   0.886  38.835  1.00  0.00           C  
ATOM   1304  O   GLY    84      -2.005   0.888  37.619  1.00  0.00           O  
ATOM   1305  N   HIE    85      -1.804   1.901  39.618  1.00  0.00           N  
ATOM   1306  H   HIE    85      -1.979   1.751  40.606  1.00  0.00           H  
ATOM   1307  CA  HIE    85      -0.834   2.978  39.316  1.00  0.00           C  
ATOM   1308  HA  HIE    85      -0.759   3.563  40.232  1.00  0.00           H  
ATOM   1309  CB  HIE    85       0.572   2.367  39.117  1.00  0.00           C  
ATOM   1310  HB2 HIE    85       0.637   1.923  38.122  1.00  0.00           H  
ATOM   1311  HB3 HIE    85       1.324   3.153  39.189  1.00  0.00           H  
ATOM   1312  CG  HIE    85       0.864   1.302  40.153  1.00  0.00           C  
ATOM   1313  ND1 HIE    85       0.954   1.539  41.528  1.00  0.00           N  
ATOM   1314  CE1 HIE    85       0.771   0.344  42.112  1.00  0.00           C  
ATOM   1315  HE1 HIE    85       0.674   0.190  43.177  1.00  0.00           H  
ATOM   1316  NE2 HIE    85       0.600  -0.619  41.193  1.00  0.00           N  
ATOM   1317  HE2 HIE    85       0.220  -1.551  41.404  1.00  0.00           H  
ATOM   1318  CD2 HIE    85       0.677  -0.036  39.948  1.00  0.00           C  
ATOM   1319  HD2 HIE    85       0.442  -0.504  39.001  1.00  0.00           H  
ATOM   1320  C   HIE    85      -1.225   4.012  38.241  1.00  0.00           C  
ATOM   1321  O   HIE    85      -0.869   5.185  38.375  1.00  0.00           O  
ATOM   1322  N   LEU    86      -2.022   3.641  37.237  1.00  0.00           N  
ATOM   1323  H   LEU    86      -2.234   2.653  37.165  1.00  0.00           H  
ATOM   1324  CA  LEU    86      -2.734   4.579  36.365  1.00  0.00           C  
ATOM   1325  HA  LEU    86      -2.005   5.297  35.988  1.00  0.00           H  
ATOM   1326  CB  LEU    86      -3.333   3.811  35.173  1.00  0.00           C  
ATOM   1327  HB2 LEU    86      -2.525   3.310  34.639  1.00  0.00           H  
ATOM   1328  HB3 LEU    86      -3.994   3.046  35.577  1.00  0.00           H  
ATOM   1329  CG  LEU    86      -4.150   4.661  34.178  1.00  0.00           C  
ATOM   1330  HG  LEU    86      -4.988   5.119  34.700  1.00  0.00           H  
ATOM   1331  CD1 LEU    86      -3.330   5.765  33.506  1.00  0.00           C  
ATOM   1332 HD11 LEU    86      -2.491   5.324  32.966  1.00  0.00           H  
ATOM   1333 HD12 LEU    86      -3.959   6.315  32.806  1.00  0.00           H  
ATOM   1334 HD13 LEU    86      -2.943   6.463  34.243  1.00  0.00           H  
ATOM   1335  CD2 LEU    86      -4.725   3.772  33.077  1.00  0.00           C  
ATOM   1336 HD21 LEU    86      -5.296   2.963  33.525  1.00  0.00           H  
ATOM   1337 HD22 LEU    86      -5.375   4.365  32.433  1.00  0.00           H  
ATOM   1338 HD23 LEU    86      -3.908   3.363  32.488  1.00  0.00           H  
ATOM   1339  C   LEU    86      -3.814   5.342  37.154  1.00  0.00           C  
ATOM   1340  O   LEU    86      -4.498   4.776  38.003  1.00  0.00           O  
ATOM   1341  N   ALA    87      -4.010   6.621  36.825  1.00  0.00           N  
ATOM   1342  H   ALA    87      -3.419   7.019  36.117  1.00  0.00           H  
ATOM   1343  CA  ALA    87      -4.924   7.516  37.537  1.00  0.00           C  
ATOM   1344  HA  ALA    87      -4.633   7.530  38.589  1.00  0.00           H  
ATOM   1345  CB  ALA    87      -4.731   8.925  36.960  1.00  0.00           C  
ATOM   1346  HB1 ALA    87      -5.026   8.939  35.909  1.00  0.00           H  
ATOM   1347  HB2 ALA    87      -5.356   9.629  37.511  1.00  0.00           H  
ATOM   1348  HB3 ALA    87      -3.688   9.227  37.054  1.00  0.00           H  
ATOM   1349  C   ALA    87      -6.415   7.110  37.499  1.00  0.00           C  
ATOM   1350  O   ALA    87      -7.167   7.534  38.376  1.00  0.00           O  
ATOM   1351  N   ASP    88      -6.858   6.334  36.501  1.00  0.00           N  
ATOM   1352  H   ASP    88      -6.213   6.090  35.768  1.00  0.00           H  
ATOM   1353  CA  ASP    88      -8.267   5.935  36.364  1.00  0.00           C  
ATOM   1354  HA  ASP    88      -8.666   5.758  37.364  1.00  0.00           H  
ATOM   1355  CB  ASP    88      -9.082   7.088  35.730  1.00  0.00           C  
ATOM   1356  HB2 ASP    88     -10.139   6.831  35.816  1.00  0.00           H  
ATOM   1357  HB3 ASP    88      -8.927   8.002  36.304  1.00  0.00           H  
ATOM   1358  CG  ASP    88      -8.761   7.375  34.253  1.00  0.00           C  
ATOM   1359  OD1 ASP    88      -9.732   7.623  33.503  1.00  0.00           O  
ATOM   1360  OD2 ASP    88      -7.586   7.226  33.843  1.00  0.00           O  
ATOM   1361  C   ASP    88      -8.522   4.646  35.553  1.00  0.00           C  
ATOM   1362  O   ASP    88      -9.343   3.828  35.965  1.00  0.00           O  
ATOM   1363  N   LYS    89      -7.968   4.533  34.334  1.00  0.00           N  
ATOM   1364  H   LYS    89      -7.384   5.333  34.087  1.00  0.00           H  
ATOM   1365  CA  LYS    89      -8.517   3.790  33.166  1.00  0.00           C  
ATOM   1366  HA  LYS    89      -7.899   4.082  32.317  1.00  0.00           H  
ATOM   1367  CB  LYS    89      -8.370   2.261  33.340  1.00  0.00           C  
ATOM   1368  HB2 LYS    89      -7.414   2.041  33.813  1.00  0.00           H  
ATOM   1369  HB3 LYS    89      -9.167   1.897  33.990  1.00  0.00           H  
ATOM   1370  CG  LYS    89      -8.437   1.526  31.982  1.00  0.00           C  
ATOM   1371  HG2 LYS    89      -9.370   1.781  31.486  1.00  0.00           H  
ATOM   1372  HG3 LYS    89      -7.617   1.868  31.350  1.00  0.00           H  
ATOM   1373  CD  LYS    89      -8.401  -0.006  32.081  1.00  0.00           C  
ATOM   1374  HD2 LYS    89      -9.190  -0.323  32.763  1.00  0.00           H  
ATOM   1375  HD3 LYS    89      -8.629  -0.432  31.102  1.00  0.00           H  
ATOM   1376  CE  LYS    89      -7.062  -0.571  32.569  1.00  0.00           C  
ATOM   1377  HE2 LYS    89      -6.779  -0.070  33.498  1.00  0.00           H  
ATOM   1378  HE3 LYS    89      -7.196  -1.632  32.796  1.00  0.00           H  
ATOM   1379  NZ  LYS    89      -5.997  -0.440  31.555  1.00  0.00           N  
ATOM   1380  HZ1 LYS    89      -5.913   0.503  31.217  1.00  0.00           H  
ATOM   1381  HZ2 LYS    89      -5.086  -0.715  31.915  1.00  0.00           H  
ATOM   1382  HZ3 LYS    89      -6.154  -1.051  30.747  1.00  0.00           H  
ATOM   1383  C   LYS    89      -9.953   4.193  32.752  1.00  0.00           C  
ATOM   1384  O   LYS    89     -10.254   4.133  31.563  1.00  0.00           O  
ATOM   1385  N   THR    90     -10.782   4.609  33.713  1.00  0.00           N  
ATOM   1386  H   THR    90     -10.367   4.545  34.631  1.00  0.00           H  
ATOM   1387  CA  THR    90     -12.221   4.932  33.727  1.00  0.00           C  
ATOM   1388  HA  THR    90     -12.391   5.147  34.781  1.00  0.00           H  
ATOM   1389  CB  THR    90     -12.645   6.232  32.996  1.00  0.00           C  
ATOM   1390  HB  THR    90     -13.555   6.016  32.436  1.00  0.00           H  
ATOM   1391  CG2 THR    90     -12.994   7.351  33.976  1.00  0.00           C  
ATOM   1392 HG21 THR    90     -12.133   7.579  34.605  1.00  0.00           H  
ATOM   1393 HG22 THR    90     -13.273   8.248  33.424  1.00  0.00           H  
ATOM   1394 HG23 THR    90     -13.830   7.050  34.606  1.00  0.00           H  
ATOM   1395  OG1 THR    90     -11.722   6.769  32.079  1.00  0.00           O  
ATOM   1396  HG1 THR    90     -10.945   7.104  32.604  1.00  0.00           H  
ATOM   1397  C   THR    90     -13.189   3.770  33.462  1.00  0.00           C  
ATOM   1398  O   THR    90     -12.888   2.806  32.770  1.00  0.00           O  
ATOM   1399  N   ASP    91     -14.372   3.892  34.076  1.00  0.00           N  
ATOM   1400  H   ASP    91     -14.479   4.725  34.630  1.00  0.00           H  
ATOM   1401  CA  ASP    91     -15.521   2.968  34.156  1.00  0.00           C  
ATOM   1402  HA  ASP    91     -16.156   3.412  34.923  1.00  0.00           H  
ATOM   1403  CB  ASP    91     -16.405   3.017  32.894  1.00  0.00           C  
ATOM   1404  HB2 ASP    91     -17.350   2.523  33.126  1.00  0.00           H  
ATOM   1405  HB3 ASP    91     -16.635   4.062  32.679  1.00  0.00           H  
ATOM   1406  CG  ASP    91     -15.834   2.363  31.637  1.00  0.00           C  
ATOM   1407  OD1 ASP    91     -15.518   1.156  31.679  1.00  0.00           O  
ATOM   1408  OD2 ASP    91     -15.769   3.050  30.594  1.00  0.00           O  
ATOM   1409  C   ASP    91     -15.264   1.551  34.718  1.00  0.00           C  
ATOM   1410  O   ASP    91     -16.002   1.159  35.621  1.00  0.00           O  
ATOM   1411  N   ARG    92     -14.237   0.809  34.277  1.00  0.00           N  
ATOM   1412  H   ARG    92     -13.707   1.187  33.494  1.00  0.00           H  
ATOM   1413  CA  ARG    92     -13.791  -0.474  34.865  1.00  0.00           C  
ATOM   1414  HA  ARG    92     -13.973  -0.453  35.941  1.00  0.00           H  
ATOM   1415  CB  ARG    92     -14.554  -1.674  34.275  1.00  0.00           C  
ATOM   1416  HB2 ARG    92     -14.505  -1.640  33.187  1.00  0.00           H  
ATOM   1417  HB3 ARG    92     -14.030  -2.572  34.593  1.00  0.00           H  
ATOM   1418  CG  ARG    92     -16.011  -1.830  34.743  1.00  0.00           C  
ATOM   1419  HG2 ARG    92     -16.218  -2.890  34.903  1.00  0.00           H  
ATOM   1420  HG3 ARG    92     -16.139  -1.345  35.710  1.00  0.00           H  
ATOM   1421  CD  ARG    92     -17.036  -1.277  33.739  1.00  0.00           C  
ATOM   1422  HD2 ARG    92     -17.959  -1.066  34.280  1.00  0.00           H  
ATOM   1423  HD3 ARG    92     -16.677  -0.336  33.324  1.00  0.00           H  
ATOM   1424  NE  ARG    92     -17.327  -2.262  32.676  1.00  0.00           N  
ATOM   1425  HE  ARG    92     -17.848  -3.072  32.962  1.00  0.00           H  
ATOM   1426  CZ  ARG    92     -16.847  -2.286  31.445  1.00  0.00           C  
ATOM   1427  NH1 ARG    92     -16.149  -1.336  30.906  1.00  0.00           N  
ATOM   1428 HH11 ARG    92     -15.959  -0.461  31.410  1.00  0.00           H  
ATOM   1429 HH12 ARG    92     -15.815  -1.411  29.970  1.00  0.00           H  
ATOM   1430  NH2 ARG    92     -17.030  -3.335  30.702  1.00  0.00           N  
ATOM   1431 HH21 ARG    92     -17.462  -4.148  31.106  1.00  0.00           H  
ATOM   1432 HH22 ARG    92     -16.391  -3.454  29.930  1.00  0.00           H  
ATOM   1433  C   ARG    92     -12.289  -0.686  34.657  1.00  0.00           C  
ATOM   1434  O   ARG    92     -11.820  -0.709  33.517  1.00  0.00           O  
ATOM   1435  N   LEU    93     -11.548  -0.879  35.751  1.00  0.00           N  
ATOM   1436  H   LEU    93     -12.017  -0.970  36.638  1.00  0.00           H  
ATOM   1437  CA  LEU    93     -10.082  -0.983  35.742  1.00  0.00           C  
ATOM   1438  HA  LEU    93      -9.688  -0.153  35.157  1.00  0.00           H  
ATOM   1439  CB  LEU    93      -9.541  -0.838  37.176  1.00  0.00           C  
ATOM   1440  HB2 LEU    93     -10.188  -1.402  37.840  1.00  0.00           H  
ATOM   1441  HB3 LEU    93      -8.550  -1.282  37.232  1.00  0.00           H  
ATOM   1442  CG  LEU    93      -9.433   0.617  37.666  1.00  0.00           C  
ATOM   1443  HG  LEU    93     -10.251   1.208  37.253  1.00  0.00           H  
ATOM   1444  CD1 LEU    93      -9.514   0.685  39.191  1.00  0.00           C  
ATOM   1445 HD11 LEU    93      -8.702   0.107  39.632  1.00  0.00           H  
ATOM   1446 HD12 LEU    93      -9.421   1.722  39.514  1.00  0.00           H  
ATOM   1447 HD13 LEU    93     -10.475   0.301  39.528  1.00  0.00           H  
ATOM   1448  CD2 LEU    93      -8.094   1.228  37.247  1.00  0.00           C  
ATOM   1449 HD21 LEU    93      -8.011   1.235  36.163  1.00  0.00           H  
ATOM   1450 HD22 LEU    93      -8.031   2.256  37.607  1.00  0.00           H  
ATOM   1451 HD23 LEU    93      -7.267   0.661  37.675  1.00  0.00           H  
ATOM   1452  C   LEU    93      -9.562  -2.257  35.050  1.00  0.00           C  
ATOM   1453  O   LEU    93      -8.482  -2.197  34.466  1.00  0.00           O  
ATOM   1454  N   LEU    94     -10.327  -3.352  34.974  1.00  0.00           N  
ATOM   1455  H   LEU    94     -11.158  -3.423  35.559  1.00  0.00           H  
ATOM   1456  CA  LEU    94     -10.073  -4.409  33.985  1.00  0.00           C  
ATOM   1457  HA  LEU    94      -9.062  -4.300  33.595  1.00  0.00           H  
ATOM   1458  CB  LEU    94     -10.166  -5.783  34.665  1.00  0.00           C  
ATOM   1459  HB2 LEU    94      -9.560  -5.784  35.567  1.00  0.00           H  
ATOM   1460  HB3 LEU    94     -11.201  -5.948  34.938  1.00  0.00           H  
ATOM   1461  CG  LEU    94      -9.744  -6.958  33.781  1.00  0.00           C  
ATOM   1462  HG  LEU    94     -10.226  -6.862  32.819  1.00  0.00           H  
ATOM   1463  CD1 LEU    94      -8.236  -6.986  33.570  1.00  0.00           C  
ATOM   1464 HD11 LEU    94      -7.724  -7.051  34.525  1.00  0.00           H  
ATOM   1465 HD12 LEU    94      -7.968  -7.847  32.961  1.00  0.00           H  
ATOM   1466 HD13 LEU    94      -7.927  -6.083  33.049  1.00  0.00           H  
ATOM   1467  CD2 LEU    94     -10.197  -8.277  34.399  1.00  0.00           C  
ATOM   1468 HD21 LEU    94     -11.280  -8.273  34.521  1.00  0.00           H  
ATOM   1469 HD22 LEU    94      -9.919  -9.095  33.737  1.00  0.00           H  
ATOM   1470 HD23 LEU    94      -9.733  -8.403  35.378  1.00  0.00           H  
ATOM   1471  C   LEU    94     -11.025  -4.309  32.787  1.00  0.00           C  
ATOM   1472  O   LEU    94     -10.592  -4.269  31.633  1.00  0.00           O  
ATOM   1473  N   MET    95     -12.335  -4.289  33.040  1.00  0.00           N  
ATOM   1474  H   MET    95     -12.615  -4.315  34.025  1.00  0.00           H  
ATOM   1475  CA  MET    95     -13.353  -4.617  32.035  1.00  0.00           C  
ATOM   1476  HA  MET    95     -13.002  -5.514  31.526  1.00  0.00           H  
ATOM   1477  CB  MET    95     -14.656  -4.995  32.758  1.00  0.00           C  
ATOM   1478  HB2 MET    95     -14.414  -5.482  33.702  1.00  0.00           H  
ATOM   1479  HB3 MET    95     -15.211  -4.089  32.980  1.00  0.00           H  
ATOM   1480  CG  MET    95     -15.548  -5.962  31.969  1.00  0.00           C  
ATOM   1481  HG2 MET    95     -15.520  -5.703  30.914  1.00  0.00           H  
ATOM   1482  HG3 MET    95     -15.137  -6.968  32.066  1.00  0.00           H  
ATOM   1483  SD  MET    95     -17.290  -5.981  32.484  1.00  0.00           S  
ATOM   1484  CE  MET    95     -17.077  -6.447  34.223  1.00  0.00           C  
ATOM   1485  HE1 MET    95     -16.608  -5.631  34.775  1.00  0.00           H  
ATOM   1486  HE2 MET    95     -18.046  -6.670  34.670  1.00  0.00           H  
ATOM   1487  HE3 MET    95     -16.435  -7.325  34.286  1.00  0.00           H  
ATOM   1488  C   MET    95     -13.559  -3.550  30.935  1.00  0.00           C  
ATOM   1489  O   MET    95     -14.323  -3.777  29.995  1.00  0.00           O  
ATOM   1490  N   ARG    96     -12.887  -2.390  30.987  1.00  0.00           N  
ATOM   1491  H   ARG    96     -12.347  -2.181  31.822  1.00  0.00           H  
ATOM   1492  CA  ARG    96     -12.776  -1.480  29.826  1.00  0.00           C  
ATOM   1493  HA  ARG    96     -13.749  -1.381  29.350  1.00  0.00           H  
ATOM   1494  CB  ARG    96     -12.348  -0.087  30.321  1.00  0.00           C  
ATOM   1495  HB2 ARG    96     -13.080   0.276  31.044  1.00  0.00           H  
ATOM   1496  HB3 ARG    96     -11.379  -0.159  30.818  1.00  0.00           H  
ATOM   1497  CG  ARG    96     -12.246   0.915  29.162  1.00  0.00           C  
ATOM   1498  HG2 ARG    96     -11.445   0.598  28.497  1.00  0.00           H  
ATOM   1499  HG3 ARG    96     -13.180   0.931  28.598  1.00  0.00           H  
ATOM   1500  CD  ARG    96     -11.901   2.323  29.644  1.00  0.00           C  
ATOM   1501  HD2 ARG    96     -11.422   2.251  30.619  1.00  0.00           H  
ATOM   1502  HD3 ARG    96     -11.194   2.765  28.939  1.00  0.00           H  
ATOM   1503  NE  ARG    96     -13.087   3.189  29.744  1.00  0.00           N  
ATOM   1504  HE  ARG    96     -13.987   2.756  29.949  1.00  0.00           H  
ATOM   1505  CZ  ARG    96     -13.081   4.504  29.812  1.00  0.00           C  
ATOM   1506  NH1 ARG    96     -11.990   5.205  29.783  1.00  0.00           N  
ATOM   1507 HH11 ARG    96     -11.164   4.672  30.029  1.00  0.00           H  
ATOM   1508 HH12 ARG    96     -11.999   6.109  30.234  1.00  0.00           H  
ATOM   1509  NH2 ARG    96     -14.200   5.143  29.947  1.00  0.00           N  
ATOM   1510 HH21 ARG    96     -15.025   4.551  30.086  1.00  0.00           H  
ATOM   1511 HH22 ARG    96     -14.218   6.138  30.003  1.00  0.00           H  
ATOM   1512  C   ARG    96     -11.834  -2.023  28.740  1.00  0.00           C  
ATOM   1513  O   ARG    96     -12.050  -1.773  27.556  1.00  0.00           O  
ATOM   1514  N   GLU    97     -10.806  -2.763  29.146  1.00  0.00           N  
ATOM   1515  H   GLU    97     -10.719  -2.930  30.142  1.00  0.00           H  
ATOM   1516  CA  GLU    97      -9.800  -3.394  28.276  1.00  0.00           C  
ATOM   1517  HA  GLU    97      -9.853  -2.952  27.279  1.00  0.00           H  
ATOM   1518  CB  GLU    97      -8.427  -3.048  28.868  1.00  0.00           C  
ATOM   1519  HB2 GLU    97      -8.391  -1.960  28.957  1.00  0.00           H  
ATOM   1520  HB3 GLU    97      -8.339  -3.475  29.868  1.00  0.00           H  
ATOM   1521  CG  GLU    97      -7.237  -3.508  28.017  1.00  0.00           C  
ATOM   1522  HG2 GLU    97      -7.138  -4.592  28.099  1.00  0.00           H  
ATOM   1523  HG3 GLU    97      -7.438  -3.257  26.973  1.00  0.00           H  
ATOM   1524  CD  GLU    97      -5.915  -2.841  28.430  1.00  0.00           C  
ATOM   1525  OE1 GLU    97      -4.884  -3.183  27.813  1.00  0.00           O  
ATOM   1526  OE2 GLU    97      -5.914  -1.960  29.326  1.00  0.00           O  
ATOM   1527  C   GLU    97     -10.039  -4.909  28.097  1.00  0.00           C  
ATOM   1528  O   GLU    97      -9.599  -5.508  27.116  1.00  0.00           O  
ATOM   1529  N   PHE    98     -10.826  -5.507  29.000  1.00  0.00           N  
ATOM   1530  H   PHE    98     -11.050  -4.973  29.831  1.00  0.00           H  
ATOM   1531  CA  PHE    98     -11.374  -6.864  28.916  1.00  0.00           C  
ATOM   1532  HA  PHE    98     -11.027  -7.332  27.998  1.00  0.00           H  
ATOM   1533  CB  PHE    98     -10.861  -7.709  30.104  1.00  0.00           C  
ATOM   1534  HB2 PHE    98     -11.222  -7.245  31.017  1.00  0.00           H  
ATOM   1535  HB3 PHE    98     -11.352  -8.681  30.039  1.00  0.00           H  
ATOM   1536  CG  PHE    98      -9.354  -7.961  30.237  1.00  0.00           C  
ATOM   1537  CD1 PHE    98      -8.887  -9.285  30.372  1.00  0.00           C  
ATOM   1538  HD1 PHE    98      -9.590 -10.106  30.379  1.00  0.00           H  
ATOM   1539  CE1 PHE    98      -7.511  -9.561  30.469  1.00  0.00           C  
ATOM   1540  HE1 PHE    98      -7.168 -10.583  30.545  1.00  0.00           H  
ATOM   1541  CZ  PHE    98      -6.580  -8.510  30.455  1.00  0.00           C  
ATOM   1542  HZ  PHE    98      -5.523  -8.719  30.541  1.00  0.00           H  
ATOM   1543  CE2 PHE    98      -7.031  -7.184  30.355  1.00  0.00           C  
ATOM   1544  HE2 PHE    98      -6.320  -6.370  30.364  1.00  0.00           H  
ATOM   1545  CD2 PHE    98      -8.408  -6.912  30.272  1.00  0.00           C  
ATOM   1546  HD2 PHE    98      -8.723  -5.883  30.260  1.00  0.00           H  
ATOM   1547  C   PHE    98     -12.928  -6.819  28.847  1.00  0.00           C  
ATOM   1548  O   PHE    98     -13.603  -7.309  29.757  1.00  0.00           O  
ATOM   1549  N   PRO    99     -13.537  -6.166  27.834  1.00  0.00           N  
ATOM   1550  CD  PRO    99     -12.888  -5.495  26.720  1.00  0.00           C  
ATOM   1551  HD2 PRO    99     -12.199  -6.161  26.208  1.00  0.00           H  
ATOM   1552  HD3 PRO    99     -12.373  -4.607  27.079  1.00  0.00           H  
ATOM   1553  CG  PRO    99     -13.995  -5.038  25.784  1.00  0.00           C  
ATOM   1554  HG2 PRO    99     -14.239  -5.827  25.073  1.00  0.00           H  
ATOM   1555  HG3 PRO    99     -13.714  -4.115  25.280  1.00  0.00           H  
ATOM   1556  CB  PRO    99     -15.160  -4.810  26.738  1.00  0.00           C  
ATOM   1557  HB2 PRO    99     -16.122  -4.850  26.228  1.00  0.00           H  
ATOM   1558  HB3 PRO    99     -15.038  -3.843  27.229  1.00  0.00           H  
ATOM   1559  CA  PRO    99     -14.980  -5.933  27.765  1.00  0.00           C  
ATOM   1560  HA  PRO    99     -15.338  -5.569  28.724  1.00  0.00           H  
ATOM   1561  C   PRO    99     -15.785  -7.196  27.432  1.00  0.00           C  
ATOM   1562  O   PRO    99     -16.123  -7.466  26.287  1.00  0.00           O  
ATOM   1563  N   MET   100     -16.197  -7.908  28.483  1.00  0.00           N  
ATOM   1564  H   MET   100     -15.743  -7.699  29.362  1.00  0.00           H  
ATOM   1565  CA  MET   100     -17.108  -9.067  28.455  1.00  0.00           C  
ATOM   1566  HA  MET   100     -16.642  -9.853  27.861  1.00  0.00           H  
ATOM   1567  CB  MET   100     -17.194  -9.568  29.911  1.00  0.00           C  
ATOM   1568  HB2 MET   100     -16.197  -9.913  30.194  1.00  0.00           H  
ATOM   1569  HB3 MET   100     -17.439  -8.727  30.560  1.00  0.00           H  
ATOM   1570  CG  MET   100     -18.175 -10.712  30.201  1.00  0.00           C  
ATOM   1571  HG2 MET   100     -18.353 -11.278  29.287  1.00  0.00           H  
ATOM   1572  HG3 MET   100     -17.703 -11.393  30.910  1.00  0.00           H  
ATOM   1573  SD  MET   100     -19.765 -10.195  30.916  1.00  0.00           S  
ATOM   1574  CE  MET   100     -19.243  -9.732  32.592  1.00  0.00           C  
ATOM   1575  HE1 MET   100     -18.541  -8.899  32.550  1.00  0.00           H  
ATOM   1576  HE2 MET   100     -20.115  -9.434  33.173  1.00  0.00           H  
ATOM   1577  HE3 MET   100     -18.764 -10.584  33.075  1.00  0.00           H  
ATOM   1578  C   MET   100     -18.486  -8.798  27.792  1.00  0.00           C  
ATOM   1579  O   MET   100     -19.247  -9.725  27.527  1.00  0.00           O  
ATOM   1580  N   MET   101     -18.803  -7.540  27.463  1.00  0.00           N  
ATOM   1581  H   MET   101     -18.079  -6.854  27.602  1.00  0.00           H  
ATOM   1582  CA  MET   101     -19.875  -7.161  26.534  1.00  0.00           C  
ATOM   1583  HA  MET   101     -20.490  -8.029  26.304  1.00  0.00           H  
ATOM   1584  CB  MET   101     -20.773  -6.086  27.163  1.00  0.00           C  
ATOM   1585  HB2 MET   101     -20.147  -5.239  27.448  1.00  0.00           H  
ATOM   1586  HB3 MET   101     -21.489  -5.734  26.419  1.00  0.00           H  
ATOM   1587  CG  MET   101     -21.549  -6.551  28.404  1.00  0.00           C  
ATOM   1588  HG2 MET   101     -20.888  -7.101  29.076  1.00  0.00           H  
ATOM   1589  HG3 MET   101     -21.870  -5.653  28.931  1.00  0.00           H  
ATOM   1590  SD  MET   101     -23.048  -7.531  28.089  1.00  0.00           S  
ATOM   1591  CE  MET   101     -22.393  -9.224  28.115  1.00  0.00           C  
ATOM   1592  HE1 MET   101     -21.787  -9.373  29.008  1.00  0.00           H  
ATOM   1593  HE2 MET   101     -23.221  -9.932  28.124  1.00  0.00           H  
ATOM   1594  HE3 MET   101     -21.785  -9.410  27.233  1.00  0.00           H  
ATOM   1595  C   MET   101     -19.267  -6.659  25.215  1.00  0.00           C  
ATOM   1596  O   MET   101     -18.394  -5.797  25.234  1.00  0.00           O  
ATOM   1597  N   ASN   102     -19.762  -7.167  24.082  1.00  0.00           N  
ATOM   1598  H   ASN   102     -20.487  -7.859  24.184  1.00  0.00           H  
ATOM   1599  CA  ASN   102     -19.213  -7.017  22.718  1.00  0.00           C  
ATOM   1600  HA  ASN   102     -19.935  -7.497  22.055  1.00  0.00           H  
ATOM   1601  CB  ASN   102     -19.168  -5.534  22.301  1.00  0.00           C  
ATOM   1602  HB2 ASN   102     -19.992  -4.993  22.764  1.00  0.00           H  
ATOM   1603  HB3 ASN   102     -18.232  -5.089  22.633  1.00  0.00           H  
ATOM   1604  CG  ASN   102     -19.301  -5.358  20.799  1.00  0.00           C  
ATOM   1605  OD1 ASN   102     -20.399  -5.306  20.268  1.00  0.00           O  
ATOM   1606  ND2 ASN   102     -18.221  -5.252  20.064  1.00  0.00           N  
ATOM   1607 HD21 ASN   102     -17.292  -5.390  20.458  1.00  0.00           H  
ATOM   1608 HD22 ASN   102     -18.349  -5.191  19.075  1.00  0.00           H  
ATOM   1609  C   ASN   102     -17.884  -7.755  22.439  1.00  0.00           C  
ATOM   1610  O   ASN   102     -17.630  -8.074  21.281  1.00  0.00           O  
ATOM   1611  N   ASP   103     -17.102  -8.100  23.467  1.00  0.00           N  
ATOM   1612  H   ASP   103     -17.313  -7.713  24.378  1.00  0.00           H  
ATOM   1613  CA  ASP   103     -15.871  -8.908  23.407  1.00  0.00           C  
ATOM   1614  HA  ASP   103     -15.530  -9.005  24.436  1.00  0.00           H  
ATOM   1615  CB  ASP   103     -16.190 -10.342  22.949  1.00  0.00           C  
ATOM   1616  HB2 ASP   103     -17.020 -10.730  23.542  1.00  0.00           H  
ATOM   1617  HB3 ASP   103     -16.494 -10.347  21.901  1.00  0.00           H  
ATOM   1618  CG  ASP   103     -14.984 -11.258  23.126  1.00  0.00           C  
ATOM   1619  OD1 ASP   103     -14.193 -11.381  22.167  1.00  0.00           O  
ATOM   1620  OD2 ASP   103     -14.831 -11.789  24.247  1.00  0.00           O  
ATOM   1621  C   ASP   103     -14.699  -8.243  22.657  1.00  0.00           C  
ATOM   1622  O   ASP   103     -13.760  -7.742  23.281  1.00  0.00           O  
ATOM   1623  N   GLY   104     -14.779  -8.169  21.327  1.00  0.00           N  
ATOM   1624  H   GLY   104     -15.625  -8.531  20.905  1.00  0.00           H  
ATOM   1625  CA  GLY   104     -13.865  -7.388  20.495  1.00  0.00           C  
ATOM   1626  HA2 GLY   104     -12.844  -7.540  20.846  1.00  0.00           H  
ATOM   1627  HA3 GLY   104     -13.929  -7.728  19.462  1.00  0.00           H  
ATOM   1628  C   GLY   104     -14.217  -5.898  20.549  1.00  0.00           C  
ATOM   1629  O   GLY   104     -15.390  -5.532  20.449  1.00  0.00           O  
ATOM   1630  N   PHE   105     -13.212  -5.030  20.720  1.00  0.00           N  
ATOM   1631  H   PHE   105     -12.288  -5.405  20.851  1.00  0.00           H  
ATOM   1632  CA  PHE   105     -13.461  -3.614  21.052  1.00  0.00           C  
ATOM   1633  HA  PHE   105     -14.396  -3.307  20.580  1.00  0.00           H  
ATOM   1634  CB  PHE   105     -13.647  -3.514  22.578  1.00  0.00           C  
ATOM   1635  HB2 PHE   105     -13.703  -4.519  22.997  1.00  0.00           H  
ATOM   1636  HB3 PHE   105     -12.768  -3.050  23.026  1.00  0.00           H  
ATOM   1637  CG  PHE   105     -14.888  -2.761  23.028  1.00  0.00           C  
ATOM   1638  CD1 PHE   105     -16.001  -3.473  23.517  1.00  0.00           C  
ATOM   1639  HD1 PHE   105     -15.985  -4.555  23.541  1.00  0.00           H  
ATOM   1640  CE1 PHE   105     -17.131  -2.784  23.992  1.00  0.00           C  
ATOM   1641  HE1 PHE   105     -17.973  -3.339  24.380  1.00  0.00           H  
ATOM   1642  CZ  PHE   105     -17.161  -1.379  23.967  1.00  0.00           C  
ATOM   1643  HZ  PHE   105     -18.030  -0.850  24.331  1.00  0.00           H  
ATOM   1644  CE2 PHE   105     -16.060  -0.664  23.465  1.00  0.00           C  
ATOM   1645  HE2 PHE   105     -16.078   0.416  23.440  1.00  0.00           H  
ATOM   1646  CD2 PHE   105     -14.928  -1.354  22.996  1.00  0.00           C  
ATOM   1647  HD2 PHE   105     -14.089  -0.796  22.609  1.00  0.00           H  
ATOM   1648  C   PHE   105     -12.401  -2.603  20.573  1.00  0.00           C  
ATOM   1649  O   PHE   105     -12.687  -1.409  20.569  1.00  0.00           O  
ATOM   1650  N   ASP   106     -11.198  -3.042  20.177  1.00  0.00           N  
ATOM   1651  H   ASP   106     -11.021  -4.031  20.182  1.00  0.00           H  
ATOM   1652  CA  ASP   106     -10.081  -2.163  19.778  1.00  0.00           C  
ATOM   1653  HA  ASP   106      -9.179  -2.774  19.743  1.00  0.00           H  
ATOM   1654  CB  ASP   106     -10.315  -1.694  18.328  1.00  0.00           C  
ATOM   1655  HB2 ASP   106     -10.432  -2.571  17.689  1.00  0.00           H  
ATOM   1656  HB3 ASP   106     -11.243  -1.120  18.277  1.00  0.00           H  
ATOM   1657  CG  ASP   106      -9.168  -0.847  17.784  1.00  0.00           C  
ATOM   1658  OD1 ASP   106      -8.061  -1.389  17.556  1.00  0.00           O  
ATOM   1659  OD2 ASP   106      -9.397   0.374  17.670  1.00  0.00           O  
ATOM   1660  C   ASP   106      -9.799  -1.066  20.847  1.00  0.00           C  
ATOM   1661  O   ASP   106      -9.559  -1.418  22.001  1.00  0.00           O  
ATOM   1662  N   HIE   107      -9.835   0.230  20.504  1.00  0.00           N  
ATOM   1663  H   HIE   107      -9.937   0.412  19.507  1.00  0.00           H  
ATOM   1664  CA  HIE   107      -9.870   1.431  21.370  1.00  0.00           C  
ATOM   1665  HA  HIE   107      -9.716   2.256  20.675  1.00  0.00           H  
ATOM   1666  CB  HIE   107     -11.295   1.659  21.932  1.00  0.00           C  
ATOM   1667  HB2 HIE   107     -11.474   2.734  21.928  1.00  0.00           H  
ATOM   1668  HB3 HIE   107     -12.029   1.219  21.256  1.00  0.00           H  
ATOM   1669  CG  HIE   107     -11.582   1.179  23.338  1.00  0.00           C  
ATOM   1670  ND1 HIE   107     -11.714   2.014  24.447  1.00  0.00           N  
ATOM   1671  CE1 HIE   107     -11.971   1.210  25.487  1.00  0.00           C  
ATOM   1672  HE1 HIE   107     -12.137   1.558  26.495  1.00  0.00           H  
ATOM   1673  NE2 HIE   107     -11.987  -0.077  25.103  1.00  0.00           N  
ATOM   1674  HE2 HIE   107     -12.136  -0.872  25.723  1.00  0.00           H  
ATOM   1675  CD2 HIE   107     -11.750  -0.114  23.745  1.00  0.00           C  
ATOM   1676  HD2 HIE   107     -11.707  -0.987  23.110  1.00  0.00           H  
ATOM   1677  C   HIE   107      -8.727   1.622  22.393  1.00  0.00           C  
ATOM   1678  O   HIE   107      -7.924   2.540  22.226  1.00  0.00           O  
ATOM   1679  N   LEU   108      -8.630   0.773  23.421  1.00  0.00           N  
ATOM   1680  H   LEU   108      -9.336   0.046  23.451  1.00  0.00           H  
ATOM   1681  CA  LEU   108      -7.532   0.694  24.403  1.00  0.00           C  
ATOM   1682  HA  LEU   108      -6.945   1.612  24.351  1.00  0.00           H  
ATOM   1683  CB  LEU   108      -8.133   0.539  25.823  1.00  0.00           C  
ATOM   1684  HB2 LEU   108      -9.216   0.428  25.772  1.00  0.00           H  
ATOM   1685  HB3 LEU   108      -7.748  -0.376  26.276  1.00  0.00           H  
ATOM   1686  CG  LEU   108      -7.792   1.715  26.752  1.00  0.00           C  
ATOM   1687  HG  LEU   108      -6.727   1.937  26.675  1.00  0.00           H  
ATOM   1688  CD1 LEU   108      -8.587   2.971  26.392  1.00  0.00           C  
ATOM   1689 HD11 LEU   108      -9.655   2.780  26.483  1.00  0.00           H  
ATOM   1690 HD12 LEU   108      -8.305   3.790  27.053  1.00  0.00           H  
ATOM   1691 HD13 LEU   108      -8.372   3.261  25.364  1.00  0.00           H  
ATOM   1692  CD2 LEU   108      -8.095   1.346  28.206  1.00  0.00           C  
ATOM   1693 HD21 LEU   108      -7.488   0.488  28.498  1.00  0.00           H  
ATOM   1694 HD22 LEU   108      -7.855   2.189  28.854  1.00  0.00           H  
ATOM   1695 HD23 LEU   108      -9.148   1.094  28.313  1.00  0.00           H  
ATOM   1696  C   LEU   108      -6.561  -0.466  24.106  1.00  0.00           C  
ATOM   1697  O   LEU   108      -5.585  -0.654  24.838  1.00  0.00           O  
ATOM   1698  N   SER   109      -6.867  -1.271  23.085  1.00  0.00           N  
ATOM   1699  H   SER   109      -7.706  -1.041  22.565  1.00  0.00           H  
ATOM   1700  CA  SER   109      -6.301  -2.598  22.842  1.00  0.00           C  
ATOM   1701  HA  SER   109      -6.768  -3.270  23.555  1.00  0.00           H  
ATOM   1702  CB  SER   109      -6.712  -3.076  21.450  1.00  0.00           C  
ATOM   1703  HB2 SER   109      -7.795  -3.180  21.410  1.00  0.00           H  
ATOM   1704  HB3 SER   109      -6.392  -2.348  20.703  1.00  0.00           H  
ATOM   1705  OG  SER   109      -6.126  -4.324  21.164  1.00  0.00           O  
ATOM   1706  HG  SER   109      -5.631  -4.214  20.317  1.00  0.00           H  
ATOM   1707  C   SER   109      -4.770  -2.666  22.978  1.00  0.00           C  
ATOM   1708  O   SER   109      -4.063  -1.847  22.386  1.00  0.00           O  
ATOM   1709  N   PRO   110      -4.230  -3.646  23.729  1.00  0.00           N  
ATOM   1710  CD  PRO   110      -4.943  -4.562  24.608  1.00  0.00           C  
ATOM   1711  HD2 PRO   110      -5.731  -5.094  24.071  1.00  0.00           H  
ATOM   1712  HD3 PRO   110      -5.366  -4.009  25.446  1.00  0.00           H  
ATOM   1713  CG  PRO   110      -3.909  -5.561  25.111  1.00  0.00           C  
ATOM   1714  HG2 PRO   110      -3.941  -6.447  24.484  1.00  0.00           H  
ATOM   1715  HG3 PRO   110      -4.071  -5.810  26.159  1.00  0.00           H  
ATOM   1716  CB  PRO   110      -2.570  -4.871  24.908  1.00  0.00           C  
ATOM   1717  HB2 PRO   110      -1.773  -5.591  24.727  1.00  0.00           H  
ATOM   1718  HB3 PRO   110      -2.349  -4.272  25.790  1.00  0.00           H  
ATOM   1719  CA  PRO   110      -2.806  -3.966  23.698  1.00  0.00           C  
ATOM   1720  HA  PRO   110      -2.215  -3.060  23.815  1.00  0.00           H  
ATOM   1721  C   PRO   110      -2.385  -4.639  22.380  1.00  0.00           C  
ATOM   1722  O   PRO   110      -1.220  -4.517  22.011  1.00  0.00           O  
ATOM   1723  N   ASP   111      -3.330  -5.245  21.642  1.00  0.00           N  
ATOM   1724  H   ASP   111      -4.284  -5.190  21.979  1.00  0.00           H  
ATOM   1725  CA  ASP   111      -3.156  -5.944  20.356  1.00  0.00           C  
ATOM   1726  HA  ASP   111      -4.165  -6.199  20.025  1.00  0.00           H  
ATOM   1727  CB  ASP   111      -2.603  -4.994  19.279  1.00  0.00           C  
ATOM   1728  HB2 ASP   111      -1.547  -4.794  19.463  1.00  0.00           H  
ATOM   1729  HB3 ASP   111      -2.685  -5.478  18.304  1.00  0.00           H  
ATOM   1730  CG  ASP   111      -3.374  -3.676  19.243  1.00  0.00           C  
ATOM   1731  OD1 ASP   111      -2.739  -2.599  19.296  1.00  0.00           O  
ATOM   1732  OD2 ASP   111      -4.618  -3.722  19.099  1.00  0.00           O  
ATOM   1733  C   ASP   111      -2.426  -7.294  20.467  1.00  0.00           C  
ATOM   1734  O   ASP   111      -1.359  -7.512  19.897  1.00  0.00           O  
ATOM   1735  N   MET   112      -3.023  -8.227  21.211  1.00  0.00           N  
ATOM   1736  H   MET   112      -3.965  -8.038  21.543  1.00  0.00           H  
ATOM   1737  CA  MET   112      -2.380  -9.465  21.678  1.00  0.00           C  
ATOM   1738  HA  MET   112      -1.473  -9.181  22.213  1.00  0.00           H  
ATOM   1739  CB  MET   112      -3.313 -10.168  22.681  1.00  0.00           C  
ATOM   1740  HB2 MET   112      -4.219 -10.457  22.156  1.00  0.00           H  
ATOM   1741  HB3 MET   112      -2.835 -11.069  23.068  1.00  0.00           H  
ATOM   1742  CG  MET   112      -3.694  -9.263  23.861  1.00  0.00           C  
ATOM   1743  HG2 MET   112      -2.814  -9.100  24.484  1.00  0.00           H  
ATOM   1744  HG3 MET   112      -4.013  -8.301  23.471  1.00  0.00           H  
ATOM   1745  SD  MET   112      -5.053  -9.871  24.891  1.00  0.00           S  
ATOM   1746  CE  MET   112      -5.338  -8.421  25.930  1.00  0.00           C  
ATOM   1747  HE1 MET   112      -5.794  -7.634  25.328  1.00  0.00           H  
ATOM   1748  HE2 MET   112      -6.007  -8.674  26.749  1.00  0.00           H  
ATOM   1749  HE3 MET   112      -4.390  -8.075  26.341  1.00  0.00           H  
ATOM   1750  C   MET   112      -1.944 -10.428  20.552  1.00  0.00           C  
ATOM   1751  O   MET   112      -2.398 -10.350  19.405  1.00  0.00           O  
ATOM   1752  N   ILE   113      -1.043 -11.352  20.896  1.00  0.00           N  
ATOM   1753  H   ILE   113      -0.723 -11.365  21.860  1.00  0.00           H  
ATOM   1754  CA  ILE   113      -0.447 -12.375  20.022  1.00  0.00           C  
ATOM   1755  HA  ILE   113      -1.005 -12.416  19.085  1.00  0.00           H  
ATOM   1756  CB  ILE   113       1.020 -11.972  19.708  1.00  0.00           C  
ATOM   1757  HB  ILE   113       1.407 -11.391  20.544  1.00  0.00           H  
ATOM   1758  CG2 ILE   113       1.961 -13.170  19.527  1.00  0.00           C  
ATOM   1759 HG21 ILE   113       1.631 -13.773  18.684  1.00  0.00           H  
ATOM   1760 HG22 ILE   113       2.967 -12.805  19.344  1.00  0.00           H  
ATOM   1761 HG23 ILE   113       1.972 -13.784  20.423  1.00  0.00           H  
ATOM   1762  CG1 ILE   113       0.984 -11.064  18.457  1.00  0.00           C  
ATOM   1763 HG12 ILE   113       0.474 -11.619  17.680  1.00  0.00           H  
ATOM   1764 HG13 ILE   113       0.387 -10.183  18.690  1.00  0.00           H  
ATOM   1765  CD1 ILE   113       2.288 -10.570  17.819  1.00  0.00           C  
ATOM   1766 HD11 ILE   113       2.985 -11.387  17.646  1.00  0.00           H  
ATOM   1767 HD12 ILE   113       2.053 -10.113  16.858  1.00  0.00           H  
ATOM   1768 HD13 ILE   113       2.751  -9.812  18.434  1.00  0.00           H  
ATOM   1769  C   ILE   113      -0.629 -13.757  20.669  1.00  0.00           C  
ATOM   1770  O   ILE   113      -0.482 -13.906  21.885  1.00  0.00           O  
ATOM   1771  N   ILE   114      -0.985 -14.770  19.874  1.00  0.00           N  
ATOM   1772  H   ILE   114      -0.950 -14.636  18.864  1.00  0.00           H  
ATOM   1773  CA  ILE   114      -1.656 -15.983  20.379  1.00  0.00           C  
ATOM   1774  HA  ILE   114      -1.720 -15.932  21.465  1.00  0.00           H  
ATOM   1775  CB  ILE   114      -3.114 -16.044  19.861  1.00  0.00           C  
ATOM   1776  HB  ILE   114      -3.077 -16.155  18.780  1.00  0.00           H  
ATOM   1777  CG2 ILE   114      -3.870 -17.266  20.413  1.00  0.00           C  
ATOM   1778 HG21 ILE   114      -3.880 -17.252  21.500  1.00  0.00           H  
ATOM   1779 HG22 ILE   114      -4.902 -17.244  20.055  1.00  0.00           H  
ATOM   1780 HG23 ILE   114      -3.411 -18.190  20.065  1.00  0.00           H  
ATOM   1781  CG1 ILE   114      -3.913 -14.750  20.152  1.00  0.00           C  
ATOM   1782 HG12 ILE   114      -3.454 -13.914  19.625  1.00  0.00           H  
ATOM   1783 HG13 ILE   114      -4.912 -14.864  19.733  1.00  0.00           H  
ATOM   1784  CD1 ILE   114      -4.054 -14.368  21.635  1.00  0.00           C  
ATOM   1785 HD11 ILE   114      -3.080 -14.254  22.106  1.00  0.00           H  
ATOM   1786 HD12 ILE   114      -4.580 -13.418  21.712  1.00  0.00           H  
ATOM   1787 HD13 ILE   114      -4.624 -15.127  22.168  1.00  0.00           H  
ATOM   1788  C   ILE   114      -0.815 -17.222  20.061  1.00  0.00           C  
ATOM   1789  O   ILE   114      -0.999 -17.900  19.051  1.00  0.00           O  
ATOM   1790  N   LYS   115       0.169 -17.495  20.927  1.00  0.00           N  
ATOM   1791  H   LYS   115       0.253 -16.903  21.741  1.00  0.00           H  
ATOM   1792  CA  LYS   115       1.224 -18.487  20.672  1.00  0.00           C  
ATOM   1793  HA  LYS   115       1.458 -18.431  19.611  1.00  0.00           H  
ATOM   1794  CB  LYS   115       2.515 -18.123  21.419  1.00  0.00           C  
ATOM   1795  HB2 LYS   115       2.312 -17.959  22.476  1.00  0.00           H  
ATOM   1796  HB3 LYS   115       3.200 -18.968  21.325  1.00  0.00           H  
ATOM   1797  CG  LYS   115       3.167 -16.871  20.811  1.00  0.00           C  
ATOM   1798  HG2 LYS   115       2.838 -16.749  19.780  1.00  0.00           H  
ATOM   1799  HG3 LYS   115       2.840 -15.991  21.363  1.00  0.00           H  
ATOM   1800  CD  LYS   115       4.702 -16.971  20.825  1.00  0.00           C  
ATOM   1801  HD2 LYS   115       5.080 -16.788  21.831  1.00  0.00           H  
ATOM   1802  HD3 LYS   115       5.000 -17.974  20.513  1.00  0.00           H  
ATOM   1803  CE  LYS   115       5.327 -15.998  19.825  1.00  0.00           C  
ATOM   1804  HE2 LYS   115       6.412 -16.127  19.826  1.00  0.00           H  
ATOM   1805  HE3 LYS   115       4.962 -16.268  18.826  1.00  0.00           H  
ATOM   1806  NZ  LYS   115       4.972 -14.594  20.126  1.00  0.00           N  
ATOM   1807  HZ1 LYS   115       5.321 -14.291  21.030  1.00  0.00           H  
ATOM   1808  HZ2 LYS   115       5.303 -13.991  19.375  1.00  0.00           H  
ATOM   1809  HZ3 LYS   115       3.968 -14.495  20.101  1.00  0.00           H  
ATOM   1810  C   LYS   115       0.804 -19.948  20.877  1.00  0.00           C  
ATOM   1811  O   LYS   115       1.212 -20.578  21.852  1.00  0.00           O  
ATOM   1812  N   THR   116      -0.008 -20.446  19.936  1.00  0.00           N  
ATOM   1813  H   THR   116      -0.306 -19.754  19.256  1.00  0.00           H  
ATOM   1814  CA  THR   116      -0.433 -21.844  19.661  1.00  0.00           C  
ATOM   1815  HA  THR   116      -1.252 -21.764  18.947  1.00  0.00           H  
ATOM   1816  CB  THR   116       0.660 -22.674  18.959  1.00  0.00           C  
ATOM   1817  HB  THR   116       0.431 -23.729  19.112  1.00  0.00           H  
ATOM   1818  CG2 THR   116       0.662 -22.454  17.450  1.00  0.00           C  
ATOM   1819 HG21 THR   116       0.477 -21.407  17.230  1.00  0.00           H  
ATOM   1820 HG22 THR   116       1.617 -22.761  17.024  1.00  0.00           H  
ATOM   1821 HG23 THR   116      -0.137 -23.042  16.999  1.00  0.00           H  
ATOM   1822  OG1 THR   116       1.956 -22.467  19.477  1.00  0.00           O  
ATOM   1823  HG1 THR   116       2.304 -21.606  19.144  1.00  0.00           H  
ATOM   1824  C   THR   116      -1.032 -22.665  20.807  1.00  0.00           C  
ATOM   1825  O   THR   116      -2.105 -23.240  20.638  1.00  0.00           O  
ATOM   1826  N   THR   117      -0.372 -22.766  21.957  1.00  0.00           N  
ATOM   1827  H   THR   117       0.466 -22.198  22.046  1.00  0.00           H  
ATOM   1828  CA  THR   117      -0.949 -23.347  23.175  1.00  0.00           C  
ATOM   1829  HA  THR   117      -1.574 -24.199  22.905  1.00  0.00           H  
ATOM   1830  CB  THR   117       0.160 -23.855  24.105  1.00  0.00           C  
ATOM   1831  HB  THR   117       0.846 -23.041  24.327  1.00  0.00           H  
ATOM   1832  CG2 THR   117      -0.355 -24.440  25.420  1.00  0.00           C  
ATOM   1833 HG21 THR   117      -1.094 -25.216  25.219  1.00  0.00           H  
ATOM   1834 HG22 THR   117       0.480 -24.873  25.972  1.00  0.00           H  
ATOM   1835 HG23 THR   117      -0.802 -23.657  26.032  1.00  0.00           H  
ATOM   1836  OG1 THR   117       0.868 -24.878  23.445  1.00  0.00           O  
ATOM   1837  HG1 THR   117       1.218 -24.491  22.636  1.00  0.00           H  
ATOM   1838  C   THR   117      -1.823 -22.311  23.879  1.00  0.00           C  
ATOM   1839  O   THR   117      -1.395 -21.176  24.093  1.00  0.00           O  
ATOM   1840  N   SER   118      -3.030 -22.701  24.292  1.00  0.00           N  
ATOM   1841  H   SER   118      -3.339 -23.642  24.094  1.00  0.00           H  
ATOM   1842  CA  SER   118      -3.986 -21.863  25.030  1.00  0.00           C  
ATOM   1843  HA  SER   118      -4.001 -20.879  24.560  1.00  0.00           H  
ATOM   1844  CB  SER   118      -5.392 -22.441  24.866  1.00  0.00           C  
ATOM   1845  HB2 SER   118      -6.071 -21.868  25.494  1.00  0.00           H  
ATOM   1846  HB3 SER   118      -5.704 -22.323  23.827  1.00  0.00           H  
ATOM   1847  OG  SER   118      -5.476 -23.813  25.204  1.00  0.00           O  
ATOM   1848  HG  SER   118      -6.405 -23.975  25.420  1.00  0.00           H  
ATOM   1849  C   SER   118      -3.580 -21.640  26.500  1.00  0.00           C  
ATOM   1850  O   SER   118      -4.277 -22.002  27.442  1.00  0.00           O  
ATOM   1851  N   GLY   119      -2.405 -21.040  26.684  1.00  0.00           N  
ATOM   1852  H   GLY   119      -1.892 -20.811  25.840  1.00  0.00           H  
ATOM   1853  CA  GLY   119      -1.764 -20.745  27.967  1.00  0.00           C  
ATOM   1854  HA2 GLY   119      -2.392 -20.049  28.523  1.00  0.00           H  
ATOM   1855  HA3 GLY   119      -1.655 -21.663  28.545  1.00  0.00           H  
ATOM   1856  C   GLY   119      -0.385 -20.106  27.777  1.00  0.00           C  
ATOM   1857  O   GLY   119       0.562 -20.475  28.469  1.00  0.00           O  
ATOM   1858  N   MET   120      -0.267 -19.217  26.784  1.00  0.00           N  
ATOM   1859  H   MET   120      -1.123 -18.963  26.310  1.00  0.00           H  
ATOM   1860  CA  MET   120       0.964 -18.588  26.277  1.00  0.00           C  
ATOM   1861  HA  MET   120       1.738 -18.639  27.041  1.00  0.00           H  
ATOM   1862  CB  MET   120       1.473 -19.346  25.035  1.00  0.00           C  
ATOM   1863  HB2 MET   120       0.668 -19.402  24.302  1.00  0.00           H  
ATOM   1864  HB3 MET   120       2.294 -18.789  24.590  1.00  0.00           H  
ATOM   1865  CG  MET   120       1.979 -20.761  25.327  1.00  0.00           C  
ATOM   1866  HG2 MET   120       1.217 -21.308  25.881  1.00  0.00           H  
ATOM   1867  HG3 MET   120       2.119 -21.267  24.372  1.00  0.00           H  
ATOM   1868  SD  MET   120       3.548 -20.855  26.237  1.00  0.00           S  
ATOM   1869  CE  MET   120       4.700 -20.324  24.941  1.00  0.00           C  
ATOM   1870  HE1 MET   120       4.498 -19.289  24.665  1.00  0.00           H  
ATOM   1871  HE2 MET   120       5.722 -20.403  25.310  1.00  0.00           H  
ATOM   1872  HE3 MET   120       4.582 -20.960  24.063  1.00  0.00           H  
ATOM   1873  C   MET   120       0.727 -17.094  25.974  1.00  0.00           C  
ATOM   1874  O   MET   120       1.028 -16.609  24.881  1.00  0.00           O  
ATOM   1875  N   TYR   121       0.126 -16.372  26.921  1.00  0.00           N  
ATOM   1876  H   TYR   121      -0.065 -16.834  27.805  1.00  0.00           H  
ATOM   1877  CA  TYR   121      -0.403 -15.009  26.779  1.00  0.00           C  
ATOM   1878  HA  TYR   121      -1.137 -15.028  25.974  1.00  0.00           H  
ATOM   1879  CB  TYR   121      -1.156 -14.692  28.084  1.00  0.00           C  
ATOM   1880  HB2 TYR   121      -1.894 -15.478  28.243  1.00  0.00           H  
ATOM   1881  HB3 TYR   121      -0.444 -14.739  28.909  1.00  0.00           H  
ATOM   1882  CG  TYR   121      -1.900 -13.375  28.191  1.00  0.00           C  
ATOM   1883  CD1 TYR   121      -2.148 -12.564  27.067  1.00  0.00           C  
ATOM   1884  HD1 TYR   121      -1.810 -12.847  26.082  1.00  0.00           H  
ATOM   1885  CE1 TYR   121      -2.866 -11.368  27.212  1.00  0.00           C  
ATOM   1886  HE1 TYR   121      -3.028 -10.746  26.352  1.00  0.00           H  
ATOM   1887  CZ  TYR   121      -3.347 -10.974  28.475  1.00  0.00           C  
ATOM   1888  OH  TYR   121      -4.058  -9.824  28.588  1.00  0.00           O  
ATOM   1889  HH  TYR   121      -4.516  -9.651  27.761  1.00  0.00           H  
ATOM   1890  CE2 TYR   121      -3.101 -11.780  29.604  1.00  0.00           C  
ATOM   1891  HE2 TYR   121      -3.469 -11.472  30.571  1.00  0.00           H  
ATOM   1892  CD2 TYR   121      -2.385 -12.982  29.454  1.00  0.00           C  
ATOM   1893  HD2 TYR   121      -2.204 -13.611  30.313  1.00  0.00           H  
ATOM   1894  C   TYR   121       0.662 -13.945  26.412  1.00  0.00           C  
ATOM   1895  O   TYR   121       1.196 -13.224  27.256  1.00  0.00           O  
ATOM   1896  N   ASN   122       0.959 -13.810  25.116  1.00  0.00           N  
ATOM   1897  H   ASN   122       0.487 -14.416  24.457  1.00  0.00           H  
ATOM   1898  CA  ASN   122       1.903 -12.826  24.585  1.00  0.00           C  
ATOM   1899  HA  ASN   122       2.700 -12.663  25.313  1.00  0.00           H  
ATOM   1900  CB  ASN   122       2.548 -13.375  23.297  1.00  0.00           C  
ATOM   1901  HB2 ASN   122       1.799 -13.897  22.713  1.00  0.00           H  
ATOM   1902  HB3 ASN   122       2.918 -12.542  22.706  1.00  0.00           H  
ATOM   1903  CG  ASN   122       3.709 -14.321  23.523  1.00  0.00           C  
ATOM   1904  OD1 ASN   122       4.796 -14.115  23.001  1.00  0.00           O  
ATOM   1905  ND2 ASN   122       3.540 -15.390  24.260  1.00  0.00           N  
ATOM   1906 HD21 ASN   122       2.615 -15.622  24.614  1.00  0.00           H  
ATOM   1907 HD22 ASN   122       4.329 -15.982  24.430  1.00  0.00           H  
ATOM   1908  C   ASN   122       1.209 -11.468  24.369  1.00  0.00           C  
ATOM   1909  O   ASN   122       0.563 -11.222  23.348  1.00  0.00           O  
ATOM   1910  N   ILE   123       1.382 -10.556  25.325  1.00  0.00           N  
ATOM   1911  H   ILE   123       1.986 -10.798  26.102  1.00  0.00           H  
ATOM   1912  CA  ILE   123       0.955  -9.157  25.231  1.00  0.00           C  
ATOM   1913  HA  ILE   123       0.018  -9.128  24.675  1.00  0.00           H  
ATOM   1914  CB  ILE   123       0.683  -8.534  26.623  1.00  0.00           C  
ATOM   1915  HB  ILE   123       1.627  -8.264  27.097  1.00  0.00           H  
ATOM   1916  CG2 ILE   123      -0.143  -7.254  26.428  1.00  0.00           C  
ATOM   1917 HG21 ILE   123      -1.146  -7.501  26.079  1.00  0.00           H  
ATOM   1918 HG22 ILE   123      -0.217  -6.715  27.374  1.00  0.00           H  
ATOM   1919 HG23 ILE   123       0.336  -6.605  25.700  1.00  0.00           H  
ATOM   1920  CG1 ILE   123      -0.091  -9.475  27.566  1.00  0.00           C  
ATOM   1921 HG12 ILE   123      -0.890  -8.934  28.068  1.00  0.00           H  
ATOM   1922 HG13 ILE   123      -0.554 -10.271  26.991  1.00  0.00           H  
ATOM   1923  CD1 ILE   123       0.805 -10.089  28.641  1.00  0.00           C  
ATOM   1924 HD11 ILE   123       1.206  -9.306  29.285  1.00  0.00           H  
ATOM   1925 HD12 ILE   123       0.213 -10.777  29.239  1.00  0.00           H  
ATOM   1926 HD13 ILE   123       1.624 -10.633  28.176  1.00  0.00           H  
ATOM   1927  C   ILE   123       1.998  -8.374  24.422  1.00  0.00           C  
ATOM   1928  O   ILE   123       2.803  -7.605  24.958  1.00  0.00           O  
ATOM   1929  N   VAL   124       2.020  -8.607  23.107  1.00  0.00           N  
ATOM   1930  H   VAL   124       1.374  -9.289  22.729  1.00  0.00           H  
ATOM   1931  CA  VAL   124       2.863  -7.842  22.180  1.00  0.00           C  
ATOM   1932  HA  VAL   124       3.830  -7.713  22.652  1.00  0.00           H  
ATOM   1933  CB  VAL   124       3.141  -8.569  20.852  1.00  0.00           C  
ATOM   1934  HB  VAL   124       2.204  -8.705  20.313  1.00  0.00           H  
ATOM   1935  CG1 VAL   124       4.143  -7.778  19.995  1.00  0.00           C  
ATOM   1936 HG11 VAL   124       5.061  -7.594  20.553  1.00  0.00           H  
ATOM   1937 HG12 VAL   124       4.388  -8.333  19.090  1.00  0.00           H  
ATOM   1938 HG13 VAL   124       3.718  -6.822  19.692  1.00  0.00           H  
ATOM   1939  CG2 VAL   124       3.787  -9.939  21.103  1.00  0.00           C  
ATOM   1940 HG21 VAL   124       3.182 -10.526  21.786  1.00  0.00           H  
ATOM   1941 HG22 VAL   124       3.900 -10.486  20.171  1.00  0.00           H  
ATOM   1942 HG23 VAL   124       4.778  -9.797  21.522  1.00  0.00           H  
ATOM   1943  C   VAL   124       2.266  -6.448  21.992  1.00  0.00           C  
ATOM   1944  O   VAL   124       1.626  -6.139  20.994  1.00  0.00           O  
ATOM   1945  N   GLU   125       2.453  -5.602  23.004  1.00  0.00           N  
ATOM   1946  H   GLU   125       2.847  -5.974  23.857  1.00  0.00           H  
ATOM   1947  CA  GLU   125       2.125  -4.183  22.940  1.00  0.00           C  
ATOM   1948  HA  GLU   125       1.102  -4.075  22.584  1.00  0.00           H  
ATOM   1949  CB  GLU   125       2.219  -3.536  24.333  1.00  0.00           C  
ATOM   1950  HB2 GLU   125       3.138  -3.847  24.834  1.00  0.00           H  
ATOM   1951  HB3 GLU   125       2.259  -2.455  24.200  1.00  0.00           H  
ATOM   1952  CG  GLU   125       1.008  -3.881  25.211  1.00  0.00           C  
ATOM   1953  HG2 GLU   125       0.224  -4.327  24.598  1.00  0.00           H  
ATOM   1954  HG3 GLU   125       1.309  -4.618  25.953  1.00  0.00           H  
ATOM   1955  CD  GLU   125       0.449  -2.644  25.917  1.00  0.00           C  
ATOM   1956  OE1 GLU   125      -0.734  -2.305  25.668  1.00  0.00           O  
ATOM   1957  OE2 GLU   125       1.213  -2.008  26.671  1.00  0.00           O  
ATOM   1958  C   GLU   125       3.021  -3.477  21.921  1.00  0.00           C  
ATOM   1959  O   GLU   125       4.047  -2.904  22.268  1.00  0.00           O  
ATOM   1960  N   PHE   126       2.615  -3.506  20.654  1.00  0.00           N  
ATOM   1961  H   PHE   126       1.897  -4.177  20.400  1.00  0.00           H  
ATOM   1962  CA  PHE   126       3.156  -2.631  19.620  1.00  0.00           C  
ATOM   1963  HA  PHE   126       4.232  -2.796  19.531  1.00  0.00           H  
ATOM   1964  CB  PHE   126       2.483  -2.956  18.280  1.00  0.00           C  
ATOM   1965  HB2 PHE   126       1.411  -2.766  18.359  1.00  0.00           H  
ATOM   1966  HB3 PHE   126       2.875  -2.275  17.524  1.00  0.00           H  
ATOM   1967  CG  PHE   126       2.695  -4.378  17.796  1.00  0.00           C  
ATOM   1968  CD1 PHE   126       1.679  -5.347  17.916  1.00  0.00           C  
ATOM   1969  HD1 PHE   126       0.748  -5.103  18.406  1.00  0.00           H  
ATOM   1970  CE1 PHE   126       1.884  -6.648  17.418  1.00  0.00           C  
ATOM   1971  HE1 PHE   126       1.125  -7.403  17.535  1.00  0.00           H  
ATOM   1972  CZ  PHE   126       3.092  -6.977  16.781  1.00  0.00           C  
ATOM   1973  HZ  PHE   126       3.238  -7.968  16.369  1.00  0.00           H  
ATOM   1974  CE2 PHE   126       4.117  -6.021  16.701  1.00  0.00           C  
ATOM   1975  HE2 PHE   126       5.056  -6.272  16.242  1.00  0.00           H  
ATOM   1976  CD2 PHE   126       3.924  -4.729  17.213  1.00  0.00           C  
ATOM   1977  HD2 PHE   126       4.714  -3.995  17.130  1.00  0.00           H  
ATOM   1978  C   PHE   126       2.905  -1.170  20.014  1.00  0.00           C  
ATOM   1979  O   PHE   126       1.749  -0.788  20.244  1.00  0.00           O  
ATOM   1980  N   THR   127       3.963  -0.360  20.111  1.00  0.00           N  
ATOM   1981  H   THR   127       4.888  -0.744  19.934  1.00  0.00           H  
ATOM   1982  CA  THR   127       3.872   1.080  20.405  1.00  0.00           C  
ATOM   1983  HA  THR   127       2.829   1.376  20.315  1.00  0.00           H  
ATOM   1984  CB  THR   127       4.295   1.425  21.846  1.00  0.00           C  
ATOM   1985  HB  THR   127       3.889   2.409  22.060  1.00  0.00           H  
ATOM   1986  CG2 THR   127       3.784   0.498  22.940  1.00  0.00           C  
ATOM   1987 HG21 THR   127       4.249  -0.480  22.852  1.00  0.00           H  
ATOM   1988 HG22 THR   127       4.018   0.920  23.917  1.00  0.00           H  
ATOM   1989 HG23 THR   127       2.711   0.384  22.849  1.00  0.00           H  
ATOM   1990  OG1 THR   127       5.687   1.499  21.987  1.00  0.00           O  
ATOM   1991  HG1 THR   127       6.007   0.619  22.281  1.00  0.00           H  
ATOM   1992  C   THR   127       4.635   1.901  19.357  1.00  0.00           C  
ATOM   1993  O   THR   127       5.460   1.368  18.621  1.00  0.00           O  
ATOM   1994  N   THR   128       4.322   3.193  19.198  1.00  0.00           N  
ATOM   1995  H   THR   128       3.573   3.571  19.757  1.00  0.00           H  
ATOM   1996  CA  THR   128       4.593   3.860  17.906  1.00  0.00           C  
ATOM   1997  HA  THR   128       5.423   3.361  17.406  1.00  0.00           H  
ATOM   1998  CB  THR   128       3.368   3.711  16.976  1.00  0.00           C  
ATOM   1999  HB  THR   128       3.592   4.159  16.008  1.00  0.00           H  
ATOM   2000  CG2 THR   128       2.919   2.272  16.725  1.00  0.00           C  
ATOM   2001 HG21 THR   128       2.475   1.832  17.616  1.00  0.00           H  
ATOM   2002 HG22 THR   128       2.183   2.246  15.923  1.00  0.00           H  
ATOM   2003 HG23 THR   128       3.771   1.665  16.414  1.00  0.00           H  
ATOM   2004  OG1 THR   128       2.278   4.388  17.559  1.00  0.00           O  
ATOM   2005  HG1 THR   128       1.506   4.167  17.001  1.00  0.00           H  
ATOM   2006  C   THR   128       4.997   5.340  17.962  1.00  0.00           C  
ATOM   2007  O   THR   128       5.049   5.956  16.908  1.00  0.00           O  
ATOM   2008  N   PHE   129       5.251   5.985  19.111  1.00  0.00           N  
ATOM   2009  H   PHE   129       5.259   5.458  19.972  1.00  0.00           H  
ATOM   2010  CA  PHE   129       5.226   7.469  19.148  1.00  0.00           C  
ATOM   2011  HA  PHE   129       4.503   7.780  18.391  1.00  0.00           H  
ATOM   2012  CB  PHE   129       4.644   8.039  20.453  1.00  0.00           C  
ATOM   2013  HB2 PHE   129       5.314   7.792  21.275  1.00  0.00           H  
ATOM   2014  HB3 PHE   129       4.643   9.127  20.363  1.00  0.00           H  
ATOM   2015  CG  PHE   129       3.228   7.634  20.852  1.00  0.00           C  
ATOM   2016  CD1 PHE   129       2.438   6.721  20.117  1.00  0.00           C  
ATOM   2017  HD1 PHE   129       2.768   6.317  19.177  1.00  0.00           H  
ATOM   2018  CE1 PHE   129       1.194   6.297  20.611  1.00  0.00           C  
ATOM   2019  HE1 PHE   129       0.621   5.557  20.069  1.00  0.00           H  
ATOM   2020  CZ  PHE   129       0.707   6.816  21.819  1.00  0.00           C  
ATOM   2021  HZ  PHE   129      -0.231   6.462  22.224  1.00  0.00           H  
ATOM   2022  CE2 PHE   129       1.439   7.800  22.502  1.00  0.00           C  
ATOM   2023  HE2 PHE   129       1.057   8.212  23.425  1.00  0.00           H  
ATOM   2024  CD2 PHE   129       2.695   8.200  22.022  1.00  0.00           C  
ATOM   2025  HD2 PHE   129       3.263   8.927  22.575  1.00  0.00           H  
ATOM   2026  C   PHE   129       6.528   8.167  18.693  1.00  0.00           C  
ATOM   2027  O   PHE   129       6.729   8.344  17.491  1.00  0.00           O  
ATOM   2028  N   ARG   130       7.366   8.678  19.614  1.00  0.00           N  
ATOM   2029  H   ARG   130       7.148   8.500  20.586  1.00  0.00           H  
ATOM   2030  CA  ARG   130       8.497   9.582  19.272  1.00  0.00           C  
ATOM   2031  HA  ARG   130       9.023   9.174  18.407  1.00  0.00           H  
ATOM   2032  CB  ARG   130       7.916  10.956  18.883  1.00  0.00           C  
ATOM   2033  HB2 ARG   130       8.711  11.601  18.504  1.00  0.00           H  
ATOM   2034  HB3 ARG   130       7.220  10.820  18.065  1.00  0.00           H  
ATOM   2035  CG  ARG   130       7.177  11.645  20.045  1.00  0.00           C  
ATOM   2036  HG2 ARG   130       6.122  11.728  19.777  1.00  0.00           H  
ATOM   2037  HG3 ARG   130       7.225  11.046  20.954  1.00  0.00           H  
ATOM   2038  CD  ARG   130       7.693  13.047  20.370  1.00  0.00           C  
ATOM   2039  HD2 ARG   130       7.549  13.699  19.506  1.00  0.00           H  
ATOM   2040  HD3 ARG   130       7.068  13.396  21.186  1.00  0.00           H  
ATOM   2041  NE  ARG   130       9.104  13.097  20.811  1.00  0.00           N  
ATOM   2042  HE  ARG   130       9.712  12.324  20.565  1.00  0.00           H  
ATOM   2043  CZ  ARG   130       9.662  14.110  21.450  1.00  0.00           C  
ATOM   2044  NH1 ARG   130       9.006  15.195  21.747  1.00  0.00           N  
ATOM   2045 HH11 ARG   130       7.992  15.220  21.586  1.00  0.00           H  
ATOM   2046 HH12 ARG   130       9.444  15.950  22.221  1.00  0.00           H  
ATOM   2047  NH2 ARG   130      10.908  14.089  21.822  1.00  0.00           N  
ATOM   2048 HH21 ARG   130      11.495  13.247  21.774  1.00  0.00           H  
ATOM   2049 HH22 ARG   130      11.302  14.828  22.357  1.00  0.00           H  
ATOM   2050  C   ARG   130       9.563   9.847  20.343  1.00  0.00           C  
ATOM   2051  O   ARG   130      10.459  10.652  20.100  1.00  0.00           O  
ATOM   2052  N   GLY   131       9.406   9.337  21.560  1.00  0.00           N  
ATOM   2053  H   GLY   131       8.677   8.653  21.703  1.00  0.00           H  
ATOM   2054  CA  GLY   131       9.998   9.909  22.776  1.00  0.00           C  
ATOM   2055  HA2 GLY   131       9.872  10.992  22.748  1.00  0.00           H  
ATOM   2056  HA3 GLY   131       9.438   9.547  23.630  1.00  0.00           H  
ATOM   2057  C   GLY   131      11.483   9.633  23.029  1.00  0.00           C  
ATOM   2058  O   GLY   131      11.842   9.335  24.163  1.00  0.00           O  
ATOM   2059  N   ASP   132      12.329   9.784  22.007  1.00  0.00           N  
ATOM   2060  H   ASP   132      11.917  10.094  21.136  1.00  0.00           H  
ATOM   2061  CA  ASP   132      13.803   9.689  22.008  1.00  0.00           C  
ATOM   2062  HA  ASP   132      14.125   9.996  21.013  1.00  0.00           H  
ATOM   2063  CB  ASP   132      14.454  10.688  23.000  1.00  0.00           C  
ATOM   2064  HB2 ASP   132      14.722  10.143  23.908  1.00  0.00           H  
ATOM   2065  HB3 ASP   132      15.388  11.046  22.564  1.00  0.00           H  
ATOM   2066  CG  ASP   132      13.611  11.901  23.423  1.00  0.00           C  
ATOM   2067  OD1 ASP   132      12.983  12.557  22.558  1.00  0.00           O  
ATOM   2068  OD2 ASP   132      13.579  12.175  24.650  1.00  0.00           O  
ATOM   2069  C   ASP   132      14.362   8.266  22.210  1.00  0.00           C  
ATOM   2070  O   ASP   132      15.183   7.797  21.423  1.00  0.00           O  
ATOM   2071  N   GLU   133      13.899   7.599  23.262  1.00  0.00           N  
ATOM   2072  H   GLU   133      13.153   8.053  23.778  1.00  0.00           H  
ATOM   2073  CA  GLU   133      14.270   6.268  23.756  1.00  0.00           C  
ATOM   2074  HA  GLU   133      14.385   5.587  22.915  1.00  0.00           H  
ATOM   2075  CB  GLU   133      15.661   6.376  24.451  1.00  0.00           C  
ATOM   2076  HB2 GLU   133      16.018   5.372  24.689  1.00  0.00           H  
ATOM   2077  HB3 GLU   133      16.364   6.813  23.742  1.00  0.00           H  
ATOM   2078  CG  GLU   133      15.662   7.216  25.739  1.00  0.00           C  
ATOM   2079  HG2 GLU   133      14.869   7.956  25.650  1.00  0.00           H  
ATOM   2080  HG3 GLU   133      15.444   6.532  26.554  1.00  0.00           H  
ATOM   2081  CD  GLU   133      16.915   8.003  26.140  1.00  0.00           C  
ATOM   2082  OE1 GLU   133      18.027   7.717  25.654  1.00  0.00           O  
ATOM   2083  OE2 GLU   133      16.723   8.900  27.005  1.00  0.00           O  
ATOM   2084  C   GLU   133      13.075   5.772  24.639  1.00  0.00           C  
ATOM   2085  O   GLU   133      11.957   6.285  24.517  1.00  0.00           O  
ATOM   2086  N   ARG   134      13.268   4.868  25.616  1.00  0.00           N  
ATOM   2087  H   ARG   134      14.180   4.437  25.667  1.00  0.00           H  
ATOM   2088  CA  ARG   134      12.277   4.568  26.701  1.00  0.00           C  
ATOM   2089  HA  ARG   134      12.732   3.799  27.324  1.00  0.00           H  
ATOM   2090  CB  ARG   134      11.998   5.796  27.639  1.00  0.00           C  
ATOM   2091  HB2 ARG   134      11.137   6.338  27.250  1.00  0.00           H  
ATOM   2092  HB3 ARG   134      11.739   5.435  28.635  1.00  0.00           H  
ATOM   2093  CG  ARG   134      13.124   6.825  27.749  1.00  0.00           C  
ATOM   2094  HG2 ARG   134      14.010   6.340  28.157  1.00  0.00           H  
ATOM   2095  HG3 ARG   134      13.289   7.146  26.735  1.00  0.00           H  
ATOM   2096  CD  ARG   134      12.890   8.145  28.488  1.00  0.00           C  
ATOM   2097  HD2 ARG   134      11.888   8.511  28.270  1.00  0.00           H  
ATOM   2098  HD3 ARG   134      12.970   7.977  29.563  1.00  0.00           H  
ATOM   2099  NE  ARG   134      13.913   9.127  28.043  1.00  0.00           N  
ATOM   2100  HE  ARG   134      14.888   8.898  28.210  1.00  0.00           H  
ATOM   2101  CZ  ARG   134      13.766  10.124  27.183  1.00  0.00           C  
ATOM   2102  NH1 ARG   134      12.635  10.488  26.667  1.00  0.00           N  
ATOM   2103 HH11 ARG   134      11.894   9.816  26.660  1.00  0.00           H  
ATOM   2104 HH12 ARG   134      12.712  11.133  25.878  1.00  0.00           H  
ATOM   2105  NH2 ARG   134      14.795  10.783  26.757  1.00  0.00           N  
ATOM   2106 HH21 ARG   134      15.703  10.317  26.865  1.00  0.00           H  
ATOM   2107 HH22 ARG   134      14.635  11.424  25.983  1.00  0.00           H  
ATOM   2108  C   ARG   134      10.940   3.936  26.242  1.00  0.00           C  
ATOM   2109  O   ARG   134       9.924   4.187  26.887  1.00  0.00           O  
ATOM   2110  N   GLY   135      10.889   3.172  25.147  1.00  0.00           N  
ATOM   2111  H   GLY   135      11.721   3.004  24.591  1.00  0.00           H  
ATOM   2112  CA  GLY   135       9.610   2.731  24.563  1.00  0.00           C  
ATOM   2113  HA2 GLY   135       9.790   1.932  23.849  1.00  0.00           H  
ATOM   2114  HA3 GLY   135       8.951   2.347  25.339  1.00  0.00           H  
ATOM   2115  C   GLY   135       8.920   3.888  23.837  1.00  0.00           C  
ATOM   2116  O   GLY   135       7.757   4.203  24.103  1.00  0.00           O  
ATOM   2117  N   ALA   136       9.709   4.627  23.049  1.00  0.00           N  
ATOM   2118  H   ALA   136      10.633   4.247  22.863  1.00  0.00           H  
ATOM   2119  CA  ALA   136       9.409   5.958  22.509  1.00  0.00           C  
ATOM   2120  HA  ALA   136      10.377   6.423  22.324  1.00  0.00           H  
ATOM   2121  CB  ALA   136       8.704   5.835  21.155  1.00  0.00           C  
ATOM   2122  HB1 ALA   136       7.661   5.564  21.300  1.00  0.00           H  
ATOM   2123  HB2 ALA   136       8.775   6.774  20.621  1.00  0.00           H  
ATOM   2124  HB3 ALA   136       9.195   5.074  20.548  1.00  0.00           H  
ATOM   2125  C   ALA   136       8.693   6.885  23.519  1.00  0.00           C  
ATOM   2126  O   ALA   136       7.757   7.611  23.157  1.00  0.00           O  
ATOM   2127  N   PHE   137       9.143   6.822  24.777  1.00  0.00           N  
ATOM   2128  H   PHE   137       9.974   6.246  24.875  1.00  0.00           H  
ATOM   2129  CA  PHE   137       8.643   7.394  26.035  1.00  0.00           C  
ATOM   2130  HA  PHE   137       8.887   6.636  26.779  1.00  0.00           H  
ATOM   2131  CB  PHE   137       9.432   8.660  26.407  1.00  0.00           C  
ATOM   2132  HB2 PHE   137      10.492   8.446  26.271  1.00  0.00           H  
ATOM   2133  HB3 PHE   137       9.165   9.451  25.711  1.00  0.00           H  
ATOM   2134  CG  PHE   137       9.255   9.206  27.818  1.00  0.00           C  
ATOM   2135  CD1 PHE   137       8.865   8.386  28.899  1.00  0.00           C  
ATOM   2136  HD1 PHE   137       8.641   7.338  28.757  1.00  0.00           H  
ATOM   2137  CE1 PHE   137       8.763   8.920  30.195  1.00  0.00           C  
ATOM   2138  HE1 PHE   137       8.451   8.284  31.013  1.00  0.00           H  
ATOM   2139  CZ  PHE   137       9.066  10.272  30.428  1.00  0.00           C  
ATOM   2140  HZ  PHE   137       8.988  10.675  31.427  1.00  0.00           H  
ATOM   2141  CE2 PHE   137       9.460  11.094  29.358  1.00  0.00           C  
ATOM   2142  HE2 PHE   137       9.694  12.133  29.534  1.00  0.00           H  
ATOM   2143  CD2 PHE   137       9.549  10.563  28.059  1.00  0.00           C  
ATOM   2144  HD2 PHE   137       9.856  11.200  27.241  1.00  0.00           H  
ATOM   2145  C   PHE   137       7.125   7.582  26.160  1.00  0.00           C  
ATOM   2146  O   PHE   137       6.481   6.850  26.902  1.00  0.00           O  
ATOM   2147  N   GLN   138       6.533   8.553  25.458  1.00  0.00           N  
ATOM   2148  H   GLN   138       7.097   9.058  24.789  1.00  0.00           H  
ATOM   2149  CA  GLN   138       5.085   8.798  25.474  1.00  0.00           C  
ATOM   2150  HA  GLN   138       4.774   9.008  26.496  1.00  0.00           H  
ATOM   2151  CB  GLN   138       4.772  10.042  24.625  1.00  0.00           C  
ATOM   2152  HB2 GLN   138       5.189   9.895  23.627  1.00  0.00           H  
ATOM   2153  HB3 GLN   138       3.690  10.140  24.527  1.00  0.00           H  
ATOM   2154  CG  GLN   138       5.308  11.353  25.236  1.00  0.00           C  
ATOM   2155  HG2 GLN   138       4.475  11.903  25.674  1.00  0.00           H  
ATOM   2156  HG3 GLN   138       6.014  11.138  26.038  1.00  0.00           H  
ATOM   2157  CD  GLN   138       6.027  12.233  24.217  1.00  0.00           C  
ATOM   2158  OE1 GLN   138       7.025  11.841  23.627  1.00  0.00           O  
ATOM   2159  NE2 GLN   138       5.574  13.450  24.002  1.00  0.00           N  
ATOM   2160 HE21 GLN   138       4.718  13.794  24.412  1.00  0.00           H  
ATOM   2161 HE22 GLN   138       6.020  14.029  23.290  1.00  0.00           H  
ATOM   2162  C   GLN   138       4.265   7.578  24.996  1.00  0.00           C  
ATOM   2163  O   GLN   138       3.108   7.435  25.386  1.00  0.00           O  
ATOM   2164  N   ALA   139       4.851   6.687  24.185  1.00  0.00           N  
ATOM   2165  H   ALA   139       5.815   6.830  23.917  1.00  0.00           H  
ATOM   2166  CA  ALA   139       4.189   5.453  23.753  1.00  0.00           C  
ATOM   2167  HA  ALA   139       3.166   5.701  23.463  1.00  0.00           H  
ATOM   2168  CB  ALA   139       4.900   4.908  22.508  1.00  0.00           C  
ATOM   2169  HB1 ALA   139       5.608   4.127  22.780  1.00  0.00           H  
ATOM   2170  HB2 ALA   139       4.155   4.501  21.828  1.00  0.00           H  
ATOM   2171  HB3 ALA   139       5.439   5.697  21.994  1.00  0.00           H  
ATOM   2172  C   ALA   139       4.095   4.425  24.901  1.00  0.00           C  
ATOM   2173  O   ALA   139       3.001   3.966  25.228  1.00  0.00           O  
ATOM   2174  N   ALA   140       5.200   4.146  25.602  1.00  0.00           N  
ATOM   2175  H   ALA   140       6.101   4.451  25.248  1.00  0.00           H  
ATOM   2176  CA  ALA   140       5.172   3.378  26.850  1.00  0.00           C  
ATOM   2177  HA  ALA   140       4.770   2.385  26.640  1.00  0.00           H  
ATOM   2178  CB  ALA   140       6.606   3.211  27.362  1.00  0.00           C  
ATOM   2179  HB1 ALA   140       7.066   4.184  27.538  1.00  0.00           H  
ATOM   2180  HB2 ALA   140       6.600   2.643  28.294  1.00  0.00           H  
ATOM   2181  HB3 ALA   140       7.194   2.665  26.626  1.00  0.00           H  
ATOM   2182  C   ALA   140       4.262   4.035  27.907  1.00  0.00           C  
ATOM   2183  O   ALA   140       3.418   3.365  28.496  1.00  0.00           O  
ATOM   2184  N   MET   141       4.328   5.359  28.075  1.00  0.00           N  
ATOM   2185  H   MET   141       5.051   5.862  27.574  1.00  0.00           H  
ATOM   2186  CA  MET   141       3.450   6.117  28.983  1.00  0.00           C  
ATOM   2187  HA  MET   141       3.440   5.588  29.936  1.00  0.00           H  
ATOM   2188  CB  MET   141       4.021   7.522  29.242  1.00  0.00           C  
ATOM   2189  HB2 MET   141       4.109   8.048  28.295  1.00  0.00           H  
ATOM   2190  HB3 MET   141       3.325   8.087  29.860  1.00  0.00           H  
ATOM   2191  CG  MET   141       5.383   7.532  29.950  1.00  0.00           C  
ATOM   2192  HG2 MET   141       6.123   7.082  29.294  1.00  0.00           H  
ATOM   2193  HG3 MET   141       5.675   8.571  30.098  1.00  0.00           H  
ATOM   2194  SD  MET   141       5.497   6.678  31.550  1.00  0.00           S  
ATOM   2195  CE  MET   141       4.057   7.323  32.448  1.00  0.00           C  
ATOM   2196  HE1 MET   141       3.138   7.013  31.950  1.00  0.00           H  
ATOM   2197  HE2 MET   141       4.055   6.916  33.460  1.00  0.00           H  
ATOM   2198  HE3 MET   141       4.102   8.410  32.494  1.00  0.00           H  
ATOM   2199  C   MET   141       1.970   6.194  28.547  1.00  0.00           C  
ATOM   2200  O   MET   141       1.205   6.938  29.154  1.00  0.00           O  
ATOM   2201  N   THR   142       1.537   5.443  27.528  1.00  0.00           N  
ATOM   2202  H   THR   142       2.214   4.875  27.039  1.00  0.00           H  
ATOM   2203  CA  THR   142       0.117   5.329  27.132  1.00  0.00           C  
ATOM   2204  HA  THR   142      -0.507   5.635  27.972  1.00  0.00           H  
ATOM   2205  CB  THR   142      -0.223   6.256  25.958  1.00  0.00           C  
ATOM   2206  HB  THR   142      -1.229   6.020  25.610  1.00  0.00           H  
ATOM   2207  CG2 THR   142      -0.189   7.742  26.311  1.00  0.00           C  
ATOM   2208 HG21 THR   142       0.810   8.040  26.626  1.00  0.00           H  
ATOM   2209 HG22 THR   142      -0.481   8.324  25.439  1.00  0.00           H  
ATOM   2210 HG23 THR   142      -0.891   7.934  27.122  1.00  0.00           H  
ATOM   2211  OG1 THR   142       0.674   6.051  24.899  1.00  0.00           O  
ATOM   2212  HG1 THR   142       1.524   6.438  25.166  1.00  0.00           H  
ATOM   2213  C   THR   142      -0.334   3.902  26.796  1.00  0.00           C  
ATOM   2214  O   THR   142      -1.525   3.625  26.930  1.00  0.00           O  
ATOM   2215  N   LYS   143       0.572   2.982  26.426  1.00  0.00           N  
ATOM   2216  H   LYS   143       1.508   3.302  26.203  1.00  0.00           H  
ATOM   2217  CA  LYS   143       0.292   1.534  26.343  1.00  0.00           C  
ATOM   2218  HA  LYS   143      -0.789   1.407  26.375  1.00  0.00           H  
ATOM   2219  CB  LYS   143       0.767   0.940  25.000  1.00  0.00           C  
ATOM   2220  HB2 LYS   143       1.397   1.656  24.472  1.00  0.00           H  
ATOM   2221  HB3 LYS   143       1.365   0.050  25.190  1.00  0.00           H  
ATOM   2222  CG  LYS   143      -0.432   0.558  24.104  1.00  0.00           C  
ATOM   2223  HG2 LYS   143      -1.160   0.002  24.693  1.00  0.00           H  
ATOM   2224  HG3 LYS   143      -0.914   1.468  23.743  1.00  0.00           H  
ATOM   2225  CD  LYS   143      -0.011  -0.308  22.908  1.00  0.00           C  
ATOM   2226  HD2 LYS   143       0.605   0.294  22.243  1.00  0.00           H  
ATOM   2227  HD3 LYS   143       0.566  -1.158  23.270  1.00  0.00           H  
ATOM   2228  CE  LYS   143      -1.217  -0.829  22.118  1.00  0.00           C  
ATOM   2229  HE2 LYS   143      -1.920  -1.295  22.812  1.00  0.00           H  
ATOM   2230  HE3 LYS   143      -1.725   0.017  21.650  1.00  0.00           H  
ATOM   2231  NZ  LYS   143      -0.823  -1.813  21.079  1.00  0.00           N  
ATOM   2232  HZ1 LYS   143      -0.002  -1.503  20.566  1.00  0.00           H  
ATOM   2233  HZ2 LYS   143      -0.652  -2.731  21.479  1.00  0.00           H  
ATOM   2234  HZ3 LYS   143      -1.589  -1.962  20.415  1.00  0.00           H  
ATOM   2235  C   LYS   143       0.772   0.766  27.585  1.00  0.00           C  
ATOM   2236  O   LYS   143      -0.084   0.275  28.319  1.00  0.00           O  
ATOM   2237  N   LEU   144       2.071   0.792  27.926  1.00  0.00           N  
ATOM   2238  H   LEU   144       2.715   1.260  27.315  1.00  0.00           H  
ATOM   2239  CA  LEU   144       2.592   0.143  29.149  1.00  0.00           C  
ATOM   2240  HA  LEU   144       2.361  -0.923  29.076  1.00  0.00           H  
ATOM   2241  CB  LEU   144       4.126   0.297  29.265  1.00  0.00           C  
ATOM   2242  HB2 LEU   144       4.550   0.071  28.289  1.00  0.00           H  
ATOM   2243  HB3 LEU   144       4.370   1.330  29.498  1.00  0.00           H  
ATOM   2244  CG  LEU   144       4.831  -0.601  30.312  1.00  0.00           C  
ATOM   2245  HG  LEU   144       4.651  -1.646  30.066  1.00  0.00           H  
ATOM   2246  CD1 LEU   144       6.340  -0.341  30.258  1.00  0.00           C  
ATOM   2247 HD11 LEU   144       6.550   0.694  30.530  1.00  0.00           H  
ATOM   2248 HD12 LEU   144       6.853  -1.004  30.955  1.00  0.00           H  
ATOM   2249 HD13 LEU   144       6.724  -0.540  29.262  1.00  0.00           H  
ATOM   2250  CD2 LEU   144       4.417  -0.370  31.768  1.00  0.00           C  
ATOM   2251 HD21 LEU   144       3.438  -0.806  31.955  1.00  0.00           H  
ATOM   2252 HD22 LEU   144       5.109  -0.867  32.448  1.00  0.00           H  
ATOM   2253 HD23 LEU   144       4.397   0.694  32.005  1.00  0.00           H  
ATOM   2254  C   LEU   144       1.871   0.685  30.388  1.00  0.00           C  
ATOM   2255  O   LEU   144       1.214  -0.082  31.079  1.00  0.00           O  
ATOM   2256  N   ALA   145       1.864   2.007  30.593  1.00  0.00           N  
ATOM   2257  H   ALA   145       2.412   2.579  29.962  1.00  0.00           H  
ATOM   2258  CA  ALA   145       1.163   2.675  31.702  1.00  0.00           C  
ATOM   2259  HA  ALA   145       1.488   2.206  32.634  1.00  0.00           H  
ATOM   2260  CB  ALA   145       1.611   4.141  31.736  1.00  0.00           C  
ATOM   2261  HB1 ALA   145       1.257   4.658  30.845  1.00  0.00           H  
ATOM   2262  HB2 ALA   145       1.193   4.623  32.620  1.00  0.00           H  
ATOM   2263  HB3 ALA   145       2.699   4.192  31.796  1.00  0.00           H  
ATOM   2264  C   ALA   145      -0.382   2.543  31.659  1.00  0.00           C  
ATOM   2265  O   ALA   145      -1.094   3.132  32.469  1.00  0.00           O  
ATOM   2266  N   LYS   146      -0.920   1.780  30.699  1.00  0.00           N  
ATOM   2267  H   LYS   146      -0.267   1.346  30.058  1.00  0.00           H  
ATOM   2268  CA  LYS   146      -2.310   1.322  30.631  1.00  0.00           C  
ATOM   2269  HA  LYS   146      -2.877   1.816  31.417  1.00  0.00           H  
ATOM   2270  CB  LYS   146      -2.890   1.780  29.274  1.00  0.00           C  
ATOM   2271  HB2 LYS   146      -3.025   2.862  29.320  1.00  0.00           H  
ATOM   2272  HB3 LYS   146      -2.157   1.611  28.492  1.00  0.00           H  
ATOM   2273  CG  LYS   146      -4.231   1.150  28.859  1.00  0.00           C  
ATOM   2274  HG2 LYS   146      -4.563   0.448  29.614  1.00  0.00           H  
ATOM   2275  HG3 LYS   146      -4.984   1.937  28.796  1.00  0.00           H  
ATOM   2276  CD  LYS   146      -4.188   0.410  27.514  1.00  0.00           C  
ATOM   2277  HD2 LYS   146      -5.152  -0.082  27.376  1.00  0.00           H  
ATOM   2278  HD3 LYS   146      -4.046   1.131  26.706  1.00  0.00           H  
ATOM   2279  CE  LYS   146      -3.074  -0.641  27.451  1.00  0.00           C  
ATOM   2280  HE2 LYS   146      -2.108  -0.144  27.336  1.00  0.00           H  
ATOM   2281  HE3 LYS   146      -3.061  -1.210  28.384  1.00  0.00           H  
ATOM   2282  NZ  LYS   146      -3.276  -1.585  26.339  1.00  0.00           N  
ATOM   2283  HZ1 LYS   146      -3.759  -1.154  25.561  1.00  0.00           H  
ATOM   2284  HZ2 LYS   146      -2.372  -1.967  26.047  1.00  0.00           H  
ATOM   2285  HZ3 LYS   146      -3.857  -2.350  26.686  1.00  0.00           H  
ATOM   2286  C   LYS   146      -2.408  -0.180  30.943  1.00  0.00           C  
ATOM   2287  O   LYS   146      -3.283  -0.554  31.728  1.00  0.00           O  
ATOM   2288  N   TYR   147      -1.530  -1.031  30.404  1.00  0.00           N  
ATOM   2289  H   TYR   147      -0.820  -0.664  29.778  1.00  0.00           H  
ATOM   2290  CA  TYR   147      -1.472  -2.465  30.737  1.00  0.00           C  
ATOM   2291  HA  TYR   147      -2.498  -2.830  30.760  1.00  0.00           H  
ATOM   2292  CB  TYR   147      -0.759  -3.242  29.616  1.00  0.00           C  
ATOM   2293  HB2 TYR   147      -1.098  -2.870  28.647  1.00  0.00           H  
ATOM   2294  HB3 TYR   147       0.317  -3.070  29.678  1.00  0.00           H  
ATOM   2295  CG  TYR   147      -1.055  -4.731  29.684  1.00  0.00           C  
ATOM   2296  CD1 TYR   147      -2.254  -5.233  29.137  1.00  0.00           C  
ATOM   2297  HD1 TYR   147      -2.915  -4.571  28.593  1.00  0.00           H  
ATOM   2298  CE1 TYR   147      -2.626  -6.575  29.355  1.00  0.00           C  
ATOM   2299  HE1 TYR   147      -3.561  -6.947  28.968  1.00  0.00           H  
ATOM   2300  CZ  TYR   147      -1.796  -7.415  30.130  1.00  0.00           C  
ATOM   2301  OH  TYR   147      -2.168  -8.693  30.400  1.00  0.00           O  
ATOM   2302  HH  TYR   147      -2.866  -9.006  29.810  1.00  0.00           H  
ATOM   2303  CE2 TYR   147      -0.574  -6.926  30.634  1.00  0.00           C  
ATOM   2304  HE2 TYR   147       0.050  -7.574  31.231  1.00  0.00           H  
ATOM   2305  CD2 TYR   147      -0.202  -5.589  30.404  1.00  0.00           C  
ATOM   2306  HD2 TYR   147       0.708  -5.200  30.841  1.00  0.00           H  
ATOM   2307  C   TYR   147      -0.872  -2.748  32.139  1.00  0.00           C  
ATOM   2308  O   TYR   147      -1.065  -3.818  32.712  1.00  0.00           O  
ATOM   2309  N   GLU   148      -0.232  -1.758  32.758  1.00  0.00           N  
ATOM   2310  H   GLU   148       0.043  -0.957  32.199  1.00  0.00           H  
ATOM   2311  CA  GLU   148       0.226  -1.768  34.155  1.00  0.00           C  
ATOM   2312  HA  GLU   148       0.987  -2.540  34.274  1.00  0.00           H  
ATOM   2313  CB  GLU   148       0.881  -0.398  34.411  1.00  0.00           C  
ATOM   2314  HB2 GLU   148       1.615  -0.247  33.620  1.00  0.00           H  
ATOM   2315  HB3 GLU   148       0.127   0.387  34.327  1.00  0.00           H  
ATOM   2316  CG  GLU   148       1.624  -0.249  35.745  1.00  0.00           C  
ATOM   2317  HG2 GLU   148       0.900  -0.064  36.542  1.00  0.00           H  
ATOM   2318  HG3 GLU   148       2.137  -1.190  35.961  1.00  0.00           H  
ATOM   2319  CD  GLU   148       2.662   0.891  35.689  1.00  0.00           C  
ATOM   2320  OE1 GLU   148       2.416   1.892  34.973  1.00  0.00           O  
ATOM   2321  OE2 GLU   148       3.720   0.747  36.344  1.00  0.00           O  
ATOM   2322  C   GLU   148      -0.911  -2.087  35.148  1.00  0.00           C  
ATOM   2323  O   GLU   148      -0.697  -2.794  36.129  1.00  0.00           O  
ATOM   2324  N   VAL   149      -2.152  -1.683  34.832  1.00  0.00           N  
ATOM   2325  H   VAL   149      -2.255  -1.113  34.006  1.00  0.00           H  
ATOM   2326  CA  VAL   149      -3.351  -2.035  35.612  1.00  0.00           C  
ATOM   2327  HA  VAL   149      -3.125  -1.801  36.653  1.00  0.00           H  
ATOM   2328  CB  VAL   149      -4.572  -1.175  35.222  1.00  0.00           C  
ATOM   2329  HB  VAL   149      -4.798  -1.320  34.169  1.00  0.00           H  
ATOM   2330  CG1 VAL   149      -5.812  -1.546  36.037  1.00  0.00           C  
ATOM   2331 HG11 VAL   149      -5.598  -1.466  37.103  1.00  0.00           H  
ATOM   2332 HG12 VAL   149      -6.632  -0.876  35.790  1.00  0.00           H  
ATOM   2333 HG13 VAL   149      -6.132  -2.563  35.813  1.00  0.00           H  
ATOM   2334  CG2 VAL   149      -4.341   0.325  35.415  1.00  0.00           C  
ATOM   2335 HG21 VAL   149      -3.445   0.647  34.884  1.00  0.00           H  
ATOM   2336 HG22 VAL   149      -5.195   0.886  35.039  1.00  0.00           H  
ATOM   2337 HG23 VAL   149      -4.223   0.545  36.475  1.00  0.00           H  
ATOM   2338  C   VAL   149      -3.660  -3.548  35.580  1.00  0.00           C  
ATOM   2339  O   VAL   149      -3.625  -4.167  36.645  1.00  0.00           O  
ATOM   2340  N   PRO   150      -3.954  -4.200  34.426  1.00  0.00           N  
ATOM   2341  CD  PRO   150      -4.181  -3.631  33.107  1.00  0.00           C  
ATOM   2342  HD2 PRO   150      -3.454  -2.861  32.864  1.00  0.00           H  
ATOM   2343  HD3 PRO   150      -5.189  -3.218  33.066  1.00  0.00           H  
ATOM   2344  CG  PRO   150      -4.085  -4.791  32.120  1.00  0.00           C  
ATOM   2345  HG2 PRO   150      -3.048  -4.990  31.862  1.00  0.00           H  
ATOM   2346  HG3 PRO   150      -4.673  -4.607  31.220  1.00  0.00           H  
ATOM   2347  CB  PRO   150      -4.622  -5.965  32.925  1.00  0.00           C  
ATOM   2348  HB2 PRO   150      -4.195  -6.909  32.584  1.00  0.00           H  
ATOM   2349  HB3 PRO   150      -5.704  -5.991  32.832  1.00  0.00           H  
ATOM   2350  CA  PRO   150      -4.247  -5.640  34.376  1.00  0.00           C  
ATOM   2351  HA  PRO   150      -5.118  -5.836  34.993  1.00  0.00           H  
ATOM   2352  C   PRO   150      -3.133  -6.559  34.897  1.00  0.00           C  
ATOM   2353  O   PRO   150      -3.448  -7.689  35.269  1.00  0.00           O  
ATOM   2354  N   CYS   151      -1.885  -6.087  35.004  1.00  0.00           N  
ATOM   2355  H   CYS   151      -1.683  -5.157  34.660  1.00  0.00           H  
ATOM   2356  CA  CYS   151      -0.806  -6.819  35.681  1.00  0.00           C  
ATOM   2357  HA  CYS   151      -0.682  -7.786  35.191  1.00  0.00           H  
ATOM   2358  CB  CYS   151       0.507  -6.036  35.544  1.00  0.00           C  
ATOM   2359  HB2 CYS   151       0.388  -5.028  35.944  1.00  0.00           H  
ATOM   2360  HB3 CYS   151       1.280  -6.544  36.122  1.00  0.00           H  
ATOM   2361  SG  CYS   151       1.033  -5.963  33.805  1.00  0.00           S  
ATOM   2362  HG  CYS   151       0.066  -5.137  33.369  1.00  0.00           H  
ATOM   2363  C   CYS   151      -1.111  -7.120  37.164  1.00  0.00           C  
ATOM   2364  O   CYS   151      -0.685  -8.157  37.667  1.00  0.00           O  
ATOM   2365  N   GLU   152      -1.878  -6.266  37.853  1.00  0.00           N  
ATOM   2366  H   GLU   152      -2.143  -5.393  37.410  1.00  0.00           H  
ATOM   2367  CA  GLU   152      -2.571  -6.641  39.097  1.00  0.00           C  
ATOM   2368  HA  GLU   152      -1.997  -7.389  39.644  1.00  0.00           H  
ATOM   2369  CB  GLU   152      -2.775  -5.415  40.001  1.00  0.00           C  
ATOM   2370  HB2 GLU   152      -3.319  -4.659  39.437  1.00  0.00           H  
ATOM   2371  HB3 GLU   152      -3.393  -5.740  40.838  1.00  0.00           H  
ATOM   2372  CG  GLU   152      -1.520  -4.754  40.580  1.00  0.00           C  
ATOM   2373  HG2 GLU   152      -0.958  -5.502  41.144  1.00  0.00           H  
ATOM   2374  HG3 GLU   152      -0.893  -4.399  39.759  1.00  0.00           H  
ATOM   2375  CD  GLU   152      -1.866  -3.570  41.508  1.00  0.00           C  
ATOM   2376  OE1 GLU   152      -0.919  -2.851  41.900  1.00  0.00           O  
ATOM   2377  OE2 GLU   152      -3.065  -3.373  41.838  1.00  0.00           O  
ATOM   2378  C   GLU   152      -3.967  -7.226  38.816  1.00  0.00           C  
ATOM   2379  O   GLU   152      -4.367  -8.241  39.389  1.00  0.00           O  
ATOM   2380  N   ASN   153      -4.739  -6.551  37.957  1.00  0.00           N  
ATOM   2381  H   ASN   153      -4.316  -5.742  37.515  1.00  0.00           H  
ATOM   2382  CA  ASN   153      -6.202  -6.638  37.935  1.00  0.00           C  
ATOM   2383  HA  ASN   153      -6.534  -6.538  38.972  1.00  0.00           H  
ATOM   2384  CB  ASN   153      -6.743  -5.438  37.131  1.00  0.00           C  
ATOM   2385  HB2 ASN   153      -6.000  -4.652  37.070  1.00  0.00           H  
ATOM   2386  HB3 ASN   153      -6.986  -5.743  36.120  1.00  0.00           H  
ATOM   2387  CG  ASN   153      -7.976  -4.803  37.731  1.00  0.00           C  
ATOM   2388  OD1 ASN   153      -8.065  -3.600  37.862  1.00  0.00           O  
ATOM   2389  ND2 ASN   153      -8.964  -5.563  38.111  1.00  0.00           N  
ATOM   2390 HD21 ASN   153      -8.920  -6.567  37.990  1.00  0.00           H  
ATOM   2391 HD22 ASN   153      -9.809  -5.047  38.314  1.00  0.00           H  
ATOM   2392  C   ASN   153      -6.779  -7.971  37.415  1.00  0.00           C  
ATOM   2393  O   ASN   153      -7.987  -8.191  37.547  1.00  0.00           O  
ATOM   2394  N   ARG   154      -5.968  -8.859  36.823  1.00  0.00           N  
ATOM   2395  H   ARG   154      -4.991  -8.600  36.705  1.00  0.00           H  
ATOM   2396  CA  ARG   154      -6.405 -10.196  36.384  1.00  0.00           C  
ATOM   2397  HA  ARG   154      -7.279 -10.467  36.975  1.00  0.00           H  
ATOM   2398  CB  ARG   154      -6.842 -10.136  34.910  1.00  0.00           C  
ATOM   2399  HB2 ARG   154      -7.506  -9.287  34.793  1.00  0.00           H  
ATOM   2400  HB3 ARG   154      -5.967  -9.958  34.281  1.00  0.00           H  
ATOM   2401  CG  ARG   154      -7.593 -11.372  34.385  1.00  0.00           C  
ATOM   2402  HG2 ARG   154      -7.804 -11.195  33.329  1.00  0.00           H  
ATOM   2403  HG3 ARG   154      -6.948 -12.249  34.455  1.00  0.00           H  
ATOM   2404  CD  ARG   154      -8.926 -11.656  35.107  1.00  0.00           C  
ATOM   2405  HD2 ARG   154      -8.718 -12.096  36.084  1.00  0.00           H  
ATOM   2406  HD3 ARG   154      -9.460 -10.720  35.263  1.00  0.00           H  
ATOM   2407  NE  ARG   154      -9.766 -12.578  34.316  1.00  0.00           N  
ATOM   2408  HE  ARG   154      -9.287 -13.114  33.613  1.00  0.00           H  
ATOM   2409  CZ  ARG   154     -11.066 -12.807  34.433  1.00  0.00           C  
ATOM   2410  NH1 ARG   154     -11.860 -12.227  35.281  1.00  0.00           N  
ATOM   2411 HH11 ARG   154     -11.561 -11.449  35.862  1.00  0.00           H  
ATOM   2412 HH12 ARG   154     -12.823 -12.528  35.340  1.00  0.00           H  
ATOM   2413  NH2 ARG   154     -11.651 -13.663  33.655  1.00  0.00           N  
ATOM   2414 HH21 ARG   154     -11.159 -14.094  32.895  1.00  0.00           H  
ATOM   2415 HH22 ARG   154     -12.639 -13.820  33.810  1.00  0.00           H  
ATOM   2416  C   ARG   154      -5.337 -11.252  36.669  1.00  0.00           C  
ATOM   2417  O   ARG   154      -4.539 -11.610  35.810  1.00  0.00           O  
ATOM   2418  N   SER   155      -5.430 -11.819  37.871  1.00  0.00           N  
ATOM   2419  H   SER   155      -6.110 -11.422  38.499  1.00  0.00           H  
ATOM   2420  CA  SER   155      -4.692 -12.994  38.375  1.00  0.00           C  
ATOM   2421  HA  SER   155      -3.707 -12.683  38.725  1.00  0.00           H  
ATOM   2422  CB  SER   155      -5.497 -13.557  39.552  1.00  0.00           C  
ATOM   2423  HB2 SER   155      -5.024 -14.466  39.928  1.00  0.00           H  
ATOM   2424  HB3 SER   155      -5.545 -12.816  40.351  1.00  0.00           H  
ATOM   2425  OG  SER   155      -6.807 -13.844  39.088  1.00  0.00           O  
ATOM   2426  HG  SER   155      -7.384 -14.106  39.823  1.00  0.00           H  
ATOM   2427  C   SER   155      -4.503 -14.124  37.347  1.00  0.00           C  
ATOM   2428  O   SER   155      -3.447 -14.749  37.298  1.00  0.00           O  
ATOM   2429  N   GLN   156      -5.507 -14.353  36.497  1.00  0.00           N  
ATOM   2430  H   GLN   156      -6.361 -13.859  36.703  1.00  0.00           H  
ATOM   2431  CA  GLN   156      -5.513 -15.262  35.345  1.00  0.00           C  
ATOM   2432  HA  GLN   156      -5.076 -16.207  35.671  1.00  0.00           H  
ATOM   2433  CB  GLN   156      -6.984 -15.525  34.962  1.00  0.00           C  
ATOM   2434  HB2 GLN   156      -7.540 -14.589  34.998  1.00  0.00           H  
ATOM   2435  HB3 GLN   156      -7.061 -15.916  33.948  1.00  0.00           H  
ATOM   2436  CG  GLN   156      -7.624 -16.536  35.932  1.00  0.00           C  
ATOM   2437  HG2 GLN   156      -7.347 -16.311  36.963  1.00  0.00           H  
ATOM   2438  HG3 GLN   156      -8.708 -16.446  35.869  1.00  0.00           H  
ATOM   2439  CD  GLN   156      -7.244 -17.983  35.615  1.00  0.00           C  
ATOM   2440  OE1 GLN   156      -6.427 -18.267  34.745  1.00  0.00           O  
ATOM   2441  NE2 GLN   156      -7.851 -18.934  36.279  1.00  0.00           N  
ATOM   2442 HE21 GLN   156      -8.509 -18.673  37.022  1.00  0.00           H  
ATOM   2443 HE22 GLN   156      -7.672 -19.916  36.062  1.00  0.00           H  
ATOM   2444  C   GLN   156      -4.620 -14.796  34.170  1.00  0.00           C  
ATOM   2445  O   GLN   156      -4.984 -14.900  32.997  1.00  0.00           O  
ATOM   2446  N   GLY   157      -3.417 -14.306  34.475  1.00  0.00           N  
ATOM   2447  H   GLY   157      -3.189 -14.235  35.461  1.00  0.00           H  
ATOM   2448  CA  GLY   157      -2.358 -13.987  33.520  1.00  0.00           C  
ATOM   2449  HA2 GLY   157      -2.776 -13.433  32.680  1.00  0.00           H  
ATOM   2450  HA3 GLY   157      -1.617 -13.358  34.015  1.00  0.00           H  
ATOM   2451  C   GLY   157      -1.666 -15.253  33.003  1.00  0.00           C  
ATOM   2452  O   GLY   157      -0.532 -15.542  33.384  1.00  0.00           O  
ATOM   2453  N   ARG   158      -2.367 -16.027  32.164  1.00  0.00           N  
ATOM   2454  H   ARG   158      -3.306 -15.702  31.956  1.00  0.00           H  
ATOM   2455  CA  ARG   158      -1.999 -17.383  31.697  1.00  0.00           C  
ATOM   2456  HA  ARG   158      -1.755 -17.990  32.570  1.00  0.00           H  
ATOM   2457  CB  ARG   158      -3.233 -18.030  31.024  1.00  0.00           C  
ATOM   2458  HB2 ARG   158      -3.598 -17.367  30.236  1.00  0.00           H  
ATOM   2459  HB3 ARG   158      -2.950 -18.981  30.573  1.00  0.00           H  
ATOM   2460  CG  ARG   158      -4.356 -18.291  32.053  1.00  0.00           C  
ATOM   2461  HG2 ARG   158      -4.053 -19.095  32.723  1.00  0.00           H  
ATOM   2462  HG3 ARG   158      -4.492 -17.403  32.665  1.00  0.00           H  
ATOM   2463  CD  ARG   158      -5.731 -18.602  31.438  1.00  0.00           C  
ATOM   2464  HD2 ARG   158      -6.499 -18.216  32.111  1.00  0.00           H  
ATOM   2465  HD3 ARG   158      -5.837 -18.066  30.493  1.00  0.00           H  
ATOM   2466  NE  ARG   158      -5.984 -20.039  31.221  1.00  0.00           N  
ATOM   2467  HE  ARG   158      -6.061 -20.348  30.253  1.00  0.00           H  
ATOM   2468  CZ  ARG   158      -6.321 -20.927  32.143  1.00  0.00           C  
ATOM   2469  NH1 ARG   158      -6.276 -20.672  33.414  1.00  0.00           N  
ATOM   2470 HH11 ARG   158      -6.093 -19.736  33.754  1.00  0.00           H  
ATOM   2471 HH12 ARG   158      -6.679 -21.334  34.082  1.00  0.00           H  
ATOM   2472  NH2 ARG   158      -6.770 -22.095  31.817  1.00  0.00           N  
ATOM   2473 HH21 ARG   158      -7.107 -22.252  30.874  1.00  0.00           H  
ATOM   2474 HH22 ARG   158      -7.178 -22.662  32.566  1.00  0.00           H  
ATOM   2475  C   ARG   158      -0.729 -17.392  30.819  1.00  0.00           C  
ATOM   2476  O   ARG   158      -0.793 -17.453  29.593  1.00  0.00           O  
ATOM   2477  N   THR   159       0.423 -17.328  31.488  1.00  0.00           N  
ATOM   2478  H   THR   159       0.329 -17.211  32.488  1.00  0.00           H  
ATOM   2479  CA  THR   159       1.785 -17.176  30.936  1.00  0.00           C  
ATOM   2480  HA  THR   159       2.466 -17.172  31.785  1.00  0.00           H  
ATOM   2481  CB  THR   159       2.207 -18.373  30.066  1.00  0.00           C  
ATOM   2482  HB  THR   159       1.686 -18.308  29.115  1.00  0.00           H  
ATOM   2483  CG2 THR   159       3.714 -18.441  29.808  1.00  0.00           C  
ATOM   2484 HG21 THR   159       4.249 -18.511  30.754  1.00  0.00           H  
ATOM   2485 HG22 THR   159       3.934 -19.321  29.203  1.00  0.00           H  
ATOM   2486 HG23 THR   159       4.049 -17.557  29.267  1.00  0.00           H  
ATOM   2487  OG1 THR   159       1.864 -19.589  30.685  1.00  0.00           O  
ATOM   2488  HG1 THR   159       1.409 -20.098  29.989  1.00  0.00           H  
ATOM   2489  C   THR   159       1.987 -15.830  30.229  1.00  0.00           C  
ATOM   2490  O   THR   159       2.225 -15.773  29.024  1.00  0.00           O  
ATOM   2491  N   VAL   160       1.866 -14.733  30.985  1.00  0.00           N  
ATOM   2492  H   VAL   160       1.630 -14.844  31.960  1.00  0.00           H  
ATOM   2493  CA  VAL   160       2.088 -13.364  30.482  1.00  0.00           C  
ATOM   2494  HA  VAL   160       1.392 -13.203  29.661  1.00  0.00           H  
ATOM   2495  CB  VAL   160       1.784 -12.283  31.544  1.00  0.00           C  
ATOM   2496  HB  VAL   160       2.047 -11.312  31.123  1.00  0.00           H  
ATOM   2497  CG1 VAL   160       0.292 -12.251  31.874  1.00  0.00           C  
ATOM   2498 HG11 VAL   160       0.008 -13.181  32.351  1.00  0.00           H  
ATOM   2499 HG12 VAL   160       0.078 -11.419  32.546  1.00  0.00           H  
ATOM   2500 HG13 VAL   160      -0.288 -12.117  30.965  1.00  0.00           H  
ATOM   2501  CG2 VAL   160       2.548 -12.446  32.867  1.00  0.00           C  
ATOM   2502 HG21 VAL   160       3.622 -12.403  32.691  1.00  0.00           H  
ATOM   2503 HG22 VAL   160       2.283 -11.633  33.543  1.00  0.00           H  
ATOM   2504 HG23 VAL   160       2.299 -13.394  33.342  1.00  0.00           H  
ATOM   2505  C   VAL   160       3.504 -13.151  29.926  1.00  0.00           C  
ATOM   2506  O   VAL   160       4.497 -13.483  30.572  1.00  0.00           O  
ATOM   2507  N   VAL   161       3.596 -12.519  28.752  1.00  0.00           N  
ATOM   2508  H   VAL   161       2.735 -12.406  28.225  1.00  0.00           H  
ATOM   2509  CA  VAL   161       4.842 -11.991  28.166  1.00  0.00           C  
ATOM   2510  HA  VAL   161       5.577 -11.862  28.961  1.00  0.00           H  
ATOM   2511  CB  VAL   161       5.445 -12.956  27.118  1.00  0.00           C  
ATOM   2512  HB  VAL   161       4.797 -12.990  26.243  1.00  0.00           H  
ATOM   2513  CG1 VAL   161       6.831 -12.469  26.674  1.00  0.00           C  
ATOM   2514 HG11 VAL   161       7.521 -12.482  27.519  1.00  0.00           H  
ATOM   2515 HG12 VAL   161       7.217 -13.116  25.886  1.00  0.00           H  
ATOM   2516 HG13 VAL   161       6.776 -11.453  26.283  1.00  0.00           H  
ATOM   2517  CG2 VAL   161       5.605 -14.396  27.626  1.00  0.00           C  
ATOM   2518 HG21 VAL   161       4.625 -14.828  27.832  1.00  0.00           H  
ATOM   2519 HG22 VAL   161       6.094 -15.007  26.869  1.00  0.00           H  
ATOM   2520 HG23 VAL   161       6.197 -14.406  28.542  1.00  0.00           H  
ATOM   2521  C   VAL   161       4.558 -10.620  27.542  1.00  0.00           C  
ATOM   2522  O   VAL   161       3.885 -10.550  26.518  1.00  0.00           O  
ATOM   2523  N   LEU   162       5.032  -9.538  28.166  1.00  0.00           N  
ATOM   2524  H   LEU   162       5.616  -9.677  28.975  1.00  0.00           H  
ATOM   2525  CA  LEU   162       4.800  -8.142  27.755  1.00  0.00           C  
ATOM   2526  HA  LEU   162       3.928  -8.111  27.105  1.00  0.00           H  
ATOM   2527  CB  LEU   162       4.479  -7.329  29.027  1.00  0.00           C  
ATOM   2528  HB2 LEU   162       3.599  -7.764  29.505  1.00  0.00           H  
ATOM   2529  HB3 LEU   162       5.319  -7.437  29.715  1.00  0.00           H  
ATOM   2530  CG  LEU   162       4.230  -5.823  28.823  1.00  0.00           C  
ATOM   2531  HG  LEU   162       5.096  -5.378  28.337  1.00  0.00           H  
ATOM   2532  CD1 LEU   162       2.984  -5.550  27.983  1.00  0.00           C  
ATOM   2533 HD11 LEU   162       2.108  -6.003  28.448  1.00  0.00           H  
ATOM   2534 HD12 LEU   162       2.821  -4.473  27.903  1.00  0.00           H  
ATOM   2535 HD13 LEU   162       3.106  -5.950  26.980  1.00  0.00           H  
ATOM   2536  CD2 LEU   162       4.040  -5.141  30.178  1.00  0.00           C  
ATOM   2537 HD21 LEU   162       4.938  -5.264  30.783  1.00  0.00           H  
ATOM   2538 HD22 LEU   162       3.862  -4.075  30.033  1.00  0.00           H  
ATOM   2539 HD23 LEU   162       3.190  -5.575  30.705  1.00  0.00           H  
ATOM   2540  C   LEU   162       5.999  -7.575  26.966  1.00  0.00           C  
ATOM   2541  O   LEU   162       7.139  -7.814  27.358  1.00  0.00           O  
ATOM   2542  N   TYR   163       5.750  -6.830  25.877  1.00  0.00           N  
ATOM   2543  H   TYR   163       4.782  -6.719  25.605  1.00  0.00           H  
ATOM   2544  CA  TYR   163       6.800  -6.399  24.927  1.00  0.00           C  
ATOM   2545  HA  TYR   163       7.750  -6.846  25.228  1.00  0.00           H  
ATOM   2546  CB  TYR   163       6.497  -6.938  23.521  1.00  0.00           C  
ATOM   2547  HB2 TYR   163       5.497  -6.622  23.236  1.00  0.00           H  
ATOM   2548  HB3 TYR   163       7.180  -6.448  22.825  1.00  0.00           H  
ATOM   2549  CG  TYR   163       6.635  -8.447  23.327  1.00  0.00           C  
ATOM   2550  CD1 TYR   163       5.763  -9.357  23.964  1.00  0.00           C  
ATOM   2551  HD1 TYR   163       4.982  -9.000  24.618  1.00  0.00           H  
ATOM   2552  CE1 TYR   163       5.878 -10.743  23.732  1.00  0.00           C  
ATOM   2553  HE1 TYR   163       5.199 -11.425  24.217  1.00  0.00           H  
ATOM   2554  CZ  TYR   163       6.865 -11.230  22.849  1.00  0.00           C  
ATOM   2555  OH  TYR   163       6.954 -12.559  22.577  1.00  0.00           O  
ATOM   2556  HH  TYR   163       6.215 -13.056  22.960  1.00  0.00           H  
ATOM   2557  CE2 TYR   163       7.741 -10.326  22.214  1.00  0.00           C  
ATOM   2558  HE2 TYR   163       8.490 -10.703  21.534  1.00  0.00           H  
ATOM   2559  CD2 TYR   163       7.627  -8.943  22.455  1.00  0.00           C  
ATOM   2560  HD2 TYR   163       8.297  -8.258  21.952  1.00  0.00           H  
ATOM   2561  C   TYR   163       7.062  -4.878  24.877  1.00  0.00           C  
ATOM   2562  O   TYR   163       8.202  -4.467  25.066  1.00  0.00           O  
ATOM   2563  N   VAL   164       6.051  -4.037  24.604  1.00  0.00           N  
ATOM   2564  H   VAL   164       5.153  -4.442  24.394  1.00  0.00           H  
ATOM   2565  CA  VAL   164       6.110  -2.544  24.568  1.00  0.00           C  
ATOM   2566  HA  VAL   164       5.103  -2.210  24.326  1.00  0.00           H  
ATOM   2567  CB  VAL   164       6.385  -1.975  25.982  1.00  0.00           C  
ATOM   2568  HB  VAL   164       7.343  -2.350  26.341  1.00  0.00           H  
ATOM   2569  CG1 VAL   164       6.432  -0.441  26.061  1.00  0.00           C  
ATOM   2570 HG11 VAL   164       5.522  -0.017  25.639  1.00  0.00           H  
ATOM   2571 HG12 VAL   164       6.541  -0.118  27.092  1.00  0.00           H  
ATOM   2572 HG13 VAL   164       7.297  -0.065  25.516  1.00  0.00           H  
ATOM   2573  CG2 VAL   164       5.291  -2.440  26.957  1.00  0.00           C  
ATOM   2574 HG21 VAL   164       5.219  -3.525  26.967  1.00  0.00           H  
ATOM   2575 HG22 VAL   164       5.541  -2.125  27.964  1.00  0.00           H  
ATOM   2576 HG23 VAL   164       4.322  -2.025  26.672  1.00  0.00           H  
ATOM   2577  C   VAL   164       6.986  -1.902  23.460  1.00  0.00           C  
ATOM   2578  O   VAL   164       6.815  -0.717  23.165  1.00  0.00           O  
ATOM   2579  N   VAL   165       7.873  -2.671  22.816  1.00  0.00           N  
ATOM   2580  H   VAL   165       7.982  -3.603  23.183  1.00  0.00           H  
ATOM   2581  CA  VAL   165       8.829  -2.262  21.758  1.00  0.00           C  
ATOM   2582  HA  VAL   165       9.687  -1.791  22.241  1.00  0.00           H  
ATOM   2583  CB  VAL   165       9.335  -3.510  20.998  1.00  0.00           C  
ATOM   2584  HB  VAL   165       8.479  -4.016  20.550  1.00  0.00           H  
ATOM   2585  CG1 VAL   165      10.334  -3.188  19.880  1.00  0.00           C  
ATOM   2586 HG11 VAL   165      11.229  -2.730  20.296  1.00  0.00           H  
ATOM   2587 HG12 VAL   165      10.614  -4.103  19.359  1.00  0.00           H  
ATOM   2588 HG13 VAL   165       9.895  -2.515  19.143  1.00  0.00           H  
ATOM   2589  CG2 VAL   165      10.031  -4.499  21.947  1.00  0.00           C  
ATOM   2590 HG21 VAL   165       9.335  -4.868  22.697  1.00  0.00           H  
ATOM   2591 HG22 VAL   165      10.397  -5.354  21.384  1.00  0.00           H  
ATOM   2592 HG23 VAL   165      10.869  -4.010  22.444  1.00  0.00           H  
ATOM   2593  C   VAL   165       8.243  -1.246  20.767  1.00  0.00           C  
ATOM   2594  O   VAL   165       7.141  -1.441  20.245  1.00  0.00           O  
ATOM   2595  N   SER   166       8.976  -0.150  20.529  1.00  0.00           N  
ATOM   2596  H   SER   166       9.860  -0.045  21.024  1.00  0.00           H  
ATOM   2597  CA  SER   166       8.420   1.057  19.915  1.00  0.00           C  
ATOM   2598  HA  SER   166       7.366   0.867  19.769  1.00  0.00           H  
ATOM   2599  CB  SER   166       8.527   2.225  20.888  1.00  0.00           C  
ATOM   2600  HB2 SER   166       8.487   1.850  21.911  1.00  0.00           H  
ATOM   2601  HB3 SER   166       9.468   2.755  20.740  1.00  0.00           H  
ATOM   2602  OG  SER   166       7.420   3.079  20.678  1.00  0.00           O  
ATOM   2603  HG  SER   166       6.696   2.610  21.141  1.00  0.00           H  
ATOM   2604  C   SER   166       9.008   1.458  18.559  1.00  0.00           C  
ATOM   2605  O   SER   166      10.221   1.536  18.393  1.00  0.00           O  
ATOM   2606  N   ALA   167       8.139   1.807  17.605  1.00  0.00           N  
ATOM   2607  H   ALA   167       7.158   1.651  17.817  1.00  0.00           H  
ATOM   2608  CA  ALA   167       8.496   2.054  16.202  1.00  0.00           C  
ATOM   2609  HA  ALA   167       9.489   1.636  16.030  1.00  0.00           H  
ATOM   2610  CB  ALA   167       7.524   1.238  15.350  1.00  0.00           C  
ATOM   2611  HB1 ALA   167       6.508   1.615  15.470  1.00  0.00           H  
ATOM   2612  HB2 ALA   167       7.821   1.302  14.305  1.00  0.00           H  
ATOM   2613  HB3 ALA   167       7.550   0.190  15.651  1.00  0.00           H  
ATOM   2614  C   ALA   167       8.581   3.541  15.760  1.00  0.00           C  
ATOM   2615  O   ALA   167       8.872   3.836  14.604  1.00  0.00           O  
ATOM   2616  N   TYR   168       8.367   4.510  16.658  1.00  0.00           N  
ATOM   2617  H   TYR   168       8.207   4.207  17.608  1.00  0.00           H  
ATOM   2618  CA  TYR   168       8.683   5.938  16.425  1.00  0.00           C  
ATOM   2619  HA  TYR   168       8.252   6.469  17.268  1.00  0.00           H  
ATOM   2620  CB  TYR   168      10.206   6.175  16.516  1.00  0.00           C  
ATOM   2621  HB2 TYR   168      10.706   5.608  15.730  1.00  0.00           H  
ATOM   2622  HB3 TYR   168      10.390   7.228  16.338  1.00  0.00           H  
ATOM   2623  CG  TYR   168      10.862   5.848  17.840  1.00  0.00           C  
ATOM   2624  CD1 TYR   168      11.142   4.511  18.167  1.00  0.00           C  
ATOM   2625  HD1 TYR   168      10.931   3.719  17.464  1.00  0.00           H  
ATOM   2626  CE1 TYR   168      11.710   4.190  19.410  1.00  0.00           C  
ATOM   2627  HE1 TYR   168      11.893   3.157  19.662  1.00  0.00           H  
ATOM   2628  CZ  TYR   168      12.046   5.215  20.312  1.00  0.00           C  
ATOM   2629  OH  TYR   168      12.541   4.921  21.537  1.00  0.00           O  
ATOM   2630  HH  TYR   168      12.416   3.974  21.785  1.00  0.00           H  
ATOM   2631  CE2 TYR   168      11.834   6.564  19.957  1.00  0.00           C  
ATOM   2632  HE2 TYR   168      12.137   7.335  20.645  1.00  0.00           H  
ATOM   2633  CD2 TYR   168      11.237   6.882  18.722  1.00  0.00           C  
ATOM   2634  HD2 TYR   168      11.098   7.914  18.442  1.00  0.00           H  
ATOM   2635  C   TYR   168       8.069   6.609  15.157  1.00  0.00           C  
ATOM   2636  O   TYR   168       8.734   7.396  14.475  1.00  0.00           O  
ATOM   2637  N   ARG   169       6.773   6.414  14.865  1.00  0.00           N  
ATOM   2638  H   ARG   169       6.256   5.818  15.505  1.00  0.00           H  
ATOM   2639  CA  ARG   169       5.990   7.094  13.798  1.00  0.00           C  
ATOM   2640  HA  ARG   169       6.230   6.638  12.840  1.00  0.00           H  
ATOM   2641  CB  ARG   169       4.480   6.903  14.091  1.00  0.00           C  
ATOM   2642  HB2 ARG   169       4.316   5.861  14.358  1.00  0.00           H  
ATOM   2643  HB3 ARG   169       4.201   7.484  14.971  1.00  0.00           H  
ATOM   2644  CG  ARG   169       3.490   7.218  12.951  1.00  0.00           C  
ATOM   2645  HG2 ARG   169       3.948   7.006  11.984  1.00  0.00           H  
ATOM   2646  HG3 ARG   169       2.650   6.534  13.068  1.00  0.00           H  
ATOM   2647  CD  ARG   169       2.884   8.632  12.965  1.00  0.00           C  
ATOM   2648  HD2 ARG   169       1.968   8.610  12.377  1.00  0.00           H  
ATOM   2649  HD3 ARG   169       2.620   8.895  13.991  1.00  0.00           H  
ATOM   2650  NE  ARG   169       3.786   9.637  12.381  1.00  0.00           N  
ATOM   2651  HE  ARG   169       4.595   9.276  11.891  1.00  0.00           H  
ATOM   2652  CZ  ARG   169       3.793  10.941  12.573  1.00  0.00           C  
ATOM   2653  NH1 ARG   169       2.881  11.539  13.276  1.00  0.00           N  
ATOM   2654 HH11 ARG   169       2.146  10.985  13.671  1.00  0.00           H  
ATOM   2655 HH12 ARG   169       3.098  12.451  13.656  1.00  0.00           H  
ATOM   2656  NH2 ARG   169       4.756  11.657  12.076  1.00  0.00           N  
ATOM   2657 HH21 ARG   169       5.496  11.205  11.574  1.00  0.00           H  
ATOM   2658 HH22 ARG   169       4.713  12.684  12.052  1.00  0.00           H  
ATOM   2659  C   ARG   169       6.307   8.582  13.684  1.00  0.00           C  
ATOM   2660  O   ARG   169       6.444   9.099  12.575  1.00  0.00           O  
ATOM   2661  N   HIE   170       6.389   9.278  14.818  1.00  0.00           N  
ATOM   2662  H   HIE   170       6.321   8.751  15.685  1.00  0.00           H  
ATOM   2663  CA  HIE   170       6.585  10.729  14.913  1.00  0.00           C  
ATOM   2664  HA  HIE   170       6.520  11.130  13.906  1.00  0.00           H  
ATOM   2665  CB  HIE   170       5.415  11.353  15.711  1.00  0.00           C  
ATOM   2666  HB2 HIE   170       4.532  10.728  15.577  1.00  0.00           H  
ATOM   2667  HB3 HIE   170       5.637  11.353  16.773  1.00  0.00           H  
ATOM   2668  CG  HIE   170       5.013  12.755  15.307  1.00  0.00           C  
ATOM   2669  ND1 HIE   170       3.740  13.302  15.508  1.00  0.00           N  
ATOM   2670  CE1 HIE   170       3.734  14.485  14.876  1.00  0.00           C  
ATOM   2671  HE1 HIE   170       2.869  15.129  14.782  1.00  0.00           H  
ATOM   2672  NE2 HIE   170       4.915  14.695  14.279  1.00  0.00           N  
ATOM   2673  HE2 HIE   170       5.077  15.365  13.520  1.00  0.00           H  
ATOM   2674  CD2 HIE   170       5.736  13.627  14.548  1.00  0.00           C  
ATOM   2675  HD2 HIE   170       6.733  13.474  14.157  1.00  0.00           H  
ATOM   2676  C   HIE   170       7.997  11.122  15.389  1.00  0.00           C  
ATOM   2677  O   HIE   170       8.200  12.254  15.821  1.00  0.00           O  
ATOM   2678  N   GLY   171       8.981  10.215  15.305  1.00  0.00           N  
ATOM   2679  H   GLY   171       8.757   9.281  14.978  1.00  0.00           H  
ATOM   2680  CA  GLY   171      10.354  10.498  15.746  1.00  0.00           C  
ATOM   2681  HA2 GLY   171      10.644  11.476  15.362  1.00  0.00           H  
ATOM   2682  HA3 GLY   171      10.365  10.557  16.834  1.00  0.00           H  
ATOM   2683  C   GLY   171      11.456   9.516  15.325  1.00  0.00           C  
ATOM   2684  O   GLY   171      12.507   9.538  15.958  1.00  0.00           O  
ATOM   2685  N   VAL   172      11.245   8.646  14.326  1.00  0.00           N  
ATOM   2686  H   VAL   172      10.321   8.574  13.924  1.00  0.00           H  
ATOM   2687  CA  VAL   172      12.244   7.642  13.908  1.00  0.00           C  
ATOM   2688  HA  VAL   172      12.492   7.066  14.802  1.00  0.00           H  
ATOM   2689  CB  VAL   172      11.678   6.610  12.905  1.00  0.00           C  
ATOM   2690  HB  VAL   172      10.847   6.098  13.388  1.00  0.00           H  
ATOM   2691  CG1 VAL   172      11.142   7.215  11.604  1.00  0.00           C  
ATOM   2692 HG11 VAL   172      11.926   7.760  11.082  1.00  0.00           H  
ATOM   2693 HG12 VAL   172      10.768   6.418  10.965  1.00  0.00           H  
ATOM   2694 HG13 VAL   172      10.315   7.881  11.833  1.00  0.00           H  
ATOM   2695  CG2 VAL   172      12.718   5.542  12.548  1.00  0.00           C  
ATOM   2696 HG21 VAL   172      13.089   5.072  13.460  1.00  0.00           H  
ATOM   2697 HG22 VAL   172      12.255   4.768  11.935  1.00  0.00           H  
ATOM   2698 HG23 VAL   172      13.554   5.979  12.003  1.00  0.00           H  
ATOM   2699  C   VAL   172      13.543   8.318  13.449  1.00  0.00           C  
ATOM   2700  O   VAL   172      13.565   9.155  12.545  1.00  0.00           O  
ATOM   2701  N   TRP   173      14.612   7.982  14.163  1.00  0.00           N  
ATOM   2702  H   TRP   173      14.497   7.193  14.792  1.00  0.00           H  
ATOM   2703  CA  TRP   173      15.925   8.638  14.195  1.00  0.00           C  
ATOM   2704  HA  TRP   173      16.351   8.707  13.195  1.00  0.00           H  
ATOM   2705  CB  TRP   173      15.786  10.041  14.817  1.00  0.00           C  
ATOM   2706  HB2 TRP   173      15.270  10.688  14.106  1.00  0.00           H  
ATOM   2707  HB3 TRP   173      15.159   9.977  15.707  1.00  0.00           H  
ATOM   2708  CG  TRP   173      17.072  10.704  15.213  1.00  0.00           C  
ATOM   2709  CD1 TRP   173      17.654  10.600  16.429  1.00  0.00           C  
ATOM   2710  HD1 TRP   173      17.251  10.026  17.260  1.00  0.00           H  
ATOM   2711  NE1 TRP   173      18.855  11.279  16.431  1.00  0.00           N  
ATOM   2712  HE1 TRP   173      19.480  11.274  17.222  1.00  0.00           H  
ATOM   2713  CE2 TRP   173      19.109  11.862  15.208  1.00  0.00           C  
ATOM   2714  CZ2 TRP   173      20.175  12.633  14.717  1.00  0.00           C  
ATOM   2715  HZ2 TRP   173      21.012  12.867  15.354  1.00  0.00           H  
ATOM   2716  CH2 TRP   173      20.137  13.080  13.384  1.00  0.00           C  
ATOM   2717  HH2 TRP   173      20.951  13.667  12.984  1.00  0.00           H  
ATOM   2718  CZ3 TRP   173      19.041  12.750  12.565  1.00  0.00           C  
ATOM   2719  HZ3 TRP   173      19.018  13.088  11.538  1.00  0.00           H  
ATOM   2720  CE3 TRP   173      17.979  11.973  13.069  1.00  0.00           C  
ATOM   2721  HE3 TRP   173      17.146  11.714  12.432  1.00  0.00           H  
ATOM   2722  CD2 TRP   173      17.984  11.508  14.402  1.00  0.00           C  
ATOM   2723  C   TRP   173      16.839   7.768  15.063  1.00  0.00           C  
ATOM   2724  O   TRP   173      17.888   7.309  14.620  1.00  0.00           O  
ATOM   2725  N   SER   174      16.345   7.456  16.266  1.00  0.00           N  
ATOM   2726  H   SER   174      15.523   7.954  16.570  1.00  0.00           H  
ATOM   2727  CA  SER   174      16.601   6.189  16.951  1.00  0.00           C  
ATOM   2728  HA  SER   174      17.676   6.030  17.033  1.00  0.00           H  
ATOM   2729  CB  SER   174      15.990   6.229  18.362  1.00  0.00           C  
ATOM   2730  HB2 SER   174      14.901   6.277  18.285  1.00  0.00           H  
ATOM   2731  HB3 SER   174      16.261   5.322  18.905  1.00  0.00           H  
ATOM   2732  OG  SER   174      16.458   7.367  19.068  1.00  0.00           O  
ATOM   2733  HG  SER   174      16.005   7.407  19.937  1.00  0.00           H  
ATOM   2734  C   SER   174      15.976   5.034  16.152  1.00  0.00           C  
ATOM   2735  O   SER   174      14.982   5.238  15.448  1.00  0.00           O  
ATOM   2736  N   ASN   175      16.554   3.837  16.272  1.00  0.00           N  
ATOM   2737  H   ASN   175      17.408   3.770  16.805  1.00  0.00           H  
ATOM   2738  CA  ASN   175      16.027   2.582  15.721  1.00  0.00           C  
ATOM   2739  HA  ASN   175      15.919   2.679  14.638  1.00  0.00           H  
ATOM   2740  CB  ASN   175      17.053   1.471  16.019  1.00  0.00           C  
ATOM   2741  HB2 ASN   175      17.203   1.393  17.095  1.00  0.00           H  
ATOM   2742  HB3 ASN   175      16.676   0.511  15.672  1.00  0.00           H  
ATOM   2743  CG  ASN   175      18.395   1.736  15.365  1.00  0.00           C  
ATOM   2744  OD1 ASN   175      19.235   2.443  15.906  1.00  0.00           O  
ATOM   2745  ND2 ASN   175      18.651   1.198  14.198  1.00  0.00           N  
ATOM   2746 HD21 ASN   175      17.963   0.588  13.733  1.00  0.00           H  
ATOM   2747 HD22 ASN   175      19.537   1.375  13.781  1.00  0.00           H  
ATOM   2748  C   ASN   175      14.643   2.218  16.295  1.00  0.00           C  
ATOM   2749  O   ASN   175      14.264   2.709  17.359  1.00  0.00           O  
ATOM   2750  N   LEU   176      13.930   1.293  15.641  1.00  0.00           N  
ATOM   2751  H   LEU   176      14.350   0.912  14.792  1.00  0.00           H  
ATOM   2752  CA  LEU   176      12.604   0.767  16.038  1.00  0.00           C  
ATOM   2753  HA  LEU   176      11.963   1.618  16.268  1.00  0.00           H  
ATOM   2754  CB  LEU   176      11.978  -0.007  14.854  1.00  0.00           C  
ATOM   2755  HB2 LEU   176      12.518  -0.950  14.753  1.00  0.00           H  
ATOM   2756  HB3 LEU   176      10.947  -0.253  15.115  1.00  0.00           H  
ATOM   2757  CG  LEU   176      11.976   0.680  13.477  1.00  0.00           C  
ATOM   2758  HG  LEU   176      12.996   0.886  13.167  1.00  0.00           H  
ATOM   2759  CD1 LEU   176      11.341  -0.255  12.447  1.00  0.00           C  
ATOM   2760 HD11 LEU   176      10.312  -0.480  12.730  1.00  0.00           H  
ATOM   2761 HD12 LEU   176      11.356   0.205  11.462  1.00  0.00           H  
ATOM   2762 HD13 LEU   176      11.909  -1.185  12.419  1.00  0.00           H  
ATOM   2763  CD2 LEU   176      11.196   1.992  13.451  1.00  0.00           C  
ATOM   2764 HD21 LEU   176      11.600   2.682  14.190  1.00  0.00           H  
ATOM   2765 HD22 LEU   176      11.278   2.447  12.467  1.00  0.00           H  
ATOM   2766 HD23 LEU   176      10.148   1.797  13.668  1.00  0.00           H  
ATOM   2767  C   LEU   176      12.614  -0.114  17.317  1.00  0.00           C  
ATOM   2768  O   LEU   176      11.777  -0.999  17.474  1.00  0.00           O  
ATOM   2769  N   GLU   177      13.606   0.074  18.194  1.00  0.00           N  
ATOM   2770  H   GLU   177      14.138   0.918  18.040  1.00  0.00           H  
ATOM   2771  CA  GLU   177      13.955  -0.722  19.388  1.00  0.00           C  
ATOM   2772  HA  GLU   177      14.903  -0.323  19.747  1.00  0.00           H  
ATOM   2773  CB  GLU   177      12.944  -0.464  20.524  1.00  0.00           C  
ATOM   2774  HB2 GLU   177      11.933  -0.508  20.120  1.00  0.00           H  
ATOM   2775  HB3 GLU   177      13.049  -1.234  21.290  1.00  0.00           H  
ATOM   2776  CG  GLU   177      13.186   0.913  21.179  1.00  0.00           C  
ATOM   2777  HG2 GLU   177      14.091   0.851  21.789  1.00  0.00           H  
ATOM   2778  HG3 GLU   177      13.377   1.652  20.399  1.00  0.00           H  
ATOM   2779  CD  GLU   177      12.026   1.419  22.052  1.00  0.00           C  
ATOM   2780  OE1 GLU   177      11.053   0.669  22.279  1.00  0.00           O  
ATOM   2781  OE2 GLU   177      12.102   2.589  22.514  1.00  0.00           O  
ATOM   2782  C   GLU   177      14.280  -2.218  19.149  1.00  0.00           C  
ATOM   2783  O   GLU   177      15.144  -2.750  19.847  1.00  0.00           O  
ATOM   2784  N   LEU   178      13.720  -2.866  18.121  1.00  0.00           N  
ATOM   2785  H   LEU   178      12.973  -2.381  17.629  1.00  0.00           H  
ATOM   2786  CA  LEU   178      14.165  -4.136  17.532  1.00  0.00           C  
ATOM   2787  HA  LEU   178      15.207  -4.308  17.801  1.00  0.00           H  
ATOM   2788  CB  LEU   178      13.308  -5.314  18.038  1.00  0.00           C  
ATOM   2789  HB2 LEU   178      12.266  -5.091  17.804  1.00  0.00           H  
ATOM   2790  HB3 LEU   178      13.583  -6.204  17.471  1.00  0.00           H  
ATOM   2791  CG  LEU   178      13.411  -5.650  19.536  1.00  0.00           C  
ATOM   2792  HG  LEU   178      13.140  -4.781  20.134  1.00  0.00           H  
ATOM   2793  CD1 LEU   178      12.438  -6.787  19.861  1.00  0.00           C  
ATOM   2794 HD11 LEU   178      12.717  -7.690  19.317  1.00  0.00           H  
ATOM   2795 HD12 LEU   178      12.450  -6.987  20.931  1.00  0.00           H  
ATOM   2796 HD13 LEU   178      11.429  -6.499  19.568  1.00  0.00           H  
ATOM   2797  CD2 LEU   178      14.811  -6.131  19.934  1.00  0.00           C  
ATOM   2798 HD21 LEU   178      15.529  -5.326  19.791  1.00  0.00           H  
ATOM   2799 HD22 LEU   178      14.815  -6.405  20.988  1.00  0.00           H  
ATOM   2800 HD23 LEU   178      15.100  -6.990  19.329  1.00  0.00           H  
ATOM   2801  C   LEU   178      14.079  -4.065  15.997  1.00  0.00           C  
ATOM   2802  O   LEU   178      13.067  -3.639  15.450  1.00  0.00           O  
ATOM   2803  N   GLU   179      15.119  -4.524  15.294  1.00  0.00           N  
ATOM   2804  H   GLU   179      15.923  -4.869  15.789  1.00  0.00           H  
ATOM   2805  CA  GLU   179      15.189  -4.505  13.823  1.00  0.00           C  
ATOM   2806  HA  GLU   179      14.181  -4.387  13.423  1.00  0.00           H  
ATOM   2807  CB  GLU   179      16.004  -3.286  13.332  1.00  0.00           C  
ATOM   2808  HB2 GLU   179      16.955  -3.255  13.867  1.00  0.00           H  
ATOM   2809  HB3 GLU   179      16.206  -3.404  12.266  1.00  0.00           H  
ATOM   2810  CG  GLU   179      15.247  -1.957  13.535  1.00  0.00           C  
ATOM   2811  HG2 GLU   179      14.344  -1.975  12.920  1.00  0.00           H  
ATOM   2812  HG3 GLU   179      14.943  -1.878  14.579  1.00  0.00           H  
ATOM   2813  CD  GLU   179      16.054  -0.692  13.206  1.00  0.00           C  
ATOM   2814  OE1 GLU   179      17.238  -0.775  12.810  1.00  0.00           O  
ATOM   2815  OE2 GLU   179      15.513   0.416  13.424  1.00  0.00           O  
ATOM   2816  C   GLU   179      15.721  -5.846  13.276  1.00  0.00           C  
ATOM   2817  O   GLU   179      16.925  -6.067  13.161  1.00  0.00           O  
ATOM   2818  N   ASP   180      14.796  -6.760  12.964  1.00  0.00           N  
ATOM   2819  H   ASP   180      13.834  -6.530  13.156  1.00  0.00           H  
ATOM   2820  CA  ASP   180      15.038  -8.009  12.220  1.00  0.00           C  
ATOM   2821  HA  ASP   180      15.897  -8.511  12.668  1.00  0.00           H  
ATOM   2822  CB  ASP   180      13.800  -8.924  12.409  1.00  0.00           C  
ATOM   2823  HB2 ASP   180      13.468  -8.830  13.445  1.00  0.00           H  
ATOM   2824  HB3 ASP   180      12.993  -8.547  11.777  1.00  0.00           H  
ATOM   2825  CG  ASP   180      13.981 -10.433  12.132  1.00  0.00           C  
ATOM   2826  OD1 ASP   180      14.977 -10.846  11.488  1.00  0.00           O  
ATOM   2827  OD2 ASP   180      13.095 -11.198  12.564  1.00  0.00           O  
ATOM   2828  C   ASP   180      15.371  -7.741  10.728  1.00  0.00           C  
ATOM   2829  O   ASP   180      15.244  -6.634  10.210  1.00  0.00           O  
ATOM   2830  N   SER   181      15.774  -8.790  10.020  1.00  0.00           N  
ATOM   2831  H   SER   181      15.773  -9.659  10.546  1.00  0.00           H  
ATOM   2832  CA  SER   181      16.204  -8.916   8.621  1.00  0.00           C  
ATOM   2833  HA  SER   181      17.181  -8.445   8.533  1.00  0.00           H  
ATOM   2834  CB  SER   181      16.379 -10.418   8.355  1.00  0.00           C  
ATOM   2835  HB2 SER   181      16.622 -10.572   7.303  1.00  0.00           H  
ATOM   2836  HB3 SER   181      17.208 -10.791   8.959  1.00  0.00           H  
ATOM   2837  OG  SER   181      15.215 -11.159   8.681  1.00  0.00           O  
ATOM   2838  HG  SER   181      15.082 -11.167   9.654  1.00  0.00           H  
ATOM   2839  C   SER   181      15.319  -8.281   7.530  1.00  0.00           C  
ATOM   2840  O   SER   181      15.820  -8.043   6.431  1.00  0.00           O  
ATOM   2841  N   GLU   182      14.071  -7.900   7.818  1.00  0.00           N  
ATOM   2842  H   GLU   182      13.717  -8.142   8.732  1.00  0.00           H  
ATOM   2843  CA  GLU   182      13.272  -6.959   7.001  1.00  0.00           C  
ATOM   2844  HA  GLU   182      13.223  -7.315   5.970  1.00  0.00           H  
ATOM   2845  CB  GLU   182      11.840  -6.906   7.572  1.00  0.00           C  
ATOM   2846  HB2 GLU   182      11.894  -6.908   8.662  1.00  0.00           H  
ATOM   2847  HB3 GLU   182      11.377  -5.966   7.278  1.00  0.00           H  
ATOM   2848  CG  GLU   182      10.917  -8.048   7.114  1.00  0.00           C  
ATOM   2849  HG2 GLU   182      11.506  -8.881   6.723  1.00  0.00           H  
ATOM   2850  HG3 GLU   182      10.356  -8.410   7.979  1.00  0.00           H  
ATOM   2851  CD  GLU   182       9.933  -7.546   6.048  1.00  0.00           C  
ATOM   2852  OE1 GLU   182      10.376  -7.126   4.957  1.00  0.00           O  
ATOM   2853  OE2 GLU   182       8.721  -7.408   6.330  1.00  0.00           O  
ATOM   2854  C   GLU   182      13.866  -5.525   6.954  1.00  0.00           C  
ATOM   2855  O   GLU   182      13.393  -4.678   6.191  1.00  0.00           O  
ATOM   2856  N   ALA   183      14.889  -5.250   7.775  1.00  0.00           N  
ATOM   2857  H   ALA   183      15.166  -6.018   8.378  1.00  0.00           H  
ATOM   2858  CA  ALA   183      15.399  -3.950   8.216  1.00  0.00           C  
ATOM   2859  HA  ALA   183      14.863  -3.695   9.131  1.00  0.00           H  
ATOM   2860  CB  ALA   183      16.875  -4.114   8.604  1.00  0.00           C  
ATOM   2861  HB1 ALA   183      17.462  -4.426   7.740  1.00  0.00           H  
ATOM   2862  HB2 ALA   183      17.261  -3.166   8.983  1.00  0.00           H  
ATOM   2863  HB3 ALA   183      16.973  -4.862   9.392  1.00  0.00           H  
ATOM   2864  C   ALA   183      15.202  -2.762   7.264  1.00  0.00           C  
ATOM   2865  O   ALA   183      14.523  -1.814   7.639  1.00  0.00           O  
ATOM   2866  N   GLU   184      15.766  -2.760   6.052  1.00  0.00           N  
ATOM   2867  H   GLU   184      16.273  -3.576   5.749  1.00  0.00           H  
ATOM   2868  CA  GLU   184      15.672  -1.573   5.185  1.00  0.00           C  
ATOM   2869  HA  GLU   184      15.976  -0.711   5.780  1.00  0.00           H  
ATOM   2870  CB  GLU   184      16.644  -1.680   3.996  1.00  0.00           C  
ATOM   2871  HB2 GLU   184      17.662  -1.670   4.387  1.00  0.00           H  
ATOM   2872  HB3 GLU   184      16.490  -2.643   3.506  1.00  0.00           H  
ATOM   2873  CG  GLU   184      16.523  -0.580   2.916  1.00  0.00           C  
ATOM   2874  HG2 GLU   184      17.353  -0.703   2.216  1.00  0.00           H  
ATOM   2875  HG3 GLU   184      15.604  -0.757   2.353  1.00  0.00           H  
ATOM   2876  CD  GLU   184      16.518   0.876   3.425  1.00  0.00           C  
ATOM   2877  OE1 GLU   184      16.091   1.782   2.673  1.00  0.00           O  
ATOM   2878  OE2 GLU   184      16.935   1.154   4.571  1.00  0.00           O  
ATOM   2879  C   GLU   184      14.234  -1.281   4.730  1.00  0.00           C  
ATOM   2880  O   GLU   184      13.824  -0.123   4.750  1.00  0.00           O  
ATOM   2881  N   GLU   185      13.438  -2.292   4.362  1.00  0.00           N  
ATOM   2882  H   GLU   185      13.747  -3.244   4.524  1.00  0.00           H  
ATOM   2883  CA  GLU   185      12.051  -2.058   3.930  1.00  0.00           C  
ATOM   2884  HA  GLU   185      12.052  -1.110   3.402  1.00  0.00           H  
ATOM   2885  CB  GLU   185      11.601  -3.108   2.895  1.00  0.00           C  
ATOM   2886  HB2 GLU   185      12.493  -3.509   2.410  1.00  0.00           H  
ATOM   2887  HB3 GLU   185      11.102  -3.942   3.389  1.00  0.00           H  
ATOM   2888  CG  GLU   185      10.720  -2.516   1.766  1.00  0.00           C  
ATOM   2889  HG2 GLU   185      11.172  -1.590   1.403  1.00  0.00           H  
ATOM   2890  HG3 GLU   185      10.728  -3.224   0.934  1.00  0.00           H  
ATOM   2891  CD  GLU   185       9.253  -2.264   2.146  1.00  0.00           C  
ATOM   2892  OE1 GLU   185       8.542  -1.449   1.512  1.00  0.00           O  
ATOM   2893  OE2 GLU   185       8.741  -2.925   3.071  1.00  0.00           O  
ATOM   2894  C   GLU   185      11.099  -1.896   5.132  1.00  0.00           C  
ATOM   2895  O   GLU   185      10.163  -1.099   5.067  1.00  0.00           O  
ATOM   2896  N   MET   186      11.384  -2.550   6.266  1.00  0.00           N  
ATOM   2897  H   MET   186      12.155  -3.214   6.246  1.00  0.00           H  
ATOM   2898  CA  MET   186      10.731  -2.299   7.561  1.00  0.00           C  
ATOM   2899  HA  MET   186       9.662  -2.447   7.453  1.00  0.00           H  
ATOM   2900  CB  MET   186      11.224  -3.319   8.599  1.00  0.00           C  
ATOM   2901  HB2 MET   186      10.678  -4.247   8.440  1.00  0.00           H  
ATOM   2902  HB3 MET   186      12.287  -3.503   8.447  1.00  0.00           H  
ATOM   2903  CG  MET   186      11.023  -2.884  10.056  1.00  0.00           C  
ATOM   2904  HG2 MET   186      11.769  -2.130  10.304  1.00  0.00           H  
ATOM   2905  HG3 MET   186      10.034  -2.436  10.160  1.00  0.00           H  
ATOM   2906  SD  MET   186      11.145  -4.220  11.270  1.00  0.00           S  
ATOM   2907  CE  MET   186      12.812  -4.831  10.938  1.00  0.00           C  
ATOM   2908  HE1 MET   186      13.546  -4.056  11.156  1.00  0.00           H  
ATOM   2909  HE2 MET   186      12.990  -5.697  11.568  1.00  0.00           H  
ATOM   2910  HE3 MET   186      12.901  -5.144   9.900  1.00  0.00           H  
ATOM   2911  C   MET   186      10.934  -0.855   8.034  1.00  0.00           C  
ATOM   2912  O   MET   186       9.964  -0.121   8.229  1.00  0.00           O  
ATOM   2913  N   VAL   187      12.184  -0.411   8.167  1.00  0.00           N  
ATOM   2914  H   VAL   187      12.953  -1.052   7.989  1.00  0.00           H  
ATOM   2915  CA  VAL   187      12.503   0.963   8.564  1.00  0.00           C  
ATOM   2916  HA  VAL   187      11.935   1.193   9.466  1.00  0.00           H  
ATOM   2917  CB  VAL   187      13.997   1.131   8.913  1.00  0.00           C  
ATOM   2918  HB  VAL   187      14.599   0.858   8.046  1.00  0.00           H  
ATOM   2919  CG1 VAL   187      14.340   2.578   9.305  1.00  0.00           C  
ATOM   2920 HG11 VAL   187      13.754   2.866  10.180  1.00  0.00           H  
ATOM   2921 HG12 VAL   187      15.398   2.645   9.563  1.00  0.00           H  
ATOM   2922 HG13 VAL   187      14.120   3.265   8.494  1.00  0.00           H  
ATOM   2923  CG2 VAL   187      14.396   0.255  10.108  1.00  0.00           C  
ATOM   2924 HG21 VAL   187      14.160  -0.792   9.929  1.00  0.00           H  
ATOM   2925 HG22 VAL   187      15.469   0.332  10.290  1.00  0.00           H  
ATOM   2926 HG23 VAL   187      13.873   0.575  11.008  1.00  0.00           H  
ATOM   2927  C   VAL   187      12.029   1.939   7.489  1.00  0.00           C  
ATOM   2928  O   VAL   187      11.553   3.010   7.845  1.00  0.00           O  
ATOM   2929  N   TYR   188      12.037   1.590   6.195  1.00  0.00           N  
ATOM   2930  H   TYR   188      12.496   0.726   5.917  1.00  0.00           H  
ATOM   2931  CA  TYR   188      11.396   2.403   5.152  1.00  0.00           C  
ATOM   2932  HA  TYR   188      11.866   3.383   5.163  1.00  0.00           H  
ATOM   2933  CB  TYR   188      11.641   1.819   3.757  1.00  0.00           C  
ATOM   2934  HB2 TYR   188      12.706   1.876   3.528  1.00  0.00           H  
ATOM   2935  HB3 TYR   188      11.356   0.775   3.782  1.00  0.00           H  
ATOM   2936  CG  TYR   188      10.867   2.481   2.629  1.00  0.00           C  
ATOM   2937  CD1 TYR   188      11.209   3.776   2.192  1.00  0.00           C  
ATOM   2938  HD1 TYR   188      12.027   4.298   2.664  1.00  0.00           H  
ATOM   2939  CE1 TYR   188      10.496   4.377   1.134  1.00  0.00           C  
ATOM   2940  HE1 TYR   188      10.756   5.364   0.787  1.00  0.00           H  
ATOM   2941  CZ  TYR   188       9.442   3.677   0.508  1.00  0.00           C  
ATOM   2942  OH  TYR   188       8.762   4.246  -0.524  1.00  0.00           O  
ATOM   2943  HH  TYR   188       8.129   3.622  -0.884  1.00  0.00           H  
ATOM   2944  CE2 TYR   188       9.094   2.383   0.951  1.00  0.00           C  
ATOM   2945  HE2 TYR   188       8.295   1.832   0.479  1.00  0.00           H  
ATOM   2946  CD2 TYR   188       9.806   1.791   2.011  1.00  0.00           C  
ATOM   2947  HD2 TYR   188       9.546   0.791   2.339  1.00  0.00           H  
ATOM   2948  C   TYR   188       9.896   2.623   5.400  1.00  0.00           C  
ATOM   2949  O   TYR   188       9.449   3.754   5.216  1.00  0.00           O  
ATOM   2950  N   ARG   189       9.125   1.632   5.887  1.00  0.00           N  
ATOM   2951  H   ARG   189       9.553   0.720   6.033  1.00  0.00           H  
ATOM   2952  CA  ARG   189       7.700   1.826   6.253  1.00  0.00           C  
ATOM   2953  HA  ARG   189       7.145   2.125   5.364  1.00  0.00           H  
ATOM   2954  CB  ARG   189       7.065   0.540   6.832  1.00  0.00           C  
ATOM   2955  HB2 ARG   189       7.605   0.248   7.730  1.00  0.00           H  
ATOM   2956  HB3 ARG   189       6.046   0.775   7.136  1.00  0.00           H  
ATOM   2957  CG  ARG   189       6.995  -0.643   5.854  1.00  0.00           C  
ATOM   2958  HG2 ARG   189       6.063  -0.572   5.295  1.00  0.00           H  
ATOM   2959  HG3 ARG   189       7.801  -0.546   5.132  1.00  0.00           H  
ATOM   2960  CD  ARG   189       7.077  -2.034   6.524  1.00  0.00           C  
ATOM   2961  HD2 ARG   189       7.609  -1.956   7.474  1.00  0.00           H  
ATOM   2962  HD3 ARG   189       6.072  -2.405   6.735  1.00  0.00           H  
ATOM   2963  NE  ARG   189       7.797  -2.981   5.652  1.00  0.00           N  
ATOM   2964  HE  ARG   189       8.379  -2.589   4.914  1.00  0.00           H  
ATOM   2965  CZ  ARG   189       8.003  -4.280   5.794  1.00  0.00           C  
ATOM   2966  NH1 ARG   189       7.506  -5.015   6.729  1.00  0.00           N  
ATOM   2967 HH11 ARG   189       6.948  -4.638   7.487  1.00  0.00           H  
ATOM   2968 HH12 ARG   189       7.796  -5.999   6.737  1.00  0.00           H  
ATOM   2969  NH2 ARG   189       8.737  -4.878   4.917  1.00  0.00           N  
ATOM   2970 HH21 ARG   189       9.071  -4.356   4.117  1.00  0.00           H  
ATOM   2971 HH22 ARG   189       9.040  -5.852   5.058  1.00  0.00           H  
ATOM   2972  C   ARG   189       7.548   2.970   7.260  1.00  0.00           C  
ATOM   2973  O   ARG   189       6.759   3.884   7.030  1.00  0.00           O  
ATOM   2974  N   TYR   190       8.344   2.960   8.329  1.00  0.00           N  
ATOM   2975  H   TYR   190       8.967   2.169   8.445  1.00  0.00           H  
ATOM   2976  CA  TYR   190       8.291   3.973   9.391  1.00  0.00           C  
ATOM   2977  HA  TYR   190       7.241   4.199   9.574  1.00  0.00           H  
ATOM   2978  CB  TYR   190       8.861   3.374  10.683  1.00  0.00           C  
ATOM   2979  HB2 TYR   190       9.559   2.562  10.469  1.00  0.00           H  
ATOM   2980  HB3 TYR   190       9.400   4.139  11.244  1.00  0.00           H  
ATOM   2981  CG  TYR   190       7.717   2.878  11.532  1.00  0.00           C  
ATOM   2982  CD1 TYR   190       7.288   1.537  11.490  1.00  0.00           C  
ATOM   2983  HD1 TYR   190       7.846   0.798  10.931  1.00  0.00           H  
ATOM   2984  CE1 TYR   190       6.130   1.157  12.199  1.00  0.00           C  
ATOM   2985  HE1 TYR   190       5.805   0.127  12.219  1.00  0.00           H  
ATOM   2986  CZ  TYR   190       5.401   2.118  12.931  1.00  0.00           C  
ATOM   2987  OH  TYR   190       4.280   1.792  13.619  1.00  0.00           O  
ATOM   2988  HH  TYR   190       4.252   0.813  13.804  1.00  0.00           H  
ATOM   2989  CE2 TYR   190       5.845   3.451  12.972  1.00  0.00           C  
ATOM   2990  HE2 TYR   190       5.301   4.160  13.565  1.00  0.00           H  
ATOM   2991  CD2 TYR   190       6.999   3.830  12.275  1.00  0.00           C  
ATOM   2992  HD2 TYR   190       7.360   4.845  12.328  1.00  0.00           H  
ATOM   2993  C   TYR   190       8.939   5.315   9.024  1.00  0.00           C  
ATOM   2994  O   TYR   190       8.390   6.377   9.314  1.00  0.00           O  
ATOM   2995  N   ARG   191      10.052   5.292   8.292  1.00  0.00           N  
ATOM   2996  H   ARG   191      10.463   4.378   8.127  1.00  0.00           H  
ATOM   2997  CA  ARG   191      10.719   6.459   7.689  1.00  0.00           C  
ATOM   2998  HA  ARG   191      11.007   7.159   8.476  1.00  0.00           H  
ATOM   2999  CB  ARG   191      11.971   5.902   6.993  1.00  0.00           C  
ATOM   3000  HB2 ARG   191      12.501   5.287   7.721  1.00  0.00           H  
ATOM   3001  HB3 ARG   191      11.638   5.262   6.178  1.00  0.00           H  
ATOM   3002  CG  ARG   191      13.002   6.889   6.439  1.00  0.00           C  
ATOM   3003  HG2 ARG   191      12.497   7.660   5.856  1.00  0.00           H  
ATOM   3004  HG3 ARG   191      13.532   7.362   7.267  1.00  0.00           H  
ATOM   3005  CD  ARG   191      14.005   6.152   5.525  1.00  0.00           C  
ATOM   3006  HD2 ARG   191      13.467   5.832   4.630  1.00  0.00           H  
ATOM   3007  HD3 ARG   191      14.782   6.856   5.221  1.00  0.00           H  
ATOM   3008  NE  ARG   191      14.640   4.971   6.159  1.00  0.00           N  
ATOM   3009  HE  ARG   191      14.645   4.930   7.165  1.00  0.00           H  
ATOM   3010  CZ  ARG   191      15.189   3.933   5.540  1.00  0.00           C  
ATOM   3011  NH1 ARG   191      15.250   3.851   4.245  1.00  0.00           N  
ATOM   3012 HH11 ARG   191      14.889   4.562   3.655  1.00  0.00           H  
ATOM   3013 HH12 ARG   191      15.655   3.005   3.813  1.00  0.00           H  
ATOM   3014  NH2 ARG   191      15.704   2.947   6.206  1.00  0.00           N  
ATOM   3015 HH21 ARG   191      15.697   2.887   7.204  1.00  0.00           H  
ATOM   3016 HH22 ARG   191      16.152   2.194   5.664  1.00  0.00           H  
ATOM   3017  C   ARG   191       9.777   7.193   6.727  1.00  0.00           C  
ATOM   3018  O   ARG   191       9.719   8.422   6.726  1.00  0.00           O  
ATOM   3019  N   LEU   192       8.997   6.444   5.943  1.00  0.00           N  
ATOM   3020  H   LEU   192       9.131   5.437   5.966  1.00  0.00           H  
ATOM   3021  CA  LEU   192       7.945   6.962   5.070  1.00  0.00           C  
ATOM   3022  HA  LEU   192       8.351   7.822   4.540  1.00  0.00           H  
ATOM   3023  CB  LEU   192       7.579   5.874   4.041  1.00  0.00           C  
ATOM   3024  HB2 LEU   192       8.490   5.537   3.544  1.00  0.00           H  
ATOM   3025  HB3 LEU   192       7.158   5.023   4.579  1.00  0.00           H  
ATOM   3026  CG  LEU   192       6.574   6.307   2.961  1.00  0.00           C  
ATOM   3027  HG  LEU   192       5.673   6.699   3.428  1.00  0.00           H  
ATOM   3028  CD1 LEU   192       7.163   7.374   2.035  1.00  0.00           C  
ATOM   3029 HD11 LEU   192       8.045   6.980   1.529  1.00  0.00           H  
ATOM   3030 HD12 LEU   192       6.417   7.660   1.300  1.00  0.00           H  
ATOM   3031 HD13 LEU   192       7.435   8.259   2.606  1.00  0.00           H  
ATOM   3032  CD2 LEU   192       6.190   5.098   2.107  1.00  0.00           C  
ATOM   3033 HD21 LEU   192       5.774   4.316   2.739  1.00  0.00           H  
ATOM   3034 HD22 LEU   192       5.450   5.379   1.362  1.00  0.00           H  
ATOM   3035 HD23 LEU   192       7.073   4.702   1.610  1.00  0.00           H  
ATOM   3036  C   LEU   192       6.723   7.448   5.865  1.00  0.00           C  
ATOM   3037  O   LEU   192       6.189   8.504   5.534  1.00  0.00           O  
ATOM   3038  N   ALA   193       6.311   6.738   6.922  1.00  0.00           N  
ATOM   3039  H   ALA   193       6.744   5.838   7.103  1.00  0.00           H  
ATOM   3040  CA  ALA   193       5.240   7.166   7.827  1.00  0.00           C  
ATOM   3041  HA  ALA   193       4.319   7.276   7.255  1.00  0.00           H  
ATOM   3042  CB  ALA   193       5.011   6.090   8.895  1.00  0.00           C  
ATOM   3043  HB1 ALA   193       5.888   5.983   9.529  1.00  0.00           H  
ATOM   3044  HB2 ALA   193       4.177   6.384   9.529  1.00  0.00           H  
ATOM   3045  HB3 ALA   193       4.786   5.130   8.429  1.00  0.00           H  
ATOM   3046  C   ALA   193       5.541   8.528   8.471  1.00  0.00           C  
ATOM   3047  O   ALA   193       4.705   9.429   8.401  1.00  0.00           O  
ATOM   3048  N   LEU   194       6.747   8.708   9.022  1.00  0.00           N  
ATOM   3049  H   LEU   194       7.365   7.903   9.091  1.00  0.00           H  
ATOM   3050  CA  LEU   194       7.231   9.990   9.539  1.00  0.00           C  
ATOM   3051  HA  LEU   194       6.547  10.324  10.314  1.00  0.00           H  
ATOM   3052  CB  LEU   194       8.628   9.799  10.165  1.00  0.00           C  
ATOM   3053  HB2 LEU   194       8.538   9.126  11.016  1.00  0.00           H  
ATOM   3054  HB3 LEU   194       9.278   9.318   9.432  1.00  0.00           H  
ATOM   3055  CG  LEU   194       9.309  11.107  10.624  1.00  0.00           C  
ATOM   3056  HG  LEU   194       9.452  11.765   9.767  1.00  0.00           H  
ATOM   3057  CD1 LEU   194       8.497  11.849  11.687  1.00  0.00           C  
ATOM   3058 HD11 LEU   194       8.298  11.177  12.517  1.00  0.00           H  
ATOM   3059 HD12 LEU   194       9.061  12.709  12.048  1.00  0.00           H  
ATOM   3060 HD13 LEU   194       7.562  12.212  11.262  1.00  0.00           H  
ATOM   3061  CD2 LEU   194      10.685  10.811  11.216  1.00  0.00           C  
ATOM   3062 HD21 LEU   194      11.293  10.260  10.498  1.00  0.00           H  
ATOM   3063 HD22 LEU   194      11.196  11.741  11.460  1.00  0.00           H  
ATOM   3064 HD23 LEU   194      10.587  10.217  12.123  1.00  0.00           H  
ATOM   3065  C   LEU   194       7.242  11.064   8.448  1.00  0.00           C  
ATOM   3066  O   LEU   194       6.675  12.138   8.645  1.00  0.00           O  
ATOM   3067  N   SER   195       7.855  10.760   7.299  1.00  0.00           N  
ATOM   3068  H   SER   195       8.314   9.858   7.226  1.00  0.00           H  
ATOM   3069  CA  SER   195       8.000  11.712   6.197  1.00  0.00           C  
ATOM   3070  HA  SER   195       8.556  12.576   6.562  1.00  0.00           H  
ATOM   3071  CB  SER   195       8.798  11.082   5.054  1.00  0.00           C  
ATOM   3072  HB2 SER   195       9.743  10.702   5.446  1.00  0.00           H  
ATOM   3073  HB3 SER   195       8.237  10.249   4.629  1.00  0.00           H  
ATOM   3074  OG  SER   195       9.081  12.030   4.041  1.00  0.00           O  
ATOM   3075  HG  SER   195       8.249  12.496   3.782  1.00  0.00           H  
ATOM   3076  C   SER   195       6.648  12.214   5.692  1.00  0.00           C  
ATOM   3077  O   SER   195       6.414  13.416   5.697  1.00  0.00           O  
ATOM   3078  N   VAL   196       5.742  11.319   5.285  1.00  0.00           N  
ATOM   3079  H   VAL   196       5.954  10.330   5.379  1.00  0.00           H  
ATOM   3080  CA  VAL   196       4.456  11.712   4.685  1.00  0.00           C  
ATOM   3081  HA  VAL   196       4.660  12.442   3.901  1.00  0.00           H  
ATOM   3082  CB  VAL   196       3.748  10.506   4.032  1.00  0.00           C  
ATOM   3083  HB  VAL   196       3.583   9.737   4.787  1.00  0.00           H  
ATOM   3084  CG1 VAL   196       2.396  10.877   3.407  1.00  0.00           C  
ATOM   3085 HG11 VAL   196       2.530  11.658   2.659  1.00  0.00           H  
ATOM   3086 HG12 VAL   196       1.947   9.999   2.941  1.00  0.00           H  
ATOM   3087 HG13 VAL   196       1.712  11.240   4.173  1.00  0.00           H  
ATOM   3088  CG2 VAL   196       4.602   9.918   2.898  1.00  0.00           C  
ATOM   3089 HG21 VAL   196       5.566   9.596   3.282  1.00  0.00           H  
ATOM   3090 HG22 VAL   196       4.099   9.052   2.469  1.00  0.00           H  
ATOM   3091 HG23 VAL   196       4.763  10.669   2.124  1.00  0.00           H  
ATOM   3092  C   VAL   196       3.557  12.413   5.707  1.00  0.00           C  
ATOM   3093  O   VAL   196       2.895  13.387   5.353  1.00  0.00           O  
ATOM   3094  N   MET   197       3.571  11.985   6.976  1.00  0.00           N  
ATOM   3095  H   MET   197       4.156  11.196   7.231  1.00  0.00           H  
ATOM   3096  CA  MET   197       2.856  12.691   8.042  1.00  0.00           C  
ATOM   3097  HA  MET   197       1.802  12.766   7.771  1.00  0.00           H  
ATOM   3098  CB  MET   197       2.971  11.953   9.378  1.00  0.00           C  
ATOM   3099  HB2 MET   197       3.981  11.563   9.487  1.00  0.00           H  
ATOM   3100  HB3 MET   197       2.799  12.653  10.194  1.00  0.00           H  
ATOM   3101  CG  MET   197       1.952  10.820   9.488  1.00  0.00           C  
ATOM   3102  HG2 MET   197       2.025  10.194   8.600  1.00  0.00           H  
ATOM   3103  HG3 MET   197       2.212  10.208  10.348  1.00  0.00           H  
ATOM   3104  SD  MET   197       0.234  11.367   9.686  1.00  0.00           S  
ATOM   3105  CE  MET   197       0.255  12.035  11.371  1.00  0.00           C  
ATOM   3106  HE1 MET   197       0.994  12.831  11.452  1.00  0.00           H  
ATOM   3107  HE2 MET   197      -0.724  12.442  11.614  1.00  0.00           H  
ATOM   3108  HE3 MET   197       0.489  11.237  12.072  1.00  0.00           H  
ATOM   3109  C   MET   197       3.359  14.117   8.229  1.00  0.00           C  
ATOM   3110  O   MET   197       2.543  15.035   8.200  1.00  0.00           O  
ATOM   3111  N   ASP   198       4.666  14.341   8.405  1.00  0.00           N  
ATOM   3112  H   ASP   198       5.314  13.558   8.443  1.00  0.00           H  
ATOM   3113  CA  ASP   198       5.158  15.685   8.729  1.00  0.00           C  
ATOM   3114  HA  ASP   198       4.304  16.177   9.155  1.00  0.00           H  
ATOM   3115  CB  ASP   198       6.171  15.700   9.885  1.00  0.00           C  
ATOM   3116  HB2 ASP   198       6.935  14.939   9.717  1.00  0.00           H  
ATOM   3117  HB3 ASP   198       6.660  16.675   9.917  1.00  0.00           H  
ATOM   3118  CG  ASP   198       5.467  15.457  11.233  1.00  0.00           C  
ATOM   3119  OD1 ASP   198       5.377  16.402  12.062  1.00  0.00           O  
ATOM   3120  OD2 ASP   198       4.965  14.333  11.463  1.00  0.00           O  
ATOM   3121  C   ASP   198       5.473  16.584   7.521  1.00  0.00           C  
ATOM   3122  O   ASP   198       5.472  17.809   7.659  1.00  0.00           O  
ATOM   3123  N   GLU   199       5.550  16.032   6.307  1.00  0.00           N  
ATOM   3124  H   GLU   199       5.628  15.019   6.239  1.00  0.00           H  
ATOM   3125  CA  GLU   199       5.349  16.792   5.062  1.00  0.00           C  
ATOM   3126  HA  GLU   199       6.034  17.640   5.050  1.00  0.00           H  
ATOM   3127  CB  GLU   199       5.648  15.910   3.829  1.00  0.00           C  
ATOM   3128  HB2 GLU   199       5.165  14.940   3.946  1.00  0.00           H  
ATOM   3129  HB3 GLU   199       5.232  16.387   2.940  1.00  0.00           H  
ATOM   3130  CG  GLU   199       7.160  15.740   3.609  1.00  0.00           C  
ATOM   3131  HG2 GLU   199       7.578  16.712   3.334  1.00  0.00           H  
ATOM   3132  HG3 GLU   199       7.638  15.441   4.543  1.00  0.00           H  
ATOM   3133  CD  GLU   199       7.515  14.705   2.528  1.00  0.00           C  
ATOM   3134  OE1 GLU   199       7.319  13.479   2.722  1.00  0.00           O  
ATOM   3135  OE2 GLU   199       8.150  15.073   1.511  1.00  0.00           O  
ATOM   3136  C   GLU   199       3.925  17.377   4.982  1.00  0.00           C  
ATOM   3137  O   GLU   199       3.751  18.491   4.486  1.00  0.00           O  
ATOM   3138  N   LEU   200       2.913  16.680   5.520  1.00  0.00           N  
ATOM   3139  H   LEU   200       3.111  15.753   5.885  1.00  0.00           H  
ATOM   3140  CA  LEU   200       1.549  17.204   5.673  1.00  0.00           C  
ATOM   3141  HA  LEU   200       1.334  17.853   4.827  1.00  0.00           H  
ATOM   3142  CB  LEU   200       0.543  16.041   5.639  1.00  0.00           C  
ATOM   3143  HB2 LEU   200       0.817  15.318   6.406  1.00  0.00           H  
ATOM   3144  HB3 LEU   200      -0.449  16.422   5.887  1.00  0.00           H  
ATOM   3145  CG  LEU   200       0.470  15.313   4.282  1.00  0.00           C  
ATOM   3146  HG  LEU   200       1.467  15.039   3.943  1.00  0.00           H  
ATOM   3147  CD1 LEU   200      -0.345  14.032   4.449  1.00  0.00           C  
ATOM   3148 HD11 LEU   200      -1.305  14.251   4.910  1.00  0.00           H  
ATOM   3149 HD12 LEU   200      -0.480  13.536   3.491  1.00  0.00           H  
ATOM   3150 HD13 LEU   200       0.205  13.356   5.104  1.00  0.00           H  
ATOM   3151  CD2 LEU   200      -0.171  16.185   3.198  1.00  0.00           C  
ATOM   3152 HD21 LEU   200       0.493  17.014   2.959  1.00  0.00           H  
ATOM   3153 HD22 LEU   200      -0.321  15.602   2.292  1.00  0.00           H  
ATOM   3154 HD23 LEU   200      -1.122  16.581   3.543  1.00  0.00           H  
ATOM   3155  C   LEU   200       1.380  18.079   6.930  1.00  0.00           C  
ATOM   3156  O   LEU   200       0.694  19.099   6.870  1.00  0.00           O  
ATOM   3157  N   ARG   201       2.047  17.769   8.050  1.00  0.00           N  
ATOM   3158  H   ARG   201       2.503  16.861   8.078  1.00  0.00           H  
ATOM   3159  CA  ARG   201       2.076  18.624   9.256  1.00  0.00           C  
ATOM   3160  HA  ARG   201       1.052  18.832   9.556  1.00  0.00           H  
ATOM   3161  CB  ARG   201       2.787  17.896  10.403  1.00  0.00           C  
ATOM   3162  HB2 ARG   201       2.335  16.910  10.528  1.00  0.00           H  
ATOM   3163  HB3 ARG   201       3.830  17.780  10.134  1.00  0.00           H  
ATOM   3164  CG  ARG   201       2.767  18.616  11.756  1.00  0.00           C  
ATOM   3165  HG2 ARG   201       1.863  19.218  11.859  1.00  0.00           H  
ATOM   3166  HG3 ARG   201       2.762  17.854  12.536  1.00  0.00           H  
ATOM   3167  CD  ARG   201       4.020  19.492  11.932  1.00  0.00           C  
ATOM   3168  HD2 ARG   201       4.916  18.917  11.688  1.00  0.00           H  
ATOM   3169  HD3 ARG   201       3.975  20.347  11.258  1.00  0.00           H  
ATOM   3170  NE  ARG   201       4.129  19.996  13.301  1.00  0.00           N  
ATOM   3171  HE  ARG   201       3.914  20.985  13.444  1.00  0.00           H  
ATOM   3172  CZ  ARG   201       4.513  19.323  14.363  1.00  0.00           C  
ATOM   3173  NH1 ARG   201       4.961  18.095  14.297  1.00  0.00           N  
ATOM   3174 HH11 ARG   201       5.072  17.648  13.380  1.00  0.00           H  
ATOM   3175 HH12 ARG   201       5.262  17.606  15.114  1.00  0.00           H  
ATOM   3176  NH2 ARG   201       4.433  19.896  15.528  1.00  0.00           N  
ATOM   3177 HH21 ARG   201       4.035  20.845  15.564  1.00  0.00           H  
ATOM   3178 HH22 ARG   201       4.657  19.399  16.361  1.00  0.00           H  
ATOM   3179  C   ARG   201       2.713  19.978   8.989  1.00  0.00           C  
ATOM   3180  O   ARG   201       2.221  20.974   9.504  1.00  0.00           O  
ATOM   3181  N   THR   202       3.726  20.043   8.124  1.00  0.00           N  
ATOM   3182  H   THR   202       4.110  19.163   7.796  1.00  0.00           H  
ATOM   3183  CA  THR   202       4.332  21.295   7.627  1.00  0.00           C  
ATOM   3184  HA  THR   202       4.801  21.815   8.462  1.00  0.00           H  
ATOM   3185  CB  THR   202       5.429  20.958   6.598  1.00  0.00           C  
ATOM   3186  HB  THR   202       5.014  20.315   5.822  1.00  0.00           H  
ATOM   3187  CG2 THR   202       6.080  22.169   5.925  1.00  0.00           C  
ATOM   3188 HG21 THR   202       6.409  22.877   6.686  1.00  0.00           H  
ATOM   3189 HG22 THR   202       6.939  21.837   5.342  1.00  0.00           H  
ATOM   3190 HG23 THR   202       5.370  22.650   5.254  1.00  0.00           H  
ATOM   3191  OG1 THR   202       6.480  20.281   7.241  1.00  0.00           O  
ATOM   3192  HG1 THR   202       6.188  19.369   7.433  1.00  0.00           H  
ATOM   3193  C   THR   202       3.293  22.253   7.020  1.00  0.00           C  
ATOM   3194  O   THR   202       3.516  23.463   6.954  1.00  0.00           O  
ATOM   3195  N   LEU   203       2.126  21.740   6.617  1.00  0.00           N  
ATOM   3196  H   LEU   203       1.974  20.743   6.717  1.00  0.00           H  
ATOM   3197  CA  LEU   203       1.029  22.525   6.060  1.00  0.00           C  
ATOM   3198  HA  LEU   203       1.462  23.346   5.497  1.00  0.00           H  
ATOM   3199  CB  LEU   203       0.239  21.656   5.065  1.00  0.00           C  
ATOM   3200  HB2 LEU   203      -0.386  20.962   5.624  1.00  0.00           H  
ATOM   3201  HB3 LEU   203      -0.428  22.313   4.512  1.00  0.00           H  
ATOM   3202  CG  LEU   203       1.107  20.842   4.077  1.00  0.00           C  
ATOM   3203  HG  LEU   203       1.639  20.065   4.617  1.00  0.00           H  
ATOM   3204  CD1 LEU   203       0.225  20.161   3.031  1.00  0.00           C  
ATOM   3205 HD11 LEU   203      -0.350  20.900   2.484  1.00  0.00           H  
ATOM   3206 HD12 LEU   203       0.847  19.586   2.345  1.00  0.00           H  
ATOM   3207 HD13 LEU   203      -0.451  19.466   3.531  1.00  0.00           H  
ATOM   3208  CD2 LEU   203       2.145  21.702   3.355  1.00  0.00           C  
ATOM   3209 HD21 LEU   203       2.949  21.959   4.043  1.00  0.00           H  
ATOM   3210 HD22 LEU   203       2.588  21.145   2.530  1.00  0.00           H  
ATOM   3211 HD23 LEU   203       1.686  22.616   3.004  1.00  0.00           H  
ATOM   3212  C   LEU   203       0.130  23.176   7.129  1.00  0.00           C  
ATOM   3213  O   LEU   203      -0.585  24.123   6.813  1.00  0.00           O  
ATOM   3214  N   PHE   204       0.196  22.757   8.397  1.00  0.00           N  
ATOM   3215  H   PHE   204       0.826  21.998   8.632  1.00  0.00           H  
ATOM   3216  CA  PHE   204      -0.471  23.463   9.498  1.00  0.00           C  
ATOM   3217  HA  PHE   204      -1.498  23.658   9.188  1.00  0.00           H  
ATOM   3218  CB  PHE   204      -0.560  22.542  10.726  1.00  0.00           C  
ATOM   3219  HB2 PHE   204      -1.171  21.679  10.454  1.00  0.00           H  
ATOM   3220  HB3 PHE   204       0.423  22.150  10.974  1.00  0.00           H  
ATOM   3221  CG  PHE   204      -1.169  23.163  11.969  1.00  0.00           C  
ATOM   3222  CD1 PHE   204      -2.547  23.446  12.010  1.00  0.00           C  
ATOM   3223  HD1 PHE   204      -3.165  23.245  11.145  1.00  0.00           H  
ATOM   3224  CE1 PHE   204      -3.131  23.938  13.192  1.00  0.00           C  
ATOM   3225  HE1 PHE   204      -4.193  24.127  13.227  1.00  0.00           H  
ATOM   3226  CZ  PHE   204      -2.344  24.133  14.340  1.00  0.00           C  
ATOM   3227  HZ  PHE   204      -2.807  24.455  15.262  1.00  0.00           H  
ATOM   3228  CE2 PHE   204      -0.963  23.871  14.295  1.00  0.00           C  
ATOM   3229  HE2 PHE   204      -0.358  23.989  15.182  1.00  0.00           H  
ATOM   3230  CD2 PHE   204      -0.377  23.386  13.112  1.00  0.00           C  
ATOM   3231  HD2 PHE   204       0.677  23.141  13.096  1.00  0.00           H  
ATOM   3232  C   PHE   204       0.162  24.855   9.749  1.00  0.00           C  
ATOM   3233  O   PHE   204      -0.583  25.838   9.720  1.00  0.00           O  
ATOM   3234  N   PRO   205       1.505  25.009   9.816  1.00  0.00           N  
ATOM   3235  CD  PRO   205       2.473  23.994  10.212  1.00  0.00           C  
ATOM   3236  HD2 PRO   205       2.713  23.369   9.359  1.00  0.00           H  
ATOM   3237  HD3 PRO   205       2.117  23.389  11.043  1.00  0.00           H  
ATOM   3238  CG  PRO   205       3.726  24.743  10.652  1.00  0.00           C  
ATOM   3239  HG2 PRO   205       4.628  24.152  10.490  1.00  0.00           H  
ATOM   3240  HG3 PRO   205       3.635  25.033  11.700  1.00  0.00           H  
ATOM   3241  CB  PRO   205       3.685  25.983   9.767  1.00  0.00           C  
ATOM   3242  HB2 PRO   205       4.063  25.731   8.774  1.00  0.00           H  
ATOM   3243  HB3 PRO   205       4.255  26.806  10.199  1.00  0.00           H  
ATOM   3244  CA  PRO   205       2.189  26.304   9.700  1.00  0.00           C  
ATOM   3245  HA  PRO   205       1.930  26.906  10.568  1.00  0.00           H  
ATOM   3246  C   PRO   205       1.869  27.117   8.435  1.00  0.00           C  
ATOM   3247  O   PRO   205       1.919  28.346   8.474  1.00  0.00           O  
ATOM   3248  N   GLU   206       1.509  26.477   7.314  1.00  0.00           N  
ATOM   3249  H   GLU   206       1.502  25.467   7.311  1.00  0.00           H  
ATOM   3250  CA  GLU   206       1.052  27.193   6.108  1.00  0.00           C  
ATOM   3251  HA  GLU   206       1.732  28.022   5.945  1.00  0.00           H  
ATOM   3252  CB  GLU   206       1.098  26.293   4.857  1.00  0.00           C  
ATOM   3253  HB2 GLU   206       0.458  25.431   5.015  1.00  0.00           H  
ATOM   3254  HB3 GLU   206       0.668  26.840   4.018  1.00  0.00           H  
ATOM   3255  CG  GLU   206       2.510  25.794   4.484  1.00  0.00           C  
ATOM   3256  HG2 GLU   206       3.172  25.839   5.350  1.00  0.00           H  
ATOM   3257  HG3 GLU   206       2.439  24.748   4.187  1.00  0.00           H  
ATOM   3258  CD  GLU   206       3.133  26.553   3.309  1.00  0.00           C  
ATOM   3259  OE1 GLU   206       4.297  26.999   3.441  1.00  0.00           O  
ATOM   3260  OE2 GLU   206       2.479  26.674   2.252  1.00  0.00           O  
ATOM   3261  C   GLU   206      -0.341  27.830   6.276  1.00  0.00           C  
ATOM   3262  O   GLU   206      -0.693  28.743   5.520  1.00  0.00           O  
ATOM   3263  N   LEU   207      -1.112  27.403   7.285  1.00  0.00           N  
ATOM   3264  H   LEU   207      -0.769  26.626   7.841  1.00  0.00           H  
ATOM   3265  CA  LEU   207      -2.366  28.034   7.699  1.00  0.00           C  
ATOM   3266  HA  LEU   207      -2.729  28.639   6.879  1.00  0.00           H  
ATOM   3267  CB  LEU   207      -3.432  26.967   7.981  1.00  0.00           C  
ATOM   3268  HB2 LEU   207      -3.112  26.361   8.831  1.00  0.00           H  
ATOM   3269  HB3 LEU   207      -4.350  27.482   8.267  1.00  0.00           H  
ATOM   3270  CG  LEU   207      -3.742  26.026   6.808  1.00  0.00           C  
ATOM   3271  HG  LEU   207      -2.896  25.366   6.631  1.00  0.00           H  
ATOM   3272  CD1 LEU   207      -4.959  25.192   7.183  1.00  0.00           C  
ATOM   3273 HD11 LEU   207      -5.827  25.826   7.356  1.00  0.00           H  
ATOM   3274 HD12 LEU   207      -5.155  24.502   6.371  1.00  0.00           H  
ATOM   3275 HD13 LEU   207      -4.729  24.626   8.084  1.00  0.00           H  
ATOM   3276  CD2 LEU   207      -4.100  26.737   5.504  1.00  0.00           C  
ATOM   3277 HD21 LEU   207      -3.227  27.271   5.132  1.00  0.00           H  
ATOM   3278 HD22 LEU   207      -4.368  25.991   4.760  1.00  0.00           H  
ATOM   3279 HD23 LEU   207      -4.937  27.413   5.659  1.00  0.00           H  
ATOM   3280  C   LEU   207      -2.227  28.956   8.921  1.00  0.00           C  
ATOM   3281  O   LEU   207      -2.909  29.981   8.984  1.00  0.00           O  
ATOM   3282  N   SER   208      -1.404  28.594   9.909  1.00  0.00           N  
ATOM   3283  H   SER   208      -0.896  27.717   9.818  1.00  0.00           H  
ATOM   3284  CA  SER   208      -1.373  29.263  11.213  1.00  0.00           C  
ATOM   3285  HA  SER   208      -1.459  30.339  11.065  1.00  0.00           H  
ATOM   3286  CB  SER   208      -2.580  28.792  12.028  1.00  0.00           C  
ATOM   3287  HB2 SER   208      -3.502  29.072  11.515  1.00  0.00           H  
ATOM   3288  HB3 SER   208      -2.547  27.705  12.123  1.00  0.00           H  
ATOM   3289  OG  SER   208      -2.571  29.371  13.314  1.00  0.00           O  
ATOM   3290  HG  SER   208      -2.632  28.635  13.955  1.00  0.00           H  
ATOM   3291  C   SER   208      -0.091  28.981  12.001  1.00  0.00           C  
ATOM   3292  O   SER   208       0.340  27.838  12.122  1.00  0.00           O  
ATOM   3293  N   SER   209       0.472  30.007  12.646  1.00  0.00           N  
ATOM   3294  H   SER   209       0.025  30.910  12.593  1.00  0.00           H  
ATOM   3295  CA  SER   209       1.630  29.881  13.550  1.00  0.00           C  
ATOM   3296  HA  SER   209       2.393  29.289  13.042  1.00  0.00           H  
ATOM   3297  CB  SER   209       2.222  31.267  13.830  1.00  0.00           C  
ATOM   3298  HB2 SER   209       3.111  31.163  14.456  1.00  0.00           H  
ATOM   3299  HB3 SER   209       2.514  31.730  12.887  1.00  0.00           H  
ATOM   3300  OG  SER   209       1.272  32.089  14.487  1.00  0.00           O  
ATOM   3301  HG  SER   209       1.697  32.933  14.683  1.00  0.00           H  
ATOM   3302  C   SER   209       1.322  29.161  14.874  1.00  0.00           C  
ATOM   3303  O   SER   209       2.180  29.099  15.750  1.00  0.00           O  
ATOM   3304  N   THR   210       0.118  28.609  15.047  1.00  0.00           N  
ATOM   3305  H   THR   210      -0.546  28.678  14.289  1.00  0.00           H  
ATOM   3306  CA  THR   210      -0.316  27.892  16.260  1.00  0.00           C  
ATOM   3307  HA  THR   210      -0.185  28.561  17.111  1.00  0.00           H  
ATOM   3308  CB  THR   210      -1.806  27.510  16.181  1.00  0.00           C  
ATOM   3309  HB  THR   210      -2.007  26.668  16.845  1.00  0.00           H  
ATOM   3310  CG2 THR   210      -2.704  28.667  16.611  1.00  0.00           C  
ATOM   3311 HG21 THR   210      -2.524  29.542  15.988  1.00  0.00           H  
ATOM   3312 HG22 THR   210      -3.749  28.370  16.526  1.00  0.00           H  
ATOM   3313 HG23 THR   210      -2.494  28.925  17.649  1.00  0.00           H  
ATOM   3314  OG1 THR   210      -2.189  27.158  14.864  1.00  0.00           O  
ATOM   3315  HG1 THR   210      -1.788  26.306  14.641  1.00  0.00           H  
ATOM   3316  C   THR   210       0.508  26.646  16.586  1.00  0.00           C  
ATOM   3317  O   THR   210       0.411  26.155  17.705  1.00  0.00           O  
ATOM   3318  N   ASP   211       1.350  26.154  15.673  1.00  0.00           N  
ATOM   3319  H   ASP   211       1.380  26.585  14.761  1.00  0.00           H  
ATOM   3320  CA  ASP   211       2.344  25.106  15.964  1.00  0.00           C  
ATOM   3321  HA  ASP   211       1.820  24.258  16.396  1.00  0.00           H  
ATOM   3322  CB  ASP   211       2.984  24.648  14.644  1.00  0.00           C  
ATOM   3323  HB2 ASP   211       2.265  24.792  13.836  1.00  0.00           H  
ATOM   3324  HB3 ASP   211       3.848  25.278  14.425  1.00  0.00           H  
ATOM   3325  CG  ASP   211       3.405  23.171  14.617  1.00  0.00           C  
ATOM   3326  OD1 ASP   211       3.280  22.439  15.626  1.00  0.00           O  
ATOM   3327  OD2 ASP   211       3.819  22.722  13.531  1.00  0.00           O  
ATOM   3328  C   ASP   211       3.406  25.554  16.992  1.00  0.00           C  
ATOM   3329  O   ASP   211       3.969  24.725  17.704  1.00  0.00           O  
ATOM   3330  N   GLU   212       3.609  26.871  17.154  1.00  0.00           N  
ATOM   3331  H   GLU   212       3.125  27.516  16.540  1.00  0.00           H  
ATOM   3332  CA  GLU   212       4.429  27.452  18.228  1.00  0.00           C  
ATOM   3333  HA  GLU   212       5.436  27.046  18.146  1.00  0.00           H  
ATOM   3334  CB  GLU   212       4.498  28.983  18.038  1.00  0.00           C  
ATOM   3335  HB2 GLU   212       4.547  29.223  16.975  1.00  0.00           H  
ATOM   3336  HB3 GLU   212       3.567  29.410  18.415  1.00  0.00           H  
ATOM   3337  CG  GLU   212       5.675  29.681  18.749  1.00  0.00           C  
ATOM   3338  HG2 GLU   212       5.378  30.715  18.939  1.00  0.00           H  
ATOM   3339  HG3 GLU   212       5.855  29.215  19.719  1.00  0.00           H  
ATOM   3340  CD  GLU   212       6.981  29.706  17.930  1.00  0.00           C  
ATOM   3341  OE1 GLU   212       7.909  30.470  18.288  1.00  0.00           O  
ATOM   3342  OE2 GLU   212       7.108  28.986  16.915  1.00  0.00           O  
ATOM   3343  C   GLU   212       3.884  27.090  19.628  1.00  0.00           C  
ATOM   3344  O   GLU   212       4.649  26.977  20.580  1.00  0.00           O  
ATOM   3345  N   GLU   213       2.573  26.854  19.760  1.00  0.00           N  
ATOM   3346  H   GLU   213       2.003  26.919  18.928  1.00  0.00           H  
ATOM   3347  CA  GLU   213       1.971  26.236  20.949  1.00  0.00           C  
ATOM   3348  HA  GLU   213       2.625  26.391  21.809  1.00  0.00           H  
ATOM   3349  CB  GLU   213       0.630  26.927  21.262  1.00  0.00           C  
ATOM   3350  HB2 GLU   213       0.828  27.977  21.479  1.00  0.00           H  
ATOM   3351  HB3 GLU   213       0.009  26.891  20.366  1.00  0.00           H  
ATOM   3352  CG  GLU   213      -0.198  26.326  22.419  1.00  0.00           C  
ATOM   3353  HG2 GLU   213      -1.173  26.816  22.424  1.00  0.00           H  
ATOM   3354  HG3 GLU   213      -0.377  25.268  22.222  1.00  0.00           H  
ATOM   3355  CD  GLU   213       0.422  26.487  23.816  1.00  0.00           C  
ATOM   3356  OE1 GLU   213       1.454  27.165  23.988  1.00  0.00           O  
ATOM   3357  OE2 GLU   213      -0.098  25.905  24.796  1.00  0.00           O  
ATOM   3358  C   GLU   213       1.817  24.717  20.768  1.00  0.00           C  
ATOM   3359  O   GLU   213       2.285  23.957  21.613  1.00  0.00           O  
ATOM   3360  N   LEU   214       1.186  24.261  19.677  1.00  0.00           N  
ATOM   3361  H   LEU   214       0.878  24.942  18.992  1.00  0.00           H  
ATOM   3362  CA  LEU   214       0.743  22.872  19.505  1.00  0.00           C  
ATOM   3363  HA  LEU   214       0.111  22.638  20.358  1.00  0.00           H  
ATOM   3364  CB  LEU   214      -0.128  22.750  18.238  1.00  0.00           C  
ATOM   3365  HB2 LEU   214      -0.933  23.485  18.285  1.00  0.00           H  
ATOM   3366  HB3 LEU   214       0.490  22.979  17.374  1.00  0.00           H  
ATOM   3367  CG  LEU   214      -0.738  21.349  18.021  1.00  0.00           C  
ATOM   3368  HG  LEU   214       0.049  20.596  18.038  1.00  0.00           H  
ATOM   3369  CD1 LEU   214      -1.783  21.003  19.082  1.00  0.00           C  
ATOM   3370 HD11 LEU   214      -2.568  21.758  19.102  1.00  0.00           H  
ATOM   3371 HD12 LEU   214      -2.224  20.031  18.859  1.00  0.00           H  
ATOM   3372 HD13 LEU   214      -1.315  20.939  20.063  1.00  0.00           H  
ATOM   3373  CD2 LEU   214      -1.416  21.288  16.653  1.00  0.00           C  
ATOM   3374 HD21 LEU   214      -0.679  21.467  15.869  1.00  0.00           H  
ATOM   3375 HD22 LEU   214      -1.841  20.296  16.496  1.00  0.00           H  
ATOM   3376 HD23 LEU   214      -2.209  22.031  16.586  1.00  0.00           H  
ATOM   3377  C   LEU   214       1.906  21.866  19.498  1.00  0.00           C  
ATOM   3378  O   LEU   214       1.889  20.900  20.265  1.00  0.00           O  
ATOM   3379  N   GLY   215       2.946  22.117  18.697  1.00  0.00           N  
ATOM   3380  H   GLY   215       2.929  22.933  18.093  1.00  0.00           H  
ATOM   3381  CA  GLY   215       4.134  21.267  18.633  1.00  0.00           C  
ATOM   3382  HA2 GLY   215       3.837  20.254  18.363  1.00  0.00           H  
ATOM   3383  HA3 GLY   215       4.800  21.664  17.866  1.00  0.00           H  
ATOM   3384  C   GLY   215       4.903  21.211  19.952  1.00  0.00           C  
ATOM   3385  O   GLY   215       5.522  20.197  20.256  1.00  0.00           O  
ATOM   3386  N   LYS   216       4.808  22.259  20.777  1.00  0.00           N  
ATOM   3387  H   LYS   216       4.268  23.053  20.456  1.00  0.00           H  
ATOM   3388  CA  LYS   216       5.310  22.270  22.156  1.00  0.00           C  
ATOM   3389  HA  LYS   216       6.260  21.730  22.188  1.00  0.00           H  
ATOM   3390  CB  LYS   216       5.607  23.736  22.524  1.00  0.00           C  
ATOM   3391  HB2 LYS   216       6.455  24.049  21.913  1.00  0.00           H  
ATOM   3392  HB3 LYS   216       4.776  24.376  22.232  1.00  0.00           H  
ATOM   3393  CG  LYS   216       5.989  23.999  23.990  1.00  0.00           C  
ATOM   3394  HG2 LYS   216       6.682  23.225  24.316  1.00  0.00           H  
ATOM   3395  HG3 LYS   216       6.532  24.939  24.022  1.00  0.00           H  
ATOM   3396  CD  LYS   216       4.831  24.122  24.997  1.00  0.00           C  
ATOM   3397  HD2 LYS   216       4.412  23.141  25.217  1.00  0.00           H  
ATOM   3398  HD3 LYS   216       5.237  24.524  25.925  1.00  0.00           H  
ATOM   3399  CE  LYS   216       3.711  25.038  24.498  1.00  0.00           C  
ATOM   3400  HE2 LYS   216       4.138  25.977  24.133  1.00  0.00           H  
ATOM   3401  HE3 LYS   216       3.208  24.555  23.656  1.00  0.00           H  
ATOM   3402  NZ  LYS   216       2.724  25.315  25.560  1.00  0.00           N  
ATOM   3403  HZ1 LYS   216       3.126  25.854  26.303  1.00  0.00           H  
ATOM   3404  HZ2 LYS   216       1.942  25.848  25.169  1.00  0.00           H  
ATOM   3405  HZ3 LYS   216       2.368  24.454  25.981  1.00  0.00           H  
ATOM   3406  C   LYS   216       4.375  21.518  23.118  1.00  0.00           C  
ATOM   3407  O   LYS   216       4.866  20.818  24.002  1.00  0.00           O  
ATOM   3408  N   THR   217       3.048  21.592  22.951  1.00  0.00           N  
ATOM   3409  H   THR   217       2.687  22.210  22.231  1.00  0.00           H  
ATOM   3410  CA  THR   217       2.090  20.875  23.823  1.00  0.00           C  
ATOM   3411  HA  THR   217       2.376  21.111  24.842  1.00  0.00           H  
ATOM   3412  CB  THR   217       0.630  21.326  23.674  1.00  0.00           C  
ATOM   3413  HB  THR   217       0.008  20.653  24.264  1.00  0.00           H  
ATOM   3414  CG2 THR   217       0.383  22.733  24.209  1.00  0.00           C  
ATOM   3415 HG21 THR   217       1.047  23.445  23.729  1.00  0.00           H  
ATOM   3416 HG22 THR   217      -0.650  23.020  24.012  1.00  0.00           H  
ATOM   3417 HG23 THR   217       0.556  22.745  25.283  1.00  0.00           H  
ATOM   3418  OG1 THR   217       0.160  21.278  22.353  1.00  0.00           O  
ATOM   3419  HG1 THR   217       0.847  20.926  21.764  1.00  0.00           H  
ATOM   3420  C   THR   217       2.146  19.349  23.715  1.00  0.00           C  
ATOM   3421  O   THR   217       1.768  18.669  24.664  1.00  0.00           O  
ATOM   3422  N   GLU   218       2.713  18.792  22.643  1.00  0.00           N  
ATOM   3423  H   GLU   218       2.956  19.383  21.858  1.00  0.00           H  
ATOM   3424  CA  GLU   218       3.045  17.358  22.556  1.00  0.00           C  
ATOM   3425  HA  GLU   218       2.127  16.772  22.632  1.00  0.00           H  
ATOM   3426  CB  GLU   218       3.644  17.124  21.154  1.00  0.00           C  
ATOM   3427  HB2 GLU   218       2.845  17.290  20.430  1.00  0.00           H  
ATOM   3428  HB3 GLU   218       4.406  17.879  20.964  1.00  0.00           H  
ATOM   3429  CG  GLU   218       4.243  15.736  20.883  1.00  0.00           C  
ATOM   3430  HG2 GLU   218       3.786  14.991  21.537  1.00  0.00           H  
ATOM   3431  HG3 GLU   218       4.012  15.456  19.853  1.00  0.00           H  
ATOM   3432  CD  GLU   218       5.764  15.758  21.048  1.00  0.00           C  
ATOM   3433  OE1 GLU   218       6.484  16.255  20.154  1.00  0.00           O  
ATOM   3434  OE2 GLU   218       6.274  15.359  22.115  1.00  0.00           O  
ATOM   3435  C   GLU   218       3.954  16.894  23.721  1.00  0.00           C  
ATOM   3436  O   GLU   218       3.797  15.788  24.237  1.00  0.00           O  
ATOM   3437  N   ARG   219       4.820  17.785  24.229  1.00  0.00           N  
ATOM   3438  H   ARG   219       4.849  18.700  23.795  1.00  0.00           H  
ATOM   3439  CA  ARG   219       5.676  17.563  25.411  1.00  0.00           C  
ATOM   3440  HA  ARG   219       5.836  16.488  25.514  1.00  0.00           H  
ATOM   3441  CB  ARG   219       7.049  18.237  25.215  1.00  0.00           C  
ATOM   3442  HB2 ARG   219       6.933  19.323  25.201  1.00  0.00           H  
ATOM   3443  HB3 ARG   219       7.673  17.986  26.074  1.00  0.00           H  
ATOM   3444  CG  ARG   219       7.804  17.788  23.953  1.00  0.00           C  
ATOM   3445  HG2 ARG   219       8.859  18.026  24.090  1.00  0.00           H  
ATOM   3446  HG3 ARG   219       7.727  16.705  23.854  1.00  0.00           H  
ATOM   3447  CD  ARG   219       7.290  18.463  22.668  1.00  0.00           C  
ATOM   3448  HD2 ARG   219       6.816  17.732  22.034  1.00  0.00           H  
ATOM   3449  HD3 ARG   219       6.538  19.209  22.920  1.00  0.00           H  
ATOM   3450  NE  ARG   219       8.350  19.158  21.945  1.00  0.00           N  
ATOM   3451  HE  ARG   219       8.944  19.750  22.522  1.00  0.00           H  
ATOM   3452  CZ  ARG   219       8.488  19.324  20.652  1.00  0.00           C  
ATOM   3453  NH1 ARG   219       8.016  18.505  19.755  1.00  0.00           N  
ATOM   3454 HH11 ARG   219       7.456  17.695  20.049  1.00  0.00           H  
ATOM   3455 HH12 ARG   219       8.123  18.677  18.783  1.00  0.00           H  
ATOM   3456  NH2 ARG   219       9.143  20.377  20.263  1.00  0.00           N  
ATOM   3457 HH21 ARG   219       9.340  21.059  21.003  1.00  0.00           H  
ATOM   3458 HH22 ARG   219       9.203  20.616  19.297  1.00  0.00           H  
ATOM   3459  C   ARG   219       5.033  18.024  26.727  1.00  0.00           C  
ATOM   3460  O   ARG   219       5.637  17.872  27.787  1.00  0.00           O  
ATOM   3461  N   GLU   220       3.847  18.627  26.665  1.00  0.00           N  
ATOM   3462  H   GLU   220       3.410  18.666  25.753  1.00  0.00           H  
ATOM   3463  CA  GLU   220       3.051  19.112  27.805  1.00  0.00           C  
ATOM   3464  HA  GLU   220       3.713  19.334  28.637  1.00  0.00           H  
ATOM   3465  CB  GLU   220       2.360  20.426  27.385  1.00  0.00           C  
ATOM   3466  HB2 GLU   220       3.122  21.034  26.899  1.00  0.00           H  
ATOM   3467  HB3 GLU   220       1.579  20.203  26.661  1.00  0.00           H  
ATOM   3468  CG  GLU   220       1.722  21.275  28.495  1.00  0.00           C  
ATOM   3469  HG2 GLU   220       0.829  20.769  28.868  1.00  0.00           H  
ATOM   3470  HG3 GLU   220       2.433  21.355  29.310  1.00  0.00           H  
ATOM   3471  CD  GLU   220       1.375  22.702  28.019  1.00  0.00           C  
ATOM   3472  OE1 GLU   220       2.167  23.321  27.270  1.00  0.00           O  
ATOM   3473  OE2 GLU   220       0.292  23.225  28.368  1.00  0.00           O  
ATOM   3474  C   GLU   220       2.065  18.045  28.307  1.00  0.00           C  
ATOM   3475  O   GLU   220       1.805  17.982  29.507  1.00  0.00           O  
ATOM   3476  N   LEU   221       1.577  17.170  27.417  1.00  0.00           N  
ATOM   3477  H   LEU   221       1.831  17.309  26.446  1.00  0.00           H  
ATOM   3478  CA  LEU   221       0.638  16.068  27.683  1.00  0.00           C  
ATOM   3479  HA  LEU   221       0.193  16.188  28.669  1.00  0.00           H  
ATOM   3480  CB  LEU   221      -0.510  16.141  26.650  1.00  0.00           C  
ATOM   3481  HB2 LEU   221      -0.101  16.330  25.656  1.00  0.00           H  
ATOM   3482  HB3 LEU   221      -0.986  15.164  26.617  1.00  0.00           H  
ATOM   3483  CG  LEU   221      -1.624  17.161  26.962  1.00  0.00           C  
ATOM   3484  HG  LEU   221      -1.995  16.989  27.973  1.00  0.00           H  
ATOM   3485  CD1 LEU   221      -1.186  18.625  26.851  1.00  0.00           C  
ATOM   3486 HD11 LEU   221      -0.702  18.793  25.889  1.00  0.00           H  
ATOM   3487 HD12 LEU   221      -2.054  19.277  26.942  1.00  0.00           H  
ATOM   3488 HD13 LEU   221      -0.500  18.864  27.660  1.00  0.00           H  
ATOM   3489  CD2 LEU   221      -2.782  16.953  25.985  1.00  0.00           C  
ATOM   3490 HD21 LEU   221      -3.153  15.930  26.074  1.00  0.00           H  
ATOM   3491 HD22 LEU   221      -3.599  17.634  26.222  1.00  0.00           H  
ATOM   3492 HD23 LEU   221      -2.446  17.123  24.962  1.00  0.00           H  
ATOM   3493  C   LEU   221       1.364  14.700  27.671  1.00  0.00           C  
ATOM   3494  O   LEU   221       1.281  13.945  26.708  1.00  0.00           O  
ATOM   3495  N   LEU   222       2.120  14.393  28.735  1.00  0.00           N  
ATOM   3496  H   LEU   222       2.101  15.029  29.517  1.00  0.00           H  
ATOM   3497  CA  LEU   222       3.064  13.260  28.790  1.00  0.00           C  
ATOM   3498  HA  LEU   222       3.743  13.367  27.943  1.00  0.00           H  
ATOM   3499  CB  LEU   222       3.902  13.395  30.082  1.00  0.00           C  
ATOM   3500  HB2 LEU   222       4.421  14.351  30.025  1.00  0.00           H  
ATOM   3501  HB3 LEU   222       3.225  13.453  30.935  1.00  0.00           H  
ATOM   3502  CG  LEU   222       4.973  12.321  30.391  1.00  0.00           C  
ATOM   3503  HG  LEU   222       5.649  12.768  31.120  1.00  0.00           H  
ATOM   3504  CD1 LEU   222       4.412  11.058  31.043  1.00  0.00           C  
ATOM   3505 HD11 LEU   222       3.882  10.446  30.316  1.00  0.00           H  
ATOM   3506 HD12 LEU   222       5.234  10.467  31.448  1.00  0.00           H  
ATOM   3507 HD13 LEU   222       3.738  11.316  31.859  1.00  0.00           H  
ATOM   3508  CD2 LEU   222       5.815  11.919  29.180  1.00  0.00           C  
ATOM   3509 HD21 LEU   222       6.255  12.796  28.715  1.00  0.00           H  
ATOM   3510 HD22 LEU   222       6.612  11.251  29.502  1.00  0.00           H  
ATOM   3511 HD23 LEU   222       5.210  11.384  28.450  1.00  0.00           H  
ATOM   3512  C   LEU   222       2.412  11.872  28.614  1.00  0.00           C  
ATOM   3513  O   LEU   222       2.770  11.160  27.681  1.00  0.00           O  
ATOM   3514  N   ALA   223       1.464  11.492  29.475  1.00  0.00           N  
ATOM   3515  H   ALA   223       1.177  12.124  30.211  1.00  0.00           H  
ATOM   3516  CA  ALA   223       0.709  10.234  29.376  1.00  0.00           C  
ATOM   3517  HA  ALA   223       1.244   9.535  28.730  1.00  0.00           H  
ATOM   3518  CB  ALA   223       0.633   9.605  30.776  1.00  0.00           C  
ATOM   3519  HB1 ALA   223       0.126  10.272  31.469  1.00  0.00           H  
ATOM   3520  HB2 ALA   223       0.075   8.668  30.730  1.00  0.00           H  
ATOM   3521  HB3 ALA   223       1.635   9.392  31.145  1.00  0.00           H  
ATOM   3522  C   ALA   223      -0.670  10.474  28.725  1.00  0.00           C  
ATOM   3523  O   ALA   223      -1.677   9.886  29.110  1.00  0.00           O  
ATOM   3524  N   MET   224      -0.742  11.462  27.823  1.00  0.00           N  
ATOM   3525  H   MET   224       0.143  11.826  27.497  1.00  0.00           H  
ATOM   3526  CA  MET   224      -1.916  12.319  27.582  1.00  0.00           C  
ATOM   3527  HA  MET   224      -1.599  13.082  26.875  1.00  0.00           H  
ATOM   3528  CB  MET   224      -3.082  11.573  26.906  1.00  0.00           C  
ATOM   3529  HB2 MET   224      -3.507  10.849  27.600  1.00  0.00           H  
ATOM   3530  HB3 MET   224      -3.863  12.296  26.668  1.00  0.00           H  
ATOM   3531  CG  MET   224      -2.702  10.834  25.615  1.00  0.00           C  
ATOM   3532  HG2 MET   224      -1.940  10.087  25.836  1.00  0.00           H  
ATOM   3533  HG3 MET   224      -3.588  10.296  25.279  1.00  0.00           H  
ATOM   3534  SD  MET   224      -2.144  11.874  24.231  1.00  0.00           S  
ATOM   3535  CE  MET   224      -0.342  11.728  24.391  1.00  0.00           C  
ATOM   3536  HE1 MET   224      -0.054  10.676  24.367  1.00  0.00           H  
ATOM   3537  HE2 MET   224       0.138  12.249  23.563  1.00  0.00           H  
ATOM   3538  HE3 MET   224      -0.010  12.174  25.326  1.00  0.00           H  
ATOM   3539  C   MET   224      -2.341  13.077  28.856  1.00  0.00           C  
ATOM   3540  O   MET   224      -2.226  14.303  28.902  1.00  0.00           O  
ATOM   3541  N   VAL   225      -2.731  12.365  29.921  1.00  0.00           N  
ATOM   3542  H   VAL   225      -2.727  11.353  29.823  1.00  0.00           H  
ATOM   3543  CA  VAL   225      -2.831  12.917  31.283  1.00  0.00           C  
ATOM   3544  HA  VAL   225      -3.472  13.796  31.226  1.00  0.00           H  
ATOM   3545  CB  VAL   225      -3.514  11.920  32.246  1.00  0.00           C  
ATOM   3546  HB  VAL   225      -4.462  11.622  31.796  1.00  0.00           H  
ATOM   3547  CG1 VAL   225      -2.700  10.650  32.518  1.00  0.00           C  
ATOM   3548 HG11 VAL   225      -1.760  10.889  33.016  1.00  0.00           H  
ATOM   3549 HG12 VAL   225      -3.275   9.976  33.155  1.00  0.00           H  
ATOM   3550 HG13 VAL   225      -2.490  10.130  31.585  1.00  0.00           H  
ATOM   3551  CG2 VAL   225      -3.833  12.581  33.592  1.00  0.00           C  
ATOM   3552 HG21 VAL   225      -4.421  13.485  33.434  1.00  0.00           H  
ATOM   3553 HG22 VAL   225      -4.422  11.891  34.199  1.00  0.00           H  
ATOM   3554 HG23 VAL   225      -2.917  12.822  34.132  1.00  0.00           H  
ATOM   3555  C   VAL   225      -1.450  13.379  31.770  1.00  0.00           C  
ATOM   3556  O   VAL   225      -0.424  12.765  31.467  1.00  0.00           O  
ATOM   3557  N   SER   226      -1.384  14.533  32.443  1.00  0.00           N  
ATOM   3558  H   SER   226      -2.238  15.024  32.667  1.00  0.00           H  
ATOM   3559  CA  SER   226      -0.111  15.221  32.688  1.00  0.00           C  
ATOM   3560  HA  SER   226       0.611  14.517  33.103  1.00  0.00           H  
ATOM   3561  CB  SER   226       0.395  15.730  31.335  1.00  0.00           C  
ATOM   3562  HB2 SER   226       0.365  14.927  30.602  1.00  0.00           H  
ATOM   3563  HB3 SER   226      -0.271  16.522  30.988  1.00  0.00           H  
ATOM   3564  OG  SER   226       1.713  16.229  31.392  1.00  0.00           O  
ATOM   3565  HG  SER   226       1.692  17.016  30.796  1.00  0.00           H  
ATOM   3566  C   SER   226      -0.252  16.424  33.624  1.00  0.00           C  
ATOM   3567  O   SER   226      -1.277  17.105  33.607  1.00  0.00           O  
ATOM   3568  N   SER   227       0.806  16.771  34.366  1.00  0.00           N  
ATOM   3569  H   SER   227       1.609  16.162  34.387  1.00  0.00           H  
ATOM   3570  CA  SER   227       0.957  18.130  34.910  1.00  0.00           C  
ATOM   3571  HA  SER   227       0.086  18.370  35.520  1.00  0.00           H  
ATOM   3572  CB  SER   227       2.219  18.274  35.770  1.00  0.00           C  
ATOM   3573  HB2 SER   227       3.082  18.423  35.124  1.00  0.00           H  
ATOM   3574  HB3 SER   227       2.128  19.158  36.400  1.00  0.00           H  
ATOM   3575  OG  SER   227       2.450  17.127  36.565  1.00  0.00           O  
ATOM   3576  HG  SER   227       1.740  17.041  37.211  1.00  0.00           H  
ATOM   3577  C   SER   227       1.049  19.120  33.744  1.00  0.00           C  
ATOM   3578  O   SER   227       1.863  18.913  32.840  1.00  0.00           O  
ATOM   3579  N   ILE   228       0.230  20.176  33.752  1.00  0.00           N  
ATOM   3580  H   ILE   228      -0.377  20.289  34.550  1.00  0.00           H  
ATOM   3581  CA  ILE   228       0.045  21.096  32.615  1.00  0.00           C  
ATOM   3582  HA  ILE   228       0.058  20.492  31.705  1.00  0.00           H  
ATOM   3583  CB  ILE   228      -1.343  21.788  32.658  1.00  0.00           C  
ATOM   3584  HB  ILE   228      -1.365  22.474  33.507  1.00  0.00           H  
ATOM   3585  CG2 ILE   228      -1.570  22.596  31.363  1.00  0.00           C  
ATOM   3586 HG21 ILE   228      -1.624  21.924  30.505  1.00  0.00           H  
ATOM   3587 HG22 ILE   228      -2.493  23.169  31.432  1.00  0.00           H  
ATOM   3588 HG23 ILE   228      -0.761  23.306  31.194  1.00  0.00           H  
ATOM   3589  CG1 ILE   228      -2.480  20.749  32.843  1.00  0.00           C  
ATOM   3590 HG12 ILE   228      -2.451  20.030  32.022  1.00  0.00           H  
ATOM   3591 HG13 ILE   228      -2.322  20.200  33.771  1.00  0.00           H  
ATOM   3592  CD1 ILE   228      -3.890  21.348  32.923  1.00  0.00           C  
ATOM   3593 HD11 ILE   228      -4.190  21.755  31.959  1.00  0.00           H  
ATOM   3594 HD12 ILE   228      -4.596  20.564  33.199  1.00  0.00           H  
ATOM   3595 HD13 ILE   228      -3.919  22.132  33.681  1.00  0.00           H  
ATOM   3596  C   ILE   228       1.227  22.076  32.506  1.00  0.00           C  
ATOM   3597  O   ILE   228       1.144  23.245  32.886  1.00  0.00           O  
ATOM   3598  N   GLN   229       2.354  21.538  32.042  1.00  0.00           N  
ATOM   3599  H   GLN   229       2.324  20.533  31.890  1.00  0.00           H  
ATOM   3600  CA  GLN   229       3.616  22.182  31.672  1.00  0.00           C  
ATOM   3601  HA  GLN   229       3.408  23.001  30.982  1.00  0.00           H  
ATOM   3602  CB  GLN   229       4.330  22.719  32.929  1.00  0.00           C  
ATOM   3603  HB2 GLN   229       3.885  22.278  33.822  1.00  0.00           H  
ATOM   3604  HB3 GLN   229       5.386  22.443  32.925  1.00  0.00           H  
ATOM   3605  CG  GLN   229       4.199  24.250  33.013  1.00  0.00           C  
ATOM   3606  HG2 GLN   229       3.200  24.566  32.726  1.00  0.00           H  
ATOM   3607  HG3 GLN   229       4.341  24.551  34.047  1.00  0.00           H  
ATOM   3608  CD  GLN   229       5.198  25.003  32.144  1.00  0.00           C  
ATOM   3609  OE1 GLN   229       5.913  24.446  31.322  1.00  0.00           O  
ATOM   3610  NE2 GLN   229       5.307  26.300  32.309  1.00  0.00           N  
ATOM   3611 HE21 GLN   229       4.788  26.759  33.057  1.00  0.00           H  
ATOM   3612 HE22 GLN   229       6.037  26.776  31.818  1.00  0.00           H  
ATOM   3613  C   GLN   229       4.485  21.153  30.923  1.00  0.00           C  
ATOM   3614  O   GLN   229       4.256  19.942  31.033  1.00  0.00           O  
ATOM   3615  N   ILE   230       5.466  21.606  30.132  1.00  0.00           N  
ATOM   3616  H   ILE   230       5.658  22.600  30.108  1.00  0.00           H  
ATOM   3617  CA  ILE   230       6.328  20.680  29.372  1.00  0.00           C  
ATOM   3618  HA  ILE   230       5.668  19.976  28.879  1.00  0.00           H  
ATOM   3619  CB  ILE   230       7.118  21.372  28.242  1.00  0.00           C  
ATOM   3620  HB  ILE   230       7.668  20.576  27.737  1.00  0.00           H  
ATOM   3621  CG2 ILE   230       6.155  21.910  27.178  1.00  0.00           C  
ATOM   3622 HG21 ILE   230       5.501  22.675  27.595  1.00  0.00           H  
ATOM   3623 HG22 ILE   230       6.731  22.322  26.354  1.00  0.00           H  
ATOM   3624 HG23 ILE   230       5.543  21.098  26.786  1.00  0.00           H  
ATOM   3625  CG1 ILE   230       8.198  22.374  28.711  1.00  0.00           C  
ATOM   3626 HG12 ILE   230       8.459  22.169  29.748  1.00  0.00           H  
ATOM   3627 HG13 ILE   230       9.090  22.196  28.114  1.00  0.00           H  
ATOM   3628  CD1 ILE   230       7.865  23.865  28.573  1.00  0.00           C  
ATOM   3629 HD11 ILE   230       6.908  24.084  29.038  1.00  0.00           H  
ATOM   3630 HD12 ILE   230       8.644  24.457  29.055  1.00  0.00           H  
ATOM   3631 HD13 ILE   230       7.826  24.141  27.519  1.00  0.00           H  
ATOM   3632  C   ILE   230       7.216  19.825  30.289  1.00  0.00           C  
ATOM   3633  O   ILE   230       7.255  20.027  31.499  1.00  0.00           O  
ATOM   3634  N   ASN   231       7.927  18.837  29.750  1.00  0.00           N  
ATOM   3635  H   ASN   231       7.765  18.618  28.776  1.00  0.00           H  
ATOM   3636  CA  ASN   231       8.755  17.924  30.548  1.00  0.00           C  
ATOM   3637  HA  ASN   231       8.196  17.675  31.448  1.00  0.00           H  
ATOM   3638  CB  ASN   231       8.903  16.595  29.787  1.00  0.00           C  
ATOM   3639  HB2 ASN   231       9.393  16.776  28.831  1.00  0.00           H  
ATOM   3640  HB3 ASN   231       9.519  15.908  30.366  1.00  0.00           H  
ATOM   3641  CG  ASN   231       7.547  15.932  29.556  1.00  0.00           C  
ATOM   3642  OD1 ASN   231       6.617  16.056  30.346  1.00  0.00           O  
ATOM   3643  ND2 ASN   231       7.383  15.234  28.458  1.00  0.00           N  
ATOM   3644 HD21 ASN   231       8.129  15.109  27.799  1.00  0.00           H  
ATOM   3645 HD22 ASN   231       6.464  14.864  28.287  1.00  0.00           H  
ATOM   3646  C   ASN   231      10.059  18.571  31.079  1.00  0.00           C  
ATOM   3647  O   ASN   231      11.166  18.306  30.597  1.00  0.00           O  
ATOM   3648  N   TRP   232       9.910  19.435  32.093  1.00  0.00           N  
ATOM   3649  H   TRP   232       8.958  19.675  32.346  1.00  0.00           H  
ATOM   3650  CA  TRP   232      10.979  19.892  32.990  1.00  0.00           C  
ATOM   3651  HA  TRP   232      11.823  20.201  32.382  1.00  0.00           H  
ATOM   3652  CB  TRP   232      10.516  21.079  33.866  1.00  0.00           C  
ATOM   3653  HB2 TRP   232       9.735  20.690  34.501  1.00  0.00           H  
ATOM   3654  HB3 TRP   232      11.337  21.370  34.519  1.00  0.00           H  
ATOM   3655  CG  TRP   232       9.976  22.329  33.212  1.00  0.00           C  
ATOM   3656  CD1 TRP   232       8.730  22.460  32.707  1.00  0.00           C  
ATOM   3657  HD1 TRP   232       7.962  21.711  32.766  1.00  0.00           H  
ATOM   3658  NE1 TRP   232       8.586  23.676  32.079  1.00  0.00           N  
ATOM   3659  HE1 TRP   232       7.730  23.966  31.605  1.00  0.00           H  
ATOM   3660  CE2 TRP   232       9.711  24.448  32.228  1.00  0.00           C  
ATOM   3661  CZ2 TRP   232      10.048  25.733  31.781  1.00  0.00           C  
ATOM   3662  HZ2 TRP   232       9.396  26.256  31.099  1.00  0.00           H  
ATOM   3663  CH2 TRP   232      11.222  26.334  32.258  1.00  0.00           C  
ATOM   3664  HH2 TRP   232      11.485  27.335  31.944  1.00  0.00           H  
ATOM   3665  CZ3 TRP   232      12.027  25.645  33.181  1.00  0.00           C  
ATOM   3666  HZ3 TRP   232      12.898  26.133  33.587  1.00  0.00           H  
ATOM   3667  CE3 TRP   232      11.706  24.331  33.575  1.00  0.00           C  
ATOM   3668  HE3 TRP   232      12.341  23.820  34.275  1.00  0.00           H  
ATOM   3669  CD2 TRP   232      10.566  23.668  33.065  1.00  0.00           C  
ATOM   3670  C   TRP   232      11.438  18.721  33.878  1.00  0.00           C  
ATOM   3671  O   TRP   232      10.628  17.916  34.330  1.00  0.00           O  
ATOM   3672  N   SER   233      12.745  18.620  34.121  1.00  0.00           N  
ATOM   3673  H   SER   233      13.343  19.325  33.720  1.00  0.00           H  
ATOM   3674  CA  SER   233      13.439  17.377  34.514  1.00  0.00           C  
ATOM   3675  HA  SER   233      13.058  16.581  33.874  1.00  0.00           H  
ATOM   3676  CB  SER   233      14.934  17.533  34.187  1.00  0.00           C  
ATOM   3677  HB2 SER   233      15.385  18.234  34.890  1.00  0.00           H  
ATOM   3678  HB3 SER   233      15.438  16.569  34.273  1.00  0.00           H  
ATOM   3679  OG  SER   233      15.086  18.031  32.865  1.00  0.00           O  
ATOM   3680  HG  SER   233      15.937  18.546  32.813  1.00  0.00           H  
ATOM   3681  C   SER   233      13.242  16.872  35.963  1.00  0.00           C  
ATOM   3682  O   SER   233      14.084  16.128  36.454  1.00  0.00           O  
ATOM   3683  N   VAL   234      12.171  17.268  36.662  1.00  0.00           N  
ATOM   3684  H   VAL   234      11.489  17.829  36.163  1.00  0.00           H  
ATOM   3685  CA  VAL   234      11.807  16.831  38.032  1.00  0.00           C  
ATOM   3686  HA  VAL   234      12.011  15.765  38.135  1.00  0.00           H  
ATOM   3687  CB  VAL   234      12.590  17.591  39.139  1.00  0.00           C  
ATOM   3688  HB  VAL   234      11.946  17.655  40.016  1.00  0.00           H  
ATOM   3689  CG1 VAL   234      13.850  16.844  39.590  1.00  0.00           C  
ATOM   3690 HG11 VAL   234      14.592  16.825  38.795  1.00  0.00           H  
ATOM   3691 HG12 VAL   234      14.279  17.339  40.461  1.00  0.00           H  
ATOM   3692 HG13 VAL   234      13.594  15.819  39.862  1.00  0.00           H  
ATOM   3693  CG2 VAL   234      13.002  19.025  38.772  1.00  0.00           C  
ATOM   3694 HG21 VAL   234      12.141  19.563  38.379  1.00  0.00           H  
ATOM   3695 HG22 VAL   234      13.367  19.542  39.660  1.00  0.00           H  
ATOM   3696 HG23 VAL   234      13.787  19.012  38.017  1.00  0.00           H  
ATOM   3697  C   VAL   234      10.303  17.048  38.252  1.00  0.00           C  
ATOM   3698  O   VAL   234       9.871  18.190  38.372  1.00  0.00           O  
ATOM   3699  N   THR   235       9.485  15.986  38.291  1.00  0.00           N  
ATOM   3700  H   THR   235       9.883  15.064  38.190  1.00  0.00           H  
ATOM   3701  CA  THR   235       8.017  16.139  38.140  1.00  0.00           C  
ATOM   3702  HA  THR   235       7.875  16.781  37.271  1.00  0.00           H  
ATOM   3703  CB  THR   235       7.328  14.816  37.768  1.00  0.00           C  
ATOM   3704  HB  THR   235       7.939  14.322  37.011  1.00  0.00           H  
ATOM   3705  CG2 THR   235       7.110  13.838  38.921  1.00  0.00           C  
ATOM   3706 HG21 THR   235       6.392  14.235  39.639  1.00  0.00           H  
ATOM   3707 HG22 THR   235       6.716  12.901  38.522  1.00  0.00           H  
ATOM   3708 HG23 THR   235       8.056  13.630  39.419  1.00  0.00           H  
ATOM   3709  OG1 THR   235       6.078  15.094  37.188  1.00  0.00           O  
ATOM   3710  HG1 THR   235       5.440  15.288  37.881  1.00  0.00           H  
ATOM   3711  C   THR   235       7.326  16.885  39.292  1.00  0.00           C  
ATOM   3712  O   THR   235       6.630  17.857  39.030  1.00  0.00           O  
ATOM   3713  N   GLU   236       7.581  16.550  40.563  1.00  0.00           N  
ATOM   3714  H   GLU   236       8.062  15.686  40.754  1.00  0.00           H  
ATOM   3715  CA  GLU   236       7.382  17.506  41.672  1.00  0.00           C  
ATOM   3716  HA  GLU   236       7.674  18.448  41.244  1.00  0.00           H  
ATOM   3717  CB  GLU   236       5.904  17.708  42.095  1.00  0.00           C  
ATOM   3718  HB2 GLU   236       5.252  17.450  41.261  1.00  0.00           H  
ATOM   3719  HB3 GLU   236       5.656  17.060  42.936  1.00  0.00           H  
ATOM   3720  CG  GLU   236       5.671  19.197  42.456  1.00  0.00           C  
ATOM   3721  HG2 GLU   236       6.177  19.422  43.395  1.00  0.00           H  
ATOM   3722  HG3 GLU   236       6.123  19.814  41.679  1.00  0.00           H  
ATOM   3723  CD  GLU   236       4.203  19.636  42.553  1.00  0.00           C  
ATOM   3724  OE1 GLU   236       3.347  18.782  42.868  1.00  0.00           O  
ATOM   3725  OE2 GLU   236       3.941  20.845  42.342  1.00  0.00           O  
ATOM   3726  C   GLU   236       8.394  17.338  42.818  1.00  0.00           C  
ATOM   3727  O   GLU   236       8.100  17.498  43.996  1.00  0.00           O  
ATOM   3728  N   SER   237       9.644  17.027  42.464  1.00  0.00           N  
ATOM   3729  H   SER   237       9.841  16.854  41.489  1.00  0.00           H  
ATOM   3730  CA  SER   237      10.724  16.757  43.428  1.00  0.00           C  
ATOM   3731  HA  SER   237      10.371  16.005  44.136  1.00  0.00           H  
ATOM   3732  CB  SER   237      11.941  16.193  42.688  1.00  0.00           C  
ATOM   3733  HB2 SER   237      12.448  17.007  42.170  1.00  0.00           H  
ATOM   3734  HB3 SER   237      12.636  15.754  43.406  1.00  0.00           H  
ATOM   3735  OG  SER   237      11.548  15.217  41.735  1.00  0.00           O  
ATOM   3736  HG  SER   237      11.363  14.393  42.201  1.00  0.00           H  
ATOM   3737  C   SER   237      11.166  17.980  44.250  1.00  0.00           C  
ATOM   3738  O   SER   237      11.766  17.804  45.302  1.00  0.00           O  
ATOM   3739  N   VAL   238      10.886  19.201  43.771  1.00  0.00           N  
ATOM   3740  H   VAL   238      10.364  19.211  42.911  1.00  0.00           H  
ATOM   3741  CA  VAL   238      11.071  20.512  44.436  1.00  0.00           C  
ATOM   3742  HA  VAL   238      11.158  21.247  43.639  1.00  0.00           H  
ATOM   3743  CB  VAL   238       9.814  20.924  45.239  1.00  0.00           C  
ATOM   3744  HB  VAL   238       9.655  20.191  46.022  1.00  0.00           H  
ATOM   3745  CG1 VAL   238       9.889  22.316  45.882  1.00  0.00           C  
ATOM   3746 HG11 VAL   238      10.034  23.074  45.113  1.00  0.00           H  
ATOM   3747 HG12 VAL   238       8.956  22.527  46.405  1.00  0.00           H  
ATOM   3748 HG13 VAL   238      10.687  22.382  46.616  1.00  0.00           H  
ATOM   3749  CG2 VAL   238       8.573  20.952  44.339  1.00  0.00           C  
ATOM   3750 HG21 VAL   238       8.434  19.997  43.845  1.00  0.00           H  
ATOM   3751 HG22 VAL   238       7.685  21.125  44.945  1.00  0.00           H  
ATOM   3752 HG23 VAL   238       8.661  21.741  43.593  1.00  0.00           H  
ATOM   3753  C   VAL   238      12.402  20.649  45.198  1.00  0.00           C  
ATOM   3754  O   VAL   238      13.418  20.947  44.572  1.00  0.00           O  
ATOM   3755  N   PHE   239      12.411  20.489  46.529  1.00  0.00           N  
ATOM   3756  H   PHE   239      11.537  20.276  46.978  1.00  0.00           H  
ATOM   3757  CA  PHE   239      13.553  20.831  47.385  1.00  0.00           C  
ATOM   3758  HA  PHE   239      14.449  20.568  46.822  1.00  0.00           H  
ATOM   3759  CB  PHE   239      13.557  22.367  47.576  1.00  0.00           C  
ATOM   3760  HB2 PHE   239      13.025  22.837  46.753  1.00  0.00           H  
ATOM   3761  HB3 PHE   239      13.005  22.621  48.481  1.00  0.00           H  
ATOM   3762  CG  PHE   239      14.931  23.015  47.605  1.00  0.00           C  
ATOM   3763  CD1 PHE   239      15.740  22.989  46.451  1.00  0.00           C  
ATOM   3764  HD1 PHE   239      15.382  22.494  45.558  1.00  0.00           H  
ATOM   3765  CE1 PHE   239      17.014  23.586  46.462  1.00  0.00           C  
ATOM   3766  HE1 PHE   239      17.637  23.537  45.581  1.00  0.00           H  
ATOM   3767  CZ  PHE   239      17.481  24.220  47.627  1.00  0.00           C  
ATOM   3768  HZ  PHE   239      18.466  24.664  47.650  1.00  0.00           H  
ATOM   3769  CE2 PHE   239      16.664  24.275  48.770  1.00  0.00           C  
ATOM   3770  HE2 PHE   239      17.015  24.765  49.668  1.00  0.00           H  
ATOM   3771  CD2 PHE   239      15.392  23.675  48.759  1.00  0.00           C  
ATOM   3772  HD2 PHE   239      14.771  23.716  49.642  1.00  0.00           H  
ATOM   3773  C   PHE   239      13.713  20.089  48.747  1.00  0.00           C  
ATOM   3774  O   PHE   239      14.605  20.506  49.494  1.00  0.00           O  
ATOM   3775  N   PRO   240      12.951  19.037  49.157  1.00  0.00           N  
ATOM   3776  CD  PRO   240      13.287  18.339  50.399  1.00  0.00           C  
ATOM   3777  HD2 PRO   240      13.555  19.033  51.196  1.00  0.00           H  
ATOM   3778  HD3 PRO   240      14.122  17.661  50.211  1.00  0.00           H  
ATOM   3779  CG  PRO   240      12.059  17.537  50.805  1.00  0.00           C  
ATOM   3780  HG2 PRO   240      11.368  18.167  51.366  1.00  0.00           H  
ATOM   3781  HG3 PRO   240      12.326  16.646  51.375  1.00  0.00           H  
ATOM   3782  CB  PRO   240      11.469  17.190  49.447  1.00  0.00           C  
ATOM   3783  HB2 PRO   240      10.424  16.904  49.543  1.00  0.00           H  
ATOM   3784  HB3 PRO   240      12.037  16.372  49.001  1.00  0.00           H  
ATOM   3785  CA  PRO   240      11.690  18.471  48.624  1.00  0.00           C  
ATOM   3786  HA  PRO   240      11.806  18.191  47.585  1.00  0.00           H  
ATOM   3787  C   PRO   240      10.504  19.454  48.764  1.00  0.00           C  
ATOM   3788  O   PRO   240      10.725  20.571  49.224  1.00  0.00           O  
ATOM   3789  N   PRO   241       9.247  19.116  48.407  1.00  0.00           N  
ATOM   3790  CD  PRO   241       8.805  17.983  47.603  1.00  0.00           C  
ATOM   3791  HD2 PRO   241       8.703  17.096  48.227  1.00  0.00           H  
ATOM   3792  HD3 PRO   241       9.483  17.786  46.772  1.00  0.00           H  
ATOM   3793  CG  PRO   241       7.424  18.377  47.075  1.00  0.00           C  
ATOM   3794  HG2 PRO   241       6.793  17.504  46.901  1.00  0.00           H  
ATOM   3795  HG3 PRO   241       7.526  18.958  46.160  1.00  0.00           H  
ATOM   3796  CB  PRO   241       6.870  19.269  48.185  1.00  0.00           C  
ATOM   3797  HB2 PRO   241       6.443  18.645  48.972  1.00  0.00           H  
ATOM   3798  HB3 PRO   241       6.125  19.971  47.810  1.00  0.00           H  
ATOM   3799  CA  PRO   241       8.112  20.004  48.692  1.00  0.00           C  
ATOM   3800  HA  PRO   241       8.231  20.928  48.126  1.00  0.00           H  
ATOM   3801  C   PRO   241       8.009  20.352  50.184  1.00  0.00           C  
ATOM   3802  O   PRO   241       7.787  21.496  50.552  1.00  0.00           O  
ATOM   3803  N   PHE   242       8.300  19.394  51.065  1.00  0.00           N  
ATOM   3804  H   PHE   242       8.447  18.462  50.713  1.00  0.00           H  
ATOM   3805  CA  PHE   242       8.310  19.591  52.516  1.00  0.00           C  
ATOM   3806  HA  PHE   242       7.473  20.247  52.764  1.00  0.00           H  
ATOM   3807  CB  PHE   242       8.035  18.223  53.170  1.00  0.00           C  
ATOM   3808  HB2 PHE   242       7.295  17.688  52.571  1.00  0.00           H  
ATOM   3809  HB3 PHE   242       8.951  17.629  53.153  1.00  0.00           H  
ATOM   3810  CG  PHE   242       7.491  18.281  54.586  1.00  0.00           C  
ATOM   3811  CD1 PHE   242       6.141  18.618  54.800  1.00  0.00           C  
ATOM   3812  HD1 PHE   242       5.495  18.841  53.961  1.00  0.00           H  
ATOM   3813  CE1 PHE   242       5.625  18.677  56.107  1.00  0.00           C  
ATOM   3814  HE1 PHE   242       4.586  18.936  56.264  1.00  0.00           H  
ATOM   3815  CZ  PHE   242       6.456  18.395  57.205  1.00  0.00           C  
ATOM   3816  HZ  PHE   242       6.054  18.434  58.208  1.00  0.00           H  
ATOM   3817  CE2 PHE   242       7.804  18.053  56.996  1.00  0.00           C  
ATOM   3818  HE2 PHE   242       8.440  17.829  57.840  1.00  0.00           H  
ATOM   3819  CD2 PHE   242       8.320  17.993  55.689  1.00  0.00           C  
ATOM   3820  HD2 PHE   242       9.357  17.734  55.532  1.00  0.00           H  
ATOM   3821  C   PHE   242       9.586  20.286  53.067  1.00  0.00           C  
ATOM   3822  O   PHE   242       9.788  20.258  54.279  1.00  0.00           O  
ATOM   3823  N   SER   243      10.455  20.880  52.222  1.00  0.00           N  
ATOM   3824  H   SER   243      10.186  20.935  51.245  1.00  0.00           H  
ATOM   3825  CA  SER   243      11.855  21.252  52.555  1.00  0.00           C  
ATOM   3826  HA  SER   243      12.429  20.328  52.608  1.00  0.00           H  
ATOM   3827  CB  SER   243      12.484  22.113  51.450  1.00  0.00           C  
ATOM   3828  HB2 SER   243      12.313  21.659  50.484  1.00  0.00           H  
ATOM   3829  HB3 SER   243      12.033  23.104  51.447  1.00  0.00           H  
ATOM   3830  OG  SER   243      13.878  22.224  51.631  1.00  0.00           O  
ATOM   3831  HG  SER   243      14.309  21.606  51.014  1.00  0.00           H  
ATOM   3832  C   SER   243      12.015  21.928  53.924  1.00  0.00           C  
ATOM   3833  O   SER   243      12.536  21.297  54.841  1.00  0.00           O  
ATOM   3834  N   ARG   244      11.448  23.137  54.091  1.00  0.00           N  
ATOM   3835  H   ARG   244      11.265  23.654  53.243  1.00  0.00           H  
ATOM   3836  CA  ARG   244      10.576  23.472  55.233  1.00  0.00           C  
ATOM   3837  HA  ARG   244       9.869  22.652  55.308  1.00  0.00           H  
ATOM   3838  CB  ARG   244      11.343  23.575  56.572  1.00  0.00           C  
ATOM   3839  HB2 ARG   244      12.079  22.779  56.653  1.00  0.00           H  
ATOM   3840  HB3 ARG   244      11.892  24.518  56.600  1.00  0.00           H  
ATOM   3841  CG  ARG   244      10.453  23.472  57.828  1.00  0.00           C  
ATOM   3842  HG2 ARG   244      11.116  23.448  58.693  1.00  0.00           H  
ATOM   3843  HG3 ARG   244       9.846  24.372  57.922  1.00  0.00           H  
ATOM   3844  CD  ARG   244       9.549  22.222  57.889  1.00  0.00           C  
ATOM   3845  HD2 ARG   244       9.909  21.463  57.190  1.00  0.00           H  
ATOM   3846  HD3 ARG   244       9.625  21.798  58.892  1.00  0.00           H  
ATOM   3847  NE  ARG   244       8.128  22.552  57.648  1.00  0.00           N  
ATOM   3848  HE  ARG   244       7.704  23.278  58.228  1.00  0.00           H  
ATOM   3849  CZ  ARG   244       7.316  22.112  56.706  1.00  0.00           C  
ATOM   3850  NH1 ARG   244       7.644  21.306  55.751  1.00  0.00           N  
ATOM   3851 HH11 ARG   244       8.526  20.814  55.704  1.00  0.00           H  
ATOM   3852 HH12 ARG   244       6.918  21.117  55.056  1.00  0.00           H  
ATOM   3853  NH2 ARG   244       6.120  22.587  56.628  1.00  0.00           N  
ATOM   3854 HH21 ARG   244       5.849  23.311  57.293  1.00  0.00           H  
ATOM   3855 HH22 ARG   244       5.557  22.330  55.816  1.00  0.00           H  
ATOM   3856  C   ARG   244       9.774  24.752  54.986  1.00  0.00           C  
ATOM   3857  O   ARG   244      10.309  25.765  54.548  1.00  0.00           O  
ATOM   3858  N   GLU   245       8.496  24.693  55.339  1.00  0.00           N  
ATOM   3859  H   GLU   245       8.169  23.791  55.640  1.00  0.00           H  
ATOM   3860  CA  GLU   245       7.523  25.785  55.477  1.00  0.00           C  
ATOM   3861  HA  GLU   245       6.588  25.287  55.719  1.00  0.00           H  
ATOM   3862  CB  GLU   245       7.894  26.687  56.681  1.00  0.00           C  
ATOM   3863  HB2 GLU   245       8.608  26.169  57.319  1.00  0.00           H  
ATOM   3864  HB3 GLU   245       8.389  27.592  56.326  1.00  0.00           H  
ATOM   3865  CG  GLU   245       6.698  27.082  57.564  1.00  0.00           C  
ATOM   3866  HG2 GLU   245       7.067  27.652  58.419  1.00  0.00           H  
ATOM   3867  HG3 GLU   245       6.044  27.733  56.980  1.00  0.00           H  
ATOM   3868  CD  GLU   245       5.900  25.868  58.066  1.00  0.00           C  
ATOM   3869  OE1 GLU   245       6.492  24.775  58.236  1.00  0.00           O  
ATOM   3870  OE2 GLU   245       4.653  25.948  58.095  1.00  0.00           O  
ATOM   3871  C   GLU   245       7.187  26.569  54.201  1.00  0.00           C  
ATOM   3872  O   GLU   245       6.057  26.497  53.729  1.00  0.00           O  
ATOM   3873  N   MET   246       8.141  27.291  53.614  1.00  0.00           N  
ATOM   3874  H   MET   246       9.082  27.207  53.986  1.00  0.00           H  
ATOM   3875  CA  MET   246       7.923  28.160  52.449  1.00  0.00           C  
ATOM   3876  HA  MET   246       6.915  28.572  52.526  1.00  0.00           H  
ATOM   3877  CB  MET   246       8.902  29.346  52.485  1.00  0.00           C  
ATOM   3878  HB2 MET   246       9.928  28.985  52.394  1.00  0.00           H  
ATOM   3879  HB3 MET   246       8.690  29.987  51.633  1.00  0.00           H  
ATOM   3880  CG  MET   246       8.769  30.183  53.764  1.00  0.00           C  
ATOM   3881  HG2 MET   246       7.714  30.259  54.033  1.00  0.00           H  
ATOM   3882  HG3 MET   246       9.283  29.663  54.572  1.00  0.00           H  
ATOM   3883  SD  MET   246       9.440  31.867  53.639  1.00  0.00           S  
ATOM   3884  CE  MET   246       8.109  32.672  52.705  1.00  0.00           C  
ATOM   3885  HE1 MET   246       7.176  32.600  53.265  1.00  0.00           H  
ATOM   3886  HE2 MET   246       8.357  33.722  52.555  1.00  0.00           H  
ATOM   3887  HE3 MET   246       7.985  32.189  51.736  1.00  0.00           H  
ATOM   3888  C   MET   246       7.955  27.402  51.106  1.00  0.00           C  
ATOM   3889  O   MET   246       8.541  27.883  50.137  1.00  0.00           O  
ATOM   3890  N   PHE   247       7.358  26.206  51.060  1.00  0.00           N  
ATOM   3891  H   PHE   247       6.811  25.933  51.868  1.00  0.00           H  
ATOM   3892  CA  PHE   247       7.390  25.308  49.898  1.00  0.00           C  
ATOM   3893  HA  PHE   247       7.496  25.906  48.992  1.00  0.00           H  
ATOM   3894  CB  PHE   247       8.604  24.366  49.989  1.00  0.00           C  
ATOM   3895  HB2 PHE   247       8.549  23.831  50.937  1.00  0.00           H  
ATOM   3896  HB3 PHE   247       8.522  23.629  49.188  1.00  0.00           H  
ATOM   3897  CG  PHE   247       9.986  24.988  49.904  1.00  0.00           C  
ATOM   3898  CD1 PHE   247      10.627  25.440  51.073  1.00  0.00           C  
ATOM   3899  HD1 PHE   247      10.108  25.403  52.017  1.00  0.00           H  
ATOM   3900  CE1 PHE   247      11.937  25.947  51.014  1.00  0.00           C  
ATOM   3901  HE1 PHE   247      12.421  26.296  51.915  1.00  0.00           H  
ATOM   3902  CZ  PHE   247      12.613  25.998  49.782  1.00  0.00           C  
ATOM   3903  HZ  PHE   247      13.621  26.386  49.734  1.00  0.00           H  
ATOM   3904  CE2 PHE   247      11.976  25.551  48.611  1.00  0.00           C  
ATOM   3905  HE2 PHE   247      12.496  25.594  47.666  1.00  0.00           H  
ATOM   3906  CD2 PHE   247      10.663  25.048  48.671  1.00  0.00           C  
ATOM   3907  HD2 PHE   247      10.175  24.703  47.771  1.00  0.00           H  
ATOM   3908  C   PHE   247       6.090  24.497  49.742  1.00  0.00           C  
ATOM   3909  O   PHE   247       5.389  24.667  48.748  1.00  0.00           O  
ATOM   3910  N   ASP   248       5.753  23.636  50.708  1.00  0.00           N  
ATOM   3911  H   ASP   248       6.400  23.507  51.469  1.00  0.00           H  
ATOM   3912  CA  ASP   248       4.673  22.640  50.574  1.00  0.00           C  
ATOM   3913  HA  ASP   248       4.885  22.033  49.691  1.00  0.00           H  
ATOM   3914  CB  ASP   248       4.648  21.678  51.787  1.00  0.00           C  
ATOM   3915  HB2 ASP   248       3.701  21.136  51.785  1.00  0.00           H  
ATOM   3916  HB3 ASP   248       5.434  20.936  51.644  1.00  0.00           H  
ATOM   3917  CG  ASP   248       4.846  22.324  53.167  1.00  0.00           C  
ATOM   3918  OD1 ASP   248       5.555  21.743  54.022  1.00  0.00           O  
ATOM   3919  OD2 ASP   248       4.297  23.419  53.422  1.00  0.00           O  
ATOM   3920  C   ASP   248       3.305  23.288  50.306  1.00  0.00           C  
ATOM   3921  O   ASP   248       2.695  23.059  49.264  1.00  0.00           O  
ATOM   3922  N   ARG   249       2.857  24.208  51.162  1.00  0.00           N  
ATOM   3923  H   ARG   249       3.406  24.342  52.008  1.00  0.00           H  
ATOM   3924  CA  ARG   249       1.636  25.015  50.956  1.00  0.00           C  
ATOM   3925  HA  ARG   249       0.883  24.370  50.497  1.00  0.00           H  
ATOM   3926  CB  ARG   249       1.072  25.451  52.319  1.00  0.00           C  
ATOM   3927  HB2 ARG   249       1.883  25.873  52.913  1.00  0.00           H  
ATOM   3928  HB3 ARG   249       0.322  26.226  52.191  1.00  0.00           H  
ATOM   3929  CG  ARG   249       0.389  24.267  53.042  1.00  0.00           C  
ATOM   3930  HG2 ARG   249      -0.673  24.264  52.801  1.00  0.00           H  
ATOM   3931  HG3 ARG   249       0.807  23.318  52.701  1.00  0.00           H  
ATOM   3932  CD  ARG   249       0.556  24.345  54.560  1.00  0.00           C  
ATOM   3933  HD2 ARG   249       0.183  25.309  54.911  1.00  0.00           H  
ATOM   3934  HD3 ARG   249      -0.027  23.546  55.022  1.00  0.00           H  
ATOM   3935  NE  ARG   249       1.978  24.176  54.892  1.00  0.00           N  
ATOM   3936  HE  ARG   249       2.565  23.735  54.187  1.00  0.00           H  
ATOM   3937  CZ  ARG   249       2.665  24.702  55.876  1.00  0.00           C  
ATOM   3938  NH1 ARG   249       2.166  25.291  56.921  1.00  0.00           N  
ATOM   3939 HH11 ARG   249       1.176  25.341  57.047  1.00  0.00           H  
ATOM   3940 HH12 ARG   249       2.839  25.650  57.602  1.00  0.00           H  
ATOM   3941  NH2 ARG   249       3.947  24.654  55.813  1.00  0.00           N  
ATOM   3942 HH21 ARG   249       4.365  24.309  54.946  1.00  0.00           H  
ATOM   3943 HH22 ARG   249       4.450  25.111  56.564  1.00  0.00           H  
ATOM   3944  C   ARG   249       1.804  26.149  49.928  1.00  0.00           C  
ATOM   3945  O   ARG   249       1.088  27.147  49.995  1.00  0.00           O  
ATOM   3946  N   PHE   250       2.727  25.978  48.975  1.00  0.00           N  
ATOM   3947  H   PHE   250       3.297  25.146  49.052  1.00  0.00           H  
ATOM   3948  CA  PHE   250       2.793  26.695  47.695  1.00  0.00           C  
ATOM   3949  HA  PHE   250       1.930  27.355  47.615  1.00  0.00           H  
ATOM   3950  CB  PHE   250       4.059  27.571  47.613  1.00  0.00           C  
ATOM   3951  HB2 PHE   250       4.929  26.915  47.589  1.00  0.00           H  
ATOM   3952  HB3 PHE   250       4.043  28.099  46.662  1.00  0.00           H  
ATOM   3953  CG  PHE   250       4.270  28.617  48.701  1.00  0.00           C  
ATOM   3954  CD1 PHE   250       5.581  28.932  49.105  1.00  0.00           C  
ATOM   3955  HD1 PHE   250       6.419  28.421  48.653  1.00  0.00           H  
ATOM   3956  CE1 PHE   250       5.809  29.917  50.083  1.00  0.00           C  
ATOM   3957  HE1 PHE   250       6.820  30.156  50.369  1.00  0.00           H  
ATOM   3958  CZ  PHE   250       4.725  30.581  50.682  1.00  0.00           C  
ATOM   3959  HZ  PHE   250       4.893  31.323  51.448  1.00  0.00           H  
ATOM   3960  CE2 PHE   250       3.414  30.285  50.270  1.00  0.00           C  
ATOM   3961  HE2 PHE   250       2.574  30.799  50.717  1.00  0.00           H  
ATOM   3962  CD2 PHE   250       3.190  29.325  49.267  1.00  0.00           C  
ATOM   3963  HD2 PHE   250       2.180  29.134  48.938  1.00  0.00           H  
ATOM   3964  C   PHE   250       2.704  25.734  46.489  1.00  0.00           C  
ATOM   3965  O   PHE   250       2.000  26.060  45.535  1.00  0.00           O  
ATOM   3966  N   ARG   251       3.357  24.555  46.507  1.00  0.00           N  
ATOM   3967  H   ARG   251       3.955  24.339  47.301  1.00  0.00           H  
ATOM   3968  CA  ARG   251       3.132  23.480  45.510  1.00  0.00           C  
ATOM   3969  HA  ARG   251       2.052  23.435  45.354  1.00  0.00           H  
ATOM   3970  CB  ARG   251       3.807  23.814  44.164  1.00  0.00           C  
ATOM   3971  HB2 ARG   251       4.371  24.743  44.250  1.00  0.00           H  
ATOM   3972  HB3 ARG   251       4.484  23.010  43.878  1.00  0.00           H  
ATOM   3973  CG  ARG   251       2.756  23.983  43.066  1.00  0.00           C  
ATOM   3974  HG2 ARG   251       2.148  23.079  43.028  1.00  0.00           H  
ATOM   3975  HG3 ARG   251       2.113  24.823  43.329  1.00  0.00           H  
ATOM   3976  CD  ARG   251       3.363  24.238  41.675  1.00  0.00           C  
ATOM   3977  HD2 ARG   251       4.242  24.872  41.792  1.00  0.00           H  
ATOM   3978  HD3 ARG   251       3.683  23.290  41.237  1.00  0.00           H  
ATOM   3979  NE  ARG   251       2.409  24.933  40.784  1.00  0.00           N  
ATOM   3980  HE  ARG   251       2.679  25.836  40.409  1.00  0.00           H  
ATOM   3981  CZ  ARG   251       1.127  24.667  40.635  1.00  0.00           C  
ATOM   3982  NH1 ARG   251       0.613  23.507  40.918  1.00  0.00           N  
ATOM   3983 HH11 ARG   251       1.180  22.810  41.359  1.00  0.00           H  
ATOM   3984 HH12 ARG   251      -0.404  23.449  41.050  1.00  0.00           H  
ATOM   3985  NH2 ARG   251       0.319  25.589  40.221  1.00  0.00           N  
ATOM   3986 HH21 ARG   251       0.679  26.534  40.149  1.00  0.00           H  
ATOM   3987 HH22 ARG   251      -0.672  25.427  40.424  1.00  0.00           H  
ATOM   3988  C   ARG   251       3.521  22.078  45.999  1.00  0.00           C  
ATOM   3989  O   ARG   251       4.276  21.926  46.956  1.00  0.00           O  
ATOM   3990  N   SER   252       2.982  21.052  45.331  1.00  0.00           N  
ATOM   3991  H   SER   252       2.607  21.234  44.410  1.00  0.00           H  
ATOM   3992  CA  SER   252       2.811  19.680  45.853  1.00  0.00           C  
ATOM   3993  HA  SER   252       2.171  19.168  45.134  1.00  0.00           H  
ATOM   3994  CB  SER   252       4.144  18.918  45.887  1.00  0.00           C  
ATOM   3995  HB2 SER   252       4.928  19.518  45.426  1.00  0.00           H  
ATOM   3996  HB3 SER   252       4.435  18.697  46.913  1.00  0.00           H  
ATOM   3997  OG  SER   252       4.010  17.711  45.169  1.00  0.00           O  
ATOM   3998  HG  SER   252       3.705  17.958  44.263  1.00  0.00           H  
ATOM   3999  C   SER   252       2.027  19.646  47.176  1.00  0.00           C  
ATOM   4000  O   SER   252       2.350  18.927  48.118  1.00  0.00           O  
ATOM   4001  N   SER   253       1.009  20.506  47.256  1.00  0.00           N  
ATOM   4002  H   SER   253       0.827  21.086  46.453  1.00  0.00           H  
ATOM   4003  CA  SER   253       0.416  20.957  48.517  1.00  0.00           C  
ATOM   4004  HA  SER   253       1.243  21.139  49.200  1.00  0.00           H  
ATOM   4005  CB  SER   253      -0.271  22.303  48.288  1.00  0.00           C  
ATOM   4006  HB2 SER   253      -1.171  22.171  47.688  1.00  0.00           H  
ATOM   4007  HB3 SER   253      -0.518  22.739  49.252  1.00  0.00           H  
ATOM   4008  OG  SER   253       0.613  23.174  47.612  1.00  0.00           O  
ATOM   4009  HG  SER   253       1.428  23.203  48.156  1.00  0.00           H  
ATOM   4010  C   SER   253      -0.472  19.947  49.267  1.00  0.00           C  
ATOM   4011  O   SER   253      -0.406  19.955  50.497  1.00  0.00           O  
ATOM   4012  N   PRO   254      -1.192  19.011  48.614  1.00  0.00           N  
ATOM   4013  CD  PRO   254      -0.999  17.611  48.968  1.00  0.00           C  
ATOM   4014  HD2 PRO   254      -1.793  17.278  49.638  1.00  0.00           H  
ATOM   4015  HD3 PRO   254      -0.028  17.470  49.447  1.00  0.00           H  
ATOM   4016  CG  PRO   254      -1.042  16.826  47.651  1.00  0.00           C  
ATOM   4017  HG2 PRO   254      -1.923  16.183  47.641  1.00  0.00           H  
ATOM   4018  HG3 PRO   254      -0.139  16.228  47.518  1.00  0.00           H  
ATOM   4019  CB  PRO   254      -1.160  17.891  46.552  1.00  0.00           C  
ATOM   4020  HB2 PRO   254      -1.764  17.540  45.714  1.00  0.00           H  
ATOM   4021  HB3 PRO   254      -0.165  18.167  46.204  1.00  0.00           H  
ATOM   4022  CA  PRO   254      -1.807  19.070  47.282  1.00  0.00           C  
ATOM   4023  HA  PRO   254      -1.571  20.005  46.779  1.00  0.00           H  
ATOM   4024  C   PRO   254      -3.348  18.869  47.325  1.00  0.00           C  
ATOM   4025  O   PRO   254      -3.852  18.218  48.239  1.00  0.00           O  
ATOM   4026  N   PRO   255      -4.116  19.315  46.307  1.00  0.00           N  
ATOM   4027  CD  PRO   255      -5.502  18.910  46.132  1.00  0.00           C  
ATOM   4028  HD2 PRO   255      -6.160  19.651  46.590  1.00  0.00           H  
ATOM   4029  HD3 PRO   255      -5.697  17.923  46.554  1.00  0.00           H  
ATOM   4030  CG  PRO   255      -5.710  18.884  44.623  1.00  0.00           C  
ATOM   4031  HG2 PRO   255      -6.762  18.996  44.357  1.00  0.00           H  
ATOM   4032  HG3 PRO   255      -5.300  17.960  44.211  1.00  0.00           H  
ATOM   4033  CB  PRO   255      -4.873  20.076  44.161  1.00  0.00           C  
ATOM   4034  HB2 PRO   255      -5.496  20.973  44.192  1.00  0.00           H  
ATOM   4035  HB3 PRO   255      -4.491  19.923  43.151  1.00  0.00           H  
ATOM   4036  CA  PRO   255      -3.729  20.179  45.187  1.00  0.00           C  
ATOM   4037  HA  PRO   255      -2.808  19.811  44.734  1.00  0.00           H  
ATOM   4038  C   PRO   255      -3.549  21.641  45.614  1.00  0.00           C  
ATOM   4039  O   PRO   255      -3.982  22.044  46.692  1.00  0.00           O  
ATOM   4040  N   ASP   256      -2.967  22.469  44.748  1.00  0.00           N  
ATOM   4041  H   ASP   256      -2.604  22.108  43.866  1.00  0.00           H  
ATOM   4042  CA  ASP   256      -2.782  23.904  44.996  1.00  0.00           C  
ATOM   4043  HA  ASP   256      -2.161  24.002  45.887  1.00  0.00           H  
ATOM   4044  CB  ASP   256      -2.046  24.625  43.838  1.00  0.00           C  
ATOM   4045  HB2 ASP   256      -2.495  25.608  43.689  1.00  0.00           H  
ATOM   4046  HB3 ASP   256      -1.023  24.799  44.175  1.00  0.00           H  
ATOM   4047  CG  ASP   256      -1.936  23.930  42.473  1.00  0.00           C  
ATOM   4048  OD1 ASP   256      -1.926  24.640  41.444  1.00  0.00           O  
ATOM   4049  OD2 ASP   256      -1.654  22.714  42.400  1.00  0.00           O  
ATOM   4050  C   ASP   256      -4.100  24.639  45.313  1.00  0.00           C  
ATOM   4051  O   ASP   256      -4.122  25.498  46.193  1.00  0.00           O  
ATOM   4052  N   SER   257      -5.205  24.268  44.659  1.00  0.00           N  
ATOM   4053  H   SER   257      -5.143  23.511  43.995  1.00  0.00           H  
ATOM   4054  CA  SER   257      -6.514  24.917  44.830  1.00  0.00           C  
ATOM   4055  HA  SER   257      -6.415  25.970  44.569  1.00  0.00           H  
ATOM   4056  CB  SER   257      -7.523  24.287  43.862  1.00  0.00           C  
ATOM   4057  HB2 SER   257      -8.452  24.851  43.878  1.00  0.00           H  
ATOM   4058  HB3 SER   257      -7.119  24.328  42.850  1.00  0.00           H  
ATOM   4059  OG  SER   257      -7.791  22.939  44.200  1.00  0.00           O  
ATOM   4060  HG  SER   257      -8.620  22.934  44.704  1.00  0.00           H  
ATOM   4061  C   SER   257      -7.041  24.851  46.269  1.00  0.00           C  
ATOM   4062  O   SER   257      -7.639  25.809  46.746  1.00  0.00           O  
ATOM   4063  N   GLU   258      -6.775  23.763  46.998  1.00  0.00           N  
ATOM   4064  H   GLU   258      -6.273  23.009  46.550  1.00  0.00           H  
ATOM   4065  CA  GLU   258      -7.242  23.580  48.380  1.00  0.00           C  
ATOM   4066  HA  GLU   258      -7.829  24.451  48.663  1.00  0.00           H  
ATOM   4067  CB  GLU   258      -8.197  22.378  48.484  1.00  0.00           C  
ATOM   4068  HB2 GLU   258      -7.626  21.458  48.341  1.00  0.00           H  
ATOM   4069  HB3 GLU   258      -8.613  22.358  49.492  1.00  0.00           H  
ATOM   4070  CG  GLU   258      -9.368  22.384  47.484  1.00  0.00           C  
ATOM   4071  HG2 GLU   258      -8.981  22.079  46.509  1.00  0.00           H  
ATOM   4072  HG3 GLU   258     -10.087  21.623  47.792  1.00  0.00           H  
ATOM   4073  CD  GLU   258     -10.096  23.732  47.333  1.00  0.00           C  
ATOM   4074  OE1 GLU   258     -10.425  24.392  48.342  1.00  0.00           O  
ATOM   4075  OE2 GLU   258     -10.395  24.120  46.179  1.00  0.00           O  
ATOM   4076  C   GLU   258      -6.102  23.516  49.412  1.00  0.00           C  
ATOM   4077  O   GLU   258      -6.363  23.388  50.607  1.00  0.00           O  
ATOM   4078  N   TYR   259      -4.838  23.656  48.998  1.00  0.00           N  
ATOM   4079  H   TYR   259      -4.667  23.669  47.999  1.00  0.00           H  
ATOM   4080  CA  TYR   259      -3.680  23.594  49.902  1.00  0.00           C  
ATOM   4081  HA  TYR   259      -4.027  23.815  50.909  1.00  0.00           H  
ATOM   4082  CB  TYR   259      -3.119  22.162  49.970  1.00  0.00           C  
ATOM   4083  HB2 TYR   259      -2.920  21.801  48.965  1.00  0.00           H  
ATOM   4084  HB3 TYR   259      -2.174  22.186  50.509  1.00  0.00           H  
ATOM   4085  CG  TYR   259      -3.997  21.147  50.674  1.00  0.00           C  
ATOM   4086  CD1 TYR   259      -5.051  20.516  49.986  1.00  0.00           C  
ATOM   4087  HD1 TYR   259      -5.235  20.754  48.948  1.00  0.00           H  
ATOM   4088  CE1 TYR   259      -5.855  19.564  50.640  1.00  0.00           C  
ATOM   4089  HE1 TYR   259      -6.665  19.088  50.108  1.00  0.00           H  
ATOM   4090  CZ  TYR   259      -5.579  19.221  51.979  1.00  0.00           C  
ATOM   4091  OH  TYR   259      -6.361  18.330  52.638  1.00  0.00           O  
ATOM   4092  HH  TYR   259      -6.889  17.804  52.029  1.00  0.00           H  
ATOM   4093  CE2 TYR   259      -4.509  19.834  52.664  1.00  0.00           C  
ATOM   4094  HE2 TYR   259      -4.281  19.538  53.677  1.00  0.00           H  
ATOM   4095  CD2 TYR   259      -3.725  20.803  52.012  1.00  0.00           C  
ATOM   4096  HD2 TYR   259      -2.888  21.255  52.525  1.00  0.00           H  
ATOM   4097  C   TYR   259      -2.595  24.662  49.657  1.00  0.00           C  
ATOM   4098  O   TYR   259      -1.626  24.692  50.415  1.00  0.00           O  
ATOM   4099  N   ILE   260      -2.749  25.612  48.719  1.00  0.00           N  
ATOM   4100  H   ILE   260      -3.514  25.556  48.052  1.00  0.00           H  
ATOM   4101  CA  ILE   260      -2.016  26.887  48.835  1.00  0.00           C  
ATOM   4102  HA  ILE   260      -0.969  26.645  48.986  1.00  0.00           H  
ATOM   4103  CB  ILE   260      -2.083  27.774  47.569  1.00  0.00           C  
ATOM   4104  HB  ILE   260      -3.117  27.832  47.229  1.00  0.00           H  
ATOM   4105  CG2 ILE   260      -1.574  29.204  47.861  1.00  0.00           C  
ATOM   4106 HG21 ILE   260      -0.532  29.173  48.181  1.00  0.00           H  
ATOM   4107 HG22 ILE   260      -1.658  29.823  46.969  1.00  0.00           H  
ATOM   4108 HG23 ILE   260      -2.177  29.684  48.629  1.00  0.00           H  
ATOM   4109  CG1 ILE   260      -1.207  27.142  46.465  1.00  0.00           C  
ATOM   4110 HG12 ILE   260      -0.170  27.132  46.794  1.00  0.00           H  
ATOM   4111 HG13 ILE   260      -1.510  26.109  46.323  1.00  0.00           H  
ATOM   4112  CD1 ILE   260      -1.276  27.846  45.102  1.00  0.00           C  
ATOM   4113 HD11 ILE   260      -0.834  28.840  45.157  1.00  0.00           H  
ATOM   4114 HD12 ILE   260      -0.710  27.269  44.370  1.00  0.00           H  
ATOM   4115 HD13 ILE   260      -2.314  27.922  44.775  1.00  0.00           H  
ATOM   4116  C   ILE   260      -2.525  27.595  50.096  1.00  0.00           C  
ATOM   4117  O   ILE   260      -3.686  27.990  50.183  1.00  0.00           O  
ATOM   4118  N   THR   261      -1.667  27.711  51.110  1.00  0.00           N  
ATOM   4119  H   THR   261      -0.725  27.374  50.933  1.00  0.00           H  
ATOM   4120  CA  THR   261      -2.061  27.935  52.517  1.00  0.00           C  
ATOM   4121  HA  THR   261      -1.164  27.809  53.120  1.00  0.00           H  
ATOM   4122  CB  THR   261      -2.538  29.378  52.763  1.00  0.00           C  
ATOM   4123  HB  THR   261      -3.450  29.573  52.200  1.00  0.00           H  
ATOM   4124  CG2 THR   261      -2.792  29.680  54.239  1.00  0.00           C  
ATOM   4125 HG21 THR   261      -1.895  29.471  54.822  1.00  0.00           H  
ATOM   4126 HG22 THR   261      -3.057  30.732  54.350  1.00  0.00           H  
ATOM   4127 HG23 THR   261      -3.618  29.075  54.611  1.00  0.00           H  
ATOM   4128  OG1 THR   261      -1.536  30.268  52.331  1.00  0.00           O  
ATOM   4129  HG1 THR   261      -1.387  30.072  51.401  1.00  0.00           H  
ATOM   4130  C   THR   261      -3.050  26.869  53.029  1.00  0.00           C  
ATOM   4131  O   THR   261      -2.621  25.941  53.713  1.00  0.00           O  
ATOM   4132  N   ARG   262      -4.347  27.003  52.707  1.00  0.00           N  
ATOM   4133  H   ARG   262      -4.563  27.790  52.103  1.00  0.00           H  
ATOM   4134  CA  ARG   262      -5.431  26.005  52.831  1.00  0.00           C  
ATOM   4135  HA  ARG   262      -5.148  25.124  52.256  1.00  0.00           H  
ATOM   4136  CB  ARG   262      -5.659  25.599  54.311  1.00  0.00           C  
ATOM   4137  HB2 ARG   262      -4.969  26.147  54.954  1.00  0.00           H  
ATOM   4138  HB3 ARG   262      -6.665  25.878  54.629  1.00  0.00           H  
ATOM   4139  CG  ARG   262      -5.447  24.091  54.565  1.00  0.00           C  
ATOM   4140  HG2 ARG   262      -4.526  23.763  54.080  1.00  0.00           H  
ATOM   4141  HG3 ARG   262      -5.346  23.928  55.639  1.00  0.00           H  
ATOM   4142  CD  ARG   262      -6.630  23.257  54.056  1.00  0.00           C  
ATOM   4143  HD2 ARG   262      -7.529  23.560  54.590  1.00  0.00           H  
ATOM   4144  HD3 ARG   262      -6.778  23.467  53.000  1.00  0.00           H  
ATOM   4145  NE  ARG   262      -6.440  21.803  54.210  1.00  0.00           N  
ATOM   4146  HE  ARG   262      -6.063  21.308  53.415  1.00  0.00           H  
ATOM   4147  CZ  ARG   262      -6.848  21.052  55.221  1.00  0.00           C  
ATOM   4148  NH1 ARG   262      -7.344  21.559  56.310  1.00  0.00           N  
ATOM   4149 HH11 ARG   262      -7.512  22.535  56.399  1.00  0.00           H  
ATOM   4150 HH12 ARG   262      -7.677  20.929  57.055  1.00  0.00           H  
ATOM   4151  NH2 ARG   262      -6.771  19.760  55.159  1.00  0.00           N  
ATOM   4152 HH21 ARG   262      -6.545  19.275  54.304  1.00  0.00           H  
ATOM   4153 HH22 ARG   262      -7.194  19.221  55.926  1.00  0.00           H  
ATOM   4154  C   ARG   262      -6.722  26.569  52.208  1.00  0.00           C  
ATOM   4155  O   ARG   262      -7.024  27.747  52.389  1.00  0.00           O  
ATOM   4156  N   ILE   263      -7.481  25.716  51.517  1.00  0.00           N  
ATOM   4157  H   ILE   263      -7.122  24.774  51.417  1.00  0.00           H  
ATOM   4158  CA  ILE   263      -8.820  25.943  50.933  1.00  0.00           C  
ATOM   4159  HA  ILE   263      -9.039  25.069  50.323  1.00  0.00           H  
ATOM   4160  CB  ILE   263      -9.909  25.948  52.045  1.00  0.00           C  
ATOM   4161  HB  ILE   263      -9.843  26.893  52.582  1.00  0.00           H  
ATOM   4162  CG2 ILE   263     -11.339  25.819  51.501  1.00  0.00           C  
ATOM   4163 HG21 ILE   263     -11.424  24.950  50.848  1.00  0.00           H  
ATOM   4164 HG22 ILE   263     -12.053  25.702  52.318  1.00  0.00           H  
ATOM   4165 HG23 ILE   263     -11.641  26.704  50.949  1.00  0.00           H  
ATOM   4166  CG1 ILE   263      -9.713  24.826  53.091  1.00  0.00           C  
ATOM   4167 HG12 ILE   263      -8.810  25.034  53.659  1.00  0.00           H  
ATOM   4168 HG13 ILE   263     -10.531  24.870  53.810  1.00  0.00           H  
ATOM   4169  CD1 ILE   263      -9.636  23.398  52.521  1.00  0.00           C  
ATOM   4170 HD11 ILE   263      -8.794  23.294  51.841  1.00  0.00           H  
ATOM   4171 HD12 ILE   263      -9.511  22.689  53.339  1.00  0.00           H  
ATOM   4172 HD13 ILE   263     -10.551  23.151  51.983  1.00  0.00           H  
ATOM   4173  C   ILE   263      -8.860  27.126  49.939  1.00  0.00           C  
ATOM   4174  O   ILE   263      -9.832  27.875  49.875  1.00  0.00           O  
ATOM   4175  N   VAL   264      -7.758  27.385  49.217  1.00  0.00           N  
ATOM   4176  H   VAL   264      -7.025  26.694  49.200  1.00  0.00           H  
ATOM   4177  CA  VAL   264      -7.500  28.683  48.561  1.00  0.00           C  
ATOM   4178  HA  VAL   264      -7.499  29.413  49.366  1.00  0.00           H  
ATOM   4179  CB  VAL   264      -6.097  28.745  47.903  1.00  0.00           C  
ATOM   4180  HB  VAL   264      -5.512  27.888  48.238  1.00  0.00           H  
ATOM   4181  CG1 VAL   264      -6.057  28.773  46.367  1.00  0.00           C  
ATOM   4182 HG11 VAL   264      -6.519  29.683  45.983  1.00  0.00           H  
ATOM   4183 HG12 VAL   264      -5.023  28.731  46.025  1.00  0.00           H  
ATOM   4184 HG13 VAL   264      -6.578  27.911  45.960  1.00  0.00           H  
ATOM   4185  CG2 VAL   264      -5.387  30.022  48.374  1.00  0.00           C  
ATOM   4186 HG21 VAL   264      -5.281  30.006  49.459  1.00  0.00           H  
ATOM   4187 HG22 VAL   264      -4.395  30.077  47.928  1.00  0.00           H  
ATOM   4188 HG23 VAL   264      -5.958  30.900  48.078  1.00  0.00           H  
ATOM   4189  C   VAL   264      -8.613  29.140  47.616  1.00  0.00           C  
ATOM   4190  O   VAL   264      -8.931  30.326  47.639  1.00  0.00           O  
ATOM   4191  N   SER   265      -9.266  28.239  46.876  1.00  0.00           N  
ATOM   4192  H   SER   265      -8.936  27.277  46.889  1.00  0.00           H  
ATOM   4193  CA  SER   265     -10.349  28.567  45.932  1.00  0.00           C  
ATOM   4194  HA  SER   265      -9.925  29.071  45.063  1.00  0.00           H  
ATOM   4195  CB  SER   265     -11.025  27.278  45.461  1.00  0.00           C  
ATOM   4196  HB2 SER   265     -11.497  26.804  46.319  1.00  0.00           H  
ATOM   4197  HB3 SER   265     -11.788  27.513  44.718  1.00  0.00           H  
ATOM   4198  OG  SER   265     -10.089  26.381  44.908  1.00  0.00           O  
ATOM   4199  HG  SER   265     -10.179  25.522  45.391  1.00  0.00           H  
ATOM   4200  C   SER   265     -11.429  29.478  46.531  1.00  0.00           C  
ATOM   4201  O   SER   265     -11.877  30.418  45.879  1.00  0.00           O  
ATOM   4202  N   ARG   266     -11.810  29.234  47.793  1.00  0.00           N  
ATOM   4203  H   ARG   266     -11.385  28.434  48.249  1.00  0.00           H  
ATOM   4204  CA  ARG   266     -12.791  30.035  48.554  1.00  0.00           C  
ATOM   4205  HA  ARG   266     -13.278  30.753  47.890  1.00  0.00           H  
ATOM   4206  CB  ARG   266     -13.869  29.065  49.082  1.00  0.00           C  
ATOM   4207  HB2 ARG   266     -13.381  28.219  49.568  1.00  0.00           H  
ATOM   4208  HB3 ARG   266     -14.483  29.569  49.830  1.00  0.00           H  
ATOM   4209  CG  ARG   266     -14.793  28.571  47.945  1.00  0.00           C  
ATOM   4210  HG2 ARG   266     -15.591  29.304  47.821  1.00  0.00           H  
ATOM   4211  HG3 ARG   266     -14.250  28.531  46.999  1.00  0.00           H  
ATOM   4212  CD  ARG   266     -15.431  27.194  48.206  1.00  0.00           C  
ATOM   4213  HD2 ARG   266     -15.394  26.962  49.265  1.00  0.00           H  
ATOM   4214  HD3 ARG   266     -16.487  27.250  47.935  1.00  0.00           H  
ATOM   4215  NE  ARG   266     -14.814  26.120  47.392  1.00  0.00           N  
ATOM   4216  HE  ARG   266     -15.374  25.771  46.636  1.00  0.00           H  
ATOM   4217  CZ  ARG   266     -13.638  25.538  47.564  1.00  0.00           C  
ATOM   4218  NH1 ARG   266     -12.910  25.691  48.624  1.00  0.00           N  
ATOM   4219 HH11 ARG   266     -13.441  25.839  49.491  1.00  0.00           H  
ATOM   4220 HH12 ARG   266     -12.027  25.183  48.683  1.00  0.00           H  
ATOM   4221  NH2 ARG   266     -13.131  24.811  46.609  1.00  0.00           N  
ATOM   4222 HH21 ARG   266     -13.664  24.601  45.791  1.00  0.00           H  
ATOM   4223 HH22 ARG   266     -12.169  24.483  46.695  1.00  0.00           H  
ATOM   4224  C   ARG   266     -12.126  30.869  49.658  1.00  0.00           C  
ATOM   4225  O   ARG   266     -12.506  32.013  49.916  1.00  0.00           O  
ATOM   4226  N   CYS   267     -11.063  30.348  50.271  1.00  0.00           N  
ATOM   4227  H   CYS   267     -10.789  29.408  50.005  1.00  0.00           H  
ATOM   4228  CA  CYS   267     -10.306  31.000  51.339  1.00  0.00           C  
ATOM   4229  HA  CYS   267     -11.009  31.277  52.122  1.00  0.00           H  
ATOM   4230  CB  CYS   267      -9.343  29.965  51.932  1.00  0.00           C  
ATOM   4231  HB2 CYS   267      -9.910  29.085  52.237  1.00  0.00           H  
ATOM   4232  HB3 CYS   267      -8.627  29.661  51.171  1.00  0.00           H  
ATOM   4233  SG  CYS   267      -8.419  30.587  53.360  1.00  0.00           S  
ATOM   4234  HG  CYS   267      -7.626  29.502  53.441  1.00  0.00           H  
ATOM   4235  C   CYS   267      -9.568  32.278  50.887  1.00  0.00           C  
ATOM   4236  O   CYS   267      -9.350  33.168  51.716  1.00  0.00           O  
ATOM   4237  N   LEU   268      -9.217  32.415  49.601  1.00  0.00           N  
ATOM   4238  H   LEU   268      -9.396  31.639  48.967  1.00  0.00           H  
ATOM   4239  CA  LEU   268      -8.474  33.561  49.062  1.00  0.00           C  
ATOM   4240  HA  LEU   268      -7.527  33.629  49.598  1.00  0.00           H  
ATOM   4241  CB  LEU   268      -8.179  33.313  47.570  1.00  0.00           C  
ATOM   4242  HB2 LEU   268      -7.656  32.367  47.455  1.00  0.00           H  
ATOM   4243  HB3 LEU   268      -9.129  33.232  47.037  1.00  0.00           H  
ATOM   4244  CG  LEU   268      -7.317  34.400  46.911  1.00  0.00           C  
ATOM   4245  HG  LEU   268      -7.619  35.385  47.264  1.00  0.00           H  
ATOM   4246  CD1 LEU   268      -5.847  34.171  47.257  1.00  0.00           C  
ATOM   4247 HD11 LEU   268      -5.495  33.241  46.806  1.00  0.00           H  
ATOM   4248 HD12 LEU   268      -5.248  34.998  46.880  1.00  0.00           H  
ATOM   4249 HD13 LEU   268      -5.721  34.095  48.334  1.00  0.00           H  
ATOM   4250  CD2 LEU   268      -7.490  34.369  45.395  1.00  0.00           C  
ATOM   4251 HD21 LEU   268      -8.536  34.539  45.139  1.00  0.00           H  
ATOM   4252 HD22 LEU   268      -6.890  35.153  44.937  1.00  0.00           H  
ATOM   4253 HD23 LEU   268      -7.184  33.398  45.004  1.00  0.00           H  
ATOM   4254  C   LEU   268      -9.212  34.891  49.266  1.00  0.00           C  
ATOM   4255  O   LEU   268      -8.687  35.794  49.919  1.00  0.00           O  
ATOM   4256  N   ILE   269     -10.441  35.011  48.753  1.00  0.00           N  
ATOM   4257  H   ILE   269     -10.824  34.228  48.238  1.00  0.00           H  
ATOM   4258  CA  ILE   269     -11.259  36.229  48.895  1.00  0.00           C  
ATOM   4259  HA  ILE   269     -10.647  37.079  48.594  1.00  0.00           H  
ATOM   4260  CB  ILE   269     -12.484  36.190  47.950  1.00  0.00           C  
ATOM   4261  HB  ILE   269     -13.037  37.119  48.104  1.00  0.00           H  
ATOM   4262  CG2 ILE   269     -11.990  36.189  46.490  1.00  0.00           C  
ATOM   4263 HG21 ILE   269     -11.550  35.224  46.233  1.00  0.00           H  
ATOM   4264 HG22 ILE   269     -12.825  36.381  45.815  1.00  0.00           H  
ATOM   4265 HG23 ILE   269     -11.251  36.975  46.340  1.00  0.00           H  
ATOM   4266  CG1 ILE   269     -13.450  35.015  48.234  1.00  0.00           C  
ATOM   4267 HG12 ILE   269     -12.932  34.067  48.089  1.00  0.00           H  
ATOM   4268 HG13 ILE   269     -13.786  35.067  49.269  1.00  0.00           H  
ATOM   4269  CD1 ILE   269     -14.708  35.014  47.356  1.00  0.00           C  
ATOM   4270 HD11 ILE   269     -14.449  34.813  46.316  1.00  0.00           H  
ATOM   4271 HD12 ILE   269     -15.384  34.229  47.698  1.00  0.00           H  
ATOM   4272 HD13 ILE   269     -15.217  35.975  47.429  1.00  0.00           H  
ATOM   4273  C   ILE   269     -11.638  36.476  50.364  1.00  0.00           C  
ATOM   4274  O   ILE   269     -11.568  37.607  50.849  1.00  0.00           O  
ATOM   4275  N   ASN   270     -11.897  35.396  51.110  1.00  0.00           N  
ATOM   4276  H   ASN   270     -11.956  34.506  50.631  1.00  0.00           H  
ATOM   4277  CA  ASN   270     -12.087  35.399  52.561  1.00  0.00           C  
ATOM   4278  HA  ASN   270     -12.962  36.007  52.794  1.00  0.00           H  
ATOM   4279  CB  ASN   270     -12.375  33.938  52.978  1.00  0.00           C  
ATOM   4280  HB2 ASN   270     -13.453  33.777  52.998  1.00  0.00           H  
ATOM   4281  HB3 ASN   270     -11.977  33.250  52.237  1.00  0.00           H  
ATOM   4282  CG  ASN   270     -11.806  33.548  54.330  1.00  0.00           C  
ATOM   4283  OD1 ASN   270     -12.362  33.863  55.368  1.00  0.00           O  
ATOM   4284  ND2 ASN   270     -10.653  32.927  54.372  1.00  0.00           N  
ATOM   4285 HD21 ASN   270     -10.141  32.720  53.525  1.00  0.00           H  
ATOM   4286 HD22 ASN   270     -10.314  32.612  55.263  1.00  0.00           H  
ATOM   4287  C   ASN   270     -10.892  36.029  53.314  1.00  0.00           C  
ATOM   4288  O   ASN   270     -11.107  36.742  54.299  1.00  0.00           O  
ATOM   4289  N   SER   271      -9.662  35.783  52.852  1.00  0.00           N  
ATOM   4290  H   SER   271      -9.577  35.152  52.062  1.00  0.00           H  
ATOM   4291  CA  SER   271      -8.415  36.329  53.409  1.00  0.00           C  
ATOM   4292  HA  SER   271      -8.483  36.341  54.496  1.00  0.00           H  
ATOM   4293  CB  SER   271      -7.223  35.445  53.023  1.00  0.00           C  
ATOM   4294  HB2 SER   271      -7.091  35.438  51.940  1.00  0.00           H  
ATOM   4295  HB3 SER   271      -6.317  35.845  53.482  1.00  0.00           H  
ATOM   4296  OG  SER   271      -7.428  34.126  53.482  1.00  0.00           O  
ATOM   4297  HG  SER   271      -8.024  33.673  52.860  1.00  0.00           H  
ATOM   4298  C   SER   271      -8.141  37.758  52.936  1.00  0.00           C  
ATOM   4299  O   SER   271      -7.724  38.601  53.733  1.00  0.00           O  
ATOM   4300  N   GLN   272      -8.433  38.061  51.667  1.00  0.00           N  
ATOM   4301  H   GLN   272      -8.742  37.312  51.054  1.00  0.00           H  
ATOM   4302  CA  GLN   272      -8.240  39.389  51.083  1.00  0.00           C  
ATOM   4303  HA  GLN   272      -7.194  39.652  51.212  1.00  0.00           H  
ATOM   4304  CB  GLN   272      -8.560  39.341  49.580  1.00  0.00           C  
ATOM   4305  HB2 GLN   272      -7.924  38.589  49.112  1.00  0.00           H  
ATOM   4306  HB3 GLN   272      -9.599  39.037  49.445  1.00  0.00           H  
ATOM   4307  CG  GLN   272      -8.355  40.687  48.862  1.00  0.00           C  
ATOM   4308  HG2 GLN   272      -8.622  40.568  47.812  1.00  0.00           H  
ATOM   4309  HG3 GLN   272      -9.015  41.444  49.284  1.00  0.00           H  
ATOM   4310  CD  GLN   272      -6.910  41.162  48.945  1.00  0.00           C  
ATOM   4311  OE1 GLN   272      -6.088  40.845  48.106  1.00  0.00           O  
ATOM   4312  NE2 GLN   272      -6.535  41.868  49.991  1.00  0.00           N  
ATOM   4313 HE21 GLN   272      -7.190  42.060  50.736  1.00  0.00           H  
ATOM   4314 HE22 GLN   272      -5.530  42.011  50.105  1.00  0.00           H  
ATOM   4315  C   GLN   272      -9.068  40.459  51.800  1.00  0.00           C  
ATOM   4316  O   GLN   272      -8.532  41.507  52.163  1.00  0.00           O  
ATOM   4317  N   GLU   273     -10.340  40.166  52.071  1.00  0.00           N  
ATOM   4318  H   GLU   273     -10.722  39.303  51.689  1.00  0.00           H  
ATOM   4319  CA  GLU   273     -11.229  40.993  52.896  1.00  0.00           C  
ATOM   4320  HA  GLU   273     -11.373  41.964  52.420  1.00  0.00           H  
ATOM   4321  CB  GLU   273     -12.584  40.257  52.965  1.00  0.00           C  
ATOM   4322  HB2 GLU   273     -13.051  40.301  51.980  1.00  0.00           H  
ATOM   4323  HB3 GLU   273     -12.392  39.205  53.186  1.00  0.00           H  
ATOM   4324  CG  GLU   273     -13.596  40.747  54.013  1.00  0.00           C  
ATOM   4325  HG2 GLU   273     -14.491  40.128  53.932  1.00  0.00           H  
ATOM   4326  HG3 GLU   273     -13.179  40.574  55.009  1.00  0.00           H  
ATOM   4327  CD  GLU   273     -14.000  42.221  53.887  1.00  0.00           C  
ATOM   4328  OE1 GLU   273     -13.538  42.939  52.971  1.00  0.00           O  
ATOM   4329  OE2 GLU   273     -14.750  42.705  54.768  1.00  0.00           O  
ATOM   4330  C   GLU   273     -10.638  41.236  54.298  1.00  0.00           C  
ATOM   4331  O   GLU   273     -10.673  42.346  54.836  1.00  0.00           O  
ATOM   4332  N   LYS   274     -10.030  40.204  54.891  1.00  0.00           N  
ATOM   4333  H   LYS   274      -9.959  39.336  54.374  1.00  0.00           H  
ATOM   4334  CA  LYS   274      -9.488  40.265  56.253  1.00  0.00           C  
ATOM   4335  HA  LYS   274     -10.188  40.841  56.860  1.00  0.00           H  
ATOM   4336  CB  LYS   274      -9.417  38.850  56.853  1.00  0.00           C  
ATOM   4337  HB2 LYS   274      -8.915  38.173  56.160  1.00  0.00           H  
ATOM   4338  HB3 LYS   274      -8.859  38.877  57.790  1.00  0.00           H  
ATOM   4339  CG  LYS   274     -10.848  38.362  57.137  1.00  0.00           C  
ATOM   4340  HG2 LYS   274     -11.296  39.008  57.894  1.00  0.00           H  
ATOM   4341  HG3 LYS   274     -11.443  38.455  56.230  1.00  0.00           H  
ATOM   4342  CD  LYS   274     -10.919  36.910  57.630  1.00  0.00           C  
ATOM   4343  HD2 LYS   274     -10.403  36.246  56.933  1.00  0.00           H  
ATOM   4344  HD3 LYS   274     -10.431  36.841  58.604  1.00  0.00           H  
ATOM   4345  CE  LYS   274     -12.389  36.488  57.769  1.00  0.00           C  
ATOM   4346  HE2 LYS   274     -12.442  35.561  58.349  1.00  0.00           H  
ATOM   4347  HE3 LYS   274     -12.924  37.266  58.321  1.00  0.00           H  
ATOM   4348  NZ  LYS   274     -13.018  36.274  56.444  1.00  0.00           N  
ATOM   4349  HZ1 LYS   274     -12.758  35.352  56.095  1.00  0.00           H  
ATOM   4350  HZ2 LYS   274     -14.027  36.300  56.483  1.00  0.00           H  
ATOM   4351  HZ3 LYS   274     -12.662  36.927  55.753  1.00  0.00           H  
ATOM   4352  C   LYS   274      -8.177  41.046  56.349  1.00  0.00           C  
ATOM   4353  O   LYS   274      -8.017  41.746  57.346  1.00  0.00           O  
ATOM   4354  N   LEU   275      -7.289  41.025  55.346  1.00  0.00           N  
ATOM   4355  H   LEU   275      -7.459  40.384  54.576  1.00  0.00           H  
ATOM   4356  CA  LEU   275      -6.113  41.923  55.294  1.00  0.00           C  
ATOM   4357  HA  LEU   275      -5.782  42.066  56.322  1.00  0.00           H  
ATOM   4358  CB  LEU   275      -4.951  41.244  54.536  1.00  0.00           C  
ATOM   4359  HB2 LEU   275      -4.816  40.244  54.950  1.00  0.00           H  
ATOM   4360  HB3 LEU   275      -5.240  41.143  53.490  1.00  0.00           H  
ATOM   4361  CG  LEU   275      -3.590  41.985  54.600  1.00  0.00           C  
ATOM   4362  HG  LEU   275      -3.664  42.931  54.069  1.00  0.00           H  
ATOM   4363  CD1 LEU   275      -3.119  42.257  56.032  1.00  0.00           C  
ATOM   4364 HD11 LEU   275      -3.096  41.331  56.605  1.00  0.00           H  
ATOM   4365 HD12 LEU   275      -2.126  42.706  56.019  1.00  0.00           H  
ATOM   4366 HD13 LEU   275      -3.788  42.967  56.516  1.00  0.00           H  
ATOM   4367  CD2 LEU   275      -2.479  41.174  53.933  1.00  0.00           C  
ATOM   4368 HD21 LEU   275      -2.739  40.986  52.892  1.00  0.00           H  
ATOM   4369 HD22 LEU   275      -1.549  41.741  53.945  1.00  0.00           H  
ATOM   4370 HD23 LEU   275      -2.332  40.229  54.454  1.00  0.00           H  
ATOM   4371  C   LEU   275      -6.439  43.337  54.763  1.00  0.00           C  
ATOM   4372  O   LEU   275      -5.644  44.260  54.939  1.00  0.00           O  
ATOM   4373  N   ILE   276      -7.613  43.542  54.156  1.00  0.00           N  
ATOM   4374  H   ILE   276      -8.187  42.740  53.921  1.00  0.00           H  
ATOM   4375  CA  ILE   276      -8.172  44.884  53.928  1.00  0.00           C  
ATOM   4376  HA  ILE   276      -7.373  45.530  53.570  1.00  0.00           H  
ATOM   4377  CB  ILE   276      -9.259  44.836  52.824  1.00  0.00           C  
ATOM   4378  HB  ILE   276      -9.850  43.931  52.958  1.00  0.00           H  
ATOM   4379  CG2 ILE   276     -10.236  46.027  52.866  1.00  0.00           C  
ATOM   4380 HG21 ILE   276      -9.703  46.970  52.765  1.00  0.00           H  
ATOM   4381 HG22 ILE   276     -10.962  45.940  52.060  1.00  0.00           H  
ATOM   4382 HG23 ILE   276     -10.793  46.025  53.804  1.00  0.00           H  
ATOM   4383  CG1 ILE   276      -8.546  44.755  51.453  1.00  0.00           C  
ATOM   4384 HG12 ILE   276      -8.045  45.700  51.245  1.00  0.00           H  
ATOM   4385 HG13 ILE   276      -7.777  43.985  51.497  1.00  0.00           H  
ATOM   4386  CD1 ILE   276      -9.468  44.411  50.276  1.00  0.00           C  
ATOM   4387 HD11 ILE   276     -10.156  45.232  50.075  1.00  0.00           H  
ATOM   4388 HD12 ILE   276      -8.862  44.242  49.385  1.00  0.00           H  
ATOM   4389 HD13 ILE   276     -10.033  43.506  50.498  1.00  0.00           H  
ATOM   4390  C   ILE   276      -8.634  45.487  55.264  1.00  0.00           C  
ATOM   4391  O   ILE   276      -8.139  46.544  55.660  1.00  0.00           O  
ATOM   4392  N   ASN   277      -9.514  44.797  56.001  1.00  0.00           N  
ATOM   4393  H   ASN   277      -9.915  43.952  55.601  1.00  0.00           H  
ATOM   4394  CA  ASN   277     -10.029  45.277  57.292  1.00  0.00           C  
ATOM   4395  HA  ASN   277     -10.419  46.289  57.160  1.00  0.00           H  
ATOM   4396  CB  ASN   277     -11.176  44.366  57.760  1.00  0.00           C  
ATOM   4397  HB2 ASN   277     -10.800  43.349  57.864  1.00  0.00           H  
ATOM   4398  HB3 ASN   277     -11.522  44.703  58.737  1.00  0.00           H  
ATOM   4399  CG  ASN   277     -12.376  44.349  56.832  1.00  0.00           C  
ATOM   4400  OD1 ASN   277     -12.606  45.247  56.033  1.00  0.00           O  
ATOM   4401  ND2 ASN   277     -13.182  43.321  56.935  1.00  0.00           N  
ATOM   4402 HD21 ASN   277     -12.992  42.585  57.582  1.00  0.00           H  
ATOM   4403 HD22 ASN   277     -13.901  43.198  56.217  1.00  0.00           H  
ATOM   4404  C   ASN   277      -8.944  45.357  58.380  1.00  0.00           C  
ATOM   4405  O   ASN   277      -8.917  46.304  59.163  1.00  0.00           O  
ATOM   4406  N   SER   278      -8.025  44.389  58.421  1.00  0.00           N  
ATOM   4407  H   SER   278      -8.114  43.616  57.774  1.00  0.00           H  
ATOM   4408  CA  SER   278      -6.834  44.428  59.279  1.00  0.00           C  
ATOM   4409  HA  SER   278      -7.104  44.857  60.244  1.00  0.00           H  
ATOM   4410  CB  SER   278      -6.272  43.020  59.541  1.00  0.00           C  
ATOM   4411  HB2 SER   278      -5.815  42.625  58.632  1.00  0.00           H  
ATOM   4412  HB3 SER   278      -5.509  43.078  60.318  1.00  0.00           H  
ATOM   4413  OG  SER   278      -7.292  42.135  59.950  1.00  0.00           O  
ATOM   4414  HG  SER   278      -7.751  41.869  59.135  1.00  0.00           H  
ATOM   4415  C   SER   278      -5.777  45.328  58.635  1.00  0.00           C  
ATOM   4416  O   SER   278      -4.762  44.838  58.143  1.00  0.00           O  
ATOM   4417  N   SER   279      -6.046  46.637  58.567  1.00  0.00           N  
ATOM   4418  H   SER   279      -6.955  46.934  58.915  1.00  0.00           H  
ATOM   4419  CA  SER   279      -5.288  47.630  57.784  1.00  0.00           C  
ATOM   4420  HA  SER   279      -5.146  47.214  56.785  1.00  0.00           H  
ATOM   4421  CB  SER   279      -6.110  48.916  57.616  1.00  0.00           C  
ATOM   4422  HB2 SER   279      -6.085  49.486  58.546  1.00  0.00           H  
ATOM   4423  HB3 SER   279      -5.669  49.522  56.823  1.00  0.00           H  
ATOM   4424  OG  SER   279      -7.465  48.646  57.308  1.00  0.00           O  
ATOM   4425  HG  SER   279      -7.548  47.934  56.645  1.00  0.00           H  
ATOM   4426  C   SER   279      -3.884  47.922  58.353  1.00  0.00           C  
ATOM   4427  O   SER   279      -3.589  49.010  58.858  1.00  0.00           O  
ATOM   4428  N   PHE   280      -3.023  46.908  58.274  1.00  0.00           N  
ATOM   4429  H   PHE   280      -3.425  46.053  57.900  1.00  0.00           H  
ATOM   4430  CA  PHE   280      -1.629  46.786  58.709  1.00  0.00           C  
ATOM   4431  HA  PHE   280      -1.396  45.728  58.581  1.00  0.00           H  
ATOM   4432  CB  PHE   280      -0.696  47.551  57.753  1.00  0.00           C  
ATOM   4433  HB2 PHE   280      -1.246  47.807  56.846  1.00  0.00           H  
ATOM   4434  HB3 PHE   280      -0.378  48.489  58.205  1.00  0.00           H  
ATOM   4435  CG  PHE   280       0.525  46.747  57.352  1.00  0.00           C  
ATOM   4436  CD1 PHE   280       0.841  46.599  55.989  1.00  0.00           C  
ATOM   4437  HD1 PHE   280       0.256  47.101  55.232  1.00  0.00           H  
ATOM   4438  CE1 PHE   280       1.922  45.793  55.603  1.00  0.00           C  
ATOM   4439  HE1 PHE   280       2.178  45.699  54.558  1.00  0.00           H  
ATOM   4440  CZ  PHE   280       2.675  45.117  56.576  1.00  0.00           C  
ATOM   4441  HZ  PHE   280       3.520  44.521  56.280  1.00  0.00           H  
ATOM   4442  CE2 PHE   280       2.372  45.265  57.938  1.00  0.00           C  
ATOM   4443  HE2 PHE   280       2.964  44.760  58.685  1.00  0.00           H  
ATOM   4444  CD2 PHE   280       1.309  46.094  58.325  1.00  0.00           C  
ATOM   4445  HD2 PHE   280       1.099  46.215  59.377  1.00  0.00           H  
ATOM   4446  C   PHE   280      -1.348  47.067  60.196  1.00  0.00           C  
ATOM   4447  O   PHE   280      -0.904  46.174  60.912  1.00  0.00           O  
ATOM   4448  N   PHE   281      -1.594  48.293  60.659  1.00  0.00           N  
ATOM   4449  H   PHE   281      -2.002  48.947  60.004  1.00  0.00           H  
ATOM   4450  CA  PHE   281      -1.252  48.759  62.010  1.00  0.00           C  
ATOM   4451  HA  PHE   281      -0.951  47.911  62.627  1.00  0.00           H  
ATOM   4452  CB  PHE   281      -0.061  49.733  61.919  1.00  0.00           C  
ATOM   4453  HB2 PHE   281      -0.339  50.576  61.284  1.00  0.00           H  
ATOM   4454  HB3 PHE   281       0.139  50.137  62.913  1.00  0.00           H  
ATOM   4455  CG  PHE   281       1.230  49.125  61.403  1.00  0.00           C  
ATOM   4456  CD1 PHE   281       2.017  48.330  62.258  1.00  0.00           C  
ATOM   4457  HD1 PHE   281       1.699  48.153  63.275  1.00  0.00           H  
ATOM   4458  CE1 PHE   281       3.214  47.759  61.791  1.00  0.00           C  
ATOM   4459  HE1 PHE   281       3.817  47.151  62.453  1.00  0.00           H  
ATOM   4460  CZ  PHE   281       3.622  47.967  60.464  1.00  0.00           C  
ATOM   4461  HZ  PHE   281       4.533  47.510  60.105  1.00  0.00           H  
ATOM   4462  CE2 PHE   281       2.839  48.761  59.608  1.00  0.00           C  
ATOM   4463  HE2 PHE   281       3.139  48.917  58.581  1.00  0.00           H  
ATOM   4464  CD2 PHE   281       1.654  49.351  60.080  1.00  0.00           C  
ATOM   4465  HD2 PHE   281       1.066  49.970  59.415  1.00  0.00           H  
ATOM   4466  C   PHE   281      -2.411  49.441  62.748  1.00  0.00           C  
ATOM   4467  O   PHE   281      -2.305  49.642  63.955  1.00  0.00           O  
ATOM   4468  N   ALA   282      -3.472  49.856  62.038  1.00  0.00           N  
ATOM   4469  H   ALA   282      -3.512  49.567  61.069  1.00  0.00           H  
ATOM   4470  CA  ALA   282      -4.452  50.881  62.446  1.00  0.00           C  
ATOM   4471  HA  ALA   282      -5.112  51.033  61.591  1.00  0.00           H  
ATOM   4472  CB  ALA   282      -5.340  50.359  63.585  1.00  0.00           C  
ATOM   4473  HB1 ALA   282      -4.758  50.233  64.499  1.00  0.00           H  
ATOM   4474  HB2 ALA   282      -6.142  51.073  63.776  1.00  0.00           H  
ATOM   4475  HB3 ALA   282      -5.779  49.401  63.304  1.00  0.00           H  
ATOM   4476  C   ALA   282      -3.824  52.267  62.735  1.00  0.00           C  
ATOM   4477  O   ALA   282      -4.270  53.271  62.181  1.00  0.00           O  
ATOM   4478  N   GLU   283      -2.718  52.333  63.483  1.00  0.00           N  
ATOM   4479  H   GLU   283      -2.424  51.475  63.940  1.00  0.00           H  
ATOM   4480  CA  GLU   283      -1.794  53.476  63.544  1.00  0.00           C  
ATOM   4481  HA  GLU   283      -2.402  54.378  63.624  1.00  0.00           H  
ATOM   4482  CB  GLU   283      -0.926  53.406  64.819  1.00  0.00           C  
ATOM   4483  HB2 GLU   283      -1.463  52.824  65.571  1.00  0.00           H  
ATOM   4484  HB3 GLU   283       0.001  52.869  64.617  1.00  0.00           H  
ATOM   4485  CG  GLU   283      -0.606  54.766  65.472  1.00  0.00           C  
ATOM   4486  HG2 GLU   283      -1.539  55.171  65.871  1.00  0.00           H  
ATOM   4487  HG3 GLU   283       0.048  54.582  66.327  1.00  0.00           H  
ATOM   4488  CD  GLU   283       0.025  55.840  64.570  1.00  0.00           C  
ATOM   4489  OE1 GLU   283      -0.590  56.229  63.549  1.00  0.00           O  
ATOM   4490  OE2 GLU   283       1.092  56.384  64.953  1.00  0.00           O  
ATOM   4491  C   GLU   283      -0.978  53.606  62.237  1.00  0.00           C  
ATOM   4492  O   GLU   283       0.249  53.544  62.209  1.00  0.00           O  
ATOM   4493  N   GLY   284      -1.694  53.758  61.121  1.00  0.00           N  
ATOM   4494  H   GLY   284      -2.698  53.651  61.217  1.00  0.00           H  
ATOM   4495  CA  GLY   284      -1.210  54.473  59.941  1.00  0.00           C  
ATOM   4496  HA2 GLY   284      -0.133  54.353  59.845  1.00  0.00           H  
ATOM   4497  HA3 GLY   284      -1.684  54.049  59.056  1.00  0.00           H  
ATOM   4498  C   GLY   284      -1.553  55.970  59.995  1.00  0.00           C  
ATOM   4499  O   GLY   284      -0.996  56.752  59.224  1.00  0.00           O  
ATOM   4500  N   ASN   285      -2.467  56.369  60.893  1.00  0.00           N  
ATOM   4501  H   ASN   285      -2.819  55.682  61.542  1.00  0.00           H  
ATOM   4502  CA  ASN   285      -3.028  57.717  60.972  1.00  0.00           C  
ATOM   4503  HA  ASN   285      -3.455  57.959  60.001  1.00  0.00           H  
ATOM   4504  CB  ASN   285      -4.157  57.756  62.019  1.00  0.00           C  
ATOM   4505  HB2 ASN   285      -4.873  56.960  61.811  1.00  0.00           H  
ATOM   4506  HB3 ASN   285      -3.754  57.601  63.021  1.00  0.00           H  
ATOM   4507  CG  ASN   285      -4.915  59.076  61.977  1.00  0.00           C  
ATOM   4508  OD1 ASN   285      -5.801  59.273  61.165  1.00  0.00           O  
ATOM   4509  ND2 ASN   285      -4.608  60.034  62.818  1.00  0.00           N  
ATOM   4510 HD21 ASN   285      -3.855  59.966  63.511  1.00  0.00           H  
ATOM   4511 HD22 ASN   285      -5.142  60.875  62.766  1.00  0.00           H  
ATOM   4512  C   ASN   285      -1.960  58.772  61.267  1.00  0.00           C  
ATOM   4513  O   ASN   285      -1.739  59.655  60.446  1.00  0.00           O  
ATOM   4514  N   ASP   286      -1.266  58.655  62.398  1.00  0.00           N  
ATOM   4515  H   ASP   286      -1.407  57.811  62.954  1.00  0.00           H  
ATOM   4516  CA  ASP   286      -0.211  59.561  62.861  1.00  0.00           C  
ATOM   4517  HA  ASP   286      -0.307  60.507  62.340  1.00  0.00           H  
ATOM   4518  CB  ASP   286      -0.402  59.866  64.347  1.00  0.00           C  
ATOM   4519  HB2 ASP   286      -0.689  58.965  64.892  1.00  0.00           H  
ATOM   4520  HB3 ASP   286       0.526  60.240  64.766  1.00  0.00           H  
ATOM   4521  CG  ASP   286      -1.455  60.956  64.496  1.00  0.00           C  
ATOM   4522  OD1 ASP   286      -1.058  62.134  64.352  1.00  0.00           O  
ATOM   4523  OD2 ASP   286      -2.643  60.604  64.667  1.00  0.00           O  
ATOM   4524  C   ASP   286       1.196  59.084  62.508  1.00  0.00           C  
ATOM   4525  O   ASP   286       2.127  59.894  62.454  1.00  0.00           O  
ATOM   4526  N   LYS   287       1.352  57.815  62.111  1.00  0.00           N  
ATOM   4527  H   LYS   287       0.604  57.157  62.348  1.00  0.00           H  
ATOM   4528  CA  LYS   287       2.468  57.361  61.260  1.00  0.00           C  
ATOM   4529  HA  LYS   287       3.400  57.507  61.804  1.00  0.00           H  
ATOM   4530  CB  LYS   287       2.284  55.857  60.992  1.00  0.00           C  
ATOM   4531  HB2 LYS   287       1.889  55.403  61.902  1.00  0.00           H  
ATOM   4532  HB3 LYS   287       1.558  55.719  60.192  1.00  0.00           H  
ATOM   4533  CG  LYS   287       3.583  55.112  60.644  1.00  0.00           C  
ATOM   4534  HG2 LYS   287       3.998  55.509  59.717  1.00  0.00           H  
ATOM   4535  HG3 LYS   287       4.302  55.273  61.449  1.00  0.00           H  
ATOM   4536  CD  LYS   287       3.338  53.599  60.487  1.00  0.00           C  
ATOM   4537  HD2 LYS   287       2.786  53.226  61.352  1.00  0.00           H  
ATOM   4538  HD3 LYS   287       2.744  53.422  59.589  1.00  0.00           H  
ATOM   4539  CE  LYS   287       4.671  52.844  60.388  1.00  0.00           C  
ATOM   4540  HE2 LYS   287       5.265  53.284  59.584  1.00  0.00           H  
ATOM   4541  HE3 LYS   287       5.221  52.965  61.325  1.00  0.00           H  
ATOM   4542  NZ  LYS   287       4.484  51.402  60.110  1.00  0.00           N  
ATOM   4543  HZ1 LYS   287       4.058  51.271  59.187  1.00  0.00           H  
ATOM   4544  HZ2 LYS   287       5.386  50.917  60.123  1.00  0.00           H  
ATOM   4545  HZ3 LYS   287       3.883  50.949  60.780  1.00  0.00           H  
ATOM   4546  C   LYS   287       2.567  58.202  59.969  1.00  0.00           C  
ATOM   4547  O   LYS   287       3.635  58.278  59.364  1.00  0.00           O  
ATOM   4548  N   ALA   288       1.484  58.900  59.602  1.00  0.00           N  
ATOM   4549  H   ALA   288       0.620  58.684  60.081  1.00  0.00           H  
ATOM   4550  CA  ALA   288       1.457  59.971  58.611  1.00  0.00           C  
ATOM   4551  HA  ALA   288       2.422  60.005  58.105  1.00  0.00           H  
ATOM   4552  CB  ALA   288       0.401  59.588  57.575  1.00  0.00           C  
ATOM   4553  HB1 ALA   288      -0.602  59.785  57.955  1.00  0.00           H  
ATOM   4554  HB2 ALA   288       0.581  60.167  56.679  1.00  0.00           H  
ATOM   4555  HB3 ALA   288       0.474  58.529  57.332  1.00  0.00           H  
ATOM   4556  C   ALA   288       1.220  61.389  59.188  1.00  0.00           C  
ATOM   4557  O   ALA   288       2.010  62.297  58.931  1.00  0.00           O  
ATOM   4558  N   LEU   289       0.140  61.608  59.950  1.00  0.00           N  
ATOM   4559  H   LEU   289      -0.469  60.813  60.118  1.00  0.00           H  
ATOM   4560  CA  LEU   289      -0.394  62.921  60.356  1.00  0.00           C  
ATOM   4561  HA  LEU   289      -0.569  63.487  59.441  1.00  0.00           H  
ATOM   4562  CB  LEU   289      -1.771  62.706  61.035  1.00  0.00           C  
ATOM   4563  HB2 LEU   289      -2.464  62.324  60.286  1.00  0.00           H  
ATOM   4564  HB3 LEU   289      -1.671  61.938  61.793  1.00  0.00           H  
ATOM   4565  CG  LEU   289      -2.421  63.912  61.742  1.00  0.00           C  
ATOM   4566  HG  LEU   289      -1.751  64.294  62.510  1.00  0.00           H  
ATOM   4567  CD1 LEU   289      -2.746  65.044  60.767  1.00  0.00           C  
ATOM   4568 HD11 LEU   289      -3.544  64.734  60.104  1.00  0.00           H  
ATOM   4569 HD12 LEU   289      -3.064  65.921  61.329  1.00  0.00           H  
ATOM   4570 HD13 LEU   289      -1.872  65.275  60.167  1.00  0.00           H  
ATOM   4571  CD2 LEU   289      -3.732  63.501  62.410  1.00  0.00           C  
ATOM   4572 HD21 LEU   289      -3.512  62.758  63.180  1.00  0.00           H  
ATOM   4573 HD22 LEU   289      -4.193  64.360  62.895  1.00  0.00           H  
ATOM   4574 HD23 LEU   289      -4.416  63.066  61.683  1.00  0.00           H  
ATOM   4575  C   LEU   289       0.565  63.781  61.202  1.00  0.00           C  
ATOM   4576  O   LEU   289       0.426  65.008  61.185  1.00  0.00           O  
ATOM   4577  N   ARG   290       1.591  63.199  61.840  1.00  0.00           N  
ATOM   4578  H   ARG   290       1.631  62.186  61.839  1.00  0.00           H  
ATOM   4579  CA  ARG   290       2.673  63.947  62.520  1.00  0.00           C  
ATOM   4580  HA  ARG   290       2.223  64.597  63.273  1.00  0.00           H  
ATOM   4581  CB  ARG   290       3.607  62.956  63.240  1.00  0.00           C  
ATOM   4582  HB2 ARG   290       3.947  62.205  62.524  1.00  0.00           H  
ATOM   4583  HB3 ARG   290       4.481  63.491  63.616  1.00  0.00           H  
ATOM   4584  CG  ARG   290       2.914  62.264  64.430  1.00  0.00           C  
ATOM   4585  HG2 ARG   290       2.705  63.000  65.207  1.00  0.00           H  
ATOM   4586  HG3 ARG   290       1.965  61.848  64.100  1.00  0.00           H  
ATOM   4587  CD  ARG   290       3.781  61.137  65.014  1.00  0.00           C  
ATOM   4588  HD2 ARG   290       4.165  60.530  64.192  1.00  0.00           H  
ATOM   4589  HD3 ARG   290       4.637  61.580  65.527  1.00  0.00           H  
ATOM   4590  NE  ARG   290       3.020  60.293  65.964  1.00  0.00           N  
ATOM   4591  HE  ARG   290       2.662  60.745  66.786  1.00  0.00           H  
ATOM   4592  CZ  ARG   290       2.663  59.027  65.793  1.00  0.00           C  
ATOM   4593  NH1 ARG   290       3.000  58.323  64.760  1.00  0.00           N  
ATOM   4594 HH11 ARG   290       3.308  58.812  63.938  1.00  0.00           H  
ATOM   4595 HH12 ARG   290       2.496  57.436  64.651  1.00  0.00           H  
ATOM   4596  NH2 ARG   290       1.891  58.412  66.634  1.00  0.00           N  
ATOM   4597 HH21 ARG   290       1.470  58.876  67.412  1.00  0.00           H  
ATOM   4598 HH22 ARG   290       1.527  57.512  66.303  1.00  0.00           H  
ATOM   4599  C   ARG   290       3.458  64.889  61.585  1.00  0.00           C  
ATOM   4600  O   ARG   290       4.087  65.824  62.063  1.00  0.00           O  
ATOM   4601  N   PHE   291       3.366  64.697  60.266  1.00  0.00           N  
ATOM   4602  H   PHE   291       2.847  63.880  59.966  1.00  0.00           H  
ATOM   4603  CA  PHE   291       3.857  65.592  59.205  1.00  0.00           C  
ATOM   4604  HA  PHE   291       4.945  65.528  59.165  1.00  0.00           H  
ATOM   4605  CB  PHE   291       3.276  65.042  57.887  1.00  0.00           C  
ATOM   4606  HB2 PHE   291       3.843  64.155  57.599  1.00  0.00           H  
ATOM   4607  HB3 PHE   291       2.252  64.719  58.080  1.00  0.00           H  
ATOM   4608  CG  PHE   291       3.219  65.985  56.701  1.00  0.00           C  
ATOM   4609  CD1 PHE   291       4.397  66.540  56.176  1.00  0.00           C  
ATOM   4610  HD1 PHE   291       5.358  66.316  56.619  1.00  0.00           H  
ATOM   4611  CE1 PHE   291       4.329  67.396  55.066  1.00  0.00           C  
ATOM   4612  HE1 PHE   291       5.237  67.832  54.680  1.00  0.00           H  
ATOM   4613  CZ  PHE   291       3.094  67.686  54.465  1.00  0.00           C  
ATOM   4614  HZ  PHE   291       3.056  68.349  53.613  1.00  0.00           H  
ATOM   4615  CE2 PHE   291       1.915  67.125  54.979  1.00  0.00           C  
ATOM   4616  HE2 PHE   291       0.964  67.340  54.512  1.00  0.00           H  
ATOM   4617  CD2 PHE   291       1.977  66.283  56.103  1.00  0.00           C  
ATOM   4618  HD2 PHE   291       1.068  65.852  56.496  1.00  0.00           H  
ATOM   4619  C   PHE   291       3.476  67.078  59.408  1.00  0.00           C  
ATOM   4620  O   PHE   291       2.306  67.400  59.627  1.00  0.00           O  
ATOM   4621  N   SER   292       4.427  68.006  59.246  1.00  0.00           N  
ATOM   4622  H   SER   292       5.385  67.700  59.128  1.00  0.00           H  
ATOM   4623  CA  SER   292       4.283  69.453  59.514  1.00  0.00           C  
ATOM   4624  HA  SER   292       3.841  69.556  60.505  1.00  0.00           H  
ATOM   4625  CB  SER   292       5.669  70.124  59.578  1.00  0.00           C  
ATOM   4626  HB2 SER   292       6.072  70.251  58.577  1.00  0.00           H  
ATOM   4627  HB3 SER   292       5.573  71.113  60.030  1.00  0.00           H  
ATOM   4628  OG  SER   292       6.588  69.367  60.333  1.00  0.00           O  
ATOM   4629  HG  SER   292       7.416  69.918  60.349  1.00  0.00           H  
ATOM   4630  C   SER   292       3.384  70.244  58.539  1.00  0.00           C  
ATOM   4631  O   SER   292       3.526  71.460  58.424  1.00  0.00           O  
ATOM   4632  N   LYS   293       2.468  69.605  57.784  1.00  0.00           N  
ATOM   4633  H   LYS   293       2.424  68.603  57.925  1.00  0.00           H  
ATOM   4634  CA  LYS   293       1.657  70.192  56.673  1.00  0.00           C  
ATOM   4635  HA  LYS   293       1.029  69.394  56.280  1.00  0.00           H  
ATOM   4636  CB  LYS   293       0.688  71.269  57.239  1.00  0.00           C  
ATOM   4637  HB2 LYS   293      -0.201  70.737  57.569  1.00  0.00           H  
ATOM   4638  HB3 LYS   293       1.096  71.717  58.142  1.00  0.00           H  
ATOM   4639  CG  LYS   293       0.208  72.418  56.325  1.00  0.00           C  
ATOM   4640  HG2 LYS   293      -0.177  71.997  55.397  1.00  0.00           H  
ATOM   4641  HG3 LYS   293      -0.633  72.894  56.831  1.00  0.00           H  
ATOM   4642  CD  LYS   293       1.220  73.536  55.987  1.00  0.00           C  
ATOM   4643  HD2 LYS   293       1.943  73.174  55.263  1.00  0.00           H  
ATOM   4644  HD3 LYS   293       0.670  74.348  55.508  1.00  0.00           H  
ATOM   4645  CE  LYS   293       1.968  74.093  57.208  1.00  0.00           C  
ATOM   4646  HE2 LYS   293       1.240  74.442  57.944  1.00  0.00           H  
ATOM   4647  HE3 LYS   293       2.554  73.294  57.669  1.00  0.00           H  
ATOM   4648  NZ  LYS   293       2.877  75.203  56.844  1.00  0.00           N  
ATOM   4649  HZ1 LYS   293       2.436  75.980  56.386  1.00  0.00           H  
ATOM   4650  HZ2 LYS   293       3.375  75.583  57.659  1.00  0.00           H  
ATOM   4651  HZ3 LYS   293       3.699  74.919  56.308  1.00  0.00           H  
ATOM   4652  C   LYS   293       2.475  70.622  55.437  1.00  0.00           C  
ATOM   4653  O   LYS   293       1.929  70.721  54.341  1.00  0.00           O  
ATOM   4654  N   ASN   294       3.771  70.815  55.623  1.00  0.00           N  
ATOM   4655  H   ASN   294       4.088  70.698  56.576  1.00  0.00           H  
ATOM   4656  CA  ASN   294       4.853  71.086  54.683  1.00  0.00           C  
ATOM   4657  HA  ASN   294       4.675  70.604  53.721  1.00  0.00           H  
ATOM   4658  CB  ASN   294       4.896  72.622  54.523  1.00  0.00           C  
ATOM   4659  HB2 ASN   294       3.928  72.969  54.176  1.00  0.00           H  
ATOM   4660  HB3 ASN   294       5.089  73.058  55.503  1.00  0.00           H  
ATOM   4661  CG  ASN   294       5.932  73.159  53.550  1.00  0.00           C  
ATOM   4662  OD1 ASN   294       6.431  72.454  52.685  1.00  0.00           O  
ATOM   4663  ND2 ASN   294       6.331  74.395  53.705  1.00  0.00           N  
ATOM   4664 HD21 ASN   294       6.053  74.906  54.549  1.00  0.00           H  
ATOM   4665 HD22 ASN   294       7.059  74.755  53.099  1.00  0.00           H  
ATOM   4666  C   ASN   294       6.124  70.490  55.340  1.00  0.00           C  
ATOM   4667  O   ASN   294       6.018  69.675  56.255  1.00  0.00           O  
ATOM   4668  N   ALA   295       7.307  70.966  54.975  1.00  0.00           N  
ATOM   4669  H   ALA   295       7.339  71.478  54.105  1.00  0.00           H  
ATOM   4670  CA  ALA   295       8.177  71.510  56.014  1.00  0.00           C  
ATOM   4671  HA  ALA   295       7.588  71.652  56.922  1.00  0.00           H  
ATOM   4672  CB  ALA   295       9.307  70.534  56.355  1.00  0.00           C  
ATOM   4673  HB1 ALA   295       9.992  70.450  55.518  1.00  0.00           H  
ATOM   4674  HB2 ALA   295       9.853  70.908  57.222  1.00  0.00           H  
ATOM   4675  HB3 ALA   295       8.892  69.556  56.601  1.00  0.00           H  
ATOM   4676  C   ALA   295       8.684  72.887  55.561  1.00  0.00           C  
ATOM   4677  O   ALA   295       9.244  73.010  54.472  1.00  0.00           O  
ATOM   4678  N   GLU   296       8.469  73.922  56.365  1.00  0.00           N  
ATOM   4679  H   GLU   296       8.051  73.709  57.274  1.00  0.00           H  
ATOM   4680  CA  GLU   296       9.181  75.204  56.244  1.00  0.00           C  
ATOM   4681  HA  GLU   296       9.596  75.285  55.240  1.00  0.00           H  
ATOM   4682  CB  GLU   296       8.226  76.402  56.403  1.00  0.00           C  
ATOM   4683  HB2 GLU   296       8.835  77.302  56.491  1.00  0.00           H  
ATOM   4684  HB3 GLU   296       7.653  76.519  55.483  1.00  0.00           H  
ATOM   4685  CG  GLU   296       7.273  76.351  57.612  1.00  0.00           C  
ATOM   4686  HG2 GLU   296       7.660  75.660  58.363  1.00  0.00           H  
ATOM   4687  HG3 GLU   296       7.268  77.345  58.066  1.00  0.00           H  
ATOM   4688  CD  GLU   296       5.817  75.986  57.264  1.00  0.00           C  
ATOM   4689  OE1 GLU   296       4.913  76.286  58.078  1.00  0.00           O  
ATOM   4690  OE2 GLU   296       5.508  75.417  56.182  1.00  0.00           O  
ATOM   4691  C   GLU   296      10.403  75.258  57.185  1.00  0.00           C  
ATOM   4692  O   GLU   296      11.234  76.156  57.073  1.00  0.00           O  
ATOM   4693  N   GLU   297      10.580  74.238  58.032  1.00  0.00           N  
ATOM   4694  H   GLU   297       9.791  73.599  58.118  1.00  0.00           H  
ATOM   4695  CA  GLU   297      11.718  73.973  58.925  1.00  0.00           C  
ATOM   4696  HA  GLU   297      11.893  74.879  59.506  1.00  0.00           H  
ATOM   4697  CB  GLU   297      11.356  72.839  59.915  1.00  0.00           C  
ATOM   4698  HB2 GLU   297      11.411  71.877  59.401  1.00  0.00           H  
ATOM   4699  HB3 GLU   297      12.121  72.843  60.691  1.00  0.00           H  
ATOM   4700  CG  GLU   297       9.991  72.939  60.624  1.00  0.00           C  
ATOM   4701  HG2 GLU   297      10.090  72.489  61.614  1.00  0.00           H  
ATOM   4702  HG3 GLU   297       9.728  73.989  60.770  1.00  0.00           H  
ATOM   4703  CD  GLU   297       8.878  72.203  59.858  1.00  0.00           C  
ATOM   4704  OE1 GLU   297       8.345  72.792  58.890  1.00  0.00           O  
ATOM   4705  OE2 GLU   297       8.576  71.037  60.201  1.00  0.00           O  
ATOM   4706  C   GLU   297      13.045  73.649  58.185  1.00  0.00           C  
ATOM   4707  O   GLU   297      13.848  72.837  58.644  1.00  0.00           O  
ATOM   4708  N   CYS   298      13.284  74.262  57.022  1.00  0.00           N  
ATOM   4709  H   CYS   298      12.614  74.977  56.759  1.00  0.00           H  
ATOM   4710  CA  CYS   298      14.317  73.914  56.036  1.00  0.00           C  
ATOM   4711  HA  CYS   298      14.086  72.932  55.618  1.00  0.00           H  
ATOM   4712  CB  CYS   298      14.206  74.958  54.912  1.00  0.00           C  
ATOM   4713  HB2 CYS   298      13.172  75.003  54.564  1.00  0.00           H  
ATOM   4714  HB3 CYS   298      14.488  75.941  55.295  1.00  0.00           H  
ATOM   4715  SG  CYS   298      15.271  74.529  53.509  1.00  0.00           S  
ATOM   4716  HG  CYS   298      14.925  75.547  52.709  1.00  0.00           H  
ATOM   4717  C   CYS   298      15.743  73.823  56.624  1.00  0.00           C  
ATOM   4718  O   CYS   298      16.516  72.934  56.265  1.00  0.00           O  
ATOM   4719  N   SER   299      16.076  74.663  57.611  1.00  0.00           N  
ATOM   4720  H   SER   299      15.430  75.400  57.856  1.00  0.00           H  
ATOM   4721  CA  SER   299      17.357  74.621  58.335  1.00  0.00           C  
ATOM   4722  HA  SER   299      18.159  74.853  57.637  1.00  0.00           H  
ATOM   4723  CB  SER   299      17.368  75.686  59.437  1.00  0.00           C  
ATOM   4724  HB2 SER   299      16.688  75.392  60.239  1.00  0.00           H  
ATOM   4725  HB3 SER   299      18.378  75.772  59.840  1.00  0.00           H  
ATOM   4726  OG  SER   299      16.953  76.935  58.914  1.00  0.00           O  
ATOM   4727  HG  SER   299      17.218  77.635  59.519  1.00  0.00           H  
ATOM   4728  C   SER   299      17.655  73.254  58.968  1.00  0.00           C  
ATOM   4729  O   SER   299      18.812  72.837  59.013  1.00  0.00           O  
ATOM   4730  N   LEU   300      16.618  72.521  59.399  1.00  0.00           N  
ATOM   4731  H   LEU   300      15.680  72.880  59.241  1.00  0.00           H  
ATOM   4732  CA  LEU   300      16.727  71.168  59.961  1.00  0.00           C  
ATOM   4733  HA  LEU   300      17.560  71.164  60.665  1.00  0.00           H  
ATOM   4734  CB  LEU   300      15.441  70.800  60.731  1.00  0.00           C  
ATOM   4735  HB2 LEU   300      14.625  70.692  60.015  1.00  0.00           H  
ATOM   4736  HB3 LEU   300      15.595  69.827  61.200  1.00  0.00           H  
ATOM   4737  CG  LEU   300      14.999  71.794  61.822  1.00  0.00           C  
ATOM   4738  HG  LEU   300      14.708  72.739  61.362  1.00  0.00           H  
ATOM   4739  CD1 LEU   300      13.792  71.223  62.568  1.00  0.00           C  
ATOM   4740 HD11 LEU   300      14.071  70.314  63.101  1.00  0.00           H  
ATOM   4741 HD12 LEU   300      13.416  71.958  63.280  1.00  0.00           H  
ATOM   4742 HD13 LEU   300      12.997  70.988  61.860  1.00  0.00           H  
ATOM   4743  CD2 LEU   300      16.097  72.066  62.854  1.00  0.00           C  
ATOM   4744 HD21 LEU   300      16.938  72.572  62.381  1.00  0.00           H  
ATOM   4745 HD22 LEU   300      15.709  72.713  63.641  1.00  0.00           H  
ATOM   4746 HD23 LEU   300      16.438  71.130  63.295  1.00  0.00           H  
ATOM   4747  C   LEU   300      17.054  70.091  58.910  1.00  0.00           C  
ATOM   4748  O   LEU   300      17.255  68.933  59.278  1.00  0.00           O  
ATOM   4749  N   ALA   301      17.129  70.451  57.626  1.00  0.00           N  
ATOM   4750  H   ALA   301      16.863  71.400  57.390  1.00  0.00           H  
ATOM   4751  CA  ALA   301      17.728  69.653  56.558  1.00  0.00           C  
ATOM   4752  HA  ALA   301      17.917  68.639  56.909  1.00  0.00           H  
ATOM   4753  CB  ALA   301      16.733  69.590  55.400  1.00  0.00           C  
ATOM   4754  HB1 ALA   301      16.701  70.551  54.884  1.00  0.00           H  
ATOM   4755  HB2 ALA   301      17.038  68.820  54.693  1.00  0.00           H  
ATOM   4756  HB3 ALA   301      15.735  69.368  55.766  1.00  0.00           H  
ATOM   4757  C   ALA   301      19.072  70.239  56.090  1.00  0.00           C  
ATOM   4758  O   ALA   301      20.041  69.495  55.939  1.00  0.00           O  
ATOM   4759  N   VAL   302      19.139  71.565  55.902  1.00  0.00           N  
ATOM   4760  H   VAL   302      18.282  72.097  56.023  1.00  0.00           H  
ATOM   4761  CA  VAL   302      20.312  72.280  55.364  1.00  0.00           C  
ATOM   4762  HA  VAL   302      20.541  71.865  54.387  1.00  0.00           H  
ATOM   4763  CB  VAL   302      19.993  73.776  55.156  1.00  0.00           C  
ATOM   4764  HB  VAL   302      19.573  74.178  56.076  1.00  0.00           H  
ATOM   4765  CG1 VAL   302      21.217  74.623  54.782  1.00  0.00           C  
ATOM   4766 HG11 VAL   302      21.710  74.207  53.902  1.00  0.00           H  
ATOM   4767 HG12 VAL   302      20.912  75.648  54.570  1.00  0.00           H  
ATOM   4768 HG13 VAL   302      21.929  74.650  55.607  1.00  0.00           H  
ATOM   4769  CG2 VAL   302      18.969  73.947  54.024  1.00  0.00           C  
ATOM   4770 HG21 VAL   302      18.068  73.372  54.230  1.00  0.00           H  
ATOM   4771 HG22 VAL   302      18.690  74.996  53.933  1.00  0.00           H  
ATOM   4772 HG23 VAL   302      19.393  73.606  53.079  1.00  0.00           H  
ATOM   4773  C   VAL   302      21.576  72.076  56.200  1.00  0.00           C  
ATOM   4774  O   VAL   302      22.648  71.939  55.623  1.00  0.00           O  
ATOM   4775  N   GLU   303      21.470  71.939  57.525  1.00  0.00           N  
ATOM   4776  H   GLU   303      20.565  72.086  57.957  1.00  0.00           H  
ATOM   4777  CA  GLU   303      22.607  71.584  58.395  1.00  0.00           C  
ATOM   4778  HA  GLU   303      23.320  72.409  58.402  1.00  0.00           H  
ATOM   4779  CB  GLU   303      22.070  71.415  59.829  1.00  0.00           C  
ATOM   4780  HB2 GLU   303      21.807  72.408  60.197  1.00  0.00           H  
ATOM   4781  HB3 GLU   303      21.147  70.831  59.800  1.00  0.00           H  
ATOM   4782  CG  GLU   303      23.036  70.769  60.836  1.00  0.00           C  
ATOM   4783  HG2 GLU   303      24.071  70.903  60.516  1.00  0.00           H  
ATOM   4784  HG3 GLU   303      22.928  71.287  61.792  1.00  0.00           H  
ATOM   4785  CD  GLU   303      22.700  69.287  61.044  1.00  0.00           C  
ATOM   4786  OE1 GLU   303      23.216  68.417  60.308  1.00  0.00           O  
ATOM   4787  OE2 GLU   303      21.814  68.998  61.875  1.00  0.00           O  
ATOM   4788  C   GLU   303      23.385  70.346  57.896  1.00  0.00           C  
ATOM   4789  O   GLU   303      24.619  70.338  57.907  1.00  0.00           O  
ATOM   4790  N   ARG   304      22.686  69.338  57.356  1.00  0.00           N  
ATOM   4791  H   ARG   304      21.682  69.436  57.267  1.00  0.00           H  
ATOM   4792  CA  ARG   304      23.328  68.123  56.839  1.00  0.00           C  
ATOM   4793  HA  ARG   304      24.144  67.899  57.521  1.00  0.00           H  
ATOM   4794  CB  ARG   304      22.343  66.938  56.846  1.00  0.00           C  
ATOM   4795  HB2 ARG   304      21.328  67.299  57.021  1.00  0.00           H  
ATOM   4796  HB3 ARG   304      22.341  66.467  55.864  1.00  0.00           H  
ATOM   4797  CG  ARG   304      22.728  65.870  57.894  1.00  0.00           C  
ATOM   4798  HG2 ARG   304      23.078  64.981  57.369  1.00  0.00           H  
ATOM   4799  HG3 ARG   304      23.541  66.212  58.534  1.00  0.00           H  
ATOM   4800  CD  ARG   304      21.560  65.477  58.801  1.00  0.00           C  
ATOM   4801  HD2 ARG   304      20.742  65.125  58.176  1.00  0.00           H  
ATOM   4802  HD3 ARG   304      21.882  64.658  59.447  1.00  0.00           H  
ATOM   4803  NE  ARG   304      21.129  66.603  59.648  1.00  0.00           N  
ATOM   4804  HE  ARG   304      21.868  67.141  60.114  1.00  0.00           H  
ATOM   4805  CZ  ARG   304      19.922  67.125  59.722  1.00  0.00           C  
ATOM   4806  NH1 ARG   304      18.889  66.667  59.078  1.00  0.00           N  
ATOM   4807 HH11 ARG   304      18.941  65.798  58.563  1.00  0.00           H  
ATOM   4808 HH12 ARG   304      18.037  67.205  59.130  1.00  0.00           H  
ATOM   4809  NH2 ARG   304      19.687  68.159  60.459  1.00  0.00           N  
ATOM   4810 HH21 ARG   304      20.438  68.504  61.068  1.00  0.00           H  
ATOM   4811 HH22 ARG   304      18.780  68.587  60.445  1.00  0.00           H  
ATOM   4812  C   ARG   304      24.030  68.300  55.495  1.00  0.00           C  
ATOM   4813  O   ARG   304      24.855  67.459  55.160  1.00  0.00           O  
ATOM   4814  N   ALA   305      23.795  69.393  54.765  1.00  0.00           N  
ATOM   4815  H   ALA   305      23.162  70.092  55.132  1.00  0.00           H  
ATOM   4816  CA  ALA   305      24.632  69.748  53.617  1.00  0.00           C  
ATOM   4817  HA  ALA   305      24.696  68.889  52.946  1.00  0.00           H  
ATOM   4818  CB  ALA   305      23.994  70.918  52.859  1.00  0.00           C  
ATOM   4819  HB1 ALA   305      23.973  71.813  53.479  1.00  0.00           H  
ATOM   4820  HB2 ALA   305      24.583  71.133  51.971  1.00  0.00           H  
ATOM   4821  HB3 ALA   305      22.981  70.661  52.559  1.00  0.00           H  
ATOM   4822  C   ALA   305      26.062  70.096  54.063  1.00  0.00           C  
ATOM   4823  O   ALA   305      27.022  69.617  53.461  1.00  0.00           O  
ATOM   4824  N   LEU   306      26.197  70.870  55.147  1.00  0.00           N  
ATOM   4825  H   LEU   306      25.362  71.203  55.609  1.00  0.00           H  
ATOM   4826  CA  LEU   306      27.489  71.241  55.728  1.00  0.00           C  
ATOM   4827  HA  LEU   306      28.145  71.601  54.934  1.00  0.00           H  
ATOM   4828  CB  LEU   306      27.317  72.363  56.773  1.00  0.00           C  
ATOM   4829  HB2 LEU   306      26.664  72.027  57.578  1.00  0.00           H  
ATOM   4830  HB3 LEU   306      28.305  72.520  57.209  1.00  0.00           H  
ATOM   4831  CG  LEU   306      26.820  73.727  56.248  1.00  0.00           C  
ATOM   4832  HG  LEU   306      27.292  73.954  55.297  1.00  0.00           H  
ATOM   4833  CD1 LEU   306      25.302  73.801  56.060  1.00  0.00           C  
ATOM   4834 HD11 LEU   306      24.793  73.484  56.968  1.00  0.00           H  
ATOM   4835 HD12 LEU   306      25.012  74.824  55.824  1.00  0.00           H  
ATOM   4836 HD13 LEU   306      24.998  73.178  55.224  1.00  0.00           H  
ATOM   4837  CD2 LEU   306      27.200  74.820  57.250  1.00  0.00           C  
ATOM   4838 HD21 LEU   306      28.282  74.835  57.381  1.00  0.00           H  
ATOM   4839 HD22 LEU   306      26.894  75.792  56.866  1.00  0.00           H  
ATOM   4840 HD23 LEU   306      26.714  74.638  58.209  1.00  0.00           H  
ATOM   4841  C   LEU   306      28.172  70.024  56.365  1.00  0.00           C  
ATOM   4842  O   LEU   306      29.341  69.747  56.100  1.00  0.00           O  
ATOM   4843  N   ASN   307      27.428  69.249  57.164  1.00  0.00           N  
ATOM   4844  H   ASN   307      26.488  69.556  57.389  1.00  0.00           H  
ATOM   4845  CA  ASN   307      27.965  68.045  57.808  1.00  0.00           C  
ATOM   4846  HA  ASN   307      28.920  68.309  58.266  1.00  0.00           H  
ATOM   4847  CB  ASN   307      27.020  67.590  58.934  1.00  0.00           C  
ATOM   4848  HB2 ASN   307      26.003  67.511  58.559  1.00  0.00           H  
ATOM   4849  HB3 ASN   307      27.331  66.607  59.285  1.00  0.00           H  
ATOM   4850  CG  ASN   307      27.062  68.523  60.133  1.00  0.00           C  
ATOM   4851  OD1 ASN   307      28.106  68.989  60.554  1.00  0.00           O  
ATOM   4852  ND2 ASN   307      25.945  68.823  60.745  1.00  0.00           N  
ATOM   4853 HD21 ASN   307      25.035  68.504  60.407  1.00  0.00           H  
ATOM   4854 HD22 ASN   307      26.019  69.451  61.519  1.00  0.00           H  
ATOM   4855  C   ASN   307      28.299  66.912  56.818  1.00  0.00           C  
ATOM   4856  O   ASN   307      29.220  66.144  57.089  1.00  0.00           O  
ATOM   4857  N   GLN   308      27.630  66.819  55.659  1.00  0.00           N  
ATOM   4858  H   GLN   308      26.821  67.405  55.497  1.00  0.00           H  
ATOM   4859  CA  GLN   308      28.119  65.986  54.554  1.00  0.00           C  
ATOM   4860  HA  GLN   308      28.407  65.016  54.962  1.00  0.00           H  
ATOM   4861  CB  GLN   308      27.019  65.731  53.503  1.00  0.00           C  
ATOM   4862  HB2 GLN   308      26.234  65.146  53.983  1.00  0.00           H  
ATOM   4863  HB3 GLN   308      26.592  66.676  53.165  1.00  0.00           H  
ATOM   4864  CG  GLN   308      27.574  64.968  52.278  1.00  0.00           C  
ATOM   4865  HG2 GLN   308      27.973  65.687  51.561  1.00  0.00           H  
ATOM   4866  HG3 GLN   308      28.400  64.330  52.596  1.00  0.00           H  
ATOM   4867  CD  GLN   308      26.585  64.053  51.558  1.00  0.00           C  
ATOM   4868  OE1 GLN   308      25.460  63.799  51.964  1.00  0.00           O  
ATOM   4869  NE2 GLN   308      26.976  63.474  50.446  1.00  0.00           N  
ATOM   4870 HE21 GLN   308      27.908  63.692  50.065  1.00  0.00           H  
ATOM   4871 HE22 GLN   308      26.380  62.800  50.024  1.00  0.00           H  
ATOM   4872  C   GLN   308      29.383  66.593  53.931  1.00  0.00           C  
ATOM   4873  O   GLN   308      30.385  65.892  53.807  1.00  0.00           O  
ATOM   4874  N   TYR   309      29.377  67.880  53.566  1.00  0.00           N  
ATOM   4875  H   TYR   309      28.536  68.433  53.705  1.00  0.00           H  
ATOM   4876  CA  TYR   309      30.502  68.501  52.862  1.00  0.00           C  
ATOM   4877  HA  TYR   309      30.643  67.962  51.927  1.00  0.00           H  
ATOM   4878  CB  TYR   309      30.184  69.965  52.536  1.00  0.00           C  
ATOM   4879  HB2 TYR   309      29.278  70.008  51.941  1.00  0.00           H  
ATOM   4880  HB3 TYR   309      29.991  70.505  53.465  1.00  0.00           H  
ATOM   4881  CG  TYR   309      31.315  70.641  51.784  1.00  0.00           C  
ATOM   4882  CD1 TYR   309      31.829  70.051  50.614  1.00  0.00           C  
ATOM   4883  HD1 TYR   309      31.386  69.154  50.205  1.00  0.00           H  
ATOM   4884  CE1 TYR   309      32.985  70.573  50.014  1.00  0.00           C  
ATOM   4885  HE1 TYR   309      33.400  70.094  49.141  1.00  0.00           H  
ATOM   4886  CZ  TYR   309      33.629  71.693  50.573  1.00  0.00           C  
ATOM   4887  OH  TYR   309      34.802  72.117  50.048  1.00  0.00           O  
ATOM   4888  HH  TYR   309      35.228  71.405  49.536  1.00  0.00           H  
ATOM   4889  CE2 TYR   309      33.074  72.333  51.699  1.00  0.00           C  
ATOM   4890  HE2 TYR   309      33.560  73.202  52.117  1.00  0.00           H  
ATOM   4891  CD2 TYR   309      31.929  71.792  52.312  1.00  0.00           C  
ATOM   4892  HD2 TYR   309      31.555  72.233  53.222  1.00  0.00           H  
ATOM   4893  C   TYR   309      31.824  68.415  53.636  1.00  0.00           C  
ATOM   4894  O   TYR   309      32.841  68.000  53.084  1.00  0.00           O  
ATOM   4895  N   ARG   310      31.795  68.723  54.935  1.00  0.00           N  
ATOM   4896  H   ARG   310      30.909  69.057  55.311  1.00  0.00           H  
ATOM   4897  CA  ARG   310      32.958  68.686  55.839  1.00  0.00           C  
ATOM   4898  HA  ARG   310      33.802  69.148  55.322  1.00  0.00           H  
ATOM   4899  CB  ARG   310      32.623  69.540  57.076  1.00  0.00           C  
ATOM   4900  HB2 ARG   310      31.625  69.285  57.437  1.00  0.00           H  
ATOM   4901  HB3 ARG   310      33.337  69.339  57.876  1.00  0.00           H  
ATOM   4902  CG  ARG   310      32.701  71.038  56.721  1.00  0.00           C  
ATOM   4903  HG2 ARG   310      33.755  71.316  56.699  1.00  0.00           H  
ATOM   4904  HG3 ARG   310      32.285  71.210  55.728  1.00  0.00           H  
ATOM   4905  CD  ARG   310      31.944  71.941  57.710  1.00  0.00           C  
ATOM   4906  HD2 ARG   310      30.911  72.047  57.370  1.00  0.00           H  
ATOM   4907  HD3 ARG   310      31.923  71.448  58.683  1.00  0.00           H  
ATOM   4908  NE  ARG   310      32.564  73.278  57.883  1.00  0.00           N  
ATOM   4909  HE  ARG   310      32.746  73.560  58.826  1.00  0.00           H  
ATOM   4910  CZ  ARG   310      32.929  74.142  56.945  1.00  0.00           C  
ATOM   4911  NH1 ARG   310      32.704  73.961  55.686  1.00  0.00           N  
ATOM   4912 HH11 ARG   310      31.913  73.359  55.450  1.00  0.00           H  
ATOM   4913 HH12 ARG   310      32.964  74.678  55.004  1.00  0.00           H  
ATOM   4914  NH2 ARG   310      33.557  75.231  57.270  1.00  0.00           N  
ATOM   4915 HH21 ARG   310      33.775  75.466  58.211  1.00  0.00           H  
ATOM   4916 HH22 ARG   310      33.862  75.836  56.498  1.00  0.00           H  
ATOM   4917  C   ARG   310      33.466  67.271  56.173  1.00  0.00           C  
ATOM   4918  O   ARG   310      34.456  67.146  56.889  1.00  0.00           O  
ATOM   4919  N   ALA   311      32.835  66.226  55.629  1.00  0.00           N  
ATOM   4920  H   ALA   311      31.990  66.418  55.112  1.00  0.00           H  
ATOM   4921  CA  ALA   311      33.351  64.853  55.585  1.00  0.00           C  
ATOM   4922  HA  ALA   311      34.286  64.796  56.145  1.00  0.00           H  
ATOM   4923  CB  ALA   311      32.324  63.947  56.276  1.00  0.00           C  
ATOM   4924  HB1 ALA   311      31.375  63.981  55.739  1.00  0.00           H  
ATOM   4925  HB2 ALA   311      32.693  62.922  56.292  1.00  0.00           H  
ATOM   4926  HB3 ALA   311      32.165  64.286  57.301  1.00  0.00           H  
ATOM   4927  C   ALA   311      33.659  64.368  54.147  1.00  0.00           C  
ATOM   4928  O   ALA   311      34.545  63.540  53.946  1.00  0.00           O  
ATOM   4929  N   GLU   312      32.940  64.880  53.144  1.00  0.00           N  
ATOM   4930  H   GLU   312      32.179  65.504  53.387  1.00  0.00           H  
ATOM   4931  CA  GLU   312      33.118  64.594  51.713  1.00  0.00           C  
ATOM   4932  HA  GLU   312      33.292  63.525  51.589  1.00  0.00           H  
ATOM   4933  CB  GLU   312      31.795  64.960  51.010  1.00  0.00           C  
ATOM   4934  HB2 GLU   312      30.989  64.419  51.509  1.00  0.00           H  
ATOM   4935  HB3 GLU   312      31.613  66.028  51.135  1.00  0.00           H  
ATOM   4936  CG  GLU   312      31.728  64.633  49.513  1.00  0.00           C  
ATOM   4937  HG2 GLU   312      32.448  65.247  48.967  1.00  0.00           H  
ATOM   4938  HG3 GLU   312      31.991  63.583  49.362  1.00  0.00           H
[truncated: 2,296,277 more chars]
