# Supplementary material for: Modeling the Tertiary Structure of the Rift Valley Fever Virus L Protein
Source: Molecules. 2019 May 7;24(9):1768. doi: 10.3390/molecules24091768 (PMC6539450; doi:10.3390/molecules24091768)
Supplement: Supplementary file 1 [file molecules-24-01768-s001.zip › protein_min_6.pdb]

ATOM      1  N   MET     1       7.644  -4.426   4.140  1.00  0.00           N  
ATOM      2  H1  MET     1       6.674  -4.478   3.871  1.00  0.00           H  
ATOM      3  H2  MET     1       7.741  -4.099   5.092  1.00  0.00           H  
ATOM      4  H3  MET     1       8.087  -5.341   4.121  1.00  0.00           H  
ATOM      5  CA  MET     1       8.384  -3.527   3.238  1.00  0.00           C  
ATOM      6  HA  MET     1       9.371  -3.364   3.671  1.00  0.00           H  
ATOM      7  CB  MET     1       8.569  -4.190   1.860  1.00  0.00           C  
ATOM      8  HB2 MET     1       8.706  -5.264   1.992  1.00  0.00           H  
ATOM      9  HB3 MET     1       7.679  -4.036   1.250  1.00  0.00           H  
ATOM     10  CG  MET     1       9.803  -3.661   1.123  1.00  0.00           C  
ATOM     11  HG2 MET     1       9.719  -2.584   0.996  1.00  0.00           H  
ATOM     12  HG3 MET     1      10.678  -3.865   1.743  1.00  0.00           H  
ATOM     13  SD  MET     1      10.100  -4.388  -0.510  1.00  0.00           S  
ATOM     14  CE  MET     1      11.676  -3.572  -0.874  1.00  0.00           C  
ATOM     15  HE1 MET     1      12.409  -3.842  -0.114  1.00  0.00           H  
ATOM     16  HE2 MET     1      12.033  -3.891  -1.853  1.00  0.00           H  
ATOM     17  HE3 MET     1      11.536  -2.491  -0.872  1.00  0.00           H  
ATOM     18  C   MET     1       7.656  -2.188   3.145  1.00  0.00           C  
ATOM     19  O   MET     1       6.511  -2.105   3.576  1.00  0.00           O  
ATOM     20  N   ASP     2       8.315  -1.158   2.613  1.00  0.00           N  
ATOM     21  H   ASP     2       9.329  -1.271   2.569  1.00  0.00           H  
ATOM     22  CA  ASP     2       7.819   0.019   1.869  1.00  0.00           C  
ATOM     23  HA  ASP     2       8.700   0.647   1.731  1.00  0.00           H  
ATOM     24  CB  ASP     2       7.376  -0.388   0.447  1.00  0.00           C  
ATOM     25  HB2 ASP     2       7.389   0.505  -0.181  1.00  0.00           H  
ATOM     26  HB3 ASP     2       8.099  -1.088   0.025  1.00  0.00           H  
ATOM     27  CG  ASP     2       5.969  -0.998   0.392  1.00  0.00           C  
ATOM     28  OD1 ASP     2       4.984  -0.216   0.316  1.00  0.00           O  
ATOM     29  OD2 ASP     2       5.866  -2.235   0.478  1.00  0.00           O  
ATOM     30  C   ASP     2       6.763   0.957   2.488  1.00  0.00           C  
ATOM     31  O   ASP     2       6.902   2.170   2.334  1.00  0.00           O  
ATOM     32  N   SER     3       5.694   0.467   3.128  1.00  0.00           N  
ATOM     33  H   SER     3       5.689  -0.544   3.252  1.00  0.00           H  
ATOM     34  CA  SER     3       4.349   1.082   3.051  1.00  0.00           C  
ATOM     35  HA  SER     3       4.220   1.384   2.015  1.00  0.00           H  
ATOM     36  CB  SER     3       3.263   0.039   3.318  1.00  0.00           C  
ATOM     37  HB2 SER     3       3.267  -0.230   4.376  1.00  0.00           H  
ATOM     38  HB3 SER     3       2.289   0.458   3.065  1.00  0.00           H  
ATOM     39  OG  SER     3       3.473  -1.128   2.548  1.00  0.00           O  
ATOM     40  HG  SER     3       3.935  -0.920   1.708  1.00  0.00           H  
ATOM     41  C   SER     3       4.120   2.368   3.861  1.00  0.00           C  
ATOM     42  O   SER     3       2.989   2.802   4.103  1.00  0.00           O  
ATOM     43  N   ILE     4       5.209   3.015   4.256  1.00  0.00           N  
ATOM     44  H   ILE     4       6.081   2.582   3.974  1.00  0.00           H  
ATOM     45  CA  ILE     4       5.266   4.385   4.760  1.00  0.00           C  
ATOM     46  HA  ILE     4       4.254   4.705   5.003  1.00  0.00           H  
ATOM     47  CB  ILE     4       6.116   4.477   6.043  1.00  0.00           C  
ATOM     48  HB  ILE     4       7.164   4.591   5.767  1.00  0.00           H  
ATOM     49  CG2 ILE     4       5.677   5.749   6.780  1.00  0.00           C  
ATOM     50 HG21 ILE     4       4.650   5.638   7.124  1.00  0.00           H  
ATOM     51 HG22 ILE     4       6.330   5.944   7.630  1.00  0.00           H  
ATOM     52 HG23 ILE     4       5.721   6.605   6.108  1.00  0.00           H  
ATOM     53  CG1 ILE     4       5.979   3.219   6.932  1.00  0.00           C  
ATOM     54 HG12 ILE     4       4.938   3.096   7.228  1.00  0.00           H  
ATOM     55 HG13 ILE     4       6.286   2.332   6.381  1.00  0.00           H  
ATOM     56  CD1 ILE     4       6.851   3.259   8.178  1.00  0.00           C  
ATOM     57 HD11 ILE     4       6.487   4.034   8.844  1.00  0.00           H  
ATOM     58 HD12 ILE     4       6.799   2.298   8.690  1.00  0.00           H  
ATOM     59 HD13 ILE     4       7.885   3.469   7.911  1.00  0.00           H  
ATOM     60  C   ILE     4       5.790   5.325   3.667  1.00  0.00           C  
ATOM     61  O   ILE     4       5.168   6.354   3.413  1.00  0.00           O  
ATOM     62  N   LEU     5       6.839   4.920   2.938  1.00  0.00           N  
ATOM     63  H   LEU     5       7.217   3.998   3.122  1.00  0.00           H  
ATOM     64  CA  LEU     5       7.315   5.575   1.711  1.00  0.00           C  
ATOM     65  HA  LEU     5       7.666   6.578   1.948  1.00  0.00           H  
ATOM     66  CB  LEU     5       8.490   4.777   1.102  1.00  0.00           C  
ATOM     67  HB2 LEU     5       8.120   3.814   0.748  1.00  0.00           H  
ATOM     68  HB3 LEU     5       8.854   5.321   0.229  1.00  0.00           H  
ATOM     69  CG  LEU     5       9.675   4.514   2.047  1.00  0.00           C  
ATOM     70  HG  LEU     5       9.332   3.947   2.910  1.00  0.00           H  
ATOM     71  CD1 LEU     5      10.749   3.694   1.337  1.00  0.00           C  
ATOM     72 HD11 LEU     5      11.143   4.239   0.480  1.00  0.00           H  
ATOM     73 HD12 LEU     5      11.559   3.466   2.032  1.00  0.00           H  
ATOM     74 HD13 LEU     5      10.324   2.745   1.005  1.00  0.00           H  
ATOM     75  CD2 LEU     5      10.298   5.821   2.528  1.00  0.00           C  
ATOM     76 HD21 LEU     5       9.635   6.303   3.246  1.00  0.00           H  
ATOM     77 HD22 LEU     5      11.251   5.627   3.019  1.00  0.00           H  
ATOM     78 HD23 LEU     5      10.458   6.493   1.686  1.00  0.00           H  
ATOM     79  C   LEU     5       6.170   5.680   0.695  1.00  0.00           C  
ATOM     80  O   LEU     5       5.874   6.756   0.179  1.00  0.00           O  
ATOM     81  N   SER     6       5.438   4.576   0.523  1.00  0.00           N  
ATOM     82  H   SER     6       5.806   3.712   0.908  1.00  0.00           H  
ATOM     83  CA  SER     6       4.251   4.451  -0.334  1.00  0.00           C  
ATOM     84  HA  SER     6       4.521   4.787  -1.335  1.00  0.00           H  
ATOM     85  CB  SER     6       3.857   2.968  -0.428  1.00  0.00           C  
ATOM     86  HB2 SER     6       3.432   2.648   0.523  1.00  0.00           H  
ATOM     87  HB3 SER     6       3.109   2.832  -1.210  1.00  0.00           H  
ATOM     88  OG  SER     6       5.002   2.189  -0.724  1.00  0.00           O  
ATOM     89  HG  SER     6       4.890   1.262  -0.392  1.00  0.00           H  
ATOM     90  C   SER     6       3.039   5.289   0.118  1.00  0.00           C  
ATOM     91  O   SER     6       2.010   5.267  -0.556  1.00  0.00           O  
ATOM     92  N   LYS     7       3.121   6.020   1.246  1.00  0.00           N  
ATOM     93  H   LYS     7       4.007   6.003   1.738  1.00  0.00           H  
ATOM     94  CA  LYS     7       2.019   6.833   1.806  1.00  0.00           C  
ATOM     95  HA  LYS     7       1.275   6.986   1.021  1.00  0.00           H  
ATOM     96  CB  LYS     7       1.323   6.066   2.952  1.00  0.00           C  
ATOM     97  HB2 LYS     7       2.061   5.790   3.707  1.00  0.00           H  
ATOM     98  HB3 LYS     7       0.590   6.732   3.412  1.00  0.00           H  
ATOM     99  CG  LYS     7       0.588   4.809   2.444  1.00  0.00           C  
ATOM    100  HG2 LYS     7       0.081   5.074   1.515  1.00  0.00           H  
ATOM    101  HG3 LYS     7       1.309   4.024   2.215  1.00  0.00           H  
ATOM    102  CD  LYS     7      -0.493   4.256   3.391  1.00  0.00           C  
ATOM    103  HD2 LYS     7      -1.101   5.077   3.772  1.00  0.00           H  
ATOM    104  HD3 LYS     7      -1.153   3.631   2.788  1.00  0.00           H  
ATOM    105  CE  LYS     7      -0.003   3.377   4.553  1.00  0.00           C  
ATOM    106  HE2 LYS     7      -0.883   2.941   5.037  1.00  0.00           H  
ATOM    107  HE3 LYS     7       0.595   2.556   4.147  1.00  0.00           H  
ATOM    108  NZ  LYS     7       0.783   4.120   5.565  1.00  0.00           N  
ATOM    109  HZ1 LYS     7       0.288   4.965   5.844  1.00  0.00           H  
ATOM    110  HZ2 LYS     7       0.890   3.577   6.415  1.00  0.00           H  
ATOM    111  HZ3 LYS     7       1.704   4.324   5.199  1.00  0.00           H  
ATOM    112  C   LYS     7       2.398   8.258   2.239  1.00  0.00           C  
ATOM    113  O   LYS     7       1.509   9.100   2.319  1.00  0.00           O  
ATOM    114  N   GLN     8       3.673   8.577   2.479  1.00  0.00           N  
ATOM    115  H   GLN     8       4.353   7.827   2.423  1.00  0.00           H  
ATOM    116  CA  GLN     8       4.151   9.858   3.044  1.00  0.00           C  
ATOM    117  HA  GLN     8       3.514  10.078   3.898  1.00  0.00           H  
ATOM    118  CB  GLN     8       5.580   9.673   3.589  1.00  0.00           C  
ATOM    119  HB2 GLN     8       5.852  10.577   4.135  1.00  0.00           H  
ATOM    120  HB3 GLN     8       5.598   8.851   4.307  1.00  0.00           H  
ATOM    121  CG  GLN     8       6.618   9.403   2.482  1.00  0.00           C  
ATOM    122  HG2 GLN     8       6.541   8.367   2.170  1.00  0.00           H  
ATOM    123  HG3 GLN     8       6.418  10.025   1.611  1.00  0.00           H  
ATOM    124  CD  GLN     8       8.043   9.699   2.927  1.00  0.00           C  
ATOM    125  OE1 GLN     8       8.887   8.830   3.027  1.00  0.00           O  
ATOM    126  NE2 GLN     8       8.356  10.934   3.245  1.00  0.00           N  
ATOM    127 HE21 GLN     8       7.664  11.659   3.181  1.00  0.00           H  
ATOM    128 HE22 GLN     8       9.277  11.092   3.628  1.00  0.00           H  
ATOM    129  C   GLN     8       4.047  11.097   2.118  1.00  0.00           C  
ATOM    130  O   GLN     8       4.835  12.037   2.233  1.00  0.00           O  
ATOM    131  N   LEU     9       3.099  11.116   1.178  1.00  0.00           N  
ATOM    132  H   LEU     9       2.425  10.361   1.205  1.00  0.00           H  
ATOM    133  CA  LEU     9       2.927  12.143   0.142  1.00  0.00           C  
ATOM    134  HA  LEU     9       3.917  12.474  -0.177  1.00  0.00           H  
ATOM    135  CB  LEU     9       2.223  11.507  -1.077  1.00  0.00           C  
ATOM    136  HB2 LEU     9       1.207  11.239  -0.785  1.00  0.00           H  
ATOM    137  HB3 LEU     9       2.160  12.256  -1.867  1.00  0.00           H  
ATOM    138  CG  LEU     9       2.901  10.242  -1.645  1.00  0.00           C  
ATOM    139  HG  LEU     9       2.907   9.458  -0.887  1.00  0.00           H  
ATOM    140  CD1 LEU     9       2.103   9.732  -2.845  1.00  0.00           C  
ATOM    141 HD11 LEU     9       2.094  10.478  -3.639  1.00  0.00           H  
ATOM    142 HD12 LEU     9       2.555   8.812  -3.217  1.00  0.00           H  
ATOM    143 HD13 LEU     9       1.080   9.512  -2.538  1.00  0.00           H  
ATOM    144  CD2 LEU     9       4.339  10.498  -2.100  1.00  0.00           C  
ATOM    145 HD21 LEU     9       4.962  10.757  -1.245  1.00  0.00           H  
ATOM    146 HD22 LEU     9       4.748   9.590  -2.545  1.00  0.00           H  
ATOM    147 HD23 LEU     9       4.367  11.304  -2.833  1.00  0.00           H  
ATOM    148  C   LEU     9       2.214  13.401   0.683  1.00  0.00           C  
ATOM    149  O   LEU     9       1.148  13.797   0.206  1.00  0.00           O  
ATOM    150  N   VAL    10       2.760  13.994   1.743  1.00  0.00           N  
ATOM    151  H   VAL    10       3.652  13.630   2.063  1.00  0.00           H  
ATOM    152  CA  VAL    10       2.168  15.110   2.502  1.00  0.00           C  
ATOM    153  HA  VAL    10       1.100  15.128   2.302  1.00  0.00           H  
ATOM    154  CB  VAL    10       2.314  14.885   4.016  1.00  0.00           C  
ATOM    155  HB  VAL    10       1.912  15.751   4.533  1.00  0.00           H  
ATOM    156  CG1 VAL    10       1.474  13.679   4.446  1.00  0.00           C  
ATOM    157 HG11 VAL    10       1.887  12.759   4.032  1.00  0.00           H  
ATOM    158 HG12 VAL    10       1.457  13.621   5.535  1.00  0.00           H  
ATOM    159 HG13 VAL    10       0.448  13.792   4.100  1.00  0.00           H  
ATOM    160  CG2 VAL    10       3.769  14.704   4.453  1.00  0.00           C  
ATOM    161 HG21 VAL    10       4.353  15.580   4.166  1.00  0.00           H  
ATOM    162 HG22 VAL    10       3.825  14.595   5.534  1.00  0.00           H  
ATOM    163 HG23 VAL    10       4.201  13.816   3.999  1.00  0.00           H  
ATOM    164  C   VAL    10       2.683  16.492   2.079  1.00  0.00           C  
ATOM    165  O   VAL    10       3.704  16.628   1.408  1.00  0.00           O  
ATOM    166  N   ASP    11       1.911  17.514   2.445  1.00  0.00           N  
ATOM    167  H   ASP    11       1.105  17.319   3.013  1.00  0.00           H  
ATOM    168  CA  ASP    11       2.103  18.915   2.064  1.00  0.00           C  
ATOM    169  HA  ASP    11       2.450  18.939   1.031  1.00  0.00           H  
ATOM    170  CB  ASP    11       0.747  19.657   2.111  1.00  0.00           C  
ATOM    171  HB2 ASP    11       0.441  19.723   3.156  1.00  0.00           H  
ATOM    172  HB3 ASP    11       0.899  20.674   1.747  1.00  0.00           H  
ATOM    173  CG  ASP    11      -0.423  19.033   1.319  1.00  0.00           C  
ATOM    174  OD1 ASP    11      -0.351  17.881   0.826  1.00  0.00           O  
ATOM    175  OD2 ASP    11      -1.476  19.697   1.218  1.00  0.00           O  
ATOM    176  C   ASP    11       3.187  19.610   2.925  1.00  0.00           C  
ATOM    177  O   ASP    11       3.755  19.008   3.837  1.00  0.00           O  
ATOM    178  N   LYS    12       3.522  20.872   2.618  1.00  0.00           N  
ATOM    179  H   LYS    12       2.944  21.365   1.951  1.00  0.00           H  
ATOM    180  CA  LYS    12       4.661  21.619   3.198  1.00  0.00           C  
ATOM    181  HA  LYS    12       4.878  21.219   4.188  1.00  0.00           H  
ATOM    182  CB  LYS    12       5.916  21.412   2.322  1.00  0.00           C  
ATOM    183  HB2 LYS    12       5.695  21.688   1.289  1.00  0.00           H  
ATOM    184  HB3 LYS    12       6.717  22.058   2.685  1.00  0.00           H  
ATOM    185  CG  LYS    12       6.423  19.960   2.375  1.00  0.00           C  
ATOM    186  HG2 LYS    12       6.526  19.671   3.422  1.00  0.00           H  
ATOM    187  HG3 LYS    12       5.699  19.299   1.897  1.00  0.00           H  
ATOM    188  CD  LYS    12       7.773  19.787   1.665  1.00  0.00           C  
ATOM    189  HD2 LYS    12       7.651  20.028   0.608  1.00  0.00           H  
ATOM    190  HD3 LYS    12       8.506  20.472   2.094  1.00  0.00           H  
ATOM    191  CE  LYS    12       8.295  18.348   1.788  1.00  0.00           C  
ATOM    192  HE2 LYS    12       7.545  17.651   1.402  1.00  0.00           H  
ATOM    193  HE3 LYS    12       9.201  18.257   1.184  1.00  0.00           H  
ATOM    194  NZ  LYS    12       8.622  18.022   3.192  1.00  0.00           N  
ATOM    195  HZ1 LYS    12       7.816  17.963   3.794  1.00  0.00           H  
ATOM    196  HZ2 LYS    12       9.206  17.193   3.309  1.00  0.00           H  
ATOM    197  HZ3 LYS    12       9.263  18.720   3.586  1.00  0.00           H  
ATOM    198  C   LYS    12       4.333  23.108   3.402  1.00  0.00           C  
ATOM    199  O   LYS    12       3.265  23.558   2.990  1.00  0.00           O  
ATOM    200  N   THR    13       5.269  23.857   4.006  1.00  0.00           N  
ATOM    201  H   THR    13       6.083  23.378   4.353  1.00  0.00           H  
ATOM    202  CA  THR    13       5.204  25.318   4.259  1.00  0.00           C  
ATOM    203  HA  THR    13       5.980  25.539   4.989  1.00  0.00           H  
ATOM    204  CB  THR    13       5.608  26.117   2.986  1.00  0.00           C  
ATOM    205  HB  THR    13       6.626  25.824   2.729  1.00  0.00           H  
ATOM    206  CG2 THR    13       4.738  25.902   1.745  1.00  0.00           C  
ATOM    207 HG21 THR    13       3.688  26.059   1.990  1.00  0.00           H  
ATOM    208 HG22 THR    13       5.032  26.608   0.968  1.00  0.00           H  
ATOM    209 HG23 THR    13       4.880  24.895   1.359  1.00  0.00           H  
ATOM    210  OG1 THR    13       5.612  27.511   3.171  1.00  0.00           O  
ATOM    211  HG1 THR    13       6.002  27.704   4.068  1.00  0.00           H  
ATOM    212  C   THR    13       3.894  25.734   4.962  1.00  0.00           C  
ATOM    213  O   THR    13       3.324  24.928   5.703  1.00  0.00           O  
ATOM    214  N   GLY    14       3.359  26.934   4.719  1.00  0.00           N  
ATOM    215  H   GLY    14       3.933  27.573   4.178  1.00  0.00           H  
ATOM    216  CA  GLY    14       2.061  27.429   5.205  1.00  0.00           C  
ATOM    217  HA2 GLY    14       2.058  27.376   6.294  1.00  0.00           H  
ATOM    218  HA3 GLY    14       1.950  28.476   4.923  1.00  0.00           H  
ATOM    219  C   GLY    14       0.830  26.658   4.696  1.00  0.00           C  
ATOM    220  O   GLY    14      -0.256  27.222   4.583  1.00  0.00           O  
ATOM    221  N   PHE    15       0.985  25.375   4.357  1.00  0.00           N  
ATOM    222  H   PHE    15       1.922  24.996   4.426  1.00  0.00           H  
ATOM    223  CA  PHE    15      -0.083  24.447   4.001  1.00  0.00           C  
ATOM    224  HA  PHE    15      -0.983  24.790   4.510  1.00  0.00           H  
ATOM    225  CB  PHE    15      -0.353  24.528   2.488  1.00  0.00           C  
ATOM    226  HB2 PHE    15      -0.205  25.556   2.153  1.00  0.00           H  
ATOM    227  HB3 PHE    15       0.374  23.908   1.961  1.00  0.00           H  
ATOM    228  CG  PHE    15      -1.764  24.127   2.097  1.00  0.00           C  
ATOM    229  CD1 PHE    15      -2.840  24.985   2.395  1.00  0.00           C  
ATOM    230  HD1 PHE    15      -2.652  25.925   2.897  1.00  0.00           H  
ATOM    231  CE1 PHE    15      -4.154  24.622   2.043  1.00  0.00           C  
ATOM    232  HE1 PHE    15      -4.974  25.286   2.274  1.00  0.00           H  
ATOM    233  CZ  PHE    15      -4.394  23.402   1.386  1.00  0.00           C  
ATOM    234  HZ  PHE    15      -5.401  23.124   1.111  1.00  0.00           H  
ATOM    235  CE2 PHE    15      -3.321  22.546   1.085  1.00  0.00           C  
ATOM    236  HE2 PHE    15      -3.491  21.605   0.582  1.00  0.00           H  
ATOM    237  CD2 PHE    15      -2.010  22.907   1.442  1.00  0.00           C  
ATOM    238  HD2 PHE    15      -1.189  22.238   1.226  1.00  0.00           H  
ATOM    239  C   PHE    15       0.164  23.009   4.512  1.00  0.00           C  
ATOM    240  O   PHE    15      -0.512  22.089   4.061  1.00  0.00           O  
ATOM    241  N   VAL    16       1.063  22.789   5.492  1.00  0.00           N  
ATOM    242  H   VAL    16       1.660  23.556   5.786  1.00  0.00           H  
ATOM    243  CA  VAL    16       1.247  21.468   6.155  1.00  0.00           C  
ATOM    244  HA  VAL    16       1.585  20.753   5.405  1.00  0.00           H  
ATOM    245  CB  VAL    16       2.305  21.501   7.279  1.00  0.00           C  
ATOM    246  HB  VAL    16       2.265  20.549   7.808  1.00  0.00           H  
ATOM    247  CG1 VAL    16       3.718  21.624   6.716  1.00  0.00           C  
ATOM    248 HG11 VAL    16       3.830  22.553   6.169  1.00  0.00           H  
ATOM    249 HG12 VAL    16       4.433  21.611   7.538  1.00  0.00           H  
ATOM    250 HG13 VAL    16       3.918  20.777   6.065  1.00  0.00           H  
ATOM    251  CG2 VAL    16       2.080  22.602   8.318  1.00  0.00           C  
ATOM    252 HG21 VAL    16       1.117  22.469   8.806  1.00  0.00           H  
ATOM    253 HG22 VAL    16       2.853  22.517   9.080  1.00  0.00           H  
ATOM    254 HG23 VAL    16       2.147  23.592   7.865  1.00  0.00           H  
ATOM    255  C   VAL    16      -0.049  20.889   6.741  1.00  0.00           C  
ATOM    256  O   VAL    16      -0.211  19.671   6.770  1.00  0.00           O  
ATOM    257  N   ARG    17      -1.001  21.759   7.119  1.00  0.00           N  
ATOM    258  H   ARG    17      -0.729  22.729   7.085  1.00  0.00           H  
ATOM    259  CA  ARG    17      -2.389  21.451   7.520  1.00  0.00           C  
ATOM    260  HA  ARG    17      -2.750  22.331   8.051  1.00  0.00           H  
ATOM    261  CB  ARG    17      -3.279  21.327   6.256  1.00  0.00           C  
ATOM    262  HB2 ARG    17      -4.321  21.218   6.558  1.00  0.00           H  
ATOM    263  HB3 ARG    17      -3.200  22.278   5.724  1.00  0.00           H  
ATOM    264  CG  ARG    17      -2.935  20.208   5.254  1.00  0.00           C  
ATOM    265  HG2 ARG    17      -1.874  20.206   5.038  1.00  0.00           H  
ATOM    266  HG3 ARG    17      -3.186  19.242   5.693  1.00  0.00           H  
ATOM    267  CD  ARG    17      -3.634  20.388   3.896  1.00  0.00           C  
ATOM    268  HD2 ARG    17      -4.198  21.322   3.882  1.00  0.00           H  
ATOM    269  HD3 ARG    17      -2.864  20.462   3.128  1.00  0.00           H  
ATOM    270  NE  ARG    17      -4.541  19.261   3.621  1.00  0.00           N  
ATOM    271  HE  ARG    17      -5.054  18.900   4.414  1.00  0.00           H  
ATOM    272  CZ  ARG    17      -4.619  18.512   2.539  1.00  0.00           C  
ATOM    273  NH1 ARG    17      -3.939  18.708   1.453  1.00  0.00           N  
ATOM    274 HH11 ARG    17      -3.124  19.336   1.482  1.00  0.00           H  
ATOM    275 HH12 ARG    17      -3.979  18.070   0.692  1.00  0.00           H  
ATOM    276  NH2 ARG    17      -5.395  17.470   2.570  1.00  0.00           N  
ATOM    277 HH21 ARG    17      -5.775  17.232   3.478  1.00  0.00           H  
ATOM    278 HH22 ARG    17      -5.267  16.754   1.882  1.00  0.00           H  
ATOM    279  C   ARG    17      -2.469  20.348   8.597  1.00  0.00           C  
ATOM    280  O   ARG    17      -1.608  20.308   9.467  1.00  0.00           O  
ATOM    281  N   VAL    18      -3.546  19.549   8.635  1.00  0.00           N  
ATOM    282  H   VAL    18      -4.210  19.631   7.887  1.00  0.00           H  
ATOM    283  CA  VAL    18      -3.754  18.496   9.661  1.00  0.00           C  
ATOM    284  HA  VAL    18      -2.773  18.226  10.059  1.00  0.00           H  
ATOM    285  CB  VAL    18      -4.577  19.000  10.874  1.00  0.00           C  
ATOM    286  HB  VAL    18      -5.516  19.423  10.522  1.00  0.00           H  
ATOM    287  CG1 VAL    18      -4.900  17.873  11.864  1.00  0.00           C  
ATOM    288 HG11 VAL    18      -3.975  17.405  12.207  1.00  0.00           H  
ATOM    289 HG12 VAL    18      -5.435  18.272  12.726  1.00  0.00           H  
ATOM    290 HG13 VAL    18      -5.529  17.114  11.399  1.00  0.00           H  
ATOM    291  CG2 VAL    18      -3.852  20.101  11.658  1.00  0.00           C  
ATOM    292 HG21 VAL    18      -3.716  20.983  11.036  1.00  0.00           H  
ATOM    293 HG22 VAL    18      -4.436  20.389  12.532  1.00  0.00           H  
ATOM    294 HG23 VAL    18      -2.875  19.743  11.986  1.00  0.00           H  
ATOM    295  C   VAL    18      -4.293  17.186   9.057  1.00  0.00           C  
ATOM    296  O   VAL    18      -3.624  16.170   9.204  1.00  0.00           O  
ATOM    297  N   PRO    19      -5.431  17.157   8.330  1.00  0.00           N  
ATOM    298  CD  PRO    19      -6.548  18.089   8.411  1.00  0.00           C  
ATOM    299  HD2 PRO    19      -6.261  19.086   8.078  1.00  0.00           H  
ATOM    300  HD3 PRO    19      -6.915  18.121   9.437  1.00  0.00           H  
ATOM    301  CG  PRO    19      -7.656  17.527   7.515  1.00  0.00           C  
ATOM    302  HG2 PRO    19      -7.648  18.040   6.553  1.00  0.00           H  
ATOM    303  HG3 PRO    19      -8.636  17.629   7.983  1.00  0.00           H  
ATOM    304  CB  PRO    19      -7.277  16.055   7.330  1.00  0.00           C  
ATOM    305  HB2 PRO    19      -7.638  15.656   6.381  1.00  0.00           H  
ATOM    306  HB3 PRO    19      -7.675  15.471   8.161  1.00  0.00           H  
ATOM    307  CA  PRO    19      -5.748  16.061   7.410  1.00  0.00           C  
ATOM    308  HA  PRO    19      -5.400  15.102   7.799  1.00  0.00           H  
ATOM    309  C   PRO    19      -5.084  16.342   6.054  1.00  0.00           C  
ATOM    310  O   PRO    19      -5.451  17.310   5.378  1.00  0.00           O  
ATOM    311  N   ILE    20      -4.102  15.538   5.641  1.00  0.00           N  
ATOM    312  H   ILE    20      -3.941  14.692   6.189  1.00  0.00           H  
ATOM    313  CA  ILE    20      -3.101  15.894   4.616  1.00  0.00           C  
ATOM    314  HA  ILE    20      -3.360  16.871   4.225  1.00  0.00           H  
ATOM    315  CB  ILE    20      -1.666  16.033   5.194  1.00  0.00           C  
ATOM    316  HB  ILE    20      -1.184  15.058   5.160  1.00  0.00           H  
ATOM    317  CG2 ILE    20      -0.878  16.982   4.272  1.00  0.00           C  
ATOM    318 HG21 ILE    20      -1.342  17.968   4.263  1.00  0.00           H  
ATOM    319 HG22 ILE    20       0.138  17.105   4.637  1.00  0.00           H  
ATOM    320 HG23 ILE    20      -0.848  16.591   3.257  1.00  0.00           H  
ATOM    321  CG1 ILE    20      -1.612  16.490   6.666  1.00  0.00           C  
ATOM    322 HG12 ILE    20      -2.007  17.501   6.765  1.00  0.00           H  
ATOM    323 HG13 ILE    20      -2.219  15.811   7.255  1.00  0.00           H  
ATOM    324  CD1 ILE    20      -0.221  16.417   7.294  1.00  0.00           C  
ATOM    325 HD11 ILE    20       0.457  17.109   6.804  1.00  0.00           H  
ATOM    326 HD12 ILE    20      -0.290  16.686   8.348  1.00  0.00           H  
ATOM    327 HD13 ILE    20       0.168  15.402   7.210  1.00  0.00           H  
ATOM    328  C   ILE    20      -3.108  14.925   3.428  1.00  0.00           C  
ATOM    329  O   ILE    20      -3.280  15.358   2.281  1.00  0.00           O  
ATOM    330  N   LYS    21      -2.916  13.627   3.686  1.00  0.00           N  
ATOM    331  H   LYS    21      -2.722  13.380   4.661  1.00  0.00           H  
ATOM    332  CA  LYS    21      -2.912  12.535   2.693  1.00  0.00           C  
ATOM    333  HA  LYS    21      -3.754  12.698   2.024  1.00  0.00           H  
ATOM    334  CB  LYS    21      -1.588  12.562   1.886  1.00  0.00           C  
ATOM    335  HB2 LYS    21      -1.067  13.502   2.042  1.00  0.00           H  
ATOM    336  HB3 LYS    21      -0.912  11.793   2.266  1.00  0.00           H  
ATOM    337  CG  LYS    21      -1.801  12.325   0.375  1.00  0.00           C  
ATOM    338  HG2 LYS    21      -0.836  12.146  -0.095  1.00  0.00           H  
ATOM    339  HG3 LYS    21      -2.379  11.407   0.262  1.00  0.00           H  
ATOM    340  CD  LYS    21      -2.528  13.444  -0.405  1.00  0.00           C  
ATOM    341  HD2 LYS    21      -2.889  13.000  -1.334  1.00  0.00           H  
ATOM    342  HD3 LYS    21      -3.407  13.770   0.148  1.00  0.00           H  
ATOM    343  CE  LYS    21      -1.686  14.673  -0.798  1.00  0.00           C  
ATOM    344  HE2 LYS    21      -0.866  14.351  -1.447  1.00  0.00           H  
ATOM    345  HE3 LYS    21      -2.320  15.358  -1.366  1.00  0.00           H  
ATOM    346  NZ  LYS    21      -1.125  15.381   0.371  1.00  0.00           N  
ATOM    347  HZ1 LYS    21      -0.301  14.878   0.688  1.00  0.00           H  
ATOM    348  HZ2 LYS    21      -0.804  16.334   0.170  1.00  0.00           H  
ATOM    349  HZ3 LYS    21      -1.801  15.455   1.123  1.00  0.00           H  
ATOM    350  C   LYS    21      -3.168  11.145   3.308  1.00  0.00           C  
ATOM    351  O   LYS    21      -2.792  10.142   2.710  1.00  0.00           O  
ATOM    352  N   HIE    22      -3.739  11.079   4.514  1.00  0.00           N  
ATOM    353  H   HIE    22      -3.983  11.951   4.973  1.00  0.00           H  
ATOM    354  CA  HIE    22      -3.925   9.865   5.324  1.00  0.00           C  
ATOM    355  HA  HIE    22      -4.386  10.201   6.255  1.00  0.00           H  
ATOM    356  CB  HIE    22      -4.943   8.903   4.683  1.00  0.00           C  
ATOM    357  HB2 HIE    22      -4.597   8.592   3.698  1.00  0.00           H  
ATOM    358  HB3 HIE    22      -5.018   8.006   5.298  1.00  0.00           H  
ATOM    359  CG  HIE    22      -6.326   9.489   4.555  1.00  0.00           C  
ATOM    360  ND1 HIE    22      -6.753  10.404   3.586  1.00  0.00           N  
ATOM    361  CE1 HIE    22      -8.038  10.658   3.868  1.00  0.00           C  
ATOM    362  HE1 HIE    22      -8.667  11.328   3.298  1.00  0.00           H  
ATOM    363  NE2 HIE    22      -8.433   9.965   4.951  1.00  0.00           N  
ATOM    364  HE2 HIE    22      -9.353   9.984   5.363  1.00  0.00           H  
ATOM    365  CD2 HIE    22      -7.363   9.225   5.400  1.00  0.00           C  
ATOM    366  HD2 HIE    22      -7.332   8.564   6.257  1.00  0.00           H  
ATOM    367  C   HIE    22      -2.635   9.168   5.790  1.00  0.00           C  
ATOM    368  O   HIE    22      -2.713   8.179   6.516  1.00  0.00           O  
ATOM    369  N   PHE    23      -1.442   9.707   5.516  1.00  0.00           N  
ATOM    370  H   PHE    23      -1.418  10.518   4.917  1.00  0.00           H  
ATOM    371  CA  PHE    23      -0.246   9.407   6.327  1.00  0.00           C  
ATOM    372  HA  PHE    23      -0.050   8.337   6.290  1.00  0.00           H  
ATOM    373  CB  PHE    23       0.949  10.170   5.732  1.00  0.00           C  
ATOM    374  HB2 PHE    23       1.055   9.876   4.691  1.00  0.00           H  
ATOM    375  HB3 PHE    23       0.706  11.233   5.747  1.00  0.00           H  
ATOM    376  CG  PHE    23       2.301   9.979   6.405  1.00  0.00           C  
ATOM    377  CD1 PHE    23       2.654   8.754   7.005  1.00  0.00           C  
ATOM    378  HD1 PHE    23       1.958   7.931   7.039  1.00  0.00           H  
ATOM    379  CE1 PHE    23       3.921   8.598   7.591  1.00  0.00           C  
ATOM    380  HE1 PHE    23       4.182   7.670   8.071  1.00  0.00           H  
ATOM    381  CZ  PHE    23       4.849   9.649   7.567  1.00  0.00           C  
ATOM    382  HZ  PHE    23       5.816   9.527   8.033  1.00  0.00           H  
ATOM    383  CE2 PHE    23       4.512  10.867   6.958  1.00  0.00           C  
ATOM    384  HE2 PHE    23       5.228  11.678   6.944  1.00  0.00           H  
ATOM    385  CD2 PHE    23       3.240  11.032   6.388  1.00  0.00           C  
ATOM    386  HD2 PHE    23       2.993  11.975   5.933  1.00  0.00           H  
ATOM    387  C   PHE    23      -0.494   9.805   7.796  1.00  0.00           C  
ATOM    388  O   PHE    23      -0.215   9.051   8.722  1.00  0.00           O  
ATOM    389  N   ASP    24      -1.185  10.935   7.940  1.00  0.00           N  
ATOM    390  H   ASP    24      -1.285  11.475   7.086  1.00  0.00           H  
ATOM    391  CA  ASP    24      -1.855  11.541   9.095  1.00  0.00           C  
ATOM    392  HA  ASP    24      -1.086  11.840   9.808  1.00  0.00           H  
ATOM    393  CB  ASP    24      -2.576  12.835   8.618  1.00  0.00           C  
ATOM    394  HB2 ASP    24      -3.461  13.020   9.229  1.00  0.00           H  
ATOM    395  HB3 ASP    24      -1.894  13.668   8.797  1.00  0.00           H  
ATOM    396  CG  ASP    24      -2.965  12.890   7.126  1.00  0.00           C  
ATOM    397  OD1 ASP    24      -4.162  12.998   6.786  1.00  0.00           O  
ATOM    398  OD2 ASP    24      -2.079  12.850   6.239  1.00  0.00           O  
ATOM    399  C   ASP    24      -2.822  10.628   9.893  1.00  0.00           C  
ATOM    400  O   ASP    24      -3.304  11.035  10.948  1.00  0.00           O  
ATOM    401  N   CYS    25      -3.076   9.388   9.456  1.00  0.00           N  
ATOM    402  H   CYS    25      -2.634   9.101   8.596  1.00  0.00           H  
ATOM    403  CA  CYS    25      -3.675   8.348  10.308  1.00  0.00           C  
ATOM    404  HA  CYS    25      -3.498   8.625  11.349  1.00  0.00           H  
ATOM    405  CB  CYS    25      -5.200   8.311  10.112  1.00  0.00           C  
ATOM    406  HB2 CYS    25      -5.645   7.752  10.938  1.00  0.00           H  
ATOM    407  HB3 CYS    25      -5.583   9.332  10.142  1.00  0.00           H  
ATOM    408  SG  CYS    25      -5.694   7.517   8.554  1.00  0.00           S  
ATOM    409  HG  CYS    25      -5.644   6.253   9.025  1.00  0.00           H  
ATOM    410  C   CYS    25      -3.006   6.975  10.131  1.00  0.00           C  
ATOM    411  O   CYS    25      -2.782   6.275  11.114  1.00  0.00           O  
ATOM    412  N   THR    26      -2.570   6.624   8.916  1.00  0.00           N  
ATOM    413  H   THR    26      -2.797   7.239   8.146  1.00  0.00           H  
ATOM    414  CA  THR    26      -1.889   5.351   8.594  1.00  0.00           C  
ATOM    415  HA  THR    26      -2.411   4.584   9.159  1.00  0.00           H  
ATOM    416  CB  THR    26      -2.035   4.981   7.109  1.00  0.00           C  
ATOM    417  HB  THR    26      -1.615   3.985   6.966  1.00  0.00           H  
ATOM    418  CG2 THR    26      -3.476   4.950   6.597  1.00  0.00           C  
ATOM    419 HG21 THR    26      -3.934   5.936   6.645  1.00  0.00           H  
ATOM    420 HG22 THR    26      -3.489   4.597   5.567  1.00  0.00           H  
ATOM    421 HG23 THR    26      -4.065   4.267   7.206  1.00  0.00           H  
ATOM    422  OG1 THR    26      -1.326   5.894   6.294  1.00  0.00           O  
ATOM    423  HG1 THR    26      -1.839   6.725   6.335  1.00  0.00           H  
ATOM    424  C   THR    26      -0.421   5.269   9.064  1.00  0.00           C  
ATOM    425  O   THR    26       0.414   4.600   8.443  1.00  0.00           O  
ATOM    426  N   MET    27      -0.112   5.967  10.160  1.00  0.00           N  
ATOM    427  H   MET    27      -0.868   6.514  10.545  1.00  0.00           H  
ATOM    428  CA  MET    27       1.121   5.911  10.959  1.00  0.00           C  
ATOM    429  HA  MET    27       1.474   4.887  10.935  1.00  0.00           H  
ATOM    430  CB  MET    27       2.183   6.795  10.275  1.00  0.00           C  
ATOM    431  HB2 MET    27       2.257   6.488   9.232  1.00  0.00           H  
ATOM    432  HB3 MET    27       1.850   7.833  10.291  1.00  0.00           H  
ATOM    433  CG  MET    27       3.595   6.727  10.871  1.00  0.00           C  
ATOM    434  HG2 MET    27       4.286   7.192  10.170  1.00  0.00           H  
ATOM    435  HG3 MET    27       3.615   7.338  11.773  1.00  0.00           H  
ATOM    436  SD  MET    27       4.247   5.087  11.300  1.00  0.00           S  
ATOM    437  CE  MET    27       3.899   4.067   9.847  1.00  0.00           C  
ATOM    438  HE1 MET    27       4.255   4.574   8.957  1.00  0.00           H  
ATOM    439  HE2 MET    27       4.415   3.112   9.956  1.00  0.00           H  
ATOM    440  HE3 MET    27       2.832   3.880   9.757  1.00  0.00           H  
ATOM    441  C   MET    27       0.870   6.239  12.459  1.00  0.00           C  
ATOM    442  O   MET    27       1.800   6.442  13.248  1.00  0.00           O  
ATOM    443  N   LEU    28      -0.406   6.337  12.859  1.00  0.00           N  
ATOM    444  H   LEU    28      -1.132   6.061  12.208  1.00  0.00           H  
ATOM    445  CA  LEU    28      -0.863   6.785  14.174  1.00  0.00           C  
ATOM    446  HA  LEU    28      -0.019   7.208  14.718  1.00  0.00           H  
ATOM    447  CB  LEU    28      -1.902   7.904  13.953  1.00  0.00           C  
ATOM    448  HB2 LEU    28      -1.443   8.693  13.354  1.00  0.00           H  
ATOM    449  HB3 LEU    28      -2.733   7.492  13.382  1.00  0.00           H  
ATOM    450  CG  LEU    28      -2.483   8.529  15.233  1.00  0.00           C  
ATOM    451  HG  LEU    28      -2.977   7.761  15.825  1.00  0.00           H  
ATOM    452  CD1 LEU    28      -1.407   9.202  16.088  1.00  0.00           C  
ATOM    453 HD11 LEU    28      -0.860   9.933  15.492  1.00  0.00           H  
ATOM    454 HD12 LEU    28      -1.871   9.706  16.934  1.00  0.00           H  
ATOM    455 HD13 LEU    28      -0.714   8.456  16.475  1.00  0.00           H  
ATOM    456  CD2 LEU    28      -3.525   9.580  14.852  1.00  0.00           C  
ATOM    457 HD21 LEU    28      -4.327   9.110  14.282  1.00  0.00           H  
ATOM    458 HD22 LEU    28      -3.949  10.026  15.751  1.00  0.00           H  
ATOM    459 HD23 LEU    28      -3.068  10.361  14.243  1.00  0.00           H  
ATOM    460  C   LEU    28      -1.401   5.594  14.983  1.00  0.00           C  
ATOM    461  O   LEU    28      -2.583   5.269  14.921  1.00  0.00           O  
ATOM    462  N   THR    29      -0.522   4.941  15.739  1.00  0.00           N  
ATOM    463  H   THR    29       0.447   5.209  15.636  1.00  0.00           H  
ATOM    464  CA  THR    29      -0.735   3.662  16.453  1.00  0.00           C  
ATOM    465  HA  THR    29      -1.238   2.978  15.768  1.00  0.00           H  
ATOM    466  CB  THR    29       0.640   3.052  16.788  1.00  0.00           C  
ATOM    467  HB  THR    29       1.063   3.598  17.626  1.00  0.00           H  
ATOM    468  CG2 THR    29       0.637   1.555  17.102  1.00  0.00           C  
ATOM    469 HG21 THR    29       0.052   1.021  16.356  1.00  0.00           H  
ATOM    470 HG22 THR    29       1.659   1.174  17.099  1.00  0.00           H  
ATOM    471 HG23 THR    29       0.207   1.368  18.084  1.00  0.00           H  
ATOM    472  OG1 THR    29       1.509   3.238  15.694  1.00  0.00           O  
ATOM    473  HG1 THR    29       1.202   2.598  15.003  1.00  0.00           H  
ATOM    474  C   THR    29      -1.634   3.770  17.705  1.00  0.00           C  
ATOM    475  O   THR    29      -1.352   3.197  18.755  1.00  0.00           O  
ATOM    476  N   LEU    30      -2.721   4.541  17.633  1.00  0.00           N  
ATOM    477  H   LEU    30      -2.946   4.929  16.725  1.00  0.00           H  
ATOM    478  CA  LEU    30      -3.735   4.660  18.689  1.00  0.00           C  
ATOM    479  HA  LEU    30      -3.253   4.540  19.660  1.00  0.00           H  
ATOM    480  CB  LEU    30      -4.375   6.062  18.644  1.00  0.00           C  
ATOM    481  HB2 LEU    30      -4.860   6.189  17.675  1.00  0.00           H  
ATOM    482  HB3 LEU    30      -5.149   6.111  19.411  1.00  0.00           H  
ATOM    483  CG  LEU    30      -3.394   7.229  18.863  1.00  0.00           C  
ATOM    484  HG  LEU    30      -2.624   7.210  18.093  1.00  0.00           H  
ATOM    485  CD1 LEU    30      -4.152   8.553  18.753  1.00  0.00           C  
ATOM    486 HD11 LEU    30      -4.916   8.611  19.528  1.00  0.00           H  
ATOM    487 HD12 LEU    30      -3.459   9.386  18.867  1.00  0.00           H  
ATOM    488 HD13 LEU    30      -4.627   8.622  17.775  1.00  0.00           H  
ATOM    489  CD2 LEU    30      -2.713   7.186  20.232  1.00  0.00           C  
ATOM    490 HD21 LEU    30      -2.068   6.310  20.300  1.00  0.00           H  
ATOM    491 HD22 LEU    30      -2.094   8.072  20.366  1.00  0.00           H  
ATOM    492 HD23 LEU    30      -3.462   7.148  21.024  1.00  0.00           H  
ATOM    493  C   LEU    30      -4.757   3.512  18.580  1.00  0.00           C  
ATOM    494  O   LEU    30      -5.936   3.749  18.322  1.00  0.00           O  
ATOM    495  N   ALA    31      -4.260   2.282  18.765  1.00  0.00           N  
ATOM    496  H   ALA    31      -3.276   2.237  18.990  1.00  0.00           H  
ATOM    497  CA  ALA    31      -4.890   1.015  18.367  1.00  0.00           C  
ATOM    498  HA  ALA    31      -4.207   0.218  18.669  1.00  0.00           H  
ATOM    499  CB  ALA    31      -6.184   0.783  19.168  1.00  0.00           C  
ATOM    500  HB1 ALA    31      -6.943   1.515  18.895  1.00  0.00           H  
ATOM    501  HB2 ALA    31      -6.581  -0.207  18.954  1.00  0.00           H  
ATOM    502  HB3 ALA    31      -5.977   0.851  20.235  1.00  0.00           H  
ATOM    503  C   ALA    31      -5.055   0.859  16.836  1.00  0.00           C  
ATOM    504  O   ALA    31      -5.003   1.824  16.074  1.00  0.00           O  
ATOM    505  N   LEU    32      -5.248  -0.381  16.374  1.00  0.00           N  
ATOM    506  H   LEU    32      -5.229  -1.142  17.052  1.00  0.00           H  
ATOM    507  CA  LEU    32      -5.325  -0.737  14.950  1.00  0.00           C  
ATOM    508  HA  LEU    32      -4.351  -0.493  14.524  1.00  0.00           H  
ATOM    509  CB  LEU    32      -5.515  -2.264  14.859  1.00  0.00           C  
ATOM    510  HB2 LEU    32      -4.781  -2.748  15.501  1.00  0.00           H  
ATOM    511  HB3 LEU    32      -6.503  -2.509  15.251  1.00  0.00           H  
ATOM    512  CG  LEU    32      -5.396  -2.868  13.446  1.00  0.00           C  
ATOM    513  HG  LEU    32      -6.161  -2.439  12.799  1.00  0.00           H  
ATOM    514  CD1 LEU    32      -4.020  -2.636  12.816  1.00  0.00           C  
ATOM    515 HD11 LEU    32      -3.237  -3.030  13.462  1.00  0.00           H  
ATOM    516 HD12 LEU    32      -3.969  -3.140  11.851  1.00  0.00           H  
ATOM    517 HD13 LEU    32      -3.854  -1.573  12.646  1.00  0.00           H  
ATOM    518  CD2 LEU    32      -5.629  -4.377  13.524  1.00  0.00           C  
ATOM    519 HD21 LEU    32      -6.610  -4.582  13.952  1.00  0.00           H  
ATOM    520 HD22 LEU    32      -5.590  -4.809  12.524  1.00  0.00           H  
ATOM    521 HD23 LEU    32      -4.864  -4.850  14.141  1.00  0.00           H  
ATOM    522  C   LEU    32      -6.370   0.020  14.084  1.00  0.00           C  
ATOM    523  O   LEU    32      -6.048   0.293  12.924  1.00  0.00           O  
ATOM    524  N   PRO    33      -7.594   0.383  14.544  1.00  0.00           N  
ATOM    525  CD  PRO    33      -8.188   0.090  15.846  1.00  0.00           C  
ATOM    526  HD2 PRO    33      -7.571   0.420  16.675  1.00  0.00           H  
ATOM    527  HD3 PRO    33      -8.389  -0.978  15.925  1.00  0.00           H  
ATOM    528  CG  PRO    33      -9.499   0.867  15.901  1.00  0.00           C  
ATOM    529  HG2 PRO    33      -9.305   1.887  16.235  1.00  0.00           H  
ATOM    530  HG3 PRO    33     -10.229   0.380  16.547  1.00  0.00           H  
ATOM    531  CB  PRO    33      -9.942   0.878  14.443  1.00  0.00           C  
ATOM    532  HB2 PRO    33     -10.615   1.711  14.235  1.00  0.00           H  
ATOM    533  HB3 PRO    33     -10.432  -0.068  14.208  1.00  0.00           H  
ATOM    534  CA  PRO    33      -8.621   0.971  13.667  1.00  0.00           C  
ATOM    535  HA  PRO    33      -8.712   0.339  12.782  1.00  0.00           H  
ATOM    536  C   PRO    33      -8.334   2.395  13.140  1.00  0.00           C  
ATOM    537  O   PRO    33      -9.167   2.958  12.431  1.00  0.00           O  
ATOM    538  N   THR    34      -7.165   2.981  13.418  1.00  0.00           N  
ATOM    539  H   THR    34      -6.511   2.504  14.030  1.00  0.00           H  
ATOM    540  CA  THR    34      -6.636   4.142  12.669  1.00  0.00           C  
ATOM    541  HA  THR    34      -7.428   4.877  12.542  1.00  0.00           H  
ATOM    542  CB  THR    34      -5.483   4.794  13.439  1.00  0.00           C  
ATOM    543  HB  THR    34      -5.115   5.651  12.873  1.00  0.00           H  
ATOM    544  CG2 THR    34      -5.899   5.272  14.831  1.00  0.00           C  
ATOM    545 HG21 THR    34      -6.087   4.419  15.485  1.00  0.00           H  
ATOM    546 HG22 THR    34      -5.104   5.879  15.260  1.00  0.00           H  
ATOM    547 HG23 THR    34      -6.802   5.877  14.758  1.00  0.00           H  
ATOM    548  OG1 THR    34      -4.447   3.857  13.579  1.00  0.00           O  
ATOM    549  HG1 THR    34      -3.750   4.287  14.105  1.00  0.00           H  
ATOM    550  C   THR    34      -6.115   3.780  11.268  1.00  0.00           C  
ATOM    551  O   THR    34      -5.847   4.680  10.465  1.00  0.00           O  
ATOM    552  N   PHE    35      -5.986   2.478  10.972  1.00  0.00           N  
ATOM    553  H   PHE    35      -6.226   1.821  11.707  1.00  0.00           H  
ATOM    554  CA  PHE    35      -5.303   1.902   9.805  1.00  0.00           C  
ATOM    555  HA  PHE    35      -5.343   0.822   9.947  1.00  0.00           H  
ATOM    556  CB  PHE    35      -6.071   2.183   8.501  1.00  0.00           C  
ATOM    557  HB2 PHE    35      -6.076   3.254   8.300  1.00  0.00           H  
ATOM    558  HB3 PHE    35      -5.545   1.701   7.675  1.00  0.00           H  
ATOM    559  CG  PHE    35      -7.501   1.670   8.523  1.00  0.00           C  
ATOM    560  CD1 PHE    35      -8.540   2.479   9.021  1.00  0.00           C  
ATOM    561  HD1 PHE    35      -8.324   3.476   9.376  1.00  0.00           H  
ATOM    562  CE1 PHE    35      -9.851   1.977   9.101  1.00  0.00           C  
ATOM    563  HE1 PHE    35     -10.635   2.592   9.520  1.00  0.00           H  
ATOM    564  CZ  PHE    35     -10.131   0.668   8.673  1.00  0.00           C  
ATOM    565  HZ  PHE    35     -11.135   0.277   8.749  1.00  0.00           H  
ATOM    566  CE2 PHE    35      -9.098  -0.141   8.167  1.00  0.00           C  
ATOM    567  HE2 PHE    35      -9.307  -1.154   7.854  1.00  0.00           H  
ATOM    568  CD2 PHE    35      -7.784   0.358   8.097  1.00  0.00           C  
ATOM    569  HD2 PHE    35      -6.987  -0.276   7.734  1.00  0.00           H  
ATOM    570  C   PHE    35      -3.796   2.214   9.777  1.00  0.00           C  
ATOM    571  O   PHE    35      -3.195   2.394   8.715  1.00  0.00           O  
ATOM    572  N   ASP    36      -3.190   2.281  10.966  1.00  0.00           N  
ATOM    573  H   ASP    36      -3.765   2.174  11.790  1.00  0.00           H  
ATOM    574  CA  ASP    36      -1.746   2.387  11.178  1.00  0.00           C  
ATOM    575  HA  ASP    36      -1.421   3.369  10.840  1.00  0.00           H  
ATOM    576  CB  ASP    36      -1.460   2.291  12.684  1.00  0.00           C  
ATOM    577  HB2 ASP    36      -1.957   3.115  13.195  1.00  0.00           H  
ATOM    578  HB3 ASP    36      -1.860   1.351  13.069  1.00  0.00           H  
ATOM    579  CG  ASP    36       0.031   2.372  12.992  1.00  0.00           C  
ATOM    580  OD1 ASP    36       0.500   1.649  13.893  1.00  0.00           O  
ATOM    581  OD2 ASP    36       0.745   3.143  12.315  1.00  0.00           O  
ATOM    582  C   ASP    36      -0.935   1.321  10.412  1.00  0.00           C  
ATOM    583  O   ASP    36      -1.363   0.181  10.243  1.00  0.00           O  
ATOM    584  N   VAL    37       0.278   1.694   9.993  1.00  0.00           N  
ATOM    585  H   VAL    37       0.588   2.612  10.291  1.00  0.00           H  
ATOM    586  CA  VAL    37       1.270   0.786   9.403  1.00  0.00           C  
ATOM    587  HA  VAL    37       0.777  -0.160   9.176  1.00  0.00           H  
ATOM    588  CB  VAL    37       1.775   1.363   8.061  1.00  0.00           C  
ATOM    589  HB  VAL    37       1.875   2.444   8.149  1.00  0.00           H  
ATOM    590  CG1 VAL    37       3.123   0.842   7.557  1.00  0.00           C  
ATOM    591 HG11 VAL    37       3.101  -0.244   7.481  1.00  0.00           H  
ATOM    592 HG12 VAL    37       3.356   1.265   6.581  1.00  0.00           H  
ATOM    593 HG13 VAL    37       3.907   1.135   8.253  1.00  0.00           H  
ATOM    594  CG2 VAL    37       0.739   1.058   6.972  1.00  0.00           C  
ATOM    595 HG21 VAL    37      -0.202   1.559   7.204  1.00  0.00           H  
ATOM    596 HG22 VAL    37       1.107   1.372   5.999  1.00  0.00           H  
ATOM    597 HG23 VAL    37       0.555  -0.017   6.930  1.00  0.00           H  
ATOM    598  C   VAL    37       2.385   0.394  10.380  1.00  0.00           C  
ATOM    599  O   VAL    37       2.995  -0.643  10.155  1.00  0.00           O  
ATOM    600  N   SER    38       2.636   1.115  11.480  1.00  0.00           N  
ATOM    601  H   SER    38       2.042   1.911  11.704  1.00  0.00           H  
ATOM    602  CA  SER    38       3.656   0.718  12.475  1.00  0.00           C  
ATOM    603  HA  SER    38       4.609   0.583  11.961  1.00  0.00           H  
ATOM    604  CB  SER    38       3.843   1.833  13.504  1.00  0.00           C  
ATOM    605  HB2 SER    38       4.331   2.681  13.023  1.00  0.00           H  
ATOM    606  HB3 SER    38       2.873   2.155  13.866  1.00  0.00           H  
ATOM    607  OG  SER    38       4.617   1.414  14.611  1.00  0.00           O  
ATOM    608  HG  SER    38       5.558   1.354  14.289  1.00  0.00           H  
ATOM    609  C   SER    38       3.316  -0.615  13.157  1.00  0.00           C  
ATOM    610  O   SER    38       4.145  -1.526  13.153  1.00  0.00           O  
ATOM    611  N   LYS    39       2.063  -0.798  13.610  1.00  0.00           N  
ATOM    612  H   LYS    39       1.452   0.020  13.632  1.00  0.00           H  
ATOM    613  CA  LYS    39       1.536  -2.076  14.146  1.00  0.00           C  
ATOM    614  HA  LYS    39       2.173  -2.365  14.984  1.00  0.00           H  
ATOM    615  CB  LYS    39       0.113  -1.829  14.705  1.00  0.00           C  
ATOM    616  HB2 LYS    39       0.194  -1.089  15.500  1.00  0.00           H  
ATOM    617  HB3 LYS    39      -0.525  -1.418  13.920  1.00  0.00           H  
ATOM    618  CG  LYS    39      -0.562  -3.086  15.285  1.00  0.00           C  
ATOM    619  HG2 LYS    39      -0.912  -3.700  14.454  1.00  0.00           H  
ATOM    620  HG3 LYS    39       0.179  -3.654  15.849  1.00  0.00           H  
ATOM    621  CD  LYS    39      -1.745  -2.809  16.227  1.00  0.00           C  
ATOM    622  HD2 LYS    39      -1.361  -2.384  17.156  1.00  0.00           H  
ATOM    623  HD3 LYS    39      -2.445  -2.110  15.769  1.00  0.00           H  
ATOM    624  CE  LYS    39      -2.443  -4.151  16.496  1.00  0.00           C  
ATOM    625  HE2 LYS    39      -3.296  -4.275  15.825  1.00  0.00           H  
ATOM    626  HE3 LYS    39      -1.726  -4.933  16.253  1.00  0.00           H  
ATOM    627  NZ  LYS    39      -2.848  -4.343  17.905  1.00  0.00           N  
ATOM    628  HZ1 LYS    39      -3.543  -3.652  18.190  1.00  0.00           H  
ATOM    629  HZ2 LYS    39      -3.212  -5.282  18.046  1.00  0.00           H  
ATOM    630  HZ3 LYS    39      -2.010  -4.269  18.488  1.00  0.00           H  
ATOM    631  C   LYS    39       1.621  -3.262  13.155  1.00  0.00           C  
ATOM    632  O   LYS    39       1.441  -4.409  13.561  1.00  0.00           O  
ATOM    633  N   MET    40       1.941  -3.011  11.883  1.00  0.00           N  
ATOM    634  H   MET    40       2.104  -2.046  11.641  1.00  0.00           H  
ATOM    635  CA  MET    40       2.365  -4.026  10.914  1.00  0.00           C  
ATOM    636  HA  MET    40       2.079  -5.016  11.274  1.00  0.00           H  
ATOM    637  CB  MET    40       1.618  -3.785   9.585  1.00  0.00           C  
ATOM    638  HB2 MET    40       0.545  -3.857   9.767  1.00  0.00           H  
ATOM    639  HB3 MET    40       1.827  -2.775   9.235  1.00  0.00           H  
ATOM    640  CG  MET    40       1.987  -4.774   8.472  1.00  0.00           C  
ATOM    641  HG2 MET    40       3.070  -4.820   8.358  1.00  0.00           H  
ATOM    642  HG3 MET    40       1.637  -5.759   8.772  1.00  0.00           H  
ATOM    643  SD  MET    40       1.259  -4.411   6.849  1.00  0.00           S  
ATOM    644  CE  MET    40       2.286  -3.019   6.313  1.00  0.00           C  
ATOM    645  HE1 MET    40       3.333  -3.322   6.296  1.00  0.00           H  
ATOM    646  HE2 MET    40       1.988  -2.713   5.309  1.00  0.00           H  
ATOM    647  HE3 MET    40       2.154  -2.186   6.999  1.00  0.00           H  
ATOM    648  C   MET    40       3.898  -4.039  10.748  1.00  0.00           C  
ATOM    649  O   MET    40       4.576  -4.987  11.132  1.00  0.00           O  
ATOM    650  N   VAL    41       4.456  -2.994  10.141  1.00  0.00           N  
ATOM    651  H   VAL    41       3.877  -2.176   9.992  1.00  0.00           H  
ATOM    652  CA  VAL    41       5.771  -3.013   9.481  1.00  0.00           C  
ATOM    653  HA  VAL    41       5.929  -4.034   9.134  1.00  0.00           H  
ATOM    654  CB  VAL    41       5.713  -2.108   8.231  1.00  0.00           C  
ATOM    655  HB  VAL    41       4.675  -2.058   7.899  1.00  0.00           H  
ATOM    656  CG1 VAL    41       6.152  -0.658   8.480  1.00  0.00           C  
ATOM    657 HG11 VAL    41       7.194  -0.609   8.782  1.00  0.00           H  
ATOM    658 HG12 VAL    41       6.006  -0.067   7.578  1.00  0.00           H  
ATOM    659 HG13 VAL    41       5.557  -0.236   9.290  1.00  0.00           H  
ATOM    660  CG2 VAL    41       6.477  -2.737   7.061  1.00  0.00           C  
ATOM    661 HG21 VAL    41       5.938  -3.620   6.720  1.00  0.00           H  
ATOM    662 HG22 VAL    41       6.554  -2.026   6.240  1.00  0.00           H  
ATOM    663 HG23 VAL    41       7.470  -3.050   7.379  1.00  0.00           H  
ATOM    664  C   VAL    41       6.967  -2.715  10.400  1.00  0.00           C  
ATOM    665  O   VAL    41       8.104  -2.785   9.937  1.00  0.00           O  
ATOM    666  N   ASP    42       6.719  -2.407  11.678  1.00  0.00           N  
ATOM    667  H   ASP    42       5.756  -2.281  11.965  1.00  0.00           H  
ATOM    668  CA  ASP    42       7.751  -2.252  12.717  1.00  0.00           C  
ATOM    669  HA  ASP    42       8.721  -2.119  12.238  1.00  0.00           H  
ATOM    670  CB  ASP    42       7.472  -1.020  13.601  1.00  0.00           C  
ATOM    671  HB2 ASP    42       6.579  -1.236  14.185  1.00  0.00           H  
ATOM    672  HB3 ASP    42       8.301  -0.902  14.301  1.00  0.00           H  
ATOM    673  CG  ASP    42       7.257   0.339  12.933  1.00  0.00           C  
ATOM    674  OD1 ASP    42       6.981   1.297  13.692  1.00  0.00           O  
ATOM    675  OD2 ASP    42       7.344   0.500  11.697  1.00  0.00           O  
ATOM    676  C   ASP    42       7.877  -3.486  13.639  1.00  0.00           C  
ATOM    677  O   ASP    42       8.622  -3.441  14.619  1.00  0.00           O  
ATOM    678  N   ARG    43       7.099  -4.553  13.388  1.00  0.00           N  
ATOM    679  H   ARG    43       6.515  -4.507  12.565  1.00  0.00           H  
ATOM    680  CA  ARG    43       6.997  -5.723  14.284  1.00  0.00           C  
ATOM    681  HA  ARG    43       7.935  -5.815  14.839  1.00  0.00           H  
ATOM    682  CB  ARG    43       5.858  -5.482  15.287  1.00  0.00           C  
ATOM    683  HB2 ARG    43       5.890  -4.451  15.638  1.00  0.00           H  
ATOM    684  HB3 ARG    43       4.911  -5.624  14.766  1.00  0.00           H  
ATOM    685  CG  ARG    43       5.944  -6.400  16.522  1.00  0.00           C  
ATOM    686  HG2 ARG    43       6.263  -7.402  16.236  1.00  0.00           H  
ATOM    687  HG3 ARG    43       6.688  -5.994  17.207  1.00  0.00           H  
ATOM    688  CD  ARG    43       4.592  -6.508  17.240  1.00  0.00           C  
ATOM    689  HD2 ARG    43       4.742  -6.985  18.205  1.00  0.00           H  
ATOM    690  HD3 ARG    43       4.187  -5.510  17.413  1.00  0.00           H  
ATOM    691  NE  ARG    43       3.677  -7.338  16.442  1.00  0.00           N  
ATOM    692  HE  ARG    43       4.034  -8.256  16.160  1.00  0.00           H  
ATOM    693  CZ  ARG    43       2.664  -6.922  15.713  1.00  0.00           C  
ATOM    694  NH1 ARG    43       2.069  -5.781  15.892  1.00  0.00           N  
ATOM    695 HH11 ARG    43       2.262  -5.232  16.731  1.00  0.00           H  
ATOM    696 HH12 ARG    43       1.529  -5.394  15.131  1.00  0.00           H  
ATOM    697  NH2 ARG    43       2.254  -7.673  14.742  1.00  0.00           N  
ATOM    698 HH21 ARG    43       2.806  -8.519  14.575  1.00  0.00           H  
ATOM    699 HH22 ARG    43       1.461  -7.459  14.167  1.00  0.00           H  
ATOM    700  C   ARG    43       6.803  -7.054  13.554  1.00  0.00           C  
ATOM    701  O   ARG    43       7.435  -8.040  13.916  1.00  0.00           O  
ATOM    702  N   ILE    44       5.993  -7.106  12.491  1.00  0.00           N  
ATOM    703  H   ILE    44       5.476  -6.281  12.216  1.00  0.00           H  
ATOM    704  CA  ILE    44       5.789  -8.358  11.733  1.00  0.00           C  
ATOM    705  HA  ILE    44       5.530  -9.121  12.458  1.00  0.00           H  
ATOM    706  CB  ILE    44       4.593  -8.241  10.759  1.00  0.00           C  
ATOM    707  HB  ILE    44       4.755  -7.398  10.087  1.00  0.00           H  
ATOM    708  CG2 ILE    44       4.462  -9.510   9.898  1.00  0.00           C  
ATOM    709 HG21 ILE    44       4.358 -10.386  10.539  1.00  0.00           H  
ATOM    710 HG22 ILE    44       3.602  -9.451   9.233  1.00  0.00           H  
ATOM    711 HG23 ILE    44       5.343  -9.637   9.273  1.00  0.00           H  
ATOM    712  CG1 ILE    44       3.309  -7.991  11.589  1.00  0.00           C  
ATOM    713 HG12 ILE    44       3.266  -8.719  12.395  1.00  0.00           H  
ATOM    714 HG13 ILE    44       3.368  -7.010  12.055  1.00  0.00           H  
ATOM    715  CD1 ILE    44       1.988  -8.059  10.818  1.00  0.00           C  
ATOM    716 HD11 ILE    44       1.739  -9.096  10.589  1.00  0.00           H  
ATOM    717 HD12 ILE    44       1.189  -7.636  11.427  1.00  0.00           H  
ATOM    718 HD13 ILE    44       2.073  -7.497   9.892  1.00  0.00           H  
ATOM    719  C   ILE    44       7.095  -8.839  11.073  1.00  0.00           C  
ATOM    720  O   ILE    44       7.328 -10.038  10.946  1.00  0.00           O  
ATOM    721  N   THR    45       8.010  -7.907  10.801  1.00  0.00           N  
ATOM    722  H   THR    45       7.782  -6.949  11.020  1.00  0.00           H  
ATOM    723  CA  THR    45       9.410  -8.134  10.410  1.00  0.00           C  
ATOM    724  HA  THR    45       9.427  -8.686   9.474  1.00  0.00           H  
ATOM    725  CB  THR    45      10.078  -6.773  10.176  1.00  0.00           C  
ATOM    726  HB  THR    45      11.143  -6.923  10.001  1.00  0.00           H  
ATOM    727  CG2 THR    45       9.488  -6.028   8.980  1.00  0.00           C  
ATOM    728 HG21 THR    45       8.456  -5.743   9.177  1.00  0.00           H  
ATOM    729 HG22 THR    45      10.076  -5.128   8.799  1.00  0.00           H  
ATOM    730 HG23 THR    45       9.529  -6.664   8.098  1.00  0.00           H  
ATOM    731  OG1 THR    45       9.876  -5.954  11.306  1.00  0.00           O  
ATOM    732  HG1 THR    45      10.625  -5.309  11.313  1.00  0.00           H  
ATOM    733  C   THR    45      10.244  -8.947  11.417  1.00  0.00           C  
ATOM    734  O   THR    45      11.348  -9.378  11.082  1.00  0.00           O  
ATOM    735  N   ILE    46       9.726  -9.227  12.619  1.00  0.00           N  
ATOM    736  H   ILE    46       8.866  -8.763  12.880  1.00  0.00           H  
ATOM    737  CA  ILE    46      10.244 -10.258  13.532  1.00  0.00           C  
ATOM    738  HA  ILE    46      10.978 -10.832  12.971  1.00  0.00           H  
ATOM    739  CB  ILE    46      11.005  -9.600  14.707  1.00  0.00           C  
ATOM    740  HB  ILE    46      11.742  -8.914  14.283  1.00  0.00           H  
ATOM    741  CG2 ILE    46      10.077  -8.770  15.607  1.00  0.00           C  
ATOM    742 HG21 ILE    46       9.230  -9.363  15.954  1.00  0.00           H  
ATOM    743 HG22 ILE    46      10.630  -8.400  16.466  1.00  0.00           H  
ATOM    744 HG23 ILE    46       9.707  -7.906  15.055  1.00  0.00           H  
ATOM    745  CG1 ILE    46      11.779 -10.600  15.593  1.00  0.00           C  
ATOM    746 HG12 ILE    46      12.261 -10.049  16.402  1.00  0.00           H  
ATOM    747 HG13 ILE    46      11.089 -11.310  16.041  1.00  0.00           H  
ATOM    748  CD1 ILE    46      12.879 -11.368  14.848  1.00  0.00           C  
ATOM    749 HD11 ILE    46      13.559 -10.665  14.366  1.00  0.00           H  
ATOM    750 HD12 ILE    46      13.440 -11.974  15.560  1.00  0.00           H  
ATOM    751 HD13 ILE    46      12.444 -12.027  14.098  1.00  0.00           H  
ATOM    752  C   ILE    46       9.175 -11.295  13.944  1.00  0.00           C  
ATOM    753  O   ILE    46       9.532 -12.440  14.234  1.00  0.00           O  
ATOM    754  N   ASP    47       7.873 -10.992  13.859  1.00  0.00           N  
ATOM    755  H   ASP    47       7.606 -10.021  13.737  1.00  0.00           H  
ATOM    756  CA  ASP    47       6.804 -12.005  13.991  1.00  0.00           C  
ATOM    757  HA  ASP    47       6.940 -12.498  14.948  1.00  0.00           H  
ATOM    758  CB  ASP    47       5.392 -11.410  14.012  1.00  0.00           C  
ATOM    759  HB2 ASP    47       5.142 -11.061  13.012  1.00  0.00           H  
ATOM    760  HB3 ASP    47       4.695 -12.218  14.238  1.00  0.00           H  
ATOM    761  CG  ASP    47       5.145 -10.300  15.035  1.00  0.00           C  
ATOM    762  OD1 ASP    47       4.195  -9.521  14.796  1.00  0.00           O  
ATOM    763  OD2 ASP    47       5.829 -10.230  16.076  1.00  0.00           O  
ATOM    764  C   ASP    47       6.862 -13.106  12.916  1.00  0.00           C  
ATOM    765  O   ASP    47       6.431 -14.226  13.183  1.00  0.00           O  
ATOM    766  N   PHE    48       7.487 -12.863  11.756  1.00  0.00           N  
ATOM    767  H   PHE    48       7.709 -11.899  11.519  1.00  0.00           H  
ATOM    768  CA  PHE    48       7.841 -13.928  10.801  1.00  0.00           C  
ATOM    769  HA  PHE    48       6.922 -14.350  10.400  1.00  0.00           H  
ATOM    770  CB  PHE    48       8.670 -13.348   9.642  1.00  0.00           C  
ATOM    771  HB2 PHE    48       9.580 -12.913  10.060  1.00  0.00           H  
ATOM    772  HB3 PHE    48       8.973 -14.175   8.999  1.00  0.00           H  
ATOM    773  CG  PHE    48       7.997 -12.317   8.750  1.00  0.00           C  
ATOM    774  CD1 PHE    48       6.689 -12.518   8.266  1.00  0.00           C  
ATOM    775  HD1 PHE    48       6.128 -13.395   8.555  1.00  0.00           H  
ATOM    776  CE1 PHE    48       6.102 -11.582   7.395  1.00  0.00           C  
ATOM    777  HE1 PHE    48       5.092 -11.739   7.044  1.00  0.00           H  
ATOM    778  CZ  PHE    48       6.822 -10.442   6.996  1.00  0.00           C  
ATOM    779  HZ  PHE    48       6.369  -9.720   6.333  1.00  0.00           H  
ATOM    780  CE2 PHE    48       8.130 -10.240   7.468  1.00  0.00           C  
ATOM    781  HE2 PHE    48       8.688  -9.366   7.166  1.00  0.00           H  
ATOM    782  CD2 PHE    48       8.715 -11.177   8.339  1.00  0.00           C  
ATOM    783  HD2 PHE    48       9.721 -11.014   8.699  1.00  0.00           H  
ATOM    784  C   PHE    48       8.627 -15.083  11.460  1.00  0.00           C  
ATOM    785  O   PHE    48       8.534 -16.230  11.019  1.00  0.00           O  
ATOM    786  N   ASN    49       9.375 -14.798  12.533  1.00  0.00           N  
ATOM    787  H   ASN    49       9.385 -13.832  12.839  1.00  0.00           H  
ATOM    788  CA  ASN    49       9.974 -15.790  13.426  1.00  0.00           C  
ATOM    789  HA  ASN    49      10.083 -16.740  12.899  1.00  0.00           H  
ATOM    790  CB  ASN    49      11.381 -15.287  13.797  1.00  0.00           C  
ATOM    791  HB2 ASN    49      12.022 -15.332  12.917  1.00  0.00           H  
ATOM    792  HB3 ASN    49      11.330 -14.249  14.120  1.00  0.00           H  
ATOM    793  CG  ASN    49      12.025 -16.108  14.897  1.00  0.00           C  
ATOM    794  OD1 ASN    49      12.445 -17.235  14.709  1.00  0.00           O  
ATOM    795  ND2 ASN    49      12.123 -15.566  16.089  1.00  0.00           N  
ATOM    796 HD21 ASN    49      11.773 -14.638  16.254  1.00  0.00           H  
ATOM    797 HD22 ASN    49      12.542 -16.131  16.802  1.00  0.00           H  
ATOM    798  C   ASN    49       9.100 -16.069  14.669  1.00  0.00           C  
ATOM    799  O   ASN    49       8.892 -17.232  15.016  1.00  0.00           O  
ATOM    800  N   LEU    50       8.606 -15.029  15.354  1.00  0.00           N  
ATOM    801  H   LEU    50       8.774 -14.095  14.992  1.00  0.00           H  
ATOM    802  CA  LEU    50       7.928 -15.155  16.659  1.00  0.00           C  
ATOM    803  HA  LEU    50       8.482 -15.885  17.248  1.00  0.00           H  
ATOM    804  CB  LEU    50       7.963 -13.817  17.426  1.00  0.00           C  
ATOM    805  HB2 LEU    50       7.362 -13.088  16.888  1.00  0.00           H  
ATOM    806  HB3 LEU    50       7.485 -13.966  18.395  1.00  0.00           H  
ATOM    807  CG  LEU    50       9.356 -13.219  17.683  1.00  0.00           C  
ATOM    808  HG  LEU    50       9.914 -13.166  16.751  1.00  0.00           H  
ATOM    809  CD1 LEU    50       9.210 -11.805  18.244  1.00  0.00           C  
ATOM    810 HD11 LEU    50       8.635 -11.825  19.170  1.00  0.00           H  
ATOM    811 HD12 LEU    50      10.190 -11.367  18.427  1.00  0.00           H  
ATOM    812 HD13 LEU    50       8.676 -11.183  17.523  1.00  0.00           H  
ATOM    813  CD2 LEU    50      10.161 -14.058  18.678  1.00  0.00           C  
ATOM    814 HD21 LEU    50      10.327 -15.055  18.275  1.00  0.00           H  
ATOM    815 HD22 LEU    50      11.123 -13.583  18.866  1.00  0.00           H  
ATOM    816 HD23 LEU    50       9.611 -14.144  19.615  1.00  0.00           H  
ATOM    817  C   LEU    50       6.486 -15.702  16.604  1.00  0.00           C  
ATOM    818  O   LEU    50       5.928 -16.004  17.657  1.00  0.00           O  
ATOM    819  N   ASP    51       5.896 -15.890  15.421  1.00  0.00           N  
ATOM    820  H   ASP    51       6.367 -15.541  14.592  1.00  0.00           H  
ATOM    821  CA  ASP    51       4.495 -16.298  15.241  1.00  0.00           C  
ATOM    822  HA  ASP    51       4.122 -16.705  16.178  1.00  0.00           H  
ATOM    823  CB  ASP    51       3.667 -15.040  14.928  1.00  0.00           C  
ATOM    824  HB2 ASP    51       3.998 -14.229  15.577  1.00  0.00           H  
ATOM    825  HB3 ASP    51       3.860 -14.734  13.903  1.00  0.00           H  
ATOM    826  CG  ASP    51       2.161 -15.224  15.125  1.00  0.00           C  
ATOM    827  OD1 ASP    51       1.419 -14.247  14.902  1.00  0.00           O  
ATOM    828  OD2 ASP    51       1.730 -16.333  15.505  1.00  0.00           O  
ATOM    829  C   ASP    51       4.322 -17.390  14.162  1.00  0.00           C  
ATOM    830  O   ASP    51       5.171 -17.548  13.285  1.00  0.00           O  
ATOM    831  N   ASP    52       3.232 -18.156  14.229  1.00  0.00           N  
ATOM    832  H   ASP    52       2.558 -17.895  14.948  1.00  0.00           H  
ATOM    833  CA  ASP    52       2.774 -19.105  13.199  1.00  0.00           C  
ATOM    834  HA  ASP    52       3.568 -19.255  12.466  1.00  0.00           H  
ATOM    835  CB  ASP    52       2.452 -20.475  13.816  1.00  0.00           C  
ATOM    836  HB2 ASP    52       1.698 -20.339  14.594  1.00  0.00           H  
ATOM    837  HB3 ASP    52       2.020 -21.112  13.043  1.00  0.00           H  
ATOM    838  CG  ASP    52       3.662 -21.211  14.401  1.00  0.00           C  
ATOM    839  OD1 ASP    52       3.449 -21.996  15.352  1.00  0.00           O  
ATOM    840  OD2 ASP    52       4.806 -20.978  13.940  1.00  0.00           O  
ATOM    841  C   ASP    52       1.556 -18.577  12.419  1.00  0.00           C  
ATOM    842  O   ASP    52       1.411 -18.911  11.244  1.00  0.00           O  
ATOM    843  N   ILE    53       0.732 -17.695  13.012  1.00  0.00           N  
ATOM    844  H   ILE    53       0.890 -17.451  13.987  1.00  0.00           H  
ATOM    845  CA  ILE    53      -0.219 -16.852  12.254  1.00  0.00           C  
ATOM    846  HA  ILE    53      -0.506 -17.421  11.370  1.00  0.00           H  
ATOM    847  CB  ILE    53      -1.531 -16.630  13.052  1.00  0.00           C  
ATOM    848  HB  ILE    53      -1.845 -17.609  13.418  1.00  0.00           H  
ATOM    849  CG2 ILE    53      -1.340 -15.722  14.273  1.00  0.00           C  
ATOM    850 HG21 ILE    53      -0.947 -14.755  13.967  1.00  0.00           H  
ATOM    851 HG22 ILE    53      -2.282 -15.575  14.801  1.00  0.00           H  
ATOM    852 HG23 ILE    53      -0.644 -16.183  14.965  1.00  0.00           H  
ATOM    853  CG1 ILE    53      -2.667 -16.100  12.147  1.00  0.00           C  
ATOM    854 HG12 ILE    53      -2.521 -15.040  11.944  1.00  0.00           H  
ATOM    855 HG13 ILE    53      -2.638 -16.634  11.196  1.00  0.00           H  
ATOM    856  CD1 ILE    53      -4.070 -16.294  12.739  1.00  0.00           C  
ATOM    857 HD11 ILE    53      -4.195 -15.690  13.637  1.00  0.00           H  
ATOM    858 HD12 ILE    53      -4.815 -15.982  12.007  1.00  0.00           H  
ATOM    859 HD13 ILE    53      -4.231 -17.345  12.983  1.00  0.00           H  
ATOM    860  C   ILE    53       0.458 -15.576  11.695  1.00  0.00           C  
ATOM    861  O   ILE    53      -0.168 -14.774  11.008  1.00  0.00           O  
ATOM    862  N   GLN    54       1.776 -15.445  11.909  1.00  0.00           N  
ATOM    863  H   GLN    54       2.191 -16.141  12.505  1.00  0.00           H  
ATOM    864  CA  GLN    54       2.684 -14.494  11.249  1.00  0.00           C  
ATOM    865  HA  GLN    54       3.655 -14.606  11.731  1.00  0.00           H  
ATOM    866  CB  GLN    54       2.907 -14.898   9.776  1.00  0.00           C  
ATOM    867  HB2 GLN    54       1.946 -14.865   9.261  1.00  0.00           H  
ATOM    868  HB3 GLN    54       3.564 -14.174   9.291  1.00  0.00           H  
ATOM    869  CG  GLN    54       3.510 -16.309   9.600  1.00  0.00           C  
ATOM    870  HG2 GLN    54       3.157 -16.992  10.370  1.00  0.00           H  
ATOM    871  HG3 GLN    54       3.172 -16.703   8.642  1.00  0.00           H  
ATOM    872  CD  GLN    54       5.036 -16.306   9.569  1.00  0.00           C  
ATOM    873  OE1 GLN    54       5.652 -15.941   8.581  1.00  0.00           O  
ATOM    874  NE2 GLN    54       5.713 -16.722  10.616  1.00  0.00           N  
ATOM    875 HE21 GLN    54       5.268 -16.998  11.485  1.00  0.00           H  
ATOM    876 HE22 GLN    54       6.723 -16.672  10.562  1.00  0.00           H  
ATOM    877  C   GLN    54       2.327 -13.006  11.467  1.00  0.00           C  
ATOM    878  O   GLN    54       2.465 -12.186  10.561  1.00  0.00           O  
ATOM    879  N   GLY    55       1.919 -12.649  12.691  1.00  0.00           N  
ATOM    880  H   GLY    55       1.769 -13.383  13.380  1.00  0.00           H  
ATOM    881  CA  GLY    55       1.868 -11.269  13.182  1.00  0.00           C  
ATOM    882  HA2 GLY    55       2.425 -11.230  14.116  1.00  0.00           H  
ATOM    883  HA3 GLY    55       2.359 -10.616  12.466  1.00  0.00           H  
ATOM    884  C   GLY    55       0.474 -10.706  13.468  1.00  0.00           C  
ATOM    885  O   GLY    55       0.279  -9.494  13.353  1.00  0.00           O  
ATOM    886  N   ALA    56      -0.497 -11.553  13.830  1.00  0.00           N  
ATOM    887  H   ALA    56      -0.250 -12.529  13.943  1.00  0.00           H  
ATOM    888  CA  ALA    56      -1.920 -11.185  13.910  1.00  0.00           C  
ATOM    889  HA  ALA    56      -2.238 -10.872  12.915  1.00  0.00           H  
ATOM    890  CB  ALA    56      -2.720 -12.438  14.277  1.00  0.00           C  
ATOM    891  HB1 ALA    56      -2.364 -12.858  15.219  1.00  0.00           H  
ATOM    892  HB2 ALA    56      -3.777 -12.189  14.377  1.00  0.00           H  
ATOM    893  HB3 ALA    56      -2.620 -13.182  13.489  1.00  0.00           H  
ATOM    894  C   ALA    56      -2.245 -10.008  14.859  1.00  0.00           C  
ATOM    895  O   ALA    56      -3.171  -9.242  14.589  1.00  0.00           O  
ATOM    896  N   SER    57      -1.446  -9.782  15.910  1.00  0.00           N  
ATOM    897  H   SER    57      -0.749 -10.487  16.114  1.00  0.00           H  
ATOM    898  CA  SER    57      -1.504  -8.610  16.809  1.00  0.00           C  
ATOM    899  HA  SER    57      -0.714  -8.774  17.539  1.00  0.00           H  
ATOM    900  CB  SER    57      -1.094  -7.341  16.051  1.00  0.00           C  
ATOM    901  HB2 SER    57      -0.839  -6.567  16.774  1.00  0.00           H  
ATOM    902  HB3 SER    57      -0.209  -7.562  15.460  1.00  0.00           H  
ATOM    903  OG  SER    57      -2.107  -6.867  15.185  1.00  0.00           O  
ATOM    904  HG  SER    57      -2.546  -7.656  14.804  1.00  0.00           H  
ATOM    905  C   SER    57      -2.800  -8.485  17.639  1.00  0.00           C  
ATOM    906  O   SER    57      -3.302  -7.384  17.887  1.00  0.00           O  
ATOM    907  N   GLU    58      -3.304  -9.640  18.082  1.00  0.00           N  
ATOM    908  H   GLU    58      -2.764 -10.470  17.861  1.00  0.00           H  
ATOM    909  CA  GLU    58      -4.639  -9.882  18.662  1.00  0.00           C  
ATOM    910  HA  GLU    58      -5.375  -9.402  18.017  1.00  0.00           H  
ATOM    911  CB  GLU    58      -4.935 -11.401  18.635  1.00  0.00           C  
ATOM    912  HB2 GLU    58      -4.358 -11.893  19.417  1.00  0.00           H  
ATOM    913  HB3 GLU    58      -5.995 -11.539  18.852  1.00  0.00           H  
ATOM    914  CG  GLU    58      -4.638 -12.098  17.299  1.00  0.00           C  
ATOM    915  HG2 GLU    58      -5.145 -11.550  16.501  1.00  0.00           H  
ATOM    916  HG3 GLU    58      -3.563 -12.060  17.114  1.00  0.00           H  
ATOM    917  CD  GLU    58      -5.089 -13.569  17.274  1.00  0.00           C  
ATOM    918  OE1 GLU    58      -4.973 -14.174  16.185  1.00  0.00           O  
ATOM    919  OE2 GLU    58      -5.528 -14.078  18.330  1.00  0.00           O  
ATOM    920  C   GLU    58      -4.860  -9.315  20.089  1.00  0.00           C  
ATOM    921  O   GLU    58      -4.127  -8.445  20.567  1.00  0.00           O  
ATOM    922  N   ILE    59      -5.918  -9.778  20.767  1.00  0.00           N  
ATOM    923  H   ILE    59      -6.435 -10.549  20.360  1.00  0.00           H  
ATOM    924  CA  ILE    59      -6.369  -9.340  22.097  1.00  0.00           C  
ATOM    925  HA  ILE    59      -5.495  -8.956  22.621  1.00  0.00           H  
ATOM    926  CB  ILE    59      -7.434  -8.209  22.026  1.00  0.00           C  
ATOM    927  HB  ILE    59      -8.413  -8.647  22.221  1.00  0.00           H  
ATOM    928  CG2 ILE    59      -7.138  -7.192  23.143  1.00  0.00           C  
ATOM    929 HG21 ILE    59      -6.245  -6.629  22.892  1.00  0.00           H  
ATOM    930 HG22 ILE    59      -7.972  -6.499  23.258  1.00  0.00           H  
ATOM    931 HG23 ILE    59      -6.974  -7.690  24.095  1.00  0.00           H  
ATOM    932  CG1 ILE    59      -7.534  -7.400  20.708  1.00  0.00           C  
ATOM    933 HG12 ILE    59      -8.034  -6.454  20.915  1.00  0.00           H  
ATOM    934 HG13 ILE    59      -6.542  -7.161  20.329  1.00  0.00           H  
ATOM    935  CD1 ILE    59      -8.357  -8.093  19.615  1.00  0.00           C  
ATOM    936 HD11 ILE    59      -9.375  -8.242  19.970  1.00  0.00           H  
ATOM    937 HD12 ILE    59      -8.377  -7.461  18.727  1.00  0.00           H  
ATOM    938 HD13 ILE    59      -7.934  -9.058  19.344  1.00  0.00           H  
ATOM    939  C   ILE    59      -6.882 -10.551  22.907  1.00  0.00           C  
ATOM    940  O   ILE    59      -7.147 -11.610  22.337  1.00  0.00           O  
ATOM    941  N   GLY    60      -7.041 -10.413  24.230  1.00  0.00           N  
ATOM    942  H   GLY    60      -6.927  -9.498  24.645  1.00  0.00           H  
ATOM    943  CA  GLY    60      -7.210 -11.534  25.169  1.00  0.00           C  
ATOM    944  HA2 GLY    60      -6.284 -12.104  25.224  1.00  0.00           H  
ATOM    945  HA3 GLY    60      -7.396 -11.117  26.159  1.00  0.00           H  
ATOM    946  C   GLY    60      -8.367 -12.489  24.848  1.00  0.00           C  
ATOM    947  O   GLY    60      -8.240 -13.703  25.024  1.00  0.00           O  
ATOM    948  N   SER    61      -9.467 -11.945  24.314  1.00  0.00           N  
ATOM    949  H   SER    61      -9.450 -10.950  24.164  1.00  0.00           H  
ATOM    950  CA  SER    61     -10.671 -12.702  23.936  1.00  0.00           C  
ATOM    951  HA  SER    61     -11.021 -13.254  24.805  1.00  0.00           H  
ATOM    952  CB  SER    61     -11.777 -11.734  23.507  1.00  0.00           C  
ATOM    953  HB2 SER    61     -11.713 -10.838  24.111  1.00  0.00           H  
ATOM    954  HB3 SER    61     -11.649 -11.451  22.460  1.00  0.00           H  
ATOM    955  OG  SER    61     -13.060 -12.277  23.711  1.00  0.00           O  
ATOM    956  HG  SER    61     -13.320 -12.715  22.854  1.00  0.00           H  
ATOM    957  C   SER    61     -10.404 -13.735  22.839  1.00  0.00           C  
ATOM    958  O   SER    61     -10.852 -14.872  22.954  1.00  0.00           O  
ATOM    959  N   THR    62      -9.606 -13.371  21.834  1.00  0.00           N  
ATOM    960  H   THR    62      -9.267 -12.420  21.797  1.00  0.00           H  
ATOM    961  CA  THR    62      -9.194 -14.256  20.733  1.00  0.00           C  
ATOM    962  HA  THR    62     -10.042 -14.876  20.443  1.00  0.00           H  
ATOM    963  CB  THR    62      -8.763 -13.410  19.519  1.00  0.00           C  
ATOM    964  HB  THR    62      -7.739 -13.068  19.669  1.00  0.00           H  
ATOM    965  CG2 THR    62      -8.838 -14.197  18.215  1.00  0.00           C  
ATOM    966 HG21 THR    62      -9.858 -14.536  18.039  1.00  0.00           H  
ATOM    967 HG22 THR    62      -8.513 -13.560  17.393  1.00  0.00           H  
ATOM    968 HG23 THR    62      -8.166 -15.055  18.267  1.00  0.00           H  
ATOM    969  OG1 THR    62      -9.584 -12.264  19.372  1.00  0.00           O  
ATOM    970  HG1 THR    62     -10.518 -12.537  19.534  1.00  0.00           H  
ATOM    971  C   THR    62      -8.046 -15.181  21.167  1.00  0.00           C  
ATOM    972  O   THR    62      -8.015 -16.365  20.823  1.00  0.00           O  
ATOM    973  N   LEU    63      -7.147 -14.661  22.013  1.00  0.00           N  
ATOM    974  H   LEU    63      -7.237 -13.675  22.227  1.00  0.00           H  
ATOM    975  CA  LEU    63      -5.970 -15.357  22.537  1.00  0.00           C  
ATOM    976  HA  LEU    63      -5.402 -15.725  21.680  1.00  0.00           H  
ATOM    977  CB  LEU    63      -5.098 -14.308  23.263  1.00  0.00           C  
ATOM    978  HB2 LEU    63      -4.812 -13.565  22.517  1.00  0.00           H  
ATOM    979  HB3 LEU    63      -5.722 -13.795  23.991  1.00  0.00           H  
ATOM    980  CG  LEU    63      -3.806 -14.738  23.992  1.00  0.00           C  
ATOM    981  HG  LEU    63      -3.267 -13.828  24.250  1.00  0.00           H  
ATOM    982  CD1 LEU    63      -4.059 -15.468  25.309  1.00  0.00           C  
ATOM    983 HD11 LEU    63      -4.477 -16.449  25.133  1.00  0.00           H  
ATOM    984 HD12 LEU    63      -3.119 -15.586  25.842  1.00  0.00           H  
ATOM    985 HD13 LEU    63      -4.742 -14.884  25.926  1.00  0.00           H  
ATOM    986  CD2 LEU    63      -2.873 -15.573  23.121  1.00  0.00           C  
ATOM    987 HD21 LEU    63      -2.611 -14.996  22.236  1.00  0.00           H  
ATOM    988 HD22 LEU    63      -1.960 -15.802  23.670  1.00  0.00           H  
ATOM    989 HD23 LEU    63      -3.354 -16.501  22.820  1.00  0.00           H  
ATOM    990  C   LEU    63      -6.327 -16.580  23.399  1.00  0.00           C  
ATOM    991  O   LEU    63      -5.813 -17.669  23.130  1.00  0.00           O  
ATOM    992  N   LEU    64      -7.170 -16.460  24.437  1.00  0.00           N  
ATOM    993  H   LEU    64      -7.595 -15.554  24.620  1.00  0.00           H  
ATOM    994  CA  LEU    64      -7.395 -17.586  25.367  1.00  0.00           C  
ATOM    995  HA  LEU    64      -6.408 -17.923  25.662  1.00  0.00           H  
ATOM    996  CB  LEU    64      -8.135 -17.162  26.647  1.00  0.00           C  
ATOM    997  HB2 LEU    64      -8.973 -16.518  26.378  1.00  0.00           H  
ATOM    998  HB3 LEU    64      -8.544 -18.062  27.107  1.00  0.00           H  
ATOM    999  CG  LEU    64      -7.269 -16.457  27.710  1.00  0.00           C  
ATOM   1000  HG  LEU    64      -6.980 -15.475  27.341  1.00  0.00           H  
ATOM   1001  CD1 LEU    64      -8.101 -16.310  28.988  1.00  0.00           C  
ATOM   1002 HD11 LEU    64      -8.259 -17.282  29.455  1.00  0.00           H  
ATOM   1003 HD12 LEU    64      -7.574 -15.656  29.684  1.00  0.00           H  
ATOM   1004 HD13 LEU    64      -9.070 -15.875  28.756  1.00  0.00           H  
ATOM   1005  CD2 LEU    64      -6.004 -17.220  28.122  1.00  0.00           C  
ATOM   1006 HD21 LEU    64      -5.273 -17.190  27.319  1.00  0.00           H  
ATOM   1007 HD22 LEU    64      -5.551 -16.739  28.990  1.00  0.00           H  
ATOM   1008 HD23 LEU    64      -6.244 -18.253  28.367  1.00  0.00           H  
ATOM   1009  C   LEU    64      -8.040 -18.843  24.746  1.00  0.00           C  
ATOM   1010  O   LEU    64      -7.652 -19.942  25.151  1.00  0.00           O  
ATOM   1011  N   PRO    65      -8.939 -18.756  23.747  1.00  0.00           N  
ATOM   1012  CD  PRO    65      -9.793 -17.618  23.453  1.00  0.00           C  
ATOM   1013  HD2 PRO    65      -9.243 -16.887  22.871  1.00  0.00           H  
ATOM   1014  HD3 PRO    65     -10.174 -17.156  24.364  1.00  0.00           H  
ATOM   1015  CG  PRO    65     -10.949 -18.166  22.619  1.00  0.00           C  
ATOM   1016  HG2 PRO    65     -11.336 -17.419  21.925  1.00  0.00           H  
ATOM   1017  HG3 PRO    65     -11.739 -18.530  23.278  1.00  0.00           H  
ATOM   1018  CB  PRO    65     -10.299 -19.340  21.887  1.00  0.00           C  
ATOM   1019  HB2 PRO    65      -9.738 -18.962  21.030  1.00  0.00           H  
ATOM   1020  HB3 PRO    65     -11.036 -20.078  21.570  1.00  0.00           H  
ATOM   1021  CA  PRO    65      -9.344 -19.907  22.943  1.00  0.00           C  
ATOM   1022  HA  PRO    65      -9.897 -20.595  23.584  1.00  0.00           H  
ATOM   1023  C   PRO    65      -8.162 -20.666  22.321  1.00  0.00           C  
ATOM   1024  O   PRO    65      -8.124 -21.893  22.406  1.00  0.00           O  
ATOM   1025  N   SER    66      -7.148 -19.973  21.780  1.00  0.00           N  
ATOM   1026  H   SER    66      -7.206 -18.960  21.754  1.00  0.00           H  
ATOM   1027  CA  SER    66      -5.914 -20.629  21.305  1.00  0.00           C  
ATOM   1028  HA  SER    66      -6.202 -21.435  20.630  1.00  0.00           H  
ATOM   1029  CB  SER    66      -5.036 -19.656  20.503  1.00  0.00           C  
ATOM   1030  HB2 SER    66      -4.367 -20.240  19.871  1.00  0.00           H  
ATOM   1031  HB3 SER    66      -5.661 -19.034  19.859  1.00  0.00           H  
ATOM   1032  OG  SER    66      -4.244 -18.838  21.339  1.00  0.00           O  
ATOM   1033  HG  SER    66      -4.832 -18.252  21.853  1.00  0.00           H  
ATOM   1034  C   SER    66      -5.123 -21.266  22.459  1.00  0.00           C  
ATOM   1035  O   SER    66      -4.623 -22.387  22.339  1.00  0.00           O  
ATOM   1036  N   MET    67      -5.102 -20.614  23.628  1.00  0.00           N  
ATOM   1037  H   MET    67      -5.530 -19.696  23.654  1.00  0.00           H  
ATOM   1038  CA  MET    67      -4.526 -21.147  24.869  1.00  0.00           C  
ATOM   1039  HA  MET    67      -3.545 -21.543  24.622  1.00  0.00           H  
ATOM   1040  CB  MET    67      -4.315 -20.039  25.908  1.00  0.00           C  
ATOM   1041  HB2 MET    67      -5.274 -19.613  26.186  1.00  0.00           H  
ATOM   1042  HB3 MET    67      -3.885 -20.481  26.800  1.00  0.00           H  
ATOM   1043  CG  MET    67      -3.367 -18.930  25.449  1.00  0.00           C  
ATOM   1044  HG2 MET    67      -3.742 -18.483  24.529  1.00  0.00           H  
ATOM   1045  HG3 MET    67      -3.356 -18.161  26.220  1.00  0.00           H  
ATOM   1046  SD  MET    67      -1.658 -19.468  25.199  1.00  0.00           S  
ATOM   1047  CE  MET    67      -1.544 -19.323  23.394  1.00  0.00           C  
ATOM   1048  HE1 MET    67      -1.712 -18.287  23.098  1.00  0.00           H  
ATOM   1049  HE2 MET    67      -0.549 -19.622  23.066  1.00  0.00           H  
ATOM   1050  HE3 MET    67      -2.291 -19.956  22.918  1.00  0.00           H  
ATOM   1051  C   MET    67      -5.310 -22.322  25.479  1.00  0.00           C  
ATOM   1052  O   MET    67      -4.935 -22.812  26.547  1.00  0.00           O  
ATOM   1053  N   SER    68      -6.353 -22.826  24.807  1.00  0.00           N  
ATOM   1054  H   SER    68      -6.672 -22.337  23.978  1.00  0.00           H  
ATOM   1055  CA  SER    68      -7.002 -24.104  25.132  1.00  0.00           C  
ATOM   1056  HA  SER    68      -7.882 -24.199  24.494  1.00  0.00           H  
ATOM   1057  CB  SER    68      -6.059 -25.267  24.785  1.00  0.00           C  
ATOM   1058  HB2 SER    68      -5.185 -25.232  25.437  1.00  0.00           H  
ATOM   1059  HB3 SER    68      -6.576 -26.213  24.950  1.00  0.00           H  
ATOM   1060  OG  SER    68      -5.636 -25.197  23.431  1.00  0.00           O  
ATOM   1061  HG  SER    68      -5.423 -24.278  23.212  1.00  0.00           H  
ATOM   1062  C   SER    68      -7.507 -24.164  26.583  1.00  0.00           C  
ATOM   1063  O   SER    68      -7.187 -25.085  27.330  1.00  0.00           O  
ATOM   1064  N   ILE    69      -8.224 -23.120  27.006  1.00  0.00           N  
ATOM   1065  H   ILE    69      -8.392 -22.373  26.348  1.00  0.00           H  
ATOM   1066  CA  ILE    69      -8.875 -23.026  28.324  1.00  0.00           C  
ATOM   1067  HA  ILE    69      -8.168 -23.352  29.087  1.00  0.00           H  
ATOM   1068  CB  ILE    69      -9.261 -21.557  28.618  1.00  0.00           C  
ATOM   1069  HB  ILE    69      -9.734 -21.542  29.602  1.00  0.00           H  
ATOM   1070  CG2 ILE    69      -7.993 -20.687  28.693  1.00  0.00           C  
ATOM   1071 HG21 ILE    69      -7.565 -20.544  27.701  1.00  0.00           H  
ATOM   1072 HG22 ILE    69      -8.234 -19.716  29.122  1.00  0.00           H  
ATOM   1073 HG23 ILE    69      -7.247 -21.170  29.321  1.00  0.00           H  
ATOM   1074  CG1 ILE    69     -10.264 -20.974  27.591  1.00  0.00           C  
ATOM   1075 HG12 ILE    69      -9.738 -20.706  26.675  1.00  0.00           H  
ATOM   1076 HG13 ILE    69     -11.012 -21.720  27.331  1.00  0.00           H  
ATOM   1077  CD1 ILE    69     -11.027 -19.749  28.104  1.00  0.00           C  
ATOM   1078 HD11 ILE    69     -10.340 -18.975  28.442  1.00  0.00           H  
ATOM   1079 HD12 ILE    69     -11.642 -19.348  27.298  1.00  0.00           H  
ATOM   1080 HD13 ILE    69     -11.679 -20.046  28.926  1.00  0.00           H  
ATOM   1081  C   ILE    69     -10.103 -23.948  28.440  1.00  0.00           C  
ATOM   1082  O   ILE    69     -10.718 -24.300  27.433  1.00  0.00           O  
ATOM   1083  N   ASP    70     -10.532 -24.248  29.669  1.00  0.00           N  
ATOM   1084  H   ASP    70      -9.936 -24.014  30.456  1.00  0.00           H  
ATOM   1085  CA  ASP    70     -11.764 -24.990  30.006  1.00  0.00           C  
ATOM   1086  HA  ASP    70     -11.798 -25.862  29.351  1.00  0.00           H  
ATOM   1087  CB  ASP    70     -11.676 -25.533  31.446  1.00  0.00           C  
ATOM   1088  HB2 ASP    70     -11.683 -24.692  32.142  1.00  0.00           H  
ATOM   1089  HB3 ASP    70     -12.556 -26.146  31.651  1.00  0.00           H  
ATOM   1090  CG  ASP    70     -10.419 -26.375  31.692  1.00  0.00           C  
ATOM   1091  OD1 ASP    70     -10.532 -27.620  31.633  1.00  0.00           O  
ATOM   1092  OD2 ASP    70      -9.350 -25.765  31.935  1.00  0.00           O  
ATOM   1093  C   ASP    70     -13.079 -24.205  29.739  1.00  0.00           C  
ATOM   1094  O   ASP    70     -14.074 -24.340  30.449  1.00  0.00           O  
ATOM   1095  N   VAL    71     -13.090 -23.389  28.678  1.00  0.00           N  
ATOM   1096  H   VAL    71     -12.244 -23.423  28.121  1.00  0.00           H  
ATOM   1097  CA  VAL    71     -14.191 -22.566  28.136  1.00  0.00           C  
ATOM   1098  HA  VAL    71     -13.774 -22.043  27.276  1.00  0.00           H  
ATOM   1099  CB  VAL    71     -15.336 -23.443  27.580  1.00  0.00           C  
ATOM   1100  HB  VAL    71     -15.778 -24.022  28.390  1.00  0.00           H  
ATOM   1101  CG1 VAL    71     -16.452 -22.604  26.938  1.00  0.00           C  
ATOM   1102 HG11 VAL    71     -16.038 -21.967  26.156  1.00  0.00           H  
ATOM   1103 HG12 VAL    71     -17.210 -23.259  26.510  1.00  0.00           H  
ATOM   1104 HG13 VAL    71     -16.932 -21.980  27.692  1.00  0.00           H  
ATOM   1105  CG2 VAL    71     -14.826 -24.418  26.507  1.00  0.00           C  
ATOM   1106 HG21 VAL    71     -14.097 -25.103  26.941  1.00  0.00           H  
ATOM   1107 HG22 VAL    71     -15.654 -25.008  26.117  1.00  0.00           H  
ATOM   1108 HG23 VAL    71     -14.356 -23.867  25.693  1.00  0.00           H  
ATOM   1109  C   VAL    71     -14.711 -21.449  29.051  1.00  0.00           C  
ATOM   1110  O   VAL    71     -14.745 -20.297  28.616  1.00  0.00           O  
ATOM   1111  N   GLU    72     -15.116 -21.737  30.290  1.00  0.00           N  
ATOM   1112  H   GLU    72     -15.007 -22.694  30.621  1.00  0.00           H  
ATOM   1113  CA  GLU    72     -15.780 -20.746  31.156  1.00  0.00           C  
ATOM   1114  HA  GLU    72     -16.649 -20.357  30.624  1.00  0.00           H  
ATOM   1115  CB  GLU    72     -16.279 -21.373  32.467  1.00  0.00           C  
ATOM   1116  HB2 GLU    72     -15.462 -21.885  32.978  1.00  0.00           H  
ATOM   1117  HB3 GLU    72     -16.610 -20.547  33.096  1.00  0.00           H  
ATOM   1118  CG  GLU    72     -17.464 -22.336  32.265  1.00  0.00           C  
ATOM   1119  HG2 GLU    72     -18.028 -22.012  31.386  1.00  0.00           H  
ATOM   1120  HG3 GLU    72     -17.077 -23.336  32.057  1.00  0.00           H  
ATOM   1121  CD  GLU    72     -18.435 -22.386  33.463  1.00  0.00           C  
ATOM   1122  OE1 GLU    72     -19.587 -22.829  33.244  1.00  0.00           O  
ATOM   1123  OE2 GLU    72     -18.048 -21.968  34.580  1.00  0.00           O  
ATOM   1124  C   GLU    72     -14.902 -19.525  31.464  1.00  0.00           C  
ATOM   1125  O   GLU    72     -15.427 -18.419  31.592  1.00  0.00           O  
ATOM   1126  N   ASP    73     -13.576 -19.680  31.486  1.00  0.00           N  
ATOM   1127  H   ASP    73     -13.216 -20.622  31.405  1.00  0.00           H  
ATOM   1128  CA  ASP    73     -12.612 -18.592  31.718  1.00  0.00           C  
ATOM   1129  HA  ASP    73     -12.900 -18.091  32.635  1.00  0.00           H  
ATOM   1130  CB  ASP    73     -11.218 -19.173  31.969  1.00  0.00           C  
ATOM   1131  HB2 ASP    73     -10.855 -19.653  31.060  1.00  0.00           H  
ATOM   1132  HB3 ASP    73     -10.530 -18.367  32.226  1.00  0.00           H  
ATOM   1133  CG  ASP    73     -11.247 -20.181  33.114  1.00  0.00           C  
ATOM   1134  OD1 ASP    73     -10.832 -21.332  32.864  1.00  0.00           O  
ATOM   1135  OD2 ASP    73     -11.680 -19.793  34.222  1.00  0.00           O  
ATOM   1136  C   ASP    73     -12.595 -17.500  30.635  1.00  0.00           C  
ATOM   1137  O   ASP    73     -11.925 -16.476  30.794  1.00  0.00           O  
ATOM   1138  N   MET    74     -13.360 -17.659  29.552  1.00  0.00           N  
ATOM   1139  H   MET    74     -13.860 -18.538  29.446  1.00  0.00           H  
ATOM   1140  CA  MET    74     -13.668 -16.570  28.622  1.00  0.00           C  
ATOM   1141  HA  MET    74     -12.739 -16.050  28.385  1.00  0.00           H  
ATOM   1142  CB  MET    74     -14.223 -17.177  27.322  1.00  0.00           C  
ATOM   1143  HB2 MET    74     -13.697 -18.106  27.096  1.00  0.00           H  
ATOM   1144  HB3 MET    74     -15.281 -17.409  27.454  1.00  0.00           H  
ATOM   1145  CG  MET    74     -14.044 -16.243  26.121  1.00  0.00           C  
ATOM   1146  HG2 MET    74     -14.438 -15.258  26.364  1.00  0.00           H  
ATOM   1147  HG3 MET    74     -12.978 -16.138  25.919  1.00  0.00           H  
ATOM   1148  SD  MET    74     -14.862 -16.831  24.614  1.00  0.00           S  
ATOM   1149  CE  MET    74     -14.221 -15.612  23.433  1.00  0.00           C  
ATOM   1150  HE1 MET    74     -13.137 -15.692  23.376  1.00  0.00           H  
ATOM   1151  HE2 MET    74     -14.639 -15.794  22.443  1.00  0.00           H  
ATOM   1152  HE3 MET    74     -14.487 -14.604  23.750  1.00  0.00           H  
ATOM   1153  C   MET    74     -14.645 -15.532  29.223  1.00  0.00           C  
ATOM   1154  O   MET    74     -14.677 -14.394  28.758  1.00  0.00           O  
ATOM   1155  N   ALA    75     -15.435 -15.895  30.248  1.00  0.00           N  
ATOM   1156  H   ALA    75     -15.340 -16.842  30.602  1.00  0.00           H  
ATOM   1157  CA  ALA    75     -16.564 -15.086  30.735  1.00  0.00           C  
ATOM   1158  HA  ALA    75     -16.357 -14.038  30.519  1.00  0.00           H  
ATOM   1159  CB  ALA    75     -17.801 -15.496  29.924  1.00  0.00           C  
ATOM   1160  HB1 ALA    75     -18.045 -16.542  30.122  1.00  0.00           H  
ATOM   1161  HB2 ALA    75     -18.649 -14.871  30.206  1.00  0.00           H  
ATOM   1162  HB3 ALA    75     -17.609 -15.368  28.859  1.00  0.00           H  
ATOM   1163  C   ALA    75     -16.880 -15.158  32.250  1.00  0.00           C  
ATOM   1164  O   ALA    75     -17.507 -14.232  32.766  1.00  0.00           O  
ATOM   1165  N   ASN    76     -16.478 -16.201  32.985  1.00  0.00           N  
ATOM   1166  H   ASN    76     -15.959 -16.946  32.531  1.00  0.00           H  
ATOM   1167  CA  ASN    76     -16.813 -16.382  34.412  1.00  0.00           C  
ATOM   1168  HA  ASN    76     -17.900 -16.364  34.499  1.00  0.00           H  
ATOM   1169  CB  ASN    76     -16.345 -17.780  34.885  1.00  0.00           C  
ATOM   1170  HB2 ASN    76     -16.583 -17.903  35.941  1.00  0.00           H  
ATOM   1171  HB3 ASN    76     -16.897 -18.539  34.332  1.00  0.00           H  
ATOM   1172  CG  ASN    76     -14.860 -18.053  34.700  1.00  0.00           C  
ATOM   1173  OD1 ASN    76     -14.098 -17.157  34.390  1.00  0.00           O  
ATOM   1174  ND2 ASN    76     -14.414 -19.276  34.860  1.00  0.00           N  
ATOM   1175 HD21 ASN    76     -15.039 -20.039  35.050  1.00  0.00           H  
ATOM   1176 HD22 ASN    76     -13.412 -19.437  34.703  1.00  0.00           H  
ATOM   1177  C   ASN    76     -16.304 -15.229  35.315  1.00  0.00           C  
ATOM   1178  O   ASN    76     -17.006 -14.822  36.243  1.00  0.00           O  
ATOM   1179  N   PHE    77     -15.172 -14.604  34.970  1.00  0.00           N  
ATOM   1180  H   PHE    77     -14.582 -15.102  34.314  1.00  0.00           H  
ATOM   1181  CA  PHE    77     -14.639 -13.365  35.564  1.00  0.00           C  
ATOM   1182  HA  PHE    77     -14.577 -13.515  36.645  1.00  0.00           H  
ATOM   1183  CB  PHE    77     -13.205 -13.120  35.058  1.00  0.00           C  
ATOM   1184  HB2 PHE    77     -13.210 -13.082  33.967  1.00  0.00           H  
ATOM   1185  HB3 PHE    77     -12.866 -12.150  35.421  1.00  0.00           H  
ATOM   1186  CG  PHE    77     -12.192 -14.146  35.527  1.00  0.00           C  
ATOM   1187  CD1 PHE    77     -11.912 -15.283  34.748  1.00  0.00           C  
ATOM   1188  HD1 PHE    77     -12.389 -15.418  33.789  1.00  0.00           H  
ATOM   1189  CE1 PHE    77     -11.081 -16.298  35.254  1.00  0.00           C  
ATOM   1190  HE1 PHE    77     -10.953 -17.216  34.697  1.00  0.00           H  
ATOM   1191  CZ  PHE    77     -10.460 -16.138  36.503  1.00  0.00           C  
ATOM   1192  HZ  PHE    77      -9.836 -16.925  36.893  1.00  0.00           H  
ATOM   1193  CE2 PHE    77     -10.685 -14.974  37.257  1.00  0.00           C  
ATOM   1194  HE2 PHE    77     -10.219 -14.846  38.223  1.00  0.00           H  
ATOM   1195  CD2 PHE    77     -11.564 -13.987  36.776  1.00  0.00           C  
ATOM   1196  HD2 PHE    77     -11.774 -13.118  37.386  1.00  0.00           H  
ATOM   1197  C   PHE    77     -15.525 -12.111  35.362  1.00  0.00           C  
ATOM   1198  O   PHE    77     -15.086 -10.995  35.625  1.00  0.00           O  
ATOM   1199  N   VAL    78     -16.788 -12.237  34.935  1.00  0.00           N  
ATOM   1200  H   VAL    78     -17.111 -13.162  34.674  1.00  0.00           H  
ATOM   1201  CA  VAL    78     -17.767 -11.129  34.947  1.00  0.00           C  
ATOM   1202  HA  VAL    78     -17.359 -10.327  34.337  1.00  0.00           H  
ATOM   1203  CB  VAL    78     -19.093 -11.587  34.301  1.00  0.00           C  
ATOM   1204  HB  VAL    78     -18.861 -12.034  33.336  1.00  0.00           H  
ATOM   1205  CG1 VAL    78     -19.847 -12.635  35.130  1.00  0.00           C  
ATOM   1206 HG11 VAL    78     -20.163 -12.218  36.086  1.00  0.00           H  
ATOM   1207 HG12 VAL    78     -20.725 -12.972  34.580  1.00  0.00           H  
ATOM   1208 HG13 VAL    78     -19.207 -13.500  35.308  1.00  0.00           H  
ATOM   1209  CG2 VAL    78     -20.040 -10.414  34.021  1.00  0.00           C  
ATOM   1210 HG21 VAL    78     -19.518  -9.654  33.440  1.00  0.00           H  
ATOM   1211 HG22 VAL    78     -20.896 -10.768  33.447  1.00  0.00           H  
ATOM   1212 HG23 VAL    78     -20.394  -9.976  34.954  1.00  0.00           H  
ATOM   1213  C   VAL    78     -17.981 -10.536  36.352  1.00  0.00           C  
ATOM   1214  O   VAL    78     -18.360  -9.371  36.469  1.00  0.00           O  
ATOM   1215  N   HIE    79     -17.697 -11.322  37.397  1.00  0.00           N  
ATOM   1216  H   HIE    79     -17.383 -12.258  37.178  1.00  0.00           H  
ATOM   1217  CA  HIE    79     -17.756 -10.961  38.819  1.00  0.00           C  
ATOM   1218  HA  HIE    79     -18.734 -10.535  39.044  1.00  0.00           H  
ATOM   1219  CB  HIE    79     -17.607 -12.267  39.623  1.00  0.00           C  
ATOM   1220  HB2 HIE    79     -18.530 -12.842  39.539  1.00  0.00           H  
ATOM   1221  HB3 HIE    79     -16.806 -12.865  39.183  1.00  0.00           H  
ATOM   1222  CG  HIE    79     -17.284 -12.085  41.082  1.00  0.00           C  
ATOM   1223  ND1 HIE    79     -18.149 -11.597  42.064  1.00  0.00           N  
ATOM   1224  CE1 HIE    79     -17.418 -11.536  43.187  1.00  0.00           C  
ATOM   1225  HE1 HIE    79     -17.788 -11.171  44.134  1.00  0.00           H  
ATOM   1226  NE2 HIE    79     -16.165 -11.971  42.964  1.00  0.00           N  
ATOM   1227  HE2 HIE    79     -15.412 -11.987  43.635  1.00  0.00           H  
ATOM   1228  CD2 HIE    79     -16.065 -12.328  41.641  1.00  0.00           C  
ATOM   1229  HD2 HIE    79     -15.185 -12.685  41.115  1.00  0.00           H  
ATOM   1230  C   HIE    79     -16.730  -9.888  39.234  1.00  0.00           C  
ATOM   1231  O   HIE    79     -17.125  -8.794  39.632  1.00  0.00           O  
ATOM   1232  N   ASP    80     -15.431 -10.187  39.148  1.00  0.00           N  
ATOM   1233  H   ASP    80     -15.168 -11.130  38.875  1.00  0.00           H  
ATOM   1234  CA  ASP    80     -14.327  -9.329  39.620  1.00  0.00           C  
ATOM   1235  HA  ASP    80     -14.710  -8.543  40.272  1.00  0.00           H  
ATOM   1236  CB  ASP    80     -13.337 -10.197  40.412  1.00  0.00           C  
ATOM   1237  HB2 ASP    80     -12.532  -9.568  40.798  1.00  0.00           H  
ATOM   1238  HB3 ASP    80     -13.844 -10.649  41.265  1.00  0.00           H  
ATOM   1239  CG  ASP    80     -12.758 -11.289  39.510  1.00  0.00           C  
ATOM   1240  OD1 ASP    80     -11.627 -11.082  39.017  1.00  0.00           O  
ATOM   1241  OD2 ASP    80     -13.510 -12.246  39.217  1.00  0.00           O  
ATOM   1242  C   ASP    80     -13.540  -8.659  38.481  1.00  0.00           C  
ATOM   1243  O   ASP    80     -12.928  -7.612  38.691  1.00  0.00           O  
ATOM   1244  N   PHE    81     -13.536  -9.281  37.295  1.00  0.00           N  
ATOM   1245  H   PHE    81     -14.067 -10.140  37.225  1.00  0.00           H  
ATOM   1246  CA  PHE    81     -12.875  -8.835  36.067  1.00  0.00           C  
ATOM   1247  HA  PHE    81     -12.810  -9.724  35.441  1.00  0.00           H  
ATOM   1248  CB  PHE    81     -13.782  -7.857  35.282  1.00  0.00           C  
ATOM   1249  HB2 PHE    81     -13.192  -7.348  34.524  1.00  0.00           H  
ATOM   1250  HB3 PHE    81     -14.507  -8.462  34.737  1.00  0.00           H  
ATOM   1251  CG  PHE    81     -14.577  -6.837  36.087  1.00  0.00           C  
ATOM   1252  CD1 PHE    81     -14.149  -5.502  36.177  1.00  0.00           C  
ATOM   1253  HD1 PHE    81     -13.244  -5.204  35.680  1.00  0.00           H  
ATOM   1254  CE1 PHE    81     -14.872  -4.567  36.940  1.00  0.00           C  
ATOM   1255  HE1 PHE    81     -14.514  -3.550  37.027  1.00  0.00           H  
ATOM   1256  CZ  PHE    81     -16.033  -4.967  37.624  1.00  0.00           C  
ATOM   1257  HZ  PHE    81     -16.567  -4.261  38.245  1.00  0.00           H  
ATOM   1258  CE2 PHE    81     -16.479  -6.296  37.524  1.00  0.00           C  
ATOM   1259  HE2 PHE    81     -17.348  -6.627  38.080  1.00  0.00           H  
ATOM   1260  CD2 PHE    81     -15.756  -7.224  36.755  1.00  0.00           C  
ATOM   1261  HD2 PHE    81     -16.072  -8.258  36.732  1.00  0.00           H  
ATOM   1262  C   PHE    81     -11.392  -8.436  36.240  1.00  0.00           C  
ATOM   1263  O   PHE    81     -10.879  -7.612  35.481  1.00  0.00           O  
ATOM   1264  N   THR    82     -10.684  -9.079  37.183  1.00  0.00           N  
ATOM   1265  H   THR    82     -11.178  -9.780  37.739  1.00  0.00           H  
ATOM   1266  CA  THR    82      -9.328  -8.730  37.651  1.00  0.00           C  
ATOM   1267  HA  THR    82      -9.116  -9.378  38.502  1.00  0.00           H  
ATOM   1268  CB  THR    82      -8.239  -9.050  36.612  1.00  0.00           C  
ATOM   1269  HB  THR    82      -8.432  -8.507  35.688  1.00  0.00           H  
ATOM   1270  CG2 THR    82      -6.810  -8.762  37.077  1.00  0.00           C  
ATOM   1271 HG21 THR    82      -6.584  -9.331  37.979  1.00  0.00           H  
ATOM   1272 HG22 THR    82      -6.108  -9.048  36.293  1.00  0.00           H  
ATOM   1273 HG23 THR    82      -6.672  -7.703  37.279  1.00  0.00           H  
ATOM   1274  OG1 THR    82      -8.267 -10.436  36.368  1.00  0.00           O  
ATOM   1275  HG1 THR    82      -9.186 -10.716  36.346  1.00  0.00           H  
ATOM   1276  C   THR    82      -9.275  -7.298  38.189  1.00  0.00           C  
ATOM   1277  O   THR    82      -8.818  -6.360  37.532  1.00  0.00           O  
ATOM   1278  N   PHE    83      -9.770  -7.131  39.418  1.00  0.00           N  
ATOM   1279  H   PHE    83     -10.220  -7.926  39.846  1.00  0.00           H  
ATOM   1280  CA  PHE    83      -9.772  -5.866  40.159  1.00  0.00           C  
ATOM   1281  HA  PHE    83     -10.104  -5.092  39.471  1.00  0.00           H  
ATOM   1282  CB  PHE    83     -10.817  -5.940  41.288  1.00  0.00           C  
ATOM   1283  HB2 PHE    83     -11.780  -6.193  40.841  1.00  0.00           H  
ATOM   1284  HB3 PHE    83     -10.540  -6.761  41.950  1.00  0.00           H  
ATOM   1285  CG  PHE    83     -11.025  -4.691  42.141  1.00  0.00           C  
ATOM   1286  CD1 PHE    83     -10.600  -3.409  41.725  1.00  0.00           C  
ATOM   1287  HD1 PHE    83     -10.105  -3.267  40.776  1.00  0.00           H  
ATOM   1288  CE1 PHE    83     -10.800  -2.291  42.554  1.00  0.00           C  
ATOM   1289  HE1 PHE    83     -10.448  -1.320  42.234  1.00  0.00           H  
ATOM   1290  CZ  PHE    83     -11.441  -2.437  43.795  1.00  0.00           C  
ATOM   1291  HZ  PHE    83     -11.586  -1.574  44.429  1.00  0.00           H  
ATOM   1292  CE2 PHE    83     -11.881  -3.705  44.210  1.00  0.00           C  
ATOM   1293  HE2 PHE    83     -12.378  -3.821  45.162  1.00  0.00           H  
ATOM   1294  CD2 PHE    83     -11.672  -4.826  43.385  1.00  0.00           C  
ATOM   1295  HD2 PHE    83     -12.010  -5.800  43.706  1.00  0.00           H  
ATOM   1296  C   PHE    83      -8.363  -5.455  40.640  1.00  0.00           C  
ATOM   1297  O   PHE    83      -8.059  -5.464  41.835  1.00  0.00           O  
ATOM   1298  N   GLY    84      -7.511  -5.062  39.691  1.00  0.00           N  
ATOM   1299  H   GLY    84      -7.797  -5.196  38.726  1.00  0.00           H  
ATOM   1300  CA  GLY    84      -6.295  -4.292  39.949  1.00  0.00           C  
ATOM   1301  HA2 GLY    84      -5.744  -4.760  40.765  1.00  0.00           H  
ATOM   1302  HA3 GLY    84      -5.654  -4.300  39.069  1.00  0.00           H  
ATOM   1303  C   GLY    84      -6.621  -2.838  40.320  1.00  0.00           C  
ATOM   1304  O   GLY    84      -7.595  -2.254  39.839  1.00  0.00           O  
ATOM   1305  N   HIE    85      -5.811  -2.241  41.197  1.00  0.00           N  
ATOM   1306  H   HIE    85      -5.007  -2.762  41.509  1.00  0.00           H  
ATOM   1307  CA  HIE    85      -6.130  -0.988  41.909  1.00  0.00           C  
ATOM   1308  HA  HIE    85      -7.216  -0.935  42.013  1.00  0.00           H  
ATOM   1309  CB  HIE    85      -5.583  -1.063  43.345  1.00  0.00           C  
ATOM   1310  HB2 HIE    85      -4.510  -1.259  43.333  1.00  0.00           H  
ATOM   1311  HB3 HIE    85      -5.766  -0.117  43.855  1.00  0.00           H  
ATOM   1312  CG  HIE    85      -6.308  -2.162  44.086  1.00  0.00           C  
ATOM   1313  ND1 HIE    85      -7.612  -2.037  44.569  1.00  0.00           N  
ATOM   1314  CE1 HIE    85      -8.083  -3.287  44.682  1.00  0.00           C  
ATOM   1315  HE1 HIE    85      -9.110  -3.534  44.915  1.00  0.00           H  
ATOM   1316  NE2 HIE    85      -7.147  -4.180  44.325  1.00  0.00           N  
ATOM   1317  HE2 HIE    85      -7.355  -5.134  44.048  1.00  0.00           H  
ATOM   1318  CD2 HIE    85      -6.013  -3.491  43.963  1.00  0.00           C  
ATOM   1319  HD2 HIE    85      -5.154  -3.908  43.458  1.00  0.00           H  
ATOM   1320  C   HIE    85      -5.749   0.259  41.101  1.00  0.00           C  
ATOM   1321  O   HIE    85      -4.843   1.019  41.441  1.00  0.00           O  
ATOM   1322  N   LEU    86      -6.434   0.398  39.968  1.00  0.00           N  
ATOM   1323  H   LEU    86      -7.144  -0.308  39.798  1.00  0.00           H  
ATOM   1324  CA  LEU    86      -6.191   1.356  38.891  1.00  0.00           C  
ATOM   1325  HA  LEU    86      -5.119   1.544  38.826  1.00  0.00           H  
ATOM   1326  CB  LEU    86      -6.674   0.691  37.589  1.00  0.00           C  
ATOM   1327  HB2 LEU    86      -7.697   0.340  37.747  1.00  0.00           H  
ATOM   1328  HB3 LEU    86      -6.705   1.418  36.777  1.00  0.00           H  
ATOM   1329  CG  LEU    86      -5.785  -0.494  37.169  1.00  0.00           C  
ATOM   1330  HG  LEU    86      -5.429  -1.034  38.045  1.00  0.00           H  
ATOM   1331  CD1 LEU    86      -6.594  -1.468  36.320  1.00  0.00           C  
ATOM   1332 HD11 LEU    86      -7.171  -0.929  35.577  1.00  0.00           H  
ATOM   1333 HD12 LEU    86      -5.936  -2.183  35.831  1.00  0.00           H  
ATOM   1334 HD13 LEU    86      -7.279  -2.015  36.970  1.00  0.00           H  
ATOM   1335  CD2 LEU    86      -4.573   0.010  36.387  1.00  0.00           C  
ATOM   1336 HD21 LEU    86      -3.983   0.686  37.003  1.00  0.00           H  
ATOM   1337 HD22 LEU    86      -3.942  -0.839  36.127  1.00  0.00           H  
ATOM   1338 HD23 LEU    86      -4.882   0.513  35.475  1.00  0.00           H  
ATOM   1339  C   LEU    86      -6.886   2.713  39.091  1.00  0.00           C  
ATOM   1340  O   LEU    86      -7.809   2.855  39.888  1.00  0.00           O  
ATOM   1341  N   ALA    87      -6.472   3.706  38.294  1.00  0.00           N  
ATOM   1342  H   ALA    87      -5.690   3.532  37.686  1.00  0.00           H  
ATOM   1343  CA  ALA    87      -7.156   4.998  38.196  1.00  0.00           C  
ATOM   1344  HA  ALA    87      -7.302   5.391  39.203  1.00  0.00           H  
ATOM   1345  CB  ALA    87      -6.253   5.966  37.420  1.00  0.00           C  
ATOM   1346  HB1 ALA    87      -6.094   5.601  36.404  1.00  0.00           H  
ATOM   1347  HB2 ALA    87      -6.732   6.945  37.372  1.00  0.00           H  
ATOM   1348  HB3 ALA    87      -5.293   6.065  37.927  1.00  0.00           H  
ATOM   1349  C   ALA    87      -8.553   4.885  37.547  1.00  0.00           C  
ATOM   1350  O   ALA    87      -9.496   5.504  38.034  1.00  0.00           O  
ATOM   1351  N   ASP    88      -8.682   4.083  36.480  1.00  0.00           N  
ATOM   1352  H   ASP    88      -7.847   3.674  36.101  1.00  0.00           H  
ATOM   1353  CA  ASP    88      -9.971   3.611  35.951  1.00  0.00           C  
ATOM   1354  HA  ASP    88     -10.593   3.334  36.805  1.00  0.00           H  
ATOM   1355  CB  ASP    88     -10.733   4.722  35.177  1.00  0.00           C  
ATOM   1356  HB2 ASP    88     -11.767   4.390  35.068  1.00  0.00           H  
ATOM   1357  HB3 ASP    88     -10.754   5.638  35.766  1.00  0.00           H  
ATOM   1358  CG  ASP    88     -10.181   5.049  33.781  1.00  0.00           C  
ATOM   1359  OD1 ASP    88     -10.994   4.999  32.828  1.00  0.00           O  
ATOM   1360  OD2 ASP    88      -8.943   5.141  33.626  1.00  0.00           O  
ATOM   1361  C   ASP    88      -9.829   2.343  35.076  1.00  0.00           C  
ATOM   1362  O   ASP    88     -10.481   1.340  35.342  1.00  0.00           O  
ATOM   1363  N   LYS    89      -9.047   2.409  33.983  1.00  0.00           N  
ATOM   1364  H   LYS    89      -8.610   3.321  33.835  1.00  0.00           H  
ATOM   1365  CA  LYS    89      -9.138   1.531  32.788  1.00  0.00           C  
ATOM   1366  HA  LYS    89      -8.638   2.066  31.984  1.00  0.00           H  
ATOM   1367  CB  LYS    89      -8.385   0.201  33.002  1.00  0.00           C  
ATOM   1368  HB2 LYS    89      -8.790  -0.291  33.885  1.00  0.00           H  
ATOM   1369  HB3 LYS    89      -8.558  -0.460  32.151  1.00  0.00           H  
ATOM   1370  CG  LYS    89      -6.864   0.348  33.177  1.00  0.00           C  
ATOM   1371  HG2 LYS    89      -6.662   1.001  34.026  1.00  0.00           H  
ATOM   1372  HG3 LYS    89      -6.460  -0.640  33.399  1.00  0.00           H  
ATOM   1373  CD  LYS    89      -6.142   0.898  31.937  1.00  0.00           C  
ATOM   1374  HD2 LYS    89      -6.388   0.289  31.064  1.00  0.00           H  
ATOM   1375  HD3 LYS    89      -6.472   1.920  31.752  1.00  0.00           H  
ATOM   1376  CE  LYS    89      -4.621   0.925  32.130  1.00  0.00           C  
ATOM   1377  HE2 LYS    89      -4.175   1.491  31.308  1.00  0.00           H  
ATOM   1378  HE3 LYS    89      -4.380   1.449  33.059  1.00  0.00           H  
ATOM   1379  NZ  LYS    89      -4.029  -0.430  32.159  1.00  0.00           N  
ATOM   1380  HZ1 LYS    89      -4.235  -0.999  31.344  1.00  0.00           H  
ATOM   1381  HZ2 LYS    89      -3.007  -0.379  32.222  1.00  0.00           H  
ATOM   1382  HZ3 LYS    89      -4.211  -0.951  33.015  1.00  0.00           H  
ATOM   1383  C   LYS    89     -10.566   1.344  32.227  1.00  0.00           C  
ATOM   1384  O   LYS    89     -10.775   0.503  31.354  1.00  0.00           O  
ATOM   1385  N   THR    90     -11.496   2.204  32.640  1.00  0.00           N  
ATOM   1386  H   THR    90     -11.148   2.939  33.238  1.00  0.00           H  
ATOM   1387  CA  THR    90     -12.910   2.359  32.266  1.00  0.00           C  
ATOM   1388  HA  THR    90     -13.328   3.059  32.991  1.00  0.00           H  
ATOM   1389  CB  THR    90     -13.081   3.039  30.896  1.00  0.00           C  
ATOM   1390  HB  THR    90     -13.073   2.274  30.120  1.00  0.00           H  
ATOM   1391  CG2 THR    90     -14.403   3.793  30.794  1.00  0.00           C  
ATOM   1392 HG21 THR    90     -14.457   4.562  31.565  1.00  0.00           H  
ATOM   1393 HG22 THR    90     -14.486   4.259  29.813  1.00  0.00           H  
ATOM   1394 HG23 THR    90     -15.237   3.102  30.926  1.00  0.00           H  
ATOM   1395  OG1 THR    90     -12.037   3.961  30.601  1.00  0.00           O  
ATOM   1396  HG1 THR    90     -11.776   4.419  31.439  1.00  0.00           H  
ATOM   1397  C   THR    90     -13.745   1.075  32.380  1.00  0.00           C  
ATOM   1398  O   THR    90     -13.720   0.216  31.499  1.00  0.00           O  
ATOM   1399  N   ASP    91     -14.523   0.992  33.462  1.00  0.00           N  
ATOM   1400  H   ASP    91     -14.515   1.811  34.056  1.00  0.00           H  
ATOM   1401  CA  ASP    91     -15.688   0.124  33.732  1.00  0.00           C  
ATOM   1402  HA  ASP    91     -16.000   0.363  34.749  1.00  0.00           H  
ATOM   1403  CB  ASP    91     -16.868   0.544  32.831  1.00  0.00           C  
ATOM   1404  HB2 ASP    91     -16.639   0.253  31.805  1.00  0.00           H  
ATOM   1405  HB3 ASP    91     -17.755  -0.011  33.142  1.00  0.00           H  
ATOM   1406  CG  ASP    91     -17.208   2.045  32.850  1.00  0.00           C  
ATOM   1407  OD1 ASP    91     -18.021   2.444  31.988  1.00  0.00           O  
ATOM   1408  OD2 ASP    91     -16.664   2.781  33.706  1.00  0.00           O  
ATOM   1409  C   ASP    91     -15.514  -1.409  33.724  1.00  0.00           C  
ATOM   1410  O   ASP    91     -16.264  -2.108  34.416  1.00  0.00           O  
ATOM   1411  N   ARG    92     -14.573  -1.970  32.953  1.00  0.00           N  
ATOM   1412  H   ARG    92     -14.037  -1.334  32.369  1.00  0.00           H  
ATOM   1413  CA  ARG    92     -14.516  -3.417  32.673  1.00  0.00           C  
ATOM   1414  HA  ARG    92     -15.159  -3.928  33.377  1.00  0.00           H  
ATOM   1415  CB  ARG    92     -15.048  -3.703  31.257  1.00  0.00           C  
ATOM   1416  HB2 ARG    92     -14.429  -3.175  30.532  1.00  0.00           H  
ATOM   1417  HB3 ARG    92     -14.932  -4.764  31.067  1.00  0.00           H  
ATOM   1418  CG  ARG    92     -16.522  -3.366  30.973  1.00  0.00           C  
ATOM   1419  HG2 ARG    92     -16.632  -2.282  30.927  1.00  0.00           H  
ATOM   1420  HG3 ARG    92     -16.759  -3.757  29.983  1.00  0.00           H  
ATOM   1421  CD  ARG    92     -17.569  -3.911  31.964  1.00  0.00           C  
ATOM   1422  HD2 ARG    92     -17.614  -3.248  32.823  1.00  0.00           H  
ATOM   1423  HD3 ARG    92     -18.547  -3.852  31.484  1.00  0.00           H  
ATOM   1424  NE  ARG    92     -17.335  -5.311  32.391  1.00  0.00           N  
ATOM   1425  HE  ARG    92     -17.350  -6.015  31.672  1.00  0.00           H  
ATOM   1426  CZ  ARG    92     -17.152  -5.740  33.632  1.00  0.00           C  
ATOM   1427  NH1 ARG    92     -17.052  -4.933  34.651  1.00  0.00           N  
ATOM   1428 HH11 ARG    92     -16.991  -3.929  34.505  1.00  0.00           H  
ATOM   1429 HH12 ARG    92     -16.763  -5.298  35.549  1.00  0.00           H  
ATOM   1430  NH2 ARG    92     -17.057  -7.014  33.883  1.00  0.00           N  
ATOM   1431 HH21 ARG    92     -17.062  -7.700  33.147  1.00  0.00           H  
ATOM   1432 HH22 ARG    92     -16.935  -7.319  34.838  1.00  0.00           H  
ATOM   1433  C   ARG    92     -13.181  -4.121  32.905  1.00  0.00           C  
ATOM   1434  O   ARG    92     -13.196  -5.346  32.951  1.00  0.00           O  
ATOM   1435  N   LEU    93     -12.070  -3.405  33.083  1.00  0.00           N  
ATOM   1436  H   LEU    93     -12.151  -2.402  33.033  1.00  0.00           H  
ATOM   1437  CA  LEU    93     -10.738  -3.978  33.369  1.00  0.00           C  
ATOM   1438  HA  LEU    93     -10.007  -3.195  33.169  1.00  0.00           H  
ATOM   1439  CB  LEU    93     -10.594  -4.330  34.867  1.00  0.00           C  
ATOM   1440  HB2 LEU    93     -11.177  -5.223  35.065  1.00  0.00           H  
ATOM   1441  HB3 LEU    93      -9.549  -4.570  35.069  1.00  0.00           H  
ATOM   1442  CG  LEU    93     -11.062  -3.248  35.861  1.00  0.00           C  
ATOM   1443  HG  LEU    93     -12.133  -3.084  35.746  1.00  0.00           H  
ATOM   1444  CD1 LEU    93     -10.805  -3.703  37.293  1.00  0.00           C  
ATOM   1445 HD11 LEU    93      -9.733  -3.817  37.459  1.00  0.00           H  
ATOM   1446 HD12 LEU    93     -11.203  -2.972  37.996  1.00  0.00           H  
ATOM   1447 HD13 LEU    93     -11.295  -4.663  37.464  1.00  0.00           H  
ATOM   1448  CD2 LEU    93     -10.346  -1.917  35.647  1.00  0.00           C  
ATOM   1449 HD21 LEU    93     -10.652  -1.474  34.702  1.00  0.00           H  
ATOM   1450 HD22 LEU    93     -10.609  -1.221  36.444  1.00  0.00           H  
ATOM   1451 HD23 LEU    93      -9.271  -2.077  35.652  1.00  0.00           H  
ATOM   1452  C   LEU    93     -10.373  -5.114  32.383  1.00  0.00           C  
ATOM   1453  O   LEU    93     -10.252  -4.821  31.191  1.00  0.00           O  
ATOM   1454  N   LEU    94     -10.258  -6.389  32.799  1.00  0.00           N  
ATOM   1455  H   LEU    94     -10.378  -6.616  33.784  1.00  0.00           H  
ATOM   1456  CA  LEU    94      -9.995  -7.485  31.845  1.00  0.00           C  
ATOM   1457  HA  LEU    94      -9.085  -7.216  31.306  1.00  0.00           H  
ATOM   1458  CB  LEU    94      -9.683  -8.825  32.554  1.00  0.00           C  
ATOM   1459  HB2 LEU    94      -8.915  -9.330  31.966  1.00  0.00           H  
ATOM   1460  HB3 LEU    94      -9.223  -8.593  33.514  1.00  0.00           H  
ATOM   1461  CG  LEU    94     -10.835  -9.836  32.776  1.00  0.00           C  
ATOM   1462  HG  LEU    94     -11.719  -9.320  33.151  1.00  0.00           H  
ATOM   1463  CD1 LEU    94     -11.213 -10.660  31.535  1.00  0.00           C  
ATOM   1464 HD11 LEU    94     -10.312 -11.063  31.078  1.00  0.00           H  
ATOM   1465 HD12 LEU    94     -11.874 -11.481  31.811  1.00  0.00           H  
ATOM   1466 HD13 LEU    94     -11.737 -10.061  30.798  1.00  0.00           H  
ATOM   1467  CD2 LEU    94     -10.394 -10.860  33.818  1.00  0.00           C  
ATOM   1468 HD21 LEU    94     -10.251 -10.364  34.768  1.00  0.00           H  
ATOM   1469 HD22 LEU    94     -11.145 -11.635  33.945  1.00  0.00           H  
ATOM   1470 HD23 LEU    94      -9.456 -11.327  33.522  1.00  0.00           H  
ATOM   1471  C   LEU    94     -11.099  -7.606  30.787  1.00  0.00           C  
ATOM   1472  O   LEU    94     -10.811  -7.862  29.629  1.00  0.00           O  
ATOM   1473  N   MET    95     -12.363  -7.331  31.118  1.00  0.00           N  
ATOM   1474  H   MET    95     -12.545  -7.006  32.062  1.00  0.00           H  
ATOM   1475  CA  MET    95     -13.471  -7.314  30.148  1.00  0.00           C  
ATOM   1476  HA  MET    95     -13.313  -8.141  29.456  1.00  0.00           H  
ATOM   1477  CB  MET    95     -14.805  -7.589  30.856  1.00  0.00           C  
ATOM   1478  HB2 MET    95     -14.936  -6.919  31.703  1.00  0.00           H  
ATOM   1479  HB3 MET    95     -15.624  -7.436  30.152  1.00  0.00           H  
ATOM   1480  CG  MET    95     -14.874  -9.035  31.343  1.00  0.00           C  
ATOM   1481  HG2 MET    95     -14.537  -9.684  30.533  1.00  0.00           H  
ATOM   1482  HG3 MET    95     -14.205  -9.175  32.193  1.00  0.00           H  
ATOM   1483  SD  MET    95     -16.548  -9.544  31.801  1.00  0.00           S  
ATOM   1484  CE  MET    95     -16.327 -11.336  31.615  1.00  0.00           C  
ATOM   1485  HE1 MET    95     -15.595 -11.697  32.338  1.00  0.00           H  
ATOM   1486  HE2 MET    95     -17.277 -11.842  31.780  1.00  0.00           H  
ATOM   1487  HE3 MET    95     -15.980 -11.564  30.607  1.00  0.00           H  
ATOM   1488  C   MET    95     -13.496  -6.066  29.238  1.00  0.00           C  
ATOM   1489  O   MET    95     -14.508  -5.777  28.602  1.00  0.00           O  
ATOM   1490  N   ARG    96     -12.388  -5.317  29.180  1.00  0.00           N  
ATOM   1491  H   ARG    96     -11.653  -5.547  29.839  1.00  0.00           H  
ATOM   1492  CA  ARG    96     -12.037  -4.401  28.083  1.00  0.00           C  
ATOM   1493  HA  ARG    96     -12.900  -4.270  27.426  1.00  0.00           H  
ATOM   1494  CB  ARG    96     -11.648  -3.049  28.690  1.00  0.00           C  
ATOM   1495  HB2 ARG    96     -12.430  -2.737  29.383  1.00  0.00           H  
ATOM   1496  HB3 ARG    96     -10.717  -3.155  29.248  1.00  0.00           H  
ATOM   1497  CG  ARG    96     -11.472  -1.959  27.628  1.00  0.00           C  
ATOM   1498  HG2 ARG    96     -10.665  -2.222  26.942  1.00  0.00           H  
ATOM   1499  HG3 ARG    96     -12.402  -1.840  27.071  1.00  0.00           H  
ATOM   1500  CD  ARG    96     -11.127  -0.655  28.345  1.00  0.00           C  
ATOM   1501  HD2 ARG    96     -11.893  -0.462  29.102  1.00  0.00           H  
ATOM   1502  HD3 ARG    96     -10.166  -0.772  28.851  1.00  0.00           H  
ATOM   1503  NE  ARG    96     -11.070   0.486  27.416  1.00  0.00           N  
ATOM   1504  HE  ARG    96     -11.213   0.291  26.439  1.00  0.00           H  
ATOM   1505  CZ  ARG    96     -10.936   1.742  27.793  1.00  0.00           C  
ATOM   1506  NH1 ARG    96     -10.706   2.054  29.030  1.00  0.00           N  
ATOM   1507 HH11 ARG    96     -10.710   1.300  29.710  1.00  0.00           H  
ATOM   1508 HH12 ARG    96     -10.906   2.984  29.386  1.00  0.00           H  
ATOM   1509  NH2 ARG    96     -11.044   2.719  26.941  1.00  0.00           N  
ATOM   1510 HH21 ARG    96     -11.235   2.525  25.976  1.00  0.00           H  
ATOM   1511 HH22 ARG    96     -10.947   3.658  27.282  1.00  0.00           H  
ATOM   1512  C   ARG    96     -10.912  -4.975  27.213  1.00  0.00           C  
ATOM   1513  O   ARG    96     -10.964  -4.854  25.998  1.00  0.00           O  
ATOM   1514  N   GLU    97      -9.939  -5.626  27.850  1.00  0.00           N  
ATOM   1515  H   GLU    97      -9.989  -5.659  28.857  1.00  0.00           H  
ATOM   1516  CA  GLU    97      -8.865  -6.423  27.234  1.00  0.00           C  
ATOM   1517  HA  GLU    97      -8.396  -5.838  26.441  1.00  0.00           H  
ATOM   1518  CB  GLU    97      -7.826  -6.666  28.345  1.00  0.00           C  
ATOM   1519  HB2 GLU    97      -7.517  -5.686  28.713  1.00  0.00           H  
ATOM   1520  HB3 GLU    97      -8.310  -7.168  29.178  1.00  0.00           H  
ATOM   1521  CG  GLU    97      -6.550  -7.417  27.936  1.00  0.00           C  
ATOM   1522  HG2 GLU    97      -6.435  -7.385  26.850  1.00  0.00           H  
ATOM   1523  HG3 GLU    97      -5.715  -6.856  28.357  1.00  0.00           H  
ATOM   1524  CD  GLU    97      -6.435  -8.863  28.452  1.00  0.00           C  
ATOM   1525  OE1 GLU    97      -6.922  -9.152  29.570  1.00  0.00           O  
ATOM   1526  OE2 GLU    97      -5.756  -9.676  27.776  1.00  0.00           O  
ATOM   1527  C   GLU    97      -9.370  -7.733  26.584  1.00  0.00           C  
ATOM   1528  O   GLU    97      -8.663  -8.361  25.800  1.00  0.00           O  
ATOM   1529  N   PHE    98     -10.619  -8.114  26.866  1.00  0.00           N  
ATOM   1530  H   PHE    98     -11.056  -7.645  27.647  1.00  0.00           H  
ATOM   1531  CA  PHE    98     -11.395  -9.163  26.208  1.00  0.00           C  
ATOM   1532  HA  PHE    98     -10.742  -9.725  25.546  1.00  0.00           H  
ATOM   1533  CB  PHE    98     -11.931 -10.152  27.262  1.00  0.00           C  
ATOM   1534  HB2 PHE    98     -12.281  -9.613  28.140  1.00  0.00           H  
ATOM   1535  HB3 PHE    98     -12.789 -10.676  26.838  1.00  0.00           H  
ATOM   1536  CG  PHE    98     -10.909 -11.189  27.682  1.00  0.00           C  
ATOM   1537  CD1 PHE    98     -11.105 -12.538  27.333  1.00  0.00           C  
ATOM   1538  HD1 PHE    98     -12.019 -12.846  26.843  1.00  0.00           H  
ATOM   1539  CE1 PHE    98     -10.075 -13.472  27.530  1.00  0.00           C  
ATOM   1540  HE1 PHE    98     -10.194 -14.488  27.180  1.00  0.00           H  
ATOM   1541  CZ  PHE    98      -8.858 -13.061  28.104  1.00  0.00           C  
ATOM   1542  HZ  PHE    98      -8.030 -13.742  28.200  1.00  0.00           H  
ATOM   1543  CE2 PHE    98      -8.691 -11.737  28.519  1.00  0.00           C  
ATOM   1544  HE2 PHE    98      -7.744 -11.416  28.925  1.00  0.00           H  
ATOM   1545  CD2 PHE    98      -9.711 -10.801  28.312  1.00  0.00           C  
ATOM   1546  HD2 PHE    98      -9.533  -9.773  28.590  1.00  0.00           H  
ATOM   1547  C   PHE    98     -12.522  -8.519  25.374  1.00  0.00           C  
ATOM   1548  O   PHE    98     -13.631  -8.345  25.886  1.00  0.00           O  
ATOM   1549  N   PRO    99     -12.285  -8.142  24.098  1.00  0.00           N  
ATOM   1550  CD  PRO    99     -11.025  -8.194  23.377  1.00  0.00           C  
ATOM   1551  HD2 PRO    99     -11.081  -8.954  22.595  1.00  0.00           H  
ATOM   1552  HD3 PRO    99     -10.166  -8.384  24.007  1.00  0.00           H  
ATOM   1553  CG  PRO    99     -10.901  -6.821  22.742  1.00  0.00           C  
ATOM   1554  HG2 PRO    99     -10.195  -6.827  21.916  1.00  0.00           H  
ATOM   1555  HG3 PRO    99     -10.619  -6.084  23.495  1.00  0.00           H  
ATOM   1556  CB  PRO    99     -12.332  -6.582  22.271  1.00  0.00           C  
ATOM   1557  HB2 PRO    99     -12.451  -7.025  21.282  1.00  0.00           H  
ATOM   1558  HB3 PRO    99     -12.565  -5.520  22.237  1.00  0.00           H  
ATOM   1559  CA  PRO    99     -13.202  -7.306  23.316  1.00  0.00           C  
ATOM   1560  HA  PRO    99     -13.613  -6.551  23.986  1.00  0.00           H  
ATOM   1561  C   PRO    99     -14.387  -8.074  22.701  1.00  0.00           C  
ATOM   1562  O   PRO    99     -14.813  -7.773  21.590  1.00  0.00           O  
ATOM   1563  N   MET   100     -14.950  -9.052  23.423  1.00  0.00           N  
ATOM   1564  H   MET   100     -14.565  -9.181  24.352  1.00  0.00           H  
ATOM   1565  CA  MET   100     -15.942 -10.058  22.983  1.00  0.00           C  
ATOM   1566  HA  MET   100     -15.431 -10.790  22.354  1.00  0.00           H  
ATOM   1567  CB  MET   100     -16.416 -10.784  24.255  1.00  0.00           C  
ATOM   1568  HB2 MET   100     -15.542 -11.184  24.771  1.00  0.00           H  
ATOM   1569  HB3 MET   100     -16.894 -10.058  24.914  1.00  0.00           H  
ATOM   1570  CG  MET   100     -17.402 -11.934  24.013  1.00  0.00           C  
ATOM   1571  HG2 MET   100     -18.256 -11.562  23.450  1.00  0.00           H  
ATOM   1572  HG3 MET   100     -16.912 -12.706  23.419  1.00  0.00           H  
ATOM   1573  SD  MET   100     -18.062 -12.679  25.532  1.00  0.00           S  
ATOM   1574  CE  MET   100     -16.585 -13.547  26.126  1.00  0.00           C  
ATOM   1575  HE1 MET   100     -15.794 -12.834  26.360  1.00  0.00           H  
ATOM   1576  HE2 MET   100     -16.827 -14.111  27.025  1.00  0.00           H  
ATOM   1577  HE3 MET   100     -16.235 -14.234  25.356  1.00  0.00           H  
ATOM   1578  C   MET   100     -17.140  -9.513  22.170  1.00  0.00           C  
ATOM   1579  O   MET   100     -17.770 -10.239  21.402  1.00  0.00           O  
ATOM   1580  N   MET   101     -17.445  -8.217  22.275  1.00  0.00           N  
ATOM   1581  H   MET   101     -16.822  -7.662  22.842  1.00  0.00           H  
ATOM   1582  CA  MET   101     -18.302  -7.499  21.326  1.00  0.00           C  
ATOM   1583  HA  MET   101     -19.216  -8.071  21.170  1.00  0.00           H  
ATOM   1584  CB  MET   101     -18.697  -6.134  21.915  1.00  0.00           C  
ATOM   1585  HB2 MET   101     -17.798  -5.530  22.045  1.00  0.00           H  
ATOM   1586  HB3 MET   101     -19.349  -5.621  21.207  1.00  0.00           H  
ATOM   1587  CG  MET   101     -19.417  -6.214  23.270  1.00  0.00           C  
ATOM   1588  HG2 MET   101     -18.761  -6.677  24.007  1.00  0.00           H  
ATOM   1589  HG3 MET   101     -19.592  -5.190  23.599  1.00  0.00           H  
ATOM   1590  SD  MET   101     -21.026  -7.065  23.291  1.00  0.00           S  
ATOM   1591  CE  MET   101     -20.532  -8.763  23.711  1.00  0.00           C  
ATOM   1592  HE1 MET   101     -19.922  -8.759  24.616  1.00  0.00           H  
ATOM   1593  HE2 MET   101     -21.423  -9.366  23.886  1.00  0.00           H  
ATOM   1594  HE3 MET   101     -19.965  -9.209  22.896  1.00  0.00           H  
ATOM   1595  C   MET   101     -17.608  -7.366  19.951  1.00  0.00           C  
ATOM   1596  O   MET   101     -17.044  -6.324  19.625  1.00  0.00           O  
ATOM   1597  N   ASN   102     -17.701  -8.433  19.147  1.00  0.00           N  
ATOM   1598  H   ASN   102     -18.127  -9.246  19.579  1.00  0.00           H  
ATOM   1599  CA  ASN   102     -16.975  -8.703  17.888  1.00  0.00           C  
ATOM   1600  HA  ASN   102     -17.533  -9.517  17.423  1.00  0.00           H  
ATOM   1601  CB  ASN   102     -17.085  -7.509  16.906  1.00  0.00           C  
ATOM   1602  HB2 ASN   102     -17.964  -6.914  17.152  1.00  0.00           H  
ATOM   1603  HB3 ASN   102     -16.207  -6.874  17.019  1.00  0.00           H  
ATOM   1604  CG  ASN   102     -17.220  -7.898  15.442  1.00  0.00           C  
ATOM   1605  OD1 ASN   102     -18.157  -7.511  14.763  1.00  0.00           O  
ATOM   1606  ND2 ASN   102     -16.325  -8.686  14.901  1.00  0.00           N  
ATOM   1607 HD21 ASN   102     -15.571  -9.056  15.477  1.00  0.00           H  
ATOM   1608 HD22 ASN   102     -16.432  -8.922  13.936  1.00  0.00           H  
ATOM   1609  C   ASN   102     -15.551  -9.294  18.059  1.00  0.00           C  
ATOM   1610  O   ASN   102     -14.948  -9.697  17.066  1.00  0.00           O  
ATOM   1611  N   ASP   103     -15.075  -9.459  19.294  1.00  0.00           N  
ATOM   1612  H   ASP   103     -15.531  -8.946  20.037  1.00  0.00           H  
ATOM   1613  CA  ASP   103     -13.927 -10.282  19.716  1.00  0.00           C  
ATOM   1614  HA  ASP   103     -13.849 -10.155  20.796  1.00  0.00           H  
ATOM   1615  CB  ASP   103     -14.237 -11.773  19.508  1.00  0.00           C  
ATOM   1616  HB2 ASP   103     -15.262 -11.972  19.831  1.00  0.00           H  
ATOM   1617  HB3 ASP   103     -14.163 -12.032  18.451  1.00  0.00           H  
ATOM   1618  CG  ASP   103     -13.286 -12.645  20.323  1.00  0.00           C  
ATOM   1619  OD1 ASP   103     -12.116 -12.790  19.910  1.00  0.00           O  
ATOM   1620  OD2 ASP   103     -13.724 -13.099  21.402  1.00  0.00           O  
ATOM   1621  C   ASP   103     -12.552  -9.836  19.187  1.00  0.00           C  
ATOM   1622  O   ASP   103     -11.806  -9.182  19.916  1.00  0.00           O  
ATOM   1623  N   GLY   104     -12.246 -10.124  17.918  1.00  0.00           N  
ATOM   1624  H   GLY   104     -12.950 -10.618  17.389  1.00  0.00           H  
ATOM   1625  CA  GLY   104     -11.015  -9.736  17.219  1.00  0.00           C  
ATOM   1626  HA2 GLY   104     -10.161  -9.940  17.867  1.00  0.00           H  
ATOM   1627  HA3 GLY   104     -10.908 -10.334  16.315  1.00  0.00           H  
ATOM   1628  C   GLY   104     -10.998  -8.253  16.836  1.00  0.00           C  
ATOM   1629  O   GLY   104     -10.907  -7.901  15.661  1.00  0.00           O  
ATOM   1630  N   PHE   105     -11.144  -7.376  17.828  1.00  0.00           N  
ATOM   1631  H   PHE   105     -11.228  -7.767  18.764  1.00  0.00           H  
ATOM   1632  CA  PHE   105     -11.321  -5.933  17.683  1.00  0.00           C  
ATOM   1633  HA  PHE   105     -11.073  -5.636  16.664  1.00  0.00           H  
ATOM   1634  CB  PHE   105     -12.812  -5.634  17.940  1.00  0.00           C  
ATOM   1635  HB2 PHE   105     -13.394  -6.271  17.272  1.00  0.00           H  
ATOM   1636  HB3 PHE   105     -13.049  -5.949  18.958  1.00  0.00           H  
ATOM   1637  CG  PHE   105     -13.341  -4.216  17.762  1.00  0.00           C  
ATOM   1638  CD1 PHE   105     -14.688  -3.971  18.093  1.00  0.00           C  
ATOM   1639  HD1 PHE   105     -15.296  -4.778  18.482  1.00  0.00           H  
ATOM   1640  CE1 PHE   105     -15.253  -2.696  17.912  1.00  0.00           C  
ATOM   1641  HE1 PHE   105     -16.294  -2.533  18.157  1.00  0.00           H  
ATOM   1642  CZ  PHE   105     -14.468  -1.647  17.404  1.00  0.00           C  
ATOM   1643  HZ  PHE   105     -14.899  -0.667  17.258  1.00  0.00           H  
ATOM   1644  CE2 PHE   105     -13.119  -1.878  17.082  1.00  0.00           C  
ATOM   1645  HE2 PHE   105     -12.508  -1.075  16.695  1.00  0.00           H  
ATOM   1646  CD2 PHE   105     -12.559  -3.158  17.251  1.00  0.00           C  
ATOM   1647  HD2 PHE   105     -11.528  -3.313  16.978  1.00  0.00           H  
ATOM   1648  C   PHE   105     -10.375  -5.217  18.657  1.00  0.00           C  
ATOM   1649  O   PHE   105     -10.524  -5.349  19.867  1.00  0.00           O  
ATOM   1650  N   ASP   106      -9.383  -4.478  18.148  1.00  0.00           N  
ATOM   1651  H   ASP   106      -9.266  -4.446  17.150  1.00  0.00           H  
ATOM   1652  CA  ASP   106      -8.350  -3.843  18.982  1.00  0.00           C  
ATOM   1653  HA  ASP   106      -7.931  -4.612  19.630  1.00  0.00           H  
ATOM   1654  CB  ASP   106      -7.187  -3.344  18.110  1.00  0.00           C  
ATOM   1655  HB2 ASP   106      -6.846  -4.168  17.481  1.00  0.00           H  
ATOM   1656  HB3 ASP   106      -7.547  -2.550  17.455  1.00  0.00           H  
ATOM   1657  CG  ASP   106      -5.985  -2.820  18.914  1.00  0.00           C  
ATOM   1658  OD1 ASP   106      -4.951  -2.542  18.261  1.00  0.00           O  
ATOM   1659  OD2 ASP   106      -6.056  -2.714  20.160  1.00  0.00           O  
ATOM   1660  C   ASP   106      -8.906  -2.740  19.903  1.00  0.00           C  
ATOM   1661  O   ASP   106      -8.997  -1.566  19.535  1.00  0.00           O  
ATOM   1662  N   HIE   107      -9.237  -3.144  21.130  1.00  0.00           N  
ATOM   1663  H   HIE   107      -9.265  -4.144  21.287  1.00  0.00           H  
ATOM   1664  CA  HIE   107      -9.426  -2.279  22.288  1.00  0.00           C  
ATOM   1665  HA  HIE   107      -9.421  -1.237  21.967  1.00  0.00           H  
ATOM   1666  CB  HIE   107     -10.787  -2.555  22.947  1.00  0.00           C  
ATOM   1667  HB2 HIE   107     -10.887  -3.621  23.159  1.00  0.00           H  
ATOM   1668  HB3 HIE   107     -10.839  -2.018  23.894  1.00  0.00           H  
ATOM   1669  CG  HIE   107     -11.939  -2.108  22.089  1.00  0.00           C  
ATOM   1670  ND1 HIE   107     -12.508  -0.829  22.092  1.00  0.00           N  
ATOM   1671  CE1 HIE   107     -13.384  -0.828  21.075  1.00  0.00           C  
ATOM   1672  HE1 HIE   107     -13.977   0.026  20.779  1.00  0.00           H  
ATOM   1673  NE2 HIE   107     -13.393  -2.018  20.451  1.00  0.00           N  
ATOM   1674  HE2 HIE   107     -13.898  -2.249  19.602  1.00  0.00           H  
ATOM   1675  CD2 HIE   107     -12.487  -2.835  21.076  1.00  0.00           C  
ATOM   1676  HD2 HIE   107     -12.197  -3.832  20.780  1.00  0.00           H  
ATOM   1677  C   HIE   107      -8.262  -2.491  23.255  1.00  0.00           C  
ATOM   1678  O   HIE   107      -8.283  -3.401  24.079  1.00  0.00           O  
ATOM   1679  N   LEU   108      -7.261  -1.610  23.173  1.00  0.00           N  
ATOM   1680  H   LEU   108      -7.253  -1.005  22.365  1.00  0.00           H  
ATOM   1681  CA  LEU   108      -6.110  -1.563  24.086  1.00  0.00           C  
ATOM   1682  HA  LEU   108      -5.478  -0.747  23.740  1.00  0.00           H  
ATOM   1683  CB  LEU   108      -6.559  -1.208  25.531  1.00  0.00           C  
ATOM   1684  HB2 LEU   108      -7.300  -1.931  25.873  1.00  0.00           H  
ATOM   1685  HB3 LEU   108      -5.698  -1.334  26.182  1.00  0.00           H  
ATOM   1686  CG  LEU   108      -7.094   0.217  25.779  1.00  0.00           C  
ATOM   1687  HG  LEU   108      -6.347   0.940  25.449  1.00  0.00           H  
ATOM   1688  CD1 LEU   108      -8.425   0.538  25.090  1.00  0.00           C  
ATOM   1689 HD11 LEU   108      -9.144  -0.256  25.294  1.00  0.00           H  
ATOM   1690 HD12 LEU   108      -8.804   1.495  25.442  1.00  0.00           H  
ATOM   1691 HD13 LEU   108      -8.272   0.618  24.015  1.00  0.00           H  
ATOM   1692  CD2 LEU   108      -7.319   0.412  27.283  1.00  0.00           C  
ATOM   1693 HD21 LEU   108      -6.388   0.239  27.820  1.00  0.00           H  
ATOM   1694 HD22 LEU   108      -7.651   1.430  27.485  1.00  0.00           H  
ATOM   1695 HD23 LEU   108      -8.065  -0.298  27.640  1.00  0.00           H  
ATOM   1696  C   LEU   108      -5.203  -2.816  24.000  1.00  0.00           C  
ATOM   1697  O   LEU   108      -4.593  -3.216  24.994  1.00  0.00           O  
ATOM   1698  N   SER   109      -5.060  -3.407  22.810  1.00  0.00           N  
ATOM   1699  H   SER   109      -5.553  -3.023  22.003  1.00  0.00           H  
ATOM   1700  CA  SER   109      -4.172  -4.552  22.567  1.00  0.00           C  
ATOM   1701  HA  SER   109      -4.545  -5.383  23.157  1.00  0.00           H  
ATOM   1702  CB  SER   109      -4.260  -4.931  21.084  1.00  0.00           C  
ATOM   1703  HB2 SER   109      -5.275  -5.244  20.839  1.00  0.00           H  
ATOM   1704  HB3 SER   109      -4.010  -4.047  20.498  1.00  0.00           H  
ATOM   1705  OG  SER   109      -3.344  -5.939  20.724  1.00  0.00           O  
ATOM   1706  HG  SER   109      -3.784  -6.818  20.656  1.00  0.00           H  
ATOM   1707  C   SER   109      -2.705  -4.277  22.964  1.00  0.00           C  
ATOM   1708  O   SER   109      -2.215  -3.152  22.800  1.00  0.00           O  
ATOM   1709  N   PRO   110      -1.967  -5.276  23.488  1.00  0.00           N  
ATOM   1710  CD  PRO   110      -2.463  -6.568  23.949  1.00  0.00           C  
ATOM   1711  HD2 PRO   110      -2.992  -7.095  23.154  1.00  0.00           H  
ATOM   1712  HD3 PRO   110      -3.126  -6.416  24.801  1.00  0.00           H  
ATOM   1713  CG  PRO   110      -1.240  -7.379  24.381  1.00  0.00           C  
ATOM   1714  HG2 PRO   110      -0.931  -8.034  23.572  1.00  0.00           H  
ATOM   1715  HG3 PRO   110      -1.429  -7.956  25.285  1.00  0.00           H  
ATOM   1716  CB  PRO   110      -0.171  -6.323  24.618  1.00  0.00           C  
ATOM   1717  HB2 PRO   110       0.833  -6.728  24.486  1.00  0.00           H  
ATOM   1718  HB3 PRO   110      -0.293  -5.926  25.625  1.00  0.00           H  
ATOM   1719  CA  PRO   110      -0.505  -5.241  23.589  1.00  0.00           C  
ATOM   1720  HA  PRO   110      -0.153  -4.277  23.944  1.00  0.00           H  
ATOM   1721  C   PRO   110       0.200  -5.524  22.254  1.00  0.00           C  
ATOM   1722  O   PRO   110       1.409  -5.343  22.163  1.00  0.00           O  
ATOM   1723  N   ASP   111      -0.556  -5.928  21.231  1.00  0.00           N  
ATOM   1724  H   ASP   111      -1.555  -5.831  21.357  1.00  0.00           H  
ATOM   1725  CA  ASP   111      -0.211  -6.904  20.194  1.00  0.00           C  
ATOM   1726  HA  ASP   111      -1.080  -6.957  19.539  1.00  0.00           H  
ATOM   1727  CB  ASP   111       0.960  -6.454  19.302  1.00  0.00           C  
ATOM   1728  HB2 ASP   111       1.883  -6.528  19.872  1.00  0.00           H  
ATOM   1729  HB3 ASP   111       1.037  -7.145  18.462  1.00  0.00           H  
ATOM   1730  CG  ASP   111       0.862  -5.027  18.753  1.00  0.00           C  
ATOM   1731  OD1 ASP   111      -0.248  -4.455  18.680  1.00  0.00           O  
ATOM   1732  OD2 ASP   111       1.926  -4.495  18.353  1.00  0.00           O  
ATOM   1733  C   ASP   111      -0.021  -8.314  20.789  1.00  0.00           C  
ATOM   1734  O   ASP   111       0.752  -8.505  21.723  1.00  0.00           O  
ATOM   1735  N   MET   112      -0.731  -9.315  20.263  1.00  0.00           N  
ATOM   1736  H   MET   112      -1.424  -9.103  19.561  1.00  0.00           H  
ATOM   1737  CA  MET   112      -0.596 -10.732  20.641  1.00  0.00           C  
ATOM   1738  HA  MET   112       0.254 -10.847  21.313  1.00  0.00           H  
ATOM   1739  CB  MET   112      -1.842 -11.229  21.388  1.00  0.00           C  
ATOM   1740  HB2 MET   112      -2.694 -11.200  20.714  1.00  0.00           H  
ATOM   1741  HB3 MET   112      -1.682 -12.264  21.694  1.00  0.00           H  
ATOM   1742  CG  MET   112      -2.181 -10.402  22.631  1.00  0.00           C  
ATOM   1743  HG2 MET   112      -1.316 -10.385  23.293  1.00  0.00           H  
ATOM   1744  HG3 MET   112      -2.408  -9.382  22.326  1.00  0.00           H  
ATOM   1745  SD  MET   112      -3.599 -11.047  23.549  1.00  0.00           S  
ATOM   1746  CE  MET   112      -3.753  -9.793  24.840  1.00  0.00           C  
ATOM   1747  HE1 MET   112      -3.986  -8.829  24.393  1.00  0.00           H  
ATOM   1748  HE2 MET   112      -4.553 -10.073  25.524  1.00  0.00           H  
ATOM   1749  HE3 MET   112      -2.818  -9.731  25.395  1.00  0.00           H  
ATOM   1750  C   MET   112      -0.325 -11.601  19.405  1.00  0.00           C  
ATOM   1751  O   MET   112      -0.770 -11.265  18.307  1.00  0.00           O  
ATOM   1752  N   ILE   113       0.402 -12.707  19.581  1.00  0.00           N  
ATOM   1753  H   ILE   113       0.670 -12.954  20.521  1.00  0.00           H  
ATOM   1754  CA  ILE   113       0.861 -13.600  18.500  1.00  0.00           C  
ATOM   1755  HA  ILE   113       0.200 -13.472  17.640  1.00  0.00           H  
ATOM   1756  CB  ILE   113       2.290 -13.236  18.033  1.00  0.00           C  
ATOM   1757  HB  ILE   113       2.562 -13.962  17.280  1.00  0.00           H  
ATOM   1758  CG2 ILE   113       2.300 -11.858  17.345  1.00  0.00           C  
ATOM   1759 HG21 ILE   113       2.132 -11.061  18.067  1.00  0.00           H  
ATOM   1760 HG22 ILE   113       3.255 -11.691  16.846  1.00  0.00           H  
ATOM   1761 HG23 ILE   113       1.520 -11.826  16.584  1.00  0.00           H  
ATOM   1762  CG1 ILE   113       3.347 -13.390  19.146  1.00  0.00           C  
ATOM   1763 HG12 ILE   113       3.047 -12.808  20.011  1.00  0.00           H  
ATOM   1764 HG13 ILE   113       3.391 -14.437  19.441  1.00  0.00           H  
ATOM   1765  CD1 ILE   113       4.763 -12.970  18.738  1.00  0.00           C  
ATOM   1766 HD11 ILE   113       4.819 -11.893  18.581  1.00  0.00           H  
ATOM   1767 HD12 ILE   113       5.461 -13.243  19.530  1.00  0.00           H  
ATOM   1768 HD13 ILE   113       5.042 -13.477  17.816  1.00  0.00           H  
ATOM   1769  C   ILE   113       0.744 -15.073  18.915  1.00  0.00           C  
ATOM   1770  O   ILE   113       0.955 -15.417  20.083  1.00  0.00           O  
ATOM   1771  N   ILE   114       0.393 -15.946  17.968  1.00  0.00           N  
ATOM   1772  H   ILE   114       0.428 -15.643  16.997  1.00  0.00           H  
ATOM   1773  CA  ILE   114      -0.199 -17.270  18.218  1.00  0.00           C  
ATOM   1774  HA  ILE   114      -0.214 -17.437  19.294  1.00  0.00           H  
ATOM   1775  CB  ILE   114      -1.680 -17.316  17.740  1.00  0.00           C  
ATOM   1776  HB  ILE   114      -1.681 -17.402  16.654  1.00  0.00           H  
ATOM   1777  CG2 ILE   114      -2.386 -18.565  18.299  1.00  0.00           C  
ATOM   1778 HG21 ILE   114      -2.320 -18.583  19.387  1.00  0.00           H  
ATOM   1779 HG22 ILE   114      -3.437 -18.546  18.009  1.00  0.00           H  
ATOM   1780 HG23 ILE   114      -1.940 -19.473  17.898  1.00  0.00           H  
ATOM   1781  CG1 ILE   114      -2.518 -16.055  18.069  1.00  0.00           C  
ATOM   1782 HG12 ILE   114      -2.069 -15.183  17.593  1.00  0.00           H  
ATOM   1783 HG13 ILE   114      -3.506 -16.171  17.621  1.00  0.00           H  
ATOM   1784  CD1 ILE   114      -2.713 -15.753  19.561  1.00  0.00           C  
ATOM   1785 HD11 ILE   114      -1.753 -15.705  20.070  1.00  0.00           H  
ATOM   1786 HD12 ILE   114      -3.218 -14.794  19.669  1.00  0.00           H  
ATOM   1787 HD13 ILE   114      -3.331 -16.522  20.022  1.00  0.00           H  
ATOM   1788  C   ILE   114       0.676 -18.385  17.613  1.00  0.00           C  
ATOM   1789  O   ILE   114       0.266 -19.119  16.713  1.00  0.00           O  
ATOM   1790  N   LYS   115       1.912 -18.534  18.117  1.00  0.00           N  
ATOM   1791  H   LYS   115       2.209 -17.852  18.798  1.00  0.00           H  
ATOM   1792  CA  LYS   115       2.890 -19.546  17.655  1.00  0.00           C  
ATOM   1793  HA  LYS   115       2.794 -19.573  16.570  1.00  0.00           H  
ATOM   1794  CB  LYS   115       4.336 -19.104  17.975  1.00  0.00           C  
ATOM   1795  HB2 LYS   115       4.409 -18.023  17.895  1.00  0.00           H  
ATOM   1796  HB3 LYS   115       4.624 -19.393  18.987  1.00  0.00           H  
ATOM   1797  CG  LYS   115       5.267 -19.747  16.937  1.00  0.00           C  
ATOM   1798  HG2 LYS   115       5.211 -20.833  17.012  1.00  0.00           H  
ATOM   1799  HG3 LYS   115       4.886 -19.442  15.970  1.00  0.00           H  
ATOM   1800  CD  LYS   115       6.741 -19.338  16.998  1.00  0.00           C  
ATOM   1801  HD2 LYS   115       6.823 -18.258  17.022  1.00  0.00           H  
ATOM   1802  HD3 LYS   115       7.184 -19.735  17.912  1.00  0.00           H  
ATOM   1803  CE  LYS   115       7.522 -19.864  15.781  1.00  0.00           C  
ATOM   1804  HE2 LYS   115       8.554 -19.510  15.864  1.00  0.00           H  
ATOM   1805  HE3 LYS   115       7.519 -20.957  15.810  1.00  0.00           H  
ATOM   1806  NZ  LYS   115       6.954 -19.407  14.487  1.00  0.00           N  
ATOM   1807  HZ1 LYS   115       6.786 -18.407  14.470  1.00  0.00           H  
ATOM   1808  HZ2 LYS   115       7.550 -19.629  13.709  1.00  0.00           H  
ATOM   1809  HZ3 LYS   115       6.055 -19.868  14.306  1.00  0.00           H  
ATOM   1810  C   LYS   115       2.579 -20.989  18.101  1.00  0.00           C  
ATOM   1811  O   LYS   115       3.382 -21.607  18.804  1.00  0.00           O  
ATOM   1812  N   THR   116       1.360 -21.452  17.788  1.00  0.00           N  
ATOM   1813  H   THR   116       0.825 -20.805  17.218  1.00  0.00           H  
ATOM   1814  CA  THR   116       0.722 -22.778  18.014  1.00  0.00           C  
ATOM   1815  HA  THR   116      -0.341 -22.626  17.837  1.00  0.00           H  
ATOM   1816  CB  THR   116       1.170 -23.824  16.975  1.00  0.00           C  
ATOM   1817  HB  THR   116       0.768 -24.793  17.272  1.00  0.00           H  
ATOM   1818  CG2 THR   116       0.620 -23.527  15.580  1.00  0.00           C  
ATOM   1819 HG21 THR   116       0.893 -22.520  15.270  1.00  0.00           H  
ATOM   1820 HG22 THR   116       1.029 -24.244  14.868  1.00  0.00           H  
ATOM   1821 HG23 THR   116      -0.466 -23.613  15.590  1.00  0.00           H  
ATOM   1822  OG1 THR   116       2.568 -23.956  16.896  1.00  0.00           O  
ATOM   1823  HG1 THR   116       2.916 -23.211  16.347  1.00  0.00           H  
ATOM   1824  C   THR   116       0.770 -23.381  19.429  1.00  0.00           C  
ATOM   1825  O   THR   116       0.055 -24.338  19.722  1.00  0.00           O  
ATOM   1826  N   THR   117       1.560 -22.820  20.338  1.00  0.00           N  
ATOM   1827  H   THR   117       2.132 -22.052  20.017  1.00  0.00           H  
ATOM   1828  CA  THR   117       1.853 -23.356  21.664  1.00  0.00           C  
ATOM   1829  HA  THR   117       1.741 -24.441  21.644  1.00  0.00           H  
ATOM   1830  CB  THR   117       3.314 -23.044  22.035  1.00  0.00           C  
ATOM   1831  HB  THR   117       3.449 -21.966  22.131  1.00  0.00           H  
ATOM   1832  CG2 THR   117       3.736 -23.731  23.335  1.00  0.00           C  
ATOM   1833 HG21 THR   117       3.639 -24.811  23.230  1.00  0.00           H  
ATOM   1834 HG22 THR   117       4.776 -23.484  23.547  1.00  0.00           H  
ATOM   1835 HG23 THR   117       3.120 -23.390  24.166  1.00  0.00           H  
ATOM   1836  OG1 THR   117       4.184 -23.522  21.033  1.00  0.00           O  
ATOM   1837  HG1 THR   117       4.000 -23.040  20.211  1.00  0.00           H  
ATOM   1838  C   THR   117       0.874 -22.777  22.680  1.00  0.00           C  
ATOM   1839  O   THR   117       1.102 -21.698  23.227  1.00  0.00           O  
ATOM   1840  N   SER   118      -0.201 -23.511  22.973  1.00  0.00           N  
ATOM   1841  H   SER   118      -0.326 -24.379  22.468  1.00  0.00           H  
ATOM   1842  CA  SER   118      -1.318 -23.116  23.857  1.00  0.00           C  
ATOM   1843  HA  SER   118      -1.711 -22.173  23.478  1.00  0.00           H  
ATOM   1844  CB  SER   118      -2.437 -24.155  23.725  1.00  0.00           C  
ATOM   1845  HB2 SER   118      -3.275 -23.875  24.363  1.00  0.00           H  
ATOM   1846  HB3 SER   118      -2.782 -24.176  22.690  1.00  0.00           H  
ATOM   1847  OG  SER   118      -1.987 -25.448  24.081  1.00  0.00           O  
ATOM   1848  HG  SER   118      -2.757 -26.027  24.059  1.00  0.00           H  
ATOM   1849  C   SER   118      -0.962 -22.871  25.341  1.00  0.00           C  
ATOM   1850  O   SER   118      -1.844 -22.707  26.182  1.00  0.00           O  
ATOM   1851  N   GLY   119       0.331 -22.813  25.671  1.00  0.00           N  
ATOM   1852  H   GLY   119       0.983 -22.899  24.907  1.00  0.00           H  
ATOM   1853  CA  GLY   119       0.866 -22.397  26.967  1.00  0.00           C  
ATOM   1854  HA2 GLY   119       0.101 -22.502  27.734  1.00  0.00           H  
ATOM   1855  HA3 GLY   119       1.686 -23.065  27.226  1.00  0.00           H  
ATOM   1856  C   GLY   119       1.412 -20.961  27.019  1.00  0.00           C  
ATOM   1857  O   GLY   119       1.818 -20.547  28.104  1.00  0.00           O  
ATOM   1858  N   MET   120       1.465 -20.220  25.901  1.00  0.00           N  
ATOM   1859  H   MET   120       1.055 -20.599  25.054  1.00  0.00           H  
ATOM   1860  CA  MET   120       2.203 -18.948  25.762  1.00  0.00           C  
ATOM   1861  HA  MET   120       2.779 -18.769  26.669  1.00  0.00           H  
ATOM   1862  CB  MET   120       3.212 -19.057  24.602  1.00  0.00           C  
ATOM   1863  HB2 MET   120       2.667 -19.144  23.660  1.00  0.00           H  
ATOM   1864  HB3 MET   120       3.800 -18.140  24.560  1.00  0.00           H  
ATOM   1865  CG  MET   120       4.163 -20.258  24.700  1.00  0.00           C  
ATOM   1866  HG2 MET   120       3.578 -21.165  24.558  1.00  0.00           H  
ATOM   1867  HG3 MET   120       4.871 -20.197  23.873  1.00  0.00           H  
ATOM   1868  SD  MET   120       5.104 -20.444  26.242  1.00  0.00           S  
ATOM   1869  CE  MET   120       6.006 -18.873  26.266  1.00  0.00           C  
ATOM   1870  HE1 MET   120       5.301 -18.050  26.386  1.00  0.00           H  
ATOM   1871  HE2 MET   120       6.705 -18.865  27.102  1.00  0.00           H  
ATOM   1872  HE3 MET   120       6.557 -18.747  25.334  1.00  0.00           H  
ATOM   1873  C   MET   120       1.296 -17.719  25.555  1.00  0.00           C  
ATOM   1874  O   MET   120       0.858 -17.432  24.442  1.00  0.00           O  
ATOM   1875  N   TYR   121       1.068 -16.940  26.615  1.00  0.00           N  
ATOM   1876  H   TYR   121       1.584 -17.135  27.463  1.00  0.00           H  
ATOM   1877  CA  TYR   121       0.349 -15.660  26.558  1.00  0.00           C  
ATOM   1878  HA  TYR   121      -0.453 -15.748  25.823  1.00  0.00           H  
ATOM   1879  CB  TYR   121      -0.309 -15.385  27.928  1.00  0.00           C  
ATOM   1880  HB2 TYR   121      -0.590 -16.349  28.346  1.00  0.00           H  
ATOM   1881  HB3 TYR   121       0.418 -14.957  28.613  1.00  0.00           H  
ATOM   1882  CG  TYR   121      -1.566 -14.519  27.948  1.00  0.00           C  
ATOM   1883  CD1 TYR   121      -1.759 -13.444  27.053  1.00  0.00           C  
ATOM   1884  HD1 TYR   121      -0.997 -13.173  26.338  1.00  0.00           H  
ATOM   1885  CE1 TYR   121      -2.966 -12.713  27.072  1.00  0.00           C  
ATOM   1886  HE1 TYR   121      -3.116 -11.907  26.375  1.00  0.00           H  
ATOM   1887  CZ  TYR   121      -3.989 -13.038  27.988  1.00  0.00           C  
ATOM   1888  OH  TYR   121      -5.190 -12.393  27.984  1.00  0.00           O  
ATOM   1889  HH  TYR   121      -5.154 -11.449  27.742  1.00  0.00           H  
ATOM   1890  CE2 TYR   121      -3.783 -14.091  28.901  1.00  0.00           C  
ATOM   1891  HE2 TYR   121      -4.554 -14.324  29.621  1.00  0.00           H  
ATOM   1892  CD2 TYR   121      -2.578 -14.819  28.885  1.00  0.00           C  
ATOM   1893  HD2 TYR   121      -2.436 -15.610  29.604  1.00  0.00           H  
ATOM   1894  C   TYR   121       1.318 -14.558  26.082  1.00  0.00           C  
ATOM   1895  O   TYR   121       1.906 -13.818  26.875  1.00  0.00           O  
ATOM   1896  N   ASN   122       1.549 -14.489  24.768  1.00  0.00           N  
ATOM   1897  H   ASN   122       1.094 -15.167  24.169  1.00  0.00           H  
ATOM   1898  CA  ASN   122       2.429 -13.486  24.164  1.00  0.00           C  
ATOM   1899  HA  ASN   122       3.375 -13.485  24.708  1.00  0.00           H  
ATOM   1900  CB  ASN   122       2.717 -13.847  22.701  1.00  0.00           C  
ATOM   1901  HB2 ASN   122       1.776 -13.991  22.171  1.00  0.00           H  
ATOM   1902  HB3 ASN   122       3.246 -13.017  22.238  1.00  0.00           H  
ATOM   1903  CG  ASN   122       3.595 -15.070  22.553  1.00  0.00           C  
ATOM   1904  OD1 ASN   122       4.690 -15.137  23.092  1.00  0.00           O  
ATOM   1905  ND2 ASN   122       3.167 -16.053  21.800  1.00  0.00           N  
ATOM   1906 HD21 ASN   122       2.285 -15.955  21.303  1.00  0.00           H  
ATOM   1907 HD22 ASN   122       3.781 -16.831  21.662  1.00  0.00           H  
ATOM   1908  C   ASN   122       1.829 -12.075  24.267  1.00  0.00           C  
ATOM   1909  O   ASN   122       0.792 -11.792  23.672  1.00  0.00           O  
ATOM   1910  N   ILE   123       2.516 -11.191  24.989  1.00  0.00           N  
ATOM   1911  H   ILE   123       3.373 -11.503  25.432  1.00  0.00           H  
ATOM   1912  CA  ILE   123       2.118  -9.811  25.286  1.00  0.00           C  
ATOM   1913  HA  ILE   123       1.154  -9.591  24.823  1.00  0.00           H  
ATOM   1914  CB  ILE   123       1.957  -9.662  26.818  1.00  0.00           C  
ATOM   1915  HB  ILE   123       2.872 -10.024  27.289  1.00  0.00           H  
ATOM   1916  CG2 ILE   123       1.743  -8.208  27.266  1.00  0.00           C  
ATOM   1917 HG21 ILE   123       0.833  -7.806  26.824  1.00  0.00           H  
ATOM   1918 HG22 ILE   123       1.656  -8.164  28.351  1.00  0.00           H  
ATOM   1919 HG23 ILE   123       2.588  -7.591  26.981  1.00  0.00           H  
ATOM   1920  CG1 ILE   123       0.766 -10.515  27.320  1.00  0.00           C  
ATOM   1921 HG12 ILE   123      -0.165  -9.959  27.210  1.00  0.00           H  
ATOM   1922 HG13 ILE   123       0.659 -11.418  26.724  1.00  0.00           H  
ATOM   1923  CD1 ILE   123       0.936 -10.970  28.772  1.00  0.00           C  
ATOM   1924 HD11 ILE   123       1.068 -10.115  29.434  1.00  0.00           H  
ATOM   1925 HD12 ILE   123       0.050 -11.526  29.079  1.00  0.00           H  
ATOM   1926 HD13 ILE   123       1.808 -11.619  28.843  1.00  0.00           H  
ATOM   1927  C   ILE   123       3.169  -8.905  24.632  1.00  0.00           C  
ATOM   1928  O   ILE   123       4.172  -8.495  25.229  1.00  0.00           O  
ATOM   1929  N   VAL   124       3.007  -8.696  23.327  1.00  0.00           N  
ATOM   1930  H   VAL   124       2.125  -8.974  22.902  1.00  0.00           H  
ATOM   1931  CA  VAL   124       4.039  -8.192  22.410  1.00  0.00           C  
ATOM   1932  HA  VAL   124       4.983  -8.560  22.791  1.00  0.00           H  
ATOM   1933  CB  VAL   124       3.916  -8.781  20.986  1.00  0.00           C  
ATOM   1934  HB  VAL   124       3.165  -8.235  20.422  1.00  0.00           H  
ATOM   1935  CG1 VAL   124       5.261  -8.696  20.249  1.00  0.00           C  
ATOM   1936 HG11 VAL   124       6.011  -9.304  20.756  1.00  0.00           H  
ATOM   1937 HG12 VAL   124       5.148  -9.071  19.230  1.00  0.00           H  
ATOM   1938 HG13 VAL   124       5.607  -7.668  20.202  1.00  0.00           H  
ATOM   1939  CG2 VAL   124       3.525 -10.262  20.978  1.00  0.00           C  
ATOM   1940 HG21 VAL   124       2.549 -10.411  21.437  1.00  0.00           H  
ATOM   1941 HG22 VAL   124       3.459 -10.588  19.944  1.00  0.00           H  
ATOM   1942 HG23 VAL   124       4.273 -10.855  21.502  1.00  0.00           H  
ATOM   1943  C   VAL   124       4.135  -6.665  22.452  1.00  0.00           C  
ATOM   1944  O   VAL   124       4.090  -5.970  21.437  1.00  0.00           O  
ATOM   1945  N   GLU   125       4.340  -6.133  23.661  1.00  0.00           N  
ATOM   1946  H   GLU   125       4.298  -6.788  24.434  1.00  0.00           H  
ATOM   1947  CA  GLU   125       4.525  -4.712  24.003  1.00  0.00           C  
ATOM   1948  HA  GLU   125       3.703  -4.158  23.551  1.00  0.00           H  
ATOM   1949  CB  GLU   125       4.433  -4.525  25.531  1.00  0.00           C  
ATOM   1950  HB2 GLU   125       5.131  -5.217  26.004  1.00  0.00           H  
ATOM   1951  HB3 GLU   125       4.729  -3.516  25.814  1.00  0.00           H  
ATOM   1952  CG  GLU   125       3.021  -4.767  26.084  1.00  0.00           C  
ATOM   1953  HG2 GLU   125       2.650  -5.723  25.717  1.00  0.00           H  
ATOM   1954  HG3 GLU   125       3.088  -4.828  27.171  1.00  0.00           H  
ATOM   1955  CD  GLU   125       2.014  -3.663  25.736  1.00  0.00           C  
ATOM   1956  OE1 GLU   125       0.859  -3.759  26.196  1.00  0.00           O  
ATOM   1957  OE2 GLU   125       2.354  -2.690  25.030  1.00  0.00           O  
ATOM   1958  C   GLU   125       5.815  -4.089  23.428  1.00  0.00           C  
ATOM   1959  O   GLU   125       6.379  -3.164  24.002  1.00  0.00           O  
ATOM   1960  N   PHE   126       6.271  -4.581  22.274  1.00  0.00           N  
ATOM   1961  H   PHE   126       5.731  -5.341  21.884  1.00  0.00           H  
ATOM   1962  CA  PHE   126       7.168  -3.918  21.333  1.00  0.00           C  
ATOM   1963  HA  PHE   126       8.194  -3.979  21.694  1.00  0.00           H  
ATOM   1964  CB  PHE   126       7.052  -4.657  19.980  1.00  0.00           C  
ATOM   1965  HB2 PHE   126       6.413  -5.532  20.089  1.00  0.00           H  
ATOM   1966  HB3 PHE   126       6.542  -4.029  19.252  1.00  0.00           H  
ATOM   1967  CG  PHE   126       8.351  -5.129  19.359  1.00  0.00           C  
ATOM   1968  CD1 PHE   126       8.756  -6.470  19.506  1.00  0.00           C  
ATOM   1969  HD1 PHE   126       8.169  -7.155  20.100  1.00  0.00           H  
ATOM   1970  CE1 PHE   126       9.908  -6.935  18.848  1.00  0.00           C  
ATOM   1971  HE1 PHE   126      10.208  -7.969  18.946  1.00  0.00           H  
ATOM   1972  CZ  PHE   126      10.652  -6.064  18.033  1.00  0.00           C  
ATOM   1973  HZ  PHE   126      11.527  -6.420  17.506  1.00  0.00           H  
ATOM   1974  CE2 PHE   126      10.250  -4.726  17.884  1.00  0.00           C  
ATOM   1975  HE2 PHE   126      10.810  -4.066  17.237  1.00  0.00           H  
ATOM   1976  CD2 PHE   126       9.106  -4.257  18.553  1.00  0.00           C  
ATOM   1977  HD2 PHE   126       8.801  -3.231  18.426  1.00  0.00           H  
ATOM   1978  C   PHE   126       6.745  -2.446  21.218  1.00  0.00           C  
ATOM   1979  O   PHE   126       5.671  -2.126  20.690  1.00  0.00           O  
ATOM   1980  N   THR   127       7.554  -1.548  21.773  1.00  0.00           N  
ATOM   1981  H   THR   127       8.427  -1.888  22.164  1.00  0.00           H  
ATOM   1982  CA  THR   127       7.329  -0.102  21.767  1.00  0.00           C  
ATOM   1983  HA  THR   127       6.253   0.071  21.773  1.00  0.00           H  
ATOM   1984  CB  THR   127       7.878   0.581  23.036  1.00  0.00           C  
ATOM   1985  HB  THR   127       7.899   1.655  22.853  1.00  0.00           H  
ATOM   1986  CG2 THR   127       6.981   0.351  24.250  1.00  0.00           C  
ATOM   1987 HG21 THR   127       6.921  -0.712  24.477  1.00  0.00           H  
ATOM   1988 HG22 THR   127       7.401   0.874  25.109  1.00  0.00           H  
ATOM   1989 HG23 THR   127       5.981   0.736  24.052  1.00  0.00           H  
ATOM   1990  OG1 THR   127       9.170   0.156  23.410  1.00  0.00           O  
ATOM   1991  HG1 THR   127       9.113  -0.783  23.680  1.00  0.00           H  
ATOM   1992  C   THR   127       7.840   0.495  20.453  1.00  0.00           C  
ATOM   1993  O   THR   127       8.805   1.255  20.410  1.00  0.00           O  
ATOM   1994  N   THR   128       7.142   0.147  19.365  1.00  0.00           N  
ATOM   1995  H   THR   128       6.391  -0.522  19.502  1.00  0.00           H  
ATOM   1996  CA  THR   128       7.319   0.608  17.972  1.00  0.00           C  
ATOM   1997  HA  THR   128       8.355   0.450  17.690  1.00  0.00           H  
ATOM   1998  CB  THR   128       6.448  -0.235  17.018  1.00  0.00           C  
ATOM   1999  HB  THR   128       6.612   0.117  16.003  1.00  0.00           H  
ATOM   2000  CG2 THR   128       6.766  -1.725  17.061  1.00  0.00           C  
ATOM   2001 HG21 THR   128       6.592  -2.123  18.056  1.00  0.00           H  
ATOM   2002 HG22 THR   128       6.121  -2.247  16.354  1.00  0.00           H  
ATOM   2003 HG23 THR   128       7.801  -1.889  16.767  1.00  0.00           H  
ATOM   2004  OG1 THR   128       5.078  -0.100  17.327  1.00  0.00           O  
ATOM   2005  HG1 THR   128       4.702   0.408  16.593  1.00  0.00           H  
ATOM   2006  C   THR   128       7.020   2.105  17.782  1.00  0.00           C  
ATOM   2007  O   THR   128       6.202   2.503  16.957  1.00  0.00           O  
ATOM   2008  N   PHE   129       7.605   2.980  18.597  1.00  0.00           N  
ATOM   2009  H   PHE   129       8.309   2.615  19.234  1.00  0.00           H  
ATOM   2010  CA  PHE   129       7.201   4.378  18.757  1.00  0.00           C  
ATOM   2011  HA  PHE   129       6.740   4.754  17.844  1.00  0.00           H  
ATOM   2012  CB  PHE   129       6.209   4.494  19.922  1.00  0.00           C  
ATOM   2013  HB2 PHE   129       6.662   3.971  20.763  1.00  0.00           H  
ATOM   2014  HB3 PHE   129       6.147   5.548  20.197  1.00  0.00           H  
ATOM   2015  CG  PHE   129       4.784   3.983  19.784  1.00  0.00           C  
ATOM   2016  CD1 PHE   129       4.500   2.609  19.899  1.00  0.00           C  
ATOM   2017  HD1 PHE   129       5.300   1.894  19.969  1.00  0.00           H  
ATOM   2018  CE1 PHE   129       3.171   2.156  19.949  1.00  0.00           C  
ATOM   2019  HE1 PHE   129       2.963   1.097  20.013  1.00  0.00           H  
ATOM   2020  CZ  PHE   129       2.114   3.079  19.928  1.00  0.00           C  
ATOM   2021  HZ  PHE   129       1.090   2.732  19.987  1.00  0.00           H  
ATOM   2022  CE2 PHE   129       2.386   4.453  19.809  1.00  0.00           C  
ATOM   2023  HE2 PHE   129       1.569   5.160  19.787  1.00  0.00           H  
ATOM   2024  CD2 PHE   129       3.717   4.903  19.730  1.00  0.00           C  
ATOM   2025  HD2 PHE   129       3.914   5.963  19.670  1.00  0.00           H  
ATOM   2026  C   PHE   129       8.394   5.263  19.129  1.00  0.00           C  
ATOM   2027  O   PHE   129       9.187   4.920  20.006  1.00  0.00           O  
ATOM   2028  N   ARG   130       8.440   6.493  18.602  1.00  0.00           N  
ATOM   2029  H   ARG   130       7.763   6.739  17.896  1.00  0.00           H  
ATOM   2030  CA  ARG   130       9.312   7.551  19.139  1.00  0.00           C  
ATOM   2031  HA  ARG   130      10.262   7.083  19.411  1.00  0.00           H  
ATOM   2032  CB  ARG   130       9.620   8.603  18.060  1.00  0.00           C  
ATOM   2033  HB2 ARG   130       9.853   8.101  17.119  1.00  0.00           H  
ATOM   2034  HB3 ARG   130       8.762   9.260  17.906  1.00  0.00           H  
ATOM   2035  CG  ARG   130      10.848   9.412  18.501  1.00  0.00           C  
ATOM   2036  HG2 ARG   130      10.658   9.893  19.460  1.00  0.00           H  
ATOM   2037  HG3 ARG   130      11.686   8.721  18.616  1.00  0.00           H  
ATOM   2038  CD  ARG   130      11.230  10.494  17.495  1.00  0.00           C  
ATOM   2039  HD2 ARG   130      11.070  10.101  16.491  1.00  0.00           H  
ATOM   2040  HD3 ARG   130      10.591  11.368  17.641  1.00  0.00           H  
ATOM   2041  NE  ARG   130      12.646  10.857  17.674  1.00  0.00           N  
ATOM   2042  HE  ARG   130      13.026  10.746  18.605  1.00  0.00           H  
ATOM   2043  CZ  ARG   130      13.511  11.066  16.704  1.00  0.00           C  
ATOM   2044  NH1 ARG   130      13.149  11.299  15.475  1.00  0.00           N  
ATOM   2045 HH11 ARG   130      12.182  11.443  15.258  1.00  0.00           H  
ATOM   2046 HH12 ARG   130      13.866  11.318  14.761  1.00  0.00           H  
ATOM   2047  NH2 ARG   130      14.784  11.011  16.931  1.00  0.00           N  
ATOM   2048 HH21 ARG   130      15.119  10.664  17.821  1.00  0.00           H  
ATOM   2049 HH22 ARG   130      15.409  10.983  16.138  1.00  0.00           H  
ATOM   2050  C   ARG   130       8.740   8.153  20.434  1.00  0.00           C  
ATOM   2051  O   ARG   130       8.306   9.301  20.462  1.00  0.00           O  
ATOM   2052  N   GLY   131       8.701   7.360  21.505  1.00  0.00           N  
ATOM   2053  H   GLY   131       9.033   6.409  21.382  1.00  0.00           H  
ATOM   2054  CA  GLY   131       8.246   7.778  22.837  1.00  0.00           C  
ATOM   2055  HA2 GLY   131       7.308   8.328  22.747  1.00  0.00           H  
ATOM   2056  HA3 GLY   131       8.074   6.891  23.440  1.00  0.00           H  
ATOM   2057  C   GLY   131       9.266   8.663  23.560  1.00  0.00           C  
ATOM   2058  O   GLY   131       9.810   8.255  24.580  1.00  0.00           O  
ATOM   2059  N   ASP   132       9.564   9.837  23.007  1.00  0.00           N  
ATOM   2060  H   ASP   132       8.998  10.114  22.213  1.00  0.00           H  
ATOM   2061  CA  ASP   132      10.860  10.517  23.129  1.00  0.00           C  
ATOM   2062  HA  ASP   132      10.807  11.403  22.496  1.00  0.00           H  
ATOM   2063  CB  ASP   132      11.208  11.026  24.552  1.00  0.00           C  
ATOM   2064  HB2 ASP   132      11.442  10.177  25.196  1.00  0.00           H  
ATOM   2065  HB3 ASP   132      12.120  11.617  24.465  1.00  0.00           H  
ATOM   2066  CG  ASP   132      10.190  11.863  25.321  1.00  0.00           C  
ATOM   2067  OD1 ASP   132       9.159  12.292  24.764  1.00  0.00           O  
ATOM   2068  OD2 ASP   132      10.487  12.105  26.518  1.00  0.00           O  
ATOM   2069  C   ASP   132      12.003   9.651  22.560  1.00  0.00           C  
ATOM   2070  O   ASP   132      12.370   9.775  21.394  1.00  0.00           O  
ATOM   2071  N   GLU   133      12.558   8.788  23.412  1.00  0.00           N  
ATOM   2072  H   GLU   133      12.050   8.645  24.279  1.00  0.00           H  
ATOM   2073  CA  GLU   133      13.847   8.088  23.337  1.00  0.00           C  
ATOM   2074  HA  GLU   133      13.914   7.523  22.408  1.00  0.00           H  
ATOM   2075  CB  GLU   133      14.986   9.139  23.376  1.00  0.00           C  
ATOM   2076  HB2 GLU   133      15.934   8.653  23.139  1.00  0.00           H  
ATOM   2077  HB3 GLU   133      14.790   9.878  22.602  1.00  0.00           H  
ATOM   2078  CG  GLU   133      15.120   9.865  24.723  1.00  0.00           C  
ATOM   2079  HG2 GLU   133      14.126   9.984  25.153  1.00  0.00           H  
ATOM   2080  HG3 GLU   133      15.703   9.242  25.398  1.00  0.00           H  
ATOM   2081  CD  GLU   133      15.772  11.252  24.670  1.00  0.00           C  
ATOM   2082  OE1 GLU   133      16.336  11.636  23.626  1.00  0.00           O  
ATOM   2083  OE2 GLU   133      15.684  11.922  25.730  1.00  0.00           O  
ATOM   2084  C   GLU   133      13.913   7.110  24.541  1.00  0.00           C  
ATOM   2085  O   GLU   133      12.874   6.790  25.121  1.00  0.00           O  
ATOM   2086  N   ARG   134      15.105   6.643  24.951  1.00  0.00           N  
ATOM   2087  H   ARG   134      15.906   6.894  24.387  1.00  0.00           H  
ATOM   2088  CA  ARG   134      15.382   6.015  26.270  1.00  0.00           C  
ATOM   2089  HA  ARG   134      16.334   5.493  26.164  1.00  0.00           H  
ATOM   2090  CB  ARG   134      15.618   7.112  27.348  1.00  0.00           C  
ATOM   2091  HB2 ARG   134      16.011   6.628  28.243  1.00  0.00           H  
ATOM   2092  HB3 ARG   134      16.403   7.775  26.981  1.00  0.00           H  
ATOM   2093  CG  ARG   134      14.404   7.975  27.774  1.00  0.00           C  
ATOM   2094  HG2 ARG   134      13.837   8.290  26.903  1.00  0.00           H  
ATOM   2095  HG3 ARG   134      13.747   7.372  28.394  1.00  0.00           H  
ATOM   2096  CD  ARG   134      14.780   9.224  28.594  1.00  0.00           C  
ATOM   2097  HD2 ARG   134      14.214   9.216  29.527  1.00  0.00           H  
ATOM   2098  HD3 ARG   134      15.839   9.184  28.853  1.00  0.00           H  
ATOM   2099  NE  ARG   134      14.506  10.485  27.871  1.00  0.00           N  
ATOM   2100  HE  ARG   134      15.266  10.914  27.341  1.00  0.00           H  
ATOM   2101  CZ  ARG   134      13.343  11.080  27.677  1.00  0.00           C  
ATOM   2102  NH1 ARG   134      12.210  10.652  28.145  1.00  0.00           N  
ATOM   2103 HH11 ARG   134      12.163   9.809  28.680  1.00  0.00           H  
ATOM   2104 HH12 ARG   134      11.378  11.133  27.799  1.00  0.00           H  
ATOM   2105  NH2 ARG   134      13.275  12.146  26.950  1.00  0.00           N  
ATOM   2106 HH21 ARG   134      14.121  12.404  26.430  1.00  0.00           H  
ATOM   2107 HH22 ARG   134      12.354  12.494  26.705  1.00  0.00           H  
ATOM   2108  C   ARG   134      14.400   4.896  26.689  1.00  0.00           C  
ATOM   2109  O   ARG   134      13.702   5.019  27.691  1.00  0.00           O  
ATOM   2110  N   GLY   135      14.336   3.808  25.916  1.00  0.00           N  
ATOM   2111  H   GLY   135      14.964   3.732  25.123  1.00  0.00           H  
ATOM   2112  CA  GLY   135      13.354   2.726  26.119  1.00  0.00           C  
ATOM   2113  HA2 GLY   135      13.654   1.860  25.528  1.00  0.00           H  
ATOM   2114  HA3 GLY   135      13.329   2.437  27.170  1.00  0.00           H  
ATOM   2115  C   GLY   135      11.936   3.126  25.690  1.00  0.00           C  
ATOM   2116  O   GLY   135      10.960   2.803  26.362  1.00  0.00           O  
ATOM   2117  N   ALA   136      11.858   3.932  24.625  1.00  0.00           N  
ATOM   2118  H   ALA   136      12.720   4.081  24.134  1.00  0.00           H  
ATOM   2119  CA  ALA   136      10.668   4.597  24.091  1.00  0.00           C  
ATOM   2120  HA  ALA   136      11.014   5.459  23.520  1.00  0.00           H  
ATOM   2121  CB  ALA   136       9.966   3.653  23.110  1.00  0.00           C  
ATOM   2122  HB1 ALA   136       9.650   2.760  23.646  1.00  0.00           H  
ATOM   2123  HB2 ALA   136       9.098   4.141  22.671  1.00  0.00           H  
ATOM   2124  HB3 ALA   136      10.643   3.374  22.303  1.00  0.00           H  
ATOM   2125  C   ALA   136       9.750   5.170  25.191  1.00  0.00           C  
ATOM   2126  O   ALA   136       8.532   5.020  25.132  1.00  0.00           O  
ATOM   2127  N   PHE   137      10.331   5.821  26.202  1.00  0.00           N  
ATOM   2128  H   PHE   137      11.331   5.972  26.111  1.00  0.00           H  
ATOM   2129  CA  PHE   137       9.729   6.144  27.499  1.00  0.00           C  
ATOM   2130  HA  PHE   137       9.751   5.239  28.109  1.00  0.00           H  
ATOM   2131  CB  PHE   137      10.641   7.182  28.164  1.00  0.00           C  
ATOM   2132  HB2 PHE   137      11.569   6.685  28.445  1.00  0.00           H  
ATOM   2133  HB3 PHE   137      10.891   7.953  27.432  1.00  0.00           H  
ATOM   2134  CG  PHE   137      10.063   7.856  29.391  1.00  0.00           C  
ATOM   2135  CD1 PHE   137       9.562   9.168  29.302  1.00  0.00           C  
ATOM   2136  HD1 PHE   137       9.575   9.693  28.357  1.00  0.00           H  
ATOM   2137  CE1 PHE   137       9.044   9.802  30.442  1.00  0.00           C  
ATOM   2138  HE1 PHE   137       8.679  10.816  30.374  1.00  0.00           H  
ATOM   2139  CZ  PHE   137       9.006   9.119  31.671  1.00  0.00           C  
ATOM   2140  HZ  PHE   137       8.612   9.605  32.552  1.00  0.00           H  
ATOM   2141  CE2 PHE   137       9.486   7.801  31.757  1.00  0.00           C  
ATOM   2142  HE2 PHE   137       9.449   7.273  32.700  1.00  0.00           H  
ATOM   2143  CD2 PHE   137      10.019   7.170  30.619  1.00  0.00           C  
ATOM   2144  HD2 PHE   137      10.389   6.156  30.686  1.00  0.00           H  
ATOM   2145  C   PHE   137       8.260   6.615  27.475  1.00  0.00           C  
ATOM   2146  O   PHE   137       7.421   6.040  28.169  1.00  0.00           O  
ATOM   2147  N   GLN   138       7.904   7.624  26.674  1.00  0.00           N  
ATOM   2148  H   GLN   138       8.613   8.035  26.075  1.00  0.00           H  
ATOM   2149  CA  GLN   138       6.514   8.110  26.610  1.00  0.00           C  
ATOM   2150  HA  GLN   138       6.151   8.233  27.630  1.00  0.00           H  
ATOM   2151  CB  GLN   138       6.454   9.485  25.927  1.00  0.00           C  
ATOM   2152  HB2 GLN   138       6.945   9.459  24.955  1.00  0.00           H  
ATOM   2153  HB3 GLN   138       5.405   9.733  25.765  1.00  0.00           H  
ATOM   2154  CG  GLN   138       7.093  10.568  26.811  1.00  0.00           C  
ATOM   2155  HG2 GLN   138       7.038  10.255  27.854  1.00  0.00           H  
ATOM   2156  HG3 GLN   138       8.144  10.670  26.561  1.00  0.00           H  
ATOM   2157  CD  GLN   138       6.398  11.923  26.702  1.00  0.00           C  
ATOM   2158  OE1 GLN   138       5.954  12.373  25.655  1.00  0.00           O  
ATOM   2159  NE2 GLN   138       6.225  12.602  27.815  1.00  0.00           N  
ATOM   2160 HE21 GLN   138       6.638  12.293  28.673  1.00  0.00           H  
ATOM   2161 HE22 GLN   138       5.708  13.472  27.751  1.00  0.00           H  
ATOM   2162  C   GLN   138       5.545   7.117  25.947  1.00  0.00           C  
ATOM   2163  O   GLN   138       4.356   7.103  26.262  1.00  0.00           O  
ATOM   2164  N   ALA   139       6.047   6.248  25.071  1.00  0.00           N  
ATOM   2165  H   ALA   139       7.053   6.218  24.956  1.00  0.00           H  
ATOM   2166  CA  ALA   139       5.287   5.161  24.470  1.00  0.00           C  
ATOM   2167  HA  ALA   139       4.256   5.487  24.344  1.00  0.00           H  
ATOM   2168  CB  ALA   139       5.843   4.881  23.086  1.00  0.00           C  
ATOM   2169  HB1 ALA   139       6.865   4.510  23.155  1.00  0.00           H  
ATOM   2170  HB2 ALA   139       5.220   4.122  22.610  1.00  0.00           H  
ATOM   2171  HB3 ALA   139       5.817   5.794  22.493  1.00  0.00           H  
ATOM   2172  C   ALA   139       5.271   3.890  25.331  1.00  0.00           C  
ATOM   2173  O   ALA   139       4.267   3.186  25.321  1.00  0.00           O  
ATOM   2174  N   ALA   140       6.292   3.625  26.151  1.00  0.00           N  
ATOM   2175  H   ALA   140       7.146   4.166  26.066  1.00  0.00           H  
ATOM   2176  CA  ALA   140       6.168   2.679  27.260  1.00  0.00           C  
ATOM   2177  HA  ALA   140       5.887   1.702  26.862  1.00  0.00           H  
ATOM   2178  CB  ALA   140       7.525   2.538  27.959  1.00  0.00           C  
ATOM   2179  HB1 ALA   140       7.831   3.485  28.401  1.00  0.00           H  
ATOM   2180  HB2 ALA   140       7.452   1.787  28.747  1.00  0.00           H  
ATOM   2181  HB3 ALA   140       8.282   2.219  27.240  1.00  0.00           H  
ATOM   2182  C   ALA   140       5.045   3.139  28.212  1.00  0.00           C  
ATOM   2183  O   ALA   140       4.166   2.355  28.558  1.00  0.00           O  
ATOM   2184  N   MET   141       4.968   4.445  28.495  1.00  0.00           N  
ATOM   2185  H   MET   141       5.754   5.027  28.223  1.00  0.00           H  
ATOM   2186  CA  MET   141       3.838   5.096  29.175  1.00  0.00           C  
ATOM   2187  HA  MET   141       3.574   4.467  30.022  1.00  0.00           H  
ATOM   2188  CB  MET   141       4.279   6.461  29.739  1.00  0.00           C  
ATOM   2189  HB2 MET   141       4.693   7.067  28.935  1.00  0.00           H  
ATOM   2190  HB3 MET   141       3.416   6.995  30.134  1.00  0.00           H  
ATOM   2191  CG  MET   141       5.314   6.359  30.869  1.00  0.00           C  
ATOM   2192  HG2 MET   141       6.242   5.960  30.460  1.00  0.00           H  
ATOM   2193  HG3 MET   141       5.524   7.368  31.222  1.00  0.00           H  
ATOM   2194  SD  MET   141       4.859   5.340  32.308  1.00  0.00           S  
ATOM   2195  CE  MET   141       3.175   5.909  32.679  1.00  0.00           C  
ATOM   2196  HE1 MET   141       2.503   5.635  31.865  1.00  0.00           H  
ATOM   2197  HE2 MET   141       2.828   5.430  33.595  1.00  0.00           H  
ATOM   2198  HE3 MET   141       3.168   6.989  32.810  1.00  0.00           H  
ATOM   2199  C   MET   141       2.536   5.220  28.342  1.00  0.00           C  
ATOM   2200  O   MET   141       1.638   5.952  28.753  1.00  0.00           O  
ATOM   2201  N   THR   142       2.403   4.521  27.204  1.00  0.00           N  
ATOM   2202  H   THR   142       3.162   3.909  26.938  1.00  0.00           H  
ATOM   2203  CA  THR   142       1.195   4.549  26.343  1.00  0.00           C  
ATOM   2204  HA  THR   142       0.363   4.962  26.914  1.00  0.00           H  
ATOM   2205  CB  THR   142       1.400   5.464  25.121  1.00  0.00           C  
ATOM   2206  HB  THR   142       2.216   5.072  24.517  1.00  0.00           H  
ATOM   2207  CG2 THR   142       0.160   5.571  24.231  1.00  0.00           C  
ATOM   2208 HG21 THR   142      -0.697   5.885  24.828  1.00  0.00           H  
ATOM   2209 HG22 THR   142       0.339   6.306  23.446  1.00  0.00           H  
ATOM   2210 HG23 THR   142      -0.056   4.611  23.763  1.00  0.00           H  
ATOM   2211  OG1 THR   142       1.708   6.785  25.506  1.00  0.00           O  
ATOM   2212  HG1 THR   142       2.585   6.799  25.923  1.00  0.00           H  
ATOM   2213  C   THR   142       0.744   3.154  25.881  1.00  0.00           C  
ATOM   2214  O   THR   142      -0.432   2.826  26.012  1.00  0.00           O  
ATOM   2215  N   LYS   143       1.655   2.324  25.348  1.00  0.00           N  
ATOM   2216  H   LYS   143       2.602   2.667  25.249  1.00  0.00           H  
ATOM   2217  CA  LYS   143       1.407   0.920  24.980  1.00  0.00           C  
ATOM   2218  HA  LYS   143       0.382   0.846  24.616  1.00  0.00           H  
ATOM   2219  CB  LYS   143       2.358   0.468  23.840  1.00  0.00           C  
ATOM   2220  HB2 LYS   143       2.648   1.331  23.238  1.00  0.00           H  
ATOM   2221  HB3 LYS   143       3.269   0.048  24.270  1.00  0.00           H  
ATOM   2222  CG  LYS   143       1.713  -0.565  22.890  1.00  0.00           C  
ATOM   2223  HG2 LYS   143       1.070  -1.236  23.459  1.00  0.00           H  
ATOM   2224  HG3 LYS   143       1.083  -0.036  22.174  1.00  0.00           H  
ATOM   2225  CD  LYS   143       2.757  -1.406  22.127  1.00  0.00           C  
ATOM   2226  HD2 LYS   143       3.393  -0.750  21.533  1.00  0.00           H  
ATOM   2227  HD3 LYS   143       3.386  -1.932  22.845  1.00  0.00           H  
ATOM   2228  CE  LYS   143       2.077  -2.430  21.203  1.00  0.00           C  
ATOM   2229  HE2 LYS   143       1.311  -2.972  21.766  1.00  0.00           H  
ATOM   2230  HE3 LYS   143       1.578  -1.896  20.391  1.00  0.00           H  
ATOM   2231  NZ  LYS   143       3.032  -3.411  20.630  1.00  0.00           N  
ATOM   2232  HZ1 LYS   143       3.956  -3.015  20.491  1.00  0.00           H  
ATOM   2233  HZ2 LYS   143       3.093  -4.249  21.210  1.00  0.00           H  
ATOM   2234  HZ3 LYS   143       2.687  -3.754  19.731  1.00  0.00           H  
ATOM   2235  C   LYS   143       1.496   0.026  26.226  1.00  0.00           C  
ATOM   2236  O   LYS   143       0.477  -0.506  26.653  1.00  0.00           O  
ATOM   2237  N   LEU   144       2.667  -0.047  26.865  1.00  0.00           N  
ATOM   2238  H   LEU   144       3.447   0.440  26.460  1.00  0.00           H  
ATOM   2239  CA  LEU   144       2.938  -0.987  27.963  1.00  0.00           C  
ATOM   2240  HA  LEU   144       2.572  -1.967  27.655  1.00  0.00           H  
ATOM   2241  CB  LEU   144       4.464  -1.096  28.135  1.00  0.00           C  
ATOM   2242  HB2 LEU   144       4.879  -1.281  27.142  1.00  0.00           H  
ATOM   2243  HB3 LEU   144       4.874  -0.151  28.490  1.00  0.00           H  
ATOM   2244  CG  LEU   144       4.929  -2.236  29.062  1.00  0.00           C  
ATOM   2245  HG  LEU   144       4.283  -3.103  28.929  1.00  0.00           H  
ATOM   2246  CD1 LEU   144       6.357  -2.635  28.685  1.00  0.00           C  
ATOM   2247 HD11 LEU   144       7.027  -1.781  28.784  1.00  0.00           H  
ATOM   2248 HD12 LEU   144       6.698  -3.438  29.337  1.00  0.00           H  
ATOM   2249 HD13 LEU   144       6.379  -2.992  27.655  1.00  0.00           H  
ATOM   2250  CD2 LEU   144       4.951  -1.842  30.542  1.00  0.00           C  
ATOM   2251 HD21 LEU   144       3.942  -1.660  30.905  1.00  0.00           H  
ATOM   2252 HD22 LEU   144       5.367  -2.659  31.132  1.00  0.00           H  
ATOM   2253 HD23 LEU   144       5.558  -0.949  30.688  1.00  0.00           H  
ATOM   2254  C   LEU   144       2.179  -0.639  29.255  1.00  0.00           C  
ATOM   2255  O   LEU   144       1.504  -1.497  29.819  1.00  0.00           O  
ATOM   2256  N   ALA   145       2.179   0.633  29.673  1.00  0.00           N  
ATOM   2257  H   ALA   145       2.779   1.281  29.175  1.00  0.00           H  
ATOM   2258  CA  ALA   145       1.407   1.164  30.812  1.00  0.00           C  
ATOM   2259  HA  ALA   145       1.558   0.487  31.655  1.00  0.00           H  
ATOM   2260  CB  ALA   145       1.983   2.531  31.196  1.00  0.00           C  
ATOM   2261  HB1 ALA   145       1.746   3.253  30.415  1.00  0.00           H  
ATOM   2262  HB2 ALA   145       1.535   2.866  32.132  1.00  0.00           H  
ATOM   2263  HB3 ALA   145       3.064   2.460  31.326  1.00  0.00           H  
ATOM   2264  C   ALA   145      -0.126   1.218  30.576  1.00  0.00           C  
ATOM   2265  O   ALA   145      -0.845   2.040  31.151  1.00  0.00           O  
ATOM   2266  N   LYS   146      -0.614   0.354  29.683  1.00  0.00           N  
ATOM   2267  H   LYS   146       0.071  -0.237  29.231  1.00  0.00           H  
ATOM   2268  CA  LYS   146      -2.020   0.086  29.391  1.00  0.00           C  
ATOM   2269  HA  LYS   146      -2.607   0.592  30.151  1.00  0.00           H  
ATOM   2270  CB  LYS   146      -2.357   0.783  28.049  1.00  0.00           C  
ATOM   2271  HB2 LYS   146      -2.698   1.787  28.306  1.00  0.00           H  
ATOM   2272  HB3 LYS   146      -1.438   0.940  27.489  1.00  0.00           H  
ATOM   2273  CG  LYS   146      -3.401   0.184  27.087  1.00  0.00           C  
ATOM   2274  HG2 LYS   146      -4.087  -0.478  27.611  1.00  0.00           H  
ATOM   2275  HG3 LYS   146      -3.989   1.010  26.685  1.00  0.00           H  
ATOM   2276  CD  LYS   146      -2.760  -0.536  25.890  1.00  0.00           C  
ATOM   2277  HD2 LYS   146      -3.515  -0.722  25.130  1.00  0.00           H  
ATOM   2278  HD3 LYS   146      -2.001   0.115  25.451  1.00  0.00           H  
ATOM   2279  CE  LYS   146      -2.133  -1.868  26.300  1.00  0.00           C  
ATOM   2280  HE2 LYS   146      -1.585  -1.721  27.231  1.00  0.00           H  
ATOM   2281  HE3 LYS   146      -2.917  -2.612  26.465  1.00  0.00           H  
ATOM   2282  NZ  LYS   146      -1.164  -2.344  25.297  1.00  0.00           N  
ATOM   2283  HZ1 LYS   146      -0.387  -1.699  25.232  1.00  0.00           H  
ATOM   2284  HZ2 LYS   146      -0.677  -3.179  25.636  1.00  0.00           H  
ATOM   2285  HZ3 LYS   146      -1.576  -2.533  24.388  1.00  0.00           H  
ATOM   2286  C   LYS   146      -2.361  -1.409  29.564  1.00  0.00           C  
ATOM   2287  O   LYS   146      -3.544  -1.712  29.720  1.00  0.00           O  
ATOM   2288  N   TYR   147      -1.369  -2.307  29.650  1.00  0.00           N  
ATOM   2289  H   TYR   147      -0.413  -1.975  29.594  1.00  0.00           H  
ATOM   2290  CA  TYR   147      -1.536  -3.759  29.853  1.00  0.00           C  
ATOM   2291  HA  TYR   147      -2.602  -3.974  29.884  1.00  0.00           H  
ATOM   2292  CB  TYR   147      -0.963  -4.502  28.631  1.00  0.00           C  
ATOM   2293  HB2 TYR   147      -1.190  -3.927  27.738  1.00  0.00           H  
ATOM   2294  HB3 TYR   147       0.123  -4.552  28.718  1.00  0.00           H  
ATOM   2295  CG  TYR   147      -1.518  -5.897  28.409  1.00  0.00           C  
ATOM   2296  CD1 TYR   147      -2.663  -6.085  27.608  1.00  0.00           C  
ATOM   2297  HD1 TYR   147      -3.128  -5.244  27.113  1.00  0.00           H  
ATOM   2298  CE1 TYR   147      -3.208  -7.375  27.458  1.00  0.00           C  
ATOM   2299  HE1 TYR   147      -4.070  -7.538  26.833  1.00  0.00           H  
ATOM   2300  CZ  TYR   147      -2.642  -8.468  28.145  1.00  0.00           C  
ATOM   2301  OH  TYR   147      -3.191  -9.702  28.051  1.00  0.00           O  
ATOM   2302  HH  TYR   147      -4.169  -9.663  27.955  1.00  0.00           H  
ATOM   2303  CE2 TYR   147      -1.494  -8.280  28.932  1.00  0.00           C  
ATOM   2304  HE2 TYR   147      -1.078  -9.120  29.465  1.00  0.00           H  
ATOM   2305  CD2 TYR   147      -0.913  -7.005  29.029  1.00  0.00           C  
ATOM   2306  HD2 TYR   147      -0.024  -6.870  29.626  1.00  0.00           H  
ATOM   2307  C   TYR   147      -0.949  -4.278  31.193  1.00  0.00           C  
ATOM   2308  O   TYR   147      -0.917  -5.475  31.455  1.00  0.00           O  
ATOM   2309  N   GLU   148      -0.498  -3.398  32.086  1.00  0.00           N  
ATOM   2310  H   GLU   148      -0.592  -2.408  31.883  1.00  0.00           H  
ATOM   2311  CA  GLU   148       0.172  -3.778  33.342  1.00  0.00           C  
ATOM   2312  HA  GLU   148       1.055  -4.358  33.068  1.00  0.00           H  
ATOM   2313  CB  GLU   148       0.678  -2.511  34.065  1.00  0.00           C  
ATOM   2314  HB2 GLU   148       1.363  -2.819  34.855  1.00  0.00           H  
ATOM   2315  HB3 GLU   148       1.259  -1.925  33.350  1.00  0.00           H  
ATOM   2316  CG  GLU   148      -0.381  -1.585  34.692  1.00  0.00           C  
ATOM   2317  HG2 GLU   148      -0.747  -2.048  35.610  1.00  0.00           H  
ATOM   2318  HG3 GLU   148       0.099  -0.645  34.974  1.00  0.00           H  
ATOM   2319  CD  GLU   148      -1.563  -1.290  33.762  1.00  0.00           C  
ATOM   2320  OE1 GLU   148      -2.713  -1.661  34.086  1.00  0.00           O  
ATOM   2321  OE2 GLU   148      -1.369  -0.751  32.648  1.00  0.00           O  
ATOM   2322  C   GLU   148      -0.656  -4.707  34.261  1.00  0.00           C  
ATOM   2323  O   GLU   148      -0.138  -5.737  34.680  1.00  0.00           O  
ATOM   2324  N   VAL   149      -1.931  -4.402  34.534  1.00  0.00           N  
ATOM   2325  H   VAL   149      -2.294  -3.511  34.212  1.00  0.00           H  
ATOM   2326  CA  VAL   149      -2.836  -5.259  35.328  1.00  0.00           C  
ATOM   2327  HA  VAL   149      -2.275  -5.638  36.186  1.00  0.00           H  
ATOM   2328  CB  VAL   149      -4.012  -4.437  35.891  1.00  0.00           C  
ATOM   2329  HB  VAL   149      -4.382  -3.774  35.109  1.00  0.00           H  
ATOM   2330  CG1 VAL   149      -5.202  -5.267  36.395  1.00  0.00           C  
ATOM   2331 HG11 VAL   149      -4.862  -5.965  37.165  1.00  0.00           H  
ATOM   2332 HG12 VAL   149      -5.967  -4.615  36.811  1.00  0.00           H  
ATOM   2333 HG13 VAL   149      -5.652  -5.831  35.580  1.00  0.00           H  
ATOM   2334  CG2 VAL   149      -3.508  -3.595  37.070  1.00  0.00           C  
ATOM   2335 HG21 VAL   149      -2.718  -2.924  36.738  1.00  0.00           H  
ATOM   2336 HG22 VAL   149      -4.321  -3.009  37.488  1.00  0.00           H  
ATOM   2337 HG23 VAL   149      -3.114  -4.254  37.847  1.00  0.00           H  
ATOM   2338  C   VAL   149      -3.316  -6.518  34.593  1.00  0.00           C  
ATOM   2339  O   VAL   149      -3.315  -7.573  35.218  1.00  0.00           O  
ATOM   2340  N   PRO   150      -3.703  -6.516  33.298  1.00  0.00           N  
ATOM   2341  CD  PRO   150      -4.050  -5.384  32.452  1.00  0.00           C  
ATOM   2342  HD2 PRO   150      -3.280  -4.618  32.439  1.00  0.00           H  
ATOM   2343  HD3 PRO   150      -4.993  -4.958  32.798  1.00  0.00           H  
ATOM   2344  CG  PRO   150      -4.233  -5.965  31.049  1.00  0.00           C  
ATOM   2345  HG2 PRO   150      -3.273  -6.027  30.547  1.00  0.00           H  
ATOM   2346  HG3 PRO   150      -4.940  -5.385  30.455  1.00  0.00           H  
ATOM   2347  CB  PRO   150      -4.730  -7.383  31.298  1.00  0.00           C  
ATOM   2348  HB2 PRO   150      -4.438  -8.057  30.492  1.00  0.00           H  
ATOM   2349  HB3 PRO   150      -5.815  -7.374  31.409  1.00  0.00           H  
ATOM   2350  CA  PRO   150      -4.086  -7.765  32.633  1.00  0.00           C  
ATOM   2351  HA  PRO   150      -4.860  -8.222  33.246  1.00  0.00           H  
ATOM   2352  C   PRO   150      -2.960  -8.814  32.502  1.00  0.00           C  
ATOM   2353  O   PRO   150      -3.245  -9.959  32.170  1.00  0.00           O  
ATOM   2354  N   CYS   151      -1.711  -8.504  32.873  1.00  0.00           N  
ATOM   2355  H   CYS   151      -1.502  -7.550  33.130  1.00  0.00           H  
ATOM   2356  CA  CYS   151      -0.695  -9.531  33.148  1.00  0.00           C  
ATOM   2357  HA  CYS   151      -0.585 -10.160  32.263  1.00  0.00           H  
ATOM   2358  CB  CYS   151       0.646  -8.839  33.430  1.00  0.00           C  
ATOM   2359  HB2 CYS   151       0.541  -8.169  34.287  1.00  0.00           H  
ATOM   2360  HB3 CYS   151       1.387  -9.601  33.676  1.00  0.00           H  
ATOM   2361  SG  CYS   151       1.221  -7.903  31.980  1.00  0.00           S  
ATOM   2362  HG  CYS   151       0.244  -6.977  31.984  1.00  0.00           H  
ATOM   2363  C   CYS   151      -1.068 -10.478  34.319  1.00  0.00           C  
ATOM   2364  O   CYS   151      -0.508 -11.567  34.423  1.00  0.00           O  
ATOM   2365  N   GLU   152      -1.999 -10.083  35.196  1.00  0.00           N  
ATOM   2366  H   GLU   152      -2.371  -9.143  35.100  1.00  0.00           H  
ATOM   2367  CA  GLU   152      -2.534 -10.869  36.322  1.00  0.00           C  
ATOM   2368  HA  GLU   152      -1.759 -11.545  36.684  1.00  0.00           H  
ATOM   2369  CB  GLU   152      -2.920  -9.911  37.479  1.00  0.00           C  
ATOM   2370  HB2 GLU   152      -3.768  -9.304  37.163  1.00  0.00           H  
ATOM   2371  HB3 GLU   152      -3.243 -10.511  38.330  1.00  0.00           H  
ATOM   2372  CG  GLU   152      -1.792  -8.977  37.961  1.00  0.00           C  
ATOM   2373  HG2 GLU   152      -0.945  -9.592  38.274  1.00  0.00           H  
ATOM   2374  HG3 GLU   152      -1.453  -8.348  37.135  1.00  0.00           H  
ATOM   2375  CD  GLU   152      -2.238  -8.067  39.124  1.00  0.00           C  
ATOM   2376  OE1 GLU   152      -1.741  -8.284  40.255  1.00  0.00           O  
ATOM   2377  OE2 GLU   152      -3.049  -7.139  38.889  1.00  0.00           O  
ATOM   2378  C   GLU   152      -3.763 -11.736  35.948  1.00  0.00           C  
ATOM   2379  O   GLU   152      -4.279 -12.467  36.792  1.00  0.00           O  
ATOM   2380  N   ASN   153      -4.286 -11.637  34.717  1.00  0.00           N  
ATOM   2381  H   ASN   153      -3.744 -11.133  34.026  1.00  0.00           H  
ATOM   2382  CA  ASN   153      -5.728 -11.773  34.444  1.00  0.00           C  
ATOM   2383  HA  ASN   153      -6.221 -11.158  35.194  1.00  0.00           H  
ATOM   2384  CB  ASN   153      -6.056 -11.147  33.070  1.00  0.00           C  
ATOM   2385  HB2 ASN   153      -7.130 -10.993  32.999  1.00  0.00           H  
ATOM   2386  HB3 ASN   153      -5.603 -10.168  32.999  1.00  0.00           H  
ATOM   2387  CG  ASN   153      -5.628 -11.973  31.864  1.00  0.00           C  
ATOM   2388  OD1 ASN   153      -5.181 -13.106  31.958  1.00  0.00           O  
ATOM   2389  ND2 ASN   153      -5.851 -11.481  30.674  1.00  0.00           N  
ATOM   2390 HD21 ASN   153      -6.188 -10.528  30.517  1.00  0.00           H  
ATOM   2391 HD22 ASN   153      -5.483 -11.994  29.887  1.00  0.00           H  
ATOM   2392  C   ASN   153      -6.405 -13.158  34.582  1.00  0.00           C  
ATOM   2393  O   ASN   153      -7.586 -13.247  34.231  1.00  0.00           O  
ATOM   2394  N   ARG   154      -5.738 -14.237  35.024  1.00  0.00           N  
ATOM   2395  H   ARG   154      -4.790 -14.084  35.353  1.00  0.00           H  
ATOM   2396  CA  ARG   154      -6.345 -15.583  35.158  1.00  0.00           C  
ATOM   2397  HA  ARG   154      -7.385 -15.447  35.452  1.00  0.00           H  
ATOM   2398  CB  ARG   154      -6.289 -16.362  33.821  1.00  0.00           C  
ATOM   2399  HB2 ARG   154      -5.263 -16.348  33.448  1.00  0.00           H  
ATOM   2400  HB3 ARG   154      -6.541 -17.399  34.027  1.00  0.00           H  
ATOM   2401  CG  ARG   154      -7.223 -15.913  32.689  1.00  0.00           C  
ATOM   2402  HG2 ARG   154      -6.901 -14.938  32.342  1.00  0.00           H  
ATOM   2403  HG3 ARG   154      -7.109 -16.613  31.861  1.00  0.00           H  
ATOM   2404  CD  ARG   154      -8.704 -15.885  33.109  1.00  0.00           C  
ATOM   2405  HD2 ARG   154      -8.992 -16.896  33.399  1.00  0.00           H  
ATOM   2406  HD3 ARG   154      -8.846 -15.244  33.977  1.00  0.00           H  
ATOM   2407  NE  ARG   154      -9.615 -15.423  32.048  1.00  0.00           N  
ATOM   2408  HE  ARG   154     -10.361 -16.054  31.779  1.00  0.00           H  
ATOM   2409  CZ  ARG   154      -9.625 -14.265  31.417  1.00  0.00           C  
ATOM   2410  NH1 ARG   154      -8.775 -13.310  31.651  1.00  0.00           N  
ATOM   2411 HH11 ARG   154      -8.172 -13.398  32.466  1.00  0.00           H  
ATOM   2412 HH12 ARG   154      -8.721 -12.500  31.062  1.00  0.00           H  
ATOM   2413  NH2 ARG   154     -10.525 -14.069  30.503  1.00  0.00           N  
ATOM   2414 HH21 ARG   154     -11.197 -14.813  30.349  1.00  0.00           H  
ATOM   2415 HH22 ARG   154     -10.468 -13.273  29.889  1.00  0.00           H  
ATOM   2416  C   ARG   154      -5.708 -16.471  36.230  1.00  0.00           C  
ATOM   2417  O   ARG   154      -4.499 -16.676  36.258  1.00  0.00           O  
ATOM   2418  N   SER   155      -6.566 -17.154  36.994  1.00  0.00           N  
ATOM   2419  H   SER   155      -7.545 -16.921  36.930  1.00  0.00           H  
ATOM   2420  CA  SER   155      -6.230 -18.397  37.714  1.00  0.00           C  
ATOM   2421  HA  SER   155      -5.313 -18.247  38.285  1.00  0.00           H  
ATOM   2422  CB  SER   155      -7.366 -18.741  38.681  1.00  0.00           C  
ATOM   2423  HB2 SER   155      -7.149 -19.690  39.174  1.00  0.00           H  
ATOM   2424  HB3 SER   155      -7.455 -17.957  39.434  1.00  0.00           H  
ATOM   2425  OG  SER   155      -8.577 -18.842  37.955  1.00  0.00           O  
ATOM   2426  HG  SER   155      -9.260 -19.250  38.498  1.00  0.00           H  
ATOM   2427  C   SER   155      -6.004 -19.581  36.756  1.00  0.00           C  
ATOM   2428  O   SER   155      -5.146 -20.424  37.010  1.00  0.00           O  
ATOM   2429  N   GLN   156      -6.719 -19.602  35.624  1.00  0.00           N  
ATOM   2430  H   GLN   156      -7.493 -18.957  35.579  1.00  0.00           H  
ATOM   2431  CA  GLN   156      -6.442 -20.372  34.400  1.00  0.00           C  
ATOM   2432  HA  GLN   156      -6.291 -21.419  34.667  1.00  0.00           H  
ATOM   2433  CB  GLN   156      -7.709 -20.276  33.520  1.00  0.00           C  
ATOM   2434  HB2 GLN   156      -8.543 -20.687  34.089  1.00  0.00           H  
ATOM   2435  HB3 GLN   156      -7.926 -19.220  33.351  1.00  0.00           H  
ATOM   2436  CG  GLN   156      -7.690 -20.954  32.139  1.00  0.00           C  
ATOM   2437  HG2 GLN   156      -8.591 -20.648  31.610  1.00  0.00           H  
ATOM   2438  HG3 GLN   156      -6.850 -20.605  31.548  1.00  0.00           H  
ATOM   2439  CD  GLN   156      -7.667 -22.477  32.172  1.00  0.00           C  
ATOM   2440  OE1 GLN   156      -6.637 -23.093  31.930  1.00  0.00           O  
ATOM   2441  NE2 GLN   156      -8.783 -23.114  32.414  1.00  0.00           N  
ATOM   2442 HE21 GLN   156      -9.631 -22.583  32.646  1.00  0.00           H  
ATOM   2443 HE22 GLN   156      -8.806 -24.140  32.382  1.00  0.00           H  
ATOM   2444  C   GLN   156      -5.139 -19.862  33.733  1.00  0.00           C  
ATOM   2445  O   GLN   156      -5.134 -19.311  32.634  1.00  0.00           O  
ATOM   2446  N   GLY   157      -4.026 -19.948  34.463  1.00  0.00           N  
ATOM   2447  H   GLY   157      -4.110 -20.365  35.384  1.00  0.00           H  
ATOM   2448  CA  GLY   157      -2.775 -19.265  34.135  1.00  0.00           C  
ATOM   2449  HA2 GLY   157      -2.986 -18.201  34.016  1.00  0.00           H  
ATOM   2450  HA3 GLY   157      -2.076 -19.375  34.962  1.00  0.00           H  
ATOM   2451  C   GLY   157      -2.101 -19.780  32.860  1.00  0.00           C  
ATOM   2452  O   GLY   157      -2.200 -20.957  32.505  1.00  0.00           O  
ATOM   2453  N   ARG   158      -1.376 -18.891  32.178  1.00  0.00           N  
ATOM   2454  H   ARG   158      -1.322 -17.950  32.550  1.00  0.00           H  
ATOM   2455  CA  ARG   158      -0.560 -19.170  30.985  1.00  0.00           C  
ATOM   2456  HA  ARG   158      -0.283 -20.224  30.977  1.00  0.00           H  
ATOM   2457  CB  ARG   158      -1.359 -18.840  29.706  1.00  0.00           C  
ATOM   2458  HB2 ARG   158      -1.700 -17.808  29.773  1.00  0.00           H  
ATOM   2459  HB3 ARG   158      -0.701 -18.917  28.839  1.00  0.00           H  
ATOM   2460  CG  ARG   158      -2.591 -19.730  29.454  1.00  0.00           C  
ATOM   2461  HG2 ARG   158      -3.269 -19.678  30.305  1.00  0.00           H  
ATOM   2462  HG3 ARG   158      -3.120 -19.331  28.590  1.00  0.00           H  
ATOM   2463  CD  ARG   158      -2.205 -21.193  29.175  1.00  0.00           C  
ATOM   2464  HD2 ARG   158      -1.546 -21.206  28.307  1.00  0.00           H  
ATOM   2465  HD3 ARG   158      -1.662 -21.605  30.025  1.00  0.00           H  
ATOM   2466  NE  ARG   158      -3.371 -22.047  28.885  1.00  0.00           N  
ATOM   2467  HE  ARG   158      -3.523 -22.309  27.913  1.00  0.00           H  
ATOM   2468  CZ  ARG   158      -4.238 -22.543  29.748  1.00  0.00           C  
ATOM   2469  NH1 ARG   158      -4.154 -22.353  31.029  1.00  0.00           N  
ATOM   2470 HH11 ARG   158      -3.409 -21.797  31.431  1.00  0.00           H  
ATOM   2471 HH12 ARG   158      -4.915 -22.698  31.605  1.00  0.00           H  
ATOM   2472  NH2 ARG   158      -5.240 -23.262  29.343  1.00  0.00           N  
ATOM   2473 HH21 ARG   158      -5.366 -23.429  28.350  1.00  0.00           H  
ATOM   2474 HH22 ARG   158      -5.898 -23.621  30.023  1.00  0.00           H  
ATOM   2475  C   ARG   158       0.750 -18.383  31.069  1.00  0.00           C  
ATOM   2476  O   ARG   158       0.869 -17.450  31.860  1.00  0.00           O  
ATOM   2477  N   THR   159       1.752 -18.778  30.289  1.00  0.00           N  
ATOM   2478  H   THR   159       1.590 -19.528  29.629  1.00  0.00           H  
ATOM   2479  CA  THR   159       3.101 -18.196  30.344  1.00  0.00           C  
ATOM   2480  HA  THR   159       3.401 -18.103  31.387  1.00  0.00           H  
ATOM   2481  CB  THR   159       4.140 -19.085  29.634  1.00  0.00           C  
ATOM   2482  HB  THR   159       4.013 -19.013  28.555  1.00  0.00           H  
ATOM   2483  CG2 THR   159       5.569 -18.682  29.990  1.00  0.00           C  
ATOM   2484 HG21 THR   159       5.714 -18.738  31.069  1.00  0.00           H  
ATOM   2485 HG22 THR   159       6.266 -19.361  29.500  1.00  0.00           H  
ATOM   2486 HG23 THR   159       5.767 -17.666  29.648  1.00  0.00           H  
ATOM   2487  OG1 THR   159       3.969 -20.435  29.996  1.00  0.00           O  
ATOM   2488  HG1 THR   159       3.293 -20.775  29.393  1.00  0.00           H  
ATOM   2489  C   THR   159       3.093 -16.806  29.716  1.00  0.00           C  
ATOM   2490  O   THR   159       3.178 -16.685  28.495  1.00  0.00           O  
ATOM   2491  N   VAL   160       2.951 -15.765  30.535  1.00  0.00           N  
ATOM   2492  H   VAL   160       2.764 -15.943  31.512  1.00  0.00           H  
ATOM   2493  CA  VAL   160       3.025 -14.366  30.093  1.00  0.00           C  
ATOM   2494  HA  VAL   160       2.344 -14.239  29.256  1.00  0.00           H  
ATOM   2495  CB  VAL   160       2.562 -13.388  31.196  1.00  0.00           C  
ATOM   2496  HB  VAL   160       2.729 -12.372  30.839  1.00  0.00           H  
ATOM   2497  CG1 VAL   160       1.059 -13.553  31.456  1.00  0.00           C  
ATOM   2498 HG11 VAL   160       0.843 -14.541  31.863  1.00  0.00           H  
ATOM   2499 HG12 VAL   160       0.722 -12.799  32.169  1.00  0.00           H  
ATOM   2500 HG13 VAL   160       0.500 -13.420  30.531  1.00  0.00           H  
ATOM   2501  CG2 VAL   160       3.298 -13.536  32.535  1.00  0.00           C  
ATOM   2502 HG21 VAL   160       4.366 -13.373  32.398  1.00  0.00           H  
ATOM   2503 HG22 VAL   160       2.924 -12.788  33.236  1.00  0.00           H  
ATOM   2504 HG23 VAL   160       3.131 -14.525  32.959  1.00  0.00           H  
ATOM   2505  C   VAL   160       4.427 -14.029  29.575  1.00  0.00           C  
ATOM   2506  O   VAL   160       5.425 -14.290  30.246  1.00  0.00           O  
ATOM   2507  N   VAL   161       4.510 -13.446  28.376  1.00  0.00           N  
ATOM   2508  H   VAL   161       3.651 -13.333  27.844  1.00  0.00           H  
ATOM   2509  CA  VAL   161       5.779 -13.022  27.754  1.00  0.00           C  
ATOM   2510  HA  VAL   161       6.573 -13.077  28.498  1.00  0.00           H  
ATOM   2511  CB  VAL   161       6.198 -13.938  26.585  1.00  0.00           C  
ATOM   2512  HB  VAL   161       5.473 -13.851  25.775  1.00  0.00           H  
ATOM   2513  CG1 VAL   161       7.584 -13.542  26.055  1.00  0.00           C  
ATOM   2514 HG11 VAL   161       8.333 -13.651  26.839  1.00  0.00           H  
ATOM   2515 HG12 VAL   161       7.850 -14.181  25.212  1.00  0.00           H  
ATOM   2516 HG13 VAL   161       7.581 -12.511  25.704  1.00  0.00           H  
ATOM   2517  CG2 VAL   161       6.275 -15.411  26.999  1.00  0.00           C  
ATOM   2518 HG21 VAL   161       5.281 -15.770  27.258  1.00  0.00           H  
ATOM   2519 HG22 VAL   161       6.648 -16.005  26.165  1.00  0.00           H  
ATOM   2520 HG23 VAL   161       6.935 -15.527  27.859  1.00  0.00           H  
ATOM   2521  C   VAL   161       5.666 -11.568  27.310  1.00  0.00           C  
ATOM   2522  O   VAL   161       5.033 -11.276  26.300  1.00  0.00           O  
ATOM   2523  N   LEU   162       6.261 -10.660  28.086  1.00  0.00           N  
ATOM   2524  H   LEU   162       6.761 -10.993  28.895  1.00  0.00           H  
ATOM   2525  CA  LEU   162       6.235  -9.211  27.872  1.00  0.00           C  
ATOM   2526  HA  LEU   162       5.320  -8.952  27.342  1.00  0.00           H  
ATOM   2527  CB  LEU   162       6.193  -8.554  29.268  1.00  0.00           C  
ATOM   2528  HB2 LEU   162       5.323  -8.931  29.808  1.00  0.00           H  
ATOM   2529  HB3 LEU   162       7.085  -8.861  29.816  1.00  0.00           H  
ATOM   2530  CG  LEU   162       6.138  -7.018  29.262  1.00  0.00           C  
ATOM   2531  HG  LEU   162       6.956  -6.621  28.664  1.00  0.00           H  
ATOM   2532  CD1 LEU   162       4.819  -6.506  28.694  1.00  0.00           C  
ATOM   2533 HD11 LEU   162       3.981  -6.891  29.278  1.00  0.00           H  
ATOM   2534 HD12 LEU   162       4.804  -5.418  28.727  1.00  0.00           H  
ATOM   2535 HD13 LEU   162       4.709  -6.825  27.660  1.00  0.00           H  
ATOM   2536  CD2 LEU   162       6.279  -6.487  30.689  1.00  0.00           C  
ATOM   2537 HD21 LEU   162       7.236  -6.803  31.104  1.00  0.00           H  
ATOM   2538 HD22 LEU   162       6.240  -5.399  30.685  1.00  0.00           H  
ATOM   2539 HD23 LEU   162       5.470  -6.871  31.311  1.00  0.00           H  
ATOM   2540  C   LEU   162       7.444  -8.758  27.029  1.00  0.00           C  
ATOM   2541  O   LEU   162       8.563  -8.728  27.536  1.00  0.00           O  
ATOM   2542  N   TYR   163       7.240  -8.422  25.749  1.00  0.00           N  
ATOM   2543  H   TYR   163       6.296  -8.508  25.391  1.00  0.00           H  
ATOM   2544  CA  TYR   163       8.357  -8.246  24.795  1.00  0.00           C  
ATOM   2545  HA  TYR   163       9.116  -8.996  25.029  1.00  0.00           H  
ATOM   2546  CB  TYR   163       7.880  -8.535  23.364  1.00  0.00           C  
ATOM   2547  HB2 TYR   163       6.979  -7.960  23.164  1.00  0.00           H  
ATOM   2548  HB3 TYR   163       8.640  -8.171  22.671  1.00  0.00           H  
ATOM   2549  CG  TYR   163       7.643 -10.011  23.062  1.00  0.00           C  
ATOM   2550  CD1 TYR   163       6.489 -10.676  23.524  1.00  0.00           C  
ATOM   2551  HD1 TYR   163       5.756 -10.151  24.114  1.00  0.00           H  
ATOM   2552  CE1 TYR   163       6.287 -12.042  23.245  1.00  0.00           C  
ATOM   2553  HE1 TYR   163       5.411 -12.546  23.618  1.00  0.00           H  
ATOM   2554  CZ  TYR   163       7.250 -12.761  22.508  1.00  0.00           C  
ATOM   2555  OH  TYR   163       7.089 -14.089  22.264  1.00  0.00           O  
ATOM   2556  HH  TYR   163       6.242 -14.435  22.593  1.00  0.00           H  
ATOM   2557  CE2 TYR   163       8.408 -12.100  22.049  1.00  0.00           C  
ATOM   2558  HE2 TYR   163       9.143 -12.658  21.490  1.00  0.00           H  
ATOM   2559  CD2 TYR   163       8.601 -10.731  22.320  1.00  0.00           C  
ATOM   2560  HD2 TYR   163       9.492 -10.237  21.959  1.00  0.00           H  
ATOM   2561  C   TYR   163       9.090  -6.888  24.859  1.00  0.00           C  
ATOM   2562  O   TYR   163      10.296  -6.854  24.641  1.00  0.00           O  
ATOM   2563  N   VAL   164       8.405  -5.776  25.165  1.00  0.00           N  
ATOM   2564  H   VAL   164       7.420  -5.897  25.340  1.00  0.00           H  
ATOM   2565  CA  VAL   164       8.951  -4.403  25.375  1.00  0.00           C  
ATOM   2566  HA  VAL   164       8.096  -3.779  25.632  1.00  0.00           H  
ATOM   2567  CB  VAL   164       9.884  -4.350  26.613  1.00  0.00           C  
ATOM   2568  HB  VAL   164      10.824  -4.847  26.372  1.00  0.00           H  
ATOM   2569  CG1 VAL   164      10.211  -2.909  27.034  1.00  0.00           C  
ATOM   2570 HG11 VAL   164       9.290  -2.357  27.223  1.00  0.00           H  
ATOM   2571 HG12 VAL   164      10.821  -2.912  27.937  1.00  0.00           H  
ATOM   2572 HG13 VAL   164      10.778  -2.403  26.253  1.00  0.00           H  
ATOM   2573  CG2 VAL   164       9.280  -5.049  27.840  1.00  0.00           C  
ATOM   2574 HG21 VAL   164       9.205  -6.121  27.660  1.00  0.00           H  
ATOM   2575 HG22 VAL   164       9.922  -4.908  28.709  1.00  0.00           H  
ATOM   2576 HG23 VAL   164       8.292  -4.647  28.050  1.00  0.00           H  
ATOM   2577  C   VAL   164       9.618  -3.687  24.172  1.00  0.00           C  
ATOM   2578  O   VAL   164       9.435  -2.478  24.024  1.00  0.00           O  
ATOM   2579  N   VAL   165      10.389  -4.388  23.329  1.00  0.00           N  
ATOM   2580  H   VAL   165      10.449  -5.381  23.531  1.00  0.00           H  
ATOM   2581  CA  VAL   165      11.435  -3.864  22.409  1.00  0.00           C  
ATOM   2582  HA  VAL   165      12.348  -3.761  22.995  1.00  0.00           H  
ATOM   2583  CB  VAL   165      11.741  -4.876  21.285  1.00  0.00           C  
ATOM   2584  HB  VAL   165      10.863  -4.951  20.654  1.00  0.00           H  
ATOM   2585  CG1 VAL   165      12.928  -4.439  20.414  1.00  0.00           C  
ATOM   2586 HG11 VAL   165      13.841  -4.406  21.007  1.00  0.00           H  
ATOM   2587 HG12 VAL   165      13.063  -5.148  19.599  1.00  0.00           H  
ATOM   2588 HG13 VAL   165      12.749  -3.465  19.959  1.00  0.00           H  
ATOM   2589  CG2 VAL   165      12.055  -6.279  21.819  1.00  0.00           C  
ATOM   2590 HG21 VAL   165      11.165  -6.719  22.263  1.00  0.00           H  
ATOM   2591 HG22 VAL   165      12.355  -6.926  20.997  1.00  0.00           H  
ATOM   2592 HG23 VAL   165      12.857  -6.236  22.556  1.00  0.00           H  
ATOM   2593  C   VAL   165      11.141  -2.495  21.774  1.00  0.00           C  
ATOM   2594  O   VAL   165      10.168  -2.325  21.039  1.00  0.00           O  
ATOM   2595  N   SER   166      12.007  -1.513  22.037  1.00  0.00           N  
ATOM   2596  H   SER   166      12.783  -1.709  22.648  1.00  0.00           H  
ATOM   2597  CA  SER   166      11.828  -0.117  21.617  1.00  0.00           C  
ATOM   2598  HA  SER   166      10.763   0.097  21.598  1.00  0.00           H  
ATOM   2599  CB  SER   166      12.455   0.837  22.638  1.00  0.00           C  
ATOM   2600  HB2 SER   166      13.532   0.685  22.682  1.00  0.00           H  
ATOM   2601  HB3 SER   166      12.264   1.866  22.336  1.00  0.00           H  
ATOM   2602  OG  SER   166      11.898   0.604  23.916  1.00  0.00           O  
ATOM   2603  HG  SER   166      10.928   0.547  23.816  1.00  0.00           H  
ATOM   2604  C   SER   166      12.313   0.176  20.197  1.00  0.00           C  
ATOM   2605  O   SER   166      13.297   0.884  19.988  1.00  0.00           O  
ATOM   2606  N   ALA   167      11.576  -0.300  19.196  1.00  0.00           N  
ATOM   2607  H   ALA   167      10.812  -0.925  19.419  1.00  0.00           H  
ATOM   2608  CA  ALA   167      11.754   0.142  17.815  1.00  0.00           C  
ATOM   2609  HA  ALA   167      12.815   0.087  17.577  1.00  0.00           H  
ATOM   2610  CB  ALA   167      11.031  -0.840  16.884  1.00  0.00           C  
ATOM   2611  HB1 ALA   167       9.981  -0.926  17.155  1.00  0.00           H  
ATOM   2612  HB2 ALA   167      11.107  -0.503  15.850  1.00  0.00           H  
ATOM   2613  HB3 ALA   167      11.498  -1.823  16.963  1.00  0.00           H  
ATOM   2614  C   ALA   167      11.319   1.618  17.644  1.00  0.00           C  
ATOM   2615  O   ALA   167      10.219   1.912  17.177  1.00  0.00           O  
ATOM   2616  N   TYR   168      12.193   2.572  18.001  1.00  0.00           N  
ATOM   2617  H   TYR   168      13.018   2.243  18.493  1.00  0.00           H  
ATOM   2618  CA  TYR   168      11.931   4.027  18.041  1.00  0.00           C  
ATOM   2619  HA  TYR   168      11.120   4.191  18.746  1.00  0.00           H  
ATOM   2620  CB  TYR   168      13.172   4.776  18.554  1.00  0.00           C  
ATOM   2621  HB2 TYR   168      13.934   4.729  17.775  1.00  0.00           H  
ATOM   2622  HB3 TYR   168      12.915   5.828  18.677  1.00  0.00           H  
ATOM   2623  CG  TYR   168      13.795   4.319  19.853  1.00  0.00           C  
ATOM   2624  CD1 TYR   168      14.874   3.420  19.823  1.00  0.00           C  
ATOM   2625  HD1 TYR   168      15.183   2.982  18.889  1.00  0.00           H  
ATOM   2626  CE1 TYR   168      15.558   3.084  21.002  1.00  0.00           C  
ATOM   2627  HE1 TYR   168      16.396   2.409  20.959  1.00  0.00           H  
ATOM   2628  CZ  TYR   168      15.147   3.631  22.232  1.00  0.00           C  
ATOM   2629  OH  TYR   168      15.788   3.313  23.388  1.00  0.00           O  
ATOM   2630  HH  TYR   168      16.346   2.501  23.265  1.00  0.00           H  
ATOM   2631  CE2 TYR   168      14.063   4.533  22.260  1.00  0.00           C  
ATOM   2632  HE2 TYR   168      13.774   4.963  23.193  1.00  0.00           H  
ATOM   2633  CD2 TYR   168      13.382   4.877  21.077  1.00  0.00           C  
ATOM   2634  HD2 TYR   168      12.558   5.575  21.101  1.00  0.00           H  
ATOM   2635  C   TYR   168      11.530   4.696  16.706  1.00  0.00           C  
ATOM   2636  O   TYR   168      11.429   5.926  16.641  1.00  0.00           O  
ATOM   2637  N   ARG   169      11.358   3.925  15.626  1.00  0.00           N  
ATOM   2638  H   ARG   169      11.324   2.929  15.812  1.00  0.00           H  
ATOM   2639  CA  ARG   169      11.189   4.340  14.221  1.00  0.00           C  
ATOM   2640  HA  ARG   169      11.085   3.430  13.624  1.00  0.00           H  
ATOM   2641  CB  ARG   169       9.867   5.123  14.050  1.00  0.00           C  
ATOM   2642  HB2 ARG   169       9.911   6.047  14.622  1.00  0.00           H  
ATOM   2643  HB3 ARG   169       9.749   5.387  13.004  1.00  0.00           H  
ATOM   2644  CG  ARG   169       8.630   4.322  14.503  1.00  0.00           C  
ATOM   2645  HG2 ARG   169       8.598   3.373  13.969  1.00  0.00           H  
ATOM   2646  HG3 ARG   169       8.716   4.110  15.570  1.00  0.00           H  
ATOM   2647  CD  ARG   169       7.312   5.079  14.266  1.00  0.00           C  
ATOM   2648  HD2 ARG   169       7.412   6.099  14.640  1.00  0.00           H  
ATOM   2649  HD3 ARG   169       7.097   5.109  13.200  1.00  0.00           H  
ATOM   2650  NE  ARG   169       6.210   4.411  14.973  1.00  0.00           N  
ATOM   2651  HE  ARG   169       6.442   3.535  15.436  1.00  0.00           H  
ATOM   2652  CZ  ARG   169       4.932   4.723  15.041  1.00  0.00           C  
ATOM   2653  NH1 ARG   169       4.397   5.664  14.321  1.00  0.00           N  
ATOM   2654 HH11 ARG   169       4.921   5.950  13.516  1.00  0.00           H  
ATOM   2655 HH12 ARG   169       3.389   5.752  14.273  1.00  0.00           H  
ATOM   2656  NH2 ARG   169       4.179   4.065  15.862  1.00  0.00           N  
ATOM   2657 HH21 ARG   169       4.609   3.256  16.305  1.00  0.00           H  
ATOM   2658 HH22 ARG   169       3.173   4.039  15.753  1.00  0.00           H  
ATOM   2659  C   ARG   169      12.425   5.041  13.633  1.00  0.00           C  
ATOM   2660  O   ARG   169      12.929   4.619  12.599  1.00  0.00           O  
ATOM   2661  N   HIE   170      12.995   6.056  14.289  1.00  0.00           N  
ATOM   2662  H   HIE   170      12.575   6.321  15.173  1.00  0.00           H  
ATOM   2663  CA  HIE   170      14.233   6.729  13.846  1.00  0.00           C  
ATOM   2664  HA  HIE   170      14.198   6.781  12.756  1.00  0.00           H  
ATOM   2665  CB  HIE   170      14.279   8.187  14.356  1.00  0.00           C  
ATOM   2666  HB2 HIE   170      13.330   8.666  14.132  1.00  0.00           H  
ATOM   2667  HB3 HIE   170      14.386   8.175  15.441  1.00  0.00           H  
ATOM   2668  CG  HIE   170      15.369   9.072  13.772  1.00  0.00           C  
ATOM   2669  ND1 HIE   170      15.595  10.406  14.137  1.00  0.00           N  
ATOM   2670  CE1 HIE   170      16.682  10.801  13.454  1.00  0.00           C  
ATOM   2671  HE1 HIE   170      17.153  11.772  13.548  1.00  0.00           H  
ATOM   2672  NE2 HIE   170      17.142   9.803  12.684  1.00  0.00           N  
ATOM   2673  HE2 HIE   170      18.031   9.807  12.193  1.00  0.00           H  
ATOM   2674  CD2 HIE   170      16.313   8.718  12.847  1.00  0.00           C  
ATOM   2675  HD2 HIE   170      16.427   7.752  12.378  1.00  0.00           H  
ATOM   2676  C   HIE   170      15.509   5.925  14.182  1.00  0.00           C  
ATOM   2677  O   HIE   170      16.398   6.427  14.868  1.00  0.00           O  
ATOM   2678  N   GLY   171      15.649   4.715  13.630  1.00  0.00           N  
ATOM   2679  H   GLY   171      14.868   4.357  13.089  1.00  0.00           H  
ATOM   2680  CA  GLY   171      16.851   3.862  13.729  1.00  0.00           C  
ATOM   2681  HA2 GLY   171      17.117   3.764  14.781  1.00  0.00           H  
ATOM   2682  HA3 GLY   171      16.619   2.865  13.357  1.00  0.00           H  
ATOM   2683  C   GLY   171      18.093   4.383  12.978  1.00  0.00           C  
ATOM   2684  O   GLY   171      18.836   3.617  12.378  1.00  0.00           O  
ATOM   2685  N   VAL   172      18.283   5.706  12.948  1.00  0.00           N  
ATOM   2686  H   VAL   172      17.661   6.235  13.547  1.00  0.00           H  
ATOM   2687  CA  VAL   172      19.410   6.437  12.334  1.00  0.00           C  
ATOM   2688  HA  VAL   172      20.261   5.755  12.302  1.00  0.00           H  
ATOM   2689  CB  VAL   172      19.111   6.890  10.881  1.00  0.00           C  
ATOM   2690  HB  VAL   172      18.496   7.790  10.908  1.00  0.00           H  
ATOM   2691  CG1 VAL   172      20.405   7.203  10.115  1.00  0.00           C  
ATOM   2692 HG11 VAL   172      21.012   6.300  10.030  1.00  0.00           H  
ATOM   2693 HG12 VAL   172      20.169   7.575   9.119  1.00  0.00           H  
ATOM   2694 HG13 VAL   172      20.983   7.965  10.636  1.00  0.00           H  
ATOM   2695  CG2 VAL   172      18.349   5.855  10.044  1.00  0.00           C  
ATOM   2696 HG21 VAL   172      17.359   5.689  10.467  1.00  0.00           H  
ATOM   2697 HG22 VAL   172      18.218   6.212   9.028  1.00  0.00           H  
ATOM   2698 HG23 VAL   172      18.897   4.911  10.029  1.00  0.00           H  
ATOM   2699  C   VAL   172      19.800   7.606  13.258  1.00  0.00           C  
ATOM   2700  O   VAL   172      19.999   8.743  12.826  1.00  0.00           O  
ATOM   2701  N   TRP   173      19.756   7.336  14.565  1.00  0.00           N  
ATOM   2702  H   TRP   173      19.576   6.368  14.814  1.00  0.00           H  
ATOM   2703  CA  TRP   173      19.975   8.262  15.688  1.00  0.00           C  
ATOM   2704  HA  TRP   173      20.951   8.740  15.599  1.00  0.00           H  
ATOM   2705  CB  TRP   173      18.876   9.341  15.693  1.00  0.00           C  
ATOM   2706  HB2 TRP   173      19.187  10.158  15.041  1.00  0.00           H  
ATOM   2707  HB3 TRP   173      17.976   8.906  15.258  1.00  0.00           H  
ATOM   2708  CG  TRP   173      18.457   9.910  17.015  1.00  0.00           C  
ATOM   2709  CD1 TRP   173      19.066  10.905  17.699  1.00  0.00           C  
ATOM   2710  HD1 TRP   173      19.962  11.420  17.374  1.00  0.00           H  
ATOM   2711  NE1 TRP   173      18.379  11.146  18.876  1.00  0.00           N  
ATOM   2712  HE1 TRP   173      18.672  11.816  19.574  1.00  0.00           H  
ATOM   2713  CE2 TRP   173      17.285  10.319  19.003  1.00  0.00           C  
ATOM   2714  CZ2 TRP   173      16.273  10.199  19.967  1.00  0.00           C  
ATOM   2715  HZ2 TRP   173      16.275  10.832  20.848  1.00  0.00           H  
ATOM   2716  CH2 TRP   173      15.285   9.214  19.798  1.00  0.00           C  
ATOM   2717  HH2 TRP   173      14.518   9.079  20.543  1.00  0.00           H  
ATOM   2718  CZ3 TRP   173      15.314   8.369  18.679  1.00  0.00           C  
ATOM   2719  HZ3 TRP   173      14.579   7.582  18.573  1.00  0.00           H  
ATOM   2720  CE3 TRP   173      16.325   8.510  17.714  1.00  0.00           C  
ATOM   2721  HE3 TRP   173      16.344   7.839  16.870  1.00  0.00           H  
ATOM   2722  CD2 TRP   173      17.333   9.490  17.844  1.00  0.00           C  
ATOM   2723  C   TRP   173      19.972   7.457  16.992  1.00  0.00           C  
ATOM   2724  O   TRP   173      20.926   7.515  17.762  1.00  0.00           O  
ATOM   2725  N   SER   174      18.931   6.644  17.175  1.00  0.00           N  
ATOM   2726  H   SER   174      18.170   6.688  16.510  1.00  0.00           H  
ATOM   2727  CA  SER   174      18.909   5.478  18.056  1.00  0.00           C  
ATOM   2728  HA  SER   174      19.658   5.583  18.841  1.00  0.00           H  
ATOM   2729  CB  SER   174      17.520   5.375  18.701  1.00  0.00           C  
ATOM   2730  HB2 SER   174      17.503   4.551  19.414  1.00  0.00           H  
ATOM   2731  HB3 SER   174      17.305   6.299  19.239  1.00  0.00           H  
ATOM   2732  OG  SER   174      16.527   5.165  17.712  1.00  0.00           O  
ATOM   2733  HG  SER   174      16.565   4.230  17.430  1.00  0.00           H  
ATOM   2734  C   SER   174      19.206   4.209  17.247  1.00  0.00           C  
ATOM   2735  O   SER   174      19.281   4.249  16.016  1.00  0.00           O  
ATOM   2736  N   ASN   175      19.281   3.070  17.938  1.00  0.00           N  
ATOM   2737  H   ASN   175      19.274   3.121  18.946  1.00  0.00           H  
ATOM   2738  CA  ASN   175      19.049   1.747  17.346  1.00  0.00           C  
ATOM   2739  HA  ASN   175      19.548   1.702  16.376  1.00  0.00           H  
ATOM   2740  CB  ASN   175      19.664   0.655  18.262  1.00  0.00           C  
ATOM   2741  HB2 ASN   175      18.891   0.247  18.905  1.00  0.00           H  
ATOM   2742  HB3 ASN   175      20.039  -0.162  17.646  1.00  0.00           H  
ATOM   2743  CG  ASN   175      20.793   1.113  19.171  1.00  0.00           C  
ATOM   2744  OD1 ASN   175      21.877   1.465  18.742  1.00  0.00           O  
ATOM   2745  ND2 ASN   175      20.553   1.164  20.459  1.00  0.00           N  
ATOM   2746 HD21 ASN   175      19.651   0.831  20.829  1.00  0.00           H  
ATOM   2747 HD22 ASN   175      21.306   1.421  21.063  1.00  0.00           H  
ATOM   2748  C   ASN   175      17.525   1.539  17.118  1.00  0.00           C  
ATOM   2749  O   ASN   175      16.751   2.501  17.127  1.00  0.00           O  
ATOM   2750  N   LEU   176      17.078   0.286  16.985  1.00  0.00           N  
ATOM   2751  H   LEU   176      17.760  -0.454  16.885  1.00  0.00           H  
ATOM   2752  CA  LEU   176      15.682  -0.146  17.202  1.00  0.00           C  
ATOM   2753  HA  LEU   176      15.084   0.708  17.515  1.00  0.00           H  
ATOM   2754  CB  LEU   176      15.108  -0.692  15.877  1.00  0.00           C  
ATOM   2755  HB2 LEU   176      15.722  -1.538  15.574  1.00  0.00           H  
ATOM   2756  HB3 LEU   176      14.101  -1.075  16.048  1.00  0.00           H  
ATOM   2757  CG  LEU   176      15.055   0.306  14.706  1.00  0.00           C  
ATOM   2758  HG  LEU   176      16.036   0.758  14.558  1.00  0.00           H  
ATOM   2759  CD1 LEU   176      14.687  -0.446  13.431  1.00  0.00           C  
ATOM   2760 HD11 LEU   176      13.718  -0.934  13.544  1.00  0.00           H  
ATOM   2761 HD12 LEU   176      14.649   0.238  12.587  1.00  0.00           H  
ATOM   2762 HD13 LEU   176      15.437  -1.211  13.222  1.00  0.00           H  
ATOM   2763  CD2 LEU   176      14.027   1.421  14.929  1.00  0.00           C  
ATOM   2764 HD21 LEU   176      14.311   2.017  15.795  1.00  0.00           H  
ATOM   2765 HD22 LEU   176      13.997   2.065  14.050  1.00  0.00           H  
ATOM   2766 HD23 LEU   176      13.041   0.983  15.080  1.00  0.00           H  
ATOM   2767  C   LEU   176      15.572  -1.175  18.356  1.00  0.00           C  
ATOM   2768  O   LEU   176      14.594  -1.906  18.461  1.00  0.00           O  
ATOM   2769  N   GLU   177      16.620  -1.267  19.182  1.00  0.00           N  
ATOM   2770  H   GLU   177      17.285  -0.514  19.139  1.00  0.00           H  
ATOM   2771  CA  GLU   177      16.932  -2.284  20.206  1.00  0.00           C  
ATOM   2772  HA  GLU   177      17.961  -2.085  20.507  1.00  0.00           H  
ATOM   2773  CB  GLU   177      16.097  -2.083  21.483  1.00  0.00           C  
ATOM   2774  HB2 GLU   177      15.104  -2.495  21.312  1.00  0.00           H  
ATOM   2775  HB3 GLU   177      16.558  -2.667  22.281  1.00  0.00           H  
ATOM   2776  CG  GLU   177      15.909  -0.641  22.001  1.00  0.00           C  
ATOM   2777  HG2 GLU   177      15.216  -0.140  21.328  1.00  0.00           H  
ATOM   2778  HG3 GLU   177      15.412  -0.706  22.971  1.00  0.00           H  
ATOM   2779  CD  GLU   177      17.153   0.263  22.131  1.00  0.00           C  
ATOM   2780  OE1 GLU   177      17.138   1.128  23.040  1.00  0.00           O  
ATOM   2781  OE2 GLU   177      18.061   0.234  21.266  1.00  0.00           O  
ATOM   2782  C   GLU   177      16.992  -3.757  19.735  1.00  0.00           C  
ATOM   2783  O   GLU   177      17.534  -4.593  20.455  1.00  0.00           O  
ATOM   2784  N   LEU   178      16.550  -4.060  18.510  1.00  0.00           N  
ATOM   2785  H   LEU   178      16.042  -3.337  18.016  1.00  0.00           H  
ATOM   2786  CA  LEU   178      16.833  -5.276  17.736  1.00  0.00           C  
ATOM   2787  HA  LEU   178      17.747  -5.737  18.110  1.00  0.00           H  
ATOM   2788  CB  LEU   178      15.663  -6.280  17.859  1.00  0.00           C  
ATOM   2789  HB2 LEU   178      14.737  -5.754  17.623  1.00  0.00           H  
ATOM   2790  HB3 LEU   178      15.790  -7.056  17.103  1.00  0.00           H  
ATOM   2791  CG  LEU   178      15.502  -6.988  19.216  1.00  0.00           C  
ATOM   2792  HG  LEU   178      15.307  -6.256  19.998  1.00  0.00           H  
ATOM   2793  CD1 LEU   178      14.313  -7.951  19.135  1.00  0.00           C  
ATOM   2794 HD11 LEU   178      14.503  -8.718  18.384  1.00  0.00           H  
ATOM   2795 HD12 LEU   178      14.152  -8.422  20.103  1.00  0.00           H  
ATOM   2796 HD13 LEU   178      13.415  -7.402  18.854  1.00  0.00           H  
ATOM   2797  CD2 LEU   178      16.726  -7.825  19.599  1.00  0.00           C  
ATOM   2798 HD21 LEU   178      17.578  -7.171  19.778  1.00  0.00           H  
ATOM   2799 HD22 LEU   178      16.523  -8.372  20.518  1.00  0.00           H  
ATOM   2800 HD23 LEU   178      16.966  -8.527  18.800  1.00  0.00           H  
ATOM   2801  C   LEU   178      17.084  -4.930  16.254  1.00  0.00           C  
ATOM   2802  O   LEU   178      16.820  -3.812  15.813  1.00  0.00           O  
ATOM   2803  N   GLU   179      17.579  -5.905  15.491  1.00  0.00           N  
ATOM   2804  H   GLU   179      17.749  -6.794  15.931  1.00  0.00           H  
ATOM   2805  CA  GLU   179      17.488  -5.946  14.023  1.00  0.00           C  
ATOM   2806  HA  GLU   179      17.360  -4.935  13.632  1.00  0.00           H  
ATOM   2807  CB  GLU   179      18.783  -6.535  13.428  1.00  0.00           C  
ATOM   2808  HB2 GLU   179      18.945  -7.526  13.855  1.00  0.00           H  
ATOM   2809  HB3 GLU   179      18.659  -6.640  12.349  1.00  0.00           H  
ATOM   2810  CG  GLU   179      20.014  -5.648  13.691  1.00  0.00           C  
ATOM   2811  HG2 GLU   179      19.828  -4.663  13.254  1.00  0.00           H  
ATOM   2812  HG3 GLU   179      20.142  -5.515  14.768  1.00  0.00           H  
ATOM   2813  CD  GLU   179      21.317  -6.235  13.117  1.00  0.00           C  
ATOM   2814  OE1 GLU   179      21.554  -7.451  13.303  1.00  0.00           O  
ATOM   2815  OE2 GLU   179      22.093  -5.452  12.523  1.00  0.00           O  
ATOM   2816  C   GLU   179      16.254  -6.771  13.594  1.00  0.00           C  
ATOM   2817  O   GLU   179      15.764  -7.598  14.368  1.00  0.00           O  
ATOM   2818  N   ASP   180      15.755  -6.574  12.369  1.00  0.00           N  
ATOM   2819  H   ASP   180      16.219  -5.938  11.741  1.00  0.00           H  
ATOM   2820  CA  ASP   180      14.578  -7.276  11.829  1.00  0.00           C  
ATOM   2821  HA  ASP   180      14.421  -8.178  12.420  1.00  0.00           H  
ATOM   2822  CB  ASP   180      13.313  -6.407  12.021  1.00  0.00           C  
ATOM   2823  HB2 ASP   180      12.453  -7.074  11.991  1.00  0.00           H  
ATOM   2824  HB3 ASP   180      13.332  -5.975  13.023  1.00  0.00           H  
ATOM   2825  CG  ASP   180      13.063  -5.281  11.002  1.00  0.00           C  
ATOM   2826  OD1 ASP   180      13.771  -5.200   9.977  1.00  0.00           O  
ATOM   2827  OD2 ASP   180      12.070  -4.546  11.196  1.00  0.00           O  
ATOM   2828  C   ASP   180      14.797  -7.760  10.377  1.00  0.00           C  
ATOM   2829  O   ASP   180      15.855  -7.531   9.780  1.00  0.00           O  
ATOM   2830  N   SER   181      13.808  -8.446   9.790  1.00  0.00           N  
ATOM   2831  H   SER   181      12.951  -8.614  10.311  1.00  0.00           H  
ATOM   2832  CA  SER   181      13.907  -9.029   8.441  1.00  0.00           C  
ATOM   2833  HA  SER   181      14.804  -9.647   8.417  1.00  0.00           H  
ATOM   2834  CB  SER   181      12.701  -9.939   8.170  1.00  0.00           C  
ATOM   2835  HB2 SER   181      12.902 -10.542   7.284  1.00  0.00           H  
ATOM   2836  HB3 SER   181      12.556 -10.611   9.017  1.00  0.00           H  
ATOM   2837  OG  SER   181      11.518  -9.191   7.954  1.00  0.00           O  
ATOM   2838  HG  SER   181      11.633  -8.673   7.149  1.00  0.00           H  
ATOM   2839  C   SER   181      14.039  -8.016   7.292  1.00  0.00           C  
ATOM   2840  O   SER   181      14.194  -8.431   6.143  1.00  0.00           O  
ATOM   2841  N   GLU   182      13.932  -6.712   7.552  1.00  0.00           N  
ATOM   2842  H   GLU   182      13.823  -6.419   8.526  1.00  0.00           H  
ATOM   2843  CA  GLU   182      13.938  -5.642   6.548  1.00  0.00           C  
ATOM   2844  HA  GLU   182      14.328  -6.039   5.611  1.00  0.00           H  
ATOM   2845  CB  GLU   182      12.496  -5.156   6.286  1.00  0.00           C  
ATOM   2846  HB2 GLU   182      12.085  -4.740   7.207  1.00  0.00           H  
ATOM   2847  HB3 GLU   182      12.527  -4.365   5.534  1.00  0.00           H  
ATOM   2848  CG  GLU   182      11.562  -6.261   5.761  1.00  0.00           C  
ATOM   2849  HG2 GLU   182      12.036  -6.734   4.898  1.00  0.00           H  
ATOM   2850  HG3 GLU   182      11.424  -7.019   6.530  1.00  0.00           H  
ATOM   2851  CD  GLU   182      10.184  -5.730   5.347  1.00  0.00           C  
ATOM   2852  OE1 GLU   182       9.587  -6.259   4.383  1.00  0.00           O  
ATOM   2853  OE2 GLU   182       9.672  -4.751   5.943  1.00  0.00           O  
ATOM   2854  C   GLU   182      14.870  -4.475   6.933  1.00  0.00           C  
ATOM   2855  O   GLU   182      14.803  -3.416   6.312  1.00  0.00           O  
ATOM   2856  N   ALA   183      15.746  -4.658   7.931  1.00  0.00           N  
ATOM   2857  H   ALA   183      15.694  -5.563   8.385  1.00  0.00           H  
ATOM   2858  CA  ALA   183      16.269  -3.593   8.795  1.00  0.00           C  
ATOM   2859  HA  ALA   183      15.457  -3.294   9.460  1.00  0.00           H  
ATOM   2860  CB  ALA   183      17.371  -4.200   9.673  1.00  0.00           C  
ATOM   2861  HB1 ALA   183      18.209  -4.529   9.057  1.00  0.00           H  
ATOM   2862  HB2 ALA   183      17.721  -3.458  10.391  1.00  0.00           H  
ATOM   2863  HB3 ALA   183      16.975  -5.056  10.219  1.00  0.00           H  
ATOM   2864  C   ALA   183      16.763  -2.311   8.098  1.00  0.00           C  
ATOM   2865  O   ALA   183      16.387  -1.215   8.514  1.00  0.00           O  
ATOM   2866  N   GLU   184      17.568  -2.402   7.030  1.00  0.00           N  
ATOM   2867  H   GLU   184      17.832  -3.318   6.705  1.00  0.00           H  
ATOM   2868  CA  GLU   184      18.028  -1.197   6.314  1.00  0.00           C  
ATOM   2869  HA  GLU   184      18.459  -0.523   7.053  1.00  0.00           H  
ATOM   2870  CB  GLU   184      19.132  -1.521   5.288  1.00  0.00           C  
ATOM   2871  HB2 GLU   184      19.598  -2.471   5.555  1.00  0.00           H  
ATOM   2872  HB3 GLU   184      18.694  -1.639   4.296  1.00  0.00           H  
ATOM   2873  CG  GLU   184      20.253  -0.462   5.238  1.00  0.00           C  
ATOM   2874  HG2 GLU   184      20.777  -0.481   6.196  1.00  0.00           H  
ATOM   2875  HG3 GLU   184      20.974  -0.769   4.476  1.00  0.00           H  
ATOM   2876  CD  GLU   184      19.803   0.980   4.938  1.00  0.00           C  
ATOM   2877  OE1 GLU   184      20.044   1.885   5.772  1.00  0.00           O  
ATOM   2878  OE2 GLU   184      19.269   1.261   3.842  1.00  0.00           O  
ATOM   2879  C   GLU   184      16.855  -0.459   5.650  1.00  0.00           C  
ATOM   2880  O   GLU   184      16.764   0.758   5.756  1.00  0.00           O  
ATOM   2881  N   GLU   185      15.909  -1.178   5.034  1.00  0.00           N  
ATOM   2882  H   GLU   185      15.923  -2.184   5.158  1.00  0.00           H  
ATOM   2883  CA  GLU   185      14.694  -0.584   4.467  1.00  0.00           C  
ATOM   2884  HA  GLU   185      14.996   0.309   3.925  1.00  0.00           H  
ATOM   2885  CB  GLU   185      14.047  -1.532   3.440  1.00  0.00           C  
ATOM   2886  HB2 GLU   185      14.847  -1.943   2.822  1.00  0.00           H  
ATOM   2887  HB3 GLU   185      13.561  -2.366   3.948  1.00  0.00           H  
ATOM   2888  CG  GLU   185      13.061  -0.820   2.486  1.00  0.00           C  
ATOM   2889  HG2 GLU   185      13.409   0.197   2.290  1.00  0.00           H  
ATOM   2890  HG3 GLU   185      13.081  -1.352   1.532  1.00  0.00           H  
ATOM   2891  CD  GLU   185      11.606  -0.805   2.974  1.00  0.00           C  
ATOM   2892  OE1 GLU   185      10.961   0.260   3.022  1.00  0.00           O  
ATOM   2893  OE2 GLU   185      11.051  -1.877   3.300  1.00  0.00           O  
ATOM   2894  C   GLU   185      13.710  -0.128   5.553  1.00  0.00           C  
ATOM   2895  O   GLU   185      13.048   0.884   5.355  1.00  0.00           O  
ATOM   2896  N   MET   186      13.668  -0.781   6.722  1.00  0.00           N  
ATOM   2897  H   MET   186      14.223  -1.629   6.808  1.00  0.00           H  
ATOM   2898  CA  MET   186      12.918  -0.316   7.901  1.00  0.00           C  
ATOM   2899  HA  MET   186      11.877  -0.198   7.623  1.00  0.00           H  
ATOM   2900  CB  MET   186      13.002  -1.371   9.024  1.00  0.00           C  
ATOM   2901  HB2 MET   186      12.837  -2.358   8.588  1.00  0.00           H  
ATOM   2902  HB3 MET   186      13.997  -1.366   9.465  1.00  0.00           H  
ATOM   2903  CG  MET   186      11.973  -1.197  10.152  1.00  0.00           C  
ATOM   2904  HG2 MET   186      10.972  -1.241   9.729  1.00  0.00           H  
ATOM   2905  HG3 MET   186      12.079  -2.057  10.813  1.00  0.00           H  
ATOM   2906  SD  MET   186      12.095   0.292  11.186  1.00  0.00           S  
ATOM   2907  CE  MET   186      10.876  -0.160  12.446  1.00  0.00           C  
ATOM   2908  HE1 MET   186      11.163  -1.103  12.915  1.00  0.00           H  
ATOM   2909  HE2 MET   186      10.817   0.621  13.203  1.00  0.00           H  
ATOM   2910  HE3 MET   186       9.903  -0.279  11.971  1.00  0.00           H  
ATOM   2911  C   MET   186      13.408   1.065   8.353  1.00  0.00           C  
ATOM   2912  O   MET   186      12.624   2.016   8.451  1.00  0.00           O  
ATOM   2913  N   VAL   187      14.722   1.231   8.530  1.00  0.00           N  
ATOM   2914  H   VAL   187      15.339   0.424   8.449  1.00  0.00           H  
ATOM   2915  CA  VAL   187      15.280   2.547   8.858  1.00  0.00           C  
ATOM   2916  HA  VAL   187      14.625   2.983   9.613  1.00  0.00           H  
ATOM   2917  CB  VAL   187      16.669   2.475   9.515  1.00  0.00           C  
ATOM   2918  HB  VAL   187      16.908   3.479   9.856  1.00  0.00           H  
ATOM   2919  CG1 VAL   187      16.639   1.574  10.754  1.00  0.00           C  
ATOM   2920 HG11 VAL   187      16.445   0.538  10.474  1.00  0.00           H  
ATOM   2921 HG12 VAL   187      17.600   1.613  11.266  1.00  0.00           H  
ATOM   2922 HG13 VAL   187      15.855   1.909  11.430  1.00  0.00           H  
ATOM   2923  CG2 VAL   187      17.795   2.030   8.586  1.00  0.00           C  
ATOM   2924 HG21 VAL   187      17.831   2.648   7.692  1.00  0.00           H  
ATOM   2925 HG22 VAL   187      18.751   2.096   9.106  1.00  0.00           H  
ATOM   2926 HG23 VAL   187      17.630   0.998   8.294  1.00  0.00           H  
ATOM   2927  C   VAL   187      15.228   3.509   7.667  1.00  0.00           C  
ATOM   2928  O   VAL   187      15.055   4.702   7.899  1.00  0.00           O  
ATOM   2929  N   TYR   188      15.273   3.050   6.407  1.00  0.00           N  
ATOM   2930  H   TYR   188      15.501   2.068   6.265  1.00  0.00           H  
ATOM   2931  CA  TYR   188      15.052   3.895   5.218  1.00  0.00           C  
ATOM   2932  HA  TYR   188      15.765   4.711   5.269  1.00  0.00           H  
ATOM   2933  CB  TYR   188      15.315   3.125   3.907  1.00  0.00           C  
ATOM   2934  HB2 TYR   188      15.963   2.288   4.132  1.00  0.00           H  
ATOM   2935  HB3 TYR   188      14.383   2.708   3.523  1.00  0.00           H  
ATOM   2936  CG  TYR   188      16.009   3.898   2.793  1.00  0.00           C  
ATOM   2937  CD1 TYR   188      16.979   3.230   2.018  1.00  0.00           C  
ATOM   2938  HD1 TYR   188      17.189   2.179   2.202  1.00  0.00           H  
ATOM   2939  CE1 TYR   188      17.721   3.925   1.046  1.00  0.00           C  
ATOM   2940  HE1 TYR   188      18.476   3.400   0.480  1.00  0.00           H  
ATOM   2941  CZ  TYR   188      17.483   5.298   0.830  1.00  0.00           C  
ATOM   2942  OH  TYR   188      18.206   5.979  -0.096  1.00  0.00           O  
ATOM   2943  HH  TYR   188      18.792   5.394  -0.576  1.00  0.00           H  
ATOM   2944  CE2 TYR   188      16.506   5.969   1.593  1.00  0.00           C  
ATOM   2945  HE2 TYR   188      16.322   7.017   1.410  1.00  0.00           H  
ATOM   2946  CD2 TYR   188      15.766   5.269   2.565  1.00  0.00           C  
ATOM   2947  HD2 TYR   188      15.004   5.790   3.123  1.00  0.00           H  
ATOM   2948  C   TYR   188      13.634   4.483   5.206  1.00  0.00           C  
ATOM   2949  O   TYR   188      13.466   5.690   4.994  1.00  0.00           O  
ATOM   2950  N   ARG   189      12.633   3.647   5.512  1.00  0.00           N  
ATOM   2951  H   ARG   189      12.876   2.665   5.640  1.00  0.00           H  
ATOM   2952  CA  ARG   189      11.215   3.999   5.657  1.00  0.00           C  
ATOM   2953  HA  ARG   189      10.810   4.228   4.676  1.00  0.00           H  
ATOM   2954  CB  ARG   189      10.450   2.797   6.255  1.00  0.00           C  
ATOM   2955  HB2 ARG   189      11.143   1.989   6.471  1.00  0.00           H  
ATOM   2956  HB3 ARG   189       9.994   3.076   7.204  1.00  0.00           H  
ATOM   2957  CG  ARG   189       9.369   2.238   5.324  1.00  0.00           C  
ATOM   2958  HG2 ARG   189       8.567   2.965   5.234  1.00  0.00           H  
ATOM   2959  HG3 ARG   189       9.785   2.066   4.333  1.00  0.00           H  
ATOM   2960  CD  ARG   189       8.803   0.923   5.877  1.00  0.00           C  
ATOM   2961  HD2 ARG   189       8.594   1.040   6.942  1.00  0.00           H  
ATOM   2962  HD3 ARG   189       7.867   0.703   5.362  1.00  0.00           H  
ATOM   2963  NE  ARG   189       9.727  -0.196   5.639  1.00  0.00           N  
ATOM   2964  HE  ARG   189      10.234  -0.178   4.751  1.00  0.00           H  
ATOM   2965  CZ  ARG   189       9.918  -1.265   6.392  1.00  0.00           C  
ATOM   2966  NH1 ARG   189       9.433  -1.399   7.593  1.00  0.00           N  
ATOM   2967 HH11 ARG   189       8.947  -0.649   8.039  1.00  0.00           H  
ATOM   2968 HH12 ARG   189       9.588  -2.251   8.119  1.00  0.00           H  
ATOM   2969  NH2 ARG   189      10.608  -2.250   5.930  1.00  0.00           N  
ATOM   2970 HH21 ARG   189      10.952  -2.189   4.974  1.00  0.00           H  
ATOM   2971 HH22 ARG   189      10.480  -3.185   6.318  1.00  0.00           H  
ATOM   2972  C   ARG   189      11.062   5.248   6.509  1.00  0.00           C  
ATOM   2973  O   ARG   189      10.463   6.220   6.064  1.00  0.00           O  
ATOM   2974  N   TYR   190      11.677   5.270   7.689  1.00  0.00           N  
ATOM   2975  H   TYR   190      12.128   4.415   7.997  1.00  0.00           H  
ATOM   2976  CA  TYR   190      11.609   6.412   8.601  1.00  0.00           C  
ATOM   2977  HA  TYR   190      10.638   6.886   8.469  1.00  0.00           H  
ATOM   2978  CB  TYR   190      11.668   5.879  10.028  1.00  0.00           C  
ATOM   2979  HB2 TYR   190      12.550   5.245  10.132  1.00  0.00           H  
ATOM   2980  HB3 TYR   190      11.765   6.710  10.725  1.00  0.00           H  
ATOM   2981  CG  TYR   190      10.417   5.101  10.385  1.00  0.00           C  
ATOM   2982  CD1 TYR   190      10.482   3.731  10.705  1.00  0.00           C  
ATOM   2983  HD1 TYR   190      11.430   3.205  10.687  1.00  0.00           H  
ATOM   2984  CE1 TYR   190       9.307   3.033  11.048  1.00  0.00           C  
ATOM   2985  HE1 TYR   190       9.347   1.980  11.286  1.00  0.00           H  
ATOM   2986  CZ  TYR   190       8.068   3.706  11.074  1.00  0.00           C  
ATOM   2987  OH  TYR   190       6.919   3.066  11.395  1.00  0.00           O  
ATOM   2988  HH  TYR   190       7.078   2.115  11.607  1.00  0.00           H  
ATOM   2989  CE2 TYR   190       8.005   5.071  10.730  1.00  0.00           C  
ATOM   2990  HE2 TYR   190       7.047   5.565  10.724  1.00  0.00           H  
ATOM   2991  CD2 TYR   190       9.172   5.760  10.372  1.00  0.00           C  
ATOM   2992  HD2 TYR   190       9.100   6.790  10.074  1.00  0.00           H  
ATOM   2993  C   TYR   190      12.639   7.520   8.339  1.00  0.00           C  
ATOM   2994  O   TYR   190      12.317   8.690   8.550  1.00  0.00           O  
ATOM   2995  N   ARG   191      13.820   7.200   7.799  1.00  0.00           N  
ATOM   2996  H   ARG   191      14.030   6.209   7.692  1.00  0.00           H  
ATOM   2997  CA  ARG   191      14.833   8.163   7.320  1.00  0.00           C  
ATOM   2998  HA  ARG   191      15.153   8.784   8.159  1.00  0.00           H  
ATOM   2999  CB  ARG   191      16.037   7.351   6.808  1.00  0.00           C  
ATOM   3000  HB2 ARG   191      16.430   6.785   7.652  1.00  0.00           H  
ATOM   3001  HB3 ARG   191      15.676   6.650   6.061  1.00  0.00           H  
ATOM   3002  CG  ARG   191      17.203   8.128   6.184  1.00  0.00           C  
ATOM   3003  HG2 ARG   191      16.905   8.514   5.208  1.00  0.00           H  
ATOM   3004  HG3 ARG   191      17.454   8.970   6.830  1.00  0.00           H  
ATOM   3005  CD  ARG   191      18.455   7.240   6.030  1.00  0.00           C  
ATOM   3006  HD2 ARG   191      19.252   7.846   5.594  1.00  0.00           H  
ATOM   3007  HD3 ARG   191      18.784   6.934   7.022  1.00  0.00           H  
ATOM   3008  NE  ARG   191      18.248   6.050   5.173  1.00  0.00           N  
ATOM   3009  HE  ARG   191      17.723   6.171   4.323  1.00  0.00           H  
ATOM   3010  CZ  ARG   191      18.769   4.839   5.336  1.00  0.00           C  
ATOM   3011  NH1 ARG   191      19.449   4.468   6.377  1.00  0.00           N  
ATOM   3012 HH11 ARG   191      19.550   5.035   7.188  1.00  0.00           H  
ATOM   3013 HH12 ARG   191      19.765   3.486   6.366  1.00  0.00           H  
ATOM   3014  NH2 ARG   191      18.627   3.938   4.420  1.00  0.00           N  
ATOM   3015 HH21 ARG   191      18.073   4.062   3.595  1.00  0.00           H  
ATOM   3016 HH22 ARG   191      19.013   2.992   4.576  1.00  0.00           H  
ATOM   3017  C   ARG   191      14.269   9.121   6.267  1.00  0.00           C  
ATOM   3018  O   ARG   191      14.740  10.254   6.181  1.00  0.00           O  
ATOM   3019  N   LEU   192      13.237   8.709   5.526  1.00  0.00           N  
ATOM   3020  H   LEU   192      12.984   7.729   5.587  1.00  0.00           H  
ATOM   3021  CA  LEU   192      12.420   9.591   4.687  1.00  0.00           C  
ATOM   3022  HA  LEU   192      12.957  10.525   4.518  1.00  0.00           H  
ATOM   3023  CB  LEU   192      12.203   8.921   3.319  1.00  0.00           C  
ATOM   3024  HB2 LEU   192      11.687   7.977   3.485  1.00  0.00           H  
ATOM   3025  HB3 LEU   192      11.551   9.556   2.717  1.00  0.00           H  
ATOM   3026  CG  LEU   192      13.498   8.646   2.526  1.00  0.00           C  
ATOM   3027  HG  LEU   192      14.175   8.034   3.120  1.00  0.00           H  
ATOM   3028  CD1 LEU   192      13.178   7.884   1.240  1.00  0.00           C  
ATOM   3029 HD11 LEU   192      12.441   8.430   0.652  1.00  0.00           H  
ATOM   3030 HD12 LEU   192      14.082   7.743   0.649  1.00  0.00           H  
ATOM   3031 HD13 LEU   192      12.783   6.901   1.493  1.00  0.00           H  
ATOM   3032  CD2 LEU   192      14.228   9.936   2.138  1.00  0.00           C  
ATOM   3033 HD21 LEU   192      14.578  10.450   3.032  1.00  0.00           H  
ATOM   3034 HD22 LEU   192      15.094   9.699   1.522  1.00  0.00           H  
ATOM   3035 HD23 LEU   192      13.557  10.590   1.581  1.00  0.00           H  
ATOM   3036  C   LEU   192      11.091  10.003   5.354  1.00  0.00           C  
ATOM   3037  O   LEU   192      10.771  11.192   5.372  1.00  0.00           O  
ATOM   3038  N   ALA   193      10.311   9.073   5.915  1.00  0.00           N  
ATOM   3039  H   ALA   193      10.565   8.095   5.819  1.00  0.00           H  
ATOM   3040  CA  ALA   193       8.953   9.373   6.378  1.00  0.00           C  
ATOM   3041  HA  ALA   193       8.485  10.029   5.647  1.00  0.00           H  
ATOM   3042  CB  ALA   193       8.129   8.086   6.404  1.00  0.00           C  
ATOM   3043  HB1 ALA   193       8.474   7.426   7.201  1.00  0.00           H  
ATOM   3044  HB2 ALA   193       7.088   8.341   6.578  1.00  0.00           H  
ATOM   3045  HB3 ALA   193       8.205   7.574   5.444  1.00  0.00           H  
ATOM   3046  C   ALA   193       8.876  10.115   7.721  1.00  0.00           C  
ATOM   3047  O   ALA   193       8.143  11.095   7.820  1.00  0.00           O  
ATOM   3048  N   LEU   194       9.623   9.697   8.748  1.00  0.00           N  
ATOM   3049  H   LEU   194      10.307   8.971   8.577  1.00  0.00           H  
ATOM   3050  CA  LEU   194       9.639  10.372  10.056  1.00  0.00           C  
ATOM   3051  HA  LEU   194       8.612  10.628  10.315  1.00  0.00           H  
ATOM   3052  CB  LEU   194      10.147   9.389  11.123  1.00  0.00           C  
ATOM   3053  HB2 LEU   194       9.439   8.565  11.157  1.00  0.00           H  
ATOM   3054  HB3 LEU   194      11.114   9.001  10.806  1.00  0.00           H  
ATOM   3055  CG  LEU   194      10.306   9.906  12.564  1.00  0.00           C  
ATOM   3056  HG  LEU   194      11.139  10.607  12.618  1.00  0.00           H  
ATOM   3057  CD1 LEU   194       9.049  10.558  13.141  1.00  0.00           C  
ATOM   3058 HD11 LEU   194       8.183   9.914  12.987  1.00  0.00           H  
ATOM   3059 HD12 LEU   194       9.176  10.745  14.207  1.00  0.00           H  
ATOM   3060 HD13 LEU   194       8.877  11.516  12.657  1.00  0.00           H  
ATOM   3061  CD2 LEU   194      10.610   8.698  13.451  1.00  0.00           C  
ATOM   3062 HD21 LEU   194      11.433   8.126  13.025  1.00  0.00           H  
ATOM   3063 HD22 LEU   194      10.876   9.021  14.455  1.00  0.00           H  
ATOM   3064 HD23 LEU   194       9.732   8.054  13.503  1.00  0.00           H  
ATOM   3065  C   LEU   194      10.421  11.693  10.001  1.00  0.00           C  
ATOM   3066  O   LEU   194      10.049  12.648  10.678  1.00  0.00           O  
ATOM   3067  N   SER   195      11.414  11.796   9.113  1.00  0.00           N  
ATOM   3068  H   SER   195      11.752  10.958   8.658  1.00  0.00           H  
ATOM   3069  CA  SER   195      12.002  13.085   8.720  1.00  0.00           C  
ATOM   3070  HA  SER   195      12.456  13.552   9.595  1.00  0.00           H  
ATOM   3071  CB  SER   195      13.092  12.874   7.664  1.00  0.00           C  
ATOM   3072  HB2 SER   195      12.646  12.469   6.755  1.00  0.00           H  
ATOM   3073  HB3 SER   195      13.566  13.828   7.430  1.00  0.00           H  
ATOM   3074  OG  SER   195      14.066  11.967   8.144  1.00  0.00           O  
ATOM   3075  HG  SER   195      14.416  11.465   7.384  1.00  0.00           H  
ATOM   3076  C   SER   195      10.929  14.042   8.178  1.00  0.00           C  
ATOM   3077  O   SER   195      10.825  15.176   8.636  1.00  0.00           O  
ATOM   3078  N   VAL   196      10.065  13.568   7.271  1.00  0.00           N  
ATOM   3079  H   VAL   196      10.207  12.633   6.907  1.00  0.00           H  
ATOM   3080  CA  VAL   196       8.928  14.347   6.751  1.00  0.00           C  
ATOM   3081  HA  VAL   196       9.309  15.325   6.459  1.00  0.00           H  
ATOM   3082  CB  VAL   196       8.368  13.678   5.477  1.00  0.00           C  
ATOM   3083  HB  VAL   196       8.321  12.600   5.624  1.00  0.00           H  
ATOM   3084  CG1 VAL   196       6.970  14.151   5.068  1.00  0.00           C  
ATOM   3085 HG11 VAL   196       6.953  15.238   4.977  1.00  0.00           H  
ATOM   3086 HG12 VAL   196       6.684  13.701   4.118  1.00  0.00           H  
ATOM   3087 HG13 VAL   196       6.244  13.845   5.821  1.00  0.00           H  
ATOM   3088  CG2 VAL   196       9.297  13.980   4.294  1.00  0.00           C  
ATOM   3089 HG21 VAL   196      10.308  13.634   4.510  1.00  0.00           H  
ATOM   3090 HG22 VAL   196       8.944  13.494   3.387  1.00  0.00           H  
ATOM   3091 HG23 VAL   196       9.332  15.052   4.118  1.00  0.00           H  
ATOM   3092  C   VAL   196       7.848  14.621   7.813  1.00  0.00           C  
ATOM   3093  O   VAL   196       7.225  15.679   7.770  1.00  0.00           O  
ATOM   3094  N   MET   197       7.637  13.738   8.797  1.00  0.00           N  
ATOM   3095  H   MET   197       8.127  12.853   8.762  1.00  0.00           H  
ATOM   3096  CA  MET   197       6.750  14.023   9.939  1.00  0.00           C  
ATOM   3097  HA  MET   197       5.778  14.334   9.554  1.00  0.00           H  
ATOM   3098  CB  MET   197       6.538  12.789  10.828  1.00  0.00           C  
ATOM   3099  HB2 MET   197       7.506  12.405  11.133  1.00  0.00           H  
ATOM   3100  HB3 MET   197       5.995  13.088  11.725  1.00  0.00           H  
ATOM   3101  CG  MET   197       5.748  11.674  10.140  1.00  0.00           C  
ATOM   3102  HG2 MET   197       4.720  12.004   9.988  1.00  0.00           H  
ATOM   3103  HG3 MET   197       6.185  11.506   9.161  1.00  0.00           H  
ATOM   3104  SD  MET   197       5.738  10.081  11.017  1.00  0.00           S  
ATOM   3105  CE  MET   197       4.640  10.475  12.405  1.00  0.00           C  
ATOM   3106  HE1 MET   197       3.674  10.806  12.024  1.00  0.00           H  
ATOM   3107  HE2 MET   197       4.497   9.585  13.018  1.00  0.00           H  
ATOM   3108  HE3 MET   197       5.082  11.263  13.014  1.00  0.00           H  
ATOM   3109  C   MET   197       7.272  15.180  10.800  1.00  0.00           C  
ATOM   3110  O   MET   197       6.473  16.016  11.220  1.00  0.00           O  
ATOM   3111  N   ASP   198       8.585  15.276  11.041  1.00  0.00           N  
ATOM   3112  H   ASP   198       9.222  14.559  10.710  1.00  0.00           H  
ATOM   3113  CA  ASP   198       9.123  16.467  11.705  1.00  0.00           C  
ATOM   3114  HA  ASP   198       8.437  16.713  12.517  1.00  0.00           H  
ATOM   3115  CB  ASP   198      10.482  16.232  12.370  1.00  0.00           C  
ATOM   3116  HB2 ASP   198      10.479  15.265  12.876  1.00  0.00           H  
ATOM   3117  HB3 ASP   198      11.275  16.237  11.620  1.00  0.00           H  
ATOM   3118  CG  ASP   198      10.705  17.342  13.407  1.00  0.00           C  
ATOM   3119  OD1 ASP   198      11.304  18.388  13.079  1.00  0.00           O  
ATOM   3120  OD2 ASP   198      10.187  17.220  14.542  1.00  0.00           O  
ATOM   3121  C   ASP   198       9.146  17.694  10.784  1.00  0.00           C  
ATOM   3122  O   ASP   198       8.908  18.788  11.274  1.00  0.00           O  
ATOM   3123  N   GLU   199       9.302  17.561   9.459  1.00  0.00           N  
ATOM   3124  H   GLU   199       9.586  16.662   9.085  1.00  0.00           H  
ATOM   3125  CA  GLU   199       9.074  18.698   8.548  1.00  0.00           C  
ATOM   3126  HA  GLU   199       9.751  19.508   8.823  1.00  0.00           H  
ATOM   3127  CB  GLU   199       9.324  18.344   7.078  1.00  0.00           C  
ATOM   3128  HB2 GLU   199       8.790  17.434   6.817  1.00  0.00           H  
ATOM   3129  HB3 GLU   199       8.887  19.146   6.481  1.00  0.00           H  
ATOM   3130  CG  GLU   199      10.792  18.215   6.661  1.00  0.00           C  
ATOM   3131  HG2 GLU   199      11.353  19.080   7.020  1.00  0.00           H  
ATOM   3132  HG3 GLU   199      11.227  17.308   7.082  1.00  0.00           H  
ATOM   3133  CD  GLU   199      10.826  18.174   5.132  1.00  0.00           C  
ATOM   3134  OE1 GLU   199      10.730  17.069   4.552  1.00  0.00           O  
ATOM   3135  OE2 GLU   199      10.648  19.235   4.488  1.00  0.00           O  
ATOM   3136  C   GLU   199       7.647  19.256   8.660  1.00  0.00           C  
ATOM   3137  O   GLU   199       7.486  20.474   8.720  1.00  0.00           O  
ATOM   3138  N   LEU   200       6.613  18.404   8.741  1.00  0.00           N  
ATOM   3139  H   LEU   200       6.800  17.409   8.667  1.00  0.00           H  
ATOM   3140  CA  LEU   200       5.236  18.863   8.982  1.00  0.00           C  
ATOM   3141  HA  LEU   200       4.924  19.501   8.159  1.00  0.00           H  
ATOM   3142  CB  LEU   200       4.263  17.677   9.116  1.00  0.00           C  
ATOM   3143  HB2 LEU   200       4.648  16.991   9.866  1.00  0.00           H  
ATOM   3144  HB3 LEU   200       3.317  18.066   9.498  1.00  0.00           H  
ATOM   3145  CG  LEU   200       3.955  16.881   7.841  1.00  0.00           C  
ATOM   3146  HG  LEU   200       4.868  16.483   7.407  1.00  0.00           H  
ATOM   3147  CD1 LEU   200       3.040  15.714   8.225  1.00  0.00           C  
ATOM   3148 HD11 LEU   200       2.172  16.087   8.767  1.00  0.00           H  
ATOM   3149 HD12 LEU   200       2.703  15.186   7.338  1.00  0.00           H  
ATOM   3150 HD13 LEU   200       3.584  15.022   8.866  1.00  0.00           H  
ATOM   3151  CD2 LEU   200       3.259  17.754   6.802  1.00  0.00           C  
ATOM   3152 HD21 LEU   200       3.955  18.503   6.435  1.00  0.00           H  
ATOM   3153 HD22 LEU   200       2.949  17.153   5.953  1.00  0.00           H  
ATOM   3154 HD23 LEU   200       2.390  18.244   7.239  1.00  0.00           H  
ATOM   3155  C   LEU   200       5.146  19.704  10.260  1.00  0.00           C  
ATOM   3156  O   LEU   200       4.518  20.760  10.268  1.00  0.00           O  
ATOM   3157  N   ARG   201       5.793  19.236  11.331  1.00  0.00           N  
ATOM   3158  H   ARG   201       6.292  18.359  11.218  1.00  0.00           H  
ATOM   3159  CA  ARG   201       5.805  19.873  12.651  1.00  0.00           C  
ATOM   3160  HA  ARG   201       4.786  20.172  12.903  1.00  0.00           H  
ATOM   3161  CB  ARG   201       6.280  18.809  13.655  1.00  0.00           C  
ATOM   3162  HB2 ARG   201       5.795  17.854  13.448  1.00  0.00           H  
ATOM   3163  HB3 ARG   201       7.353  18.671  13.522  1.00  0.00           H  
ATOM   3164  CG  ARG   201       5.941  19.212  15.098  1.00  0.00           C  
ATOM   3165  HG2 ARG   201       5.968  20.290  15.165  1.00  0.00           H  
ATOM   3166  HG3 ARG   201       4.917  18.909  15.319  1.00  0.00           H  
ATOM   3167  CD  ARG   201       6.879  18.622  16.166  1.00  0.00           C  
ATOM   3168  HD2 ARG   201       6.633  19.066  17.133  1.00  0.00           H  
ATOM   3169  HD3 ARG   201       6.695  17.548  16.232  1.00  0.00           H  
ATOM   3170  NE  ARG   201       8.310  18.836  15.870  1.00  0.00           N  
ATOM   3171  HE  ARG   201       8.866  18.017  15.616  1.00  0.00           H  
ATOM   3172  CZ  ARG   201       8.935  19.972  15.638  1.00  0.00           C  
ATOM   3173  NH1 ARG   201       8.383  21.144  15.779  1.00  0.00           N  
ATOM   3174 HH11 ARG   201       7.399  21.229  16.047  1.00  0.00           H  
ATOM   3175 HH12 ARG   201       8.852  21.980  15.488  1.00  0.00           H  
ATOM   3176  NH2 ARG   201      10.160  19.929  15.227  1.00  0.00           N  
ATOM   3177 HH21 ARG   201      10.495  19.005  14.929  1.00  0.00           H  
ATOM   3178 HH22 ARG   201      10.516  20.685  14.662  1.00  0.00           H  
ATOM   3179  C   ARG   201       6.666  21.151  12.690  1.00  0.00           C  
ATOM   3180  O   ARG   201       6.278  22.137  13.305  1.00  0.00           O  
ATOM   3181  N   THR   202       7.814  21.156  12.017  1.00  0.00           N  
ATOM   3182  H   THR   202       8.074  20.287  11.566  1.00  0.00           H  
ATOM   3183  CA  THR   202       8.788  22.261  11.957  1.00  0.00           C  
ATOM   3184  HA  THR   202       8.854  22.718  12.944  1.00  0.00           H  
ATOM   3185  CB  THR   202      10.189  21.712  11.612  1.00  0.00           C  
ATOM   3186  HB  THR   202      10.120  21.008  10.783  1.00  0.00           H  
ATOM   3187  CG2 THR   202      11.234  22.773  11.263  1.00  0.00           C  
ATOM   3188 HG21 THR   202      11.273  23.528  12.049  1.00  0.00           H  
ATOM   3189 HG22 THR   202      12.212  22.301  11.167  1.00  0.00           H  
ATOM   3190 HG23 THR   202      10.985  23.247  10.315  1.00  0.00           H  
ATOM   3191  OG1 THR   202      10.703  21.065  12.755  1.00  0.00           O  
ATOM   3192  HG1 THR   202      10.814  20.107  12.564  1.00  0.00           H  
ATOM   3193  C   THR   202       8.365  23.383  11.006  1.00  0.00           C  
ATOM   3194  O   THR   202       8.698  24.537  11.263  1.00  0.00           O  
ATOM   3195  N   LEU   203       7.595  23.090   9.950  1.00  0.00           N  
ATOM   3196  H   LEU   203       7.422  22.114   9.725  1.00  0.00           H  
ATOM   3197  CA  LEU   203       6.913  24.111   9.140  1.00  0.00           C  
ATOM   3198  HA  LEU   203       7.499  25.030   9.169  1.00  0.00           H  
ATOM   3199  CB  LEU   203       6.805  23.659   7.666  1.00  0.00           C  
ATOM   3200  HB2 LEU   203       6.476  22.622   7.635  1.00  0.00           H  
ATOM   3201  HB3 LEU   203       6.021  24.252   7.193  1.00  0.00           H  
ATOM   3202  CG  LEU   203       8.061  23.808   6.781  1.00  0.00           C  
ATOM   3203  HG  LEU   203       7.758  23.548   5.765  1.00  0.00           H  
ATOM   3204  CD1 LEU   203       8.592  25.241   6.742  1.00  0.00           C  
ATOM   3205 HD11 LEU   203       9.053  25.506   7.693  1.00  0.00           H  
ATOM   3206 HD12 LEU   203       9.336  25.340   5.953  1.00  0.00           H  
ATOM   3207 HD13 LEU   203       7.776  25.936   6.541  1.00  0.00           H  
ATOM   3208  CD2 LEU   203       9.221  22.884   7.150  1.00  0.00           C  
ATOM   3209 HD21 LEU   203       8.888  21.849   7.124  1.00  0.00           H  
ATOM   3210 HD22 LEU   203      10.031  23.004   6.432  1.00  0.00           H  
ATOM   3211 HD23 LEU   203       9.593  23.122   8.145  1.00  0.00           H  
ATOM   3212  C   LEU   203       5.539  24.511   9.716  1.00  0.00           C  
ATOM   3213  O   LEU   203       4.970  25.507   9.274  1.00  0.00           O  
ATOM   3214  N   PHE   204       5.017  23.810  10.732  1.00  0.00           N  
ATOM   3215  H   PHE   204       5.497  22.982  11.051  1.00  0.00           H  
ATOM   3216  CA  PHE   204       3.744  24.163  11.376  1.00  0.00           C  
ATOM   3217  HA  PHE   204       2.973  24.080  10.613  1.00  0.00           H  
ATOM   3218  CB  PHE   204       3.390  23.163  12.486  1.00  0.00           C  
ATOM   3219  HB2 PHE   204       3.680  22.162  12.178  1.00  0.00           H  
ATOM   3220  HB3 PHE   204       3.951  23.403  13.389  1.00  0.00           H  
ATOM   3221  CG  PHE   204       1.908  23.136  12.808  1.00  0.00           C  
ATOM   3222  CD1 PHE   204       1.049  22.313  12.054  1.00  0.00           C  
ATOM   3223  HD1 PHE   204       1.452  21.689  11.268  1.00  0.00           H  
ATOM   3224  CE1 PHE   204      -0.331  22.297  12.323  1.00  0.00           C  
ATOM   3225  HE1 PHE   204      -0.981  21.657  11.741  1.00  0.00           H  
ATOM   3226  CZ  PHE   204      -0.856  23.102  13.349  1.00  0.00           C  
ATOM   3227  HZ  PHE   204      -1.915  23.085  13.561  1.00  0.00           H  
ATOM   3228  CE2 PHE   204       0.000  23.924  14.105  1.00  0.00           C  
ATOM   3229  HE2 PHE   204      -0.398  24.542  14.897  1.00  0.00           H  
ATOM   3230  CD2 PHE   204       1.380  23.942  13.834  1.00  0.00           C  
ATOM   3231  HD2 PHE   204       2.035  24.581  14.409  1.00  0.00           H  
ATOM   3232  C   PHE   204       3.660  25.613  11.892  1.00  0.00           C  
ATOM   3233  O   PHE   204       2.575  26.183  11.782  1.00  0.00           O  
ATOM   3234  N   PRO   205       4.741  26.275  12.363  1.00  0.00           N  
ATOM   3235  CD  PRO   205       5.992  25.693  12.828  1.00  0.00           C  
ATOM   3236  HD2 PRO   205       6.645  25.543  11.974  1.00  0.00           H  
ATOM   3237  HD3 PRO   205       5.836  24.757  13.363  1.00  0.00           H  
ATOM   3238  CG  PRO   205       6.622  26.732  13.751  1.00  0.00           C  
ATOM   3239  HG2 PRO   205       7.708  26.643  13.776  1.00  0.00           H  
ATOM   3240  HG3 PRO   205       6.200  26.646  14.753  1.00  0.00           H  
ATOM   3241  CB  PRO   205       6.168  28.037  13.102  1.00  0.00           C  
ATOM   3242  HB2 PRO   205       6.788  28.246  12.228  1.00  0.00           H  
ATOM   3243  HB3 PRO   205       6.197  28.872  13.803  1.00  0.00           H  
ATOM   3244  CA  PRO   205       4.737  27.706  12.670  1.00  0.00           C  
ATOM   3245  HA  PRO   205       4.086  27.856  13.523  1.00  0.00           H  
ATOM   3246  C   PRO   205       4.255  28.632  11.542  1.00  0.00           C  
ATOM   3247  O   PRO   205       3.690  29.681  11.843  1.00  0.00           O  
ATOM   3248  N   GLU   206       4.392  28.246  10.266  1.00  0.00           N  
ATOM   3249  H   GLU   206       4.829  27.351  10.063  1.00  0.00           H  
ATOM   3250  CA  GLU   206       3.845  29.000   9.122  1.00  0.00           C  
ATOM   3251  HA  GLU   206       4.080  30.055   9.267  1.00  0.00           H  
ATOM   3252  CB  GLU   206       4.513  28.554   7.808  1.00  0.00           C  
ATOM   3253  HB2 GLU   206       4.298  27.501   7.621  1.00  0.00           H  
ATOM   3254  HB3 GLU   206       4.081  29.139   6.995  1.00  0.00           H  
ATOM   3255  CG  GLU   206       6.034  28.785   7.810  1.00  0.00           C  
ATOM   3256  HG2 GLU   206       6.237  29.764   8.252  1.00  0.00           H  
ATOM   3257  HG3 GLU   206       6.514  28.027   8.433  1.00  0.00           H  
ATOM   3258  CD  GLU   206       6.631  28.740   6.395  1.00  0.00           C  
ATOM   3259  OE1 GLU   206       7.472  29.606   6.077  1.00  0.00           O  
ATOM   3260  OE2 GLU   206       6.246  27.841   5.609  1.00  0.00           O  
ATOM   3261  C   GLU   206       2.306  28.924   9.012  1.00  0.00           C  
ATOM   3262  O   GLU   206       1.703  29.670   8.241  1.00  0.00           O  
ATOM   3263  N   LEU   207       1.660  28.061   9.806  1.00  0.00           N  
ATOM   3264  H   LEU   207       2.234  27.448  10.373  1.00  0.00           H  
ATOM   3265  CA  LEU   207       0.226  28.112  10.113  1.00  0.00           C  
ATOM   3266  HA  LEU   207      -0.257  28.841   9.463  1.00  0.00           H  
ATOM   3267  CB  LEU   207      -0.406  26.729   9.869  1.00  0.00           C  
ATOM   3268  HB2 LEU   207       0.192  25.975  10.385  1.00  0.00           H  
ATOM   3269  HB3 LEU   207      -1.403  26.718  10.311  1.00  0.00           H  
ATOM   3270  CG  LEU   207      -0.528  26.347   8.383  1.00  0.00           C  
ATOM   3271  HG  LEU   207       0.448  26.395   7.901  1.00  0.00           H  
ATOM   3272  CD1 LEU   207      -1.056  24.917   8.258  1.00  0.00           C  
ATOM   3273 HD11 LEU   207      -2.052  24.850   8.695  1.00  0.00           H  
ATOM   3274 HD12 LEU   207      -1.093  24.642   7.206  1.00  0.00           H  
ATOM   3275 HD13 LEU   207      -0.387  24.243   8.791  1.00  0.00           H  
ATOM   3276  CD2 LEU   207      -1.511  27.258   7.642  1.00  0.00           C  
ATOM   3277 HD21 LEU   207      -1.070  28.247   7.519  1.00  0.00           H  
ATOM   3278 HD22 LEU   207      -1.716  26.861   6.649  1.00  0.00           H  
ATOM   3279 HD23 LEU   207      -2.445  27.341   8.196  1.00  0.00           H  
ATOM   3280  C   LEU   207      -0.039  28.598  11.547  1.00  0.00           C  
ATOM   3281  O   LEU   207      -0.930  29.423  11.755  1.00  0.00           O  
ATOM   3282  N   SER   208       0.710  28.117  12.547  1.00  0.00           N  
ATOM   3283  H   SER   208       1.411  27.417  12.328  1.00  0.00           H  
ATOM   3284  CA  SER   208       0.624  28.602  13.926  1.00  0.00           C  
ATOM   3285  HA  SER   208       0.517  29.679  13.859  1.00  0.00           H  
ATOM   3286  CB  SER   208      -0.630  28.022  14.595  1.00  0.00           C  
ATOM   3287  HB2 SER   208      -1.491  28.128  13.934  1.00  0.00           H  
ATOM   3288  HB3 SER   208      -0.476  26.960  14.793  1.00  0.00           H  
ATOM   3289  OG  SER   208      -0.904  28.695  15.806  1.00  0.00           O  
ATOM   3290  HG  SER   208      -1.513  29.419  15.609  1.00  0.00           H  
ATOM   3291  C   SER   208       1.862  28.281  14.781  1.00  0.00           C  
ATOM   3292  O   SER   208       2.170  27.116  15.029  1.00  0.00           O  
ATOM   3293  N   SER   209       2.545  29.309  15.308  1.00  0.00           N  
ATOM   3294  H   SER   209       2.313  30.238  14.992  1.00  0.00           H  
ATOM   3295  CA  SER   209       3.751  29.179  16.158  1.00  0.00           C  
ATOM   3296  HA  SER   209       4.526  28.681  15.577  1.00  0.00           H  
ATOM   3297  CB  SER   209       4.286  30.561  16.556  1.00  0.00           C  
ATOM   3298  HB2 SER   209       3.541  31.087  17.155  1.00  0.00           H  
ATOM   3299  HB3 SER   209       5.186  30.431  17.159  1.00  0.00           H  
ATOM   3300  OG  SER   209       4.622  31.336  15.425  1.00  0.00           O  
ATOM   3301  HG  SER   209       3.844  31.855  15.149  1.00  0.00           H  
ATOM   3302  C   SER   209       3.580  28.365  17.451  1.00  0.00           C  
ATOM   3303  O   SER   209       4.571  28.049  18.110  1.00  0.00           O  
ATOM   3304  N   THR   210       2.353  28.010  17.842  1.00  0.00           N  
ATOM   3305  H   THR   210       1.574  28.336  17.284  1.00  0.00           H  
ATOM   3306  CA  THR   210       2.053  27.246  19.065  1.00  0.00           C  
ATOM   3307  HA  THR   210       2.496  27.789  19.901  1.00  0.00           H  
ATOM   3308  CB  THR   210       0.540  27.224  19.305  1.00  0.00           C  
ATOM   3309  HB  THR   210       0.168  28.239  19.191  1.00  0.00           H  
ATOM   3310  CG2 THR   210      -0.228  26.303  18.356  1.00  0.00           C  
ATOM   3311 HG21 THR   210       0.044  25.261  18.521  1.00  0.00           H  
ATOM   3312 HG22 THR   210      -1.298  26.423  18.528  1.00  0.00           H  
ATOM   3313 HG23 THR   210      -0.009  26.570  17.322  1.00  0.00           H  
ATOM   3314  OG1 THR   210       0.269  26.801  20.618  1.00  0.00           O  
ATOM   3315  HG1 THR   210       0.811  26.017  20.778  1.00  0.00           H  
ATOM   3316  C   THR   210       2.642  25.826  19.109  1.00  0.00           C  
ATOM   3317  O   THR   210       2.608  25.200  20.171  1.00  0.00           O  
ATOM   3318  N   ASP   211       3.228  25.331  18.008  1.00  0.00           N  
ATOM   3319  H   ASP   211       3.173  25.877  17.159  1.00  0.00           H  
ATOM   3320  CA  ASP   211       4.114  24.152  17.995  1.00  0.00           C  
ATOM   3321  HA  ASP   211       3.532  23.247  18.177  1.00  0.00           H  
ATOM   3322  CB  ASP   211       4.787  24.034  16.611  1.00  0.00           C  
ATOM   3323  HB2 ASP   211       4.070  23.630  15.895  1.00  0.00           H  
ATOM   3324  HB3 ASP   211       5.086  25.027  16.272  1.00  0.00           H  
ATOM   3325  CG  ASP   211       6.032  23.137  16.662  1.00  0.00           C  
ATOM   3326  OD1 ASP   211       7.169  23.658  16.657  1.00  0.00           O  
ATOM   3327  OD2 ASP   211       5.919  21.915  16.901  1.00  0.00           O  
ATOM   3328  C   ASP   211       5.199  24.237  19.084  1.00  0.00           C  
ATOM   3329  O   ASP   211       5.530  23.232  19.713  1.00  0.00           O  
ATOM   3330  N   GLU   212       5.732  25.432  19.355  1.00  0.00           N  
ATOM   3331  H   GLU   212       5.428  26.231  18.808  1.00  0.00           H  
ATOM   3332  CA  GLU   212       6.794  25.627  20.349  1.00  0.00           C  
ATOM   3333  HA  GLU   212       7.597  24.933  20.099  1.00  0.00           H  
ATOM   3334  CB  GLU   212       7.346  27.064  20.254  1.00  0.00           C  
ATOM   3335  HB2 GLU   212       6.790  27.626  19.505  1.00  0.00           H  
ATOM   3336  HB3 GLU   212       7.208  27.575  21.208  1.00  0.00           H  
ATOM   3337  CG  GLU   212       8.833  27.118  19.872  1.00  0.00           C  
ATOM   3338  HG2 GLU   212       8.981  26.591  18.927  1.00  0.00           H  
ATOM   3339  HG3 GLU   212       9.115  28.162  19.721  1.00  0.00           H  
ATOM   3340  CD  GLU   212       9.720  26.505  20.959  1.00  0.00           C  
ATOM   3341  OE1 GLU   212       9.958  25.275  20.937  1.00  0.00           O  
ATOM   3342  OE2 GLU   212      10.092  27.220  21.919  1.00  0.00           O  
ATOM   3343  C   GLU   212       6.364  25.278  21.788  1.00  0.00           C  
ATOM   3344  O   GLU   212       7.222  25.137  22.656  1.00  0.00           O  
ATOM   3345  N   GLU   213       5.072  25.077  22.065  1.00  0.00           N  
ATOM   3346  H   GLU   213       4.403  25.184  21.312  1.00  0.00           H  
ATOM   3347  CA  GLU   213       4.609  24.554  23.357  1.00  0.00           C  
ATOM   3348  HA  GLU   213       5.481  24.265  23.941  1.00  0.00           H  
ATOM   3349  CB  GLU   213       3.869  25.654  24.139  1.00  0.00           C  
ATOM   3350  HB2 GLU   213       4.198  26.621  23.765  1.00  0.00           H  
ATOM   3351  HB3 GLU   213       2.793  25.585  23.973  1.00  0.00           H  
ATOM   3352  CG  GLU   213       4.181  25.590  25.642  1.00  0.00           C  
ATOM   3353  HG2 GLU   213       3.588  24.795  26.098  1.00  0.00           H  
ATOM   3354  HG3 GLU   213       5.238  25.353  25.777  1.00  0.00           H  
ATOM   3355  CD  GLU   213       3.904  26.922  26.343  1.00  0.00           C  
ATOM   3356  OE1 GLU   213       4.823  27.466  27.003  1.00  0.00           O  
ATOM   3357  OE2 GLU   213       2.780  27.452  26.213  1.00  0.00           O  
ATOM   3358  C   GLU   213       3.784  23.271  23.216  1.00  0.00           C  
ATOM   3359  O   GLU   213       4.092  22.274  23.871  1.00  0.00           O  
ATOM   3360  N   LEU   214       2.783  23.254  22.332  1.00  0.00           N  
ATOM   3361  H   LEU   214       2.635  24.076  21.756  1.00  0.00           H  
ATOM   3362  CA  LEU   214       1.873  22.113  22.147  1.00  0.00           C  
ATOM   3363  HA  LEU   214       1.637  21.700  23.129  1.00  0.00           H  
ATOM   3364  CB  LEU   214       0.561  22.598  21.501  1.00  0.00           C  
ATOM   3365  HB2 LEU   214       0.782  22.959  20.496  1.00  0.00           H  
ATOM   3366  HB3 LEU   214      -0.108  21.741  21.406  1.00  0.00           H  
ATOM   3367  CG  LEU   214      -0.178  23.711  22.272  1.00  0.00           C  
ATOM   3368  HG  LEU   214       0.443  24.606  22.298  1.00  0.00           H  
ATOM   3369  CD1 LEU   214      -1.482  24.052  21.550  1.00  0.00           C  
ATOM   3370 HD11 LEU   214      -2.150  23.190  21.551  1.00  0.00           H  
ATOM   3371 HD12 LEU   214      -1.969  24.891  22.047  1.00  0.00           H  
ATOM   3372 HD13 LEU   214      -1.269  24.338  20.521  1.00  0.00           H  
ATOM   3373  CD2 LEU   214      -0.527  23.318  23.710  1.00  0.00           C  
ATOM   3374 HD21 LEU   214       0.386  23.185  24.291  1.00  0.00           H  
ATOM   3375 HD22 LEU   214      -1.112  24.111  24.174  1.00  0.00           H  
ATOM   3376 HD23 LEU   214      -1.099  22.389  23.715  1.00  0.00           H  
ATOM   3377  C   LEU   214       2.488  20.945  21.353  1.00  0.00           C  
ATOM   3378  O   LEU   214       1.910  19.864  21.329  1.00  0.00           O  
ATOM   3379  N   GLY   215       3.651  21.156  20.729  1.00  0.00           N  
ATOM   3380  H   GLY   215       4.031  22.093  20.748  1.00  0.00           H  
ATOM   3381  CA  GLY   215       4.488  20.127  20.103  1.00  0.00           C  
ATOM   3382  HA2 GLY   215       4.009  19.151  20.192  1.00  0.00           H  
ATOM   3383  HA3 GLY   215       4.614  20.362  19.045  1.00  0.00           H  
ATOM   3384  C   GLY   215       5.873  20.029  20.752  1.00  0.00           C  
ATOM   3385  O   GLY   215       6.858  19.816  20.042  1.00  0.00           O  
ATOM   3386  N   LYS   216       5.964  20.271  22.071  1.00  0.00           N  
ATOM   3387  H   LYS   216       5.069  20.300  22.548  1.00  0.00           H  
ATOM   3388  CA  LYS   216       7.178  20.147  22.911  1.00  0.00           C  
ATOM   3389  HA  LYS   216       7.842  19.412  22.455  1.00  0.00           H  
ATOM   3390  CB  LYS   216       7.932  21.490  23.061  1.00  0.00           C  
ATOM   3391  HB2 LYS   216       7.320  22.160  23.668  1.00  0.00           H  
ATOM   3392  HB3 LYS   216       8.856  21.308  23.611  1.00  0.00           H  
ATOM   3393  CG  LYS   216       8.277  22.259  21.783  1.00  0.00           C  
ATOM   3394  HG2 LYS   216       7.346  22.461  21.264  1.00  0.00           H  
ATOM   3395  HG3 LYS   216       8.697  23.216  22.077  1.00  0.00           H  
ATOM   3396  CD  LYS   216       9.300  21.606  20.843  1.00  0.00           C  
ATOM   3397  HD2 LYS   216      10.296  21.710  21.275  1.00  0.00           H  
ATOM   3398  HD3 LYS   216       9.098  20.543  20.722  1.00  0.00           H  
ATOM   3399  CE  LYS   216       9.274  22.301  19.473  1.00  0.00           C  
ATOM   3400  HE2 LYS   216       9.473  23.369  19.611  1.00  0.00           H  
ATOM   3401  HE3 LYS   216      10.067  21.883  18.849  1.00  0.00           H  
ATOM   3402  NZ  LYS   216       7.966  22.112  18.803  1.00  0.00           N  
ATOM   3403  HZ1 LYS   216       7.202  22.533  19.323  1.00  0.00           H  
ATOM   3404  HZ2 LYS   216       7.908  22.552  17.881  1.00  0.00           H  
ATOM   3405  HZ3 LYS   216       7.707  21.136  18.716  1.00  0.00           H  
ATOM   3406  C   LYS   216       6.854  19.648  24.325  1.00  0.00           C  
ATOM   3407  O   LYS   216       7.547  18.765  24.834  1.00  0.00           O  
ATOM   3408  N   THR   217       5.862  20.255  24.983  1.00  0.00           N  
ATOM   3409  H   THR   217       5.299  20.920  24.467  1.00  0.00           H  
ATOM   3410  CA  THR   217       5.613  20.138  26.435  1.00  0.00           C  
ATOM   3411  HA  THR   217       6.580  20.090  26.935  1.00  0.00           H  
ATOM   3412  CB  THR   217       4.895  21.370  27.006  1.00  0.00           C  
ATOM   3413  HB  THR   217       4.750  21.223  28.076  1.00  0.00           H  
ATOM   3414  CG2 THR   217       5.710  22.646  26.820  1.00  0.00           C  
ATOM   3415 HG21 THR   217       5.797  22.905  25.769  1.00  0.00           H  
ATOM   3416 HG22 THR   217       5.229  23.455  27.368  1.00  0.00           H  
ATOM   3417 HG23 THR   217       6.707  22.499  27.235  1.00  0.00           H  
ATOM   3418  OG1 THR   217       3.635  21.535  26.401  1.00  0.00           O  
ATOM   3419  HG1 THR   217       3.773  21.812  25.478  1.00  0.00           H  
ATOM   3420  C   THR   217       4.869  18.875  26.868  1.00  0.00           C  
ATOM   3421  O   THR   217       4.688  18.663  28.065  1.00  0.00           O  
ATOM   3422  N   GLU   218       4.511  17.958  25.967  1.00  0.00           N  
ATOM   3423  H   GLU   218       4.612  18.169  24.974  1.00  0.00           H  
ATOM   3424  CA  GLU   218       4.009  16.634  26.377  1.00  0.00           C  
ATOM   3425  HA  GLU   218       3.210  16.813  27.091  1.00  0.00           H  
ATOM   3426  CB  GLU   218       3.388  15.810  25.230  1.00  0.00           C  
ATOM   3427  HB2 GLU   218       4.118  15.087  24.872  1.00  0.00           H  
ATOM   3428  HB3 GLU   218       2.568  15.232  25.659  1.00  0.00           H  
ATOM   3429  CG  GLU   218       2.834  16.597  24.029  1.00  0.00           C  
ATOM   3430  HG2 GLU   218       2.113  15.967  23.502  1.00  0.00           H  
ATOM   3431  HG3 GLU   218       2.311  17.492  24.373  1.00  0.00           H  
ATOM   3432  CD  GLU   218       3.977  16.950  23.075  1.00  0.00           C  
ATOM   3433  OE1 GLU   218       4.484  16.029  22.398  1.00  0.00           O  
ATOM   3434  OE2 GLU   218       4.538  18.063  23.187  1.00  0.00           O  
ATOM   3435  C   GLU   218       5.079  15.829  27.139  1.00  0.00           C  
ATOM   3436  O   GLU   218       4.723  14.998  27.979  1.00  0.00           O  
ATOM   3437  N   ARG   219       6.371  16.167  26.952  1.00  0.00           N  
ATOM   3438  H   ARG   219       6.559  16.841  26.221  1.00  0.00           H  
ATOM   3439  CA  ARG   219       7.499  15.766  27.820  1.00  0.00           C  
ATOM   3440  HA  ARG   219       7.652  14.689  27.759  1.00  0.00           H  
ATOM   3441  CB  ARG   219       8.806  16.471  27.393  1.00  0.00           C  
ATOM   3442  HB2 ARG   219       8.590  17.445  26.952  1.00  0.00           H  
ATOM   3443  HB3 ARG   219       9.393  16.662  28.293  1.00  0.00           H  
ATOM   3444  CG  ARG   219       9.727  15.659  26.466  1.00  0.00           C  
ATOM   3445  HG2 ARG   219      10.733  16.070  26.570  1.00  0.00           H  
ATOM   3446  HG3 ARG   219       9.766  14.622  26.797  1.00  0.00           H  
ATOM   3447  CD  ARG   219       9.376  15.722  24.977  1.00  0.00           C  
ATOM   3448  HD2 ARG   219       9.202  16.759  24.694  1.00  0.00           H  
ATOM   3449  HD3 ARG   219      10.240  15.364  24.414  1.00  0.00           H  
ATOM   3450  NE  ARG   219       8.236  14.862  24.629  1.00  0.00           N  
ATOM   3451  HE  ARG   219       8.354  13.862  24.820  1.00  0.00           H  
ATOM   3452  CZ  ARG   219       7.208  15.168  23.868  1.00  0.00           C  
ATOM   3453  NH1 ARG   219       7.010  16.366  23.409  1.00  0.00           N  
ATOM   3454 HH11 ARG   219       7.544  17.138  23.764  1.00  0.00           H  
ATOM   3455 HH12 ARG   219       6.151  16.533  22.875  1.00  0.00           H  
ATOM   3456  NH2 ARG   219       6.310  14.287  23.568  1.00  0.00           N  
ATOM   3457 HH21 ARG   219       6.302  13.398  24.062  1.00  0.00           H  
ATOM   3458 HH22 ARG   219       5.517  14.608  23.012  1.00  0.00           H  
ATOM   3459  C   ARG   219       7.237  16.082  29.295  1.00  0.00           C  
ATOM   3460  O   ARG   219       7.566  15.279  30.160  1.00  0.00           O  
ATOM   3461  N   GLU   220       6.640  17.237  29.585  1.00  0.00           N  
ATOM   3462  H   GLU   220       6.359  17.835  28.821  1.00  0.00           H  
ATOM   3463  CA  GLU   220       6.161  17.584  30.924  1.00  0.00           C  
ATOM   3464  HA  GLU   220       6.886  17.249  31.667  1.00  0.00           H  
ATOM   3465  CB  GLU   220       5.969  19.106  31.083  1.00  0.00           C  
ATOM   3466  HB2 GLU   220       5.143  19.420  30.448  1.00  0.00           H  
ATOM   3467  HB3 GLU   220       5.686  19.296  32.117  1.00  0.00           H  
ATOM   3468  CG  GLU   220       7.182  19.986  30.754  1.00  0.00           C  
ATOM   3469  HG2 GLU   220       7.950  19.830  31.515  1.00  0.00           H  
ATOM   3470  HG3 GLU   220       7.594  19.682  29.789  1.00  0.00           H  
ATOM   3471  CD  GLU   220       6.806  21.479  30.688  1.00  0.00           C  
ATOM   3472  OE1 GLU   220       7.292  22.142  29.746  1.00  0.00           O  
ATOM   3473  OE2 GLU   220       6.032  21.958  31.554  1.00  0.00           O  
ATOM   3474  C   GLU   220       4.826  16.890  31.221  1.00  0.00           C  
ATOM   3475  O   GLU   220       4.659  16.315  32.292  1.00  0.00           O  
ATOM   3476  N   LEU   221       3.855  16.968  30.300  1.00  0.00           N  
ATOM   3477  H   LEU   221       4.083  17.454  29.438  1.00  0.00           H  
ATOM   3478  CA  LEU   221       2.439  16.749  30.614  1.00  0.00           C  
ATOM   3479  HA  LEU   221       2.264  17.284  31.543  1.00  0.00           H  
ATOM   3480  CB  LEU   221       1.539  17.451  29.562  1.00  0.00           C  
ATOM   3481  HB2 LEU   221       0.785  18.024  30.101  1.00  0.00           H  
ATOM   3482  HB3 LEU   221       2.156  18.180  29.036  1.00  0.00           H  
ATOM   3483  CG  LEU   221       0.800  16.612  28.495  1.00  0.00           C  
ATOM   3484  HG  LEU   221       1.453  15.824  28.122  1.00  0.00           H  
ATOM   3485  CD1 LEU   221      -0.508  15.998  29.011  1.00  0.00           C  
ATOM   3486 HD11 LEU   221      -1.166  16.782  29.387  1.00  0.00           H  
ATOM   3487 HD12 LEU   221      -1.008  15.478  28.194  1.00  0.00           H  
ATOM   3488 HD13 LEU   221      -0.316  15.273  29.796  1.00  0.00           H  
ATOM   3489  CD2 LEU   221       0.409  17.517  27.323  1.00  0.00           C  
ATOM   3490 HD21 LEU   221       1.291  17.996  26.897  1.00  0.00           H  
ATOM   3491 HD22 LEU   221      -0.066  16.927  26.539  1.00  0.00           H  
ATOM   3492 HD23 LEU   221      -0.279  18.295  27.657  1.00  0.00           H  
ATOM   3493  C   LEU   221       2.049  15.297  30.927  1.00  0.00           C  
ATOM   3494  O   LEU   221       1.262  15.105  31.852  1.00  0.00           O  
ATOM   3495  N   LEU   222       2.539  14.311  30.163  1.00  0.00           N  
ATOM   3496  H   LEU   222       3.269  14.572  29.507  1.00  0.00           H  
ATOM   3497  CA  LEU   222       1.867  13.016  29.921  1.00  0.00           C  
ATOM   3498  HA  LEU   222       1.006  13.233  29.288  1.00  0.00           H  
ATOM   3499  CB  LEU   222       2.807  12.123  29.076  1.00  0.00           C  
ATOM   3500  HB2 LEU   222       3.248  12.762  28.309  1.00  0.00           H  
ATOM   3501  HB3 LEU   222       3.629  11.757  29.692  1.00  0.00           H  
ATOM   3502  CG  LEU   222       2.149  10.939  28.333  1.00  0.00           C  
ATOM   3503  HG  LEU   222       1.298  11.307  27.761  1.00  0.00           H  
ATOM   3504  CD1 LEU   222       3.164  10.342  27.360  1.00  0.00           C  
ATOM   3505 HD11 LEU   222       4.025   9.954  27.902  1.00  0.00           H  
ATOM   3506 HD12 LEU   222       2.704   9.528  26.796  1.00  0.00           H  
ATOM   3507 HD13 LEU   222       3.490  11.103  26.650  1.00  0.00           H  
ATOM   3508  CD2 LEU   222       1.682   9.803  29.244  1.00  0.00           C  
ATOM   3509 HD21 LEU   222       0.819  10.115  29.826  1.00  0.00           H  
ATOM   3510 HD22 LEU   222       1.369   8.951  28.636  1.00  0.00           H  
ATOM   3511 HD23 LEU   222       2.492   9.481  29.895  1.00  0.00           H  
ATOM   3512  C   LEU   222       1.283  12.338  31.185  1.00  0.00           C  
ATOM   3513  O   LEU   222       0.085  12.474  31.456  1.00  0.00           O  
ATOM   3514  N   ALA   223       2.109  11.633  31.964  1.00  0.00           N  
ATOM   3515  H   ALA   223       3.082  11.614  31.704  1.00  0.00           H  
ATOM   3516  CA  ALA   223       1.695  10.915  33.176  1.00  0.00           C  
ATOM   3517  HA  ALA   223       0.909  11.489  33.667  1.00  0.00           H  
ATOM   3518  CB  ALA   223       1.097   9.550  32.796  1.00  0.00           C  
ATOM   3519  HB1 ALA   223       1.817   8.955  32.233  1.00  0.00           H  
ATOM   3520  HB2 ALA   223       0.813   9.008  33.699  1.00  0.00           H  
ATOM   3521  HB3 ALA   223       0.205   9.694  32.185  1.00  0.00           H  
ATOM   3522  C   ALA   223       2.834  10.789  34.204  1.00  0.00           C  
ATOM   3523  O   ALA   223       2.829  11.507  35.198  1.00  0.00           O  
ATOM   3524  N   MET   224       3.824   9.921  33.957  1.00  0.00           N  
ATOM   3525  H   MET   224       3.760   9.358  33.125  1.00  0.00           H  
ATOM   3526  CA  MET   224       4.975   9.675  34.850  1.00  0.00           C  
ATOM   3527  HA  MET   224       4.608   9.726  35.876  1.00  0.00           H  
ATOM   3528  CB  MET   224       5.486   8.240  34.612  1.00  0.00           C  
ATOM   3529  HB2 MET   224       4.631   7.563  34.606  1.00  0.00           H  
ATOM   3530  HB3 MET   224       5.967   8.186  33.634  1.00  0.00           H  
ATOM   3531  CG  MET   224       6.463   7.722  35.674  1.00  0.00           C  
ATOM   3532  HG2 MET   224       6.773   6.719  35.377  1.00  0.00           H  
ATOM   3533  HG3 MET   224       7.355   8.346  35.699  1.00  0.00           H  
ATOM   3534  SD  MET   224       5.771   7.623  37.348  1.00  0.00           S  
ATOM   3535  CE  MET   224       7.145   6.792  38.188  1.00  0.00           C  
ATOM   3536  HE1 MET   224       8.045   7.402  38.109  1.00  0.00           H  
ATOM   3537  HE2 MET   224       6.894   6.650  39.239  1.00  0.00           H  
ATOM   3538  HE3 MET   224       7.322   5.821  37.726  1.00  0.00           H  
ATOM   3539  C   MET   224       6.064  10.765  34.725  1.00  0.00           C  
ATOM   3540  O   MET   224       7.241  10.482  34.521  1.00  0.00           O  
ATOM   3541  N   VAL   225       5.647  12.032  34.749  1.00  0.00           N  
ATOM   3542  H   VAL   225       4.680  12.193  35.020  1.00  0.00           H  
ATOM   3543  CA  VAL   225       6.434  13.227  34.392  1.00  0.00           C  
ATOM   3544  HA  VAL   225       7.469  13.068  34.697  1.00  0.00           H  
ATOM   3545  CB  VAL   225       6.416  13.486  32.865  1.00  0.00           C  
ATOM   3546  HB  VAL   225       6.711  14.520  32.690  1.00  0.00           H  
ATOM   3547  CG1 VAL   225       7.431  12.604  32.132  1.00  0.00           C  
ATOM   3548 HG11 VAL   225       7.141  11.557  32.194  1.00  0.00           H  
ATOM   3549 HG12 VAL   225       7.477  12.894  31.084  1.00  0.00           H  
ATOM   3550 HG13 VAL   225       8.421  12.731  32.571  1.00  0.00           H  
ATOM   3551  CG2 VAL   225       5.050  13.252  32.209  1.00  0.00           C  
ATOM   3552 HG21 VAL   225       4.274  13.777  32.768  1.00  0.00           H  
ATOM   3553 HG22 VAL   225       5.078  13.640  31.191  1.00  0.00           H  
ATOM   3554 HG23 VAL   225       4.828  12.188  32.181  1.00  0.00           H  
ATOM   3555  C   VAL   225       5.930  14.452  35.171  1.00  0.00           C  
ATOM   3556  O   VAL   225       4.894  14.394  35.829  1.00  0.00           O  
ATOM   3557  N   SER   226       6.672  15.566  35.136  1.00  0.00           N  
ATOM   3558  H   SER   226       7.483  15.565  34.536  1.00  0.00           H  
ATOM   3559  CA  SER   226       6.481  16.725  36.034  1.00  0.00           C  
ATOM   3560  HA  SER   226       6.544  16.360  37.059  1.00  0.00           H  
ATOM   3561  CB  SER   226       7.629  17.722  35.823  1.00  0.00           C  
ATOM   3562  HB2 SER   226       8.585  17.202  35.894  1.00  0.00           H  
ATOM   3563  HB3 SER   226       7.542  18.174  34.833  1.00  0.00           H  
ATOM   3564  OG  SER   226       7.586  18.734  36.807  1.00  0.00           O  
ATOM   3565  HG  SER   226       6.676  19.072  36.815  1.00  0.00           H  
ATOM   3566  C   SER   226       5.136  17.472  35.916  1.00  0.00           C  
ATOM   3567  O   SER   226       4.869  18.353  36.739  1.00  0.00           O  
ATOM   3568  N   SER   227       4.311  17.137  34.918  1.00  0.00           N  
ATOM   3569  H   SER   227       4.626  16.394  34.305  1.00  0.00           H  
ATOM   3570  CA  SER   227       3.125  17.861  34.448  1.00  0.00           C  
ATOM   3571  HA  SER   227       2.722  17.267  33.632  1.00  0.00           H  
ATOM   3572  CB  SER   227       2.033  17.846  35.517  1.00  0.00           C  
ATOM   3573  HB2 SER   227       1.565  16.862  35.534  1.00  0.00           H  
ATOM   3574  HB3 SER   227       2.478  18.026  36.488  1.00  0.00           H  
ATOM   3575  OG  SER   227       1.058  18.831  35.278  1.00  0.00           O  
ATOM   3576  HG  SER   227       1.451  19.673  35.592  1.00  0.00           H  
ATOM   3577  C   SER   227       3.441  19.243  33.846  1.00  0.00           C  
ATOM   3578  O   SER   227       4.343  19.948  34.297  1.00  0.00           O  
ATOM   3579  N   ILE   228       2.697  19.613  32.793  1.00  0.00           N  
ATOM   3580  H   ILE   228       1.928  19.023  32.529  1.00  0.00           H  
ATOM   3581  CA  ILE   228       2.890  20.859  32.034  1.00  0.00           C  
ATOM   3582  HA  ILE   228       3.918  20.865  31.681  1.00  0.00           H  
ATOM   3583  CB  ILE   228       1.991  20.931  30.777  1.00  0.00           C  
ATOM   3584  HB  ILE   228       2.278  20.098  30.141  1.00  0.00           H  
ATOM   3585  CG2 ILE   228       0.489  20.789  31.096  1.00  0.00           C  
ATOM   3586 HG21 ILE   228       0.115  21.695  31.573  1.00  0.00           H  
ATOM   3587 HG22 ILE   228      -0.063  20.615  30.175  1.00  0.00           H  
ATOM   3588 HG23 ILE   228       0.315  19.946  31.757  1.00  0.00           H  
ATOM   3589  CG1 ILE   228       2.262  22.227  29.978  1.00  0.00           C  
ATOM   3590 HG12 ILE   228       2.024  23.101  30.584  1.00  0.00           H  
ATOM   3591 HG13 ILE   228       3.325  22.265  29.733  1.00  0.00           H  
ATOM   3592  CD1 ILE   228       1.466  22.334  28.671  1.00  0.00           C  
ATOM   3593 HD11 ILE   228       0.414  22.521  28.884  1.00  0.00           H  
ATOM   3594 HD12 ILE   228       1.853  23.164  28.080  1.00  0.00           H  
ATOM   3595 HD13 ILE   228       1.561  21.410  28.100  1.00  0.00           H  
ATOM   3596  C   ILE   228       2.719  22.078  32.932  1.00  0.00           C  
ATOM   3597  O   ILE   228       1.683  22.239  33.578  1.00  0.00           O  
ATOM   3598  N   GLN   229       3.733  22.943  32.962  1.00  0.00           N  
ATOM   3599  H   GLN   229       4.569  22.713  32.415  1.00  0.00           H  
ATOM   3600  CA  GLN   229       3.783  24.088  33.870  1.00  0.00           C  
ATOM   3601  HA  GLN   229       4.795  24.486  33.789  1.00  0.00           H  
ATOM   3602  CB  GLN   229       2.813  25.189  33.384  1.00  0.00           C  
ATOM   3603  HB2 GLN   229       2.780  25.183  32.295  1.00  0.00           H  
ATOM   3604  HB3 GLN   229       1.811  24.962  33.750  1.00  0.00           H  
ATOM   3605  CG  GLN   229       3.233  26.598  33.835  1.00  0.00           C  
ATOM   3606  HG2 GLN   229       3.461  26.597  34.900  1.00  0.00           H  
ATOM   3607  HG3 GLN   229       4.139  26.878  33.297  1.00  0.00           H  
ATOM   3608  CD  GLN   229       2.158  27.656  33.591  1.00  0.00           C  
ATOM   3609  OE1 GLN   229       0.962  27.422  33.608  1.00  0.00           O  
ATOM   3610  NE2 GLN   229       2.523  28.894  33.345  1.00  0.00           N  
ATOM   3611 HE21 GLN   229       3.486  29.123  33.151  1.00  0.00           H  
ATOM   3612 HE22 GLN   229       1.771  29.529  33.167  1.00  0.00           H  
ATOM   3613  C   GLN   229       3.602  23.665  35.348  1.00  0.00           C  
ATOM   3614  O   GLN   229       2.910  24.339  36.104  1.00  0.00           O  
ATOM   3615  N   ILE   230       4.261  22.563  35.737  1.00  0.00           N  
ATOM   3616  H   ILE   230       4.682  22.031  34.984  1.00  0.00           H  
ATOM   3617  CA  ILE   230       4.334  21.917  37.068  1.00  0.00           C  
ATOM   3618  HA  ILE   230       5.109  21.168  36.903  1.00  0.00           H  
ATOM   3619  CB  ILE   230       4.954  22.818  38.186  1.00  0.00           C  
ATOM   3620  HB  ILE   230       5.678  22.165  38.677  1.00  0.00           H  
ATOM   3621  CG2 ILE   230       5.807  24.001  37.680  1.00  0.00           C  
ATOM   3622 HG21 ILE   230       5.168  24.798  37.302  1.00  0.00           H  
ATOM   3623 HG22 ILE   230       6.406  24.399  38.498  1.00  0.00           H  
ATOM   3624 HG23 ILE   230       6.480  23.665  36.890  1.00  0.00           H  
ATOM   3625  CG1 ILE   230       4.048  23.287  39.349  1.00  0.00           C  
ATOM   3626 HG12 ILE   230       3.806  22.430  39.972  1.00  0.00           H  
ATOM   3627 HG13 ILE   230       4.637  23.951  39.976  1.00  0.00           H  
ATOM   3628  CD1 ILE   230       2.738  24.013  39.039  1.00  0.00           C  
ATOM   3629 HD11 ILE   230       2.095  23.401  38.408  1.00  0.00           H  
ATOM   3630 HD12 ILE   230       2.216  24.209  39.975  1.00  0.00           H  
ATOM   3631 HD13 ILE   230       2.949  24.964  38.556  1.00  0.00           H  
ATOM   3632  C   ILE   230       3.133  21.026  37.470  1.00  0.00           C  
ATOM   3633  O   ILE   230       2.181  20.826  36.716  1.00  0.00           O  
ATOM   3634  N   ASN   231       3.230  20.378  38.639  1.00  0.00           N  
ATOM   3635  H   ASN   231       4.008  20.617  39.229  1.00  0.00           H  
ATOM   3636  CA  ASN   231       2.319  19.341  39.135  1.00  0.00           C  
ATOM   3637  HA  ASN   231       2.064  18.702  38.296  1.00  0.00           H  
ATOM   3638  CB  ASN   231       3.058  18.425  40.141  1.00  0.00           C  
ATOM   3639  HB2 ASN   231       2.394  17.606  40.419  1.00  0.00           H  
ATOM   3640  HB3 ASN   231       3.929  17.989  39.651  1.00  0.00           H  
ATOM   3641  CG  ASN   231       3.510  19.109  41.421  1.00  0.00           C  
ATOM   3642  OD1 ASN   231       2.864  19.021  42.457  1.00  0.00           O  
ATOM   3643  ND2 ASN   231       4.615  19.817  41.388  1.00  0.00           N  
ATOM   3644 HD21 ASN   231       5.236  19.780  40.607  1.00  0.00           H  
ATOM   3645 HD22 ASN   231       4.828  20.422  42.193  1.00  0.00           H  
ATOM   3646  C   ASN   231       0.965  19.890  39.636  1.00  0.00           C  
ATOM   3647  O   ASN   231       0.728  20.052  40.835  1.00  0.00           O  
ATOM   3648  N   TRP   232       0.040  20.133  38.707  1.00  0.00           N  
ATOM   3649  H   TRP   232       0.324  20.111  37.736  1.00  0.00           H  
ATOM   3650  CA  TRP   232      -1.387  20.287  39.006  1.00  0.00           C  
ATOM   3651  HA  TRP   232      -1.487  20.978  39.842  1.00  0.00           H  
ATOM   3652  CB  TRP   232      -2.132  20.872  37.798  1.00  0.00           C  
ATOM   3653  HB2 TRP   232      -2.295  20.068  37.081  1.00  0.00           H  
ATOM   3654  HB3 TRP   232      -3.113  21.206  38.129  1.00  0.00           H  
ATOM   3655  CG  TRP   232      -1.468  21.996  37.057  1.00  0.00           C  
ATOM   3656  CD1 TRP   232      -0.569  21.813  36.068  1.00  0.00           C  
ATOM   3657  HD1 TRP   232      -0.221  20.859  35.711  1.00  0.00           H  
ATOM   3658  NE1 TRP   232      -0.099  23.018  35.616  1.00  0.00           N  
ATOM   3659  HE1 TRP   232       0.653  23.086  34.928  1.00  0.00           H  
ATOM   3660  CE2 TRP   232      -0.724  24.066  36.241  1.00  0.00           C  
ATOM   3661  CZ2 TRP   232      -0.636  25.450  36.073  1.00  0.00           C  
ATOM   3662  HZ2 TRP   232       0.059  25.860  35.357  1.00  0.00           H  
ATOM   3663  CH2 TRP   232      -1.481  26.281  36.820  1.00  0.00           C  
ATOM   3664  HH2 TRP   232      -1.439  27.348  36.674  1.00  0.00           H  
ATOM   3665  CZ3 TRP   232      -2.379  25.719  37.744  1.00  0.00           C  
ATOM   3666  HZ3 TRP   232      -3.024  26.364  38.323  1.00  0.00           H  
ATOM   3667  CE3 TRP   232      -2.426  24.324  37.934  1.00  0.00           C  
ATOM   3668  HE3 TRP   232      -3.106  23.916  38.655  1.00  0.00           H  
ATOM   3669  CD2 TRP   232      -1.613  23.451  37.176  1.00  0.00           C  
ATOM   3670  C   TRP   232      -1.991  18.923  39.396  1.00  0.00           C  
ATOM   3671  O   TRP   232      -1.889  17.957  38.642  1.00  0.00           O  
ATOM   3672  N   SER   233      -2.631  18.840  40.564  1.00  0.00           N  
ATOM   3673  H   SER   233      -2.693  19.672  41.129  1.00  0.00           H  
ATOM   3674  CA  SER   233      -3.093  17.587  41.189  1.00  0.00           C  
ATOM   3675  HA  SER   233      -2.232  16.933  41.336  1.00  0.00           H  
ATOM   3676  CB  SER   233      -3.680  17.927  42.568  1.00  0.00           C  
ATOM   3677  HB2 SER   233      -4.066  17.023  43.041  1.00  0.00           H  
ATOM   3678  HB3 SER   233      -2.890  18.339  43.198  1.00  0.00           H  
ATOM   3679  OG  SER   233      -4.720  18.887  42.446  1.00  0.00           O  
ATOM   3680  HG  SER   233      -4.661  19.484  43.242  1.00  0.00           H  
ATOM   3681  C   SER   233      -4.125  16.801  40.365  1.00  0.00           C  
ATOM   3682  O   SER   233      -3.931  15.630  40.043  1.00  0.00           O  
ATOM   3683  N   VAL   234      -5.249  17.435  40.033  1.00  0.00           N  
ATOM   3684  H   VAL   234      -5.337  18.376  40.394  1.00  0.00           H  
ATOM   3685  CA  VAL   234      -6.431  16.816  39.414  1.00  0.00           C  
ATOM   3686  HA  VAL   234      -6.525  15.802  39.807  1.00  0.00           H  
ATOM   3687  CB  VAL   234      -7.718  17.577  39.820  1.00  0.00           C  
ATOM   3688  HB  VAL   234      -8.532  17.263  39.172  1.00  0.00           H  
ATOM   3689  CG1 VAL   234      -8.116  17.216  41.256  1.00  0.00           C  
ATOM   3690 HG11 VAL   234      -7.314  17.476  41.946  1.00  0.00           H  
ATOM   3691 HG12 VAL   234      -9.032  17.743  41.528  1.00  0.00           H  
ATOM   3692 HG13 VAL   234      -8.301  16.144  41.327  1.00  0.00           H  
ATOM   3693  CG2 VAL   234      -7.605  19.105  39.736  1.00  0.00           C  
ATOM   3694 HG21 VAL   234      -7.190  19.386  38.772  1.00  0.00           H  
ATOM   3695 HG22 VAL   234      -8.597  19.550  39.836  1.00  0.00           H  
ATOM   3696 HG23 VAL   234      -6.961  19.489  40.526  1.00  0.00           H  
ATOM   3697  C   VAL   234      -6.265  16.647  37.897  1.00  0.00           C  
ATOM   3698  O   VAL   234      -7.010  17.242  37.126  1.00  0.00           O  
ATOM   3699  N   THR   235      -5.293  15.824  37.477  1.00  0.00           N  
ATOM   3700  H   THR   235      -4.736  15.417  38.226  1.00  0.00           H  
ATOM   3701  CA  THR   235      -4.761  15.649  36.100  1.00  0.00           C  
ATOM   3702  HA  THR   235      -3.960  16.380  36.000  1.00  0.00           H  
ATOM   3703  CB  THR   235      -4.087  14.266  35.955  1.00  0.00           C  
ATOM   3704  HB  THR   235      -3.229  14.244  36.628  1.00  0.00           H  
ATOM   3705  CG2 THR   235      -4.976  13.063  36.284  1.00  0.00           C  
ATOM   3706 HG21 THR   235      -5.802  12.974  35.580  1.00  0.00           H  
ATOM   3707 HG22 THR   235      -4.377  12.152  36.236  1.00  0.00           H  
ATOM   3708 HG23 THR   235      -5.370  13.151  37.296  1.00  0.00           H  
ATOM   3709  OG1 THR   235      -3.620  14.049  34.639  1.00  0.00           O  
ATOM   3710  HG1 THR   235      -4.369  13.704  34.136  1.00  0.00           H  
ATOM   3711  C   THR   235      -5.736  15.954  34.947  1.00  0.00           C  
ATOM   3712  O   THR   235      -5.459  16.844  34.145  1.00  0.00           O  
ATOM   3713  N   GLU   236      -6.906  15.312  34.895  1.00  0.00           N  
ATOM   3714  H   GLU   236      -7.052  14.538  35.525  1.00  0.00           H  
ATOM   3715  CA  GLU   236      -8.115  15.956  34.344  1.00  0.00           C  
ATOM   3716  HA  GLU   236      -7.975  17.012  34.530  1.00  0.00           H  
ATOM   3717  CB  GLU   236      -8.260  15.805  32.812  1.00  0.00           C  
ATOM   3718  HB2 GLU   236      -7.292  15.577  32.364  1.00  0.00           H  
ATOM   3719  HB3 GLU   236      -8.943  14.985  32.593  1.00  0.00           H  
ATOM   3720  CG  GLU   236      -8.768  17.137  32.212  1.00  0.00           C  
ATOM   3721  HG2 GLU   236      -9.599  17.500  32.817  1.00  0.00           H  
ATOM   3722  HG3 GLU   236      -7.964  17.870  32.298  1.00  0.00           H  
ATOM   3723  CD  GLU   236      -9.232  17.087  30.747  1.00  0.00           C  
ATOM   3724  OE1 GLU   236      -9.545  15.982  30.253  1.00  0.00           O  
ATOM   3725  OE2 GLU   236      -9.358  18.178  30.135  1.00  0.00           O  
ATOM   3726  C   GLU   236      -9.374  15.640  35.173  1.00  0.00           C  
ATOM   3727  O   GLU   236     -10.496  15.611  34.688  1.00  0.00           O  
ATOM   3728  N   SER   237      -9.181  15.421  36.476  1.00  0.00           N  
ATOM   3729  H   SER   237      -8.239  15.506  36.829  1.00  0.00           H  
ATOM   3730  CA  SER   237     -10.225  15.046  37.438  1.00  0.00           C  
ATOM   3731  HA  SER   237     -10.878  14.310  36.966  1.00  0.00           H  
ATOM   3732  CB  SER   237      -9.587  14.400  38.676  1.00  0.00           C  
ATOM   3733  HB2 SER   237      -9.227  15.180  39.343  1.00  0.00           H  
ATOM   3734  HB3 SER   237     -10.338  13.816  39.212  1.00  0.00           H  
ATOM   3735  OG  SER   237      -8.488  13.573  38.329  1.00  0.00           O  
ATOM   3736  HG  SER   237      -8.826  12.713  38.050  1.00  0.00           H  
ATOM   3737  C   SER   237     -11.109  16.224  37.882  1.00  0.00           C  
ATOM   3738  O   SER   237     -12.114  16.002  38.543  1.00  0.00           O  
ATOM   3739  N   VAL   238     -10.742  17.467  37.545  1.00  0.00           N  
ATOM   3740  H   VAL   238      -9.884  17.537  37.019  1.00  0.00           H  
ATOM   3741  CA  VAL   238     -11.517  18.716  37.727  1.00  0.00           C  
ATOM   3742  HA  VAL   238     -10.796  19.530  37.666  1.00  0.00           H  
ATOM   3743  CB  VAL   238     -12.511  18.956  36.561  1.00  0.00           C  
ATOM   3744  HB  VAL   238     -13.309  18.223  36.636  1.00  0.00           H  
ATOM   3745  CG1 VAL   238     -13.131  20.362  36.580  1.00  0.00           C  
ATOM   3746 HG11 VAL   238     -12.347  21.120  36.540  1.00  0.00           H  
ATOM   3747 HG12 VAL   238     -13.787  20.487  35.717  1.00  0.00           H  
ATOM   3748 HG13 VAL   238     -13.732  20.517  37.471  1.00  0.00           H  
ATOM   3749  CG2 VAL   238     -11.868  18.797  35.179  1.00  0.00           C  
ATOM   3750 HG21 VAL   238     -11.388  17.830  35.084  1.00  0.00           H  
ATOM   3751 HG22 VAL   238     -12.641  18.835  34.411  1.00  0.00           H  
ATOM   3752 HG23 VAL   238     -11.133  19.579  35.002  1.00  0.00           H  
ATOM   3753  C   VAL   238     -12.138  18.870  39.133  1.00  0.00           C  
ATOM   3754  O   VAL   238     -11.430  19.253  40.065  1.00  0.00           O  
ATOM   3755  N   PHE   239     -13.452  18.639  39.292  1.00  0.00           N  
ATOM   3756  H   PHE   239     -13.969  18.335  38.484  1.00  0.00           H  
ATOM   3757  CA  PHE   239     -14.228  19.082  40.458  1.00  0.00           C  
ATOM   3758  HA  PHE   239     -13.560  19.030  41.319  1.00  0.00           H  
ATOM   3759  CB  PHE   239     -14.567  20.576  40.224  1.00  0.00           C  
ATOM   3760  HB2 PHE   239     -13.695  21.080  39.804  1.00  0.00           H  
ATOM   3761  HB3 PHE   239     -15.364  20.640  39.482  1.00  0.00           H  
ATOM   3762  CG  PHE   239     -14.957  21.371  41.458  1.00  0.00           C  
ATOM   3763  CD1 PHE   239     -14.024  21.550  42.496  1.00  0.00           C  
ATOM   3764  HD1 PHE   239     -13.035  21.126  42.404  1.00  0.00           H  
ATOM   3765  CE1 PHE   239     -14.386  22.253  43.660  1.00  0.00           C  
ATOM   3766  HE1 PHE   239     -13.671  22.379  44.461  1.00  0.00           H  
ATOM   3767  CZ  PHE   239     -15.689  22.763  43.795  1.00  0.00           C  
ATOM   3768  HZ  PHE   239     -15.976  23.278  44.701  1.00  0.00           H  
ATOM   3769  CE2 PHE   239     -16.617  22.602  42.751  1.00  0.00           C  
ATOM   3770  HE2 PHE   239     -17.622  22.989  42.851  1.00  0.00           H  
ATOM   3771  CD2 PHE   239     -16.245  21.924  41.577  1.00  0.00           C  
ATOM   3772  HD2 PHE   239     -16.962  21.804  40.777  1.00  0.00           H  
ATOM   3773  C   PHE   239     -15.484  18.253  40.888  1.00  0.00           C  
ATOM   3774  O   PHE   239     -16.202  18.748  41.762  1.00  0.00           O  
ATOM   3775  N   PRO   240     -15.843  17.043  40.374  1.00  0.00           N  
ATOM   3776  CD  PRO   240     -16.980  16.318  40.946  1.00  0.00           C  
ATOM   3777  HD2 PRO   240     -17.831  16.976  41.128  1.00  0.00           H  
ATOM   3778  HD3 PRO   240     -16.671  15.854  41.884  1.00  0.00           H  
ATOM   3779  CG  PRO   240     -17.370  15.239  39.946  1.00  0.00           C  
ATOM   3780  HG2 PRO   240     -18.044  15.651  39.193  1.00  0.00           H  
ATOM   3781  HG3 PRO   240     -17.814  14.372  40.437  1.00  0.00           H  
ATOM   3782  CB  PRO   240     -16.022  14.914  39.322  1.00  0.00           C  
ATOM   3783  HB2 PRO   240     -16.151  14.403  38.371  1.00  0.00           H  
ATOM   3784  HB3 PRO   240     -15.449  14.283  40.004  1.00  0.00           H  
ATOM   3785  CA  PRO   240     -15.343  16.289  39.206  1.00  0.00           C  
ATOM   3786  HA  PRO   240     -14.274  16.146  39.289  1.00  0.00           H  
ATOM   3787  C   PRO   240     -15.679  16.998  37.872  1.00  0.00           C  
ATOM   3788  O   PRO   240     -16.235  18.095  37.919  1.00  0.00           O  
ATOM   3789  N   PRO   241     -15.393  16.454  36.670  1.00  0.00           N  
ATOM   3790  CD  PRO   241     -14.607  15.267  36.362  1.00  0.00           C  
ATOM   3791  HD2 PRO   241     -15.252  14.388  36.359  1.00  0.00           H  
ATOM   3792  HD3 PRO   241     -13.783  15.122  37.055  1.00  0.00           H  
ATOM   3793  CG  PRO   241     -14.082  15.498  34.947  1.00  0.00           C  
ATOM   3794  HG2 PRO   241     -13.858  14.560  34.438  1.00  0.00           H  
ATOM   3795  HG3 PRO   241     -13.201  16.138  34.980  1.00  0.00           H  
ATOM   3796  CB  PRO   241     -15.245  16.243  34.287  1.00  0.00           C  
ATOM   3797  HB2 PRO   241     -16.001  15.523  33.969  1.00  0.00           H  
ATOM   3798  HB3 PRO   241     -14.917  16.846  33.440  1.00  0.00           H  
ATOM   3799  CA  PRO   241     -15.780  17.123  35.421  1.00  0.00           C  
ATOM   3800  HA  PRO   241     -15.290  18.096  35.370  1.00  0.00           H  
ATOM   3801  C   PRO   241     -17.297  17.337  35.331  1.00  0.00           C  
ATOM   3802  O   PRO   241     -17.760  18.395  34.929  1.00  0.00           O  
ATOM   3803  N   PHE   242     -18.094  16.384  35.817  1.00  0.00           N  
ATOM   3804  H   PHE   242     -17.671  15.520  36.118  1.00  0.00           H  
ATOM   3805  CA  PHE   242     -19.556  16.488  35.845  1.00  0.00           C  
ATOM   3806  HA  PHE   242     -19.869  16.974  34.920  1.00  0.00           H  
ATOM   3807  CB  PHE   242     -20.133  15.060  35.827  1.00  0.00           C  
ATOM   3808  HB2 PHE   242     -19.537  14.447  35.149  1.00  0.00           H  
ATOM   3809  HB3 PHE   242     -20.039  14.624  36.823  1.00  0.00           H  
ATOM   3810  CG  PHE   242     -21.575  14.963  35.362  1.00  0.00           C  
ATOM   3811  CD1 PHE   242     -21.874  15.077  33.991  1.00  0.00           C  
ATOM   3812  HD1 PHE   242     -21.080  15.231  33.272  1.00  0.00           H  
ATOM   3813  CE1 PHE   242     -23.206  14.994  33.547  1.00  0.00           C  
ATOM   3814  HE1 PHE   242     -23.428  15.078  32.493  1.00  0.00           H  
ATOM   3815  CZ  PHE   242     -24.245  14.796  34.474  1.00  0.00           C  
ATOM   3816  HZ  PHE   242     -25.268  14.723  34.131  1.00  0.00           H  
ATOM   3817  CE2 PHE   242     -23.951  14.681  35.844  1.00  0.00           C  
ATOM   3818  HE2 PHE   242     -24.747  14.518  36.557  1.00  0.00           H  
ATOM   3819  CD2 PHE   242     -22.618  14.762  36.287  1.00  0.00           C  
ATOM   3820  HD2 PHE   242     -22.396  14.674  37.342  1.00  0.00           H  
ATOM   3821  C   PHE   242     -20.124  17.353  37.000  1.00  0.00           C  
ATOM   3822  O   PHE   242     -21.342  17.390  37.153  1.00  0.00           O  
ATOM   3823  N   SER   243     -19.287  18.039  37.805  1.00  0.00           N  
ATOM   3824  H   SER   243     -18.305  18.042  37.553  1.00  0.00           H  
ATOM   3825  CA  SER   243     -19.627  18.584  39.145  1.00  0.00           C  
ATOM   3826  HA  SER   243     -19.627  17.747  39.842  1.00  0.00           H  
ATOM   3827  CB  SER   243     -18.549  19.564  39.623  1.00  0.00           C  
ATOM   3828  HB2 SER   243     -17.575  19.104  39.527  1.00  0.00           H  
ATOM   3829  HB3 SER   243     -18.562  20.466  39.013  1.00  0.00           H  
ATOM   3830  OG  SER   243     -18.738  19.899  40.978  1.00  0.00           O  
ATOM   3831  HG  SER   243     -17.974  19.558  41.478  1.00  0.00           H  
ATOM   3832  C   SER   243     -21.026  19.212  39.239  1.00  0.00           C  
ATOM   3833  O   SER   243     -21.919  18.588  39.808  1.00  0.00           O  
ATOM   3834  N   ARG   244     -21.248  20.355  38.564  1.00  0.00           N  
ATOM   3835  H   ARG   244     -20.426  20.893  38.335  1.00  0.00           H  
ATOM   3836  CA  ARG   244     -22.415  20.557  37.680  1.00  0.00           C  
ATOM   3837  HA  ARG   244     -22.471  19.662  37.066  1.00  0.00           H  
ATOM   3838  CB  ARG   244     -23.746  20.687  38.459  1.00  0.00           C  
ATOM   3839  HB2 ARG   244     -23.782  19.968  39.273  1.00  0.00           H  
ATOM   3840  HB3 ARG   244     -23.801  21.678  38.912  1.00  0.00           H  
ATOM   3841  CG  ARG   244     -25.015  20.447  37.615  1.00  0.00           C  
ATOM   3842  HG2 ARG   244     -25.859  20.429  38.305  1.00  0.00           H  
ATOM   3843  HG3 ARG   244     -25.176  21.290  36.947  1.00  0.00           H  
ATOM   3844  CD  ARG   244     -25.040  19.129  36.809  1.00  0.00           C  
ATOM   3845  HD2 ARG   244     -24.321  18.422  37.231  1.00  0.00           H  
ATOM   3846  HD3 ARG   244     -26.030  18.684  36.921  1.00  0.00           H  
ATOM   3847  NE  ARG   244     -24.806  19.345  35.363  1.00  0.00           N  
ATOM   3848  HE  ARG   244     -25.403  20.014  34.877  1.00  0.00           H  
ATOM   3849  CZ  ARG   244     -23.901  18.790  34.580  1.00  0.00           C  
ATOM   3850  NH1 ARG   244     -22.966  17.985  34.966  1.00  0.00           N  
ATOM   3851 HH11 ARG   244     -22.874  17.632  35.910  1.00  0.00           H  
ATOM   3852 HH12 ARG   244     -22.305  17.677  34.251  1.00  0.00           H  
ATOM   3853  NH2 ARG   244     -23.843  19.126  33.336  1.00  0.00           N  
ATOM   3854 HH21 ARG   244     -24.500  19.829  32.992  1.00  0.00           H  
ATOM   3855 HH22 ARG   244     -23.055  18.776  32.789  1.00  0.00           H  
ATOM   3856  C   ARG   244     -22.234  21.752  36.742  1.00  0.00           C  
ATOM   3857  O   ARG   244     -21.884  22.850  37.160  1.00  0.00           O  
ATOM   3858  N   GLU   245     -22.543  21.522  35.472  1.00  0.00           N  
ATOM   3859  H   GLU   245     -22.755  20.564  35.249  1.00  0.00           H  
ATOM   3860  CA  GLU   245     -22.795  22.484  34.388  1.00  0.00           C  
ATOM   3861  HA  GLU   245     -23.017  21.861  33.526  1.00  0.00           H  
ATOM   3862  CB  GLU   245     -24.065  23.310  34.703  1.00  0.00           C  
ATOM   3863  HB2 GLU   245     -24.701  22.756  35.390  1.00  0.00           H  
ATOM   3864  HB3 GLU   245     -23.780  24.233  35.209  1.00  0.00           H  
ATOM   3865  CG  GLU   245     -24.917  23.644  33.469  1.00  0.00           C  
ATOM   3866  HG2 GLU   245     -25.806  24.189  33.793  1.00  0.00           H  
ATOM   3867  HG3 GLU   245     -24.338  24.301  32.815  1.00  0.00           H  
ATOM   3868  CD  GLU   245     -25.343  22.386  32.697  1.00  0.00           C  
ATOM   3869  OE1 GLU   245     -25.482  21.306  33.321  1.00  0.00           O  
ATOM   3870  OE2 GLU   245     -25.349  22.430  31.446  1.00  0.00           O  
ATOM   3871  C   GLU   245     -21.629  23.364  33.911  1.00  0.00           C  
ATOM   3872  O   GLU   245     -21.388  23.425  32.711  1.00  0.00           O  
ATOM   3873  N   MET   246     -20.893  24.024  34.805  1.00  0.00           N  
ATOM   3874  H   MET   246     -21.119  23.889  35.786  1.00  0.00           H  
ATOM   3875  CA  MET   246     -19.821  24.980  34.471  1.00  0.00           C  
ATOM   3876  HA  MET   246     -20.110  25.523  33.572  1.00  0.00           H  
ATOM   3877  CB  MET   246     -19.667  26.002  35.615  1.00  0.00           C  
ATOM   3878  HB2 MET   246     -19.270  25.482  36.487  1.00  0.00           H  
ATOM   3879  HB3 MET   246     -18.941  26.762  35.323  1.00  0.00           H  
ATOM   3880  CG  MET   246     -20.958  26.720  36.041  1.00  0.00           C  
ATOM   3881  HG2 MET   246     -21.729  25.992  36.291  1.00  0.00           H  
ATOM   3882  HG3 MET   246     -20.725  27.262  36.958  1.00  0.00           H  
ATOM   3883  SD  MET   246     -21.627  27.936  34.868  1.00  0.00           S  
ATOM   3884  CE  MET   246     -22.722  26.913  33.843  1.00  0.00           C  
ATOM   3885  HE1 MET   246     -23.460  26.421  34.475  1.00  0.00           H  
ATOM   3886  HE2 MET   246     -23.240  27.547  33.123  1.00  0.00           H  
ATOM   3887  HE3 MET   246     -22.149  26.164  33.300  1.00  0.00           H  
ATOM   3888  C   MET   246     -18.468  24.315  34.137  1.00  0.00           C  
ATOM   3889  O   MET   246     -17.422  24.944  34.293  1.00  0.00           O  
ATOM   3890  N   PHE   247     -18.473  23.034  33.747  1.00  0.00           N  
ATOM   3891  H   PHE   247     -19.362  22.626  33.499  1.00  0.00           H  
ATOM   3892  CA  PHE   247     -17.289  22.169  33.795  1.00  0.00           C  
ATOM   3893  HA  PHE   247     -16.404  22.801  33.734  1.00  0.00           H  
ATOM   3894  CB  PHE   247     -17.241  21.442  35.153  1.00  0.00           C  
ATOM   3895  HB2 PHE   247     -18.090  20.766  35.196  1.00  0.00           H  
ATOM   3896  HB3 PHE   247     -16.330  20.845  35.203  1.00  0.00           H  
ATOM   3897  CG  PHE   247     -17.328  22.310  36.394  1.00  0.00           C  
ATOM   3898  CD1 PHE   247     -18.565  22.454  37.052  1.00  0.00           C  
ATOM   3899  HD1 PHE   247     -19.437  21.962  36.655  1.00  0.00           H  
ATOM   3900  CE1 PHE   247     -18.670  23.246  38.207  1.00  0.00           C  
ATOM   3901  HE1 PHE   247     -19.625  23.365  38.701  1.00  0.00           H  
ATOM   3902  CZ  PHE   247     -17.532  23.901  38.708  1.00  0.00           C  
ATOM   3903  HZ  PHE   247     -17.607  24.524  39.588  1.00  0.00           H  
ATOM   3904  CE2 PHE   247     -16.294  23.756  38.057  1.00  0.00           C  
ATOM   3905  HE2 PHE   247     -15.425  24.271  38.442  1.00  0.00           H  
ATOM   3906  CD2 PHE   247     -16.189  22.960  36.901  1.00  0.00           C  
ATOM   3907  HD2 PHE   247     -15.240  22.860  36.396  1.00  0.00           H  
ATOM   3908  C   PHE   247     -17.203  21.184  32.611  1.00  0.00           C  
ATOM   3909  O   PHE   247     -16.417  21.402  31.695  1.00  0.00           O  
ATOM   3910  N   ASP   248     -18.015  20.121  32.613  1.00  0.00           N  
ATOM   3911  H   ASP   248     -18.557  19.971  33.450  1.00  0.00           H  
ATOM   3912  CA  ASP   248     -17.882  18.947  31.730  1.00  0.00           C  
ATOM   3913  HA  ASP   248     -16.977  18.411  32.024  1.00  0.00           H  
ATOM   3914  CB  ASP   248     -19.074  17.979  31.930  1.00  0.00           C  
ATOM   3915  HB2 ASP   248     -19.086  17.263  31.107  1.00  0.00           H  
ATOM   3916  HB3 ASP   248     -18.897  17.404  32.837  1.00  0.00           H  
ATOM   3917  CG  ASP   248     -20.466  18.626  32.037  1.00  0.00           C  
ATOM   3918  OD1 ASP   248     -21.340  18.080  32.747  1.00  0.00           O  
ATOM   3919  OD2 ASP   248     -20.729  19.670  31.396  1.00  0.00           O  
ATOM   3920  C   ASP   248     -17.691  19.287  30.244  1.00  0.00           C  
ATOM   3921  O   ASP   248     -16.684  18.927  29.645  1.00  0.00           O  
ATOM   3922  N   ARG   249     -18.614  20.028  29.630  1.00  0.00           N  
ATOM   3923  H   ARG   249     -19.419  20.294  30.191  1.00  0.00           H  
ATOM   3924  CA  ARG   249     -18.554  20.411  28.205  1.00  0.00           C  
ATOM   3925  HA  ARG   249     -18.160  19.562  27.641  1.00  0.00           H  
ATOM   3926  CB  ARG   249     -19.980  20.693  27.700  1.00  0.00           C  
ATOM   3927  HB2 ARG   249     -20.482  21.334  28.426  1.00  0.00           H  
ATOM   3928  HB3 ARG   249     -19.954  21.236  26.757  1.00  0.00           H  
ATOM   3929  CG  ARG   249     -20.755  19.376  27.469  1.00  0.00           C  
ATOM   3930  HG2 ARG   249     -20.612  19.055  26.437  1.00  0.00           H  
ATOM   3931  HG3 ARG   249     -20.365  18.589  28.117  1.00  0.00           H  
ATOM   3932  CD  ARG   249     -22.253  19.526  27.758  1.00  0.00           C  
ATOM   3933  HD2 ARG   249     -22.657  20.332  27.143  1.00  0.00           H  
ATOM   3934  HD3 ARG   249     -22.758  18.592  27.505  1.00  0.00           H  
ATOM   3935  NE  ARG   249     -22.438  19.815  29.186  1.00  0.00           N  
ATOM   3936  HE  ARG   249     -21.685  19.538  29.813  1.00  0.00           H  
ATOM   3937  CZ  ARG   249     -23.297  20.623  29.761  1.00  0.00           C  
ATOM   3938  NH1 ARG   249     -24.395  21.061  29.225  1.00  0.00           N  
ATOM   3939 HH11 ARG   249     -24.685  20.741  28.327  1.00  0.00           H  
ATOM   3940 HH12 ARG   249     -24.986  21.637  29.834  1.00  0.00           H  
ATOM   3941  NH2 ARG   249     -23.042  21.035  30.952  1.00  0.00           N  
ATOM   3942 HH21 ARG   249     -22.149  20.769  31.371  1.00  0.00           H  
ATOM   3943 HH22 ARG   249     -23.692  21.701  31.352  1.00  0.00           H  
ATOM   3944  C   ARG   249     -17.563  21.544  27.899  1.00  0.00           C  
ATOM   3945  O   ARG   249     -17.583  22.040  26.774  1.00  0.00           O  
ATOM   3946  N   PHE   250     -16.725  21.943  28.863  1.00  0.00           N  
ATOM   3947  H   PHE   250     -16.803  21.486  29.764  1.00  0.00           H  
ATOM   3948  CA  PHE   250     -15.596  22.868  28.692  1.00  0.00           C  
ATOM   3949  HA  PHE   250     -15.664  23.351  27.717  1.00  0.00           H  
ATOM   3950  CB  PHE   250     -15.647  23.974  29.763  1.00  0.00           C  
ATOM   3951  HB2 PHE   250     -15.463  23.517  30.733  1.00  0.00           H  
ATOM   3952  HB3 PHE   250     -14.820  24.654  29.580  1.00  0.00           H  
ATOM   3953  CG  PHE   250     -16.901  24.832  29.882  1.00  0.00           C  
ATOM   3954  CD1 PHE   250     -17.840  24.950  28.836  1.00  0.00           C  
ATOM   3955  HD1 PHE   250     -17.696  24.418  27.908  1.00  0.00           H  
ATOM   3956  CE1 PHE   250     -18.962  25.786  28.977  1.00  0.00           C  
ATOM   3957  HE1 PHE   250     -19.674  25.871  28.167  1.00  0.00           H  
ATOM   3958  CZ  PHE   250     -19.152  26.518  30.161  1.00  0.00           C  
ATOM   3959  HZ  PHE   250     -20.013  27.159  30.266  1.00  0.00           H  
ATOM   3960  CE2 PHE   250     -18.215  26.416  31.204  1.00  0.00           C  
ATOM   3961  HE2 PHE   250     -18.346  26.985  32.113  1.00  0.00           H  
ATOM   3962  CD2 PHE   250     -17.097  25.576  31.063  1.00  0.00           C  
ATOM   3963  HD2 PHE   250     -16.380  25.503  31.869  1.00  0.00           H  
ATOM   3964  C   PHE   250     -14.239  22.130  28.717  1.00  0.00           C  
ATOM   3965  O   PHE   250     -13.416  22.362  27.834  1.00  0.00           O  
ATOM   3966  N   ARG   251     -14.005  21.212  29.673  1.00  0.00           N  
ATOM   3967  H   ARG   251     -14.717  21.064  30.384  1.00  0.00           H  
ATOM   3968  CA  ARG   251     -12.842  20.296  29.678  1.00  0.00           C  
ATOM   3969  HA  ARG   251     -12.713  19.952  28.650  1.00  0.00           H  
ATOM   3970  CB  ARG   251     -11.551  21.018  30.116  1.00  0.00           C  
ATOM   3971  HB2 ARG   251     -11.785  22.039  30.415  1.00  0.00           H  
ATOM   3972  HB3 ARG   251     -11.107  20.492  30.962  1.00  0.00           H  
ATOM   3973  CG  ARG   251     -10.513  21.077  28.990  1.00  0.00           C  
ATOM   3974  HG2 ARG   251     -10.374  20.075  28.585  1.00  0.00           H  
ATOM   3975  HG3 ARG   251     -10.899  21.716  28.197  1.00  0.00           H  
ATOM   3976  CD  ARG   251      -9.157  21.622  29.482  1.00  0.00           C  
ATOM   3977  HD2 ARG   251      -9.360  22.426  30.185  1.00  0.00           H  
ATOM   3978  HD3 ARG   251      -8.616  20.831  30.007  1.00  0.00           H  
ATOM   3979  NE  ARG   251      -8.326  22.178  28.390  1.00  0.00           N  
ATOM   3980  HE  ARG   251      -7.954  23.115  28.487  1.00  0.00           H  
ATOM   3981  CZ  ARG   251      -8.143  21.631  27.206  1.00  0.00           C  
ATOM   3982  NH1 ARG   251      -8.245  20.344  27.039  1.00  0.00           N  
ATOM   3983 HH11 ARG   251      -8.467  19.759  27.827  1.00  0.00           H  
ATOM   3984 HH12 ARG   251      -8.312  19.964  26.092  1.00  0.00           H  
ATOM   3985  NH2 ARG   251      -7.902  22.379  26.173  1.00  0.00           N  
ATOM   3986 HH21 ARG   251      -7.950  23.388  26.257  1.00  0.00           H  
ATOM   3987 HH22 ARG   251      -8.171  21.984  25.267  1.00  0.00           H  
ATOM   3988  C   ARG   251     -13.085  19.031  30.509  1.00  0.00           C  
ATOM   3989  O   ARG   251     -14.001  18.969  31.325  1.00  0.00           O  
ATOM   3990  N   SER   252     -12.280  18.002  30.237  1.00  0.00           N  
ATOM   3991  H   SER   252     -11.393  18.198  29.781  1.00  0.00           H  
ATOM   3992  CA  SER   252     -12.600  16.580  30.444  1.00  0.00           C  
ATOM   3993  HA  SER   252     -11.939  16.053  29.756  1.00  0.00           H  
ATOM   3994  CB  SER   252     -12.252  16.072  31.843  1.00  0.00           C  
ATOM   3995  HB2 SER   252     -11.632  16.797  32.368  1.00  0.00           H  
ATOM   3996  HB3 SER   252     -13.153  15.895  32.424  1.00  0.00           H  
ATOM   3997  OG  SER   252     -11.537  14.865  31.679  1.00  0.00           O  
ATOM   3998  HG  SER   252     -10.723  15.087  31.175  1.00  0.00           H  
ATOM   3999  C   SER   252     -14.000  16.199  29.957  1.00  0.00           C  
ATOM   4000  O   SER   252     -14.796  15.537  30.619  1.00  0.00           O  
ATOM   4001  N   SER   253     -14.289  16.665  28.745  1.00  0.00           N  
ATOM   4002  H   SER   253     -13.618  17.277  28.308  1.00  0.00           H  
ATOM   4003  CA  SER   253     -15.551  16.478  28.046  1.00  0.00           C  
ATOM   4004  HA  SER   253     -16.338  16.698  28.766  1.00  0.00           H  
ATOM   4005  CB  SER   253     -15.652  17.538  26.944  1.00  0.00           C  
ATOM   4006  HB2 SER   253     -14.954  17.306  26.145  1.00  0.00           H  
ATOM   4007  HB3 SER   253     -16.672  17.554  26.562  1.00  0.00           H  
ATOM   4008  OG  SER   253     -15.315  18.823  27.432  1.00  0.00           O  
ATOM   4009  HG  SER   253     -15.768  18.916  28.299  1.00  0.00           H  
ATOM   4010  C   SER   253     -15.897  15.056  27.537  1.00  0.00           C  
ATOM   4011  O   SER   253     -17.098  14.849  27.343  1.00  0.00           O  
ATOM   4012  N   PRO   254     -14.995  14.053  27.357  1.00  0.00           N  
ATOM   4013  CD  PRO   254     -15.415  12.679  27.623  1.00  0.00           C  
ATOM   4014  HD2 PRO   254     -15.598  12.156  26.683  1.00  0.00           H  
ATOM   4015  HD3 PRO   254     -16.317  12.652  28.237  1.00  0.00           H  
ATOM   4016  CG  PRO   254     -14.265  12.011  28.390  1.00  0.00           C  
ATOM   4017  HG2 PRO   254     -13.894  11.155  27.824  1.00  0.00           H  
ATOM   4018  HG3 PRO   254     -14.587  11.694  29.383  1.00  0.00           H  
ATOM   4019  CB  PRO   254     -13.178  13.088  28.496  1.00  0.00           C  
ATOM   4020  HB2 PRO   254     -12.177  12.664  28.396  1.00  0.00           H  
ATOM   4021  HB3 PRO   254     -13.269  13.598  29.454  1.00  0.00           H  
ATOM   4022  CA  PRO   254     -13.521  14.046  27.352  1.00  0.00           C  
ATOM   4023  HA  PRO   254     -13.109  15.018  27.570  1.00  0.00           H  
ATOM   4024  C   PRO   254     -12.861  13.526  26.045  1.00  0.00           C  
ATOM   4025  O   PRO   254     -13.307  12.527  25.479  1.00  0.00           O  
ATOM   4026  N   PRO   255     -11.723  14.106  25.603  1.00  0.00           N  
ATOM   4027  CD  PRO   255     -10.828  13.468  24.654  1.00  0.00           C  
ATOM   4028  HD2 PRO   255     -11.112  13.748  23.638  1.00  0.00           H  
ATOM   4029  HD3 PRO   255     -10.831  12.382  24.763  1.00  0.00           H  
ATOM   4030  CG  PRO   255      -9.452  14.027  24.989  1.00  0.00           C  
ATOM   4031  HG2 PRO   255      -8.768  13.960  24.142  1.00  0.00           H  
ATOM   4032  HG3 PRO   255      -9.046  13.509  25.859  1.00  0.00           H  
ATOM   4033  CB  PRO   255      -9.771  15.477  25.352  1.00  0.00           C  
ATOM   4034  HB2 PRO   255      -9.752  16.080  24.444  1.00  0.00           H  
ATOM   4035  HB3 PRO   255      -9.053  15.870  26.073  1.00  0.00           H  
ATOM   4036  CA  PRO   255     -11.193  15.433  25.943  1.00  0.00           C  
ATOM   4037  HA  PRO   255     -11.122  15.551  27.025  1.00  0.00           H  
ATOM   4038  C   PRO   255     -12.068  16.549  25.347  1.00  0.00           C  
ATOM   4039  O   PRO   255     -13.074  16.282  24.694  1.00  0.00           O  
ATOM   4040  N   ASP   256     -11.669  17.812  25.495  1.00  0.00           N  
ATOM   4041  H   ASP   256     -10.754  17.983  25.898  1.00  0.00           H  
ATOM   4042  CA  ASP   256     -12.260  18.922  24.729  1.00  0.00           C  
ATOM   4043  HA  ASP   256     -13.300  19.051  25.033  1.00  0.00           H  
ATOM   4044  CB  ASP   256     -11.502  20.233  25.008  1.00  0.00           C  
ATOM   4045  HB2 ASP   256     -11.979  21.039  24.451  1.00  0.00           H  
ATOM   4046  HB3 ASP   256     -11.592  20.466  26.070  1.00  0.00           H  
ATOM   4047  CG  ASP   256     -10.011  20.192  24.643  1.00  0.00           C  
ATOM   4048  OD1 ASP   256      -9.454  21.241  24.269  1.00  0.00           O  
ATOM   4049  OD2 ASP   256      -9.363  19.137  24.835  1.00  0.00           O  
ATOM   4050  C   ASP   256     -12.229  18.650  23.212  1.00  0.00           C  
ATOM   4051  O   ASP   256     -13.237  18.854  22.531  1.00  0.00           O  
ATOM   4052  N   SER   257     -11.104  18.130  22.703  1.00  0.00           N  
ATOM   4053  H   SER   257     -10.331  18.019  23.353  1.00  0.00           H  
ATOM   4054  CA  SER   257     -10.808  17.923  21.277  1.00  0.00           C  
ATOM   4055  HA  SER   257     -10.548  18.885  20.844  1.00  0.00           H  
ATOM   4056  CB  SER   257      -9.578  17.020  21.130  1.00  0.00           C  
ATOM   4057  HB2 SER   257      -9.354  16.894  20.069  1.00  0.00           H  
ATOM   4058  HB3 SER   257      -8.724  17.500  21.611  1.00  0.00           H  
ATOM   4059  OG  SER   257      -9.788  15.747  21.720  1.00  0.00           O  
ATOM   4060  HG  SER   257      -9.003  15.211  21.564  1.00  0.00           H  
ATOM   4061  C   SER   257     -11.993  17.354  20.490  1.00  0.00           C  
ATOM   4062  O   SER   257     -12.410  17.931  19.486  1.00  0.00           O  
ATOM   4063  N   GLU   258     -12.618  16.295  21.003  1.00  0.00           N  
ATOM   4064  H   GLU   258     -12.183  15.871  21.814  1.00  0.00           H  
ATOM   4065  CA  GLU   258     -13.780  15.645  20.397  1.00  0.00           C  
ATOM   4066  HA  GLU   258     -13.987  16.131  19.449  1.00  0.00           H  
ATOM   4067  CB  GLU   258     -13.428  14.190  20.039  1.00  0.00           C  
ATOM   4068  HB2 GLU   258     -13.034  13.690  20.925  1.00  0.00           H  
ATOM   4069  HB3 GLU   258     -14.329  13.660  19.729  1.00  0.00           H  
ATOM   4070  CG  GLU   258     -12.385  14.110  18.901  1.00  0.00           C  
ATOM   4071  HG2 GLU   258     -11.484  14.656  19.184  1.00  0.00           H  
ATOM   4072  HG3 GLU   258     -12.103  13.063  18.774  1.00  0.00           H  
ATOM   4073  CD  GLU   258     -12.923  14.636  17.558  1.00  0.00           C  
ATOM   4074  OE1 GLU   258     -12.323  15.535  16.920  1.00  0.00           O  
ATOM   4075  OE2 GLU   258     -13.993  14.167  17.108  1.00  0.00           O  
ATOM   4076  C   GLU   258     -15.085  15.813  21.208  1.00  0.00           C  
ATOM   4077  O   GLU   258     -16.126  15.310  20.787  1.00  0.00           O  
ATOM   4078  N   TYR   259     -15.104  16.572  22.316  1.00  0.00           N  
ATOM   4079  H   TYR   259     -14.227  16.970  22.642  1.00  0.00           H  
ATOM   4080  CA  TYR   259     -16.296  16.710  23.177  1.00  0.00           C  
ATOM   4081  HA  TYR   259     -17.165  16.458  22.582  1.00  0.00           H  
ATOM   4082  CB  TYR   259     -16.288  15.658  24.303  1.00  0.00           C  
ATOM   4083  HB2 TYR   259     -15.374  15.743  24.868  1.00  0.00           H  
ATOM   4084  HB3 TYR   259     -17.108  15.891  24.980  1.00  0.00           H  
ATOM   4085  CG  TYR   259     -16.425  14.197  23.926  1.00  0.00           C  
ATOM   4086  CD1 TYR   259     -15.338  13.496  23.369  1.00  0.00           C  
ATOM   4087  HD1 TYR   259     -14.395  14.003  23.210  1.00  0.00           H  
ATOM   4088  CE1 TYR   259     -15.448  12.124  23.079  1.00  0.00           C  
ATOM   4089  HE1 TYR   259     -14.605  11.595  22.659  1.00  0.00           H  
ATOM   4090  CZ  TYR   259     -16.636  11.439  23.401  1.00  0.00           C  
ATOM   4091  OH  TYR   259     -16.793  10.141  23.039  1.00  0.00           O  
ATOM   4092  HH  TYR   259     -15.985   9.642  23.202  1.00  0.00           H  
ATOM   4093  CE2 TYR   259     -17.706  12.124  24.011  1.00  0.00           C  
ATOM   4094  HE2 TYR   259     -18.594  11.581  24.298  1.00  0.00           H  
ATOM   4095  CD2 TYR   259     -17.603  13.503  24.265  1.00  0.00           C  
ATOM   4096  HD2 TYR   259     -18.403  14.020  24.778  1.00  0.00           H  
ATOM   4097  C   TYR   259     -16.632  18.127  23.718  1.00  0.00           C  
ATOM   4098  O   TYR   259     -17.680  18.250  24.349  1.00  0.00           O  
ATOM   4099  N   ILE   260     -15.887  19.212  23.439  1.00  0.00           N  
ATOM   4100  H   ILE   260     -15.006  19.103  22.946  1.00  0.00           H  
ATOM   4101  CA  ILE   260     -16.277  20.567  23.910  1.00  0.00           C  
ATOM   4102  HA  ILE   260     -16.424  20.466  24.987  1.00  0.00           H  
ATOM   4103  CB  ILE   260     -15.153  21.625  23.712  1.00  0.00           C  
ATOM   4104  HB  ILE   260     -14.198  21.106  23.768  1.00  0.00           H  
ATOM   4105  CG2 ILE   260     -15.212  22.378  22.371  1.00  0.00           C  
ATOM   4106 HG21 ILE   260     -16.073  23.044  22.340  1.00  0.00           H  
ATOM   4107 HG22 ILE   260     -14.319  22.981  22.234  1.00  0.00           H  
ATOM   4108 HG23 ILE   260     -15.280  21.664  21.554  1.00  0.00           H  
ATOM   4109  CG1 ILE   260     -15.184  22.640  24.873  1.00  0.00           C  
ATOM   4110 HG12 ILE   260     -16.134  23.175  24.862  1.00  0.00           H  
ATOM   4111 HG13 ILE   260     -15.116  22.079  25.804  1.00  0.00           H  
ATOM   4112  CD1 ILE   260     -14.047  23.672  24.882  1.00  0.00           C  
ATOM   4113 HD11 ILE   260     -14.144  24.360  24.042  1.00  0.00           H  
ATOM   4114 HD12 ILE   260     -14.094  24.251  25.804  1.00  0.00           H  
ATOM   4115 HD13 ILE   260     -13.082  23.167  24.833  1.00  0.00           H  
ATOM   4116  C   ILE   260     -17.635  20.981  23.303  1.00  0.00           C  
ATOM   4117  O   ILE   260     -17.779  21.114  22.087  1.00  0.00           O  
ATOM   4118  N   THR   261     -18.674  21.112  24.135  1.00  0.00           N  
ATOM   4119  H   THR   261     -18.457  21.061  25.125  1.00  0.00           H  
ATOM   4120  CA  THR   261     -20.099  20.991  23.734  1.00  0.00           C  
ATOM   4121  HA  THR   261     -20.689  20.955  24.647  1.00  0.00           H  
ATOM   4122  CB  THR   261     -20.581  22.233  22.966  1.00  0.00           C  
ATOM   4123  HB  THR   261     -20.005  22.354  22.049  1.00  0.00           H  
ATOM   4124  CG2 THR   261     -22.067  22.185  22.612  1.00  0.00           C  
ATOM   4125 HG21 THR   261     -22.659  22.036  23.515  1.00  0.00           H  
ATOM   4126 HG22 THR   261     -22.354  23.128  22.146  1.00  0.00           H  
ATOM   4127 HG23 THR   261     -22.262  21.376  21.909  1.00  0.00           H  
ATOM   4128  OG1 THR   261     -20.395  23.366  23.778  1.00  0.00           O  
ATOM   4129  HG1 THR   261     -19.466  23.379  24.036  1.00  0.00           H  
ATOM   4130  C   THR   261     -20.403  19.665  23.005  1.00  0.00           C  
ATOM   4131  O   THR   261     -20.993  18.765  23.599  1.00  0.00           O  
ATOM   4132  N   ARG   262     -19.952  19.524  21.750  1.00  0.00           N  
ATOM   4133  H   ARG   262     -19.575  20.375  21.344  1.00  0.00           H  
ATOM   4134  CA  ARG   262     -19.264  18.322  21.252  1.00  0.00           C  
ATOM   4135  HA  ARG   262     -18.686  17.936  22.085  1.00  0.00           H  
ATOM   4136  CB  ARG   262     -20.234  17.217  20.781  1.00  0.00           C  
ATOM   4137  HB2 ARG   262     -21.222  17.372  21.216  1.00  0.00           H  
ATOM   4138  HB3 ARG   262     -20.333  17.266  19.695  1.00  0.00           H  
ATOM   4139  CG  ARG   262     -19.733  15.820  21.206  1.00  0.00           C  
ATOM   4140  HG2 ARG   262     -18.651  15.784  21.142  1.00  0.00           H  
ATOM   4141  HG3 ARG   262     -20.022  15.645  22.244  1.00  0.00           H  
ATOM   4142  CD  ARG   262     -20.300  14.709  20.309  1.00  0.00           C  
ATOM   4143  HD2 ARG   262     -21.371  14.883  20.190  1.00  0.00           H  
ATOM   4144  HD3 ARG   262     -19.843  14.774  19.321  1.00  0.00           H  
ATOM   4145  NE  ARG   262     -20.115  13.345  20.853  1.00  0.00           N  
ATOM   4146  HE  ARG   262     -20.959  12.865  21.110  1.00  0.00           H  
ATOM   4147  CZ  ARG   262     -19.004  12.635  21.000  1.00  0.00           C  
ATOM   4148  NH1 ARG   262     -17.802  13.092  20.798  1.00  0.00           N  
ATOM   4149 HH11 ARG   262     -17.614  14.073  20.628  1.00  0.00           H  
ATOM   4150 HH12 ARG   262     -17.004  12.536  21.044  1.00  0.00           H  
ATOM   4151  NH2 ARG   262     -19.093  11.390  21.376  1.00  0.00           N  
ATOM   4152 HH21 ARG   262     -19.980  10.959  21.549  1.00  0.00           H  
ATOM   4153 HH22 ARG   262     -18.250  10.888  21.628  1.00  0.00           H  
ATOM   4154  C   ARG   262     -18.292  18.747  20.138  1.00  0.00           C  
ATOM   4155  O   ARG   262     -18.692  19.491  19.249  1.00  0.00           O  
ATOM   4156  N   ILE   263     -17.068  18.215  20.147  1.00  0.00           N  
ATOM   4157  H   ILE   263     -16.868  17.554  20.881  1.00  0.00           H  
ATOM   4158  CA  ILE   263     -15.954  18.490  19.216  1.00  0.00           C  
ATOM   4159  HA  ILE   263     -15.141  17.853  19.544  1.00  0.00           H  
ATOM   4160  CB  ILE   263     -16.289  18.081  17.748  1.00  0.00           C  
ATOM   4161  HB  ILE   263     -16.576  18.992  17.226  1.00  0.00           H  
ATOM   4162  CG2 ILE   263     -14.998  17.603  17.087  1.00  0.00           C  
ATOM   4163 HG21 ILE   263     -14.761  16.597  17.412  1.00  0.00           H  
ATOM   4164 HG22 ILE   263     -15.103  17.612  16.008  1.00  0.00           H  
ATOM   4165 HG23 ILE   263     -14.163  18.230  17.372  1.00  0.00           H  
ATOM   4166  CG1 ILE   263     -17.432  17.094  17.393  1.00  0.00           C  
ATOM   4167 HG12 ILE   263     -18.390  17.551  17.632  1.00  0.00           H  
ATOM   4168 HG13 ILE   263     -17.429  16.967  16.311  1.00  0.00           H  
ATOM   4169  CD1 ILE   263     -17.413  15.694  18.007  1.00  0.00           C  
ATOM   4170 HD11 ILE   263     -17.743  15.759  19.036  1.00  0.00           H  
ATOM   4171 HD12 ILE   263     -18.113  15.056  17.468  1.00  0.00           H  
ATOM   4172 HD13 ILE   263     -16.422  15.248  17.959  1.00  0.00           H  
ATOM   4173  C   ILE   263     -15.368  19.928  19.236  1.00  0.00           C  
ATOM   4174  O   ILE   263     -15.977  20.829  18.669  1.00  0.00           O  
ATOM   4175  N   VAL   264     -14.120  20.153  19.683  1.00  0.00           N  
ATOM   4176  H   VAL   264     -13.607  19.389  20.114  1.00  0.00           H  
ATOM   4177  CA  VAL   264     -13.347  21.371  19.298  1.00  0.00           C  
ATOM   4178  HA  VAL   264     -13.892  22.263  19.604  1.00  0.00           H  
ATOM   4179  CB  VAL   264     -11.931  21.424  19.927  1.00  0.00           C  
ATOM   4180  HB  VAL   264     -11.463  20.455  19.788  1.00  0.00           H  
ATOM   4181  CG1 VAL   264     -11.009  22.477  19.289  1.00  0.00           C  
ATOM   4182 HG11 VAL   264     -11.487  23.457  19.304  1.00  0.00           H  
ATOM   4183 HG12 VAL   264     -10.072  22.534  19.847  1.00  0.00           H  
ATOM   4184 HG13 VAL   264     -10.762  22.208  18.263  1.00  0.00           H  
ATOM   4185  CG2 VAL   264     -11.958  21.752  21.419  1.00  0.00           C  
ATOM   4186 HG21 VAL   264     -12.707  21.152  21.921  1.00  0.00           H  
ATOM   4187 HG22 VAL   264     -10.984  21.539  21.863  1.00  0.00           H  
ATOM   4188 HG23 VAL   264     -12.184  22.807  21.573  1.00  0.00           H  
ATOM   4189  C   VAL   264     -13.204  21.416  17.777  1.00  0.00           C  
ATOM   4190  O   VAL   264     -13.597  22.394  17.139  1.00  0.00           O  
ATOM   4191  N   SER   265     -12.735  20.306  17.195  1.00  0.00           N  
ATOM   4192  H   SER   265     -12.427  19.551  17.805  1.00  0.00           H  
ATOM   4193  CA  SER   265     -12.421  20.114  15.771  1.00  0.00           C  
ATOM   4194  HA  SER   265     -11.567  20.743  15.520  1.00  0.00           H  
ATOM   4195  CB  SER   265     -12.030  18.641  15.518  1.00  0.00           C  
ATOM   4196  HB2 SER   265     -12.930  18.048  15.361  1.00  0.00           H  
ATOM   4197  HB3 SER   265     -11.427  18.580  14.611  1.00  0.00           H  
ATOM   4198  OG  SER   265     -11.314  18.069  16.597  1.00  0.00           O  
ATOM   4199  HG  SER   265     -11.619  17.143  16.749  1.00  0.00           H  
ATOM   4200  C   SER   265     -13.565  20.460  14.803  1.00  0.00           C  
ATOM   4201  O   SER   265     -13.331  20.558  13.600  1.00  0.00           O  
ATOM   4202  N   ARG   266     -14.816  20.576  15.286  1.00  0.00           N  
ATOM   4203  H   ARG   266     -14.907  20.552  16.293  1.00  0.00           H  
ATOM   4204  CA  ARG   266     -16.018  20.800  14.454  1.00  0.00           C  
ATOM   4205  HA  ARG   266     -15.689  21.244  13.513  1.00  0.00           H  
ATOM   4206  CB  ARG   266     -16.698  19.457  14.090  1.00  0.00           C  
ATOM   4207  HB2 ARG   266     -17.030  18.965  15.001  1.00  0.00           H  
ATOM   4208  HB3 ARG   266     -17.578  19.659  13.477  1.00  0.00           H  
ATOM   4209  CG  ARG   266     -15.761  18.514  13.303  1.00  0.00           C  
ATOM   4210  HG2 ARG   266     -15.533  18.955  12.331  1.00  0.00           H  
ATOM   4211  HG3 ARG   266     -14.826  18.429  13.848  1.00  0.00           H  
ATOM   4212  CD  ARG   266     -16.271  17.078  13.102  1.00  0.00           C  
ATOM   4213  HD2 ARG   266     -16.971  16.830  13.900  1.00  0.00           H  
ATOM   4214  HD3 ARG   266     -16.800  17.010  12.149  1.00  0.00           H  
ATOM   4215  NE  ARG   266     -15.120  16.144  13.116  1.00  0.00           N  
ATOM   4216  HE  ARG   266     -14.423  16.276  12.403  1.00  0.00           H  
ATOM   4217  CZ  ARG   266     -14.720  15.453  14.173  1.00  0.00           C  
ATOM   4218  NH1 ARG   266     -15.541  15.049  15.092  1.00  0.00           N  
ATOM   4219 HH11 ARG   266     -16.527  15.138  14.994  1.00  0.00           H  
ATOM   4220 HH12 ARG   266     -15.116  14.587  15.908  1.00  0.00           H  
ATOM   4221  NH2 ARG   266     -13.467  15.187  14.370  1.00  0.00           N  
ATOM   4222 HH21 ARG   266     -12.741  15.475  13.748  1.00  0.00           H  
ATOM   4223 HH22 ARG   266     -13.196  14.904  15.322  1.00  0.00           H  
ATOM   4224  C   ARG   266     -17.003  21.824  15.039  1.00  0.00           C  
ATOM   4225  O   ARG   266     -17.605  22.550  14.252  1.00  0.00           O  
ATOM   4226  N   CYS   267     -17.149  21.964  16.365  1.00  0.00           N  
ATOM   4227  H   CYS   267     -16.628  21.370  17.000  1.00  0.00           H  
ATOM   4228  CA  CYS   267     -18.041  22.970  16.971  1.00  0.00           C  
ATOM   4229  HA  CYS   267     -19.043  22.829  16.569  1.00  0.00           H  
ATOM   4230  CB  CYS   267     -18.126  22.773  18.490  1.00  0.00           C  
ATOM   4231  HB2 CYS   267     -18.386  21.741  18.711  1.00  0.00           H  
ATOM   4232  HB3 CYS   267     -17.160  22.992  18.950  1.00  0.00           H  
ATOM   4233  SG  CYS   267     -19.389  23.859  19.210  1.00  0.00           S  
ATOM   4234  HG  CYS   267     -19.069  23.619  20.488  1.00  0.00           H  
ATOM   4235  C   CYS   267     -17.603  24.405  16.651  1.00  0.00           C  
ATOM   4236  O   CYS   267     -18.454  25.242  16.345  1.00  0.00           O  
ATOM   4237  N   LEU   268     -16.291  24.669  16.650  1.00  0.00           N  
ATOM   4238  H   LEU   268     -15.657  23.932  16.937  1.00  0.00           H  
ATOM   4239  CA  LEU   268     -15.699  25.965  16.307  1.00  0.00           C  
ATOM   4240  HA  LEU   268     -16.033  26.709  17.034  1.00  0.00           H  
ATOM   4241  CB  LEU   268     -14.167  25.816  16.432  1.00  0.00           C  
ATOM   4242  HB2 LEU   268     -13.927  25.664  17.487  1.00  0.00           H  
ATOM   4243  HB3 LEU   268     -13.858  24.917  15.896  1.00  0.00           H  
ATOM   4244  CG  LEU   268     -13.315  26.983  15.901  1.00  0.00           C  
ATOM   4245  HG  LEU   268     -13.449  27.064  14.822  1.00  0.00           H  
ATOM   4246  CD1 LEU   268     -13.682  28.316  16.542  1.00  0.00           C  
ATOM   4247 HD11 LEU   268     -13.645  28.233  17.630  1.00  0.00           H  
ATOM   4248 HD12 LEU   268     -12.967  29.076  16.230  1.00  0.00           H  
ATOM   4249 HD13 LEU   268     -14.677  28.621  16.225  1.00  0.00           H  
ATOM   4250  CD2 LEU   268     -11.839  26.706  16.180  1.00  0.00           C  
ATOM   4251 HD21 LEU   268     -11.546  25.752  15.743  1.00  0.00           H  
ATOM   4252 HD22 LEU   268     -11.226  27.495  15.743  1.00  0.00           H  
ATOM   4253 HD23 LEU   268     -11.661  26.678  17.257  1.00  0.00           H  
ATOM   4254  C   LEU   268     -16.164  26.444  14.920  1.00  0.00           C  
ATOM   4255  O   LEU   268     -16.851  27.460  14.803  1.00  0.00           O  
ATOM   4256  N   ILE   269     -15.883  25.664  13.872  1.00  0.00           N  
ATOM   4257  H   ILE   269     -15.327  24.836  14.028  1.00  0.00           H  
ATOM   4258  CA  ILE   269     -16.295  25.993  12.499  1.00  0.00           C  
ATOM   4259  HA  ILE   269     -15.981  27.020  12.303  1.00  0.00           H  
ATOM   4260  CB  ILE   269     -15.575  25.098  11.462  1.00  0.00           C  
ATOM   4261  HB  ILE   269     -15.945  25.384  10.476  1.00  0.00           H  
ATOM   4262  CG2 ILE   269     -14.066  25.403  11.494  1.00  0.00           C  
ATOM   4263 HG21 ILE   269     -13.614  25.029  12.414  1.00  0.00           H  
ATOM   4264 HG22 ILE   269     -13.569  24.937  10.643  1.00  0.00           H  
ATOM   4265 HG23 ILE   269     -13.898  26.479  11.428  1.00  0.00           H  
ATOM   4266  CG1 ILE   269     -15.858  23.591  11.657  1.00  0.00           C  
ATOM   4267 HG12 ILE   269     -15.478  23.280  12.629  1.00  0.00           H  
ATOM   4268 HG13 ILE   269     -16.933  23.422  11.635  1.00  0.00           H  
ATOM   4269  CD1 ILE   269     -15.237  22.685  10.588  1.00  0.00           C  
ATOM   4270 HD11 ILE   269     -14.149  22.700  10.660  1.00  0.00           H  
ATOM   4271 HD12 ILE   269     -15.577  21.661  10.744  1.00  0.00           H  
ATOM   4272 HD13 ILE   269     -15.544  23.015   9.595  1.00  0.00           H  
ATOM   4273  C   ILE   269     -17.824  25.996  12.332  1.00  0.00           C  
ATOM   4274  O   ILE   269     -18.354  26.913  11.709  1.00  0.00           O  
ATOM   4275  N   ASN   270     -18.551  25.067  12.968  1.00  0.00           N  
ATOM   4276  H   ASN   270     -18.057  24.334  13.465  1.00  0.00           H  
ATOM   4277  CA  ASN   270     -20.021  25.034  12.997  1.00  0.00           C  
ATOM   4278  HA  ASN   270     -20.400  24.927  11.978  1.00  0.00           H  
ATOM   4279  CB  ASN   270     -20.440  23.804  13.828  1.00  0.00           C  
ATOM   4280  HB2 ASN   270     -20.295  22.900  13.238  1.00  0.00           H  
ATOM   4281  HB3 ASN   270     -19.806  23.735  14.705  1.00  0.00           H  
ATOM   4282  CG  ASN   270     -21.876  23.842  14.323  1.00  0.00           C  
ATOM   4283  OD1 ASN   270     -22.811  23.496  13.619  1.00  0.00           O  
ATOM   4284  ND2 ASN   270     -22.109  24.301  15.532  1.00  0.00           N  
ATOM   4285 HD21 ASN   270     -21.365  24.675  16.105  1.00  0.00           H  
ATOM   4286 HD22 ASN   270     -23.054  24.277  15.864  1.00  0.00           H  
ATOM   4287  C   ASN   270     -20.641  26.318  13.580  1.00  0.00           C  
ATOM   4288  O   ASN   270     -21.739  26.707  13.180  1.00  0.00           O  
ATOM   4289  N   SER   271     -19.974  26.949  14.545  1.00  0.00           N  
ATOM   4290  H   SER   271     -19.099  26.547  14.866  1.00  0.00           H  
ATOM   4291  CA  SER   271     -20.493  28.112  15.275  1.00  0.00           C  
ATOM   4292  HA  SER   271     -21.581  28.116  15.206  1.00  0.00           H  
ATOM   4293  CB  SER   271     -20.148  27.973  16.759  1.00  0.00           C  
ATOM   4294  HB2 SER   271     -19.071  28.075  16.898  1.00  0.00           H  
ATOM   4295  HB3 SER   271     -20.668  28.748  17.322  1.00  0.00           H  
ATOM   4296  OG  SER   271     -20.560  26.701  17.228  1.00  0.00           O  
ATOM   4297  HG  SER   271     -19.773  26.128  17.163  1.00  0.00           H  
ATOM   4298  C   SER   271     -20.007  29.447  14.694  1.00  0.00           C  
ATOM   4299  O   SER   271     -20.617  30.491  14.960  1.00  0.00           O  
ATOM   4300  N   GLN   272     -18.959  29.413  13.857  1.00  0.00           N  
ATOM   4301  H   GLN   272     -18.444  28.542  13.783  1.00  0.00           H  
ATOM   4302  CA  GLN   272     -18.454  30.565  13.105  1.00  0.00           C  
ATOM   4303  HA  GLN   272     -18.820  31.457  13.609  1.00  0.00           H  
ATOM   4304  CB  GLN   272     -16.911  30.586  13.145  1.00  0.00           C  
ATOM   4305  HB2 GLN   272     -16.556  30.059  14.032  1.00  0.00           H  
ATOM   4306  HB3 GLN   272     -16.514  30.068  12.270  1.00  0.00           H  
ATOM   4307  CG  GLN   272     -16.353  32.023  13.198  1.00  0.00           C  
ATOM   4308  HG2 GLN   272     -15.263  31.982  13.185  1.00  0.00           H  
ATOM   4309  HG3 GLN   272     -16.684  32.573  12.317  1.00  0.00           H  
ATOM   4310  CD  GLN   272     -16.792  32.778  14.454  1.00  0.00           C  
ATOM   4311  OE1 GLN   272     -17.368  32.219  15.373  1.00  0.00           O  
ATOM   4312  NE2 GLN   272     -16.601  34.071  14.538  1.00  0.00           N  
ATOM   4313 HE21 GLN   272     -16.081  34.578  13.848  1.00  0.00           H  
ATOM   4314 HE22 GLN   272     -16.942  34.513  15.398  1.00  0.00           H  
ATOM   4315  C   GLN   272     -19.007  30.669  11.678  1.00  0.00           C  
ATOM   4316  O   GLN   272     -19.312  31.780  11.248  1.00  0.00           O  
ATOM   4317  N   GLU   273     -19.260  29.560  10.969  1.00  0.00           N  
ATOM   4318  H   GLU   273     -18.964  28.653  11.323  1.00  0.00           H  
ATOM   4319  CA  GLU   273     -19.979  29.610   9.680  1.00  0.00           C  
ATOM   4320  HA  GLU   273     -19.425  30.266   9.009  1.00  0.00           H  
ATOM   4321  CB  GLU   273     -20.039  28.228   8.997  1.00  0.00           C  
ATOM   4322  HB2 GLU   273     -20.384  28.354   7.970  1.00  0.00           H  
ATOM   4323  HB3 GLU   273     -19.015  27.856   8.938  1.00  0.00           H  
ATOM   4324  CG  GLU   273     -20.890  27.143   9.685  1.00  0.00           C  
ATOM   4325  HG2 GLU   273     -20.462  26.173   9.423  1.00  0.00           H  
ATOM   4326  HG3 GLU   273     -20.797  27.255  10.765  1.00  0.00           H  
ATOM   4327  CD  GLU   273     -22.384  27.116   9.317  1.00  0.00           C  
ATOM   4328  OE1 GLU   273     -22.907  28.097   8.743  1.00  0.00           O  
ATOM   4329  OE2 GLU   273     -23.044  26.133   9.727  1.00  0.00           O  
ATOM   4330  C   GLU   273     -21.364  30.244   9.858  1.00  0.00           C  
ATOM   4331  O   GLU   273     -21.755  31.108   9.077  1.00  0.00           O  
ATOM   4332  N   LYS   274     -22.048  29.948  10.972  1.00  0.00           N  
ATOM   4333  H   LYS   274     -21.688  29.208  11.557  1.00  0.00           H  
ATOM   4334  CA  LYS   274     -23.358  30.536  11.284  1.00  0.00           C  
ATOM   4335  HA  LYS   274     -23.991  30.407  10.403  1.00  0.00           H  
ATOM   4336  CB  LYS   274     -24.018  29.786  12.453  1.00  0.00           C  
ATOM   4337  HB2 LYS   274     -23.327  29.732  13.296  1.00  0.00           H  
ATOM   4338  HB3 LYS   274     -24.922  30.314  12.764  1.00  0.00           H  
ATOM   4339  CG  LYS   274     -24.405  28.375  11.992  1.00  0.00           C  
ATOM   4340  HG2 LYS   274     -25.131  28.442  11.180  1.00  0.00           H  
ATOM   4341  HG3 LYS   274     -23.508  27.896  11.615  1.00  0.00           H  
ATOM   4342  CD  LYS   274     -24.983  27.504  13.114  1.00  0.00           C  
ATOM   4343  HD2 LYS   274     -24.278  27.476  13.947  1.00  0.00           H  
ATOM   4344  HD3 LYS   274     -25.917  27.945  13.465  1.00  0.00           H  
ATOM   4345  CE  LYS   274     -25.252  26.068  12.636  1.00  0.00           C  
ATOM   4346  HE2 LYS   274     -25.621  25.489  13.486  1.00  0.00           H  
ATOM   4347  HE3 LYS   274     -26.026  26.080  11.863  1.00  0.00           H  
ATOM   4348  NZ  LYS   274     -24.027  25.432  12.101  1.00  0.00           N  
ATOM   4349  HZ1 LYS   274     -23.202  25.802  12.562  1.00  0.00           H  
ATOM   4350  HZ2 LYS   274     -24.001  24.427  12.226  1.00  0.00           H  
ATOM   4351  HZ3 LYS   274     -23.878  25.654  11.110  1.00  0.00           H  
ATOM   4352  C   LYS   274     -23.294  32.043  11.529  1.00  0.00           C  
ATOM   4353  O   LYS   274     -24.318  32.698  11.365  1.00  0.00           O  
ATOM   4354  N   LEU   275     -22.124  32.598  11.863  1.00  0.00           N  
ATOM   4355  H   LEU   275     -21.318  31.990  11.909  1.00  0.00           H  
ATOM   4356  CA  LEU   275     -21.882  34.045  11.917  1.00  0.00           C  
ATOM   4357  HA  LEU   275     -22.794  34.538  12.257  1.00  0.00           H  
ATOM   4358  CB  LEU   275     -20.755  34.326  12.926  1.00  0.00           C  
ATOM   4359  HB2 LEU   275     -20.908  33.725  13.821  1.00  0.00           H  
ATOM   4360  HB3 LEU   275     -19.807  34.023  12.481  1.00  0.00           H  
ATOM   4361  CG  LEU   275     -20.665  35.812  13.325  1.00  0.00           C  
ATOM   4362  HG  LEU   275     -20.795  36.448  12.452  1.00  0.00           H  
ATOM   4363  CD1 LEU   275     -21.739  36.159  14.360  1.00  0.00           C  
ATOM   4364 HD11 LEU   275     -21.660  35.489  15.215  1.00  0.00           H  
ATOM   4365 HD12 LEU   275     -21.605  37.188  14.685  1.00  0.00           H  
ATOM   4366 HD13 LEU   275     -22.728  36.065  13.911  1.00  0.00           H  
ATOM   4367  CD2 LEU   275     -19.292  36.121  13.912  1.00  0.00           C  
ATOM   4368 HD21 LEU   275     -18.525  35.946  13.158  1.00  0.00           H  
ATOM   4369 HD22 LEU   275     -19.240  37.166  14.220  1.00  0.00           H  
ATOM   4370 HD23 LEU   275     -19.098  35.478  14.768  1.00  0.00           H  
ATOM   4371  C   LEU   275     -21.534  34.631  10.539  1.00  0.00           C  
ATOM   4372  O   LEU   275     -21.954  35.738  10.228  1.00  0.00           O  
ATOM   4373  N   ILE   276     -20.807  33.895   9.693  1.00  0.00           N  
ATOM   4374  H   ILE   276     -20.457  33.000  10.019  1.00  0.00           H  
ATOM   4375  CA  ILE   276     -20.529  34.282   8.296  1.00  0.00           C  
ATOM   4376  HA  ILE   276     -20.140  35.301   8.286  1.00  0.00           H  
ATOM   4377  CB  ILE   276     -19.444  33.350   7.700  1.00  0.00           C  
ATOM   4378  HB  ILE   276     -19.760  32.317   7.848  1.00  0.00           H  
ATOM   4379  CG2 ILE   276     -19.264  33.572   6.187  1.00  0.00           C  
ATOM   4380 HG21 ILE   276     -19.001  34.611   5.987  1.00  0.00           H  
ATOM   4381 HG22 ILE   276     -18.482  32.924   5.795  1.00  0.00           H  
ATOM   4382 HG23 ILE   276     -20.183  33.326   5.652  1.00  0.00           H  
ATOM   4383  CG1 ILE   276     -18.095  33.564   8.433  1.00  0.00           C  
ATOM   4384 HG12 ILE   276     -17.664  34.519   8.129  1.00  0.00           H  
ATOM   4385 HG13 ILE   276     -18.261  33.608   9.509  1.00  0.00           H  
ATOM   4386  CD1 ILE   276     -17.068  32.449   8.192  1.00  0.00           C  
ATOM   4387 HD11 ILE   276     -16.760  32.428   7.148  1.00  0.00           H  
ATOM   4388 HD12 ILE   276     -16.189  32.634   8.809  1.00  0.00           H  
ATOM   4389 HD13 ILE   276     -17.493  31.484   8.467  1.00  0.00           H  
ATOM   4390  C   ILE   276     -21.829  34.293   7.469  1.00  0.00           C  
ATOM   4391  O   ILE   276     -22.034  35.181   6.640  1.00  0.00           O  
ATOM   4392  N   ASN   277     -22.749  33.369   7.757  1.00  0.00           N  
ATOM   4393  H   ASN   277     -22.460  32.615   8.371  1.00  0.00           H  
ATOM   4394  CA  ASN   277     -24.099  33.308   7.201  1.00  0.00           C  
ATOM   4395  HA  ASN   277     -24.047  33.567   6.140  1.00  0.00           H  
ATOM   4396  CB  ASN   277     -24.600  31.851   7.304  1.00  0.00           C  
ATOM   4397  HB2 ASN   277     -24.408  31.449   8.298  1.00  0.00           H  
ATOM   4398  HB3 ASN   277     -25.674  31.822   7.124  1.00  0.00           H  
ATOM   4399  CG  ASN   277     -23.950  30.960   6.253  1.00  0.00           C  
ATOM   4400  OD1 ASN   277     -23.915  31.304   5.085  1.00  0.00           O  
ATOM   4401  ND2 ASN   277     -23.425  29.805   6.586  1.00  0.00           N  
ATOM   4402 HD21 ASN   277     -23.386  29.436   7.541  1.00  0.00           H  
ATOM   4403 HD22 ASN   277     -23.025  29.266   5.845  1.00  0.00           H  
ATOM   4404  C   ASN   277     -25.057  34.336   7.840  1.00  0.00           C  
ATOM   4405  O   ASN   277     -25.583  35.201   7.135  1.00  0.00           O  
ATOM   4406  N   SER   278     -25.262  34.317   9.161  1.00  0.00           N  
ATOM   4407  H   SER   278     -24.766  33.639   9.725  1.00  0.00           H  
ATOM   4408  CA  SER   278     -26.274  35.155   9.838  1.00  0.00           C  
ATOM   4409  HA  SER   278     -27.129  35.271   9.172  1.00  0.00           H  
ATOM   4410  CB  SER   278     -26.796  34.499  11.127  1.00  0.00           C  
ATOM   4411  HB2 SER   278     -26.075  34.640  11.934  1.00  0.00           H  
ATOM   4412  HB3 SER   278     -27.734  34.975  11.416  1.00  0.00           H  
ATOM   4413  OG  SER   278     -27.004  33.113  10.957  1.00  0.00           O  
ATOM   4414  HG  SER   278     -26.135  32.701  11.085  1.00  0.00           H  
ATOM   4415  C   SER   278     -25.740  36.544  10.201  1.00  0.00           C  
ATOM   4416  O   SER   278     -24.812  36.667  10.996  1.00  0.00           O  
ATOM   4417  N   SER   279     -26.356  37.618   9.695  1.00  0.00           N  
ATOM   4418  H   SER   279     -27.097  37.470   9.025  1.00  0.00           H  
ATOM   4419  CA  SER   279     -26.075  39.014  10.104  1.00  0.00           C  
ATOM   4420  HA  SER   279     -24.997  39.137  10.210  1.00  0.00           H  
ATOM   4421  CB  SER   279     -26.542  39.980   9.006  1.00  0.00           C  
ATOM   4422  HB2 SER   279     -27.579  39.766   8.742  1.00  0.00           H  
ATOM   4423  HB3 SER   279     -26.479  41.009   9.357  1.00  0.00           H  
ATOM   4424  OG  SER   279     -25.713  39.837   7.867  1.00  0.00           O  
ATOM   4425  HG  SER   279     -25.194  40.664   7.797  1.00  0.00           H  
ATOM   4426  C   SER   279     -26.679  39.345  11.483  1.00  0.00           C  
ATOM   4427  O   SER   279     -27.427  40.310  11.641  1.00  0.00           O  
ATOM   4428  N   PHE   280     -26.421  38.479  12.468  1.00  0.00           N  
ATOM   4429  H   PHE   280     -25.751  37.748  12.254  1.00  0.00           H  
ATOM   4430  CA  PHE   280     -27.191  38.325  13.708  1.00  0.00           C  
ATOM   4431  HA  PHE   280     -26.985  37.317  14.070  1.00  0.00           H  
ATOM   4432  CB  PHE   280     -26.687  39.284  14.809  1.00  0.00           C  
ATOM   4433  HB2 PHE   280     -25.632  39.475  14.615  1.00  0.00           H  
ATOM   4434  HB3 PHE   280     -27.184  40.252  14.748  1.00  0.00           H  
ATOM   4435  CG  PHE   280     -26.793  38.737  16.229  1.00  0.00           C  
ATOM   4436  CD1 PHE   280     -25.644  38.709  17.045  1.00  0.00           C  
ATOM   4437  HD1 PHE   280     -24.708  39.112  16.687  1.00  0.00           H  
ATOM   4438  CE1 PHE   280     -25.700  38.165  18.339  1.00  0.00           C  
ATOM   4439  HE1 PHE   280     -24.816  38.163  18.960  1.00  0.00           H  
ATOM   4440  CZ  PHE   280     -26.905  37.638  18.831  1.00  0.00           C  
ATOM   4441  HZ  PHE   280     -26.950  37.224  19.829  1.00  0.00           H  
ATOM   4442  CE2 PHE   280     -28.062  37.683  18.036  1.00  0.00           C  
ATOM   4443  HE2 PHE   280     -28.996  37.300  18.424  1.00  0.00           H  
ATOM   4444  CD2 PHE   280     -28.008  38.228  16.741  1.00  0.00           C  
ATOM   4445  HD2 PHE   280     -28.912  38.244  16.157  1.00  0.00           H  
ATOM   4446  C   PHE   280     -28.703  38.344  13.404  1.00  0.00           C  
ATOM   4447  O   PHE   280     -29.185  37.460  12.703  1.00  0.00           O  
ATOM   4448  N   PHE   281     -29.442  39.359  13.860  1.00  0.00           N  
ATOM   4449  H   PHE   281     -28.984  40.052  14.430  1.00  0.00           H  
ATOM   4450  CA  PHE   281     -30.878  39.517  13.610  1.00  0.00           C  
ATOM   4451  HA  PHE   281     -31.378  38.563  13.787  1.00  0.00           H  
ATOM   4452  CB  PHE   281     -31.442  40.568  14.581  1.00  0.00           C  
ATOM   4453  HB2 PHE   281     -31.087  41.550  14.267  1.00  0.00           H  
ATOM   4454  HB3 PHE   281     -32.525  40.555  14.469  1.00  0.00           H  
ATOM   4455  CG  PHE   281     -31.160  40.430  16.061  1.00  0.00           C  
ATOM   4456  CD1 PHE   281     -32.052  39.702  16.869  1.00  0.00           C  
ATOM   4457  HD1 PHE   281     -32.883  39.170  16.424  1.00  0.00           H  
ATOM   4458  CE1 PHE   281     -31.880  39.677  18.261  1.00  0.00           C  
ATOM   4459  HE1 PHE   281     -32.556  39.111  18.893  1.00  0.00           H  
ATOM   4460  CZ  PHE   281     -30.814  40.375  18.847  1.00  0.00           C  
ATOM   4461  HZ  PHE   281     -30.704  40.346  19.920  1.00  0.00           H  
ATOM   4462  CE2 PHE   281     -29.902  41.083  18.044  1.00  0.00           C  
ATOM   4463  HE2 PHE   281     -29.059  41.586  18.500  1.00  0.00           H  
ATOM   4464  CD2 PHE   281     -30.082  41.123  16.650  1.00  0.00           C  
ATOM   4465  HD2 PHE   281     -29.392  41.687  16.038  1.00  0.00           H  
ATOM   4466  C   PHE   281     -31.250  39.985  12.184  1.00  0.00           C  
ATOM   4467  O   PHE   281     -32.438  40.095  11.892  1.00  0.00           O  
ATOM   4468  N   ALA   282     -30.278  40.413  11.366  1.00  0.00           N  
ATOM   4469  H   ALA   282     -29.328  40.213  11.655  1.00  0.00           H  
ATOM   4470  CA  ALA   282     -30.402  41.442  10.311  1.00  0.00           C  
ATOM   4471  HA  ALA   282     -29.400  41.589   9.906  1.00  0.00           H  
ATOM   4472  CB  ALA   282     -31.264  40.940   9.143  1.00  0.00           C  
ATOM   4473  HB1 ALA   282     -32.306  40.841   9.448  1.00  0.00           H  
ATOM   4474  HB2 ALA   282     -31.210  41.656   8.322  1.00  0.00           H  
ATOM   4475  HB3 ALA   282     -30.896  39.974   8.797  1.00  0.00           H  
ATOM   4476  C   ALA   282     -30.830  42.827  10.856  1.00  0.00           C  
ATOM   4477  O   ALA   282     -30.141  43.818  10.626  1.00  0.00           O  
ATOM   4478  N   GLU   283     -31.836  42.863  11.736  1.00  0.00           N  
ATOM   4479  H   GLU   283     -32.377  42.006  11.814  1.00  0.00           H  
ATOM   4480  CA  GLU   283     -32.257  43.986  12.598  1.00  0.00           C  
ATOM   4481  HA  GLU   283     -32.653  44.782  11.966  1.00  0.00           H  
ATOM   4482  CB  GLU   283     -33.395  43.482  13.520  1.00  0.00           C  
ATOM   4483  HB2 GLU   283     -33.244  42.425  13.706  1.00  0.00           H  
ATOM   4484  HB3 GLU   283     -33.346  43.965  14.496  1.00  0.00           H  
ATOM   4485  CG  GLU   283     -34.816  43.637  12.952  1.00  0.00           C  
ATOM   4486  HG2 GLU   283     -34.798  43.503  11.869  1.00  0.00           H  
ATOM   4487  HG3 GLU   283     -35.437  42.846  13.380  1.00  0.00           H  
ATOM   4488  CD  GLU   283     -35.441  44.990  13.311  1.00  0.00           C  
ATOM   4489  OE1 GLU   283     -34.695  45.963  13.534  1.00  0.00           O  
ATOM   4490  OE2 GLU   283     -36.682  45.124  13.391  1.00  0.00           O  
ATOM   4491  C   GLU   283     -31.127  44.632  13.441  1.00  0.00           C  
ATOM   4492  O   GLU   283     -31.361  45.626  14.118  1.00  0.00           O  
ATOM   4493  N   GLY   284     -29.880  44.144  13.399  1.00  0.00           N  
ATOM   4494  H   GLY   284     -29.708  43.385  12.757  1.00  0.00           H  
ATOM   4495  CA  GLY   284     -28.723  44.915  13.881  1.00  0.00           C  
ATOM   4496  HA2 GLY   284     -28.849  45.139  14.940  1.00  0.00           H  
ATOM   4497  HA3 GLY   284     -27.821  44.320  13.751  1.00  0.00           H  
ATOM   4498  C   GLY   284     -28.535  46.242  13.125  1.00  0.00           C  
ATOM   4499  O   GLY   284     -28.122  47.234  13.727  1.00  0.00           O  
ATOM   4500  N   ASN   285     -28.906  46.277  11.838  1.00  0.00           N  
ATOM   4501  H   ASN   285     -29.235  45.417  11.412  1.00  0.00           H  
ATOM   4502  CA  ASN   285     -29.080  47.503  11.058  1.00  0.00           C  
ATOM   4503  HA  ASN   285     -28.262  48.195  11.263  1.00  0.00           H  
ATOM   4504  CB  ASN   285     -29.044  47.129   9.563  1.00  0.00           C  
ATOM   4505  HB2 ASN   285     -28.030  46.842   9.284  1.00  0.00           H  
ATOM   4506  HB3 ASN   285     -29.698  46.275   9.378  1.00  0.00           H  
ATOM   4507  CG  ASN   285     -29.479  48.270   8.658  1.00  0.00           C  
ATOM   4508  OD1 ASN   285     -28.797  49.270   8.500  1.00  0.00           O  
ATOM   4509  ND2 ASN   285     -30.648  48.181   8.072  1.00  0.00           N  
ATOM   4510 HD21 ASN   285     -31.274  47.386   8.250  1.00  0.00           H  
ATOM   4511 HD22 ASN   285     -30.947  48.917   7.469  1.00  0.00           H  
ATOM   4512  C   ASN   285     -30.393  48.209  11.445  1.00  0.00           C  
ATOM   4513  O   ASN   285     -30.399  49.367  11.859  1.00  0.00           O  
ATOM   4514  N   ASP   286     -31.530  47.524  11.341  1.00  0.00           N  
ATOM   4515  H   ASP   286     -31.504  46.624  10.871  1.00  0.00           H  
ATOM   4516  CA  ASP   286     -32.833  48.193  11.395  1.00  0.00           C  
ATOM   4517  HA  ASP   286     -32.726  49.091  10.790  1.00  0.00           H  
ATOM   4518  CB  ASP   286     -33.889  47.358  10.665  1.00  0.00           C  
ATOM   4519  HB2 ASP   286     -33.992  46.382  11.134  1.00  0.00           H  
ATOM   4520  HB3 ASP   286     -34.850  47.873  10.699  1.00  0.00           H  
ATOM   4521  CG  ASP   286     -33.450  47.178   9.214  1.00  0.00           C  
ATOM   4522  OD1 ASP   286     -33.880  48.004   8.384  1.00  0.00           O  
ATOM   4523  OD2 ASP   286     -32.557  46.331   8.977  1.00  0.00           O  
ATOM   4524  C   ASP   286     -33.252  48.696  12.788  1.00  0.00           C  
ATOM   4525  O   ASP   286     -33.986  49.689  12.879  1.00  0.00           O  
ATOM   4526  N   LYS   287     -32.705  48.148  13.883  1.00  0.00           N  
ATOM   4527  H   LYS   287     -32.217  47.260  13.774  1.00  0.00           H  
ATOM   4528  CA  LYS   287     -32.790  48.751  15.227  1.00  0.00           C  
ATOM   4529  HA  LYS   287     -33.839  48.856  15.501  1.00  0.00           H  
ATOM   4530  CB  LYS   287     -32.099  47.844  16.265  1.00  0.00           C  
ATOM   4531  HB2 LYS   287     -31.119  47.549  15.884  1.00  0.00           H  
ATOM   4532  HB3 LYS   287     -31.941  48.412  17.182  1.00  0.00           H  
ATOM   4533  CG  LYS   287     -32.924  46.593  16.629  1.00  0.00           C  
ATOM   4534  HG2 LYS   287     -33.787  46.897  17.223  1.00  0.00           H  
ATOM   4535  HG3 LYS   287     -33.287  46.106  15.727  1.00  0.00           H  
ATOM   4536  CD  LYS   287     -32.075  45.592  17.428  1.00  0.00           C  
ATOM   4537  HD2 LYS   287     -31.226  45.284  16.816  1.00  0.00           H  
ATOM   4538  HD3 LYS   287     -31.703  46.092  18.324  1.00  0.00           H  
ATOM   4539  CE  LYS   287     -32.876  44.350  17.845  1.00  0.00           C  
ATOM   4540  HE2 LYS   287     -33.693  44.676  18.493  1.00  0.00           H  
ATOM   4541  HE3 LYS   287     -33.311  43.889  16.952  1.00  0.00           H  
ATOM   4542  NZ  LYS   287     -32.026  43.367  18.568  1.00  0.00           N  
ATOM   4543  HZ1 LYS   287     -31.405  43.842  19.234  1.00  0.00           H  
ATOM   4544  HZ2 LYS   287     -32.566  42.678  19.073  1.00  0.00           H  
ATOM   4545  HZ3 LYS   287     -31.407  42.870  17.942  1.00  0.00           H  
ATOM   4546  C   LYS   287     -32.179  50.157  15.240  1.00  0.00           C  
ATOM   4547  O   LYS   287     -32.698  51.038  15.923  1.00  0.00           O  
ATOM   4548  N   ALA   288     -31.124  50.398  14.457  1.00  0.00           N  
ATOM   4549  H   ALA   288     -30.782  49.644  13.871  1.00  0.00           H  
ATOM   4550  CA  ALA   288     -30.563  51.731  14.235  1.00  0.00           C  
ATOM   4551  HA  ALA   288     -30.588  52.282  15.177  1.00  0.00           H  
ATOM   4552  CB  ALA   288     -29.087  51.593  13.827  1.00  0.00           C  
ATOM   4553  HB1 ALA   288     -28.966  50.911  12.991  1.00  0.00           H  
ATOM   4554  HB2 ALA   288     -28.693  52.557  13.520  1.00  0.00           H  
ATOM   4555  HB3 ALA   288     -28.497  51.218  14.661  1.00  0.00           H  
ATOM   4556  C   ALA   288     -31.393  52.551  13.226  1.00  0.00           C  
ATOM   4557  O   ALA   288     -31.497  53.766  13.382  1.00  0.00           O  
ATOM   4558  N   LEU   289     -32.061  51.925  12.245  1.00  0.00           N  
ATOM   4559  H   LEU   289     -31.901  50.930  12.123  1.00  0.00           H  
ATOM   4560  CA  LEU   289     -32.919  52.625  11.270  1.00  0.00           C  
ATOM   4561  HA  LEU   289     -32.307  53.398  10.809  1.00  0.00           H  
ATOM   4562  CB  LEU   289     -33.372  51.644  10.166  1.00  0.00           C  
ATOM   4563  HB2 LEU   289     -32.494  51.156   9.742  1.00  0.00           H  
ATOM   4564  HB3 LEU   289     -33.993  50.879  10.627  1.00  0.00           H  
ATOM   4565  CG  LEU   289     -34.197  52.251   9.011  1.00  0.00           C  
ATOM   4566  HG  LEU   289     -35.093  52.723   9.412  1.00  0.00           H  
ATOM   4567  CD1 LEU   289     -33.417  53.287   8.197  1.00  0.00           C  
ATOM   4568 HD11 LEU   289     -32.546  52.812   7.745  1.00  0.00           H  
ATOM   4569 HD12 LEU   289     -34.054  53.679   7.406  1.00  0.00           H  
ATOM   4570 HD13 LEU   289     -33.103  54.106   8.837  1.00  0.00           H  
ATOM   4571  CD2 LEU   289     -34.646  51.156   8.050  1.00  0.00           C  
ATOM   4572 HD21 LEU   289     -35.236  50.409   8.584  1.00  0.00           H  
ATOM   4573 HD22 LEU   289     -35.255  51.573   7.249  1.00  0.00           H  
ATOM   4574 HD23 LEU   289     -33.782  50.647   7.620  1.00  0.00           H  
ATOM   4575  C   LEU   289     -34.110  53.354  11.921  1.00  0.00           C  
ATOM   4576  O   LEU   289     -34.604  54.333  11.355  1.00  0.00           O  
ATOM   4577  N   ARG   290     -34.540  52.960  13.132  1.00  0.00           N  
ATOM   4578  H   ARG   290     -34.111  52.128  13.523  1.00  0.00           H  
ATOM   4579  CA  ARG   290     -35.531  53.717  13.929  1.00  0.00           C  
ATOM   4580  HA  ARG   290     -36.453  53.814  13.354  1.00  0.00           H  
ATOM   4581  CB  ARG   290     -35.850  53.000  15.259  1.00  0.00           C  
ATOM   4582  HB2 ARG   290     -34.937  52.576  15.681  1.00  0.00           H  
ATOM   4583  HB3 ARG   290     -36.212  53.746  15.968  1.00  0.00           H  
ATOM   4584  CG  ARG   290     -36.940  51.915  15.185  1.00  0.00           C  
ATOM   4585  HG2 ARG   290     -37.160  51.595  16.205  1.00  0.00           H  
ATOM   4586  HG3 ARG   290     -37.849  52.339  14.756  1.00  0.00           H  
ATOM   4587  CD  ARG   290     -36.517  50.689  14.375  1.00  0.00           C  
ATOM   4588  HD2 ARG   290     -36.447  50.958  13.319  1.00  0.00           H  
ATOM   4589  HD3 ARG   290     -35.530  50.379  14.724  1.00  0.00           H  
ATOM   4590  NE  ARG   290     -37.451  49.555  14.539  1.00  0.00           N  
ATOM   4591  HE  ARG   290     -38.238  49.665  15.150  1.00  0.00           H  
ATOM   4592  CZ  ARG   290     -37.242  48.347  14.041  1.00  0.00           C  
ATOM   4593  NH1 ARG   290     -36.275  48.113  13.223  1.00  0.00           N  
ATOM   4594 HH11 ARG   290     -35.600  48.829  13.007  1.00  0.00           H  
ATOM   4595 HH12 ARG   290     -35.963  47.139  13.124  1.00  0.00           H  
ATOM   4596  NH2 ARG   290     -37.973  47.324  14.362  1.00  0.00           N  
ATOM   4597 HH21 ARG   290     -38.735  47.369  15.001  1.00  0.00           H  
ATOM   4598 HH22 ARG   290     -37.658  46.419  13.980  1.00  0.00           H  
ATOM   4599  C   ARG   290     -35.072  55.152  14.224  1.00  0.00           C  
ATOM   4600  O   ARG   290     -35.855  56.079  14.031  1.00  0.00           O  
ATOM   4601  N   PHE   291     -33.817  55.347  14.637  1.00  0.00           N  
ATOM   4602  H   PHE   291     -33.189  54.555  14.610  1.00  0.00           H  
ATOM   4603  CA  PHE   291     -33.296  56.602  15.205  1.00  0.00           C  
ATOM   4604  HA  PHE   291     -33.822  56.788  16.143  1.00  0.00           H  
ATOM   4605  CB  PHE   291     -31.808  56.407  15.538  1.00  0.00           C  
ATOM   4606  HB2 PHE   291     -31.724  55.828  16.459  1.00  0.00           H  
ATOM   4607  HB3 PHE   291     -31.351  55.817  14.747  1.00  0.00           H  
ATOM   4608  CG  PHE   291     -30.987  57.675  15.678  1.00  0.00           C  
ATOM   4609  CD1 PHE   291     -31.252  58.591  16.714  1.00  0.00           C  
ATOM   4610  HD1 PHE   291     -32.036  58.394  17.433  1.00  0.00           H  
ATOM   4611  CE1 PHE   291     -30.475  59.755  16.835  1.00  0.00           C  
ATOM   4612  HE1 PHE   291     -30.657  60.443  17.649  1.00  0.00           H  
ATOM   4613  CZ  PHE   291     -29.401  59.974  15.955  1.00  0.00           C  
ATOM   4614  HZ  PHE   291     -28.749  60.818  16.103  1.00  0.00           H  
ATOM   4615  CE2 PHE   291     -29.141  59.068  14.914  1.00  0.00           C  
ATOM   4616  HE2 PHE   291     -28.311  59.238  14.240  1.00  0.00           H  
ATOM   4617  CD2 PHE   291     -29.952  57.934  14.759  1.00  0.00           C  
ATOM   4618  HD2 PHE   291     -29.754  57.242  13.950  1.00  0.00           H  
ATOM   4619  C   PHE   291     -33.513  57.843  14.319  1.00  0.00           C  
ATOM   4620  O   PHE   291     -33.367  57.794  13.098  1.00  0.00           O  
ATOM   4621  N   SER   292     -33.821  58.983  14.937  1.00  0.00           N  
ATOM   4622  H   SER   292     -34.013  58.946  15.930  1.00  0.00           H  
ATOM   4623  CA  SER   292     -34.135  60.279  14.313  1.00  0.00           C  
ATOM   4624  HA  SER   292     -34.915  60.114  13.572  1.00  0.00           H  
ATOM   4625  CB  SER   292     -34.715  61.210  15.388  1.00  0.00           C  
ATOM   4626  HB2 SER   292     -33.900  61.540  16.023  1.00  0.00           H  
ATOM   4627  HB3 SER   292     -35.180  62.082  14.923  1.00  0.00           H  
ATOM   4628  OG  SER   292     -35.657  60.549  16.203  1.00  0.00           O  
ATOM   4629  HG  SER   292     -35.919  61.211  16.902  1.00  0.00           H  
ATOM   4630  C   SER   292     -32.963  60.988  13.596  1.00  0.00           C  
ATOM   4631  O   SER   292     -32.969  62.215  13.499  1.00  0.00           O  
ATOM   4632  N   LYS   293     -31.941  60.265  13.100  1.00  0.00           N  
ATOM   4633  H   LYS   293     -32.024  59.261  13.214  1.00  0.00           H  
ATOM   4634  CA  LYS   293     -30.757  60.751  12.338  1.00  0.00           C  
ATOM   4635  HA  LYS   293     -30.142  59.874  12.123  1.00  0.00           H  
ATOM   4636  CB  LYS   293     -31.250  61.266  10.964  1.00  0.00           C  
ATOM   4637  HB2 LYS   293     -31.413  60.386  10.343  1.00  0.00           H  
ATOM   4638  HB3 LYS   293     -32.229  61.733  11.062  1.00  0.00           H  
ATOM   4639  CG  LYS   293     -30.344  62.224  10.170  1.00  0.00           C  
ATOM   4640  HG2 LYS   293     -29.349  61.786  10.094  1.00  0.00           H  
ATOM   4641  HG3 LYS   293     -30.753  62.276   9.160  1.00  0.00           H  
ATOM   4642  CD  LYS   293     -30.225  63.676  10.682  1.00  0.00           C  
ATOM   4643  HD2 LYS   293     -29.410  63.745  11.401  1.00  0.00           H  
ATOM   4644  HD3 LYS   293     -29.960  64.306   9.831  1.00  0.00           H  
ATOM   4645  CE  LYS   293     -31.510  64.224  11.325  1.00  0.00           C  
ATOM   4646  HE2 LYS   293     -32.357  63.999  10.670  1.00  0.00           H  
ATOM   4647  HE3 LYS   293     -31.679  63.734  12.285  1.00  0.00           H  
ATOM   4648  NZ  LYS   293     -31.446  65.686  11.516  1.00  0.00           N  
ATOM   4649  HZ1 LYS   293     -31.651  66.137  10.621  1.00  0.00           H  
ATOM   4650  HZ2 LYS   293     -32.122  65.996  12.222  1.00  0.00           H  
ATOM   4651  HZ3 LYS   293     -30.556  65.994  11.862  1.00  0.00           H  
ATOM   4652  C   LYS   293     -29.784  61.679  13.100  1.00  0.00           C  
ATOM   4653  O   LYS   293     -28.576  61.595  12.901  1.00  0.00           O  
ATOM   4654  N   ASN   294     -30.291  62.508  14.006  1.00  0.00           N  
ATOM   4655  H   ASN   294     -31.298  62.538  14.033  1.00  0.00           H  
ATOM   4656  CA  ASN   294     -29.567  63.222  15.064  1.00  0.00           C  
ATOM   4657  HA  ASN   294     -28.598  62.752  15.229  1.00  0.00           H  
ATOM   4658  CB  ASN   294     -29.316  64.670  14.624  1.00  0.00           C  
ATOM   4659  HB2 ASN   294     -28.805  64.680  13.665  1.00  0.00           H  
ATOM   4660  HB3 ASN   294     -30.264  65.193  14.529  1.00  0.00           H  
ATOM   4661  CG  ASN   294     -28.441  65.397  15.630  1.00  0.00           C  
ATOM   4662  OD1 ASN   294     -27.357  64.938  15.956  1.00  0.00           O  
ATOM   4663  ND2 ASN   294     -28.865  66.522  16.146  1.00  0.00           N  
ATOM   4664 HD21 ASN   294     -29.788  66.909  15.901  1.00  0.00           H  
ATOM   4665 HD22 ASN   294     -28.271  66.992  16.800  1.00  0.00           H  
ATOM   4666  C   ASN   294     -30.346  63.186  16.395  1.00  0.00           C  
ATOM   4667  O   ASN   294     -29.741  63.141  17.469  1.00  0.00           O  
ATOM   4668  N   ALA   295     -31.681  63.149  16.293  1.00  0.00           N  
ATOM   4669  H   ALA   295     -32.068  63.177  15.363  1.00  0.00           H  
ATOM   4670  CA  ALA   295     -32.640  63.496  17.334  1.00  0.00           C  
ATOM   4671  HA  ALA   295     -33.622  63.447  16.870  1.00  0.00           H  
ATOM   4672  CB  ALA   295     -32.665  62.453  18.463  1.00  0.00           C  
ATOM   4673  HB1 ALA   295     -31.688  62.357  18.927  1.00  0.00           H  
ATOM   4674  HB2 ALA   295     -33.397  62.754  19.215  1.00  0.00           H  
ATOM   4675  HB3 ALA   295     -32.964  61.483  18.068  1.00  0.00           H  
ATOM   4676  C   ALA   295     -32.464  64.955  17.779  1.00  0.00           C  
ATOM   4677  O   ALA   295     -31.572  65.293  18.556  1.00  0.00           O  
ATOM   4678  N   GLU   296     -33.333  65.828  17.289  1.00  0.00           N  
ATOM   4679  H   GLU   296     -34.139  65.457  16.784  1.00  0.00           H  
ATOM   4680  CA  GLU   296     -33.426  67.203  17.785  1.00  0.00           C  
ATOM   4681  HA  GLU   296     -32.418  67.581  17.967  1.00  0.00           H  
ATOM   4682  CB  GLU   296     -34.069  68.113  16.722  1.00  0.00           C  
ATOM   4683  HB2 GLU   296     -35.153  68.065  16.835  1.00  0.00           H  
ATOM   4684  HB3 GLU   296     -33.772  69.137  16.952  1.00  0.00           H  
ATOM   4685  CG  GLU   296     -33.750  67.846  15.229  1.00  0.00           C  
ATOM   4686  HG2 GLU   296     -34.500  67.139  14.867  1.00  0.00           H  
ATOM   4687  HG3 GLU   296     -33.908  68.774  14.675  1.00  0.00           H  
ATOM   4688  CD  GLU   296     -32.361  67.279  14.868  1.00  0.00           C  
ATOM   4689  OE1 GLU   296     -32.286  66.510  13.877  1.00  0.00           O  
ATOM   4690  OE2 GLU   296     -31.341  67.597  15.519  1.00  0.00           O  
ATOM   4691  C   GLU   296     -34.189  67.228  19.133  1.00  0.00           C  
ATOM   4692  O   GLU   296     -34.097  68.186  19.896  1.00  0.00           O  
ATOM   4693  N   GLU   297     -34.875  66.122  19.460  1.00  0.00           N  
ATOM   4694  H   GLU   297     -34.955  65.452  18.697  1.00  0.00           H  
ATOM   4695  CA  GLU   297     -35.650  65.791  20.671  1.00  0.00           C  
ATOM   4696  HA  GLU   297     -36.416  66.559  20.783  1.00  0.00           H  
ATOM   4697  CB  GLU   297     -36.369  64.432  20.469  1.00  0.00           C  
ATOM   4698  HB2 GLU   297     -35.644  63.623  20.573  1.00  0.00           H  
ATOM   4699  HB3 GLU   297     -37.090  64.333  21.279  1.00  0.00           H  
ATOM   4700  CG  GLU   297     -37.150  64.229  19.156  1.00  0.00           C  
ATOM   4701  HG2 GLU   297     -37.960  63.523  19.349  1.00  0.00           H  
ATOM   4702  HG3 GLU   297     -37.608  65.174  18.855  1.00  0.00           H  
ATOM   4703  CD  GLU   297     -36.275  63.665  18.024  1.00  0.00           C  
ATOM   4704  OE1 GLU   297     -36.098  62.429  17.932  1.00  0.00           O  
ATOM   4705  OE2 GLU   297     -35.715  64.481  17.261  1.00  0.00           O  
ATOM   4706  C   GLU   297     -34.852  65.769  22.007  1.00  0.00           C  
ATOM   4707  O   GLU   297     -35.226  65.076  22.954  1.00  0.00           O  
ATOM   4708  N   CYS   298     -33.748  66.517  22.108  1.00  0.00           N  
ATOM   4709  H   CYS   298     -33.560  67.130  21.321  1.00  0.00           H  
ATOM   4710  CA  CYS   298     -32.791  66.527  23.225  1.00  0.00           C  
ATOM   4711  HA  CYS   298     -32.232  65.591  23.229  1.00  0.00           H  
ATOM   4712  CB  CYS   298     -31.817  67.685  22.945  1.00  0.00           C  
ATOM   4713  HB2 CYS   298     -31.336  67.529  21.978  1.00  0.00           H  
ATOM   4714  HB3 CYS   298     -32.375  68.623  22.907  1.00  0.00           H  
ATOM   4715  SG  CYS   298     -30.542  67.810  24.230  1.00  0.00           S  
ATOM   4716  HG  CYS   298     -29.958  68.930  23.790  1.00  0.00           H  
ATOM   4717  C   CYS   298     -33.450  66.650  24.615  1.00  0.00           C  
ATOM   4718  O   CYS   298     -33.103  65.918  25.543  1.00  0.00           O  
ATOM   4719  N   SER   299     -34.468  67.507  24.748  1.00  0.00           N  
ATOM   4720  H   SER   299     -34.701  68.099  23.964  1.00  0.00           H  
ATOM   4721  CA  SER   299     -35.174  67.771  26.012  1.00  0.00           C  
ATOM   4722  HA  SER   299     -34.460  68.190  26.721  1.00  0.00           H  
ATOM   4723  CB  SER   299     -36.279  68.806  25.781  1.00  0.00           C  
ATOM   4724  HB2 SER   299     -37.086  68.355  25.201  1.00  0.00           H  
ATOM   4725  HB3 SER   299     -36.673  69.131  26.745  1.00  0.00           H  
ATOM   4726  OG  SER   299     -35.770  69.923  25.074  1.00  0.00           O  
ATOM   4727  HG  SER   299     -36.412  70.639  25.116  1.00  0.00           H  
ATOM   4728  C   SER   299     -35.797  66.529  26.667  1.00  0.00           C  
ATOM   4729  O   SER   299     -36.002  66.525  27.880  1.00  0.00           O  
ATOM   4730  N   LEU   300     -36.061  65.455  25.907  1.00  0.00           N  
ATOM   4731  H   LEU   300     -35.806  65.485  24.924  1.00  0.00           H  
ATOM   4732  CA  LEU   300     -36.572  64.186  26.447  1.00  0.00           C  
ATOM   4733  HA  LEU   300     -37.454  64.407  27.049  1.00  0.00           H  
ATOM   4734  CB  LEU   300     -36.990  63.255  25.293  1.00  0.00           C  
ATOM   4735  HB2 LEU   300     -36.103  63.015  24.704  1.00  0.00           H  
ATOM   4736  HB3 LEU   300     -37.365  62.328  25.728  1.00  0.00           H  
ATOM   4737  CG  LEU   300     -38.075  63.801  24.345  1.00  0.00           C  
ATOM   4738  HG  LEU   300     -37.711  64.694  23.839  1.00  0.00           H  
ATOM   4739  CD1 LEU   300     -38.399  62.739  23.293  1.00  0.00           C  
ATOM   4740 HD11 LEU   300     -38.818  61.851  23.767  1.00  0.00           H  
ATOM   4741 HD12 LEU   300     -39.116  63.137  22.576  1.00  0.00           H  
ATOM   4742 HD13 LEU   300     -37.490  62.464  22.758  1.00  0.00           H  
ATOM   4743  CD2 LEU   300     -39.374  64.149  25.076  1.00  0.00           C  
ATOM   4744 HD21 LEU   300     -39.208  64.982  25.758  1.00  0.00           H  
ATOM   4745 HD22 LEU   300     -40.132  64.449  24.352  1.00  0.00           H  
ATOM   4746 HD23 LEU   300     -39.734  63.286  25.636  1.00  0.00           H  
ATOM   4747  C   LEU   300     -35.582  63.479  27.395  1.00  0.00           C  
ATOM   4748  O   LEU   300     -35.977  62.563  28.119  1.00  0.00           O  
ATOM   4749  N   ALA   301     -34.321  63.915  27.448  1.00  0.00           N  
ATOM   4750  H   ALA   301     -34.030  64.642  26.802  1.00  0.00           H  
ATOM   4751  CA  ALA   301     -33.355  63.492  28.458  1.00  0.00           C  
ATOM   4752  HA  ALA   301     -33.216  62.416  28.405  1.00  0.00           H  
ATOM   4753  CB  ALA   301     -32.018  64.162  28.120  1.00  0.00           C  
ATOM   4754  HB1 ALA   301     -32.030  65.216  28.400  1.00  0.00           H  
ATOM   4755  HB2 ALA   301     -31.212  63.654  28.649  1.00  0.00           H  
ATOM   4756  HB3 ALA   301     -31.825  64.096  27.054  1.00  0.00           H  
ATOM   4757  C   ALA   301     -33.795  63.839  29.894  1.00  0.00           C  
ATOM   4758  O   ALA   301     -33.729  62.999  30.790  1.00  0.00           O  
ATOM   4759  N   VAL   302     -34.259  65.075  30.105  1.00  0.00           N  
ATOM   4760  H   VAL   302     -34.437  65.646  29.287  1.00  0.00           H  
ATOM   4761  CA  VAL   302     -34.064  65.786  31.379  1.00  0.00           C  
ATOM   4762  HA  VAL   302     -33.012  65.702  31.638  1.00  0.00           H  
ATOM   4763  CB  VAL   302     -34.359  67.292  31.206  1.00  0.00           C  
ATOM   4764  HB  VAL   302     -35.392  67.418  30.881  1.00  0.00           H  
ATOM   4765  CG1 VAL   302     -34.164  68.080  32.508  1.00  0.00           C  
ATOM   4766 HG11 VAL   302     -33.161  67.915  32.902  1.00  0.00           H  
ATOM   4767 HG12 VAL   302     -34.307  69.145  32.325  1.00  0.00           H  
ATOM   4768 HG13 VAL   302     -34.898  67.770  33.252  1.00  0.00           H  
ATOM   4769  CG2 VAL   302     -33.438  67.915  30.145  1.00  0.00           C  
ATOM   4770 HG21 VAL   302     -33.613  67.463  29.170  1.00  0.00           H  
ATOM   4771 HG22 VAL   302     -33.640  68.983  30.061  1.00  0.00           H  
ATOM   4772 HG23 VAL   302     -32.393  67.771  30.425  1.00  0.00           H  
ATOM   4773  C   VAL   302     -34.839  65.195  32.560  1.00  0.00           C  
ATOM   4774  O   VAL   302     -34.251  64.888  33.593  1.00  0.00           O  
ATOM   4775  N   GLU   303     -36.159  65.055  32.433  1.00  0.00           N  
ATOM   4776  H   GLU   303     -36.570  65.276  31.540  1.00  0.00           H  
ATOM   4777  CA  GLU   303     -37.061  64.926  33.590  1.00  0.00           C  
ATOM   4778  HA  GLU   303     -36.852  65.761  34.260  1.00  0.00           H  
ATOM   4779  CB  GLU   303     -38.514  65.137  33.102  1.00  0.00           C  
ATOM   4780  HB2 GLU   303     -38.747  66.193  33.250  1.00  0.00           H  
ATOM   4781  HB3 GLU   303     -38.568  64.967  32.026  1.00  0.00           H  
ATOM   4782  CG  GLU   303     -39.619  64.318  33.785  1.00  0.00           C  
ATOM   4783  HG2 GLU   303     -39.485  64.347  34.867  1.00  0.00           H  
ATOM   4784  HG3 GLU   303     -40.580  64.785  33.560  1.00  0.00           H  
ATOM   4785  CD  GLU   303     -39.645  62.881  33.255  1.00  0.00           C  
ATOM   4786  OE1 GLU   303     -39.457  61.933  34.045  1.00  0.00           O  
ATOM   4787  OE2 GLU   303     -39.735  62.709  32.018  1.00  0.00           O  
ATOM   4788  C   GLU   303     -36.813  63.678  34.467  1.00  0.00           C  
ATOM   4789  O   GLU   303     -36.934  63.773  35.690  1.00  0.00           O  
ATOM   4790  N   ARG   304     -36.361  62.543  33.910  1.00  0.00           N  
ATOM   4791  H   ARG   304     -36.227  62.510  32.910  1.00  0.00           H  
ATOM   4792  CA  ARG   304     -36.069  61.355  34.737  1.00  0.00           C  
ATOM   4793  HA  ARG   304     -36.903  61.238  35.428  1.00  0.00           H  
ATOM   4794  CB  ARG   304     -35.964  60.064  33.908  1.00  0.00           C  
ATOM   4795  HB2 ARG   304     -35.527  60.273  32.932  1.00  0.00           H  
ATOM   4796  HB3 ARG   304     -35.285  59.387  34.426  1.00  0.00           H  
ATOM   4797  CG  ARG   304     -37.316  59.327  33.791  1.00  0.00           C  
ATOM   4798  HG2 ARG   304     -37.205  58.330  34.217  1.00  0.00           H  
ATOM   4799  HG3 ARG   304     -38.082  59.825  34.382  1.00  0.00           H  
ATOM   4800  CD  ARG   304     -37.833  59.175  32.359  1.00  0.00           C  
ATOM   4801  HD2 ARG   304     -37.141  58.569  31.778  1.00  0.00           H  
ATOM   4802  HD3 ARG   304     -38.786  58.645  32.397  1.00  0.00           H  
ATOM   4803  NE  ARG   304     -38.055  60.480  31.723  1.00  0.00           N  
ATOM   4804  HE  ARG   304     -38.808  61.055  32.116  1.00  0.00           H  
ATOM   4805  CZ  ARG   304     -37.373  61.041  30.748  1.00  0.00           C  
ATOM   4806  NH1 ARG   304     -36.312  60.520  30.207  1.00  0.00           N  
ATOM   4807 HH11 ARG   304     -35.927  59.669  30.598  1.00  0.00           H  
ATOM   4808 HH12 ARG   304     -35.831  61.059  29.503  1.00  0.00           H  
ATOM   4809  NH2 ARG   304     -37.748  62.190  30.289  1.00  0.00           N  
ATOM   4810 HH21 ARG   304     -38.587  62.592  30.721  1.00  0.00           H  
ATOM   4811 HH22 ARG   304     -37.271  62.594  29.499  1.00  0.00           H  
ATOM   4812  C   ARG   304     -34.865  61.521  35.663  1.00  0.00           C  
ATOM   4813  O   ARG   304     -34.850  60.881  36.709  1.00  0.00           O  
ATOM   4814  N   ALA   305     -33.915  62.408  35.361  1.00  0.00           N  
ATOM   4815  H   ALA   305     -34.010  62.964  34.521  1.00  0.00           H  
ATOM   4816  CA  ALA   305     -32.842  62.730  36.304  1.00  0.00           C  
ATOM   4817  HA  ALA   305     -32.369  61.803  36.637  1.00  0.00           H  
ATOM   4818  CB  ALA   305     -31.792  63.580  35.594  1.00  0.00           C  
ATOM   4819  HB1 ALA   305     -32.253  64.478  35.187  1.00  0.00           H  
ATOM   4820  HB2 ALA   305     -31.038  63.887  36.314  1.00  0.00           H  
ATOM   4821  HB3 ALA   305     -31.317  62.997  34.807  1.00  0.00           H  
ATOM   4822  C   ALA   305     -33.362  63.465  37.550  1.00  0.00           C  
ATOM   4823  O   ALA   305     -32.826  63.275  38.640  1.00  0.00           O  
ATOM   4824  N   LEU   306     -34.418  64.275  37.402  1.00  0.00           N  
ATOM   4825  H   LEU   306     -34.828  64.365  36.482  1.00  0.00           H  
ATOM   4826  CA  LEU   306     -35.095  64.943  38.514  1.00  0.00           C  
ATOM   4827  HA  LEU   306     -34.352  65.363  39.194  1.00  0.00           H  
ATOM   4828  CB  LEU   306     -35.984  66.096  38.007  1.00  0.00           C  
ATOM   4829  HB2 LEU   306     -36.671  65.733  37.244  1.00  0.00           H  
ATOM   4830  HB3 LEU   306     -36.589  66.424  38.854  1.00  0.00           H  
ATOM   4831  CG  LEU   306     -35.242  67.339  37.476  1.00  0.00           C  
ATOM   4832  HG  LEU   306     -34.561  67.690  38.244  1.00  0.00           H  
ATOM   4833  CD1 LEU   306     -34.432  67.112  36.196  1.00  0.00           C  
ATOM   4834 HD11 LEU   306     -35.050  66.615  35.452  1.00  0.00           H  
ATOM   4835 HD12 LEU   306     -34.090  68.068  35.803  1.00  0.00           H  
ATOM   4836 HD13 LEU   306     -33.554  66.507  36.413  1.00  0.00           H  
ATOM   4837  CD2 LEU   306     -36.267  68.432  37.163  1.00  0.00           C  
ATOM   4838 HD21 LEU   306     -36.868  68.630  38.051  1.00  0.00           H  
ATOM   4839 HD22 LEU   306     -35.754  69.354  36.894  1.00  0.00           H  
ATOM   4840 HD23 LEU   306     -36.922  68.120  36.351  1.00  0.00           H  
ATOM   4841  C   LEU   306     -35.913  63.919  39.310  1.00  0.00           C  
ATOM   4842  O   LEU   306     -35.751  63.816  40.521  1.00  0.00           O  
ATOM   4843  N   ASN   307     -36.720  63.092  38.635  1.00  0.00           N  
ATOM   4844  H   ASN   307     -36.836  63.239  37.638  1.00  0.00           H  
ATOM   4845  CA  ASN   307     -37.491  62.030  39.295  1.00  0.00           C  
ATOM   4846  HA  ASN   307     -38.081  62.487  40.093  1.00  0.00           H  
ATOM   4847  CB  ASN   307     -38.471  61.409  38.280  1.00  0.00           C  
ATOM   4848  HB2 ASN   307     -37.945  61.147  37.366  1.00  0.00           H  
ATOM   4849  HB3 ASN   307     -38.894  60.499  38.704  1.00  0.00           H  
ATOM   4850  CG  ASN   307     -39.635  62.337  37.969  1.00  0.00           C  
ATOM   4851  OD1 ASN   307     -40.193  62.979  38.843  1.00  0.00           O  
ATOM   4852  ND2 ASN   307     -40.070  62.454  36.738  1.00  0.00           N  
ATOM   4853 HD21 ASN   307     -39.630  62.012  35.930  1.00  0.00           H  
ATOM   4854 HD22 ASN   307     -40.830  63.090  36.604  1.00  0.00           H  
ATOM   4855  C   ASN   307     -36.608  60.979  40.005  1.00  0.00           C  
ATOM   4856  O   ASN   307     -37.009  60.458  41.041  1.00  0.00           O  
ATOM   4857  N   GLN   308     -35.390  60.717  39.514  1.00  0.00           N  
ATOM   4858  H   GLN   308     -35.153  61.084  38.600  1.00  0.00           H  
ATOM   4859  CA  GLN   308     -34.352  59.984  40.248  1.00  0.00           C  
ATOM   4860  HA  GLN   308     -34.775  59.054  40.631  1.00  0.00           H  
ATOM   4861  CB  GLN   308     -33.206  59.638  39.276  1.00  0.00           C  
ATOM   4862  HB2 GLN   308     -33.582  58.907  38.558  1.00  0.00           H  
ATOM   4863  HB3 GLN   308     -32.908  60.531  38.727  1.00  0.00           H  
ATOM   4864  CG  GLN   308     -31.957  59.063  39.970  1.00  0.00           C  
ATOM   4865  HG2 GLN   308     -31.443  59.845  40.528  1.00  0.00           H  
ATOM   4866  HG3 GLN   308     -32.271  58.295  40.679  1.00  0.00           H  
ATOM   4867  CD  GLN   308     -30.965  58.429  38.997  1.00  0.00           C  
ATOM   4868  OE1 GLN   308     -30.964  58.658  37.793  1.00  0.00           O  
ATOM   4869  NE2 GLN   308     -30.064  57.612  39.486  1.00  0.00           N  
ATOM   4870 HE21 GLN   308     -29.967  57.524  40.509  1.00  0.00           H  
ATOM   4871 HE22 GLN   308     -29.610  56.980  38.844  1.00  0.00           H  
ATOM   4872  C   GLN   308     -33.840  60.784  41.458  1.00  0.00           C  
ATOM   4873  O   GLN   308     -33.855  60.300  42.590  1.00  0.00           O  
ATOM   4874  N   TYR   309     -33.385  62.018  41.230  1.00  0.00           N  
ATOM   4875  H   TYR   309     -33.419  62.384  40.284  1.00  0.00           H  
ATOM   4876  CA  TYR   309     -32.734  62.836  42.252  1.00  0.00           C  
ATOM   4877  HA  TYR   309     -31.858  62.300  42.617  1.00  0.00           H  
ATOM   4878  CB  TYR   309     -32.278  64.155  41.620  1.00  0.00           C  
ATOM   4879  HB2 TYR   309     -31.523  63.948  40.863  1.00  0.00           H  
ATOM   4880  HB3 TYR   309     -33.126  64.639  41.135  1.00  0.00           H  
ATOM   4881  CG  TYR   309     -31.696  65.087  42.652  1.00  0.00           C  
ATOM   4882  CD1 TYR   309     -30.519  64.703  43.316  1.00  0.00           C  
ATOM   4883  HD1 TYR   309     -30.013  63.787  43.051  1.00  0.00           H  
ATOM   4884  CE1 TYR   309     -30.039  65.474  44.381  1.00  0.00           C  
ATOM   4885  HE1 TYR   309     -29.162  65.162  44.921  1.00  0.00           H  
ATOM   4886  CZ  TYR   309     -30.725  66.637  44.778  1.00  0.00           C  
ATOM   4887  OH  TYR   309     -30.204  67.398  45.771  1.00  0.00           O  
ATOM   4888  HH  TYR   309     -29.715  66.820  46.400  1.00  0.00           H  
ATOM   4889  CE2 TYR   309     -31.924  67.006  44.135  1.00  0.00           C  
ATOM   4890  HE2 TYR   309     -32.471  67.874  44.474  1.00  0.00           H  
ATOM   4891  CD2 TYR   309     -32.407  66.234  43.061  1.00  0.00           C  
ATOM   4892  HD2 TYR   309     -33.339  66.505  42.579  1.00  0.00           H  
ATOM   4893  C   TYR   309     -33.618  63.117  43.475  1.00  0.00           C  
ATOM   4894  O   TYR   309     -33.146  63.044  44.607  1.00  0.00           O  
ATOM   4895  N   ARG   310     -34.910  63.383  43.259  1.00  0.00           N  
ATOM   4896  H   ARG   310     -35.224  63.414  42.292  1.00  0.00           H  
ATOM   4897  CA  ARG   310     -35.886  63.704  44.316  1.00  0.00           C  
ATOM   4898  HA  ARG   310     -35.440  64.452  44.973  1.00  0.00           H  
ATOM   4899  CB  ARG   310     -37.141  64.320  43.667  1.00  0.00           C  
ATOM   4900  HB2 ARG   310     -37.555  63.608  42.951  1.00  0.00           H  
ATOM   4901  HB3 ARG   310     -37.890  64.510  44.437  1.00  0.00           H  
ATOM   4902  CG  ARG   310     -36.823  65.649  42.952  1.00  0.00           C  
ATOM   4903  HG2 ARG   310     -36.468  66.379  43.679  1.00  0.00           H  
ATOM   4904  HG3 ARG   310     -36.017  65.512  42.238  1.00  0.00           H  
ATOM   4905  CD  ARG   310     -38.034  66.203  42.186  1.00  0.00           C  
ATOM   4906  HD2 ARG   310     -37.674  66.811  41.355  1.00  0.00           H  
ATOM   4907  HD3 ARG   310     -38.601  65.376  41.754  1.00  0.00           H  
ATOM   4908  NE  ARG   310     -38.908  67.027  43.045  1.00  0.00           N  
ATOM   4909  HE  ARG   310     -39.772  66.622  43.352  1.00  0.00           H  
ATOM   4910  CZ  ARG   310     -38.630  68.253  43.459  1.00  0.00           C  
ATOM   4911  NH1 ARG   310     -37.547  68.873  43.119  1.00  0.00           N  
ATOM   4912 HH11 ARG   310     -36.936  68.508  42.385  1.00  0.00           H  
ATOM   4913 HH12 ARG   310     -37.367  69.827  43.440  1.00  0.00           H  
ATOM   4914  NH2 ARG   310     -39.441  68.890  44.249  1.00  0.00           N  
ATOM   4915 HH21 ARG   310     -40.284  68.487  44.589  1.00  0.00           H  
ATOM   4916 HH22 ARG   310     -39.136  69.815  44.582  1.00  0.00           H  
ATOM   4917  C   ARG   310     -36.211  62.520  45.248  1.00  0.00           C  
ATOM   4918  O   ARG   310     -36.977  62.702  46.190  1.00  0.00           O  
ATOM   4919  N   ALA   311     -35.617  61.347  45.008  1.00  0.00           N  
ATOM   4920  H   ALA   311     -35.056  61.281  44.172  1.00  0.00           H  
ATOM   4921  CA  ALA   311     -35.590  60.202  45.922  1.00  0.00           C  
ATOM   4922  HA  ALA   311     -36.099  60.468  46.850  1.00  0.00           H  
ATOM   4923  CB  ALA   311     -36.367  59.057  45.262  1.00  0.00           C  
ATOM   4924  HB1 ALA   311     -35.883  58.767  44.327  1.00  0.00           H  
ATOM   4925  HB2 ALA   311     -36.392  58.198  45.934  1.00  0.00           H  
ATOM   4926  HB3 ALA   311     -37.389  59.376  45.054  1.00  0.00           H  
ATOM   4927  C   ALA   311     -34.158  59.765  46.314  1.00  0.00           C  
ATOM   4928  O   ALA   311     -33.954  59.271  47.420  1.00  0.00           O  
ATOM   4929  N   GLU   312     -33.160  59.950  45.439  1.00  0.00           N  
ATOM   4930  H   GLU   312     -33.390  60.289  44.513  1.00  0.00           H  
ATOM   4931  CA  GLU   312     -31.744  59.626  45.707  1.00  0.00           C  
ATOM   4932  HA  GLU   312     -31.733  58.718  46.311  1.00  0.00           H  
ATOM   4933  CB  GLU   312     -31.052  59.290  44.367  1.00  0.00           C  
ATOM   4934  HB2 GLU   312     -31.743  58.670  43.792  1.00  0.00           H  
ATOM   4935  HB3 GLU   312     -30.875  60.204  43.799  1.00  0.00           H  
ATOM   4936  CG  GLU   312     -29.735  58.504  44.518  1.00  0.00           C  
ATOM   4937  HG2 GLU   312     -28.898  59.206  44.514  1.00  0.00           H  
ATOM   4938  HG3 GLU   312     -29.735  57.992  45.483  1.00  0.00           H
[truncated: 2,296,277 more chars]
