# Supplementary material for: Modeling the Tertiary Structure of the Rift Valley Fever Virus L Protein
Source: Molecules. 2019 May 7;24(9):1768. doi: 10.3390/molecules24091768 (PMC6539450; doi:10.3390/molecules24091768)
Supplement: Supplementary file 1 [file molecules-24-01768-s001.zip › protein_min_7.pdb]

ATOM      1  N   MET     1       2.945  -1.043   2.095  1.00  0.00           N  
ATOM      2  H1  MET     1       2.676  -0.920   1.122  1.00  0.00           H  
ATOM      3  H2  MET     1       2.248  -0.552   2.643  1.00  0.00           H  
ATOM      4  H3  MET     1       2.925  -2.028   2.328  1.00  0.00           H  
ATOM      5  CA  MET     1       4.296  -0.479   2.345  1.00  0.00           C  
ATOM      6  HA  MET     1       4.484  -0.470   3.419  1.00  0.00           H  
ATOM      7  CB  MET     1       5.411  -1.307   1.685  1.00  0.00           C  
ATOM      8  HB2 MET     1       5.144  -1.545   0.654  1.00  0.00           H  
ATOM      9  HB3 MET     1       6.325  -0.714   1.676  1.00  0.00           H  
ATOM     10  CG  MET     1       5.705  -2.600   2.452  1.00  0.00           C  
ATOM     11  HG2 MET     1       6.536  -3.107   1.958  1.00  0.00           H  
ATOM     12  HG3 MET     1       6.032  -2.336   3.455  1.00  0.00           H  
ATOM     13  SD  MET     1       4.333  -3.776   2.599  1.00  0.00           S  
ATOM     14  CE  MET     1       5.192  -5.059   3.558  1.00  0.00           C  
ATOM     15  HE1 MET     1       5.543  -4.643   4.503  1.00  0.00           H  
ATOM     16  HE2 MET     1       4.516  -5.889   3.759  1.00  0.00           H  
ATOM     17  HE3 MET     1       6.055  -5.424   3.000  1.00  0.00           H  
ATOM     18  C   MET     1       4.323   0.973   1.890  1.00  0.00           C  
ATOM     19  O   MET     1       4.356   1.867   2.719  1.00  0.00           O  
ATOM     20  N   ASP     2       4.146   1.185   0.587  1.00  0.00           N  
ATOM     21  H   ASP     2       4.156   0.365  -0.002  1.00  0.00           H  
ATOM     22  CA  ASP     2       3.696   2.390  -0.137  1.00  0.00           C  
ATOM     23  HA  ASP     2       4.559   2.968  -0.468  1.00  0.00           H  
ATOM     24  CB  ASP     2       2.941   1.831  -1.363  1.00  0.00           C  
ATOM     25  HB2 ASP     2       2.723   2.646  -2.054  1.00  0.00           H  
ATOM     26  HB3 ASP     2       3.572   1.112  -1.889  1.00  0.00           H  
ATOM     27  CG  ASP     2       1.630   1.143  -0.929  1.00  0.00           C  
ATOM     28  OD1 ASP     2       0.555   1.721  -1.201  1.00  0.00           O  
ATOM     29  OD2 ASP     2       1.702   0.143  -0.167  1.00  0.00           O  
ATOM     30  C   ASP     2       2.684   3.350   0.542  1.00  0.00           C  
ATOM     31  O   ASP     2       2.469   4.454   0.040  1.00  0.00           O  
ATOM     32  N   SER     3       1.993   2.914   1.602  1.00  0.00           N  
ATOM     33  H   SER     3       2.403   2.129   2.084  1.00  0.00           H  
ATOM     34  CA  SER     3       0.540   3.069   1.830  1.00  0.00           C  
ATOM     35  HA  SER     3       0.050   2.990   0.859  1.00  0.00           H  
ATOM     36  CB  SER     3       0.043   1.893   2.683  1.00  0.00           C  
ATOM     37  HB2 SER     3       0.286   2.079   3.731  1.00  0.00           H  
ATOM     38  HB3 SER     3      -1.040   1.805   2.585  1.00  0.00           H  
ATOM     39  OG  SER     3       0.661   0.674   2.287  1.00  0.00           O  
ATOM     40  HG  SER     3       0.593   0.587   1.310  1.00  0.00           H  
ATOM     41  C   SER     3       0.106   4.429   2.408  1.00  0.00           C  
ATOM     42  O   SER     3      -0.836   4.534   3.198  1.00  0.00           O  
ATOM     43  N   ILE     4       0.840   5.457   2.000  1.00  0.00           N  
ATOM     44  H   ILE     4       1.522   5.202   1.297  1.00  0.00           H  
ATOM     45  CA  ILE     4       0.982   6.814   2.533  1.00  0.00           C  
ATOM     46  HA  ILE     4       0.025   7.164   2.921  1.00  0.00           H  
ATOM     47  CB  ILE     4       2.056   6.864   3.655  1.00  0.00           C  
ATOM     48  HB  ILE     4       2.594   7.809   3.583  1.00  0.00           H  
ATOM     49  CG2 ILE     4       1.322   6.876   5.000  1.00  0.00           C  
ATOM     50 HG21 ILE     4       0.676   6.008   5.078  1.00  0.00           H  
ATOM     51 HG22 ILE     4       2.028   6.877   5.828  1.00  0.00           H  
ATOM     52 HG23 ILE     4       0.723   7.783   5.078  1.00  0.00           H  
ATOM     53  CG1 ILE     4       3.106   5.724   3.566  1.00  0.00           C  
ATOM     54 HG12 ILE     4       2.632   4.763   3.767  1.00  0.00           H  
ATOM     55 HG13 ILE     4       3.522   5.700   2.559  1.00  0.00           H  
ATOM     56  CD1 ILE     4       4.277   5.864   4.533  1.00  0.00           C  
ATOM     57 HD11 ILE     4       3.919   5.751   5.554  1.00  0.00           H  
ATOM     58 HD12 ILE     4       5.002   5.074   4.337  1.00  0.00           H  
ATOM     59 HD13 ILE     4       4.756   6.835   4.406  1.00  0.00           H  
ATOM     60  C   ILE     4       1.372   7.744   1.381  1.00  0.00           C  
ATOM     61  O   ILE     4       0.675   8.723   1.125  1.00  0.00           O  
ATOM     62  N   LEU     5       2.390   7.371   0.594  1.00  0.00           N  
ATOM     63  H   LEU     5       2.889   6.522   0.820  1.00  0.00           H  
ATOM     64  CA  LEU     5       2.672   7.986  -0.709  1.00  0.00           C  
ATOM     65  HA  LEU     5       2.866   9.048  -0.567  1.00  0.00           H  
ATOM     66  CB  LEU     5       3.909   7.331  -1.354  1.00  0.00           C  
ATOM     67  HB2 LEU     5       3.658   6.305  -1.626  1.00  0.00           H  
ATOM     68  HB3 LEU     5       4.130   7.871  -2.276  1.00  0.00           H  
ATOM     69  CG  LEU     5       5.184   7.296  -0.488  1.00  0.00           C  
ATOM     70  HG  LEU     5       4.999   6.705   0.409  1.00  0.00           H  
ATOM     71  CD1 LEU     5       6.304   6.621  -1.281  1.00  0.00           C  
ATOM     72 HD11 LEU     5       6.517   7.192  -2.185  1.00  0.00           H  
ATOM     73 HD12 LEU     5       7.207   6.566  -0.676  1.00  0.00           H  
ATOM     74 HD13 LEU     5       6.003   5.610  -1.555  1.00  0.00           H  
ATOM     75  CD2 LEU     5       5.652   8.691  -0.072  1.00  0.00           C  
ATOM     76 HD21 LEU     5       4.902   9.161   0.563  1.00  0.00           H  
ATOM     77 HD22 LEU     5       6.582   8.617   0.493  1.00  0.00           H  
ATOM     78 HD23 LEU     5       5.815   9.305  -0.958  1.00  0.00           H  
ATOM     79  C   LEU     5       1.446   7.854  -1.625  1.00  0.00           C  
ATOM     80  O   LEU     5       0.969   8.839  -2.184  1.00  0.00           O  
ATOM     81  N   SER     6       0.821   6.670  -1.616  1.00  0.00           N  
ATOM     82  H   SER     6       1.319   5.889  -1.202  1.00  0.00           H  
ATOM     83  CA  SER     6      -0.476   6.346  -2.236  1.00  0.00           C  
ATOM     84  HA  SER     6      -0.387   6.510  -3.309  1.00  0.00           H  
ATOM     85  CB  SER     6      -0.764   4.850  -2.006  1.00  0.00           C  
ATOM     86  HB2 SER     6      -0.946   4.679  -0.944  1.00  0.00           H  
ATOM     87  HB3 SER     6      -1.648   4.551  -2.571  1.00  0.00           H  
ATOM     88  OG  SER     6       0.342   4.068  -2.416  1.00  0.00           O  
ATOM     89  HG  SER     6       0.301   3.174  -2.000  1.00  0.00           H  
ATOM     90  C   SER     6      -1.677   7.187  -1.743  1.00  0.00           C  
ATOM     91  O   SER     6      -2.816   6.885  -2.095  1.00  0.00           O  
ATOM     92  N   LYS     7      -1.461   8.208  -0.896  1.00  0.00           N  
ATOM     93  H   LYS     7      -0.494   8.385  -0.649  1.00  0.00           H  
ATOM     94  CA  LYS     7      -2.488   9.048  -0.250  1.00  0.00           C  
ATOM     95  HA  LYS     7      -3.397   9.033  -0.853  1.00  0.00           H  
ATOM     96  CB  LYS     7      -2.802   8.470   1.143  1.00  0.00           C  
ATOM     97  HB2 LYS     7      -1.895   8.543   1.745  1.00  0.00           H  
ATOM     98  HB3 LYS     7      -3.558   9.098   1.618  1.00  0.00           H  
ATOM     99  CG  LYS     7      -3.314   7.020   1.186  1.00  0.00           C  
ATOM    100  HG2 LYS     7      -4.308   6.959   0.740  1.00  0.00           H  
ATOM    101  HG3 LYS     7      -2.631   6.349   0.665  1.00  0.00           H  
ATOM    102  CD  LYS     7      -3.360   6.611   2.657  1.00  0.00           C  
ATOM    103  HD2 LYS     7      -2.341   6.676   3.037  1.00  0.00           H  
ATOM    104  HD3 LYS     7      -3.989   7.317   3.202  1.00  0.00           H  
ATOM    105  CE  LYS     7      -3.871   5.196   2.915  1.00  0.00           C  
ATOM    106  HE2 LYS     7      -4.957   5.178   2.785  1.00  0.00           H  
ATOM    107  HE3 LYS     7      -3.414   4.515   2.191  1.00  0.00           H  
ATOM    108  NZ  LYS     7      -3.492   4.793   4.289  1.00  0.00           N  
ATOM    109  HZ1 LYS     7      -3.767   5.519   4.953  1.00  0.00           H  
ATOM    110  HZ2 LYS     7      -3.911   3.915   4.559  1.00  0.00           H  
ATOM    111  HZ3 LYS     7      -2.479   4.702   4.330  1.00  0.00           H  
ATOM    112  C   LYS     7      -2.094  10.529  -0.074  1.00  0.00           C  
ATOM    113  O   LYS     7      -2.892  11.285   0.478  1.00  0.00           O  
ATOM    114  N   GLN     8      -0.887  10.959  -0.465  1.00  0.00           N  
ATOM    115  H   GLN     8      -0.288  10.301  -0.947  1.00  0.00           H  
ATOM    116  CA  GLN     8      -0.265  12.223  -0.007  1.00  0.00           C  
ATOM    117  HA  GLN     8      -0.527  12.322   1.046  1.00  0.00           H  
ATOM    118  CB  GLN     8       1.273  12.096  -0.025  1.00  0.00           C  
ATOM    119  HB2 GLN     8       1.693  12.936   0.530  1.00  0.00           H  
ATOM    120  HB3 GLN     8       1.539  11.187   0.516  1.00  0.00           H  
ATOM    121  CG  GLN     8       1.939  12.044  -1.415  1.00  0.00           C  
ATOM    122  HG2 GLN     8       1.385  11.369  -2.064  1.00  0.00           H  
ATOM    123  HG3 GLN     8       1.924  13.036  -1.864  1.00  0.00           H  
ATOM    124  CD  GLN     8       3.396  11.581  -1.365  1.00  0.00           C  
ATOM    125  OE1 GLN     8       3.863  10.832  -2.204  1.00  0.00           O  
ATOM    126  NE2 GLN     8       4.172  11.967  -0.374  1.00  0.00           N  
ATOM    127 HE21 GLN     8       3.835  12.587   0.339  1.00  0.00           H  
ATOM    128 HE22 GLN     8       5.118  11.628  -0.394  1.00  0.00           H  
ATOM    129  C   GLN     8      -0.807  13.525  -0.649  1.00  0.00           C  
ATOM    130  O   GLN     8      -0.046  14.384  -1.088  1.00  0.00           O  
ATOM    131  N   LEU     9      -2.130  13.713  -0.671  1.00  0.00           N  
ATOM    132  H   LEU     9      -2.695  12.982  -0.254  1.00  0.00           H  
ATOM    133  CA  LEU     9      -2.840  14.895  -1.199  1.00  0.00           C  
ATOM    134  HA  LEU     9      -2.351  15.188  -2.128  1.00  0.00           H  
ATOM    135  CB  LEU     9      -4.296  14.502  -1.530  1.00  0.00           C  
ATOM    136  HB2 LEU     9      -4.801  14.265  -0.595  1.00  0.00           H  
ATOM    137  HB3 LEU     9      -4.798  15.364  -1.969  1.00  0.00           H  
ATOM    138  CG  LEU     9      -4.466  13.299  -2.479  1.00  0.00           C  
ATOM    139  HG  LEU     9      -4.011  12.413  -2.037  1.00  0.00           H  
ATOM    140  CD1 LEU     9      -5.953  13.011  -2.685  1.00  0.00           C  
ATOM    141 HD11 LEU     9      -6.443  13.874  -3.136  1.00  0.00           H  
ATOM    142 HD12 LEU     9      -6.076  12.141  -3.330  1.00  0.00           H  
ATOM    143 HD13 LEU     9      -6.418  12.802  -1.721  1.00  0.00           H  
ATOM    144  CD2 LEU     9      -3.833  13.544  -3.851  1.00  0.00           C  
ATOM    145 HD21 LEU     9      -2.753  13.648  -3.748  1.00  0.00           H  
ATOM    146 HD22 LEU     9      -4.032  12.695  -4.504  1.00  0.00           H  
ATOM    147 HD23 LEU     9      -4.245  14.449  -4.297  1.00  0.00           H  
ATOM    148  C   LEU     9      -2.747  16.137  -0.275  1.00  0.00           C  
ATOM    149  O   LEU     9      -3.740  16.818   0.004  1.00  0.00           O  
ATOM    150  N   VAL    10      -1.547  16.410   0.241  1.00  0.00           N  
ATOM    151  H   VAL    10      -0.771  15.851  -0.095  1.00  0.00           H  
ATOM    152  CA  VAL    10      -1.234  17.525   1.148  1.00  0.00           C  
ATOM    153  HA  VAL    10      -2.014  17.561   1.909  1.00  0.00           H  
ATOM    154  CB  VAL    10       0.103  17.291   1.888  1.00  0.00           C  
ATOM    155  HB  VAL    10       0.195  18.061   2.656  1.00  0.00           H  
ATOM    156  CG1 VAL    10       0.125  15.927   2.594  1.00  0.00           C  
ATOM    157 HG11 VAL    10       0.209  15.119   1.868  1.00  0.00           H  
ATOM    158 HG12 VAL    10       0.979  15.879   3.270  1.00  0.00           H  
ATOM    159 HG13 VAL    10      -0.787  15.789   3.171  1.00  0.00           H  
ATOM    160  CG2 VAL    10       1.335  17.381   0.979  1.00  0.00           C  
ATOM    161 HG21 VAL    10       1.414  18.380   0.550  1.00  0.00           H  
ATOM    162 HG22 VAL    10       2.236  17.190   1.563  1.00  0.00           H  
ATOM    163 HG23 VAL    10       1.269  16.650   0.173  1.00  0.00           H  
ATOM    164  C   VAL    10      -1.240  18.878   0.423  1.00  0.00           C  
ATOM    165  O   VAL    10      -1.056  18.965  -0.789  1.00  0.00           O  
ATOM    166  N   ASP    11      -1.478  19.955   1.168  1.00  0.00           N  
ATOM    167  H   ASP    11      -1.648  19.830   2.156  1.00  0.00           H  
ATOM    168  CA  ASP    11      -1.367  21.336   0.681  1.00  0.00           C  
ATOM    169  HA  ASP    11      -1.723  21.360  -0.350  1.00  0.00           H  
ATOM    170  CB  ASP    11      -2.258  22.286   1.503  1.00  0.00           C  
ATOM    171  HB2 ASP    11      -1.724  22.568   2.410  1.00  0.00           H  
ATOM    172  HB3 ASP    11      -2.406  23.192   0.917  1.00  0.00           H  
ATOM    173  CG  ASP    11      -3.620  21.720   1.921  1.00  0.00           C  
ATOM    174  OD1 ASP    11      -4.663  22.268   1.514  1.00  0.00           O  
ATOM    175  OD2 ASP    11      -3.690  20.761   2.721  1.00  0.00           O  
ATOM    176  C   ASP    11       0.091  21.846   0.685  1.00  0.00           C  
ATOM    177  O   ASP    11       0.991  21.207   1.231  1.00  0.00           O  
ATOM    178  N   LYS    12       0.334  23.044   0.127  1.00  0.00           N  
ATOM    179  H   LYS    12      -0.436  23.539  -0.294  1.00  0.00           H  
ATOM    180  CA  LYS    12       1.641  23.721   0.226  1.00  0.00           C  
ATOM    181  HA  LYS    12       2.406  23.017  -0.107  1.00  0.00           H  
ATOM    182  CB  LYS    12       1.694  24.951  -0.709  1.00  0.00           C  
ATOM    183  HB2 LYS    12       1.494  24.604  -1.725  1.00  0.00           H  
ATOM    184  HB3 LYS    12       0.906  25.658  -0.442  1.00  0.00           H  
ATOM    185  CG  LYS    12       3.067  25.666  -0.713  1.00  0.00           C  
ATOM    186  HG2 LYS    12       3.830  24.980  -0.340  1.00  0.00           H  
ATOM    187  HG3 LYS    12       3.327  25.915  -1.743  1.00  0.00           H  
ATOM    188  CD  LYS    12       3.098  26.968   0.111  1.00  0.00           C  
ATOM    189  HD2 LYS    12       2.541  27.746  -0.412  1.00  0.00           H  
ATOM    190  HD3 LYS    12       2.618  26.801   1.071  1.00  0.00           H  
ATOM    191  CE  LYS    12       4.534  27.441   0.378  1.00  0.00           C  
ATOM    192  HE2 LYS    12       5.139  26.564   0.627  1.00  0.00           H  
ATOM    193  HE3 LYS    12       4.951  27.900  -0.521  1.00  0.00           H  
ATOM    194  NZ  LYS    12       4.577  28.378   1.528  1.00  0.00           N  
ATOM    195  HZ1 LYS    12       4.200  27.944   2.373  1.00  0.00           H  
ATOM    196  HZ2 LYS    12       5.523  28.570   1.870  1.00  0.00           H  
ATOM    197  HZ3 LYS    12       4.102  29.249   1.373  1.00  0.00           H  
ATOM    198  C   LYS    12       1.953  24.073   1.686  1.00  0.00           C  
ATOM    199  O   LYS    12       1.441  25.067   2.201  1.00  0.00           O  
ATOM    200  N   THR    13       2.801  23.265   2.321  1.00  0.00           N  
ATOM    201  H   THR    13       2.999  22.382   1.872  1.00  0.00           H  
ATOM    202  CA  THR    13       3.473  23.548   3.604  1.00  0.00           C  
ATOM    203  HA  THR    13       3.746  22.582   4.016  1.00  0.00           H  
ATOM    204  CB  THR    13       4.798  24.306   3.396  1.00  0.00           C  
ATOM    205  HB  THR    13       5.238  24.551   4.363  1.00  0.00           H  
ATOM    206  CG2 THR    13       5.813  23.501   2.582  1.00  0.00           C  
ATOM    207 HG21 THR    13       5.434  23.311   1.578  1.00  0.00           H  
ATOM    208 HG22 THR    13       6.743  24.065   2.509  1.00  0.00           H  
ATOM    209 HG23 THR    13       6.024  22.554   3.070  1.00  0.00           H  
ATOM    210  OG1 THR    13       4.599  25.478   2.653  1.00  0.00           O  
ATOM    211  HG1 THR    13       4.560  26.224   3.301  1.00  0.00           H  
ATOM    212  C   THR    13       2.517  24.131   4.657  1.00  0.00           C  
ATOM    213  O   THR    13       1.558  23.446   4.998  1.00  0.00           O  
ATOM    214  N   GLY    14       2.679  25.359   5.167  1.00  0.00           N  
ATOM    215  H   GLY    14       3.437  25.952   4.843  1.00  0.00           H  
ATOM    216  CA  GLY    14       1.798  25.892   6.222  1.00  0.00           C  
ATOM    217  HA2 GLY    14       1.869  25.251   7.102  1.00  0.00           H  
ATOM    218  HA3 GLY    14       2.133  26.886   6.500  1.00  0.00           H  
ATOM    219  C   GLY    14       0.318  26.011   5.841  1.00  0.00           C  
ATOM    220  O   GLY    14      -0.543  26.062   6.721  1.00  0.00           O  
ATOM    221  N   PHE    15      -0.021  25.988   4.546  1.00  0.00           N  
ATOM    222  H   PHE    15       0.710  25.847   3.856  1.00  0.00           H  
ATOM    223  CA  PHE    15      -1.412  26.008   4.087  1.00  0.00           C  
ATOM    224  HA  PHE    15      -1.895  26.871   4.546  1.00  0.00           H  
ATOM    225  CB  PHE    15      -1.461  26.199   2.563  1.00  0.00           C  
ATOM    226  HB2 PHE    15      -0.676  26.897   2.269  1.00  0.00           H  
ATOM    227  HB3 PHE    15      -1.249  25.247   2.074  1.00  0.00           H  
ATOM    228  CG  PHE    15      -2.783  26.745   2.049  1.00  0.00           C  
ATOM    229  CD1 PHE    15      -2.978  28.138   1.969  1.00  0.00           C  
ATOM    230  HD1 PHE    15      -2.190  28.811   2.273  1.00  0.00           H  
ATOM    231  CE1 PHE    15      -4.198  28.657   1.498  1.00  0.00           C  
ATOM    232  HE1 PHE    15      -4.342  29.727   1.438  1.00  0.00           H  
ATOM    233  CZ  PHE    15      -5.229  27.786   1.105  1.00  0.00           C  
ATOM    234  HZ  PHE    15      -6.166  28.184   0.743  1.00  0.00           H  
ATOM    235  CE2 PHE    15      -5.041  26.395   1.188  1.00  0.00           C  
ATOM    236  HE2 PHE    15      -5.831  25.720   0.892  1.00  0.00           H  
ATOM    237  CD2 PHE    15      -3.822  25.878   1.659  1.00  0.00           C  
ATOM    238  HD2 PHE    15      -3.696  24.810   1.734  1.00  0.00           H  
ATOM    239  C   PHE    15      -2.207  24.768   4.535  1.00  0.00           C  
ATOM    240  O   PHE    15      -3.435  24.819   4.534  1.00  0.00           O  
ATOM    241  N   VAL    16      -1.551  23.688   4.993  1.00  0.00           N  
ATOM    242  H   VAL    16      -0.534  23.690   4.960  1.00  0.00           H  
ATOM    243  CA  VAL    16      -2.208  22.522   5.625  1.00  0.00           C  
ATOM    244  HA  VAL    16      -2.982  22.172   4.945  1.00  0.00           H  
ATOM    245  CB  VAL    16      -1.238  21.343   5.837  1.00  0.00           C  
ATOM    246  HB  VAL    16      -1.852  20.497   6.133  1.00  0.00           H  
ATOM    247  CG1 VAL    16      -0.544  20.898   4.546  1.00  0.00           C  
ATOM    248 HG11 VAL    16       0.045  21.701   4.111  1.00  0.00           H  
ATOM    249 HG12 VAL    16       0.113  20.054   4.751  1.00  0.00           H  
ATOM    250 HG13 VAL    16      -1.299  20.580   3.834  1.00  0.00           H  
ATOM    251  CG2 VAL    16      -0.224  21.585   6.967  1.00  0.00           C  
ATOM    252 HG21 VAL    16      -0.727  21.554   7.934  1.00  0.00           H  
ATOM    253 HG22 VAL    16       0.539  20.806   6.961  1.00  0.00           H  
ATOM    254 HG23 VAL    16       0.258  22.553   6.860  1.00  0.00           H  
ATOM    255  C   VAL    16      -2.900  22.844   6.961  1.00  0.00           C  
ATOM    256  O   VAL    16      -3.627  22.001   7.482  1.00  0.00           O  
ATOM    257  N   ARG    17      -2.708  24.052   7.513  1.00  0.00           N  
ATOM    258  H   ARG    17      -2.045  24.656   7.035  1.00  0.00           H  
ATOM    259  CA  ARG    17      -3.227  24.545   8.802  1.00  0.00           C  
ATOM    260  HA  ARG    17      -2.605  25.409   9.032  1.00  0.00           H  
ATOM    261  CB  ARG    17      -4.672  25.107   8.727  1.00  0.00           C  
ATOM    262  HB2 ARG    17      -4.944  25.414   9.738  1.00  0.00           H  
ATOM    263  HB3 ARG    17      -4.652  26.019   8.128  1.00  0.00           H  
ATOM    264  CG  ARG    17      -5.816  24.213   8.194  1.00  0.00           C  
ATOM    265  HG2 ARG    17      -5.701  23.199   8.565  1.00  0.00           H  
ATOM    266  HG3 ARG    17      -6.755  24.591   8.600  1.00  0.00           H  
ATOM    267  CD  ARG    17      -5.955  24.199   6.661  1.00  0.00           C  
ATOM    268  HD2 ARG    17      -6.857  24.744   6.377  1.00  0.00           H  
ATOM    269  HD3 ARG    17      -5.102  24.716   6.229  1.00  0.00           H  
ATOM    270  NE  ARG    17      -6.025  22.824   6.133  1.00  0.00           N  
ATOM    271  HE  ARG    17      -6.033  22.066   6.810  1.00  0.00           H  
ATOM    272  CZ  ARG    17      -5.777  22.421   4.903  1.00  0.00           C  
ATOM    273  NH1 ARG    17      -5.603  23.235   3.909  1.00  0.00           N  
ATOM    274 HH11 ARG    17      -5.270  24.163   4.124  1.00  0.00           H  
ATOM    275 HH12 ARG    17      -5.381  22.850   2.990  1.00  0.00           H  
ATOM    276  NH2 ARG    17      -5.641  21.154   4.671  1.00  0.00           N  
ATOM    277 HH21 ARG    17      -5.703  20.540   5.475  1.00  0.00           H  
ATOM    278 HH22 ARG    17      -5.074  20.883   3.867  1.00  0.00           H  
ATOM    279  C   ARG    17      -2.918  23.627   9.993  1.00  0.00           C  
ATOM    280  O   ARG    17      -1.913  23.847  10.654  1.00  0.00           O  
ATOM    281  N   VAL    18      -3.769  22.636  10.254  1.00  0.00           N  
ATOM    282  H   VAL    18      -4.444  22.477   9.522  1.00  0.00           H  
ATOM    283  CA  VAL    18      -3.579  21.522  11.204  1.00  0.00           C  
ATOM    284  HA  VAL    18      -2.514  21.282  11.232  1.00  0.00           H  
ATOM    285  CB  VAL    18      -4.009  21.850  12.658  1.00  0.00           C  
ATOM    286  HB  VAL    18      -5.044  22.186  12.667  1.00  0.00           H  
ATOM    287  CG1 VAL    18      -3.902  20.619  13.570  1.00  0.00           C  
ATOM    288 HG11 VAL    18      -2.880  20.236  13.557  1.00  0.00           H  
ATOM    289 HG12 VAL    18      -4.170  20.883  14.592  1.00  0.00           H  
ATOM    290 HG13 VAL    18      -4.579  19.832  13.238  1.00  0.00           H  
ATOM    291  CG2 VAL    18      -3.170  22.959  13.303  1.00  0.00           C  
ATOM    292 HG21 VAL    18      -3.346  23.905  12.795  1.00  0.00           H  
ATOM    293 HG22 VAL    18      -3.445  23.083  14.350  1.00  0.00           H  
ATOM    294 HG23 VAL    18      -2.109  22.710  13.239  1.00  0.00           H  
ATOM    295  C   VAL    18      -4.286  20.268  10.655  1.00  0.00           C  
ATOM    296  O   VAL    18      -3.606  19.269  10.449  1.00  0.00           O  
ATOM    297  N   PRO    19      -5.604  20.290  10.337  1.00  0.00           N  
ATOM    298  CD  PRO    19      -6.616  21.263  10.735  1.00  0.00           C  
ATOM    299  HD2 PRO    19      -6.295  22.291  10.582  1.00  0.00           H  
ATOM    300  HD3 PRO    19      -6.863  21.104  11.786  1.00  0.00           H  
ATOM    301  CG  PRO    19      -7.851  20.968   9.885  1.00  0.00           C  
ATOM    302  HG2 PRO    19      -7.786  21.506   8.939  1.00  0.00           H  
ATOM    303  HG3 PRO    19      -8.772  21.224  10.410  1.00  0.00           H  
ATOM    304  CB  PRO    19      -7.737  19.464   9.641  1.00  0.00           C  
ATOM    305  HB2 PRO    19      -8.268  19.154   8.740  1.00  0.00           H  
ATOM    306  HB3 PRO    19      -8.122  18.925  10.509  1.00  0.00           H  
ATOM    307  CA  PRO    19      -6.226  19.237   9.533  1.00  0.00           C  
ATOM    308  HA  PRO    19      -5.986  18.254   9.944  1.00  0.00           H  
ATOM    309  C   PRO    19      -5.726  19.308   8.084  1.00  0.00           C  
ATOM    310  O   PRO    19      -6.041  20.239   7.334  1.00  0.00           O  
ATOM    311  N   ILE    20      -4.960  18.301   7.681  1.00  0.00           N  
ATOM    312  H   ILE    20      -4.882  17.511   8.312  1.00  0.00           H  
ATOM    313  CA  ILE    20      -4.337  18.150   6.362  1.00  0.00           C  
ATOM    314  HA  ILE    20      -3.907  19.113   6.088  1.00  0.00           H  
ATOM    315  CB  ILE    20      -3.175  17.126   6.449  1.00  0.00           C  
ATOM    316  HB  ILE    20      -3.623  16.133   6.454  1.00  0.00           H  
ATOM    317  CG2 ILE    20      -2.272  17.212   5.206  1.00  0.00           C  
ATOM    318 HG21 ILE    20      -1.891  18.223   5.074  1.00  0.00           H  
ATOM    319 HG22 ILE    20      -1.438  16.522   5.315  1.00  0.00           H  
ATOM    320 HG23 ILE    20      -2.822  16.914   4.315  1.00  0.00           H  
ATOM    321  CG1 ILE    20      -2.307  17.213   7.735  1.00  0.00           C  
ATOM    322 HG12 ILE    20      -2.934  17.090   8.616  1.00  0.00           H  
ATOM    323 HG13 ILE    20      -1.614  16.374   7.740  1.00  0.00           H  
ATOM    324  CD1 ILE    20      -1.505  18.497   7.951  1.00  0.00           C  
ATOM    325 HD11 ILE    20      -2.184  19.346   8.031  1.00  0.00           H  
ATOM    326 HD12 ILE    20      -0.943  18.416   8.881  1.00  0.00           H  
ATOM    327 HD13 ILE    20      -0.803  18.646   7.135  1.00  0.00           H  
ATOM    328  C   ILE    20      -5.376  17.780   5.274  1.00  0.00           C  
ATOM    329  O   ILE    20      -5.091  17.917   4.086  1.00  0.00           O  
ATOM    330  N   LYS    21      -6.614  17.416   5.655  1.00  0.00           N  
ATOM    331  H   LYS    21      -6.680  17.162   6.644  1.00  0.00           H  
ATOM    332  CA  LYS    21      -7.780  17.013   4.819  1.00  0.00           C  
ATOM    333  HA  LYS    21      -8.640  17.012   5.489  1.00  0.00           H  
ATOM    334  CB  LYS    21      -8.079  18.052   3.699  1.00  0.00           C  
ATOM    335  HB2 LYS    21      -9.145  18.281   3.720  1.00  0.00           H  
ATOM    336  HB3 LYS    21      -7.551  18.983   3.910  1.00  0.00           H  
ATOM    337  CG  LYS    21      -7.734  17.558   2.271  1.00  0.00           C  
ATOM    338  HG2 LYS    21      -6.809  16.987   2.284  1.00  0.00           H  
ATOM    339  HG3 LYS    21      -8.527  16.880   1.953  1.00  0.00           H  
ATOM    340  CD  LYS    21      -7.577  18.637   1.190  1.00  0.00           C  
ATOM    341  HD2 LYS    21      -7.498  18.136   0.223  1.00  0.00           H  
ATOM    342  HD3 LYS    21      -8.470  19.262   1.175  1.00  0.00           H  
ATOM    343  CE  LYS    21      -6.340  19.529   1.374  1.00  0.00           C  
ATOM    344  HE2 LYS    21      -6.264  20.227   0.535  1.00  0.00           H  
ATOM    345  HE3 LYS    21      -6.472  20.128   2.279  1.00  0.00           H  
ATOM    346  NZ  LYS    21      -5.078  18.760   1.494  1.00  0.00           N  
ATOM    347  HZ1 LYS    21      -4.842  18.192   0.682  1.00  0.00           H  
ATOM    348  HZ2 LYS    21      -4.315  19.400   1.708  1.00  0.00           H  
ATOM    349  HZ3 LYS    21      -5.118  18.145   2.304  1.00  0.00           H  
ATOM    350  C   LYS    21      -7.720  15.570   4.300  1.00  0.00           C  
ATOM    351  O   LYS    21      -8.756  14.944   4.098  1.00  0.00           O  
ATOM    352  N   HIE    22      -6.504  15.109   4.039  1.00  0.00           N  
ATOM    353  H   HIE    22      -5.745  15.708   4.327  1.00  0.00           H  
ATOM    354  CA  HIE    22      -6.083  13.813   3.521  1.00  0.00           C  
ATOM    355  HA  HIE    22      -6.762  13.033   3.867  1.00  0.00           H  
ATOM    356  CB  HIE    22      -6.007  13.850   1.982  1.00  0.00           C  
ATOM    357  HB2 HIE    22      -5.320  14.648   1.692  1.00  0.00           H  
ATOM    358  HB3 HIE    22      -5.583  12.909   1.630  1.00  0.00           H  
ATOM    359  CG  HIE    22      -7.309  14.062   1.249  1.00  0.00           C  
ATOM    360  ND1 HIE    22      -7.463  14.825   0.088  1.00  0.00           N  
ATOM    361  CE1 HIE    22      -8.749  14.696  -0.268  1.00  0.00           C  
ATOM    362  HE1 HIE    22      -9.195  15.174  -1.130  1.00  0.00           H  
ATOM    363  NE2 HIE    22      -9.399  13.896   0.592  1.00  0.00           N  
ATOM    364  HE2 HIE    22     -10.379  13.661   0.559  1.00  0.00           H  
ATOM    365  CD2 HIE    22      -8.502  13.472   1.545  1.00  0.00           C  
ATOM    366  HD2 HIE    22      -8.702  12.829   2.393  1.00  0.00           H  
ATOM    367  C   HIE    22      -4.686  13.554   4.087  1.00  0.00           C  
ATOM    368  O   HIE    22      -3.991  14.508   4.440  1.00  0.00           O  
ATOM    369  N   PHE    23      -4.248  12.293   4.128  1.00  0.00           N  
ATOM    370  H   PHE    23      -4.888  11.576   3.828  1.00  0.00           H  
ATOM    371  CA  PHE    23      -2.973  11.848   4.724  1.00  0.00           C  
ATOM    372  HA  PHE    23      -2.897  10.777   4.540  1.00  0.00           H  
ATOM    373  CB  PHE    23      -1.795  12.493   3.965  1.00  0.00           C  
ATOM    374  HB2 PHE    23      -1.968  12.369   2.896  1.00  0.00           H  
ATOM    375  HB3 PHE    23      -1.778  13.564   4.159  1.00  0.00           H  
ATOM    376  CG  PHE    23      -0.406  11.979   4.284  1.00  0.00           C  
ATOM    377  CD1 PHE    23       0.211  11.035   3.443  1.00  0.00           C  
ATOM    378  HD1 PHE    23      -0.329  10.615   2.609  1.00  0.00           H  
ATOM    379  CE1 PHE    23       1.545  10.656   3.671  1.00  0.00           C  
ATOM    380  HE1 PHE    23       2.030   9.954   3.012  1.00  0.00           H  
ATOM    381  CZ  PHE    23       2.258  11.198   4.751  1.00  0.00           C  
ATOM    382  HZ  PHE    23       3.273  10.879   4.946  1.00  0.00           H  
ATOM    383  CE2 PHE    23       1.645  12.137   5.597  1.00  0.00           C  
ATOM    384  HE2 PHE    23       2.194  12.542   6.436  1.00  0.00           H  
ATOM    385  CD2 PHE    23       0.312  12.523   5.365  1.00  0.00           C  
ATOM    386  HD2 PHE    23      -0.161  13.240   6.020  1.00  0.00           H  
ATOM    387  C   PHE    23      -2.903  11.998   6.260  1.00  0.00           C  
ATOM    388  O   PHE    23      -2.355  11.115   6.908  1.00  0.00           O  
ATOM    389  N   ASP    24      -3.548  13.003   6.862  1.00  0.00           N  
ATOM    390  H   ASP    24      -4.028  13.673   6.270  1.00  0.00           H  
ATOM    391  CA  ASP    24      -3.837  13.069   8.306  1.00  0.00           C  
ATOM    392  HA  ASP    24      -2.895  13.045   8.856  1.00  0.00           H  
ATOM    393  CB  ASP    24      -4.580  14.368   8.682  1.00  0.00           C  
ATOM    394  HB2 ASP    24      -4.931  14.283   9.711  1.00  0.00           H  
ATOM    395  HB3 ASP    24      -3.848  15.165   8.672  1.00  0.00           H  
ATOM    396  CG  ASP    24      -5.767  14.793   7.800  1.00  0.00           C  
ATOM    397  OD1 ASP    24      -6.281  15.910   8.039  1.00  0.00           O  
ATOM    398  OD2 ASP    24      -6.134  14.060   6.854  1.00  0.00           O  
ATOM    399  C   ASP    24      -4.664  11.872   8.788  1.00  0.00           C  
ATOM    400  O   ASP    24      -4.309  11.253   9.787  1.00  0.00           O  
ATOM    401  N   CYS    25      -5.705  11.506   8.032  1.00  0.00           N  
ATOM    402  H   CYS    25      -5.947  12.154   7.285  1.00  0.00           H  
ATOM    403  CA  CYS    25      -6.574  10.333   8.201  1.00  0.00           C  
ATOM    404  HA  CYS    25      -6.937  10.329   9.227  1.00  0.00           H  
ATOM    405  CB  CYS    25      -7.776  10.535   7.260  1.00  0.00           C  
ATOM    406  HB2 CYS    25      -8.509   9.746   7.439  1.00  0.00           H  
ATOM    407  HB3 CYS    25      -8.240  11.500   7.474  1.00  0.00           H  
ATOM    408  SG  CYS    25      -7.249  10.494   5.515  1.00  0.00           S  
ATOM    409  HG  CYS    25      -6.928   9.192   5.552  1.00  0.00           H  
ATOM    410  C   CYS    25      -5.843   8.983   7.964  1.00  0.00           C  
ATOM    411  O   CYS    25      -6.332   8.094   7.254  1.00  0.00           O  
ATOM    412  N   THR    26      -4.579   8.900   8.381  1.00  0.00           N  
ATOM    413  H   THR    26      -4.304   9.595   9.068  1.00  0.00           H  
ATOM    414  CA  THR    26      -3.559   7.954   7.908  1.00  0.00           C  
ATOM    415  HA  THR    26      -3.880   6.942   8.153  1.00  0.00           H  
ATOM    416  CB  THR    26      -3.443   8.102   6.371  1.00  0.00           C  
ATOM    417  HB  THR    26      -3.828   9.081   6.083  1.00  0.00           H  
ATOM    418  CG2 THR    26      -2.082   7.961   5.697  1.00  0.00           C  
ATOM    419 HG21 THR    26      -1.664   6.972   5.867  1.00  0.00           H  
ATOM    420 HG22 THR    26      -2.178   8.164   4.636  1.00  0.00           H  
ATOM    421 HG23 THR    26      -1.408   8.718   6.090  1.00  0.00           H  
ATOM    422  OG1 THR    26      -4.288   7.119   5.802  1.00  0.00           O  
ATOM    423  HG1 THR    26      -5.151   7.298   6.232  1.00  0.00           H  
ATOM    424  C   THR    26      -2.193   8.144   8.582  1.00  0.00           C  
ATOM    425  O   THR    26      -1.402   7.207   8.530  1.00  0.00           O  
ATOM    426  N   MET    27      -1.887   9.293   9.200  1.00  0.00           N  
ATOM    427  H   MET    27      -2.581  10.030   9.209  1.00  0.00           H  
ATOM    428  CA  MET    27      -0.567   9.621   9.777  1.00  0.00           C  
ATOM    429  HA  MET    27      -0.051   8.691  10.017  1.00  0.00           H  
ATOM    430  CB  MET    27       0.303  10.394   8.762  1.00  0.00           C  
ATOM    431  HB2 MET    27      -0.250  11.261   8.402  1.00  0.00           H  
ATOM    432  HB3 MET    27       1.197  10.770   9.259  1.00  0.00           H  
ATOM    433  CG  MET    27       0.762   9.548   7.567  1.00  0.00           C  
ATOM    434  HG2 MET    27       0.239   8.600   7.553  1.00  0.00           H  
ATOM    435  HG3 MET    27       0.495  10.072   6.652  1.00  0.00           H  
ATOM    436  SD  MET    27       2.530   9.173   7.525  1.00  0.00           S  
ATOM    437  CE  MET    27       2.611   8.093   8.975  1.00  0.00           C  
ATOM    438  HE1 MET    27       2.011   7.198   8.810  1.00  0.00           H  
ATOM    439  HE2 MET    27       3.646   7.812   9.151  1.00  0.00           H  
ATOM    440  HE3 MET    27       2.246   8.614   9.859  1.00  0.00           H  
ATOM    441  C   MET    27      -0.690  10.371  11.115  1.00  0.00           C  
ATOM    442  O   MET    27      -0.030  11.384  11.345  1.00  0.00           O  
ATOM    443  N   LEU    28      -1.562   9.895  12.006  1.00  0.00           N  
ATOM    444  H   LEU    28      -2.159   9.120  11.729  1.00  0.00           H  
ATOM    445  CA  LEU    28      -1.780  10.473  13.333  1.00  0.00           C  
ATOM    446  HA  LEU    28      -0.930  11.096  13.604  1.00  0.00           H  
ATOM    447  CB  LEU    28      -3.036  11.363  13.293  1.00  0.00           C  
ATOM    448  HB2 LEU    28      -3.824  10.790  12.807  1.00  0.00           H  
ATOM    449  HB3 LEU    28      -3.348  11.573  14.317  1.00  0.00           H  
ATOM    450  CG  LEU    28      -2.889  12.706  12.553  1.00  0.00           C  
ATOM    451  HG  LEU    28      -2.568  12.538  11.527  1.00  0.00           H  
ATOM    452  CD1 LEU    28      -4.243  13.420  12.525  1.00  0.00           C  
ATOM    453 HD11 LEU    28      -4.604  13.577  13.541  1.00  0.00           H  
ATOM    454 HD12 LEU    28      -4.145  14.379  12.019  1.00  0.00           H  
ATOM    455 HD13 LEU    28      -4.959  12.808  11.977  1.00  0.00           H  
ATOM    456  CD2 LEU    28      -1.893  13.646  13.241  1.00  0.00           C  
ATOM    457 HD21 LEU    28      -0.887  13.234  13.168  1.00  0.00           H  
ATOM    458 HD22 LEU    28      -1.894  14.612  12.739  1.00  0.00           H  
ATOM    459 HD23 LEU    28      -2.164  13.777  14.288  1.00  0.00           H  
ATOM    460  C   LEU    28      -1.860   9.371  14.399  1.00  0.00           C  
ATOM    461  O   LEU    28      -2.936   8.871  14.725  1.00  0.00           O  
ATOM    462  N   THR    29      -0.695   8.991  14.945  1.00  0.00           N  
ATOM    463  H   THR    29       0.162   9.315  14.518  1.00  0.00           H  
ATOM    464  CA  THR    29      -0.570   8.011  16.045  1.00  0.00           C  
ATOM    465  HA  THR    29      -1.037   7.072  15.747  1.00  0.00           H  
ATOM    466  CB  THR    29       0.911   7.760  16.400  1.00  0.00           C  
ATOM    467  HB  THR    29       1.241   8.543  17.084  1.00  0.00           H  
ATOM    468  CG2 THR    29       1.138   6.414  17.082  1.00  0.00           C  
ATOM    469 HG21 THR    29       0.813   5.606  16.426  1.00  0.00           H  
ATOM    470 HG22 THR    29       2.200   6.295  17.297  1.00  0.00           H  
ATOM    471 HG23 THR    29       0.578   6.372  18.016  1.00  0.00           H  
ATOM    472  OG1 THR    29       1.762   7.831  15.283  1.00  0.00           O  
ATOM    473  HG1 THR    29       1.595   7.038  14.716  1.00  0.00           H  
ATOM    474  C   THR    29      -1.260   8.518  17.316  1.00  0.00           C  
ATOM    475  O   THR    29      -1.945   7.776  18.020  1.00  0.00           O  
ATOM    476  N   LEU    30      -1.078   9.812  17.604  1.00  0.00           N  
ATOM    477  H   LEU    30      -0.576  10.360  16.925  1.00  0.00           H  
ATOM    478  CA  LEU    30      -1.806  10.540  18.640  1.00  0.00           C  
ATOM    479  HA  LEU    30      -1.845   9.930  19.544  1.00  0.00           H  
ATOM    480  CB  LEU    30      -1.089  11.868  18.955  1.00  0.00           C  
ATOM    481  HB2 LEU    30      -1.165  12.510  18.075  1.00  0.00           H  
ATOM    482  HB3 LEU    30      -1.623  12.362  19.768  1.00  0.00           H  
ATOM    483  CG  LEU    30       0.400  11.754  19.336  1.00  0.00           C  
ATOM    484  HG  LEU    30       0.955  11.299  18.514  1.00  0.00           H  
ATOM    485  CD1 LEU    30       0.967  13.152  19.571  1.00  0.00           C  
ATOM    486 HD11 LEU    30       0.447  13.636  20.398  1.00  0.00           H  
ATOM    487 HD12 LEU    30       2.027  13.085  19.813  1.00  0.00           H  
ATOM    488 HD13 LEU    30       0.855  13.755  18.670  1.00  0.00           H  
ATOM    489  CD2 LEU    30       0.621  10.921  20.598  1.00  0.00           C  
ATOM    490 HD21 LEU    30       0.318   9.888  20.427  1.00  0.00           H  
ATOM    491 HD22 LEU    30       1.679  10.923  20.865  1.00  0.00           H  
ATOM    492 HD23 LEU    30       0.050  11.334  21.429  1.00  0.00           H  
ATOM    493  C   LEU    30      -3.238  10.795  18.153  1.00  0.00           C  
ATOM    494  O   LEU    30      -3.424  11.173  17.003  1.00  0.00           O  
ATOM    495  N   ALA    31      -4.225  10.610  19.035  1.00  0.00           N  
ATOM    496  H   ALA    31      -3.962  10.344  19.970  1.00  0.00           H  
ATOM    497  CA  ALA    31      -5.661  10.565  18.712  1.00  0.00           C  
ATOM    498  HA  ALA    31      -6.164  10.414  19.667  1.00  0.00           H  
ATOM    499  CB  ALA    31      -6.156  11.932  18.208  1.00  0.00           C  
ATOM    500  HB1 ALA    31      -5.783  12.115  17.200  1.00  0.00           H  
ATOM    501  HB2 ALA    31      -7.246  11.937  18.177  1.00  0.00           H  
ATOM    502  HB3 ALA    31      -5.814  12.725  18.872  1.00  0.00           H  
ATOM    503  C   ALA    31      -6.124   9.355  17.860  1.00  0.00           C  
ATOM    504  O   ALA    31      -7.258   9.353  17.391  1.00  0.00           O  
ATOM    505  N   LEU    32      -5.280   8.315  17.747  1.00  0.00           N  
ATOM    506  H   LEU    32      -4.329   8.505  18.024  1.00  0.00           H  
ATOM    507  CA  LEU    32      -5.526   6.910  17.362  1.00  0.00           C  
ATOM    508  HA  LEU    32      -4.612   6.644  16.828  1.00  0.00           H  
ATOM    509  CB  LEU    32      -5.527   6.006  18.612  1.00  0.00           C  
ATOM    510  HB2 LEU    32      -4.565   6.124  19.113  1.00  0.00           H  
ATOM    511  HB3 LEU    32      -6.296   6.341  19.307  1.00  0.00           H  
ATOM    512  CG  LEU    32      -5.747   4.507  18.318  1.00  0.00           C  
ATOM    513  HG  LEU    32      -6.740   4.358  17.897  1.00  0.00           H  
ATOM    514  CD1 LEU    32      -4.710   3.935  17.347  1.00  0.00           C  
ATOM    515 HD11 LEU    32      -3.706   4.099  17.735  1.00  0.00           H  
ATOM    516 HD12 LEU    32      -4.918   2.879  17.183  1.00  0.00           H  
ATOM    517 HD13 LEU    32      -4.792   4.424  16.378  1.00  0.00           H  
ATOM    518  CD2 LEU    32      -5.652   3.706  19.616  1.00  0.00           C  
ATOM    519 HD21 LEU    32      -6.404   4.065  20.320  1.00  0.00           H  
ATOM    520 HD22 LEU    32      -5.852   2.652  19.423  1.00  0.00           H  
ATOM    521 HD23 LEU    32      -4.667   3.819  20.069  1.00  0.00           H  
ATOM    522  C   LEU    32      -6.633   6.599  16.320  1.00  0.00           C  
ATOM    523  O   LEU    32      -6.253   6.235  15.210  1.00  0.00           O  
ATOM    524  N   PRO    33      -7.958   6.679  16.586  1.00  0.00           N  
ATOM    525  CD  PRO    33      -8.605   6.783  17.889  1.00  0.00           C  
ATOM    526  HD2 PRO    33      -8.076   7.436  18.579  1.00  0.00           H  
ATOM    527  HD3 PRO    33      -8.694   5.787  18.325  1.00  0.00           H  
ATOM    528  CG  PRO    33      -9.996   7.338  17.605  1.00  0.00           C  
ATOM    529  HG2 PRO    33      -9.944   8.421  17.478  1.00  0.00           H  
ATOM    530  HG3 PRO    33     -10.707   7.072  18.388  1.00  0.00           H  
ATOM    531  CB  PRO    33     -10.339   6.675  16.273  1.00  0.00           C  
ATOM    532  HB2 PRO    33     -11.089   7.246  15.724  1.00  0.00           H  
ATOM    533  HB3 PRO    33     -10.701   5.662  16.456  1.00  0.00           H  
ATOM    534  CA  PRO    33      -8.993   6.608  15.538  1.00  0.00           C  
ATOM    535  HA  PRO    33      -8.921   5.638  15.045  1.00  0.00           H  
ATOM    536  C   PRO    33      -8.889   7.675  14.423  1.00  0.00           C  
ATOM    537  O   PRO    33      -9.639   7.615  13.451  1.00  0.00           O  
ATOM    538  N   THR    34      -7.946   8.619  14.501  1.00  0.00           N  
ATOM    539  H   THR    34      -7.434   8.722  15.372  1.00  0.00           H  
ATOM    540  CA  THR    34      -7.438   9.398  13.353  1.00  0.00           C  
ATOM    541  HA  THR    34      -8.279   9.855  12.834  1.00  0.00           H  
ATOM    542  CB  THR    34      -6.512  10.512  13.861  1.00  0.00           C  
ATOM    543  HB  THR    34      -5.961  10.935  13.023  1.00  0.00           H  
ATOM    544  CG2 THR    34      -7.308  11.637  14.519  1.00  0.00           C  
ATOM    545 HG21 THR    34      -7.850  11.256  15.385  1.00  0.00           H  
ATOM    546 HG22 THR    34      -6.622  12.419  14.842  1.00  0.00           H  
ATOM    547 HG23 THR    34      -8.013  12.057  13.802  1.00  0.00           H  
ATOM    548  OG1 THR    34      -5.617  10.024  14.840  1.00  0.00           O  
ATOM    549  HG1 THR    34      -4.831   9.624  14.437  1.00  0.00           H  
ATOM    550  C   THR    34      -6.675   8.567  12.306  1.00  0.00           C  
ATOM    551  O   THR    34      -6.507   9.024  11.179  1.00  0.00           O  
ATOM    552  N   PHE    35      -6.278   7.341  12.657  1.00  0.00           N  
ATOM    553  H   PHE    35      -6.483   7.076  13.612  1.00  0.00           H  
ATOM    554  CA  PHE    35      -5.468   6.369  11.914  1.00  0.00           C  
ATOM    555  HA  PHE    35      -5.431   5.495  12.565  1.00  0.00           H  
ATOM    556  CB  PHE    35      -6.162   5.889  10.628  1.00  0.00           C  
ATOM    557  HB2 PHE    35      -6.364   6.739   9.977  1.00  0.00           H  
ATOM    558  HB3 PHE    35      -5.478   5.233  10.088  1.00  0.00           H  
ATOM    559  CG  PHE    35      -7.450   5.127  10.876  1.00  0.00           C  
ATOM    560  CD1 PHE    35      -8.670   5.816  11.002  1.00  0.00           C  
ATOM    561  HD1 PHE    35      -8.695   6.894  10.918  1.00  0.00           H  
ATOM    562  CE1 PHE    35      -9.855   5.112  11.278  1.00  0.00           C  
ATOM    563  HE1 PHE    35     -10.782   5.653  11.406  1.00  0.00           H  
ATOM    564  CZ  PHE    35      -9.828   3.713  11.416  1.00  0.00           C  
ATOM    565  HZ  PHE    35     -10.737   3.173  11.639  1.00  0.00           H  
ATOM    566  CE2 PHE    35      -8.613   3.019  11.281  1.00  0.00           C  
ATOM    567  HE2 PHE    35      -8.590   1.944  11.397  1.00  0.00           H  
ATOM    568  CD2 PHE    35      -7.425   3.725  11.015  1.00  0.00           C  
ATOM    569  HD2 PHE    35      -6.493   3.187  10.929  1.00  0.00           H  
ATOM    570  C   PHE    35      -3.999   6.757  11.690  1.00  0.00           C  
ATOM    571  O   PHE    35      -3.640   7.898  11.404  1.00  0.00           O  
ATOM    572  N   ASP    36      -3.136   5.742  11.767  1.00  0.00           N  
ATOM    573  H   ASP    36      -3.487   4.829  12.009  1.00  0.00           H  
ATOM    574  CA  ASP    36      -1.695   5.847  11.549  1.00  0.00           C  
ATOM    575  HA  ASP    36      -1.483   6.716  10.928  1.00  0.00           H  
ATOM    576  CB  ASP    36      -0.982   6.069  12.883  1.00  0.00           C  
ATOM    577  HB2 ASP    36      -1.336   7.005  13.301  1.00  0.00           H  
ATOM    578  HB3 ASP    36      -1.246   5.268  13.575  1.00  0.00           H  
ATOM    579  CG  ASP    36       0.538   6.137  12.733  1.00  0.00           C  
ATOM    580  OD1 ASP    36       1.227   5.807  13.722  1.00  0.00           O  
ATOM    581  OD2 ASP    36       1.043   6.478  11.639  1.00  0.00           O  
ATOM    582  C   ASP    36      -1.154   4.601  10.841  1.00  0.00           C  
ATOM    583  O   ASP    36      -1.186   3.488  11.371  1.00  0.00           O  
ATOM    584  N   VAL    37      -0.629   4.800   9.636  1.00  0.00           N  
ATOM    585  H   VAL    37      -0.646   5.749   9.274  1.00  0.00           H  
ATOM    586  CA  VAL    37       0.038   3.772   8.839  1.00  0.00           C  
ATOM    587  HA  VAL    37      -0.597   2.889   8.824  1.00  0.00           H  
ATOM    588  CB  VAL    37       0.211   4.259   7.389  1.00  0.00           C  
ATOM    589  HB  VAL    37       0.590   5.281   7.401  1.00  0.00           H  
ATOM    590  CG1 VAL    37       1.158   3.409   6.530  1.00  0.00           C  
ATOM    591 HG11 VAL    37       0.856   2.364   6.562  1.00  0.00           H  
ATOM    592 HG12 VAL    37       1.148   3.754   5.498  1.00  0.00           H  
ATOM    593 HG13 VAL    37       2.179   3.496   6.903  1.00  0.00           H  
ATOM    594  CG2 VAL    37      -1.163   4.239   6.702  1.00  0.00           C  
ATOM    595 HG21 VAL    37      -1.865   4.860   7.258  1.00  0.00           H  
ATOM    596 HG22 VAL    37      -1.061   4.637   5.700  1.00  0.00           H  
ATOM    597 HG23 VAL    37      -1.541   3.217   6.660  1.00  0.00           H  
ATOM    598  C   VAL    37       1.356   3.344   9.475  1.00  0.00           C  
ATOM    599  O   VAL    37       1.737   2.198   9.287  1.00  0.00           O  
ATOM    600  N   SER    38       2.014   4.185  10.278  1.00  0.00           N  
ATOM    601  H   SER    38       1.620   5.104  10.464  1.00  0.00           H  
ATOM    602  CA  SER    38       3.213   3.794  11.034  1.00  0.00           C  
ATOM    603  HA  SER    38       3.963   3.425  10.337  1.00  0.00           H  
ATOM    604  CB  SER    38       3.837   4.968  11.796  1.00  0.00           C  
ATOM    605  HB2 SER    38       3.393   5.029  12.786  1.00  0.00           H  
ATOM    606  HB3 SER    38       4.907   4.783  11.904  1.00  0.00           H  
ATOM    607  OG  SER    38       3.640   6.211  11.162  1.00  0.00           O  
ATOM    608  HG  SER    38       2.708   6.471  11.357  1.00  0.00           H  
ATOM    609  C   SER    38       2.867   2.670  12.016  1.00  0.00           C  
ATOM    610  O   SER    38       3.376   1.560  11.886  1.00  0.00           O  
ATOM    611  N   LYS    39       1.907   2.917  12.921  1.00  0.00           N  
ATOM    612  H   LYS    39       1.579   3.874  13.013  1.00  0.00           H  
ATOM    613  CA  LYS    39       1.347   1.909  13.837  1.00  0.00           C  
ATOM    614  HA  LYS    39       2.147   1.557  14.495  1.00  0.00           H  
ATOM    615  CB  LYS    39       0.259   2.597  14.687  1.00  0.00           C  
ATOM    616  HB2 LYS    39       0.737   3.327  15.342  1.00  0.00           H  
ATOM    617  HB3 LYS    39      -0.439   3.118  14.032  1.00  0.00           H  
ATOM    618  CG  LYS    39      -0.530   1.591  15.531  1.00  0.00           C  
ATOM    619  HG2 LYS    39      -1.126   0.966  14.864  1.00  0.00           H  
ATOM    620  HG3 LYS    39       0.178   0.965  16.064  1.00  0.00           H  
ATOM    621  CD  LYS    39      -1.465   2.213  16.568  1.00  0.00           C  
ATOM    622  HD2 LYS    39      -0.870   2.647  17.373  1.00  0.00           H  
ATOM    623  HD3 LYS    39      -2.088   2.979  16.104  1.00  0.00           H  
ATOM    624  CE  LYS    39      -2.339   1.068  17.094  1.00  0.00           C  
ATOM    625  HE2 LYS    39      -3.080   0.810  16.332  1.00  0.00           H  
ATOM    626  HE3 LYS    39      -1.710   0.185  17.251  1.00  0.00           H  
ATOM    627  NZ  LYS    39      -3.010   1.388  18.368  1.00  0.00           N  
ATOM    628  HZ1 LYS    39      -3.487   2.272  18.389  1.00  0.00           H  
ATOM    629  HZ2 LYS    39      -3.667   0.633  18.596  1.00  0.00           H  
ATOM    630  HZ3 LYS    39      -2.365   1.258  19.147  1.00  0.00           H  
ATOM    631  C   LYS    39       0.816   0.658  13.112  1.00  0.00           C  
ATOM    632  O   LYS    39       0.881  -0.439  13.657  1.00  0.00           O  
ATOM    633  N   MET    40       0.287   0.802  11.896  1.00  0.00           N  
ATOM    634  H   MET    40       0.182   1.740  11.534  1.00  0.00           H  
ATOM    635  CA  MET    40      -0.135  -0.338  11.073  1.00  0.00           C  
ATOM    636  HA  MET    40      -0.764  -0.992  11.680  1.00  0.00           H  
ATOM    637  CB  MET    40      -0.974   0.186   9.899  1.00  0.00           C  
ATOM    638  HB2 MET    40      -1.746   0.860  10.274  1.00  0.00           H  
ATOM    639  HB3 MET    40      -0.322   0.750   9.240  1.00  0.00           H  
ATOM    640  CG  MET    40      -1.653  -0.908   9.070  1.00  0.00           C  
ATOM    641  HG2 MET    40      -0.951  -1.720   8.887  1.00  0.00           H  
ATOM    642  HG3 MET    40      -2.487  -1.311   9.647  1.00  0.00           H  
ATOM    643  SD  MET    40      -2.277  -0.314   7.468  1.00  0.00           S  
ATOM    644  CE  MET    40      -0.731  -0.293   6.523  1.00  0.00           C  
ATOM    645  HE1 MET    40      -0.344  -1.308   6.437  1.00  0.00           H  
ATOM    646  HE2 MET    40      -0.917   0.105   5.526  1.00  0.00           H  
ATOM    647  HE3 MET    40       0.005   0.327   7.032  1.00  0.00           H  
ATOM    648  C   MET    40       1.060  -1.179  10.583  1.00  0.00           C  
ATOM    649  O   MET    40       1.016  -2.404  10.650  1.00  0.00           O  
ATOM    650  N   VAL    41       2.127  -0.543  10.083  1.00  0.00           N  
ATOM    651  H   VAL    41       2.135   0.472  10.083  1.00  0.00           H  
ATOM    652  CA  VAL    41       3.295  -1.249   9.523  1.00  0.00           C  
ATOM    653  HA  VAL    41       2.917  -2.143   9.032  1.00  0.00           H  
ATOM    654  CB  VAL    41       4.015  -0.444   8.429  1.00  0.00           C  
ATOM    655  HB  VAL    41       4.773  -1.098   8.026  1.00  0.00           H  
ATOM    656  CG1 VAL    41       3.095  -0.118   7.245  1.00  0.00           C  
ATOM    657 HG11 VAL    41       2.293   0.541   7.561  1.00  0.00           H  
ATOM    658 HG12 VAL    41       3.667   0.374   6.459  1.00  0.00           H  
ATOM    659 HG13 VAL    41       2.665  -1.040   6.855  1.00  0.00           H  
ATOM    660  CG2 VAL    41       4.751   0.802   8.925  1.00  0.00           C  
ATOM    661 HG21 VAL    41       5.540   0.509   9.618  1.00  0.00           H  
ATOM    662 HG22 VAL    41       5.192   1.342   8.089  1.00  0.00           H  
ATOM    663 HG23 VAL    41       4.061   1.458   9.436  1.00  0.00           H  
ATOM    664  C   VAL    41       4.285  -1.775  10.567  1.00  0.00           C  
ATOM    665  O   VAL    41       5.078  -2.646  10.208  1.00  0.00           O  
ATOM    666  N   ASP    42       4.198  -1.324  11.826  1.00  0.00           N  
ATOM    667  H   ASP    42       3.629  -0.504  11.999  1.00  0.00           H  
ATOM    668  CA  ASP    42       4.758  -2.020  12.999  1.00  0.00           C  
ATOM    669  HA  ASP    42       5.848  -2.048  12.940  1.00  0.00           H  
ATOM    670  CB  ASP    42       4.327  -1.321  14.315  1.00  0.00           C  
ATOM    671  HB2 ASP    42       3.291  -1.002  14.223  1.00  0.00           H  
ATOM    672  HB3 ASP    42       4.370  -2.051  15.126  1.00  0.00           H  
ATOM    673  CG  ASP    42       5.177  -0.138  14.767  1.00  0.00           C  
ATOM    674  OD1 ASP    42       4.615   0.796  15.397  1.00  0.00           O  
ATOM    675  OD2 ASP    42       6.398  -0.174  14.532  1.00  0.00           O  
ATOM    676  C   ASP    42       4.251  -3.470  13.047  1.00  0.00           C  
ATOM    677  O   ASP    42       4.994  -4.424  12.817  1.00  0.00           O  
ATOM    678  N   ARG    43       2.950  -3.636  13.330  1.00  0.00           N  
ATOM    679  H   ARG    43       2.389  -2.805  13.464  1.00  0.00           H  
ATOM    680  CA  ARG    43       2.383  -4.938  13.694  1.00  0.00           C  
ATOM    681  HA  ARG    43       3.030  -5.371  14.459  1.00  0.00           H  
ATOM    682  CB  ARG    43       0.978  -4.745  14.290  1.00  0.00           C  
ATOM    683  HB2 ARG    43       0.932  -3.799  14.832  1.00  0.00           H  
ATOM    684  HB3 ARG    43       0.251  -4.710  13.477  1.00  0.00           H  
ATOM    685  CG  ARG    43       0.638  -5.875  15.280  1.00  0.00           C  
ATOM    686  HG2 ARG    43       0.883  -6.840  14.839  1.00  0.00           H  
ATOM    687  HG3 ARG    43       1.243  -5.748  16.178  1.00  0.00           H  
ATOM    688  CD  ARG    43      -0.842  -5.886  15.680  1.00  0.00           C  
ATOM    689  HD2 ARG    43      -0.983  -6.619  16.476  1.00  0.00           H  
ATOM    690  HD3 ARG    43      -1.127  -4.900  16.050  1.00  0.00           H  
ATOM    691  NE  ARG    43      -1.676  -6.250  14.526  1.00  0.00           N  
ATOM    692  HE  ARG    43      -1.179  -6.459  13.656  1.00  0.00           H  
ATOM    693  CZ  ARG    43      -2.969  -6.479  14.483  1.00  0.00           C  
ATOM    694  NH1 ARG    43      -3.705  -6.485  15.551  1.00  0.00           N  
ATOM    695 HH11 ARG    43      -3.273  -6.577  16.458  1.00  0.00           H  
ATOM    696 HH12 ARG    43      -4.676  -6.768  15.469  1.00  0.00           H  
ATOM    697  NH2 ARG    43      -3.547  -6.723  13.350  1.00  0.00           N  
ATOM    698 HH21 ARG    43      -2.970  -6.811  12.505  1.00  0.00           H  
ATOM    699 HH22 ARG    43      -4.508  -7.040  13.299  1.00  0.00           H  
ATOM    700  C   ARG    43       2.387  -5.940  12.536  1.00  0.00           C  
ATOM    701  O   ARG    43       2.562  -7.122  12.793  1.00  0.00           O  
ATOM    702  N   ILE    44       2.303  -5.475  11.285  1.00  0.00           N  
ATOM    703  H   ILE    44       2.173  -4.477  11.203  1.00  0.00           H  
ATOM    704  CA  ILE    44       2.122  -6.285  10.059  1.00  0.00           C  
ATOM    705  HA  ILE    44       1.134  -6.741  10.134  1.00  0.00           H  
ATOM    706  CB  ILE    44       2.113  -5.327   8.833  1.00  0.00           C  
ATOM    707  HB  ILE    44       2.657  -4.422   9.110  1.00  0.00           H  
ATOM    708  CG2 ILE    44       2.792  -5.858   7.554  1.00  0.00           C  
ATOM    709 HG21 ILE    44       2.259  -6.735   7.183  1.00  0.00           H  
ATOM    710 HG22 ILE    44       2.810  -5.092   6.781  1.00  0.00           H  
ATOM    711 HG23 ILE    44       3.827  -6.132   7.762  1.00  0.00           H  
ATOM    712  CG1 ILE    44       0.644  -4.939   8.548  1.00  0.00           C  
ATOM    713 HG12 ILE    44       0.103  -5.820   8.200  1.00  0.00           H  
ATOM    714 HG13 ILE    44       0.177  -4.617   9.479  1.00  0.00           H  
ATOM    715  CD1 ILE    44       0.461  -3.816   7.520  1.00  0.00           C  
ATOM    716 HD11 ILE    44       0.786  -4.141   6.533  1.00  0.00           H  
ATOM    717 HD12 ILE    44      -0.597  -3.558   7.463  1.00  0.00           H  
ATOM    718 HD13 ILE    44       1.028  -2.936   7.823  1.00  0.00           H  
ATOM    719  C   ILE    44       3.072  -7.488   9.883  1.00  0.00           C  
ATOM    720  O   ILE    44       2.700  -8.432   9.191  1.00  0.00           O  
ATOM    721  N   THR    45       4.264  -7.513  10.492  1.00  0.00           N  
ATOM    722  H   THR    45       4.515  -6.740  11.092  1.00  0.00           H  
ATOM    723  CA  THR    45       5.080  -8.749  10.529  1.00  0.00           C  
ATOM    724  HA  THR    45       5.152  -9.168   9.525  1.00  0.00           H  
ATOM    725  CB  THR    45       6.502  -8.463  11.037  1.00  0.00           C  
ATOM    726  HB  THR    45       6.453  -8.147  12.080  1.00  0.00           H  
ATOM    727  CG2 THR    45       7.424  -9.672  10.928  1.00  0.00           C  
ATOM    728 HG21 THR    45       7.443 -10.044   9.903  1.00  0.00           H  
ATOM    729 HG22 THR    45       8.433  -9.392  11.227  1.00  0.00           H  
ATOM    730 HG23 THR    45       7.080 -10.468  11.589  1.00  0.00           H  
ATOM    731  OG1 THR    45       7.105  -7.425  10.294  1.00  0.00           O  
ATOM    732  HG1 THR    45       7.839  -7.121  10.849  1.00  0.00           H  
ATOM    733  C   THR    45       4.429  -9.810  11.429  1.00  0.00           C  
ATOM    734  O   THR    45       4.211 -10.951  11.022  1.00  0.00           O  
ATOM    735  N   ILE    46       4.066  -9.392  12.642  1.00  0.00           N  
ATOM    736  H   ILE    46       4.124  -8.398  12.815  1.00  0.00           H  
ATOM    737  CA  ILE    46       3.431 -10.180  13.700  1.00  0.00           C  
ATOM    738  HA  ILE    46       4.060 -11.048  13.898  1.00  0.00           H  
ATOM    739  CB  ILE    46       3.311  -9.342  15.005  1.00  0.00           C  
ATOM    740  HB  ILE    46       2.466  -8.667  14.880  1.00  0.00           H  
ATOM    741  CG2 ILE    46       3.003 -10.251  16.210  1.00  0.00           C  
ATOM    742 HG21 ILE    46       3.888 -10.835  16.461  1.00  0.00           H  
ATOM    743 HG22 ILE    46       2.710  -9.652  17.071  1.00  0.00           H  
ATOM    744 HG23 ILE    46       2.182 -10.925  15.977  1.00  0.00           H  
ATOM    745  CG1 ILE    46       4.551  -8.464  15.320  1.00  0.00           C  
ATOM    746 HG12 ILE    46       5.417  -9.102  15.508  1.00  0.00           H  
ATOM    747 HG13 ILE    46       4.781  -7.827  14.467  1.00  0.00           H  
ATOM    748  CD1 ILE    46       4.347  -7.516  16.510  1.00  0.00           C  
ATOM    749 HD11 ILE    46       4.331  -8.075  17.446  1.00  0.00           H  
ATOM    750 HD12 ILE    46       5.169  -6.802  16.543  1.00  0.00           H  
ATOM    751 HD13 ILE    46       3.413  -6.967  16.394  1.00  0.00           H  
ATOM    752  C   ILE    46       2.046 -10.676  13.251  1.00  0.00           C  
ATOM    753  O   ILE    46       1.697 -11.812  13.559  1.00  0.00           O  
ATOM    754  N   ASP    47       1.281  -9.872  12.494  1.00  0.00           N  
ATOM    755  H   ASP    47       1.580  -8.910  12.369  1.00  0.00           H  
ATOM    756  CA  ASP    47      -0.049 -10.246  11.974  1.00  0.00           C  
ATOM    757  HA  ASP    47      -0.751 -10.303  12.804  1.00  0.00           H  
ATOM    758  CB  ASP    47      -0.589  -9.212  10.961  1.00  0.00           C  
ATOM    759  HB2 ASP    47       0.160  -9.049  10.186  1.00  0.00           H  
ATOM    760  HB3 ASP    47      -1.470  -9.637  10.477  1.00  0.00           H  
ATOM    761  CG  ASP    47      -0.983  -7.857  11.553  1.00  0.00           C  
ATOM    762  OD1 ASP    47      -2.025  -7.297  11.150  1.00  0.00           O  
ATOM    763  OD2 ASP    47      -0.292  -7.342  12.453  1.00  0.00           O  
ATOM    764  C   ASP    47      -0.054 -11.622  11.300  1.00  0.00           C  
ATOM    765  O   ASP    47      -0.909 -12.449  11.599  1.00  0.00           O  
ATOM    766  N   PHE    48       0.911 -11.885  10.417  1.00  0.00           N  
ATOM    767  H   PHE    48       1.588 -11.161  10.223  1.00  0.00           H  
ATOM    768  CA  PHE    48       0.954 -13.129   9.641  1.00  0.00           C  
ATOM    769  HA  PHE    48      -0.040 -13.576   9.643  1.00  0.00           H  
ATOM    770  CB  PHE    48       1.279 -12.790   8.181  1.00  0.00           C  
ATOM    771  HB2 PHE    48       2.313 -12.447   8.114  1.00  0.00           H  
ATOM    772  HB3 PHE    48       1.180 -13.693   7.577  1.00  0.00           H  
ATOM    773  CG  PHE    48       0.349 -11.722   7.629  1.00  0.00           C  
ATOM    774  CD1 PHE    48      -1.030 -11.986   7.522  1.00  0.00           C  
ATOM    775  HD1 PHE    48      -1.411 -12.969   7.763  1.00  0.00           H  
ATOM    776  CE1 PHE    48      -1.923 -10.957   7.175  1.00  0.00           C  
ATOM    777  HE1 PHE    48      -2.986 -11.153   7.155  1.00  0.00           H  
ATOM    778  CZ  PHE    48      -1.438  -9.662   6.920  1.00  0.00           C  
ATOM    779  HZ  PHE    48      -2.129  -8.864   6.693  1.00  0.00           H  
ATOM    780  CE2 PHE    48      -0.059  -9.399   7.007  1.00  0.00           C  
ATOM    781  HE2 PHE    48       0.314  -8.398   6.848  1.00  0.00           H  
ATOM    782  CD2 PHE    48       0.832 -10.427   7.363  1.00  0.00           C  
ATOM    783  HD2 PHE    48       1.883 -10.206   7.483  1.00  0.00           H  
ATOM    784  C   PHE    48       1.890 -14.178  10.251  1.00  0.00           C  
ATOM    785  O   PHE    48       1.589 -15.370  10.187  1.00  0.00           O  
ATOM    786  N   ASN    49       2.982 -13.755  10.896  1.00  0.00           N  
ATOM    787  H   ASN    49       3.183 -12.761  10.916  1.00  0.00           H  
ATOM    788  CA  ASN    49       3.915 -14.652  11.583  1.00  0.00           C  
ATOM    789  HA  ASN    49       4.178 -15.473  10.912  1.00  0.00           H  
ATOM    790  CB  ASN    49       5.190 -13.833  11.888  1.00  0.00           C  
ATOM    791  HB2 ASN    49       5.514 -13.315  10.986  1.00  0.00           H  
ATOM    792  HB3 ASN    49       4.967 -13.082  12.645  1.00  0.00           H  
ATOM    793  CG  ASN    49       6.372 -14.668  12.356  1.00  0.00           C  
ATOM    794  OD1 ASN    49       6.569 -15.803  11.954  1.00  0.00           O  
ATOM    795  ND2 ASN    49       7.216 -14.136  13.209  1.00  0.00           N  
ATOM    796 HD21 ASN    49       7.116 -13.171  13.544  1.00  0.00           H  
ATOM    797 HD22 ASN    49       8.008 -14.688  13.463  1.00  0.00           H  
ATOM    798  C   ASN    49       3.313 -15.281  12.860  1.00  0.00           C  
ATOM    799  O   ASN    49       3.687 -16.388  13.243  1.00  0.00           O  
ATOM    800  N   LEU    50       2.416 -14.567  13.558  1.00  0.00           N  
ATOM    801  H   LEU    50       2.138 -13.665  13.185  1.00  0.00           H  
ATOM    802  CA  LEU    50       2.164 -14.792  14.988  1.00  0.00           C  
ATOM    803  HA  LEU    50       2.350 -15.843  15.204  1.00  0.00           H  
ATOM    804  CB  LEU    50       3.184 -13.934  15.778  1.00  0.00           C  
ATOM    805  HB2 LEU    50       3.194 -12.939  15.339  1.00  0.00           H  
ATOM    806  HB3 LEU    50       2.850 -13.819  16.802  1.00  0.00           H  
ATOM    807  CG  LEU    50       4.636 -14.452  15.802  1.00  0.00           C  
ATOM    808  HG  LEU    50       5.002 -14.567  14.789  1.00  0.00           H  
ATOM    809  CD1 LEU    50       5.537 -13.439  16.509  1.00  0.00           C  
ATOM    810 HD11 LEU    50       5.241 -13.274  17.537  1.00  0.00           H  
ATOM    811 HD12 LEU    50       6.572 -13.784  16.477  1.00  0.00           H  
ATOM    812 HD13 LEU    50       5.515 -12.493  15.964  1.00  0.00           H  
ATOM    813  CD2 LEU    50       4.770 -15.792  16.533  1.00  0.00           C  
ATOM    814 HD21 LEU    50       4.279 -16.570  15.947  1.00  0.00           H  
ATOM    815 HD22 LEU    50       5.825 -16.059  16.603  1.00  0.00           H  
ATOM    816 HD23 LEU    50       4.330 -15.747  17.522  1.00  0.00           H  
ATOM    817  C   LEU    50       0.713 -14.566  15.481  1.00  0.00           C  
ATOM    818  O   LEU    50       0.503 -14.696  16.689  1.00  0.00           O  
ATOM    819  N   ASP    51      -0.277 -14.275  14.625  1.00  0.00           N  
ATOM    820  H   ASP    51      -0.051 -14.121  13.652  1.00  0.00           H  
ATOM    821  CA  ASP    51      -1.707 -14.234  15.009  1.00  0.00           C  
ATOM    822  HA  ASP    51      -1.775 -14.257  16.096  1.00  0.00           H  
ATOM    823  CB  ASP    51      -2.368 -12.928  14.534  1.00  0.00           C  
ATOM    824  HB2 ASP    51      -1.676 -12.107  14.700  1.00  0.00           H  
ATOM    825  HB3 ASP    51      -2.540 -12.997  13.462  1.00  0.00           H  
ATOM    826  CG  ASP    51      -3.701 -12.601  15.232  1.00  0.00           C  
ATOM    827  OD1 ASP    51      -4.612 -12.092  14.539  1.00  0.00           O  
ATOM    828  OD2 ASP    51      -3.819 -12.815  16.461  1.00  0.00           O  
ATOM    829  C   ASP    51      -2.505 -15.443  14.494  1.00  0.00           C  
ATOM    830  O   ASP    51      -2.504 -15.754  13.299  1.00  0.00           O  
ATOM    831  N   ASP    52      -3.261 -16.080  15.391  1.00  0.00           N  
ATOM    832  H   ASP    52      -3.172 -15.803  16.368  1.00  0.00           H  
ATOM    833  CA  ASP    52      -4.112 -17.254  15.139  1.00  0.00           C  
ATOM    834  HA  ASP    52      -3.481 -18.046  14.734  1.00  0.00           H  
ATOM    835  CB  ASP    52      -4.786 -17.778  16.436  1.00  0.00           C  
ATOM    836  HB2 ASP    52      -5.723 -17.235  16.570  1.00  0.00           H  
ATOM    837  HB3 ASP    52      -5.049 -18.825  16.278  1.00  0.00           H  
ATOM    838  CG  ASP    52      -4.030 -17.647  17.769  1.00  0.00           C  
ATOM    839  OD1 ASP    52      -4.238 -18.510  18.655  1.00  0.00           O  
ATOM    840  OD2 ASP    52      -3.324 -16.641  17.988  1.00  0.00           O  
ATOM    841  C   ASP    52      -5.218 -16.959  14.112  1.00  0.00           C  
ATOM    842  O   ASP    52      -5.675 -17.854  13.400  1.00  0.00           O  
ATOM    843  N   ILE    53      -5.633 -15.691  14.037  1.00  0.00           N  
ATOM    844  H   ILE    53      -5.203 -15.035  14.677  1.00  0.00           H  
ATOM    845  CA  ILE    53      -6.616 -15.156  13.087  1.00  0.00           C  
ATOM    846  HA  ILE    53      -6.900 -15.969  12.420  1.00  0.00           H  
ATOM    847  CB  ILE    53      -7.910 -14.722  13.815  1.00  0.00           C  
ATOM    848  HB  ILE    53      -8.599 -14.334  13.062  1.00  0.00           H  
ATOM    849  CG2 ILE    53      -8.585 -15.955  14.447  1.00  0.00           C  
ATOM    850 HG21 ILE    53      -8.006 -16.304  15.303  1.00  0.00           H  
ATOM    851 HG22 ILE    53      -9.595 -15.709  14.773  1.00  0.00           H  
ATOM    852 HG23 ILE    53      -8.648 -16.760  13.714  1.00  0.00           H  
ATOM    853  CG1 ILE    53      -7.657 -13.608  14.854  1.00  0.00           C  
ATOM    854 HG12 ILE    53      -6.980 -13.971  15.629  1.00  0.00           H  
ATOM    855 HG13 ILE    53      -7.171 -12.775  14.352  1.00  0.00           H  
ATOM    856  CD1 ILE    53      -8.934 -13.086  15.529  1.00  0.00           C  
ATOM    857 HD11 ILE    53      -9.408 -13.872  16.114  1.00  0.00           H  
ATOM    858 HD12 ILE    53      -8.678 -12.271  16.205  1.00  0.00           H  
ATOM    859 HD13 ILE    53      -9.633 -12.719  14.778  1.00  0.00           H  
ATOM    860  C   ILE    53      -5.999 -14.105  12.143  1.00  0.00           C  
ATOM    861  O   ILE    53      -6.709 -13.284  11.564  1.00  0.00           O  
ATOM    862  N   GLN    54      -4.677 -14.184  11.940  1.00  0.00           N  
ATOM    863  H   GLN    54      -4.166 -14.855  12.502  1.00  0.00           H  
ATOM    864  CA  GLN    54      -3.923 -13.551  10.848  1.00  0.00           C  
ATOM    865  HA  GLN    54      -2.875 -13.657  11.113  1.00  0.00           H  
ATOM    866  CB  GLN    54      -4.118 -14.348   9.545  1.00  0.00           C  
ATOM    867  HB2 GLN    54      -5.184 -14.410   9.323  1.00  0.00           H  
ATOM    868  HB3 GLN    54      -3.631 -13.828   8.718  1.00  0.00           H  
ATOM    869  CG  GLN    54      -3.534 -15.770   9.636  1.00  0.00           C  
ATOM    870  HG2 GLN    54      -3.841 -16.260  10.559  1.00  0.00           H  
ATOM    871  HG3 GLN    54      -3.927 -16.355   8.805  1.00  0.00           H  
ATOM    872  CD  GLN    54      -2.012 -15.774   9.522  1.00  0.00           C  
ATOM    873  OE1 GLN    54      -1.467 -15.688   8.433  1.00  0.00           O  
ATOM    874  NE2 GLN    54      -1.281 -15.882  10.610  1.00  0.00           N  
ATOM    875 HE21 GLN    54      -1.703 -15.886  11.534  1.00  0.00           H  
ATOM    876 HE22 GLN    54      -0.274 -15.851  10.487  1.00  0.00           H  
ATOM    877  C   GLN    54      -4.131 -12.030  10.711  1.00  0.00           C  
ATOM    878  O   GLN    54      -4.361 -11.506   9.619  1.00  0.00           O  
ATOM    879  N   GLY    55      -4.082 -11.323  11.842  1.00  0.00           N  
ATOM    880  H   GLY    55      -3.996 -11.836  12.716  1.00  0.00           H  
ATOM    881  CA  GLY    55      -4.207  -9.870  11.945  1.00  0.00           C  
ATOM    882  HA2 GLY    55      -3.523  -9.521  12.717  1.00  0.00           H  
ATOM    883  HA3 GLY    55      -3.917  -9.408  11.000  1.00  0.00           H  
ATOM    884  C   GLY    55      -5.615  -9.388  12.301  1.00  0.00           C  
ATOM    885  O   GLY    55      -5.786  -8.205  12.602  1.00  0.00           O  
ATOM    886  N   ALA    56      -6.622 -10.269  12.313  1.00  0.00           N  
ATOM    887  H   ALA    56      -6.429 -11.231  12.056  1.00  0.00           H  
ATOM    888  CA  ALA    56      -7.988  -9.908  12.703  1.00  0.00           C  
ATOM    889  HA  ALA    56      -8.244  -8.972  12.205  1.00  0.00           H  
ATOM    890  CB  ALA    56      -8.949 -10.985  12.187  1.00  0.00           C  
ATOM    891  HB1 ALA    56      -8.736 -11.937  12.668  1.00  0.00           H  
ATOM    892  HB2 ALA    56      -9.976 -10.694  12.411  1.00  0.00           H  
ATOM    893  HB3 ALA    56      -8.834 -11.097  11.108  1.00  0.00           H  
ATOM    894  C   ALA    56      -8.159  -9.655  14.217  1.00  0.00           C  
ATOM    895  O   ALA    56      -9.118  -8.988  14.590  1.00  0.00           O  
ATOM    896  N   SER    57      -7.246 -10.168  15.057  1.00  0.00           N  
ATOM    897  H   SER    57      -6.530 -10.749  14.631  1.00  0.00           H  
ATOM    898  CA  SER    57      -6.992  -9.806  16.466  1.00  0.00           C  
ATOM    899  HA  SER    57      -6.644 -10.709  16.965  1.00  0.00           H  
ATOM    900  CB  SER    57      -5.833  -8.805  16.504  1.00  0.00           C  
ATOM    901  HB2 SER    57      -5.577  -8.602  17.545  1.00  0.00           H  
ATOM    902  HB3 SER    57      -4.963  -9.228  16.000  1.00  0.00           H  
ATOM    903  OG  SER    57      -6.217  -7.596  15.869  1.00  0.00           O  
ATOM    904  HG  SER    57      -7.138  -7.443  16.166  1.00  0.00           H  
ATOM    905  C   SER    57      -8.170  -9.239  17.294  1.00  0.00           C  
ATOM    906  O   SER    57      -8.442  -8.036  17.258  1.00  0.00           O  
ATOM    907  N   GLU    58      -8.791 -10.063  18.143  1.00  0.00           N  
ATOM    908  H   GLU    58      -8.529 -11.033  18.165  1.00  0.00           H  
ATOM    909  CA  GLU    58      -9.702  -9.560  19.187  1.00  0.00           C  
ATOM    910  HA  GLU    58     -10.394  -8.865  18.709  1.00  0.00           H  
ATOM    911  CB  GLU    58     -10.526 -10.710  19.804  1.00  0.00           C  
ATOM    912  HB2 GLU    58     -10.054 -11.667  19.574  1.00  0.00           H  
ATOM    913  HB3 GLU    58     -10.544 -10.618  20.891  1.00  0.00           H  
ATOM    914  CG  GLU    58     -11.977 -10.737  19.290  1.00  0.00           C  
ATOM    915  HG2 GLU    58     -11.954 -10.881  18.207  1.00  0.00           H  
ATOM    916  HG3 GLU    58     -12.476 -11.604  19.728  1.00  0.00           H  
ATOM    917  CD  GLU    58     -12.797  -9.473  19.623  1.00  0.00           C  
ATOM    918  OE1 GLU    58     -12.398  -8.717  20.544  1.00  0.00           O  
ATOM    919  OE2 GLU    58     -13.841  -9.268  18.970  1.00  0.00           O  
ATOM    920  C   GLU    58      -8.976  -8.737  20.273  1.00  0.00           C  
ATOM    921  O   GLU    58      -7.754  -8.800  20.437  1.00  0.00           O  
ATOM    922  N   ILE    59      -9.750  -7.931  21.002  1.00  0.00           N  
ATOM    923  H   ILE    59     -10.757  -8.013  20.855  1.00  0.00           H  
ATOM    924  CA  ILE    59      -9.288  -6.933  21.970  1.00  0.00           C  
ATOM    925  HA  ILE    59      -8.385  -6.477  21.566  1.00  0.00           H  
ATOM    926  CB  ILE    59     -10.363  -5.819  22.109  1.00  0.00           C  
ATOM    927  HB  ILE    59     -11.311  -6.274  22.403  1.00  0.00           H  
ATOM    928  CG2 ILE    59      -9.993  -4.792  23.195  1.00  0.00           C  
ATOM    929 HG21 ILE    59      -9.017  -4.356  22.982  1.00  0.00           H  
ATOM    930 HG22 ILE    59     -10.738  -3.998  23.225  1.00  0.00           H  
ATOM    931 HG23 ILE    59      -9.993  -5.251  24.178  1.00  0.00           H  
ATOM    932  CG1 ILE    59     -10.571  -5.023  20.792  1.00  0.00           C  
ATOM    933 HG12 ILE    59     -10.952  -4.028  21.028  1.00  0.00           H  
ATOM    934 HG13 ILE    59      -9.615  -4.891  20.285  1.00  0.00           H  
ATOM    935  CD1 ILE    59     -11.584  -5.632  19.814  1.00  0.00           C  
ATOM    936 HD11 ILE    59     -12.517  -5.860  20.332  1.00  0.00           H  
ATOM    937 HD12 ILE    59     -11.790  -4.915  19.019  1.00  0.00           H  
ATOM    938 HD13 ILE    59     -11.188  -6.537  19.356  1.00  0.00           H  
ATOM    939  C   ILE    59      -8.903  -7.589  23.311  1.00  0.00           C  
ATOM    940  O   ILE    59      -9.479  -8.589  23.735  1.00  0.00           O  
ATOM    941  N   GLY    60      -7.954  -6.987  24.039  1.00  0.00           N  
ATOM    942  H   GLY    60      -7.502  -6.180  23.642  1.00  0.00           H  
ATOM    943  CA  GLY    60      -7.459  -7.508  25.324  1.00  0.00           C  
ATOM    944  HA2 GLY    60      -7.084  -8.515  25.163  1.00  0.00           H  
ATOM    945  HA3 GLY    60      -6.641  -6.881  25.674  1.00  0.00           H  
ATOM    946  C   GLY    60      -8.487  -7.622  26.452  1.00  0.00           C  
ATOM    947  O   GLY    60      -8.256  -8.370  27.400  1.00  0.00           O  
ATOM    948  N   SER    61      -9.629  -6.945  26.350  1.00  0.00           N  
ATOM    949  H   SER    61      -9.780  -6.363  25.542  1.00  0.00           H  
ATOM    950  CA  SER    61     -10.785  -7.175  27.216  1.00  0.00           C  
ATOM    951  HA  SER    61     -10.444  -7.273  28.246  1.00  0.00           H  
ATOM    952  CB  SER    61     -11.692  -5.946  27.151  1.00  0.00           C  
ATOM    953  HB2 SER    61     -12.566  -6.105  27.782  1.00  0.00           H  
ATOM    954  HB3 SER    61     -11.144  -5.079  27.521  1.00  0.00           H  
ATOM    955  OG  SER    61     -12.100  -5.694  25.820  1.00  0.00           O  
ATOM    956  HG  SER    61     -12.997  -6.097  25.743  1.00  0.00           H  
ATOM    957  C   SER    61     -11.509  -8.478  26.829  1.00  0.00           C  
ATOM    958  O   SER    61     -11.678  -9.359  27.673  1.00  0.00           O  
ATOM    959  N   THR    62     -11.818  -8.670  25.539  1.00  0.00           N  
ATOM    960  H   THR    62     -11.674  -7.906  24.891  1.00  0.00           H  
ATOM    961  CA  THR    62     -12.413  -9.891  24.964  1.00  0.00           C  
ATOM    962  HA  THR    62     -13.368 -10.079  25.452  1.00  0.00           H  
ATOM    963  CB  THR    62     -12.646  -9.730  23.448  1.00  0.00           C  
ATOM    964  HB  THR    62     -11.714  -9.947  22.924  1.00  0.00           H  
ATOM    965  CG2 THR    62     -13.730 -10.677  22.929  1.00  0.00           C  
ATOM    966 HG21 THR    62     -14.620 -10.605  23.550  1.00  0.00           H  
ATOM    967 HG22 THR    62     -13.998 -10.417  21.906  1.00  0.00           H  
ATOM    968 HG23 THR    62     -13.368 -11.703  22.936  1.00  0.00           H  
ATOM    969  OG1 THR    62     -13.022  -8.424  23.089  1.00  0.00           O  
ATOM    970  HG1 THR    62     -12.913  -8.411  22.107  1.00  0.00           H  
ATOM    971  C   THR    62     -11.527 -11.129  25.137  1.00  0.00           C  
ATOM    972  O   THR    62     -12.020 -12.261  25.112  1.00  0.00           O  
ATOM    973  N   LEU    63     -10.211 -10.952  25.311  1.00  0.00           N  
ATOM    974  H   LEU    63      -9.845 -10.016  25.174  1.00  0.00           H  
ATOM    975  CA  LEU    63      -9.280 -12.074  25.402  1.00  0.00           C  
ATOM    976  HA  LEU    63      -9.453 -12.679  24.513  1.00  0.00           H  
ATOM    977  CB  LEU    63      -7.817 -11.589  25.359  1.00  0.00           C  
ATOM    978  HB2 LEU    63      -7.696 -10.903  24.521  1.00  0.00           H  
ATOM    979  HB3 LEU    63      -7.599 -11.046  26.280  1.00  0.00           H  
ATOM    980  CG  LEU    63      -6.815 -12.759  25.204  1.00  0.00           C  
ATOM    981  HG  LEU    63      -7.014 -13.507  25.967  1.00  0.00           H  
ATOM    982  CD1 LEU    63      -6.918 -13.415  23.824  1.00  0.00           C  
ATOM    983 HD11 LEU    63      -6.833 -12.656  23.046  1.00  0.00           H  
ATOM    984 HD12 LEU    63      -6.120 -14.143  23.690  1.00  0.00           H  
ATOM    985 HD13 LEU    63      -7.869 -13.934  23.719  1.00  0.00           H  
ATOM    986  CD2 LEU    63      -5.362 -12.336  25.407  1.00  0.00           C  
ATOM    987 HD21 LEU    63      -5.266 -11.752  26.320  1.00  0.00           H  
ATOM    988 HD22 LEU    63      -4.752 -13.234  25.472  1.00  0.00           H  
ATOM    989 HD23 LEU    63      -5.022 -11.750  24.557  1.00  0.00           H  
ATOM    990  C   LEU    63      -9.551 -12.983  26.611  1.00  0.00           C  
ATOM    991  O   LEU    63      -9.428 -14.191  26.462  1.00  0.00           O  
ATOM    992  N   LEU    64      -9.950 -12.473  27.784  1.00  0.00           N  
ATOM    993  H   LEU    64     -10.149 -11.482  27.845  1.00  0.00           H  
ATOM    994  CA  LEU    64     -10.264 -13.361  28.920  1.00  0.00           C  
ATOM    995  HA  LEU    64      -9.446 -14.073  29.004  1.00  0.00           H  
ATOM    996  CB  LEU    64     -10.348 -12.586  30.251  1.00  0.00           C  
ATOM    997  HB2 LEU    64     -10.882 -11.649  30.090  1.00  0.00           H  
ATOM    998  HB3 LEU    64     -10.941 -13.176  30.945  1.00  0.00           H  
ATOM    999  CG  LEU    64      -8.999 -12.270  30.930  1.00  0.00           C  
ATOM   1000  HG  LEU    64      -8.462 -11.535  30.333  1.00  0.00           H  
ATOM   1001  CD1 LEU    64      -9.268 -11.683  32.317  1.00  0.00           C  
ATOM   1002 HD11 LEU    64      -9.714 -12.437  32.968  1.00  0.00           H  
ATOM   1003 HD12 LEU    64      -8.334 -11.338  32.761  1.00  0.00           H  
ATOM   1004 HD13 LEU    64      -9.954 -10.844  32.233  1.00  0.00           H  
ATOM   1005  CD2 LEU    64      -8.096 -13.490  31.145  1.00  0.00           C  
ATOM   1006 HD21 LEU    64      -7.709 -13.848  30.193  1.00  0.00           H  
ATOM   1007 HD22 LEU    64      -7.245 -13.213  31.769  1.00  0.00           H  
ATOM   1008 HD23 LEU    64      -8.655 -14.284  31.641  1.00  0.00           H  
ATOM   1009  C   LEU    64     -11.495 -14.258  28.653  1.00  0.00           C  
ATOM   1010  O   LEU    64     -11.364 -15.475  28.812  1.00  0.00           O  
ATOM   1011  N   PRO    65     -12.644 -13.736  28.177  1.00  0.00           N  
ATOM   1012  CD  PRO    65     -13.072 -12.349  28.287  1.00  0.00           C  
ATOM   1013  HD2 PRO    65     -12.581 -11.744  27.530  1.00  0.00           H  
ATOM   1014  HD3 PRO    65     -12.879 -11.942  29.278  1.00  0.00           H  
ATOM   1015  CG  PRO    65     -14.575 -12.359  28.038  1.00  0.00           C  
ATOM   1016  HG2 PRO    65     -14.903 -11.424  27.587  1.00  0.00           H  
ATOM   1017  HG3 PRO    65     -15.102 -12.545  28.974  1.00  0.00           H  
ATOM   1018  CB  PRO    65     -14.763 -13.549  27.101  1.00  0.00           C  
ATOM   1019  HB2 PRO    65     -14.518 -13.247  26.081  1.00  0.00           H  
ATOM   1020  HB3 PRO    65     -15.779 -13.942  27.149  1.00  0.00           H  
ATOM   1021  CA  PRO    65     -13.734 -14.553  27.635  1.00  0.00           C  
ATOM   1022  HA  PRO    65     -14.193 -15.114  28.448  1.00  0.00           H  
ATOM   1023  C   PRO    65     -13.279 -15.550  26.560  1.00  0.00           C  
ATOM   1024  O   PRO    65     -13.595 -16.734  26.653  1.00  0.00           O  
ATOM   1025  N   SER    66     -12.458 -15.114  25.597  1.00  0.00           N  
ATOM   1026  H   SER    66     -12.246 -14.123  25.575  1.00  0.00           H  
ATOM   1027  CA  SER    66     -11.932 -15.969  24.515  1.00  0.00           C  
ATOM   1028  HA  SER    66     -12.771 -16.408  23.974  1.00  0.00           H  
ATOM   1029  CB  SER    66     -11.111 -15.134  23.526  1.00  0.00           C  
ATOM   1030  HB2 SER    66     -10.220 -14.747  24.019  1.00  0.00           H  
ATOM   1031  HB3 SER    66     -10.799 -15.772  22.697  1.00  0.00           H  
ATOM   1032  OG  SER    66     -11.869 -14.058  23.013  1.00  0.00           O  
ATOM   1033  HG  SER    66     -12.006 -13.398  23.714  1.00  0.00           H  
ATOM   1034  C   SER    66     -11.058 -17.119  25.036  1.00  0.00           C  
ATOM   1035  O   SER    66     -11.188 -18.261  24.601  1.00  0.00           O  
ATOM   1036  N   MET    67     -10.207 -16.842  26.026  1.00  0.00           N  
ATOM   1037  H   MET    67     -10.143 -15.874  26.327  1.00  0.00           H  
ATOM   1038  CA  MET    67      -9.389 -17.821  26.752  1.00  0.00           C  
ATOM   1039  HA  MET    67      -8.952 -18.508  26.025  1.00  0.00           H  
ATOM   1040  CB  MET    67      -8.242 -17.090  27.476  1.00  0.00           C  
ATOM   1041  HB2 MET    67      -8.670 -16.336  28.138  1.00  0.00           H  
ATOM   1042  HB3 MET    67      -7.688 -17.796  28.092  1.00  0.00           H  
ATOM   1043  CG  MET    67      -7.239 -16.406  26.533  1.00  0.00           C  
ATOM   1044  HG2 MET    67      -7.761 -15.782  25.812  1.00  0.00           H  
ATOM   1045  HG3 MET    67      -6.610 -15.760  27.146  1.00  0.00           H  
ATOM   1046  SD  MET    67      -6.160 -17.529  25.613  1.00  0.00           S  
ATOM   1047  CE  MET    67      -4.724 -16.458  25.346  1.00  0.00           C  
ATOM   1048  HE1 MET    67      -4.518 -15.879  26.245  1.00  0.00           H  
ATOM   1049  HE2 MET    67      -3.857 -17.077  25.125  1.00  0.00           H  
ATOM   1050  HE3 MET    67      -4.907 -15.787  24.509  1.00  0.00           H  
ATOM   1051  C   MET    67     -10.210 -18.682  27.738  1.00  0.00           C  
ATOM   1052  O   MET    67      -9.635 -19.506  28.452  1.00  0.00           O  
ATOM   1053  N   SER    68     -11.538 -18.521  27.786  1.00  0.00           N  
ATOM   1054  H   SER    68     -11.945 -17.813  27.182  1.00  0.00           H  
ATOM   1055  CA  SER    68     -12.475 -19.215  28.681  1.00  0.00           C  
ATOM   1056  HA  SER    68     -13.468 -18.810  28.478  1.00  0.00           H  
ATOM   1057  CB  SER    68     -12.548 -20.710  28.347  1.00  0.00           C  
ATOM   1058  HB2 SER    68     -11.577 -21.177  28.513  1.00  0.00           H  
ATOM   1059  HB3 SER    68     -13.280 -21.189  28.998  1.00  0.00           H  
ATOM   1060  OG  SER    68     -12.938 -20.896  26.999  1.00  0.00           O  
ATOM   1061  HG  SER    68     -12.441 -20.275  26.453  1.00  0.00           H  
ATOM   1062  C   SER    68     -12.208 -18.958  30.170  1.00  0.00           C  
ATOM   1063  O   SER    68     -11.647 -19.796  30.884  1.00  0.00           O  
ATOM   1064  N   ILE    69     -12.610 -17.780  30.654  1.00  0.00           N  
ATOM   1065  H   ILE    69     -12.954 -17.103  29.987  1.00  0.00           H  
ATOM   1066  CA  ILE    69     -12.931 -17.548  32.075  1.00  0.00           C  
ATOM   1067  HA  ILE    69     -12.188 -18.049  32.692  1.00  0.00           H  
ATOM   1068  CB  ILE    69     -12.885 -16.043  32.430  1.00  0.00           C  
ATOM   1069  HB  ILE    69     -13.199 -15.943  33.470  1.00  0.00           H  
ATOM   1070  CG2 ILE    69     -11.439 -15.530  32.359  1.00  0.00           C  
ATOM   1071 HG21 ILE    69     -11.083 -15.534  31.331  1.00  0.00           H  
ATOM   1072 HG22 ILE    69     -11.382 -14.522  32.768  1.00  0.00           H  
ATOM   1073 HG23 ILE    69     -10.788 -16.167  32.949  1.00  0.00           H  
ATOM   1074  CG1 ILE    69     -13.852 -15.198  31.573  1.00  0.00           C  
ATOM   1075 HG12 ILE    69     -13.467 -15.124  30.560  1.00  0.00           H  
ATOM   1076 HG13 ILE    69     -14.823 -15.691  31.525  1.00  0.00           H  
ATOM   1077  CD1 ILE    69     -14.076 -13.784  32.120  1.00  0.00           C  
ATOM   1078 HD11 ILE    69     -13.155 -13.204  32.072  1.00  0.00           H  
ATOM   1079 HD12 ILE    69     -14.834 -13.282  31.518  1.00  0.00           H  
ATOM   1080 HD13 ILE    69     -14.419 -13.835  33.154  1.00  0.00           H  
ATOM   1081  C   ILE    69     -14.285 -18.172  32.461  1.00  0.00           C  
ATOM   1082  O   ILE    69     -15.057 -18.606  31.611  1.00  0.00           O  
ATOM   1083  N   ASP    70     -14.576 -18.185  33.761  1.00  0.00           N  
ATOM   1084  H   ASP    70     -13.915 -17.762  34.399  1.00  0.00           H  
ATOM   1085  CA  ASP    70     -15.878 -18.549  34.349  1.00  0.00           C  
ATOM   1086  HA  ASP    70     -16.217 -19.491  33.919  1.00  0.00           H  
ATOM   1087  CB  ASP    70     -15.678 -18.742  35.866  1.00  0.00           C  
ATOM   1088  HB2 ASP    70     -16.646 -18.832  36.361  1.00  0.00           H  
ATOM   1089  HB3 ASP    70     -15.142 -19.681  36.017  1.00  0.00           H  
ATOM   1090  CG  ASP    70     -14.876 -17.607  36.516  1.00  0.00           C  
ATOM   1091  OD1 ASP    70     -13.980 -17.929  37.324  1.00  0.00           O  
ATOM   1092  OD2 ASP    70     -15.034 -16.441  36.094  1.00  0.00           O  
ATOM   1093  C   ASP    70     -16.997 -17.513  34.093  1.00  0.00           C  
ATOM   1094  O   ASP    70     -18.161 -17.792  34.371  1.00  0.00           O  
ATOM   1095  N   VAL    71     -16.646 -16.330  33.575  1.00  0.00           N  
ATOM   1096  H   VAL    71     -15.653 -16.196  33.477  1.00  0.00           H  
ATOM   1097  CA  VAL    71     -17.487 -15.132  33.370  1.00  0.00           C  
ATOM   1098  HA  VAL    71     -16.839 -14.380  32.925  1.00  0.00           H  
ATOM   1099  CB  VAL    71     -18.611 -15.372  32.334  1.00  0.00           C  
ATOM   1100  HB  VAL    71     -19.292 -16.139  32.700  1.00  0.00           H  
ATOM   1101  CG1 VAL    71     -19.436 -14.107  32.055  1.00  0.00           C  
ATOM   1102 HG11 VAL    71     -18.782 -13.292  31.743  1.00  0.00           H  
ATOM   1103 HG12 VAL    71     -20.165 -14.301  31.268  1.00  0.00           H  
ATOM   1104 HG13 VAL    71     -19.978 -13.808  32.951  1.00  0.00           H  
ATOM   1105  CG2 VAL    71     -18.026 -15.837  30.990  1.00  0.00           C  
ATOM   1106 HG21 VAL    71     -17.502 -16.784  31.114  1.00  0.00           H  
ATOM   1107 HG22 VAL    71     -18.829 -15.986  30.269  1.00  0.00           H  
ATOM   1108 HG23 VAL    71     -17.333 -15.089  30.603  1.00  0.00           H  
ATOM   1109  C   VAL    71     -17.982 -14.483  34.671  1.00  0.00           C  
ATOM   1110  O   VAL    71     -18.060 -13.258  34.722  1.00  0.00           O  
ATOM   1111  N   GLU    72     -18.205 -15.239  35.747  1.00  0.00           N  
ATOM   1112  H   GLU    72     -18.148 -16.244  35.629  1.00  0.00           H  
ATOM   1113  CA  GLU    72     -18.485 -14.706  37.092  1.00  0.00           C  
ATOM   1114  HA  GLU    72     -19.422 -14.148  37.068  1.00  0.00           H  
ATOM   1115  CB  GLU    72     -18.642 -15.862  38.098  1.00  0.00           C  
ATOM   1116  HB2 GLU    72     -17.821 -16.564  37.945  1.00  0.00           H  
ATOM   1117  HB3 GLU    72     -18.554 -15.478  39.116  1.00  0.00           H  
ATOM   1118  CG  GLU    72     -19.974 -16.626  37.972  1.00  0.00           C  
ATOM   1119  HG2 GLU    72     -20.207 -16.785  36.917  1.00  0.00           H  
ATOM   1120  HG3 GLU    72     -19.828 -17.611  38.423  1.00  0.00           H  
ATOM   1121  CD  GLU    72     -21.169 -15.946  38.673  1.00  0.00           C  
ATOM   1122  OE1 GLU    72     -22.134 -16.678  38.994  1.00  0.00           O  
ATOM   1123  OE2 GLU    72     -21.124 -14.712  38.895  1.00  0.00           O  
ATOM   1124  C   GLU    72     -17.396 -13.731  37.578  1.00  0.00           C  
ATOM   1125  O   GLU    72     -17.724 -12.687  38.142  1.00  0.00           O  
ATOM   1126  N   ASP    73     -16.111 -13.985  37.303  1.00  0.00           N  
ATOM   1127  H   ASP    73     -15.861 -14.869  36.854  1.00  0.00           H  
ATOM   1128  CA  ASP    73     -15.027 -13.039  37.610  1.00  0.00           C  
ATOM   1129  HA  ASP    73     -14.994 -12.885  38.687  1.00  0.00           H  
ATOM   1130  CB  ASP    73     -13.697 -13.669  37.162  1.00  0.00           C  
ATOM   1131  HB2 ASP    73     -13.411 -14.443  37.876  1.00  0.00           H  
ATOM   1132  HB3 ASP    73     -13.850 -14.146  36.193  1.00  0.00           H  
ATOM   1133  CG  ASP    73     -12.552 -12.672  36.982  1.00  0.00           C  
ATOM   1134  OD1 ASP    73     -12.462 -12.064  35.894  1.00  0.00           O  
ATOM   1135  OD2 ASP    73     -11.666 -12.541  37.863  1.00  0.00           O  
ATOM   1136  C   ASP    73     -15.251 -11.661  36.956  1.00  0.00           C  
ATOM   1137  O   ASP    73     -15.058 -10.622  37.591  1.00  0.00           O  
ATOM   1138  N   MET    74     -15.707 -11.652  35.702  1.00  0.00           N  
ATOM   1139  H   MET    74     -15.945 -12.543  35.289  1.00  0.00           H  
ATOM   1140  CA  MET    74     -15.959 -10.436  34.929  1.00  0.00           C  
ATOM   1141  HA  MET    74     -15.180  -9.715  35.175  1.00  0.00           H  
ATOM   1142  CB  MET    74     -15.831 -10.785  33.439  1.00  0.00           C  
ATOM   1143  HB2 MET    74     -14.908 -11.347  33.300  1.00  0.00           H  
ATOM   1144  HB3 MET    74     -16.671 -11.408  33.129  1.00  0.00           H  
ATOM   1145  CG  MET    74     -15.751  -9.547  32.546  1.00  0.00           C  
ATOM   1146  HG2 MET    74     -16.714  -9.037  32.553  1.00  0.00           H  
ATOM   1147  HG3 MET    74     -15.005  -8.869  32.962  1.00  0.00           H  
ATOM   1148  SD  MET    74     -15.275  -9.906  30.832  1.00  0.00           S  
ATOM   1149  CE  MET    74     -16.872 -10.478  30.187  1.00  0.00           C  
ATOM   1150  HE1 MET    74     -17.617  -9.694  30.318  1.00  0.00           H  
ATOM   1151  HE2 MET    74     -16.782 -10.706  29.125  1.00  0.00           H  
ATOM   1152  HE3 MET    74     -17.192 -11.372  30.721  1.00  0.00           H  
ATOM   1153  C   MET    74     -17.308  -9.787  35.279  1.00  0.00           C  
ATOM   1154  O   MET    74     -17.426  -8.564  35.275  1.00  0.00           O  
ATOM   1155  N   ALA    75     -18.316 -10.578  35.650  1.00  0.00           N  
ATOM   1156  H   ALA    75     -18.181 -11.583  35.597  1.00  0.00           H  
ATOM   1157  CA  ALA    75     -19.606 -10.078  36.117  1.00  0.00           C  
ATOM   1158  HA  ALA    75     -19.973  -9.343  35.399  1.00  0.00           H  
ATOM   1159  CB  ALA    75     -20.588 -11.255  36.152  1.00  0.00           C  
ATOM   1160  HB1 ALA    75     -20.264 -11.991  36.888  1.00  0.00           H  
ATOM   1161  HB2 ALA    75     -21.580 -10.896  36.428  1.00  0.00           H  
ATOM   1162  HB3 ALA    75     -20.638 -11.727  35.170  1.00  0.00           H  
ATOM   1163  C   ALA    75     -19.514  -9.384  37.492  1.00  0.00           C  
ATOM   1164  O   ALA    75     -20.230  -8.406  37.728  1.00  0.00           O  
ATOM   1165  N   ASN    76     -18.643  -9.873  38.387  1.00  0.00           N  
ATOM   1166  H   ASN    76     -18.121 -10.704  38.126  1.00  0.00           H  
ATOM   1167  CA  ASN    76     -18.524  -9.395  39.769  1.00  0.00           C  
ATOM   1168  HA  ASN    76     -19.434  -8.848  40.025  1.00  0.00           H  
ATOM   1169  CB  ASN    76     -18.454 -10.595  40.732  1.00  0.00           C  
ATOM   1170  HB2 ASN    76     -17.614 -11.238  40.467  1.00  0.00           H  
ATOM   1171  HB3 ASN    76     -18.287 -10.227  41.744  1.00  0.00           H  
ATOM   1172  CG  ASN    76     -19.739 -11.413  40.752  1.00  0.00           C  
ATOM   1173  OD1 ASN    76     -20.687 -11.088  41.450  1.00  0.00           O  
ATOM   1174  ND2 ASN    76     -19.779 -12.484  39.997  1.00  0.00           N  
ATOM   1175 HD21 ASN    76     -18.999 -12.691  39.389  1.00  0.00           H  
ATOM   1176 HD22 ASN    76     -20.604 -13.079  39.931  1.00  0.00           H  
ATOM   1177  C   ASN    76     -17.369  -8.398  39.985  1.00  0.00           C  
ATOM   1178  O   ASN    76     -17.628  -7.260  40.366  1.00  0.00           O  
ATOM   1179  N   PHE    77     -16.106  -8.773  39.753  1.00  0.00           N  
ATOM   1180  H   PHE    77     -15.913  -9.687  39.359  1.00  0.00           H  
ATOM   1181  CA  PHE    77     -14.958  -7.951  40.190  1.00  0.00           C  
ATOM   1182  HA  PHE    77     -15.166  -7.586  41.199  1.00  0.00           H  
ATOM   1183  CB  PHE    77     -13.693  -8.817  40.273  1.00  0.00           C  
ATOM   1184  HB2 PHE    77     -13.397  -9.110  39.265  1.00  0.00           H  
ATOM   1185  HB3 PHE    77     -12.888  -8.212  40.691  1.00  0.00           H  
ATOM   1186  CG  PHE    77     -13.849 -10.053  41.141  1.00  0.00           C  
ATOM   1187  CD1 PHE    77     -13.712 -11.335  40.580  1.00  0.00           C  
ATOM   1188  HD1 PHE    77     -13.452 -11.436  39.538  1.00  0.00           H  
ATOM   1189  CE1 PHE    77     -13.927 -12.480  41.368  1.00  0.00           C  
ATOM   1190  HE1 PHE    77     -13.840 -13.464  40.925  1.00  0.00           H  
ATOM   1191  CZ  PHE    77     -14.256 -12.347  42.727  1.00  0.00           C  
ATOM   1192  HZ  PHE    77     -14.421 -13.227  43.330  1.00  0.00           H  
ATOM   1193  CE2 PHE    77     -14.369 -11.067  43.298  1.00  0.00           C  
ATOM   1194  HE2 PHE    77     -14.618 -10.955  44.343  1.00  0.00           H  
ATOM   1195  CD2 PHE    77     -14.166  -9.923  42.506  1.00  0.00           C  
ATOM   1196  HD2 PHE    77     -14.261  -8.937  42.945  1.00  0.00           H  
ATOM   1197  C   PHE    77     -14.719  -6.694  39.336  1.00  0.00           C  
ATOM   1198  O   PHE    77     -13.993  -5.788  39.737  1.00  0.00           O  
ATOM   1199  N   VAL    78     -15.351  -6.587  38.161  1.00  0.00           N  
ATOM   1200  H   VAL    78     -15.933  -7.361  37.871  1.00  0.00           H  
ATOM   1201  CA  VAL    78     -15.229  -5.414  37.274  1.00  0.00           C  
ATOM   1202  HA  VAL    78     -14.186  -5.313  36.987  1.00  0.00           H  
ATOM   1203  CB  VAL    78     -16.041  -5.653  35.984  1.00  0.00           C  
ATOM   1204  HB  VAL    78     -16.958  -6.186  36.234  1.00  0.00           H  
ATOM   1205  CG1 VAL    78     -16.438  -4.387  35.222  1.00  0.00           C  
ATOM   1206 HG11 VAL    78     -15.545  -3.813  34.990  1.00  0.00           H  
ATOM   1207 HG12 VAL    78     -16.936  -4.661  34.295  1.00  0.00           H  
ATOM   1208 HG13 VAL    78     -17.125  -3.792  35.822  1.00  0.00           H  
ATOM   1209  CG2 VAL    78     -15.186  -6.498  35.031  1.00  0.00           C  
ATOM   1210 HG21 VAL    78     -15.762  -6.751  34.141  1.00  0.00           H  
ATOM   1211 HG22 VAL    78     -14.299  -5.940  34.734  1.00  0.00           H  
ATOM   1212 HG23 VAL    78     -14.883  -7.421  35.524  1.00  0.00           H  
ATOM   1213  C   VAL    78     -15.587  -4.095  37.973  1.00  0.00           C  
ATOM   1214  O   VAL    78     -14.998  -3.060  37.661  1.00  0.00           O  
ATOM   1215  N   HIE    79     -16.509  -4.105  38.937  1.00  0.00           N  
ATOM   1216  H   HIE    79     -16.924  -4.991  39.200  1.00  0.00           H  
ATOM   1217  CA  HIE    79     -16.952  -2.890  39.637  1.00  0.00           C  
ATOM   1218  HA  HIE    79     -17.014  -2.090  38.902  1.00  0.00           H  
ATOM   1219  CB  HIE    79     -18.368  -3.100  40.205  1.00  0.00           C  
ATOM   1220  HB2 HIE    79     -18.284  -3.635  41.153  1.00  0.00           H  
ATOM   1221  HB3 HIE    79     -18.822  -2.130  40.406  1.00  0.00           H  
ATOM   1222  CG  HIE    79     -19.279  -3.894  39.295  1.00  0.00           C  
ATOM   1223  ND1 HIE    79     -19.680  -3.536  38.002  1.00  0.00           N  
ATOM   1224  CE1 HIE    79     -20.275  -4.632  37.498  1.00  0.00           C  
ATOM   1225  HE1 HIE    79     -20.656  -4.721  36.491  1.00  0.00           H  
ATOM   1226  NE2 HIE    79     -20.280  -5.630  38.394  1.00  0.00           N  
ATOM   1227  HE2 HIE    79     -20.521  -6.604  38.199  1.00  0.00           H  
ATOM   1228  CD2 HIE    79     -19.676  -5.173  39.540  1.00  0.00           C  
ATOM   1229  HD2 HIE    79     -19.450  -5.748  40.427  1.00  0.00           H  
ATOM   1230  C   HIE    79     -15.974  -2.394  40.721  1.00  0.00           C  
ATOM   1231  O   HIE    79     -16.182  -1.308  41.262  1.00  0.00           O  
ATOM   1232  N   ASP    80     -14.930  -3.164  41.040  1.00  0.00           N  
ATOM   1233  H   ASP    80     -14.801  -4.037  40.542  1.00  0.00           H  
ATOM   1234  CA  ASP    80     -14.016  -2.904  42.157  1.00  0.00           C  
ATOM   1235  HA  ASP    80     -14.624  -2.622  43.018  1.00  0.00           H  
ATOM   1236  CB  ASP    80     -13.261  -4.192  42.537  1.00  0.00           C  
ATOM   1237  HB2 ASP    80     -12.727  -4.560  41.660  1.00  0.00           H  
ATOM   1238  HB3 ASP    80     -12.512  -3.951  43.293  1.00  0.00           H  
ATOM   1239  CG  ASP    80     -14.145  -5.301  43.119  1.00  0.00           C  
ATOM   1240  OD1 ASP    80     -13.692  -6.468  43.074  1.00  0.00           O  
ATOM   1241  OD2 ASP    80     -15.212  -4.973  43.686  1.00  0.00           O  
ATOM   1242  C   ASP    80     -13.014  -1.757  41.928  1.00  0.00           C  
ATOM   1243  O   ASP    80     -12.703  -1.345  40.805  1.00  0.00           O  
ATOM   1244  N   PHE    81     -12.461  -1.275  43.043  1.00  0.00           N  
ATOM   1245  H   PHE    81     -12.702  -1.743  43.905  1.00  0.00           H  
ATOM   1246  CA  PHE    81     -11.354  -0.320  43.128  1.00  0.00           C  
ATOM   1247  HA  PHE    81     -11.028  -0.069  42.121  1.00  0.00           H  
ATOM   1248  CB  PHE    81     -11.843   0.968  43.811  1.00  0.00           C  
ATOM   1249  HB2 PHE    81     -11.094   1.746  43.661  1.00  0.00           H  
ATOM   1250  HB3 PHE    81     -12.754   1.304  43.315  1.00  0.00           H  
ATOM   1251  CG  PHE    81     -12.119   0.834  45.299  1.00  0.00           C  
ATOM   1252  CD1 PHE    81     -11.132   1.190  46.239  1.00  0.00           C  
ATOM   1253  HD1 PHE    81     -10.175   1.567  45.904  1.00  0.00           H  
ATOM   1254  CE1 PHE    81     -11.377   1.039  47.615  1.00  0.00           C  
ATOM   1255  HE1 PHE    81     -10.608   1.302  48.326  1.00  0.00           H  
ATOM   1256  CZ  PHE    81     -12.611   0.528  48.058  1.00  0.00           C  
ATOM   1257  HZ  PHE    81     -12.794   0.397  49.114  1.00  0.00           H  
ATOM   1258  CE2 PHE    81     -13.600   0.176  47.123  1.00  0.00           C  
ATOM   1259  HE2 PHE    81     -14.545  -0.229  47.456  1.00  0.00           H  
ATOM   1260  CD2 PHE    81     -13.356   0.332  45.746  1.00  0.00           C  
ATOM   1261  HD2 PHE    81     -14.115   0.052  45.028  1.00  0.00           H  
ATOM   1262  C   PHE    81     -10.153  -0.951  43.858  1.00  0.00           C  
ATOM   1263  O   PHE    81     -10.258  -2.048  44.407  1.00  0.00           O  
ATOM   1264  N   THR    82      -9.008  -0.264  43.866  1.00  0.00           N  
ATOM   1265  H   THR    82      -8.981   0.655  43.454  1.00  0.00           H  
ATOM   1266  CA  THR    82      -7.742  -0.781  44.421  1.00  0.00           C  
ATOM   1267  HA  THR    82      -7.968  -1.623  45.075  1.00  0.00           H  
ATOM   1268  CB  THR    82      -6.823  -1.335  43.319  1.00  0.00           C  
ATOM   1269  HB  THR    82      -6.126  -2.004  43.811  1.00  0.00           H  
ATOM   1270  CG2 THR    82      -7.520  -2.146  42.222  1.00  0.00           C  
ATOM   1271 HG21 THR    82      -8.200  -1.521  41.647  1.00  0.00           H  
ATOM   1272 HG22 THR    82      -6.770  -2.557  41.547  1.00  0.00           H  
ATOM   1273 HG23 THR    82      -8.076  -2.966  42.676  1.00  0.00           H  
ATOM   1274  OG1 THR    82      -6.087  -0.307  42.704  1.00  0.00           O  
ATOM   1275  HG1 THR    82      -5.144  -0.511  42.915  1.00  0.00           H  
ATOM   1276  C   THR    82      -7.034   0.252  45.311  1.00  0.00           C  
ATOM   1277  O   THR    82      -7.576   1.329  45.575  1.00  0.00           O  
ATOM   1278  N   PHE    83      -5.861  -0.087  45.856  1.00  0.00           N  
ATOM   1279  H   PHE    83      -5.408  -0.947  45.548  1.00  0.00           H  
ATOM   1280  CA  PHE    83      -5.324   0.511  47.087  1.00  0.00           C  
ATOM   1281  HA  PHE    83      -5.977   1.325  47.401  1.00  0.00           H  
ATOM   1282  CB  PHE    83      -5.353  -0.566  48.190  1.00  0.00           C  
ATOM   1283  HB2 PHE    83      -4.450  -1.174  48.107  1.00  0.00           H  
ATOM   1284  HB3 PHE    83      -5.333  -0.078  49.165  1.00  0.00           H  
ATOM   1285  CG  PHE    83      -6.562  -1.489  48.110  1.00  0.00           C  
ATOM   1286  CD1 PHE    83      -6.418  -2.783  47.570  1.00  0.00           C  
ATOM   1287  HD1 PHE    83      -5.439  -3.146  47.283  1.00  0.00           H  
ATOM   1288  CE1 PHE    83      -7.549  -3.581  47.327  1.00  0.00           C  
ATOM   1289  HE1 PHE    83      -7.434  -4.558  46.874  1.00  0.00           H  
ATOM   1290  CZ  PHE    83      -8.832  -3.087  47.619  1.00  0.00           C  
ATOM   1291  HZ  PHE    83      -9.705  -3.683  47.390  1.00  0.00           H  
ATOM   1292  CE2 PHE    83      -8.982  -1.800  48.165  1.00  0.00           C  
ATOM   1293  HE2 PHE    83      -9.973  -1.412  48.350  1.00  0.00           H  
ATOM   1294  CD2 PHE    83      -7.849  -1.002  48.412  1.00  0.00           C  
ATOM   1295  HD2 PHE    83      -7.971   0.008  48.773  1.00  0.00           H  
ATOM   1296  C   PHE    83      -3.922   1.115  46.899  1.00  0.00           C  
ATOM   1297  O   PHE    83      -3.599   2.127  47.521  1.00  0.00           O  
ATOM   1298  N   GLY    84      -3.127   0.556  45.986  1.00  0.00           N  
ATOM   1299  H   GLY    84      -3.458  -0.310  45.554  1.00  0.00           H  
ATOM   1300  CA  GLY    84      -1.931   1.152  45.380  1.00  0.00           C  
ATOM   1301  HA2 GLY    84      -1.434   1.793  46.106  1.00  0.00           H  
ATOM   1302  HA3 GLY    84      -1.251   0.352  45.089  1.00  0.00           H  
ATOM   1303  C   GLY    84      -2.242   1.986  44.129  1.00  0.00           C  
ATOM   1304  O   GLY    84      -1.372   2.151  43.278  1.00  0.00           O  
ATOM   1305  N   HIE    85      -3.481   2.483  44.013  1.00  0.00           N  
ATOM   1306  H   HIE    85      -4.101   2.283  44.782  1.00  0.00           H  
ATOM   1307  CA  HIE    85      -4.102   3.068  42.817  1.00  0.00           C  
ATOM   1308  HA  HIE    85      -4.435   2.243  42.188  1.00  0.00           H  
ATOM   1309  CB  HIE    85      -5.361   3.841  43.261  1.00  0.00           C  
ATOM   1310  HB2 HIE    85      -6.046   3.143  43.746  1.00  0.00           H  
ATOM   1311  HB3 HIE    85      -5.071   4.588  44.000  1.00  0.00           H  
ATOM   1312  CG  HIE    85      -6.127   4.552  42.165  1.00  0.00           C  
ATOM   1313  ND1 HIE    85      -7.018   5.610  42.373  1.00  0.00           N  
ATOM   1314  CE1 HIE    85      -7.522   5.914  41.170  1.00  0.00           C  
ATOM   1315  HE1 HIE    85      -8.253   6.690  40.988  1.00  0.00           H  
ATOM   1316  NE2 HIE    85      -7.003   5.113  40.227  1.00  0.00           N  
ATOM   1317  HE2 HIE    85      -7.237   5.140  39.234  1.00  0.00           H  
ATOM   1318  CD2 HIE    85      -6.134   4.240  40.836  1.00  0.00           C  
ATOM   1319  HD2 HIE    85      -5.580   3.447  40.357  1.00  0.00           H  
ATOM   1320  C   HIE    85      -3.170   3.960  41.974  1.00  0.00           C  
ATOM   1321  O   HIE    85      -2.958   5.140  42.265  1.00  0.00           O  
ATOM   1322  N   LEU    86      -2.684   3.413  40.853  1.00  0.00           N  
ATOM   1323  H   LEU    86      -2.794   2.419  40.725  1.00  0.00           H  
ATOM   1324  CA  LEU    86      -2.095   4.201  39.770  1.00  0.00           C  
ATOM   1325  HA  LEU    86      -1.346   4.870  40.195  1.00  0.00           H  
ATOM   1326  CB  LEU    86      -1.406   3.284  38.743  1.00  0.00           C  
ATOM   1327  HB2 LEU    86      -2.158   2.631  38.299  1.00  0.00           H  
ATOM   1328  HB3 LEU    86      -1.001   3.908  37.946  1.00  0.00           H  
ATOM   1329  CG  LEU    86      -0.269   2.408  39.305  1.00  0.00           C  
ATOM   1330  HG  LEU    86      -0.666   1.728  40.059  1.00  0.00           H  
ATOM   1331  CD1 LEU    86       0.318   1.581  38.165  1.00  0.00           C  
ATOM   1332 HD11 LEU    86       0.748   2.229  37.404  1.00  0.00           H  
ATOM   1333 HD12 LEU    86       1.104   0.931  38.552  1.00  0.00           H  
ATOM   1334 HD13 LEU    86      -0.452   0.958  37.715  1.00  0.00           H  
ATOM   1335  CD2 LEU    86       0.859   3.234  39.926  1.00  0.00           C  
ATOM   1336 HD21 LEU    86       0.501   3.728  40.829  1.00  0.00           H  
ATOM   1337 HD22 LEU    86       1.675   2.567  40.209  1.00  0.00           H  
ATOM   1338 HD23 LEU    86       1.229   3.967  39.211  1.00  0.00           H  
ATOM   1339  C   LEU    86      -3.197   5.057  39.127  1.00  0.00           C  
ATOM   1340  O   LEU    86      -4.121   4.521  38.516  1.00  0.00           O  
ATOM   1341  N   ALA    87      -3.104   6.376  39.321  1.00  0.00           N  
ATOM   1342  H   ALA    87      -2.298   6.672  39.845  1.00  0.00           H  
ATOM   1343  CA  ALA    87      -4.212   7.341  39.307  1.00  0.00           C  
ATOM   1344  HA  ALA    87      -5.009   6.901  39.907  1.00  0.00           H  
ATOM   1345  CB  ALA    87      -3.735   8.590  40.064  1.00  0.00           C  
ATOM   1346  HB1 ALA    87      -2.941   9.084  39.503  1.00  0.00           H  
ATOM   1347  HB2 ALA    87      -4.569   9.281  40.189  1.00  0.00           H  
ATOM   1348  HB3 ALA    87      -3.367   8.305  41.052  1.00  0.00           H  
ATOM   1349  C   ALA    87      -4.867   7.673  37.938  1.00  0.00           C  
ATOM   1350  O   ALA    87      -5.090   8.839  37.615  1.00  0.00           O  
ATOM   1351  N   ASP    88      -5.225   6.653  37.160  1.00  0.00           N  
ATOM   1352  H   ASP    88      -4.972   5.729  37.494  1.00  0.00           H  
ATOM   1353  CA  ASP    88      -6.230   6.712  36.090  1.00  0.00           C  
ATOM   1354  HA  ASP    88      -6.745   7.673  36.151  1.00  0.00           H  
ATOM   1355  CB  ASP    88      -5.545   6.658  34.710  1.00  0.00           C  
ATOM   1356  HB2 ASP    88      -4.791   7.445  34.653  1.00  0.00           H  
ATOM   1357  HB3 ASP    88      -5.048   5.693  34.592  1.00  0.00           H  
ATOM   1358  CG  ASP    88      -6.552   6.866  33.574  1.00  0.00           C  
ATOM   1359  OD1 ASP    88      -7.538   7.609  33.764  1.00  0.00           O  
ATOM   1360  OD2 ASP    88      -6.514   6.106  32.586  1.00  0.00           O  
ATOM   1361  C   ASP    88      -7.310   5.628  36.345  1.00  0.00           C  
ATOM   1362  O   ASP    88      -7.716   5.454  37.496  1.00  0.00           O  
ATOM   1363  N   LYS    89      -7.810   4.907  35.326  1.00  0.00           N  
ATOM   1364  H   LYS    89      -7.435   5.114  34.407  1.00  0.00           H  
ATOM   1365  CA  LYS    89      -8.854   3.854  35.381  1.00  0.00           C  
ATOM   1366  HA  LYS    89      -9.073   3.597  34.345  1.00  0.00           H  
ATOM   1367  CB  LYS    89      -8.284   2.581  36.042  1.00  0.00           C  
ATOM   1368  HB2 LYS    89      -7.483   2.835  36.739  1.00  0.00           H  
ATOM   1369  HB3 LYS    89      -9.072   2.093  36.608  1.00  0.00           H  
ATOM   1370  CG  LYS    89      -7.767   1.579  35.000  1.00  0.00           C  
ATOM   1371  HG2 LYS    89      -8.614   1.257  34.396  1.00  0.00           H  
ATOM   1372  HG3 LYS    89      -7.034   2.061  34.351  1.00  0.00           H  
ATOM   1373  CD  LYS    89      -7.131   0.348  35.662  1.00  0.00           C  
ATOM   1374  HD2 LYS    89      -6.124   0.597  35.994  1.00  0.00           H  
ATOM   1375  HD3 LYS    89      -7.722   0.064  36.534  1.00  0.00           H  
ATOM   1376  CE  LYS    89      -7.098  -0.857  34.715  1.00  0.00           C  
ATOM   1377  HE2 LYS    89      -6.811  -1.749  35.277  1.00  0.00           H  
ATOM   1378  HE3 LYS    89      -8.113  -1.012  34.335  1.00  0.00           H  
ATOM   1379  NZ  LYS    89      -6.171  -0.667  33.576  1.00  0.00           N  
ATOM   1380  HZ1 LYS    89      -5.194  -0.740  33.849  1.00  0.00           H  
ATOM   1381  HZ2 LYS    89      -6.316  -1.380  32.855  1.00  0.00           H  
ATOM   1382  HZ3 LYS    89      -6.358   0.197  33.093  1.00  0.00           H  
ATOM   1383  C   LYS    89     -10.244   4.253  35.928  1.00  0.00           C  
ATOM   1384  O   LYS    89     -11.226   3.601  35.586  1.00  0.00           O  
ATOM   1385  N   THR    90     -10.362   5.374  36.639  1.00  0.00           N  
ATOM   1386  H   THR    90      -9.489   5.789  36.937  1.00  0.00           H  
ATOM   1387  CA  THR    90     -11.616   6.046  37.035  1.00  0.00           C  
ATOM   1388  HA  THR    90     -11.341   6.945  37.585  1.00  0.00           H  
ATOM   1389  CB  THR    90     -12.410   6.506  35.794  1.00  0.00           C  
ATOM   1390  HB  THR    90     -12.867   5.640  35.316  1.00  0.00           H  
ATOM   1391  CG2 THR    90     -13.512   7.505  36.144  1.00  0.00           C  
ATOM   1392 HG21 THR    90     -13.094   8.366  36.667  1.00  0.00           H  
ATOM   1393 HG22 THR    90     -14.008   7.838  35.232  1.00  0.00           H  
ATOM   1394 HG23 THR    90     -14.253   7.032  36.789  1.00  0.00           H  
ATOM   1395  OG1 THR    90     -11.569   7.126  34.839  1.00  0.00           O  
ATOM   1396  HG1 THR    90     -11.253   7.948  35.230  1.00  0.00           H  
ATOM   1397  C   THR    90     -12.507   5.214  37.969  1.00  0.00           C  
ATOM   1398  O   THR    90     -13.308   4.401  37.516  1.00  0.00           O  
ATOM   1399  N   ASP    91     -12.424   5.483  39.272  1.00  0.00           N  
ATOM   1400  H   ASP    91     -11.842   6.262  39.546  1.00  0.00           H  
ATOM   1401  CA  ASP    91     -13.332   5.020  40.336  1.00  0.00           C  
ATOM   1402  HA  ASP    91     -12.865   5.312  41.277  1.00  0.00           H  
ATOM   1403  CB  ASP    91     -14.670   5.795  40.277  1.00  0.00           C  
ATOM   1404  HB2 ASP    91     -15.267   5.405  39.451  1.00  0.00           H  
ATOM   1405  HB3 ASP    91     -15.220   5.604  41.200  1.00  0.00           H  
ATOM   1406  CG  ASP    91     -14.552   7.317  40.076  1.00  0.00           C  
ATOM   1407  OD1 ASP    91     -15.592   7.907  39.710  1.00  0.00           O  
ATOM   1408  OD2 ASP    91     -13.447   7.879  40.257  1.00  0.00           O  
ATOM   1409  C   ASP    91     -13.499   3.486  40.427  1.00  0.00           C  
ATOM   1410  O   ASP    91     -12.776   2.823  41.163  1.00  0.00           O  
ATOM   1411  N   ARG    92     -14.433   2.921  39.654  1.00  0.00           N  
ATOM   1412  H   ARG    92     -14.926   3.574  39.069  1.00  0.00           H  
ATOM   1413  CA  ARG    92     -14.577   1.490  39.327  1.00  0.00           C  
ATOM   1414  HA  ARG    92     -14.459   0.904  40.244  1.00  0.00           H  
ATOM   1415  CB  ARG    92     -15.988   1.175  38.752  1.00  0.00           C  
ATOM   1416  HB2 ARG    92     -15.905   0.554  37.861  1.00  0.00           H  
ATOM   1417  HB3 ARG    92     -16.489   0.549  39.490  1.00  0.00           H  
ATOM   1418  CG  ARG    92     -16.962   2.339  38.456  1.00  0.00           C  
ATOM   1419  HG2 ARG    92     -17.927   1.908  38.187  1.00  0.00           H  
ATOM   1420  HG3 ARG    92     -17.115   2.896  39.382  1.00  0.00           H  
ATOM   1421  CD  ARG    92     -16.565   3.341  37.354  1.00  0.00           C  
ATOM   1422  HD2 ARG    92     -17.263   4.179  37.397  1.00  0.00           H  
ATOM   1423  HD3 ARG    92     -15.581   3.746  37.553  1.00  0.00           H  
ATOM   1424  NE  ARG    92     -16.623   2.768  35.998  1.00  0.00           N  
ATOM   1425  HE  ARG    92     -17.488   2.329  35.734  1.00  0.00           H  
ATOM   1426  CZ  ARG    92     -15.658   2.727  35.095  1.00  0.00           C  
ATOM   1427  NH1 ARG    92     -14.437   3.123  35.308  1.00  0.00           N  
ATOM   1428 HH11 ARG    92     -14.149   3.385  36.249  1.00  0.00           H  
ATOM   1429 HH12 ARG    92     -13.694   2.890  34.680  1.00  0.00           H  
ATOM   1430  NH2 ARG    92     -15.932   2.244  33.920  1.00  0.00           N  
ATOM   1431 HH21 ARG    92     -16.836   1.837  33.761  1.00  0.00           H  
ATOM   1432 HH22 ARG    92     -15.170   1.930  33.331  1.00  0.00           H  
ATOM   1433  C   ARG    92     -13.431   1.057  38.398  1.00  0.00           C  
ATOM   1434  O   ARG    92     -13.575   1.062  37.175  1.00  0.00           O  
ATOM   1435  N   LEU    93     -12.261   0.778  38.971  1.00  0.00           N  
ATOM   1436  H   LEU    93     -12.248   0.728  39.982  1.00  0.00           H  
ATOM   1437  CA  LEU    93     -10.990   0.695  38.244  1.00  0.00           C  
ATOM   1438  HA  LEU    93     -10.913   1.593  37.632  1.00  0.00           H  
ATOM   1439  CB  LEU    93      -9.802   0.658  39.227  1.00  0.00           C  
ATOM   1440  HB2 LEU    93      -9.861  -0.265  39.807  1.00  0.00           H  
ATOM   1441  HB3 LEU    93      -8.884   0.619  38.641  1.00  0.00           H  
ATOM   1442  CG  LEU    93      -9.693   1.836  40.212  1.00  0.00           C  
ATOM   1443  HG  LEU    93     -10.501   1.772  40.934  1.00  0.00           H  
ATOM   1444  CD1 LEU    93      -8.371   1.739  40.968  1.00  0.00           C  
ATOM   1445 HD11 LEU    93      -7.533   1.848  40.282  1.00  0.00           H  
ATOM   1446 HD12 LEU    93      -8.322   2.519  41.728  1.00  0.00           H  
ATOM   1447 HD13 LEU    93      -8.291   0.772  41.454  1.00  0.00           H  
ATOM   1448  CD2 LEU    93      -9.737   3.202  39.527  1.00  0.00           C  
ATOM   1449 HD21 LEU    93     -10.686   3.321  39.011  1.00  0.00           H  
ATOM   1450 HD22 LEU    93      -9.666   3.981  40.285  1.00  0.00           H  
ATOM   1451 HD23 LEU    93      -8.913   3.301  38.824  1.00  0.00           H  
ATOM   1452  C   LEU    93     -10.893  -0.485  37.271  1.00  0.00           C  
ATOM   1453  O   LEU    93     -10.376  -0.308  36.163  1.00  0.00           O  
ATOM   1454  N   LEU    94     -11.377  -1.681  37.634  1.00  0.00           N  
ATOM   1455  H   LEU    94     -11.809  -1.794  38.547  1.00  0.00           H  
ATOM   1456  CA  LEU    94     -11.319  -2.821  36.705  1.00  0.00           C  
ATOM   1457  HA  LEU    94     -10.309  -2.827  36.298  1.00  0.00           H  
ATOM   1458  CB  LEU    94     -11.515  -4.154  37.454  1.00  0.00           C  
ATOM   1459  HB2 LEU    94     -10.821  -4.196  38.294  1.00  0.00           H  
ATOM   1460  HB3 LEU    94     -12.523  -4.185  37.865  1.00  0.00           H  
ATOM   1461  CG  LEU    94     -11.281  -5.390  36.557  1.00  0.00           C  
ATOM   1462  HG  LEU    94     -11.964  -5.367  35.709  1.00  0.00           H  
ATOM   1463  CD1 LEU    94      -9.839  -5.451  36.037  1.00  0.00           C  
ATOM   1464 HD11 LEU    94      -9.145  -5.405  36.876  1.00  0.00           H  
ATOM   1465 HD12 LEU    94      -9.688  -6.381  35.497  1.00  0.00           H  
ATOM   1466 HD13 LEU    94      -9.650  -4.627  35.353  1.00  0.00           H  
ATOM   1467  CD2 LEU    94     -11.524  -6.692  37.311  1.00  0.00           C  
ATOM   1468 HD21 LEU    94     -12.526  -6.697  37.728  1.00  0.00           H  
ATOM   1469 HD22 LEU    94     -11.431  -7.545  36.644  1.00  0.00           H  
ATOM   1470 HD23 LEU    94     -10.818  -6.785  38.134  1.00  0.00           H  
ATOM   1471  C   LEU    94     -12.260  -2.626  35.499  1.00  0.00           C  
ATOM   1472  O   LEU    94     -11.951  -3.076  34.395  1.00  0.00           O  
ATOM   1473  N   MET    95     -13.314  -1.819  35.658  1.00  0.00           N  
ATOM   1474  H   MET    95     -13.555  -1.567  36.609  1.00  0.00           H  
ATOM   1475  CA  MET    95     -14.179  -1.315  34.585  1.00  0.00           C  
ATOM   1476  HA  MET    95     -14.397  -2.162  33.943  1.00  0.00           H  
ATOM   1477  CB  MET    95     -15.521  -0.854  35.180  1.00  0.00           C  
ATOM   1478  HB2 MET    95     -15.789  -1.494  36.013  1.00  0.00           H  
ATOM   1479  HB3 MET    95     -15.399   0.147  35.577  1.00  0.00           H  
ATOM   1480  CG  MET    95     -16.703  -0.889  34.199  1.00  0.00           C  
ATOM   1481  HG2 MET    95     -16.405  -0.455  33.247  1.00  0.00           H  
ATOM   1482  HG3 MET    95     -16.969  -1.928  34.009  1.00  0.00           H  
ATOM   1483  SD  MET    95     -18.181   0.002  34.777  1.00  0.00           S  
ATOM   1484  CE  MET    95     -18.591  -0.977  36.250  1.00  0.00           C  
ATOM   1485  HE1 MET    95     -17.806  -0.879  37.000  1.00  0.00           H  
ATOM   1486  HE2 MET    95     -19.533  -0.633  36.676  1.00  0.00           H  
ATOM   1487  HE3 MET    95     -18.689  -2.027  35.979  1.00  0.00           H  
ATOM   1488  C   MET    95     -13.509  -0.258  33.677  1.00  0.00           C  
ATOM   1489  O   MET    95     -14.182   0.398  32.881  1.00  0.00           O  
ATOM   1490  N   ARG    96     -12.183  -0.076  33.742  1.00  0.00           N  
ATOM   1491  H   ARG    96     -11.697  -0.494  34.531  1.00  0.00           H  
ATOM   1492  CA  ARG    96     -11.356   0.396  32.610  1.00  0.00           C  
ATOM   1493  HA  ARG    96     -11.953   0.274  31.705  1.00  0.00           H  
ATOM   1494  CB  ARG    96     -11.005   1.896  32.712  1.00  0.00           C  
ATOM   1495  HB2 ARG    96     -10.722   2.117  33.735  1.00  0.00           H  
ATOM   1496  HB3 ARG    96     -10.151   2.113  32.071  1.00  0.00           H  
ATOM   1497  CG  ARG    96     -12.168   2.803  32.260  1.00  0.00           C  
ATOM   1498  HG2 ARG    96     -12.458   2.530  31.244  1.00  0.00           H  
ATOM   1499  HG3 ARG    96     -13.020   2.634  32.912  1.00  0.00           H  
ATOM   1500  CD  ARG    96     -11.859   4.307  32.292  1.00  0.00           C  
ATOM   1501  HD2 ARG    96     -12.741   4.852  31.950  1.00  0.00           H  
ATOM   1502  HD3 ARG    96     -11.669   4.596  33.325  1.00  0.00           H  
ATOM   1503  NE  ARG    96     -10.713   4.670  31.435  1.00  0.00           N  
ATOM   1504  HE  ARG    96     -10.635   4.241  30.522  1.00  0.00           H  
ATOM   1505  CZ  ARG    96      -9.689   5.430  31.774  1.00  0.00           C  
ATOM   1506  NH1 ARG    96      -9.663   6.143  32.860  1.00  0.00           N  
ATOM   1507 HH11 ARG    96     -10.483   6.259  33.437  1.00  0.00           H  
ATOM   1508 HH12 ARG    96      -8.844   6.731  33.047  1.00  0.00           H  
ATOM   1509  NH2 ARG    96      -8.647   5.463  31.007  1.00  0.00           N  
ATOM   1510 HH21 ARG    96      -8.657   4.959  30.130  1.00  0.00           H  
ATOM   1511 HH22 ARG    96      -7.784   5.859  31.395  1.00  0.00           H  
ATOM   1512  C   ARG    96     -10.159  -0.533  32.357  1.00  0.00           C  
ATOM   1513  O   ARG    96      -9.030  -0.095  32.151  1.00  0.00           O  
ATOM   1514  N   GLU    97     -10.446  -1.831  32.349  1.00  0.00           N  
ATOM   1515  H   GLU    97     -11.347  -2.102  32.718  1.00  0.00           H  
ATOM   1516  CA  GLU    97      -9.707  -2.852  31.592  1.00  0.00           C  
ATOM   1517  HA  GLU    97      -9.223  -2.363  30.756  1.00  0.00           H  
ATOM   1518  CB  GLU    97      -8.619  -3.502  32.462  1.00  0.00           C  
ATOM   1519  HB2 GLU    97      -8.166  -2.749  33.102  1.00  0.00           H  
ATOM   1520  HB3 GLU    97      -9.068  -4.250  33.111  1.00  0.00           H  
ATOM   1521  CG  GLU    97      -7.514  -4.153  31.616  1.00  0.00           C  
ATOM   1522  HG2 GLU    97      -6.797  -4.620  32.295  1.00  0.00           H  
ATOM   1523  HG3 GLU    97      -7.942  -4.937  30.991  1.00  0.00           H  
ATOM   1524  CD  GLU    97      -6.784  -3.117  30.749  1.00  0.00           C  
ATOM   1525  OE1 GLU    97      -6.351  -2.091  31.321  1.00  0.00           O  
ATOM   1526  OE2 GLU    97      -6.677  -3.311  29.516  1.00  0.00           O  
ATOM   1527  C   GLU    97     -10.641  -3.912  30.983  1.00  0.00           C  
ATOM   1528  O   GLU    97     -10.402  -4.375  29.872  1.00  0.00           O  
ATOM   1529  N   PHE    98     -11.740  -4.245  31.669  1.00  0.00           N  
ATOM   1530  H   PHE    98     -11.881  -3.857  32.596  1.00  0.00           H  
ATOM   1531  CA  PHE    98     -12.775  -5.167  31.192  1.00  0.00           C  
ATOM   1532  HA  PHE    98     -12.621  -5.355  30.131  1.00  0.00           H  
ATOM   1533  CB  PHE    98     -12.671  -6.514  31.929  1.00  0.00           C  
ATOM   1534  HB2 PHE    98     -12.822  -6.347  32.995  1.00  0.00           H  
ATOM   1535  HB3 PHE    98     -13.476  -7.165  31.583  1.00  0.00           H  
ATOM   1536  CG  PHE    98     -11.347  -7.226  31.736  1.00  0.00           C  
ATOM   1537  CD1 PHE    98     -10.236  -6.865  32.519  1.00  0.00           C  
ATOM   1538  HD1 PHE    98     -10.350  -6.105  33.277  1.00  0.00           H  
ATOM   1539  CE1 PHE    98      -8.974  -7.430  32.265  1.00  0.00           C  
ATOM   1540  HE1 PHE    98      -8.106  -7.103  32.819  1.00  0.00           H  
ATOM   1541  CZ  PHE    98      -8.832  -8.391  31.252  1.00  0.00           C  
ATOM   1542  HZ  PHE    98      -7.863  -8.824  31.049  1.00  0.00           H  
ATOM   1543  CE2 PHE    98      -9.945  -8.769  30.481  1.00  0.00           C  
ATOM   1544  HE2 PHE    98      -9.830  -9.478  29.673  1.00  0.00           H  
ATOM   1545  CD2 PHE    98     -11.204  -8.193  30.727  1.00  0.00           C  
ATOM   1546  HD2 PHE    98     -12.052  -8.469  30.113  1.00  0.00           H  
ATOM   1547  C   PHE    98     -14.166  -4.550  31.399  1.00  0.00           C  
ATOM   1548  O   PHE    98     -14.411  -3.965  32.456  1.00  0.00           O  
ATOM   1549  N   PRO    99     -15.098  -4.662  30.439  1.00  0.00           N  
ATOM   1550  CD  PRO    99     -14.937  -5.246  29.114  1.00  0.00           C  
ATOM   1551  HD2 PRO    99     -14.558  -6.268  29.178  1.00  0.00           H  
ATOM   1552  HD3 PRO    99     -14.263  -4.635  28.519  1.00  0.00           H  
ATOM   1553  CG  PRO    99     -16.331  -5.254  28.483  1.00  0.00           C  
ATOM   1554  HG2 PRO    99     -16.773  -6.242  28.600  1.00  0.00           H  
ATOM   1555  HG3 PRO    99     -16.294  -4.958  27.436  1.00  0.00           H  
ATOM   1556  CB  PRO    99     -17.130  -4.260  29.323  1.00  0.00           C  
ATOM   1557  HB2 PRO    99     -18.197  -4.476  29.309  1.00  0.00           H  
ATOM   1558  HB3 PRO    99     -16.938  -3.245  28.969  1.00  0.00           H  
ATOM   1559  CA  PRO    99     -16.512  -4.447  30.709  1.00  0.00           C  
ATOM   1560  HA  PRO    99     -16.668  -3.553  31.313  1.00  0.00           H  
ATOM   1561  C   PRO    99     -17.067  -5.680  31.444  1.00  0.00           C  
ATOM   1562  O   PRO    99     -16.461  -6.746  31.418  1.00  0.00           O  
ATOM   1563  N   MET   100     -18.236  -5.575  32.079  1.00  0.00           N  
ATOM   1564  H   MET   100     -18.705  -4.685  32.102  1.00  0.00           H  
ATOM   1565  CA  MET   100     -18.865  -6.742  32.730  1.00  0.00           C  
ATOM   1566  HA  MET   100     -18.102  -7.254  33.316  1.00  0.00           H  
ATOM   1567  CB  MET   100     -19.949  -6.261  33.706  1.00  0.00           C  
ATOM   1568  HB2 MET   100     -20.312  -7.110  34.287  1.00  0.00           H  
ATOM   1569  HB3 MET   100     -19.488  -5.561  34.402  1.00  0.00           H  
ATOM   1570  CG  MET   100     -21.144  -5.589  33.009  1.00  0.00           C  
ATOM   1571  HG2 MET   100     -20.795  -5.018  32.149  1.00  0.00           H  
ATOM   1572  HG3 MET   100     -21.805  -6.372  32.637  1.00  0.00           H  
ATOM   1573  SD  MET   100     -22.112  -4.463  34.054  1.00  0.00           S  
ATOM   1574  CE  MET   100     -20.964  -3.063  34.187  1.00  0.00           C  
ATOM   1575  HE1 MET   100     -20.764  -2.656  33.196  1.00  0.00           H  
ATOM   1576  HE2 MET   100     -21.409  -2.288  34.811  1.00  0.00           H  
ATOM   1577  HE3 MET   100     -20.027  -3.386  34.641  1.00  0.00           H  
ATOM   1578  C   MET   100     -19.405  -7.775  31.719  1.00  0.00           C  
ATOM   1579  O   MET   100     -19.540  -8.949  32.048  1.00  0.00           O  
ATOM   1580  N   MET   101     -19.730  -7.314  30.506  1.00  0.00           N  
ATOM   1581  H   MET   101     -19.606  -6.324  30.356  1.00  0.00           H  
ATOM   1582  CA  MET   101     -20.080  -8.050  29.280  1.00  0.00           C  
ATOM   1583  HA  MET   101     -19.252  -8.703  28.997  1.00  0.00           H  
ATOM   1584  CB  MET   101     -21.360  -8.888  29.490  1.00  0.00           C  
ATOM   1585  HB2 MET   101     -21.847  -8.598  30.421  1.00  0.00           H  
ATOM   1586  HB3 MET   101     -22.071  -8.717  28.681  1.00  0.00           H  
ATOM   1587  CG  MET   101     -21.029 -10.387  29.527  1.00  0.00           C  
ATOM   1588  HG2 MET   101     -20.851 -10.724  28.505  1.00  0.00           H  
ATOM   1589  HG3 MET   101     -20.106 -10.541  30.086  1.00  0.00           H  
ATOM   1590  SD  MET   101     -22.316 -11.427  30.275  1.00  0.00           S  
ATOM   1591  CE  MET   101     -21.922 -11.160  32.027  1.00  0.00           C  
ATOM   1592  HE1 MET   101     -22.047 -10.107  32.280  1.00  0.00           H  
ATOM   1593  HE2 MET   101     -22.581 -11.764  32.649  1.00  0.00           H  
ATOM   1594  HE3 MET   101     -20.886 -11.446  32.217  1.00  0.00           H  
ATOM   1595  C   MET   101     -20.267  -7.017  28.148  1.00  0.00           C  
ATOM   1596  O   MET   101     -20.302  -5.817  28.432  1.00  0.00           O  
ATOM   1597  N   ASN   102     -20.409  -7.471  26.896  1.00  0.00           N  
ATOM   1598  H   ASN   102     -20.227  -8.470  26.800  1.00  0.00           H  
ATOM   1599  CA  ASN   102     -20.191  -6.687  25.664  1.00  0.00           C  
ATOM   1600  HA  ASN   102     -20.460  -7.342  24.834  1.00  0.00           H  
ATOM   1601  CB  ASN   102     -21.129  -5.462  25.563  1.00  0.00           C  
ATOM   1602  HB2 ASN   102     -22.151  -5.773  25.774  1.00  0.00           H  
ATOM   1603  HB3 ASN   102     -20.836  -4.710  26.293  1.00  0.00           H  
ATOM   1604  CG  ASN   102     -21.102  -4.805  24.194  1.00  0.00           C  
ATOM   1605  OD1 ASN   102     -22.068  -4.834  23.450  1.00  0.00           O  
ATOM   1606  ND2 ASN   102     -20.003  -4.199  23.812  1.00  0.00           N  
ATOM   1607 HD21 ASN   102     -19.185  -4.222  24.419  1.00  0.00           H  
ATOM   1608 HD22 ASN   102     -19.979  -3.793  22.897  1.00  0.00           H  
ATOM   1609  C   ASN   102     -18.688  -6.402  25.499  1.00  0.00           C  
ATOM   1610  O   ASN   102     -18.208  -5.289  25.691  1.00  0.00           O  
ATOM   1611  N   ASP   103     -17.959  -7.478  25.220  1.00  0.00           N  
ATOM   1612  H   ASP   103     -18.492  -8.334  25.123  1.00  0.00           H  
ATOM   1613  CA  ASP   103     -16.651  -7.727  25.826  1.00  0.00           C  
ATOM   1614  HA  ASP   103     -16.718  -7.437  26.869  1.00  0.00           H  
ATOM   1615  CB  ASP   103     -16.391  -9.248  25.833  1.00  0.00           C  
ATOM   1616  HB2 ASP   103     -16.209  -9.560  24.805  1.00  0.00           H  
ATOM   1617  HB3 ASP   103     -15.481  -9.433  26.405  1.00  0.00           H  
ATOM   1618  CG  ASP   103     -17.523 -10.138  26.403  1.00  0.00           C  
ATOM   1619  OD1 ASP   103     -17.271 -11.351  26.543  1.00  0.00           O  
ATOM   1620  OD2 ASP   103     -18.645  -9.638  26.675  1.00  0.00           O  
ATOM   1621  C   ASP   103     -15.474  -6.926  25.230  1.00  0.00           C  
ATOM   1622  O   ASP   103     -14.472  -6.729  25.918  1.00  0.00           O  
ATOM   1623  N   GLY   104     -15.589  -6.416  23.999  1.00  0.00           N  
ATOM   1624  H   GLY   104     -16.453  -6.584  23.509  1.00  0.00           H  
ATOM   1625  CA  GLY   104     -14.581  -5.562  23.349  1.00  0.00           C  
ATOM   1626  HA2 GLY   104     -13.585  -5.943  23.572  1.00  0.00           H  
ATOM   1627  HA3 GLY   104     -14.714  -5.606  22.269  1.00  0.00           H  
ATOM   1628  C   GLY   104     -14.672  -4.095  23.790  1.00  0.00           C  
ATOM   1629  O   GLY   104     -15.751  -3.505  23.737  1.00  0.00           O  
ATOM   1630  N   PHE   105     -13.551  -3.500  24.224  1.00  0.00           N  
ATOM   1631  H   PHE   105     -12.704  -4.049  24.252  1.00  0.00           H  
ATOM   1632  CA  PHE   105     -13.560  -2.265  25.027  1.00  0.00           C  
ATOM   1633  HA  PHE   105     -14.511  -1.765  24.851  1.00  0.00           H  
ATOM   1634  CB  PHE   105     -13.510  -2.701  26.502  1.00  0.00           C  
ATOM   1635  HB2 PHE   105     -14.175  -3.558  26.609  1.00  0.00           H  
ATOM   1636  HB3 PHE   105     -12.501  -3.056  26.713  1.00  0.00           H  
ATOM   1637  CG  PHE   105     -13.919  -1.730  27.600  1.00  0.00           C  
ATOM   1638  CD1 PHE   105     -13.515  -2.013  28.920  1.00  0.00           C  
ATOM   1639  HD1 PHE   105     -12.856  -2.849  29.107  1.00  0.00           H  
ATOM   1640  CE1 PHE   105     -13.981  -1.235  29.994  1.00  0.00           C  
ATOM   1641  HE1 PHE   105     -13.695  -1.487  31.004  1.00  0.00           H  
ATOM   1642  CZ  PHE   105     -14.820  -0.135  29.747  1.00  0.00           C  
ATOM   1643  HZ  PHE   105     -15.177   0.473  30.563  1.00  0.00           H  
ATOM   1644  CE2 PHE   105     -15.201   0.174  28.431  1.00  0.00           C  
ATOM   1645  HE2 PHE   105     -15.836   1.025  28.227  1.00  0.00           H  
ATOM   1646  CD2 PHE   105     -14.773  -0.634  27.364  1.00  0.00           C  
ATOM   1647  HD2 PHE   105     -15.122  -0.399  26.371  1.00  0.00           H  
ATOM   1648  C   PHE   105     -12.448  -1.257  24.651  1.00  0.00           C  
ATOM   1649  O   PHE   105     -11.361  -1.630  24.194  1.00  0.00           O  
ATOM   1650  N   ASP   106     -12.747   0.038  24.808  1.00  0.00           N  
ATOM   1651  H   ASP   106     -13.632   0.284  25.239  1.00  0.00           H  
ATOM   1652  CA  ASP   106     -11.910   1.184  24.426  1.00  0.00           C  
ATOM   1653  HA  ASP   106     -11.226   0.874  23.636  1.00  0.00           H  
ATOM   1654  CB  ASP   106     -12.804   2.308  23.856  1.00  0.00           C  
ATOM   1655  HB2 ASP   106     -12.159   3.133  23.549  1.00  0.00           H  
ATOM   1656  HB3 ASP   106     -13.295   1.929  22.958  1.00  0.00           H  
ATOM   1657  CG  ASP   106     -13.892   2.852  24.803  1.00  0.00           C  
ATOM   1658  OD1 ASP   106     -14.368   3.975  24.532  1.00  0.00           O  
ATOM   1659  OD2 ASP   106     -14.235   2.163  25.794  1.00  0.00           O  
ATOM   1660  C   ASP   106     -11.056   1.737  25.584  1.00  0.00           C  
ATOM   1661  O   ASP   106      -9.901   2.096  25.358  1.00  0.00           O  
ATOM   1662  N   HIE   107     -11.630   1.806  26.792  1.00  0.00           N  
ATOM   1663  H   HIE   107     -12.627   1.594  26.766  1.00  0.00           H  
ATOM   1664  CA  HIE   107     -11.078   2.092  28.132  1.00  0.00           C  
ATOM   1665  HA  HIE   107     -11.787   2.769  28.605  1.00  0.00           H  
ATOM   1666  CB  HIE   107     -11.068   0.799  28.962  1.00  0.00           C  
ATOM   1667  HB2 HIE   107     -10.716   1.045  29.960  1.00  0.00           H  
ATOM   1668  HB3 HIE   107     -12.091   0.444  29.045  1.00  0.00           H  
ATOM   1669  CG  HIE   107     -10.219  -0.336  28.435  1.00  0.00           C  
ATOM   1670  ND1 HIE   107     -10.567  -1.193  27.397  1.00  0.00           N  
ATOM   1671  CE1 HIE   107      -9.590  -2.107  27.315  1.00  0.00           C  
ATOM   1672  HE1 HIE   107      -9.599  -2.957  26.646  1.00  0.00           H  
ATOM   1673  NE2 HIE   107      -8.628  -1.836  28.214  1.00  0.00           N  
ATOM   1674  HE2 HIE   107      -7.843  -2.452  28.454  1.00  0.00           H  
ATOM   1675  CD2 HIE   107      -9.001  -0.715  28.918  1.00  0.00           C  
ATOM   1676  HD2 HIE   107      -8.461  -0.270  29.742  1.00  0.00           H  
ATOM   1677  C   HIE   107      -9.712   2.794  28.236  1.00  0.00           C  
ATOM   1678  O   HIE   107      -9.618   3.890  28.798  1.00  0.00           O  
ATOM   1679  N   LEU   108      -8.660   2.096  27.812  1.00  0.00           N  
ATOM   1680  H   LEU   108      -8.907   1.197  27.414  1.00  0.00           H  
ATOM   1681  CA  LEU   108      -7.267   2.503  27.626  1.00  0.00           C  
ATOM   1682  HA  LEU   108      -7.275   3.439  27.070  1.00  0.00           H  
ATOM   1683  CB  LEU   108      -6.605   2.711  29.010  1.00  0.00           C  
ATOM   1684  HB2 LEU   108      -7.292   3.254  29.656  1.00  0.00           H  
ATOM   1685  HB3 LEU   108      -6.445   1.736  29.469  1.00  0.00           H  
ATOM   1686  CG  LEU   108      -5.276   3.493  29.001  1.00  0.00           C  
ATOM   1687  HG  LEU   108      -4.532   2.961  28.412  1.00  0.00           H  
ATOM   1688  CD1 LEU   108      -5.435   4.906  28.433  1.00  0.00           C  
ATOM   1689 HD11 LEU   108      -6.235   5.432  28.953  1.00  0.00           H  
ATOM   1690 HD12 LEU   108      -4.506   5.458  28.566  1.00  0.00           H  
ATOM   1691 HD13 LEU   108      -5.654   4.863  27.367  1.00  0.00           H  
ATOM   1692  CD2 LEU   108      -4.770   3.633  30.438  1.00  0.00           C  
ATOM   1693 HD21 LEU   108      -4.648   2.652  30.891  1.00  0.00           H  
ATOM   1694 HD22 LEU   108      -3.803   4.135  30.440  1.00  0.00           H  
ATOM   1695 HD23 LEU   108      -5.472   4.218  31.033  1.00  0.00           H  
ATOM   1696  C   LEU   108      -6.580   1.427  26.744  1.00  0.00           C  
ATOM   1697  O   LEU   108      -5.496   0.936  27.057  1.00  0.00           O  
ATOM   1698  N   SER   109      -7.295   0.971  25.708  1.00  0.00           N  
ATOM   1699  H   SER   109      -8.158   1.470  25.504  1.00  0.00           H  
ATOM   1700  CA  SER   109      -7.164  -0.357  25.080  1.00  0.00           C  
ATOM   1701  HA  SER   109      -7.428  -1.081  25.847  1.00  0.00           H  
ATOM   1702  CB  SER   109      -8.210  -0.477  23.964  1.00  0.00           C  
ATOM   1703  HB2 SER   109      -9.106   0.068  24.249  1.00  0.00           H  
ATOM   1704  HB3 SER   109      -7.821  -0.046  23.040  1.00  0.00           H  
ATOM   1705  OG  SER   109      -8.590  -1.816  23.754  1.00  0.00           O  
ATOM   1706  HG  SER   109      -9.562  -1.855  23.874  1.00  0.00           H  
ATOM   1707  C   SER   109      -5.743  -0.686  24.568  1.00  0.00           C  
ATOM   1708  O   SER   109      -5.047   0.213  24.087  1.00  0.00           O  
ATOM   1709  N   PRO   110      -5.252  -1.937  24.706  1.00  0.00           N  
ATOM   1710  CD  PRO   110      -5.961  -3.104  25.225  1.00  0.00           C  
ATOM   1711  HD2 PRO   110      -6.838  -3.344  24.626  1.00  0.00           H  
ATOM   1712  HD3 PRO   110      -6.247  -2.930  26.264  1.00  0.00           H  
ATOM   1713  CG  PRO   110      -4.965  -4.258  25.162  1.00  0.00           C  
ATOM   1714  HG2 PRO   110      -4.975  -4.703  24.166  1.00  0.00           H  
ATOM   1715  HG3 PRO   110      -5.168  -5.016  25.918  1.00  0.00           H  
ATOM   1716  CB  PRO   110      -3.639  -3.542  25.402  1.00  0.00           C  
ATOM   1717  HB2 PRO   110      -2.793  -4.131  25.046  1.00  0.00           H  
ATOM   1718  HB3 PRO   110      -3.523  -3.321  26.462  1.00  0.00           H  
ATOM   1719  CA  PRO   110      -3.815  -2.229  24.631  1.00  0.00           C  
ATOM   1720  HA  PRO   110      -3.272  -1.435  25.129  1.00  0.00           H  
ATOM   1721  C   PRO   110      -3.195  -2.366  23.236  1.00  0.00           C  
ATOM   1722  O   PRO   110      -1.974  -2.279  23.112  1.00  0.00           O  
ATOM   1723  N   ASP   111      -4.002  -2.593  22.198  1.00  0.00           N  
ATOM   1724  H   ASP   111      -4.991  -2.530  22.377  1.00  0.00           H  
ATOM   1725  CA  ASP   111      -3.595  -3.364  21.010  1.00  0.00           C  
ATOM   1726  HA  ASP   111      -4.475  -3.402  20.365  1.00  0.00           H  
ATOM   1727  CB  ASP   111      -2.502  -2.664  20.183  1.00  0.00           C  
ATOM   1728  HB2 ASP   111      -1.536  -2.755  20.681  1.00  0.00           H  
ATOM   1729  HB3 ASP   111      -2.420  -3.177  19.224  1.00  0.00           H  
ATOM   1730  CG  ASP   111      -2.808  -1.193  19.917  1.00  0.00           C  
ATOM   1731  OD1 ASP   111      -1.933  -0.318  20.143  1.00  0.00           O  
ATOM   1732  OD2 ASP   111      -3.896  -0.890  19.381  1.00  0.00           O  
ATOM   1733  C   ASP   111      -3.237  -4.830  21.336  1.00  0.00           C  
ATOM   1734  O   ASP   111      -2.869  -5.183  22.458  1.00  0.00           O  
ATOM   1735  N   MET   112      -3.419  -5.722  20.360  1.00  0.00           N  
ATOM   1736  H   MET   112      -3.718  -5.412  19.447  1.00  0.00           H  
ATOM   1737  CA  MET   112      -3.333  -7.167  20.582  1.00  0.00           C  
ATOM   1738  HA  MET   112      -2.501  -7.362  21.260  1.00  0.00           H  
ATOM   1739  CB  MET   112      -4.631  -7.630  21.276  1.00  0.00           C  
ATOM   1740  HB2 MET   112      -4.773  -7.037  22.179  1.00  0.00           H  
ATOM   1741  HB3 MET   112      -5.482  -7.443  20.621  1.00  0.00           H  
ATOM   1742  CG  MET   112      -4.625  -9.111  21.674  1.00  0.00           C  
ATOM   1743  HG2 MET   112      -4.985  -9.699  20.829  1.00  0.00           H  
ATOM   1744  HG3 MET   112      -3.607  -9.423  21.905  1.00  0.00           H  
ATOM   1745  SD  MET   112      -5.629  -9.506  23.117  1.00  0.00           S  
ATOM   1746  CE  MET   112      -4.529  -8.906  24.426  1.00  0.00           C  
ATOM   1747  HE1 MET   112      -4.375  -7.833  24.320  1.00  0.00           H  
ATOM   1748  HE2 MET   112      -4.966  -9.118  25.401  1.00  0.00           H  
ATOM   1749  HE3 MET   112      -3.577  -9.421  24.351  1.00  0.00           H  
ATOM   1750  C   MET   112      -3.070  -7.951  19.290  1.00  0.00           C  
ATOM   1751  O   MET   112      -3.296  -7.449  18.189  1.00  0.00           O  
ATOM   1752  N   ILE   113      -2.604  -9.184  19.482  1.00  0.00           N  
ATOM   1753  H   ILE   113      -2.392  -9.421  20.443  1.00  0.00           H  
ATOM   1754  CA  ILE   113      -2.613 -10.371  18.613  1.00  0.00           C  
ATOM   1755  HA  ILE   113      -3.485 -10.356  17.956  1.00  0.00           H  
ATOM   1756  CB  ILE   113      -1.318 -10.398  17.764  1.00  0.00           C  
ATOM   1757  HB  ILE   113      -0.571  -9.778  18.255  1.00  0.00           H  
ATOM   1758  CG2 ILE   113      -0.694 -11.796  17.647  1.00  0.00           C  
ATOM   1759 HG21 ILE   113      -1.428 -12.496  17.262  1.00  0.00           H  
ATOM   1760 HG22 ILE   113       0.165 -11.788  16.978  1.00  0.00           H  
ATOM   1761 HG23 ILE   113      -0.358 -12.143  18.623  1.00  0.00           H  
ATOM   1762  CG1 ILE   113      -1.623  -9.737  16.403  1.00  0.00           C  
ATOM   1763 HG12 ILE   113      -2.357 -10.324  15.857  1.00  0.00           H  
ATOM   1764 HG13 ILE   113      -2.064  -8.761  16.572  1.00  0.00           H  
ATOM   1765  CD1 ILE   113      -0.396  -9.509  15.524  1.00  0.00           C  
ATOM   1766 HD11 ILE   113       0.001 -10.462  15.185  1.00  0.00           H  
ATOM   1767 HD12 ILE   113      -0.685  -8.924  14.653  1.00  0.00           H  
ATOM   1768 HD13 ILE   113       0.362  -8.963  16.085  1.00  0.00           H  
ATOM   1769  C   ILE   113      -2.786 -11.551  19.595  1.00  0.00           C  
ATOM   1770  O   ILE   113      -2.206 -11.498  20.683  1.00  0.00           O  
ATOM   1771  N   ILE   114      -3.656 -12.529  19.328  1.00  0.00           N  
ATOM   1772  H   ILE   114      -3.994 -12.632  18.368  1.00  0.00           H  
ATOM   1773  CA  ILE   114      -4.386 -13.204  20.430  1.00  0.00           C  
ATOM   1774  HA  ILE   114      -4.476 -12.471  21.233  1.00  0.00           H  
ATOM   1775  CB  ILE   114      -5.842 -13.539  20.034  1.00  0.00           C  
ATOM   1776  HB  ILE   114      -6.298 -14.042  20.889  1.00  0.00           H  
ATOM   1777  CG2 ILE   114      -6.624 -12.230  19.814  1.00  0.00           C  
ATOM   1778 HG21 ILE   114      -6.259 -11.720  18.924  1.00  0.00           H  
ATOM   1779 HG22 ILE   114      -7.686 -12.439  19.705  1.00  0.00           H  
ATOM   1780 HG23 ILE   114      -6.508 -11.569  20.674  1.00  0.00           H  
ATOM   1781  CG1 ILE   114      -5.954 -14.491  18.825  1.00  0.00           C  
ATOM   1782 HG12 ILE   114      -5.538 -14.017  17.937  1.00  0.00           H  
ATOM   1783 HG13 ILE   114      -5.375 -15.387  19.032  1.00  0.00           H  
ATOM   1784  CD1 ILE   114      -7.390 -14.928  18.512  1.00  0.00           C  
ATOM   1785 HD11 ILE   114      -7.972 -14.083  18.147  1.00  0.00           H  
ATOM   1786 HD12 ILE   114      -7.373 -15.697  17.740  1.00  0.00           H  
ATOM   1787 HD13 ILE   114      -7.863 -15.331  19.407  1.00  0.00           H  
ATOM   1788  C   ILE   114      -3.666 -14.387  21.110  1.00  0.00           C  
ATOM   1789  O   ILE   114      -3.694 -14.463  22.340  1.00  0.00           O  
ATOM   1790  N   LYS   115      -3.014 -15.289  20.362  1.00  0.00           N  
ATOM   1791  H   LYS   115      -3.121 -15.228  19.350  1.00  0.00           H  
ATOM   1792  CA  LYS   115      -2.256 -16.469  20.842  1.00  0.00           C  
ATOM   1793  HA  LYS   115      -2.146 -17.138  19.986  1.00  0.00           H  
ATOM   1794  CB  LYS   115      -0.831 -16.077  21.262  1.00  0.00           C  
ATOM   1795  HB2 LYS   115      -0.872 -15.388  22.105  1.00  0.00           H  
ATOM   1796  HB3 LYS   115      -0.299 -16.978  21.573  1.00  0.00           H  
ATOM   1797  CG  LYS   115      -0.075 -15.430  20.090  1.00  0.00           C  
ATOM   1798  HG2 LYS   115      -0.175 -16.056  19.202  1.00  0.00           H  
ATOM   1799  HG3 LYS   115      -0.516 -14.454  19.878  1.00  0.00           H  
ATOM   1800  CD  LYS   115       1.414 -15.249  20.399  1.00  0.00           C  
ATOM   1801  HD2 LYS   115       1.524 -14.733  21.349  1.00  0.00           H  
ATOM   1802  HD3 LYS   115       1.895 -16.226  20.463  1.00  0.00           H  
ATOM   1803  CE  LYS   115       2.045 -14.424  19.276  1.00  0.00           C  
ATOM   1804  HE2 LYS   115       1.998 -15.011  18.353  1.00  0.00           H  
ATOM   1805  HE3 LYS   115       1.434 -13.531  19.114  1.00  0.00           H  
ATOM   1806  NZ  LYS   115       3.447 -14.039  19.573  1.00  0.00           N  
ATOM   1807  HZ1 LYS   115       4.037 -14.856  19.626  1.00  0.00           H  
ATOM   1808  HZ2 LYS   115       3.805 -13.434  18.845  1.00  0.00           H  
ATOM   1809  HZ3 LYS   115       3.504 -13.546  20.462  1.00  0.00           H  
ATOM   1810  C   LYS   115      -3.018 -17.304  21.878  1.00  0.00           C  
ATOM   1811  O   LYS   115      -2.627 -17.376  23.042  1.00  0.00           O  
ATOM   1812  N   THR   116      -4.090 -17.960  21.426  1.00  0.00           N  
ATOM   1813  H   THR   116      -4.201 -17.929  20.412  1.00  0.00           H  
ATOM   1814  CA  THR   116      -5.209 -18.597  22.171  1.00  0.00           C  
ATOM   1815  HA  THR   116      -5.665 -17.818  22.779  1.00  0.00           H  
ATOM   1816  CB  THR   116      -6.290 -19.079  21.181  1.00  0.00           C  
ATOM   1817  HB  THR   116      -7.074 -19.598  21.731  1.00  0.00           H  
ATOM   1818  CG2 THR   116      -6.965 -17.929  20.436  1.00  0.00           C  
ATOM   1819 HG21 THR   116      -6.237 -17.376  19.848  1.00  0.00           H  
ATOM   1820 HG22 THR   116      -7.728 -18.330  19.770  1.00  0.00           H  
ATOM   1821 HG23 THR   116      -7.437 -17.257  21.152  1.00  0.00           H  
ATOM   1822  OG1 THR   116      -5.747 -19.972  20.234  1.00  0.00           O  
ATOM   1823  HG1 THR   116      -5.192 -19.452  19.605  1.00  0.00           H  
ATOM   1824  C   THR   116      -4.882 -19.741  23.160  1.00  0.00           C  
ATOM   1825  O   THR   116      -5.760 -20.508  23.559  1.00  0.00           O  
ATOM   1826  N   THR   117      -3.641 -19.870  23.634  1.00  0.00           N  
ATOM   1827  H   THR   117      -2.987 -19.132  23.399  1.00  0.00           H  
ATOM   1828  CA  THR   117      -3.301 -20.790  24.733  1.00  0.00           C  
ATOM   1829  HA  THR   117      -3.722 -21.771  24.513  1.00  0.00           H  
ATOM   1830  CB  THR   117      -1.779 -20.953  24.847  1.00  0.00           C  
ATOM   1831  HB  THR   117      -1.311 -19.975  24.963  1.00  0.00           H  
ATOM   1832  CG2 THR   117      -1.349 -21.865  25.997  1.00  0.00           C  
ATOM   1833 HG21 THR   117      -1.827 -22.840  25.896  1.00  0.00           H  
ATOM   1834 HG22 THR   117      -0.266 -21.992  25.965  1.00  0.00           H  
ATOM   1835 HG23 THR   117      -1.615 -21.423  26.956  1.00  0.00           H  
ATOM   1836  OG1 THR   117      -1.303 -21.560  23.670  1.00  0.00           O  
ATOM   1837  HG1 THR   117      -1.616 -21.038  22.926  1.00  0.00           H  
ATOM   1838  C   THR   117      -3.908 -20.287  26.048  1.00  0.00           C  
ATOM   1839  O   THR   117      -3.410 -19.331  26.635  1.00  0.00           O  
ATOM   1840  N   SER   118      -4.961 -20.949  26.539  1.00  0.00           N  
ATOM   1841  H   SER   118      -5.323 -21.704  25.976  1.00  0.00           H  
ATOM   1842  CA  SER   118      -5.855 -20.456  27.609  1.00  0.00           C  
ATOM   1843  HA  SER   118      -6.350 -19.563  27.243  1.00  0.00           H  
ATOM   1844  CB  SER   118      -6.959 -21.484  27.862  1.00  0.00           C  
ATOM   1845  HB2 SER   118      -7.629 -21.111  28.638  1.00  0.00           H  
ATOM   1846  HB3 SER   118      -7.534 -21.626  26.945  1.00  0.00           H  
ATOM   1847  OG  SER   118      -6.412 -22.724  28.274  1.00  0.00           O  
ATOM   1848  HG  SER   118      -7.146 -23.321  28.449  1.00  0.00           H  
ATOM   1849  C   SER   118      -5.200 -20.062  28.943  1.00  0.00           C  
ATOM   1850  O   SER   118      -5.793 -19.296  29.702  1.00  0.00           O  
ATOM   1851  N   GLY   119      -3.985 -20.533  29.242  1.00  0.00           N  
ATOM   1852  H   GLY   119      -3.555 -21.148  28.570  1.00  0.00           H  
ATOM   1853  CA  GLY   119      -3.207 -20.110  30.416  1.00  0.00           C  
ATOM   1854  HA2 GLY   119      -3.867 -20.056  31.283  1.00  0.00           H  
ATOM   1855  HA3 GLY   119      -2.443 -20.860  30.617  1.00  0.00           H  
ATOM   1856  C   GLY   119      -2.499 -18.750  30.280  1.00  0.00           C  
ATOM   1857  O   GLY   119      -1.893 -18.289  31.251  1.00  0.00           O  
ATOM   1858  N   MET   120      -2.542 -18.127  29.099  1.00  0.00           N  
ATOM   1859  H   MET   120      -3.089 -18.552  28.356  1.00  0.00           H  
ATOM   1860  CA  MET   120      -1.831 -16.892  28.747  1.00  0.00           C  
ATOM   1861  HA  MET   120      -1.074 -16.694  29.500  1.00  0.00           H  
ATOM   1862  CB  MET   120      -1.110 -17.064  27.393  1.00  0.00           C  
ATOM   1863  HB2 MET   120      -1.855 -17.061  26.596  1.00  0.00           H  
ATOM   1864  HB3 MET   120      -0.453 -16.209  27.229  1.00  0.00           H  
ATOM   1865  CG  MET   120      -0.279 -18.349  27.251  1.00  0.00           C  
ATOM   1866  HG2 MET   120      -0.956 -19.199  27.272  1.00  0.00           H  
ATOM   1867  HG3 MET   120       0.192 -18.339  26.268  1.00  0.00           H  
ATOM   1868  SD  MET   120       1.009 -18.650  28.494  1.00  0.00           S  
ATOM   1869  CE  MET   120       2.109 -17.245  28.181  1.00  0.00           C  
ATOM   1870  HE1 MET   120       1.599 -16.317  28.438  1.00  0.00           H  
ATOM   1871  HE2 MET   120       3.004 -17.339  28.796  1.00  0.00           H  
ATOM   1872  HE3 MET   120       2.395 -17.226  27.129  1.00  0.00           H  
ATOM   1873  C   MET   120      -2.757 -15.664  28.695  1.00  0.00           C  
ATOM   1874  O   MET   120      -3.980 -15.776  28.749  1.00  0.00           O  
ATOM   1875  N   TYR   121      -2.160 -14.479  28.546  1.00  0.00           N  
ATOM   1876  H   TYR   121      -1.151 -14.449  28.647  1.00  0.00           H  
ATOM   1877  CA  TYR   121      -2.849 -13.216  28.272  1.00  0.00           C  
ATOM   1878  HA  TYR   121      -3.760 -13.425  27.709  1.00  0.00           H  
ATOM   1879  CB  TYR   121      -3.261 -12.593  29.613  1.00  0.00           C  
ATOM   1880  HB2 TYR   121      -3.868 -13.314  30.161  1.00  0.00           H  
ATOM   1881  HB3 TYR   121      -2.374 -12.406  30.214  1.00  0.00           H  
ATOM   1882  CG  TYR   121      -4.064 -11.318  29.488  1.00  0.00           C  
ATOM   1883  CD1 TYR   121      -5.415 -11.385  29.097  1.00  0.00           C  
ATOM   1884  HD1 TYR   121      -5.872 -12.342  28.881  1.00  0.00           H  
ATOM   1885  CE1 TYR   121      -6.173 -10.205  28.983  1.00  0.00           C  
ATOM   1886  HE1 TYR   121      -7.205 -10.250  28.674  1.00  0.00           H  
ATOM   1887  CZ  TYR   121      -5.585  -8.958  29.288  1.00  0.00           C  
ATOM   1888  OH  TYR   121      -6.305  -7.814  29.178  1.00  0.00           O  
ATOM   1889  HH  TYR   121      -7.110  -7.958  28.651  1.00  0.00           H  
ATOM   1890  CE2 TYR   121      -4.242  -8.899  29.707  1.00  0.00           C  
ATOM   1891  HE2 TYR   121      -3.806  -7.941  29.945  1.00  0.00           H  
ATOM   1892  CD2 TYR   121      -3.475 -10.074  29.783  1.00  0.00           C  
ATOM   1893  HD2 TYR   121      -2.435 -10.015  30.070  1.00  0.00           H  
ATOM   1894  C   TYR   121      -1.945 -12.316  27.405  1.00  0.00           C  
ATOM   1895  O   TYR   121      -1.035 -11.650  27.901  1.00  0.00           O  
ATOM   1896  N   ASN   122      -2.111 -12.389  26.081  1.00  0.00           N  
ATOM   1897  H   ASN   122      -2.899 -12.910  25.726  1.00  0.00           H  
ATOM   1898  CA  ASN   122      -1.097 -11.990  25.096  1.00  0.00           C  
ATOM   1899  HA  ASN   122      -0.125 -12.165  25.555  1.00  0.00           H  
ATOM   1900  CB  ASN   122      -1.200 -12.940  23.890  1.00  0.00           C  
ATOM   1901  HB2 ASN   122      -1.368 -13.964  24.223  1.00  0.00           H  
ATOM   1902  HB3 ASN   122      -2.036 -12.647  23.253  1.00  0.00           H  
ATOM   1903  CG  ASN   122       0.088 -12.928  23.097  1.00  0.00           C  
ATOM   1904  OD1 ASN   122       1.118 -13.420  23.535  1.00  0.00           O  
ATOM   1905  ND2 ASN   122       0.112 -12.332  21.933  1.00  0.00           N  
ATOM   1906 HD21 ASN   122      -0.755 -11.914  21.593  1.00  0.00           H  
ATOM   1907 HD22 ASN   122       0.978 -12.203  21.456  1.00  0.00           H  
ATOM   1908  C   ASN   122      -1.116 -10.490  24.713  1.00  0.00           C  
ATOM   1909  O   ASN   122      -1.302 -10.125  23.553  1.00  0.00           O  
ATOM   1910  N   ILE   123      -0.959  -9.604  25.696  1.00  0.00           N  
ATOM   1911  H   ILE   123      -0.810  -9.963  26.631  1.00  0.00           H  
ATOM   1912  CA  ILE   123      -0.995  -8.141  25.515  1.00  0.00           C  
ATOM   1913  HA  ILE   123      -1.854  -7.912  24.884  1.00  0.00           H  
ATOM   1914  CB  ILE   123      -1.231  -7.417  26.861  1.00  0.00           C  
ATOM   1915  HB  ILE   123      -0.925  -6.379  26.743  1.00  0.00           H  
ATOM   1916  CG2 ILE   123      -2.742  -7.408  27.133  1.00  0.00           C  
ATOM   1917 HG21 ILE   123      -3.119  -8.427  27.220  1.00  0.00           H  
ATOM   1918 HG22 ILE   123      -2.955  -6.863  28.049  1.00  0.00           H  
ATOM   1919 HG23 ILE   123      -3.264  -6.895  26.326  1.00  0.00           H  
ATOM   1920  CG1 ILE   123      -0.435  -8.024  28.042  1.00  0.00           C  
ATOM   1921 HG12 ILE   123      -0.842  -9.000  28.304  1.00  0.00           H  
ATOM   1922 HG13 ILE   123       0.600  -8.160  27.734  1.00  0.00           H  
ATOM   1923  CD1 ILE   123      -0.437  -7.152  29.301  1.00  0.00           C  
ATOM   1924 HD11 ILE   123      -1.438  -7.106  29.730  1.00  0.00           H  
ATOM   1925 HD12 ILE   123       0.235  -7.581  30.043  1.00  0.00           H  
ATOM   1926 HD13 ILE   123      -0.100  -6.146  29.056  1.00  0.00           H  
ATOM   1927  C   ILE   123       0.217  -7.583  24.743  1.00  0.00           C  
ATOM   1928  O   ILE   123       1.231  -7.177  25.317  1.00  0.00           O  
ATOM   1929  N   VAL   124       0.073  -7.504  23.414  1.00  0.00           N  
ATOM   1930  H   VAL   124      -0.759  -7.928  23.027  1.00  0.00           H  
ATOM   1931  CA  VAL   124       0.992  -6.820  22.480  1.00  0.00           C  
ATOM   1932  HA  VAL   124       2.008  -7.087  22.766  1.00  0.00           H  
ATOM   1933  CB  VAL   124       0.806  -7.295  21.018  1.00  0.00           C  
ATOM   1934  HB  VAL   124      -0.140  -6.921  20.627  1.00  0.00           H  
ATOM   1935  CG1 VAL   124       1.953  -6.810  20.115  1.00  0.00           C  
ATOM   1936 HG11 VAL   124       2.907  -7.200  20.473  1.00  0.00           H  
ATOM   1937 HG12 VAL   124       1.791  -7.153  19.093  1.00  0.00           H  
ATOM   1938 HG13 VAL   124       2.001  -5.723  20.097  1.00  0.00           H  
ATOM   1939  CG2 VAL   124       0.796  -8.827  20.913  1.00  0.00           C  
ATOM   1940 HG21 VAL   124      -0.089  -9.237  21.397  1.00  0.00           H  
ATOM   1941 HG22 VAL   124       0.784  -9.126  19.868  1.00  0.00           H  
ATOM   1942 HG23 VAL   124       1.689  -9.235  21.380  1.00  0.00           H  
ATOM   1943  C   VAL   124       0.888  -5.293  22.633  1.00  0.00           C  
ATOM   1944  O   VAL   124       0.472  -4.561  21.741  1.00  0.00           O  
ATOM   1945  N   GLU   125       1.282  -4.809  23.808  1.00  0.00           N  
ATOM   1946  H   GLU   125       1.528  -5.502  24.506  1.00  0.00           H  
ATOM   1947  CA  GLU   125       1.287  -3.409  24.245  1.00  0.00           C  
ATOM   1948  HA  GLU   125       0.319  -2.969  24.005  1.00  0.00           H  
ATOM   1949  CB  GLU   125       1.452  -3.401  25.782  1.00  0.00           C  
ATOM   1950  HB2 GLU   125       2.186  -4.160  26.049  1.00  0.00           H  
ATOM   1951  HB3 GLU   125       1.836  -2.446  26.138  1.00  0.00           H  
ATOM   1952  CG  GLU   125       0.144  -3.680  26.531  1.00  0.00           C  
ATOM   1953  HG2 GLU   125      -0.531  -4.267  25.907  1.00  0.00           H  
ATOM   1954  HG3 GLU   125       0.368  -4.266  27.423  1.00  0.00           H  
ATOM   1955  CD  GLU   125      -0.527  -2.371  26.953  1.00  0.00           C  
ATOM   1956  OE1 GLU   125      -1.138  -1.685  26.110  1.00  0.00           O  
ATOM   1957  OE2 GLU   125      -0.443  -1.990  28.140  1.00  0.00           O  
ATOM   1958  C   GLU   125       2.362  -2.552  23.535  1.00  0.00           C  
ATOM   1959  O   GLU   125       3.119  -1.843  24.190  1.00  0.00           O  
ATOM   1960  N   PHE   126       2.461  -2.604  22.200  1.00  0.00           N  
ATOM   1961  H   PHE   126       1.828  -3.218  21.700  1.00  0.00           H  
ATOM   1962  CA  PHE   126       3.547  -1.946  21.456  1.00  0.00           C  
ATOM   1963  HA  PHE   126       4.470  -2.278  21.927  1.00  0.00           H  
ATOM   1964  CB  PHE   126       3.610  -2.444  20.001  1.00  0.00           C  
ATOM   1965  HB2 PHE   126       4.572  -2.131  19.593  1.00  0.00           H  
ATOM   1966  HB3 PHE   126       3.622  -3.535  20.016  1.00  0.00           H  
ATOM   1967  CG  PHE   126       2.543  -2.019  19.011  1.00  0.00           C  
ATOM   1968  CD1 PHE   126       2.857  -1.072  18.019  1.00  0.00           C  
ATOM   1969  HD1 PHE   126       3.817  -0.572  18.018  1.00  0.00           H  
ATOM   1970  CE1 PHE   126       1.961  -0.836  16.964  1.00  0.00           C  
ATOM   1971  HE1 PHE   126       2.240  -0.148  16.178  1.00  0.00           H  
ATOM   1972  CZ  PHE   126       0.745  -1.538  16.895  1.00  0.00           C  
ATOM   1973  HZ  PHE   126       0.084  -1.393  16.053  1.00  0.00           H  
ATOM   1974  CE2 PHE   126       0.413  -2.461  17.899  1.00  0.00           C  
ATOM   1975  HE2 PHE   126      -0.509  -3.019  17.838  1.00  0.00           H  
ATOM   1976  CD2 PHE   126       1.314  -2.706  18.950  1.00  0.00           C  
ATOM   1977  HD2 PHE   126       1.084  -3.469  19.673  1.00  0.00           H  
ATOM   1978  C   PHE   126       3.552  -0.414  21.596  1.00  0.00           C  
ATOM   1979  O   PHE   126       2.489   0.217  21.619  1.00  0.00           O  
ATOM   1980  N   THR   127       4.739   0.189  21.737  1.00  0.00           N  
ATOM   1981  H   THR   127       5.577  -0.377  21.614  1.00  0.00           H  
ATOM   1982  CA  THR   127       4.909   1.578  22.210  1.00  0.00           C  
ATOM   1983  HA  THR   127       3.918   2.014  22.316  1.00  0.00           H  
ATOM   1984  CB  THR   127       5.549   1.655  23.608  1.00  0.00           C  
ATOM   1985  HB  THR   127       5.756   2.703  23.820  1.00  0.00           H  
ATOM   1986  CG2 THR   127       4.676   1.117  24.735  1.00  0.00           C  
ATOM   1987 HG21 THR   127       4.611   0.034  24.669  1.00  0.00           H  
ATOM   1988 HG22 THR   127       5.121   1.380  25.695  1.00  0.00           H  
ATOM   1989 HG23 THR   127       3.679   1.545  24.677  1.00  0.00           H  
ATOM   1990  OG1 THR   127       6.757   0.951  23.665  1.00  0.00           O  
ATOM   1991  HG1 THR   127       6.542  -0.002  23.603  1.00  0.00           H  
ATOM   1992  C   THR   127       5.661   2.479  21.223  1.00  0.00           C  
ATOM   1993  O   THR   127       6.637   2.100  20.581  1.00  0.00           O  
ATOM   1994  N   THR   128       5.169   3.715  21.089  1.00  0.00           N  
ATOM   1995  H   THR   128       4.332   3.927  21.610  1.00  0.00           H  
ATOM   1996  CA  THR   128       5.364   4.536  19.877  1.00  0.00           C  
ATOM   1997  HA  THR   128       6.153   4.103  19.265  1.00  0.00           H  
ATOM   1998  CB  THR   128       4.059   4.500  19.062  1.00  0.00           C  
ATOM   1999  HB  THR   128       4.116   5.225  18.256  1.00  0.00           H  
ATOM   2000  CG2 THR   128       3.761   3.125  18.462  1.00  0.00           C  
ATOM   2001 HG21 THR   128       3.532   2.400  19.243  1.00  0.00           H  
ATOM   2002 HG22 THR   128       2.916   3.193  17.777  1.00  0.00           H  
ATOM   2003 HG23 THR   128       4.626   2.770  17.900  1.00  0.00           H  
ATOM   2004  OG1 THR   128       2.962   4.841  19.883  1.00  0.00           O  
ATOM   2005  HG1 THR   128       2.175   4.703  19.348  1.00  0.00           H  
ATOM   2006  C   THR   128       5.749   6.002  20.132  1.00  0.00           C  
ATOM   2007  O   THR   128       6.075   6.718  19.191  1.00  0.00           O  
ATOM   2008  N   PHE   129       5.692   6.459  21.383  1.00  0.00           N  
ATOM   2009  H   PHE   129       5.530   5.782  22.108  1.00  0.00           H  
ATOM   2010  CA  PHE   129       5.790   7.868  21.791  1.00  0.00           C  
ATOM   2011  HA  PHE   129       5.233   8.481  21.080  1.00  0.00           H  
ATOM   2012  CB  PHE   129       5.093   7.974  23.158  1.00  0.00           C  
ATOM   2013  HB2 PHE   129       5.335   7.099  23.762  1.00  0.00           H  
ATOM   2014  HB3 PHE   129       5.503   8.814  23.693  1.00  0.00           H  
ATOM   2015  CG  PHE   129       3.581   8.153  23.117  1.00  0.00           C  
ATOM   2016  CD1 PHE   129       2.741   7.159  22.574  1.00  0.00           C  
ATOM   2017  HD1 PHE   129       3.160   6.263  22.145  1.00  0.00           H  
ATOM   2018  CE1 PHE   129       1.343   7.317  22.599  1.00  0.00           C  
ATOM   2019  HE1 PHE   129       0.706   6.546  22.190  1.00  0.00           H  
ATOM   2020  CZ  PHE   129       0.775   8.468  23.171  1.00  0.00           C  
ATOM   2021  HZ  PHE   129      -0.299   8.583  23.209  1.00  0.00           H  
ATOM   2022  CE2 PHE   129       1.607   9.472  23.696  1.00  0.00           C  
ATOM   2023  HE2 PHE   129       1.172  10.358  24.137  1.00  0.00           H  
ATOM   2024  CD2 PHE   129       3.004   9.318  23.660  1.00  0.00           C  
ATOM   2025  HD2 PHE   129       3.632  10.098  24.064  1.00  0.00           H  
ATOM   2026  C   PHE   129       7.236   8.432  21.797  1.00  0.00           C  
ATOM   2027  O   PHE   129       8.174   7.760  21.384  1.00  0.00           O  
ATOM   2028  N   ARG   130       7.415   9.690  22.237  1.00  0.00           N  
ATOM   2029  H   ARG   130       6.612  10.148  22.660  1.00  0.00           H  
ATOM   2030  CA  ARG   130       8.669  10.483  22.252  1.00  0.00           C  
ATOM   2031  HA  ARG   130       9.399   9.979  21.617  1.00  0.00           H  
ATOM   2032  CB  ARG   130       8.338  11.861  21.647  1.00  0.00           C  
ATOM   2033  HB2 ARG   130       7.731  11.674  20.776  1.00  0.00           H  
ATOM   2034  HB3 ARG   130       7.723  12.427  22.350  1.00  0.00           H  
ATOM   2035  CG  ARG   130       9.532  12.730  21.211  1.00  0.00           C  
ATOM   2036  HG2 ARG   130       9.883  13.292  22.077  1.00  0.00           H  
ATOM   2037  HG3 ARG   130      10.348  12.095  20.863  1.00  0.00           H  
ATOM   2038  CD  ARG   130       9.148  13.734  20.103  1.00  0.00           C  
ATOM   2039  HD2 ARG   130       8.116  14.059  20.255  1.00  0.00           H  
ATOM   2040  HD3 ARG   130       9.797  14.606  20.193  1.00  0.00           H  
ATOM   2041  NE  ARG   130       9.336  13.154  18.754  1.00  0.00           N  
ATOM   2042  HE  ARG   130       9.997  12.391  18.684  1.00  0.00           H  
ATOM   2043  CZ  ARG   130       8.724  13.449  17.618  1.00  0.00           C  
ATOM   2044  NH1 ARG   130       7.800  14.355  17.485  1.00  0.00           N  
ATOM   2045 HH11 ARG   130       7.449  14.844  18.285  1.00  0.00           H  
ATOM   2046 HH12 ARG   130       7.440  14.525  16.543  1.00  0.00           H  
ATOM   2047  NH2 ARG   130       9.029  12.785  16.551  1.00  0.00           N  
ATOM   2048 HH21 ARG   130       9.709  12.036  16.608  1.00  0.00           H  
ATOM   2049 HH22 ARG   130       8.452  12.875  15.717  1.00  0.00           H  
ATOM   2050  C   ARG   130       9.325  10.587  23.643  1.00  0.00           C  
ATOM   2051  O   ARG   130      10.135  11.483  23.889  1.00  0.00           O  
ATOM   2052  N   GLY   131       8.945   9.714  24.575  1.00  0.00           N  
ATOM   2053  H   GLY   131       8.263   9.021  24.313  1.00  0.00           H  
ATOM   2054  CA  GLY   131       9.463   9.689  25.941  1.00  0.00           C  
ATOM   2055  HA2 GLY   131       9.615  10.705  26.307  1.00  0.00           H  
ATOM   2056  HA3 GLY   131       8.742   9.195  26.588  1.00  0.00           H  
ATOM   2057  C   GLY   131      10.781   8.931  26.020  1.00  0.00           C  
ATOM   2058  O   GLY   131      10.767   7.733  26.281  1.00  0.00           O  
ATOM   2059  N   ASP   132      11.887   9.633  25.759  1.00  0.00           N  
ATOM   2060  H   ASP   132      11.749  10.595  25.487  1.00  0.00           H  
ATOM   2061  CA  ASP   132      13.276   9.169  25.889  1.00  0.00           C  
ATOM   2062  HA  ASP   132      13.852   9.781  25.196  1.00  0.00           H  
ATOM   2063  CB  ASP   132      13.891   9.473  27.273  1.00  0.00           C  
ATOM   2064  HB2 ASP   132      14.718   8.789  27.469  1.00  0.00           H  
ATOM   2065  HB3 ASP   132      14.331  10.470  27.218  1.00  0.00           H  
ATOM   2066  CG  ASP   132      12.918   9.480  28.460  1.00  0.00           C  
ATOM   2067  OD1 ASP   132      12.188  10.481  28.634  1.00  0.00           O  
ATOM   2068  OD2 ASP   132      12.978   8.511  29.255  1.00  0.00           O  
ATOM   2069  C   ASP   132      13.496   7.744  25.343  1.00  0.00           C  
ATOM   2070  O   ASP   132      13.495   7.588  24.126  1.00  0.00           O  
ATOM   2071  N   GLU   133      13.598   6.707  26.178  1.00  0.00           N  
ATOM   2072  H   GLU   133      13.438   6.883  27.160  1.00  0.00           H  
ATOM   2073  CA  GLU   133      13.526   5.306  25.731  1.00  0.00           C  
ATOM   2074  HA  GLU   133      12.875   5.278  24.857  1.00  0.00           H  
ATOM   2075  CB  GLU   133      14.908   4.804  25.246  1.00  0.00           C  
ATOM   2076  HB2 GLU   133      14.725   3.878  24.703  1.00  0.00           H  
ATOM   2077  HB3 GLU   133      15.301   5.504  24.515  1.00  0.00           H  
ATOM   2078  CG  GLU   133      16.007   4.485  26.274  1.00  0.00           C  
ATOM   2079  HG2 GLU   133      15.577   3.870  27.061  1.00  0.00           H  
ATOM   2080  HG3 GLU   133      16.757   3.870  25.773  1.00  0.00           H  
ATOM   2081  CD  GLU   133      16.739   5.683  26.901  1.00  0.00           C  
ATOM   2082  OE1 GLU   133      17.037   6.681  26.211  1.00  0.00           O  
ATOM   2083  OE2 GLU   133      17.022   5.590  28.122  1.00  0.00           O  
ATOM   2084  C   GLU   133      12.828   4.421  26.788  1.00  0.00           C  
ATOM   2085  O   GLU   133      12.210   4.954  27.710  1.00  0.00           O  
ATOM   2086  N   ARG   134      12.886   3.082  26.678  1.00  0.00           N  
ATOM   2087  H   ARG   134      13.338   2.702  25.850  1.00  0.00           H  
ATOM   2088  CA  ARG   134      12.215   2.113  27.582  1.00  0.00           C  
ATOM   2089  HA  ARG   134      12.475   1.107  27.245  1.00  0.00           H  
ATOM   2090  CB  ARG   134      12.698   2.259  29.045  1.00  0.00           C  
ATOM   2091  HB2 ARG   134      12.320   3.198  29.446  1.00  0.00           H  
ATOM   2092  HB3 ARG   134      12.230   1.472  29.639  1.00  0.00           H  
ATOM   2093  CG  ARG   134      14.214   2.194  29.287  1.00  0.00           C  
ATOM   2094  HG2 ARG   134      14.450   1.198  29.665  1.00  0.00           H  
ATOM   2095  HG3 ARG   134      14.773   2.326  28.365  1.00  0.00           H  
ATOM   2096  CD  ARG   134      14.664   3.235  30.330  1.00  0.00           C  
ATOM   2097  HD2 ARG   134      13.895   3.354  31.096  1.00  0.00           H  
ATOM   2098  HD3 ARG   134      15.556   2.844  30.822  1.00  0.00           H  
ATOM   2099  NE  ARG   134      15.023   4.542  29.743  1.00  0.00           N  
ATOM   2100  HE  ARG   134      15.928   4.621  29.279  1.00  0.00           H  
ATOM   2101  CZ  ARG   134      14.401   5.705  29.824  1.00  0.00           C  
ATOM   2102  NH1 ARG   134      13.164   5.875  30.175  1.00  0.00           N  
ATOM   2103 HH11 ARG   134      12.543   5.135  29.893  1.00  0.00           H  
ATOM   2104 HH12 ARG   134      12.819   6.825  30.022  1.00  0.00           H  
ATOM   2105  NH2 ARG   134      15.041   6.780  29.502  1.00  0.00           N  
ATOM   2106 HH21 ARG   134      15.935   6.661  29.020  1.00  0.00           H  
ATOM   2107 HH22 ARG   134      14.494   7.634  29.425  1.00  0.00           H  
ATOM   2108  C   ARG   134      10.685   2.218  27.516  1.00  0.00           C  
ATOM   2109  O   ARG   134      10.057   2.915  28.314  1.00  0.00           O  
ATOM   2110  N   GLY   135      10.065   1.541  26.549  1.00  0.00           N  
ATOM   2111  H   GLY   135      10.611   0.992  25.896  1.00  0.00           H  
ATOM   2112  CA  GLY   135       8.608   1.609  26.371  1.00  0.00           C  
ATOM   2113  HA2 GLY   135       8.323   0.919  25.582  1.00  0.00           H  
ATOM   2114  HA3 GLY   135       8.113   1.295  27.290  1.00  0.00           H  
ATOM   2115  C   GLY   135       8.104   3.013  26.001  1.00  0.00           C  
ATOM   2116  O   GLY   135       6.960   3.359  26.286  1.00  0.00           O  
ATOM   2117  N   ALA   136       8.978   3.853  25.436  1.00  0.00           N  
ATOM   2118  H   ALA   136       9.865   3.456  25.162  1.00  0.00           H  
ATOM   2119  CA  ALA   136       8.723   5.246  25.062  1.00  0.00           C  
ATOM   2120  HA  ALA   136       9.694   5.682  24.831  1.00  0.00           H  
ATOM   2121  CB  ALA   136       7.900   5.256  23.766  1.00  0.00           C  
ATOM   2122  HB1 ALA   136       6.891   4.901  23.959  1.00  0.00           H  
ATOM   2123  HB2 ALA   136       7.860   6.272  23.388  1.00  0.00           H  
ATOM   2124  HB3 ALA   136       8.362   4.616  23.015  1.00  0.00           H  
ATOM   2125  C   ALA   136       8.140   6.136  26.188  1.00  0.00           C  
ATOM   2126  O   ALA   136       7.363   7.048  25.895  1.00  0.00           O  
ATOM   2127  N   PHE   137       8.470   5.822  27.453  1.00  0.00           N  
ATOM   2128  H   PHE   137       9.128   5.055  27.527  1.00  0.00           H  
ATOM   2129  CA  PHE   137       8.140   6.452  28.752  1.00  0.00           C  
ATOM   2130  HA  PHE   137       8.159   5.617  29.447  1.00  0.00           H  
ATOM   2131  CB  PHE   137       9.277   7.382  29.210  1.00  0.00           C  
ATOM   2132  HB2 PHE   137      10.227   6.878  29.026  1.00  0.00           H  
ATOM   2133  HB3 PHE   137       9.263   8.277  28.589  1.00  0.00           H  
ATOM   2134  CG  PHE   137       9.276   7.821  30.674  1.00  0.00           C  
ATOM   2135  CD1 PHE   137       8.526   7.161  31.675  1.00  0.00           C  
ATOM   2136  HD1 PHE   137       7.907   6.309  31.441  1.00  0.00           H  
ATOM   2137  CE1 PHE   137       8.585   7.590  33.013  1.00  0.00           C  
ATOM   2138  HE1 PHE   137       8.011   7.068  33.767  1.00  0.00           H  
ATOM   2139  CZ  PHE   137       9.408   8.671  33.372  1.00  0.00           C  
ATOM   2140  HZ  PHE   137       9.469   8.984  34.403  1.00  0.00           H  
ATOM   2141  CE2 PHE   137      10.169   9.323  32.387  1.00  0.00           C  
ATOM   2142  HE2 PHE   137      10.825  10.139  32.651  1.00  0.00           H  
ATOM   2143  CD2 PHE   137      10.102   8.897  31.049  1.00  0.00           C  
ATOM   2144  HD2 PHE   137      10.704   9.393  30.300  1.00  0.00           H  
ATOM   2145  C   PHE   137       6.743   7.091  28.926  1.00  0.00           C  
ATOM   2146  O   PHE   137       5.967   6.621  29.758  1.00  0.00           O  
ATOM   2147  N   GLN   138       6.376   8.107  28.134  1.00  0.00           N  
ATOM   2148  H   GLN   138       7.028   8.349  27.398  1.00  0.00           H  
ATOM   2149  CA  GLN   138       4.987   8.578  27.987  1.00  0.00           C  
ATOM   2150  HA  GLN   138       4.675   9.102  28.891  1.00  0.00           H  
ATOM   2151  CB  GLN   138       4.869   9.525  26.771  1.00  0.00           C  
ATOM   2152  HB2 GLN   138       5.196   8.963  25.900  1.00  0.00           H  
ATOM   2153  HB3 GLN   138       3.816   9.772  26.625  1.00  0.00           H  
ATOM   2154  CG  GLN   138       5.662  10.845  26.812  1.00  0.00           C  
ATOM   2155  HG2 GLN   138       5.179  11.536  27.493  1.00  0.00           H  
ATOM   2156  HG3 GLN   138       6.674  10.659  27.168  1.00  0.00           H  
ATOM   2157  CD  GLN   138       5.770  11.495  25.431  1.00  0.00           C  
ATOM   2158  OE1 GLN   138       6.273  10.911  24.493  1.00  0.00           O  
ATOM   2159  NE2 GLN   138       5.323  12.708  25.218  1.00  0.00           N  
ATOM   2160 HE21 GLN   138       4.805  13.237  25.908  1.00  0.00           H  
ATOM   2161 HE22 GLN   138       5.475  13.093  24.280  1.00  0.00           H  
ATOM   2162  C   GLN   138       4.031   7.388  27.761  1.00  0.00           C  
ATOM   2163  O   GLN   138       3.003   7.268  28.430  1.00  0.00           O  
ATOM   2164  N   ALA   139       4.404   6.471  26.857  1.00  0.00           N  
ATOM   2165  H   ALA   139       5.279   6.610  26.365  1.00  0.00           H  
ATOM   2166  CA  ALA   139       3.629   5.263  26.589  1.00  0.00           C  
ATOM   2167  HA  ALA   139       2.573   5.539  26.570  1.00  0.00           H  
ATOM   2168  CB  ALA   139       3.978   4.733  25.198  1.00  0.00           C  
ATOM   2169  HB1 ALA   139       5.028   4.461  25.157  1.00  0.00           H  
ATOM   2170  HB2 ALA   139       3.367   3.857  24.983  1.00  0.00           H  
ATOM   2171  HB3 ALA   139       3.768   5.495  24.454  1.00  0.00           H  
ATOM   2172  C   ALA   139       3.783   4.185  27.677  1.00  0.00           C  
ATOM   2173  O   ALA   139       2.792   3.536  27.989  1.00  0.00           O  
ATOM   2174  N   ALA   140       4.949   4.020  28.312  1.00  0.00           N  
ATOM   2175  H   ALA   140       5.763   4.496  27.952  1.00  0.00           H  
ATOM   2176  CA  ALA   140       5.147   3.070  29.419  1.00  0.00           C  
ATOM   2177  HA  ALA   140       4.883   2.071  29.067  1.00  0.00           H  
ATOM   2178  CB  ALA   140       6.630   3.072  29.805  1.00  0.00           C  
ATOM   2179  HB1 ALA   140       6.894   4.029  30.250  1.00  0.00           H  
ATOM   2180  HB2 ALA   140       6.814   2.291  30.543  1.00  0.00           H  
ATOM   2181  HB3 ALA   140       7.253   2.884  28.932  1.00  0.00           H  
ATOM   2182  C   ALA   140       4.274   3.366  30.660  1.00  0.00           C  
ATOM   2183  O   ALA   140       4.031   2.478  31.474  1.00  0.00           O  
ATOM   2184  N   MET   141       3.788   4.605  30.788  1.00  0.00           N  
ATOM   2185  H   MET   141       4.119   5.301  30.132  1.00  0.00           H  
ATOM   2186  CA  MET   141       2.839   5.040  31.820  1.00  0.00           C  
ATOM   2187  HA  MET   141       2.785   4.265  32.585  1.00  0.00           H  
ATOM   2188  CB  MET   141       3.360   6.318  32.495  1.00  0.00           C  
ATOM   2189  HB2 MET   141       3.338   7.123  31.760  1.00  0.00           H  
ATOM   2190  HB3 MET   141       2.689   6.584  33.313  1.00  0.00           H  
ATOM   2191  CG  MET   141       4.787   6.223  33.057  1.00  0.00           C  
ATOM   2192  HG2 MET   141       5.483   6.181  32.220  1.00  0.00           H  
ATOM   2193  HG3 MET   141       4.996   7.143  33.602  1.00  0.00           H  
ATOM   2194  SD  MET   141       5.166   4.820  34.147  1.00  0.00           S  
ATOM   2195  CE  MET   141       3.878   4.958  35.416  1.00  0.00           C  
ATOM   2196  HE1 MET   141       2.896   4.821  34.965  1.00  0.00           H  
ATOM   2197  HE2 MET   141       4.029   4.181  36.167  1.00  0.00           H  
ATOM   2198  HE3 MET   141       3.931   5.936  35.893  1.00  0.00           H  
ATOM   2199  C   MET   141       1.397   5.209  31.292  1.00  0.00           C  
ATOM   2200  O   MET   141       0.619   5.968  31.865  1.00  0.00           O  
ATOM   2201  N   THR   142       1.048   4.535  30.188  1.00  0.00           N  
ATOM   2202  H   THR   142       1.732   3.883  29.821  1.00  0.00           H  
ATOM   2203  CA  THR   142      -0.265   4.618  29.506  1.00  0.00           C  
ATOM   2204  HA  THR   142      -1.024   4.946  30.218  1.00  0.00           H  
ATOM   2205  CB  THR   142      -0.212   5.637  28.349  1.00  0.00           C  
ATOM   2206  HB  THR   142       0.466   5.270  27.578  1.00  0.00           H  
ATOM   2207  CG2 THR   142      -1.583   5.877  27.719  1.00  0.00           C  
ATOM   2208 HG21 THR   142      -2.271   6.244  28.480  1.00  0.00           H  
ATOM   2209 HG22 THR   142      -1.493   6.623  26.929  1.00  0.00           H  
ATOM   2210 HG23 THR   142      -1.974   4.955  27.289  1.00  0.00           H  
ATOM   2211  OG1 THR   142       0.243   6.903  28.768  1.00  0.00           O  
ATOM   2212  HG1 THR   142       1.213   6.890  28.811  1.00  0.00           H  
ATOM   2213  C   THR   142      -0.692   3.244  28.964  1.00  0.00           C  
ATOM   2214  O   THR   142      -1.803   2.769  29.187  1.00  0.00           O  
ATOM   2215  N   LYS   143       0.234   2.571  28.281  1.00  0.00           N  
ATOM   2216  H   LYS   143       1.096   3.073  28.109  1.00  0.00           H  
ATOM   2217  CA  LYS   143       0.380   1.112  28.227  1.00  0.00           C  
ATOM   2218  HA  LYS   143      -0.587   0.616  28.274  1.00  0.00           H  
ATOM   2219  CB  LYS   143       1.065   0.757  26.890  1.00  0.00           C  
ATOM   2220  HB2 LYS   143       2.032   1.255  26.816  1.00  0.00           H  
ATOM   2221  HB3 LYS   143       1.251  -0.314  26.868  1.00  0.00           H  
ATOM   2222  CG  LYS   143       0.194   1.141  25.677  1.00  0.00           C  
ATOM   2223  HG2 LYS   143      -0.848   0.909  25.899  1.00  0.00           H  
ATOM   2224  HG3 LYS   143       0.275   2.212  25.488  1.00  0.00           H  
ATOM   2225  CD  LYS   143       0.611   0.364  24.423  1.00  0.00           C  
ATOM   2226  HD2 LYS   143       1.595   0.694  24.091  1.00  0.00           H  
ATOM   2227  HD3 LYS   143       0.671  -0.690  24.677  1.00  0.00           H  
ATOM   2228  CE  LYS   143      -0.408   0.526  23.292  1.00  0.00           C  
ATOM   2229  HE2 LYS   143      -1.411   0.356  23.696  1.00  0.00           H  
ATOM   2230  HE3 LYS   143      -0.351   1.544  22.902  1.00  0.00           H  
ATOM   2231  NZ  LYS   143      -0.164  -0.452  22.209  1.00  0.00           N  
ATOM   2232  HZ1 LYS   143       0.804  -0.440  21.900  1.00  0.00           H  
ATOM   2233  HZ2 LYS   143      -0.442  -1.381  22.522  1.00  0.00           H  
ATOM   2234  HZ3 LYS   143      -0.769  -0.277  21.407  1.00  0.00           H  
ATOM   2235  C   LYS   143       1.184   0.631  29.451  1.00  0.00           C  
ATOM   2236  O   LYS   143       1.486   1.435  30.331  1.00  0.00           O  
ATOM   2237  N   LEU   144       1.533  -0.654  29.514  1.00  0.00           N  
ATOM   2238  H   LEU   144       1.065  -1.266  28.848  1.00  0.00           H  
ATOM   2239  CA  LEU   144       2.460  -1.283  30.469  1.00  0.00           C  
ATOM   2240  HA  LEU   144       2.424  -2.352  30.259  1.00  0.00           H  
ATOM   2241  CB  LEU   144       3.903  -0.823  30.153  1.00  0.00           C  
ATOM   2242  HB2 LEU   144       4.016  -0.827  29.067  1.00  0.00           H  
ATOM   2243  HB3 LEU   144       4.023   0.206  30.478  1.00  0.00           H  
ATOM   2244  CG  LEU   144       5.066  -1.659  30.723  1.00  0.00           C  
ATOM   2245  HG  LEU   144       5.011  -2.665  30.313  1.00  0.00           H  
ATOM   2246  CD1 LEU   144       6.385  -1.028  30.273  1.00  0.00           C  
ATOM   2247 HD11 LEU   144       6.501  -0.045  30.726  1.00  0.00           H  
ATOM   2248 HD12 LEU   144       7.218  -1.663  30.576  1.00  0.00           H  
ATOM   2249 HD13 LEU   144       6.401  -0.928  29.188  1.00  0.00           H  
ATOM   2250  CD2 LEU   144       5.108  -1.747  32.250  1.00  0.00           C  
ATOM   2251 HD21 LEU   144       4.266  -2.328  32.623  1.00  0.00           H  
ATOM   2252 HD22 LEU   144       6.020  -2.255  32.564  1.00  0.00           H  
ATOM   2253 HD23 LEU   144       5.090  -0.748  32.687  1.00  0.00           H  
ATOM   2254  C   LEU   144       2.004  -1.156  31.936  1.00  0.00           C  
ATOM   2255  O   LEU   144       1.333  -2.062  32.431  1.00  0.00           O  
ATOM   2256  N   ALA   145       2.284  -0.037  32.617  1.00  0.00           N  
ATOM   2257  H   ALA   145       2.785   0.704  32.134  1.00  0.00           H  
ATOM   2258  CA  ALA   145       1.842   0.224  33.996  1.00  0.00           C  
ATOM   2259  HA  ALA   145       2.281  -0.529  34.654  1.00  0.00           H  
ATOM   2260  CB  ALA   145       2.380   1.597  34.411  1.00  0.00           C  
ATOM   2261  HB1 ALA   145       1.934   2.377  33.794  1.00  0.00           H  
ATOM   2262  HB2 ALA   145       2.141   1.778  35.459  1.00  0.00           H  
ATOM   2263  HB3 ALA   145       3.465   1.620  34.294  1.00  0.00           H  
ATOM   2264  C   ALA   145       0.305   0.146  34.161  1.00  0.00           C  
ATOM   2265  O   ALA   145      -0.208  -0.147  35.240  1.00  0.00           O  
ATOM   2266  N   LYS   146      -0.441   0.299  33.057  1.00  0.00           N  
ATOM   2267  H   LYS   146       0.061   0.560  32.217  1.00  0.00           H  
ATOM   2268  CA  LYS   146      -1.882   0.011  32.943  1.00  0.00           C  
ATOM   2269  HA  LYS   146      -2.437   0.787  33.469  1.00  0.00           H  
ATOM   2270  CB  LYS   146      -2.233   0.058  31.447  1.00  0.00           C  
ATOM   2271  HB2 LYS   146      -2.060   1.073  31.090  1.00  0.00           H  
ATOM   2272  HB3 LYS   146      -1.568  -0.617  30.906  1.00  0.00           H  
ATOM   2273  CG  LYS   146      -3.692  -0.334  31.160  1.00  0.00           C  
ATOM   2274  HG2 LYS   146      -3.844  -1.387  31.397  1.00  0.00           H  
ATOM   2275  HG3 LYS   146      -4.345   0.274  31.786  1.00  0.00           H  
ATOM   2276  CD  LYS   146      -4.088  -0.105  29.703  1.00  0.00           C  
ATOM   2277  HD2 LYS   146      -5.159  -0.287  29.590  1.00  0.00           H  
ATOM   2278  HD3 LYS   146      -3.881   0.934  29.453  1.00  0.00           H  
ATOM   2279  CE  LYS   146      -3.338  -1.030  28.746  1.00  0.00           C  
ATOM   2280  HE2 LYS   146      -2.386  -1.332  29.189  1.00  0.00           H  
ATOM   2281  HE3 LYS   146      -3.931  -1.937  28.587  1.00  0.00           H  
ATOM   2282  NZ  LYS   146      -3.075  -0.340  27.468  1.00  0.00           N  
ATOM   2283  HZ1 LYS   146      -2.572   0.515  27.636  1.00  0.00           H  
ATOM   2284  HZ2 LYS   146      -2.484  -0.924  26.869  1.00  0.00           H  
ATOM   2285  HZ3 LYS   146      -3.949  -0.103  27.005  1.00  0.00           H  
ATOM   2286  C   LYS   146      -2.305  -1.336  33.554  1.00  0.00           C  
ATOM   2287  O   LYS   146      -3.416  -1.414  34.092  1.00  0.00           O  
ATOM   2288  N   TYR   147      -1.451  -2.360  33.457  1.00  0.00           N  
ATOM   2289  H   TYR   147      -0.563  -2.192  32.998  1.00  0.00           H  
ATOM   2290  CA  TYR   147      -1.694  -3.717  33.959  1.00  0.00           C  
ATOM   2291  HA  TYR   147      -2.769  -3.855  34.062  1.00  0.00           H  
ATOM   2292  CB  TYR   147      -1.209  -4.743  32.927  1.00  0.00           C  
ATOM   2293  HB2 TYR   147      -0.178  -4.524  32.645  1.00  0.00           H  
ATOM   2294  HB3 TYR   147      -1.225  -5.739  33.371  1.00  0.00           H  
ATOM   2295  CG  TYR   147      -2.093  -4.771  31.700  1.00  0.00           C  
ATOM   2296  CD1 TYR   147      -1.666  -4.180  30.495  1.00  0.00           C  
ATOM   2297  HD1 TYR   147      -0.683  -3.733  30.416  1.00  0.00           H  
ATOM   2298  CE1 TYR   147      -2.532  -4.164  29.388  1.00  0.00           C  
ATOM   2299  HE1 TYR   147      -2.223  -3.725  28.457  1.00  0.00           H  
ATOM   2300  CZ  TYR   147      -3.831  -4.692  29.492  1.00  0.00           C  
ATOM   2301  OH  TYR   147      -4.692  -4.560  28.457  1.00  0.00           O  
ATOM   2302  HH  TYR   147      -5.541  -4.190  28.794  1.00  0.00           H  
ATOM   2303  CE2 TYR   147      -4.248  -5.306  30.688  1.00  0.00           C  
ATOM   2304  HE2 TYR   147      -5.237  -5.736  30.743  1.00  0.00           H  
ATOM   2305  CD2 TYR   147      -3.374  -5.353  31.789  1.00  0.00           C  
ATOM   2306  HD2 TYR   147      -3.694  -5.817  32.711  1.00  0.00           H  
ATOM   2307  C   TYR   147      -1.107  -4.006  35.348  1.00  0.00           C  
ATOM   2308  O   TYR   147      -1.439  -5.036  35.926  1.00  0.00           O  
ATOM   2309  N   GLU   148      -0.311  -3.104  35.926  1.00  0.00           N  
ATOM   2310  H   GLU   148      -0.095  -2.244  35.438  1.00  0.00           H  
ATOM   2311  CA  GLU   148       0.189  -3.252  37.300  1.00  0.00           C  
ATOM   2312  HA  GLU   148       0.617  -4.248  37.420  1.00  0.00           H  
ATOM   2313  CB  GLU   148       1.312  -2.223  37.522  1.00  0.00           C  
ATOM   2314  HB2 GLU   148       2.079  -2.398  36.765  1.00  0.00           H  
ATOM   2315  HB3 GLU   148       0.910  -1.222  37.376  1.00  0.00           H  
ATOM   2316  CG  GLU   148       1.969  -2.296  38.909  1.00  0.00           C  
ATOM   2317  HG2 GLU   148       1.248  -1.968  39.661  1.00  0.00           H  
ATOM   2318  HG3 GLU   148       2.226  -3.338  39.113  1.00  0.00           H  
ATOM   2319  CD  GLU   148       3.240  -1.429  39.005  1.00  0.00           C  
ATOM   2320  OE1 GLU   148       3.342  -0.432  38.251  1.00  0.00           O  
ATOM   2321  OE2 GLU   148       4.108  -1.770  39.840  1.00  0.00           O  
ATOM   2322  C   GLU   148      -0.959  -3.129  38.319  1.00  0.00           C  
ATOM   2323  O   GLU   148      -1.229  -4.058  39.078  1.00  0.00           O  
ATOM   2324  N   VAL   149      -1.719  -2.030  38.266  1.00  0.00           N  
ATOM   2325  H   VAL   149      -1.445  -1.311  37.611  1.00  0.00           H  
ATOM   2326  CA  VAL   149      -2.823  -1.754  39.206  1.00  0.00           C  
ATOM   2327  HA  VAL   149      -2.384  -1.824  40.204  1.00  0.00           H  
ATOM   2328  CB  VAL   149      -3.281  -0.287  39.064  1.00  0.00           C  
ATOM   2329  HB  VAL   149      -2.392   0.336  39.133  1.00  0.00           H  
ATOM   2330  CG1 VAL   149      -3.968   0.047  37.737  1.00  0.00           C  
ATOM   2331 HG11 VAL   149      -4.936  -0.446  37.697  1.00  0.00           H  
ATOM   2332 HG12 VAL   149      -4.120   1.125  37.671  1.00  0.00           H  
ATOM   2333 HG13 VAL   149      -3.343  -0.265  36.900  1.00  0.00           H  
ATOM   2334  CG2 VAL   149      -4.220   0.150  40.185  1.00  0.00           C  
ATOM   2335 HG21 VAL   149      -3.721   0.015  41.145  1.00  0.00           H  
ATOM   2336 HG22 VAL   149      -4.486   1.199  40.065  1.00  0.00           H  
ATOM   2337 HG23 VAL   149      -5.132  -0.447  40.177  1.00  0.00           H  
ATOM   2338  C   VAL   149      -3.977  -2.790  39.222  1.00  0.00           C  
ATOM   2339  O   VAL   149      -4.406  -3.146  40.319  1.00  0.00           O  
ATOM   2340  N   PRO   150      -4.489  -3.371  38.107  1.00  0.00           N  
ATOM   2341  CD  PRO   150      -4.215  -3.089  36.704  1.00  0.00           C  
ATOM   2342  HD2 PRO   150      -3.156  -2.999  36.497  1.00  0.00           H  
ATOM   2343  HD3 PRO   150      -4.730  -2.179  36.405  1.00  0.00           H  
ATOM   2344  CG  PRO   150      -4.804  -4.257  35.916  1.00  0.00           C  
ATOM   2345  HG2 PRO   150      -4.099  -5.088  35.894  1.00  0.00           H  
ATOM   2346  HG3 PRO   150      -5.089  -3.961  34.906  1.00  0.00           H  
ATOM   2347  CB  PRO   150      -6.015  -4.634  36.761  1.00  0.00           C  
ATOM   2348  HB2 PRO   150      -6.331  -5.660  36.573  1.00  0.00           H  
ATOM   2349  HB3 PRO   150      -6.833  -3.942  36.557  1.00  0.00           H  
ATOM   2350  CA  PRO   150      -5.513  -4.425  38.195  1.00  0.00           C  
ATOM   2351  HA  PRO   150      -6.343  -4.071  38.807  1.00  0.00           H  
ATOM   2352  C   PRO   150      -5.016  -5.745  38.822  1.00  0.00           C  
ATOM   2353  O   PRO   150      -5.847  -6.573  39.207  1.00  0.00           O  
ATOM   2354  N   CYS   151      -3.700  -5.955  38.966  1.00  0.00           N  
ATOM   2355  H   CYS   151      -3.042  -5.241  38.676  1.00  0.00           H  
ATOM   2356  CA  CYS   151      -3.157  -7.112  39.691  1.00  0.00           C  
ATOM   2357  HA  CYS   151      -3.697  -8.003  39.368  1.00  0.00           H  
ATOM   2358  CB  CYS   151      -1.679  -7.325  39.338  1.00  0.00           C  
ATOM   2359  HB2 CYS   151      -1.094  -6.439  39.586  1.00  0.00           H  
ATOM   2360  HB3 CYS   151      -1.299  -8.160  39.929  1.00  0.00           H  
ATOM   2361  SG  CYS   151      -1.497  -7.733  37.576  1.00  0.00           S  
ATOM   2362  HG  CYS   151      -1.557  -6.477  37.098  1.00  0.00           H  
ATOM   2363  C   CYS   151      -3.367  -7.031  41.217  1.00  0.00           C  
ATOM   2364  O   CYS   151      -3.154  -8.025  41.905  1.00  0.00           O  
ATOM   2365  N   GLU   152      -3.847  -5.902  41.753  1.00  0.00           N  
ATOM   2366  H   GLU   152      -3.933  -5.076  41.170  1.00  0.00           H  
ATOM   2367  CA  GLU   152      -4.370  -5.822  43.126  1.00  0.00           C  
ATOM   2368  HA  GLU   152      -3.647  -6.263  43.812  1.00  0.00           H  
ATOM   2369  CB  GLU   152      -4.584  -4.351  43.519  1.00  0.00           C  
ATOM   2370  HB2 GLU   152      -5.294  -3.907  42.825  1.00  0.00           H  
ATOM   2371  HB3 GLU   152      -5.034  -4.332  44.513  1.00  0.00           H  
ATOM   2372  CG  GLU   152      -3.316  -3.484  43.557  1.00  0.00           C  
ATOM   2373  HG2 GLU   152      -2.551  -3.997  44.144  1.00  0.00           H  
ATOM   2374  HG3 GLU   152      -2.930  -3.338  42.547  1.00  0.00           H  
ATOM   2375  CD  GLU   152      -3.631  -2.133  44.213  1.00  0.00           C  
ATOM   2376  OE1 GLU   152      -3.910  -2.105  45.432  1.00  0.00           O  
ATOM   2377  OE2 GLU   152      -3.706  -1.090  43.524  1.00  0.00           O  
ATOM   2378  C   GLU   152      -5.703  -6.579  43.325  1.00  0.00           C  
ATOM   2379  O   GLU   152      -6.149  -6.724  44.463  1.00  0.00           O  
ATOM   2380  N   ASN   153      -6.366  -7.028  42.247  1.00  0.00           N  
ATOM   2381  H   ASN   153      -5.941  -6.883  41.341  1.00  0.00           H  
ATOM   2382  CA  ASN   153      -7.755  -7.503  42.291  1.00  0.00           C  
ATOM   2383  HA  ASN   153      -8.015  -7.765  43.319  1.00  0.00           H  
ATOM   2384  CB  ASN   153      -8.649  -6.320  41.872  1.00  0.00           C  
ATOM   2385  HB2 ASN   153      -8.602  -5.541  42.633  1.00  0.00           H  
ATOM   2386  HB3 ASN   153      -8.286  -5.902  40.934  1.00  0.00           H  
ATOM   2387  CG  ASN   153     -10.095  -6.727  41.654  1.00  0.00           C  
ATOM   2388  OD1 ASN   153     -10.448  -7.173  40.577  1.00  0.00           O  
ATOM   2389  ND2 ASN   153     -10.928  -6.581  42.656  1.00  0.00           N  
ATOM   2390 HD21 ASN   153     -10.631  -6.197  43.528  1.00  0.00           H  
ATOM   2391 HD22 ASN   153     -11.926  -6.774  42.513  1.00  0.00           H  
ATOM   2392  C   ASN   153      -8.051  -8.773  41.463  1.00  0.00           C  
ATOM   2393  O   ASN   153      -8.697  -9.682  41.983  1.00  0.00           O  
ATOM   2394  N   ARG   154      -7.631  -8.845  40.188  1.00  0.00           N  
ATOM   2395  H   ARG   154      -7.068  -8.078  39.837  1.00  0.00           H  
ATOM   2396  CA  ARG   154      -8.174  -9.827  39.222  1.00  0.00           C  
ATOM   2397  HA  ARG   154      -9.245  -9.630  39.126  1.00  0.00           H  
ATOM   2398  CB  ARG   154      -7.498  -9.659  37.849  1.00  0.00           C  
ATOM   2399  HB2 ARG   154      -6.421  -9.529  37.978  1.00  0.00           H  
ATOM   2400  HB3 ARG   154      -7.636 -10.583  37.286  1.00  0.00           H  
ATOM   2401  CG  ARG   154      -8.065  -8.482  37.039  1.00  0.00           C  
ATOM   2402  HG2 ARG   154      -9.100  -8.292  37.320  1.00  0.00           H  
ATOM   2403  HG3 ARG   154      -7.492  -7.589  37.284  1.00  0.00           H  
ATOM   2404  CD  ARG   154      -7.980  -8.746  35.521  1.00  0.00           C  
ATOM   2405  HD2 ARG   154      -7.566  -7.851  35.055  1.00  0.00           H  
ATOM   2406  HD3 ARG   154      -7.284  -9.562  35.316  1.00  0.00           H  
ATOM   2407  NE  ARG   154      -9.287  -9.032  34.878  1.00  0.00           N  
ATOM   2408  HE  ARG   154      -9.492  -8.522  34.033  1.00  0.00           H  
ATOM   2409  CZ  ARG   154     -10.221  -9.901  35.228  1.00  0.00           C  
ATOM   2410  NH1 ARG   154     -10.103 -10.699  36.242  1.00  0.00           N  
ATOM   2411 HH11 ARG   154      -9.288 -10.689  36.811  1.00  0.00           H  
ATOM   2412 HH12 ARG   154     -10.895 -11.315  36.469  1.00  0.00           H  
ATOM   2413  NH2 ARG   154     -11.328  -9.994  34.558  1.00  0.00           N  
ATOM   2414 HH21 ARG   154     -11.526  -9.437  33.751  1.00  0.00           H  
ATOM   2415 HH22 ARG   154     -11.985 -10.710  34.891  1.00  0.00           H  
ATOM   2416  C   ARG   154      -8.041 -11.289  39.678  1.00  0.00           C  
ATOM   2417  O   ARG   154      -6.939 -11.833  39.687  1.00  0.00           O  
ATOM   2418  N   SER   155      -9.173 -11.958  39.927  1.00  0.00           N  
ATOM   2419  H   SER   155     -10.046 -11.449  39.920  1.00  0.00           H  
ATOM   2420  CA  SER   155      -9.191 -13.372  40.339  1.00  0.00           C  
ATOM   2421  HA  SER   155      -8.466 -13.485  41.146  1.00  0.00           H  
ATOM   2422  CB  SER   155     -10.563 -13.748  40.915  1.00  0.00           C  
ATOM   2423  HB2 SER   155     -10.429 -14.588  41.597  1.00  0.00           H  
ATOM   2424  HB3 SER   155     -10.967 -12.909  41.486  1.00  0.00           H  
ATOM   2425  OG  SER   155     -11.489 -14.143  39.925  1.00  0.00           O  
ATOM   2426  HG  SER   155     -11.608 -13.431  39.256  1.00  0.00           H  
ATOM   2427  C   SER   155      -8.756 -14.322  39.213  1.00  0.00           C  
ATOM   2428  O   SER   155      -7.932 -15.210  39.433  1.00  0.00           O  
ATOM   2429  N   GLN   156      -9.214 -14.078  37.978  1.00  0.00           N  
ATOM   2430  H   GLN   156      -9.973 -13.407  37.893  1.00  0.00           H  
ATOM   2431  CA  GLN   156      -8.743 -14.732  36.750  1.00  0.00           C  
ATOM   2432  HA  GLN   156      -8.576 -15.787  36.973  1.00  0.00           H  
ATOM   2433  CB  GLN   156      -9.836 -14.651  35.666  1.00  0.00           C  
ATOM   2434  HB2 GLN   156     -10.202 -13.626  35.607  1.00  0.00           H  
ATOM   2435  HB3 GLN   156      -9.420 -14.903  34.691  1.00  0.00           H  
ATOM   2436  CG  GLN   156     -11.012 -15.602  35.962  1.00  0.00           C  
ATOM   2437  HG2 GLN   156     -11.312 -15.512  37.006  1.00  0.00           H  
ATOM   2438  HG3 GLN   156     -11.862 -15.304  35.351  1.00  0.00           H  
ATOM   2439  CD  GLN   156     -10.709 -17.069  35.656  1.00  0.00           C  
ATOM   2440  OE1 GLN   156      -9.738 -17.430  34.995  1.00  0.00           O  
ATOM   2441  NE2 GLN   156     -11.546 -17.990  36.066  1.00  0.00           N  
ATOM   2442 HE21 GLN   156     -12.368 -17.740  36.638  1.00  0.00           H  
ATOM   2443 HE22 GLN   156     -11.305 -18.952  35.951  1.00  0.00           H  
ATOM   2444  C   GLN   156      -7.376 -14.183  36.292  1.00  0.00           C  
ATOM   2445  O   GLN   156      -7.197 -13.757  35.149  1.00  0.00           O  
ATOM   2446  N   GLY   157      -6.394 -14.183  37.196  1.00  0.00           N  
ATOM   2447  H   GLY   157      -6.613 -14.529  38.125  1.00  0.00           H  
ATOM   2448  CA  GLY   157      -4.996 -13.901  36.877  1.00  0.00           C  
ATOM   2449  HA2 GLY   157      -4.927 -12.935  36.377  1.00  0.00           H  
ATOM   2450  HA3 GLY   157      -4.414 -13.857  37.798  1.00  0.00           H  
ATOM   2451  C   GLY   157      -4.408 -14.994  35.978  1.00  0.00           C  
ATOM   2452  O   GLY   157      -4.465 -16.178  36.308  1.00  0.00           O  
ATOM   2453  N   ARG   158      -3.847 -14.602  34.829  1.00  0.00           N  
ATOM   2454  H   ARG   158      -3.803 -13.610  34.644  1.00  0.00           H  
ATOM   2455  CA  ARG   158      -3.283 -15.504  33.806  1.00  0.00           C  
ATOM   2456  HA  ARG   158      -3.065 -16.467  34.271  1.00  0.00           H  
ATOM   2457  CB  ARG   158      -4.310 -15.741  32.679  1.00  0.00           C  
ATOM   2458  HB2 ARG   158      -4.591 -14.788  32.228  1.00  0.00           H  
ATOM   2459  HB3 ARG   158      -3.858 -16.367  31.909  1.00  0.00           H  
ATOM   2460  CG  ARG   158      -5.569 -16.449  33.211  1.00  0.00           C  
ATOM   2461  HG2 ARG   158      -5.274 -17.336  33.774  1.00  0.00           H  
ATOM   2462  HG3 ARG   158      -6.114 -15.778  33.873  1.00  0.00           H  
ATOM   2463  CD  ARG   158      -6.503 -16.877  32.081  1.00  0.00           C  
ATOM   2464  HD2 ARG   158      -6.774 -16.001  31.488  1.00  0.00           H  
ATOM   2465  HD3 ARG   158      -5.965 -17.575  31.441  1.00  0.00           H  
ATOM   2466  NE  ARG   158      -7.727 -17.506  32.615  1.00  0.00           N  
ATOM   2467  HE  ARG   158      -8.023 -17.248  33.548  1.00  0.00           H  
ATOM   2468  CZ  ARG   158      -8.553 -18.292  31.953  1.00  0.00           C  
ATOM   2469  NH1 ARG   158      -8.312 -18.708  30.748  1.00  0.00           N  
ATOM   2470 HH11 ARG   158      -7.388 -18.579  30.352  1.00  0.00           H  
ATOM   2471 HH12 ARG   158      -9.011 -19.205  30.209  1.00  0.00           H  
ATOM   2472  NH2 ARG   158      -9.652 -18.683  32.514  1.00  0.00           N  
ATOM   2473 HH21 ARG   158      -9.851 -18.357  33.454  1.00  0.00           H  
ATOM   2474 HH22 ARG   158     -10.328 -19.222  31.983  1.00  0.00           H  
ATOM   2475  C   ARG   158      -1.944 -14.972  33.295  1.00  0.00           C  
ATOM   2476  O   ARG   158      -1.569 -13.843  33.601  1.00  0.00           O  
ATOM   2477  N   THR   159      -1.192 -15.795  32.567  1.00  0.00           N  
ATOM   2478  H   THR   159      -1.574 -16.698  32.315  1.00  0.00           H  
ATOM   2479  CA  THR   159       0.221 -15.530  32.242  1.00  0.00           C  
ATOM   2480  HA  THR   159       0.727 -15.226  33.158  1.00  0.00           H  
ATOM   2481  CB  THR   159       0.932 -16.795  31.729  1.00  0.00           C  
ATOM   2482  HB  THR   159       0.617 -17.006  30.712  1.00  0.00           H  
ATOM   2483  CG2 THR   159       2.451 -16.643  31.755  1.00  0.00           C  
ATOM   2484 HG21 THR   159       2.788 -16.443  32.772  1.00  0.00           H  
ATOM   2485 HG22 THR   159       2.910 -17.567  31.401  1.00  0.00           H  
ATOM   2486 HG23 THR   159       2.757 -15.826  31.101  1.00  0.00           H  
ATOM   2487  OG1 THR   159       0.602 -17.912  32.522  1.00  0.00           O  
ATOM   2488  HG1 THR   159      -0.242 -18.244  32.180  1.00  0.00           H  
ATOM   2489  C   THR   159       0.355 -14.389  31.229  1.00  0.00           C  
ATOM   2490  O   THR   159       0.290 -14.610  30.018  1.00  0.00           O  
ATOM   2491  N   VAL   160       0.502 -13.156  31.722  1.00  0.00           N  
ATOM   2492  H   VAL   160       0.428 -13.030  32.722  1.00  0.00           H  
ATOM   2493  CA  VAL   160       0.608 -11.958  30.880  1.00  0.00           C  
ATOM   2494  HA  VAL   160      -0.235 -11.977  30.195  1.00  0.00           H  
ATOM   2495  CB  VAL   160       0.483 -10.643  31.683  1.00  0.00           C  
ATOM   2496  HB  VAL   160       0.387  -9.833  30.961  1.00  0.00           H  
ATOM   2497  CG1 VAL   160      -0.777 -10.633  32.559  1.00  0.00           C  
ATOM   2498 HG11 VAL   160      -0.656 -11.299  33.413  1.00  0.00           H  
ATOM   2499 HG12 VAL   160      -0.957  -9.623  32.930  1.00  0.00           H  
ATOM   2500 HG13 VAL   160      -1.643 -10.955  31.986  1.00  0.00           H  
ATOM   2501  CG2 VAL   160       1.679 -10.320  32.588  1.00  0.00           C  
ATOM   2502 HG21 VAL   160       2.570 -10.141  31.987  1.00  0.00           H  
ATOM   2503 HG22 VAL   160       1.475  -9.416  33.163  1.00  0.00           H  
ATOM   2504 HG23 VAL   160       1.869 -11.145  33.274  1.00  0.00           H  
ATOM   2505  C   VAL   160       1.876 -11.994  30.025  1.00  0.00           C  
ATOM   2506  O   VAL   160       2.974 -12.226  30.528  1.00  0.00           O  
ATOM   2507  N   VAL   161       1.728 -11.746  28.724  1.00  0.00           N  
ATOM   2508  H   VAL   161       0.787 -11.605  28.371  1.00  0.00           H  
ATOM   2509  CA  VAL   161       2.847 -11.616  27.779  1.00  0.00           C  
ATOM   2510  HA  VAL   161       3.772 -11.877  28.293  1.00  0.00           H  
ATOM   2511  CB  VAL   161       2.731 -12.570  26.571  1.00  0.00           C  
ATOM   2512  HB  VAL   161       2.006 -12.182  25.860  1.00  0.00           H  
ATOM   2513  CG1 VAL   161       4.094 -12.683  25.878  1.00  0.00           C  
ATOM   2514 HG11 VAL   161       4.835 -13.094  26.563  1.00  0.00           H  
ATOM   2515 HG12 VAL   161       4.013 -13.337  25.011  1.00  0.00           H  
ATOM   2516 HG13 VAL   161       4.426 -11.700  25.543  1.00  0.00           H  
ATOM   2517  CG2 VAL   161       2.291 -13.985  26.968  1.00  0.00           C  
ATOM   2518 HG21 VAL   161       1.278 -13.963  27.368  1.00  0.00           H  
ATOM   2519 HG22 VAL   161       2.296 -14.631  26.090  1.00  0.00           H  
ATOM   2520 HG23 VAL   161       2.970 -14.384  27.722  1.00  0.00           H  
ATOM   2521  C   VAL   161       2.955 -10.148  27.380  1.00  0.00           C  
ATOM   2522  O   VAL   161       2.468  -9.731  26.335  1.00  0.00           O  
ATOM   2523  N   LEU   162       3.505  -9.342  28.287  1.00  0.00           N  
ATOM   2524  H   LEU   162       3.858  -9.764  29.133  1.00  0.00           H  
ATOM   2525  CA  LEU   162       3.645  -7.892  28.147  1.00  0.00           C  
ATOM   2526  HA  LEU   162       2.776  -7.505  27.612  1.00  0.00           H  
ATOM   2527  CB  LEU   162       3.631  -7.293  29.570  1.00  0.00           C  
ATOM   2528  HB2 LEU   162       2.661  -7.529  30.009  1.00  0.00           H  
ATOM   2529  HB3 LEU   162       4.392  -7.797  30.169  1.00  0.00           H  
ATOM   2530  CG  LEU   162       3.872  -5.776  29.701  1.00  0.00           C  
ATOM   2531  HG  LEU   162       4.930  -5.559  29.568  1.00  0.00           H  
ATOM   2532  CD1 LEU   162       3.072  -4.948  28.698  1.00  0.00           C  
ATOM   2533 HD11 LEU   162       2.008  -5.144  28.817  1.00  0.00           H  
ATOM   2534 HD12 LEU   162       3.267  -3.889  28.854  1.00  0.00           H  
ATOM   2535 HD13 LEU   162       3.381  -5.197  27.686  1.00  0.00           H  
ATOM   2536  CD2 LEU   162       3.458  -5.337  31.108  1.00  0.00           C  
ATOM   2537 HD21 LEU   162       4.032  -5.893  31.849  1.00  0.00           H  
ATOM   2538 HD22 LEU   162       3.654  -4.277  31.243  1.00  0.00           H  
ATOM   2539 HD23 LEU   162       2.394  -5.519  31.266  1.00  0.00           H  
ATOM   2540  C   LEU   162       4.886  -7.547  27.304  1.00  0.00           C  
ATOM   2541  O   LEU   162       5.952  -7.271  27.843  1.00  0.00           O  
ATOM   2542  N   TYR   163       4.748  -7.598  25.975  1.00  0.00           N  
ATOM   2543  H   TYR   163       3.858  -7.921  25.614  1.00  0.00           H  
ATOM   2544  CA  TYR   163       5.879  -7.466  25.039  1.00  0.00           C  
ATOM   2545  HA  TYR   163       6.656  -8.176  25.329  1.00  0.00           H  
ATOM   2546  CB  TYR   163       5.427  -7.812  23.612  1.00  0.00           C  
ATOM   2547  HB2 TYR   163       4.653  -7.105  23.314  1.00  0.00           H  
ATOM   2548  HB3 TYR   163       6.286  -7.664  22.959  1.00  0.00           H  
ATOM   2549  CG  TYR   163       4.910  -9.209  23.338  1.00  0.00           C  
ATOM   2550  CD1 TYR   163       3.554  -9.507  23.550  1.00  0.00           C  
ATOM   2551  HD1 TYR   163       2.896  -8.772  23.990  1.00  0.00           H  
ATOM   2552  CE1 TYR   163       3.043 -10.767  23.201  1.00  0.00           C  
ATOM   2553  HE1 TYR   163       2.005 -10.980  23.394  1.00  0.00           H  
ATOM   2554  CZ  TYR   163       3.885 -11.731  22.609  1.00  0.00           C  
ATOM   2555  OH  TYR   163       3.381 -12.943  22.252  1.00  0.00           O  
ATOM   2556  HH  TYR   163       2.621 -13.158  22.831  1.00  0.00           H  
ATOM   2557  CE2 TYR   163       5.247 -11.436  22.393  1.00  0.00           C  
ATOM   2558  HE2 TYR   163       5.899 -12.173  21.950  1.00  0.00           H  
ATOM   2559  CD2 TYR   163       5.758 -10.177  22.765  1.00  0.00           C  
ATOM   2560  HD2 TYR   163       6.802  -9.945  22.588  1.00  0.00           H  
ATOM   2561  C   TYR   163       6.539  -6.069  25.005  1.00  0.00           C  
ATOM   2562  O   TYR   163       7.728  -5.976  24.728  1.00  0.00           O  
ATOM   2563  N   VAL   164       5.784  -4.988  25.253  1.00  0.00           N  
ATOM   2564  H   VAL   164       4.823  -5.170  25.492  1.00  0.00           H  
ATOM   2565  CA  VAL   164       6.204  -3.558  25.228  1.00  0.00           C  
ATOM   2566  HA  VAL   164       5.311  -2.981  25.468  1.00  0.00           H  
ATOM   2567  CB  VAL   164       7.220  -3.245  26.353  1.00  0.00           C  
ATOM   2568  HB  VAL   164       8.124  -3.834  26.206  1.00  0.00           H  
ATOM   2569  CG1 VAL   164       7.626  -1.765  26.389  1.00  0.00           C  
ATOM   2570 HG11 VAL   164       6.741  -1.132  26.445  1.00  0.00           H  
ATOM   2571 HG12 VAL   164       8.268  -1.577  27.250  1.00  0.00           H  
ATOM   2572 HG13 VAL   164       8.197  -1.519  25.493  1.00  0.00           H  
ATOM   2573  CG2 VAL   164       6.631  -3.592  27.729  1.00  0.00           C  
ATOM   2574 HG21 VAL   164       6.446  -4.663  27.794  1.00  0.00           H  
ATOM   2575 HG22 VAL   164       7.343  -3.334  28.512  1.00  0.00           H  
ATOM   2576 HG23 VAL   164       5.699  -3.051  27.886  1.00  0.00           H  
ATOM   2577  C   VAL   164       6.661  -2.992  23.866  1.00  0.00           C  
ATOM   2578  O   VAL   164       6.269  -1.865  23.548  1.00  0.00           O  
ATOM   2579  N   VAL   165       7.428  -3.746  23.063  1.00  0.00           N  
ATOM   2580  H   VAL   165       7.780  -4.610  23.467  1.00  0.00           H  
ATOM   2581  CA  VAL   165       7.715  -3.538  21.619  1.00  0.00           C  
ATOM   2582  HA  VAL   165       8.653  -4.041  21.390  1.00  0.00           H  
ATOM   2583  CB  VAL   165       6.634  -4.194  20.732  1.00  0.00           C  
ATOM   2584  HB  VAL   165       5.720  -3.642  20.877  1.00  0.00           H  
ATOM   2585  CG1 VAL   165       6.944  -4.210  19.229  1.00  0.00           C  
ATOM   2586 HG11 VAL   165       7.791  -4.862  19.032  1.00  0.00           H  
ATOM   2587 HG12 VAL   165       6.082  -4.579  18.675  1.00  0.00           H  
ATOM   2588 HG13 VAL   165       7.180  -3.212  18.865  1.00  0.00           H  
ATOM   2589  CG2 VAL   165       6.320  -5.624  21.160  1.00  0.00           C  
ATOM   2590 HG21 VAL   165       5.822  -5.586  22.123  1.00  0.00           H  
ATOM   2591 HG22 VAL   165       5.648  -6.099  20.446  1.00  0.00           H  
ATOM   2592 HG23 VAL   165       7.244  -6.197  21.239  1.00  0.00           H  
ATOM   2593  C   VAL   165       7.906  -2.055  21.278  1.00  0.00           C  
ATOM   2594  O   VAL   165       7.048  -1.430  20.643  1.00  0.00           O  
ATOM   2595  N   SER   166       8.956  -1.429  21.811  1.00  0.00           N  
ATOM   2596  H   SER   166       9.630  -1.950  22.369  1.00  0.00           H  
ATOM   2597  CA  SER   166       9.118   0.024  21.739  1.00  0.00           C  
ATOM   2598  HA  SER   166       8.119   0.446  21.720  1.00  0.00           H  
ATOM   2599  CB  SER   166       9.783   0.555  23.004  1.00  0.00           C  
ATOM   2600  HB2 SER   166       9.468  -0.050  23.855  1.00  0.00           H  
ATOM   2601  HB3 SER   166      10.862   0.492  22.910  1.00  0.00           H  
ATOM   2602  OG  SER   166       9.350   1.885  23.228  1.00  0.00           O  
ATOM   2603  HG  SER   166       8.386   1.796  23.318  1.00  0.00           H  
ATOM   2604  C   SER   166       9.757   0.510  20.438  1.00  0.00           C  
ATOM   2605  O   SER   166      10.752   1.232  20.436  1.00  0.00           O  
ATOM   2606  N   ALA   167       9.141   0.147  19.308  1.00  0.00           N  
ATOM   2607  H   ALA   167       8.328  -0.451  19.394  1.00  0.00           H  
ATOM   2608  CA  ALA   167       9.547   0.578  17.970  1.00  0.00           C  
ATOM   2609  HA  ALA   167      10.534   0.165  17.759  1.00  0.00           H  
ATOM   2610  CB  ALA   167       8.546  -0.001  16.965  1.00  0.00           C  
ATOM   2611  HB1 ALA   167       7.546   0.392  17.155  1.00  0.00           H  
ATOM   2612  HB2 ALA   167       8.837   0.270  15.949  1.00  0.00           H  
ATOM   2613  HB3 ALA   167       8.520  -1.089  17.042  1.00  0.00           H  
ATOM   2614  C   ALA   167       9.652   2.113  17.844  1.00  0.00           C  
ATOM   2615  O   ALA   167      10.452   2.614  17.053  1.00  0.00           O  
ATOM   2616  N   TYR   168       8.917   2.861  18.683  1.00  0.00           N  
ATOM   2617  H   TYR   168       8.303   2.361  19.317  1.00  0.00           H  
ATOM   2618  CA  TYR   168       9.134   4.290  18.923  1.00  0.00           C  
ATOM   2619  HA  TYR   168       8.396   4.608  19.658  1.00  0.00           H  
ATOM   2620  CB  TYR   168      10.515   4.473  19.591  1.00  0.00           C  
ATOM   2621  HB2 TYR   168      10.650   3.663  20.303  1.00  0.00           H  
ATOM   2622  HB3 TYR   168      11.294   4.350  18.847  1.00  0.00           H  
ATOM   2623  CG  TYR   168      10.774   5.755  20.355  1.00  0.00           C  
ATOM   2624  CD1 TYR   168      10.763   5.720  21.762  1.00  0.00           C  
ATOM   2625  HD1 TYR   168      10.522   4.800  22.277  1.00  0.00           H  
ATOM   2626  CE1 TYR   168      11.099   6.870  22.496  1.00  0.00           C  
ATOM   2627  HE1 TYR   168      11.123   6.848  23.574  1.00  0.00           H  
ATOM   2628  CZ  TYR   168      11.449   8.058  21.822  1.00  0.00           C  
ATOM   2629  OH  TYR   168      11.884   9.127  22.527  1.00  0.00           O  
ATOM   2630  HH  TYR   168      12.483   8.793  23.218  1.00  0.00           H  
ATOM   2631  CE2 TYR   168      11.454   8.102  20.416  1.00  0.00           C  
ATOM   2632  HE2 TYR   168      11.757   9.005  19.914  1.00  0.00           H  
ATOM   2633  CD2 TYR   168      11.135   6.943  19.689  1.00  0.00           C  
ATOM   2634  HD2 TYR   168      11.205   6.963  18.620  1.00  0.00           H  
ATOM   2635  C   TYR   168       8.883   5.126  17.654  1.00  0.00           C  
ATOM   2636  O   TYR   168       9.770   5.800  17.133  1.00  0.00           O  
ATOM   2637  N   ARG   169       7.643   5.095  17.143  1.00  0.00           N  
ATOM   2638  H   ARG   169       7.040   4.362  17.490  1.00  0.00           H  
ATOM   2639  CA  ARG   169       7.131   5.890  16.003  1.00  0.00           C  
ATOM   2640  HA  ARG   169       7.430   5.397  15.078  1.00  0.00           H  
ATOM   2641  CB  ARG   169       5.592   5.923  16.091  1.00  0.00           C  
ATOM   2642  HB2 ARG   169       5.254   4.958  16.462  1.00  0.00           H  
ATOM   2643  HB3 ARG   169       5.273   6.678  16.808  1.00  0.00           H  
ATOM   2644  CG  ARG   169       4.837   6.141  14.778  1.00  0.00           C  
ATOM   2645  HG2 ARG   169       5.123   5.328  14.116  1.00  0.00           H  
ATOM   2646  HG3 ARG   169       3.772   6.042  14.987  1.00  0.00           H  
ATOM   2647  CD  ARG   169       5.060   7.466  14.036  1.00  0.00           C  
ATOM   2648  HD2 ARG   169       6.027   7.408  13.545  1.00  0.00           H  
ATOM   2649  HD3 ARG   169       4.296   7.563  13.263  1.00  0.00           H  
ATOM   2650  NE  ARG   169       5.007   8.653  14.912  1.00  0.00           N  
ATOM   2651  HE  ARG   169       4.464   8.573  15.757  1.00  0.00           H  
ATOM   2652  CZ  ARG   169       5.584   9.817  14.672  1.00  0.00           C  
ATOM   2653  NH1 ARG   169       6.244  10.088  13.587  1.00  0.00           N  
ATOM   2654 HH11 ARG   169       6.333   9.400  12.868  1.00  0.00           H  
ATOM   2655 HH12 ARG   169       6.740  10.974  13.526  1.00  0.00           H  
ATOM   2656  NH2 ARG   169       5.554  10.777  15.541  1.00  0.00           N  
ATOM   2657 HH21 ARG   169       5.246  10.586  16.486  1.00  0.00           H  
ATOM   2658 HH22 ARG   169       6.073  11.616  15.295  1.00  0.00           H  
ATOM   2659  C   ARG   169       7.696   7.303  15.959  1.00  0.00           C  
ATOM   2660  O   ARG   169       8.133   7.763  14.916  1.00  0.00           O  
ATOM   2661  N   HIE   170       7.760   7.992  17.090  1.00  0.00           N  
ATOM   2662  H   HIE   170       7.347   7.567  17.916  1.00  0.00           H  
ATOM   2663  CA  HIE   170       8.330   9.334  17.206  1.00  0.00           C  
ATOM   2664  HA  HIE   170       7.911   9.937  16.402  1.00  0.00           H  
ATOM   2665  CB  HIE   170       7.830   9.924  18.527  1.00  0.00           C  
ATOM   2666  HB2 HIE   170       7.938   9.172  19.302  1.00  0.00           H  
ATOM   2667  HB3 HIE   170       8.468  10.750  18.814  1.00  0.00           H  
ATOM   2668  CG  HIE   170       6.395  10.417  18.518  1.00  0.00           C  
ATOM   2669  ND1 HIE   170       5.239   9.655  18.310  1.00  0.00           N  
ATOM   2670  CE1 HIE   170       4.202  10.436  18.660  1.00  0.00           C  
ATOM   2671  HE1 HIE   170       3.173  10.106  18.720  1.00  0.00           H  
ATOM   2672  NE2 HIE   170       4.640  11.660  18.994  1.00  0.00           N  
ATOM   2673  HE2 HIE   170       4.123  12.392  19.495  1.00  0.00           H  
ATOM   2674  CD2 HIE   170       6.003  11.669  18.885  1.00  0.00           C  
ATOM   2675  HD2 HIE   170       6.633  12.484  19.196  1.00  0.00           H  
ATOM   2676  C   HIE   170       9.865   9.449  16.998  1.00  0.00           C  
ATOM   2677  O   HIE   170      10.415  10.525  17.255  1.00  0.00           O  
ATOM   2678  N   GLY   171      10.560   8.432  16.470  1.00  0.00           N  
ATOM   2679  H   GLY   171      10.067   7.557  16.322  1.00  0.00           H  
ATOM   2680  CA  GLY   171      11.907   8.577  15.885  1.00  0.00           C  
ATOM   2681  HA2 GLY   171      11.815   9.101  14.934  1.00  0.00           H  
ATOM   2682  HA3 GLY   171      12.502   9.202  16.552  1.00  0.00           H  
ATOM   2683  C   GLY   171      12.735   7.300  15.640  1.00  0.00           C  
ATOM   2684  O   GLY   171      13.648   7.335  14.808  1.00  0.00           O  
ATOM   2685  N   VAL   172      12.410   6.188  16.308  1.00  0.00           N  
ATOM   2686  H   VAL   172      11.501   6.182  16.759  1.00  0.00           H  
ATOM   2687  CA  VAL   172      13.327   5.128  16.786  1.00  0.00           C  
ATOM   2688  HA  VAL   172      12.716   4.426  17.349  1.00  0.00           H  
ATOM   2689  CB  VAL   172      13.956   4.277  15.667  1.00  0.00           C  
ATOM   2690  HB  VAL   172      14.676   4.884  15.122  1.00  0.00           H  
ATOM   2691  CG1 VAL   172      14.707   3.069  16.241  1.00  0.00           C  
ATOM   2692 HG11 VAL   172      14.023   2.447  16.822  1.00  0.00           H  
ATOM   2693 HG12 VAL   172      15.128   2.469  15.435  1.00  0.00           H  
ATOM   2694 HG13 VAL   172      15.521   3.396  16.887  1.00  0.00           H  
ATOM   2695  CG2 VAL   172      12.908   3.747  14.676  1.00  0.00           C  
ATOM   2696 HG21 VAL   172      12.384   4.570  14.195  1.00  0.00           H  
ATOM   2697 HG22 VAL   172      13.385   3.132  13.915  1.00  0.00           H  
ATOM   2698 HG23 VAL   172      12.178   3.135  15.208  1.00  0.00           H  
ATOM   2699  C   VAL   172      14.375   5.692  17.760  1.00  0.00           C  
ATOM   2700  O   VAL   172      15.137   6.588  17.402  1.00  0.00           O  
ATOM   2701  N   TRP   173      14.397   5.179  18.994  1.00  0.00           N  
ATOM   2702  H   TRP   173      13.822   4.359  19.164  1.00  0.00           H  
ATOM   2703  CA  TRP   173      15.315   5.572  20.082  1.00  0.00           C  
ATOM   2704  HA  TRP   173      16.326   5.664  19.684  1.00  0.00           H  
ATOM   2705  CB  TRP   173      14.893   6.940  20.658  1.00  0.00           C  
ATOM   2706  HB2 TRP   173      14.882   7.662  19.842  1.00  0.00           H  
ATOM   2707  HB3 TRP   173      13.867   6.844  21.008  1.00  0.00           H  
ATOM   2708  CG  TRP   173      15.668   7.572  21.789  1.00  0.00           C  
ATOM   2709  CD1 TRP   173      16.505   6.963  22.664  1.00  0.00           C  
ATOM   2710  HD1 TRP   173      16.770   5.916  22.667  1.00  0.00           H  
ATOM   2711  NE1 TRP   173      16.842   7.830  23.683  1.00  0.00           N  
ATOM   2712  HE1 TRP   173      17.179   7.491  24.593  1.00  0.00           H  
ATOM   2713  CE2 TRP   173      16.314   9.081  23.476  1.00  0.00           C  
ATOM   2714  CZ2 TRP   173      16.360  10.271  24.219  1.00  0.00           C  
ATOM   2715  HZ2 TRP   173      16.914  10.300  25.144  1.00  0.00           H  
ATOM   2716  CH2 TRP   173      15.649  11.393  23.759  1.00  0.00           C  
ATOM   2717  HH2 TRP   173      15.656  12.309  24.331  1.00  0.00           H  
ATOM   2718  CZ3 TRP   173      14.899  11.304  22.572  1.00  0.00           C  
ATOM   2719  HZ3 TRP   173      14.325  12.154  22.234  1.00  0.00           H  
ATOM   2720  CE3 TRP   173      14.856  10.100  21.840  1.00  0.00           C  
ATOM   2721  HE3 TRP   173      14.245  10.025  20.955  1.00  0.00           H  
ATOM   2722  CD2 TRP   173      15.561   8.952  22.271  1.00  0.00           C  
ATOM   2723  C   TRP   173      15.334   4.456  21.136  1.00  0.00           C  
ATOM   2724  O   TRP   173      16.392   3.886  21.401  1.00  0.00           O  
ATOM   2725  N   SER   174      14.158   4.052  21.635  1.00  0.00           N  
ATOM   2726  H   SER   174      13.343   4.598  21.401  1.00  0.00           H  
ATOM   2727  CA  SER   174      13.942   2.650  22.034  1.00  0.00           C  
ATOM   2728  HA  SER   174      14.811   2.315  22.602  1.00  0.00           H  
ATOM   2729  CB  SER   174      12.718   2.531  22.951  1.00  0.00           C  
ATOM   2730  HB2 SER   174      12.519   3.504  23.399  1.00  0.00           H  
ATOM   2731  HB3 SER   174      11.845   2.258  22.366  1.00  0.00           H  
ATOM   2732  OG  SER   174      12.940   1.611  24.016  1.00  0.00           O  
ATOM   2733  HG  SER   174      12.864   0.675  23.691  1.00  0.00           H  
ATOM   2734  C   SER   174      13.847   1.764  20.771  1.00  0.00           C  
ATOM   2735  O   SER   174      13.868   2.284  19.648  1.00  0.00           O  
ATOM   2736  N   ASN   175      13.830   0.440  20.932  1.00  0.00           N  
ATOM   2737  H   ASN   175      13.622   0.056  21.852  1.00  0.00           H  
ATOM   2738  CA  ASN   175      14.049  -0.529  19.855  1.00  0.00           C  
ATOM   2739  HA  ASN   175      14.316  -0.002  18.938  1.00  0.00           H  
ATOM   2740  CB  ASN   175      15.260  -1.386  20.281  1.00  0.00           C  
ATOM   2741  HB2 ASN   175      16.151  -0.759  20.300  1.00  0.00           H  
ATOM   2742  HB3 ASN   175      15.096  -1.759  21.291  1.00  0.00           H  
ATOM   2743  CG  ASN   175      15.527  -2.553  19.351  1.00  0.00           C  
ATOM   2744  OD1 ASN   175      15.664  -2.396  18.151  1.00  0.00           O  
ATOM   2745  ND2 ASN   175      15.537  -3.766  19.854  1.00  0.00           N  
ATOM   2746 HD21 ASN   175      15.421  -3.906  20.842  1.00  0.00           H  
ATOM   2747 HD22 ASN   175      15.724  -4.520  19.213  1.00  0.00           H  
ATOM   2748  C   ASN   175      12.787  -1.358  19.532  1.00  0.00           C  
ATOM   2749  O   ASN   175      11.872  -1.457  20.339  1.00  0.00           O  
ATOM   2750  N   LEU   176      12.778  -2.040  18.379  1.00  0.00           N  
ATOM   2751  H   LEU   176      13.593  -1.965  17.784  1.00  0.00           H  
ATOM   2752  CA  LEU   176      11.726  -2.991  17.982  1.00  0.00           C  
ATOM   2753  HA  LEU   176      10.812  -2.441  17.755  1.00  0.00           H  
ATOM   2754  CB  LEU   176      12.189  -3.763  16.729  1.00  0.00           C  
ATOM   2755  HB2 LEU   176      13.118  -4.278  16.976  1.00  0.00           H  
ATOM   2756  HB3 LEU   176      11.445  -4.529  16.500  1.00  0.00           H  
ATOM   2757  CG  LEU   176      12.419  -2.916  15.465  1.00  0.00           C  
ATOM   2758  HG  LEU   176      13.068  -2.072  15.697  1.00  0.00           H  
ATOM   2759  CD1 LEU   176      13.117  -3.771  14.406  1.00  0.00           C  
ATOM   2760 HD11 LEU   176      12.529  -4.663  14.195  1.00  0.00           H  
ATOM   2761 HD12 LEU   176      13.248  -3.199  13.490  1.00  0.00           H  
ATOM   2762 HD13 LEU   176      14.098  -4.076  14.771  1.00  0.00           H  
ATOM   2763  CD2 LEU   176      11.109  -2.384  14.882  1.00  0.00           C  
ATOM   2764 HD21 LEU   176      10.632  -1.709  15.591  1.00  0.00           H  
ATOM   2765 HD22 LEU   176      11.304  -1.834  13.963  1.00  0.00           H  
ATOM   2766 HD23 LEU   176      10.428  -3.209  14.668  1.00  0.00           H  
ATOM   2767  C   LEU   176      11.374  -4.002  19.090  1.00  0.00           C  
ATOM   2768  O   LEU   176      10.215  -4.371  19.221  1.00  0.00           O  
ATOM   2769  N   GLU   177      12.360  -4.420  19.895  1.00  0.00           N  
ATOM   2770  H   GLU   177      13.275  -4.039  19.723  1.00  0.00           H  
ATOM   2771  CA  GLU   177      12.158  -5.214  21.124  1.00  0.00           C  
ATOM   2772  HA  GLU   177      13.142  -5.550  21.446  1.00  0.00           H  
ATOM   2773  CB  GLU   177      11.637  -4.300  22.266  1.00  0.00           C  
ATOM   2774  HB2 GLU   177      10.773  -3.747  21.903  1.00  0.00           H  
ATOM   2775  HB3 GLU   177      11.324  -4.905  23.117  1.00  0.00           H  
ATOM   2776  CG  GLU   177      12.721  -3.302  22.754  1.00  0.00           C  
ATOM   2777  HG2 GLU   177      13.339  -3.804  23.502  1.00  0.00           H  
ATOM   2778  HG3 GLU   177      13.383  -3.063  21.923  1.00  0.00           H  
ATOM   2779  CD  GLU   177      12.182  -1.977  23.344  1.00  0.00           C  
ATOM   2780  OE1 GLU   177      11.050  -1.972  23.877  1.00  0.00           O  
ATOM   2781  OE2 GLU   177      12.922  -0.954  23.310  1.00  0.00           O  
ATOM   2782  C   GLU   177      11.400  -6.548  20.883  1.00  0.00           C  
ATOM   2783  O   GLU   177      10.707  -7.065  21.755  1.00  0.00           O  
ATOM   2784  N   LEU   178      11.605  -7.124  19.689  1.00  0.00           N  
ATOM   2785  H   LEU   178      12.204  -6.625  19.049  1.00  0.00           H  
ATOM   2786  CA  LEU   178      11.150  -8.436  19.206  1.00  0.00           C  
ATOM   2787  HA  LEU   178      10.929  -9.082  20.055  1.00  0.00           H  
ATOM   2788  CB  LEU   178       9.885  -8.264  18.338  1.00  0.00           C  
ATOM   2789  HB2 LEU   178      10.099  -7.524  17.566  1.00  0.00           H  
ATOM   2790  HB3 LEU   178       9.671  -9.206  17.833  1.00  0.00           H  
ATOM   2791  CG  LEU   178       8.612  -7.843  19.086  1.00  0.00           C  
ATOM   2792  HG  LEU   178       8.784  -6.904  19.608  1.00  0.00           H  
ATOM   2793  CD1 LEU   178       7.488  -7.642  18.069  1.00  0.00           C  
ATOM   2794 HD11 LEU   178       7.315  -8.569  17.517  1.00  0.00           H  
ATOM   2795 HD12 LEU   178       6.576  -7.343  18.579  1.00  0.00           H  
ATOM   2796 HD13 LEU   178       7.771  -6.860  17.365  1.00  0.00           H  
ATOM   2797  CD2 LEU   178       8.142  -8.901  20.089  1.00  0.00           C  
ATOM   2798 HD21 LEU   178       8.866  -8.979  20.900  1.00  0.00           H  
ATOM   2799 HD22 LEU   178       7.184  -8.603  20.510  1.00  0.00           H  
ATOM   2800 HD23 LEU   178       8.039  -9.864  19.589  1.00  0.00           H  
ATOM   2801  C   LEU   178      12.264  -9.120  18.385  1.00  0.00           C  
ATOM   2802  O   LEU   178      13.292  -8.504  18.099  1.00  0.00           O  
ATOM   2803  N   GLU   179      12.050 -10.384  18.001  1.00  0.00           N  
ATOM   2804  H   GLU   179      11.165 -10.806  18.238  1.00  0.00           H  
ATOM   2805  CA  GLU   179      13.014 -11.224  17.263  1.00  0.00           C  
ATOM   2806  HA  GLU   179      13.945 -10.668  17.147  1.00  0.00           H  
ATOM   2807  CB  GLU   179      13.348 -12.489  18.087  1.00  0.00           C  
ATOM   2808  HB2 GLU   179      12.431 -13.052  18.268  1.00  0.00           H  
ATOM   2809  HB3 GLU   179      14.028 -13.115  17.507  1.00  0.00           H  
ATOM   2810  CG  GLU   179      14.032 -12.168  19.430  1.00  0.00           C  
ATOM   2811  HG2 GLU   179      14.855 -11.474  19.239  1.00  0.00           H  
ATOM   2812  HG3 GLU   179      13.318 -11.665  20.086  1.00  0.00           H  
ATOM   2813  CD  GLU   179      14.579 -13.418  20.146  1.00  0.00           C  
ATOM   2814  OE1 GLU   179      13.857 -14.441  20.197  1.00  0.00           O  
ATOM   2815  OE2 GLU   179      15.714 -13.338  20.673  1.00  0.00           O  
ATOM   2816  C   GLU   179      12.582 -11.573  15.817  1.00  0.00           C  
ATOM   2817  O   GLU   179      13.296 -12.298  15.123  1.00  0.00           O  
ATOM   2818  N   ASP   180      11.434 -11.073  15.336  1.00  0.00           N  
ATOM   2819  H   ASP   180      10.820 -10.564  15.960  1.00  0.00           H  
ATOM   2820  CA  ASP   180      10.937 -11.308  13.972  1.00  0.00           C  
ATOM   2821  HA  ASP   180      10.815 -12.385  13.862  1.00  0.00           H  
ATOM   2822  CB  ASP   180       9.548 -10.675  13.755  1.00  0.00           C  
ATOM   2823  HB2 ASP   180       9.649  -9.589  13.768  1.00  0.00           H  
ATOM   2824  HB3 ASP   180       9.212 -10.968  12.761  1.00  0.00           H  
ATOM   2825  CG  ASP   180       8.471 -11.072  14.778  1.00  0.00           C  
ATOM   2826  OD1 ASP   180       7.418 -11.584  14.329  1.00  0.00           O  
ATOM   2827  OD2 ASP   180       8.681 -10.849  15.994  1.00  0.00           O  
ATOM   2828  C   ASP   180      11.929 -10.842  12.879  1.00  0.00           C  
ATOM   2829  O   ASP   180      12.455  -9.725  12.912  1.00  0.00           O  
ATOM   2830  N   SER   181      12.193 -11.712  11.896  1.00  0.00           N  
ATOM   2831  H   SER   181      11.633 -12.549  11.839  1.00  0.00           H  
ATOM   2832  CA  SER   181      13.390 -11.635  11.037  1.00  0.00           C  
ATOM   2833  HA  SER   181      14.245 -11.453  11.689  1.00  0.00           H  
ATOM   2834  CB  SER   181      13.607 -12.993  10.360  1.00  0.00           C  
ATOM   2835  HB2 SER   181      14.655 -13.061  10.065  1.00  0.00           H  
ATOM   2836  HB3 SER   181      13.411 -13.790  11.079  1.00  0.00           H  
ATOM   2837  OG  SER   181      12.821 -13.204   9.201  1.00  0.00           O  
ATOM   2838  HG  SER   181      11.893 -12.890   9.307  1.00  0.00           H  
ATOM   2839  C   SER   181      13.379 -10.505  10.000  1.00  0.00           C  
ATOM   2840  O   SER   181      14.427 -10.009   9.590  1.00  0.00           O  
ATOM   2841  N   GLU   182      12.186 -10.060   9.616  1.00  0.00           N  
ATOM   2842  H   GLU   182      11.405 -10.627   9.943  1.00  0.00           H  
ATOM   2843  CA  GLU   182      11.856  -9.078   8.580  1.00  0.00           C  
ATOM   2844  HA  GLU   182      12.367  -9.361   7.659  1.00  0.00           H  
ATOM   2845  CB  GLU   182      10.330  -9.155   8.339  1.00  0.00           C  
ATOM   2846  HB2 GLU   182       9.820  -9.132   9.302  1.00  0.00           H  
ATOM   2847  HB3 GLU   182      10.010  -8.266   7.794  1.00  0.00           H  
ATOM   2848  CG  GLU   182       9.817 -10.361   7.523  1.00  0.00           C  
ATOM   2849  HG2 GLU   182       8.728 -10.291   7.478  1.00  0.00           H  
ATOM   2850  HG3 GLU   182      10.184 -10.234   6.501  1.00  0.00           H  
ATOM   2851  CD  GLU   182      10.196 -11.777   8.009  1.00  0.00           C  
ATOM   2852  OE1 GLU   182      10.370 -12.001   9.234  1.00  0.00           O  
ATOM   2853  OE2 GLU   182      10.323 -12.653   7.128  1.00  0.00           O  
ATOM   2854  C   GLU   182      12.307  -7.636   8.917  1.00  0.00           C  
ATOM   2855  O   GLU   182      11.885  -6.676   8.269  1.00  0.00           O  
ATOM   2856  N   ALA   183      13.158  -7.462   9.933  1.00  0.00           N  
ATOM   2857  H   ALA   183      13.505  -8.306  10.373  1.00  0.00           H  
ATOM   2858  CA  ALA   183      13.515  -6.192  10.556  1.00  0.00           C  
ATOM   2859  HA  ALA   183      12.632  -5.808  11.064  1.00  0.00           H  
ATOM   2860  CB  ALA   183      14.573  -6.477  11.629  1.00  0.00           C  
ATOM   2861  HB1 ALA   183      15.474  -6.887  11.169  1.00  0.00           H  
ATOM   2862  HB2 ALA   183      14.824  -5.554  12.152  1.00  0.00           H  
ATOM   2863  HB3 ALA   183      14.182  -7.197  12.351  1.00  0.00           H  
ATOM   2864  C   ALA   183      13.983  -5.105   9.572  1.00  0.00           C  
ATOM   2865  O   ALA   183      13.530  -3.968   9.690  1.00  0.00           O  
ATOM   2866  N   GLU   184      14.834  -5.419   8.586  1.00  0.00           N  
ATOM   2867  H   GLU   184      15.171  -6.369   8.524  1.00  0.00           H  
ATOM   2868  CA  GLU   184      15.305  -4.426   7.600  1.00  0.00           C  
ATOM   2869  HA  GLU   184      15.705  -3.566   8.136  1.00  0.00           H  
ATOM   2870  CB  GLU   184      16.440  -4.993   6.730  1.00  0.00           C  
ATOM   2871  HB2 GLU   184      16.124  -5.929   6.267  1.00  0.00           H  
ATOM   2872  HB3 GLU   184      16.637  -4.267   5.939  1.00  0.00           H  
ATOM   2873  CG  GLU   184      17.745  -5.209   7.516  1.00  0.00           C  
ATOM   2874  HG2 GLU   184      17.847  -4.404   8.248  1.00  0.00           H  
ATOM   2875  HG3 GLU   184      17.679  -6.152   8.064  1.00  0.00           H  
ATOM   2876  CD  GLU   184      18.990  -5.212   6.609  1.00  0.00           C  
ATOM   2877  OE1 GLU   184      20.032  -4.681   7.058  1.00  0.00           O  
ATOM   2878  OE2 GLU   184      18.900  -5.732   5.473  1.00  0.00           O  
ATOM   2879  C   GLU   184      14.176  -3.889   6.703  1.00  0.00           C  
ATOM   2880  O   GLU   184      14.112  -2.686   6.439  1.00  0.00           O  
ATOM   2881  N   GLU   185      13.244  -4.747   6.273  1.00  0.00           N  
ATOM   2882  H   GLU   185      13.277  -5.701   6.606  1.00  0.00           H  
ATOM   2883  CA  GLU   185      12.062  -4.305   5.525  1.00  0.00           C  
ATOM   2884  HA  GLU   185      12.390  -3.603   4.758  1.00  0.00           H  
ATOM   2885  CB  GLU   185      11.404  -5.501   4.812  1.00  0.00           C  
ATOM   2886  HB2 GLU   185      12.193  -6.038   4.282  1.00  0.00           H  
ATOM   2887  HB3 GLU   185      10.978  -6.189   5.543  1.00  0.00           H  
ATOM   2888  CG  GLU   185      10.349  -5.099   3.759  1.00  0.00           C  
ATOM   2889  HG2 GLU   185      10.712  -4.232   3.203  1.00  0.00           H  
ATOM   2890  HG3 GLU   185      10.262  -5.921   3.046  1.00  0.00           H  
ATOM   2891  CD  GLU   185       8.947  -4.823   4.323  1.00  0.00           C  
ATOM   2892  OE1 GLU   185       8.282  -3.868   3.862  1.00  0.00           O  
ATOM   2893  OE2 GLU   185       8.493  -5.574   5.216  1.00  0.00           O  
ATOM   2894  C   GLU   185      11.099  -3.549   6.448  1.00  0.00           C  
ATOM   2895  O   GLU   185      10.650  -2.458   6.105  1.00  0.00           O  
ATOM   2896  N   MET   186      10.868  -4.058   7.661  1.00  0.00           N  
ATOM   2897  H   MET   186      11.299  -4.953   7.879  1.00  0.00           H  
ATOM   2898  CA  MET   186      10.011  -3.446   8.678  1.00  0.00           C  
ATOM   2899  HA  MET   186       9.005  -3.382   8.276  1.00  0.00           H  
ATOM   2900  CB  MET   186       9.960  -4.389   9.888  1.00  0.00           C  
ATOM   2901  HB2 MET   186       9.589  -5.356   9.544  1.00  0.00           H  
ATOM   2902  HB3 MET   186      10.964  -4.531  10.281  1.00  0.00           H  
ATOM   2903  CG  MET   186       9.056  -3.903  11.024  1.00  0.00           C  
ATOM   2904  HG2 MET   186       9.598  -3.175  11.629  1.00  0.00           H  
ATOM   2905  HG3 MET   186       8.186  -3.404  10.595  1.00  0.00           H  
ATOM   2906  SD  MET   186       8.444  -5.236  12.096  1.00  0.00           S  
ATOM   2907  CE  MET   186       9.986  -5.973  12.704  1.00  0.00           C  
ATOM   2908  HE1 MET   186      10.600  -5.202  13.166  1.00  0.00           H  
ATOM   2909  HE2 MET   186       9.756  -6.738  13.447  1.00  0.00           H  
ATOM   2910  HE3 MET   186      10.532  -6.435  11.882  1.00  0.00           H  
ATOM   2911  C   MET   186      10.436  -2.011   9.034  1.00  0.00           C  
ATOM   2912  O   MET   186       9.598  -1.104   9.010  1.00  0.00           O  
ATOM   2913  N   VAL   187      11.730  -1.757   9.270  1.00  0.00           N  
ATOM   2914  H   VAL   187      12.390  -2.533   9.280  1.00  0.00           H  
ATOM   2915  CA  VAL   187      12.227  -0.385   9.489  1.00  0.00           C  
ATOM   2916  HA  VAL   187      11.529   0.095  10.174  1.00  0.00           H  
ATOM   2917  CB  VAL   187      13.607  -0.310  10.173  1.00  0.00           C  
ATOM   2918  HB  VAL   187      13.801   0.742  10.386  1.00  0.00           H  
ATOM   2919  CG1 VAL   187      13.603  -1.029  11.525  1.00  0.00           C  
ATOM   2920 HG11 VAL   187      13.458  -2.098  11.384  1.00  0.00           H  
ATOM   2921 HG12 VAL   187      14.554  -0.870  12.033  1.00  0.00           H  
ATOM   2922 HG13 VAL   187      12.799  -0.641  12.150  1.00  0.00           H  
ATOM   2923  CG2 VAL   187      14.766  -0.802   9.303  1.00  0.00           C  
ATOM   2924 HG21 VAL   187      14.864  -0.187   8.409  1.00  0.00           H  
ATOM   2925 HG22 VAL   187      15.700  -0.755   9.863  1.00  0.00           H  
ATOM   2926 HG23 VAL   187      14.591  -1.829   9.000  1.00  0.00           H  
ATOM   2927  C   VAL   187      12.214   0.464   8.218  1.00  0.00           C  
ATOM   2928  O   VAL   187      12.087   1.680   8.343  1.00  0.00           O  
ATOM   2929  N   TYR   188      12.263  -0.113   7.010  1.00  0.00           N  
ATOM   2930  H   TYR   188      12.396  -1.118   6.946  1.00  0.00           H  
ATOM   2931  CA  TYR   188      11.957   0.628   5.777  1.00  0.00           C  
ATOM   2932  HA  TYR   188      12.591   1.515   5.754  1.00  0.00           H  
ATOM   2933  CB  TYR   188      12.289  -0.194   4.513  1.00  0.00           C  
ATOM   2934  HB2 TYR   188      13.286   0.087   4.171  1.00  0.00           H  
ATOM   2935  HB3 TYR   188      12.344  -1.252   4.758  1.00  0.00           H  
ATOM   2936  CG  TYR   188      11.307  -0.010   3.364  1.00  0.00           C  
ATOM   2937  CD1 TYR   188      11.314   1.179   2.608  1.00  0.00           C  
ATOM   2938  HD1 TYR   188      12.055   1.938   2.816  1.00  0.00           H  
ATOM   2939  CE1 TYR   188      10.337   1.395   1.615  1.00  0.00           C  
ATOM   2940  HE1 TYR   188      10.340   2.314   1.054  1.00  0.00           H  
ATOM   2941  CZ  TYR   188       9.346   0.416   1.377  1.00  0.00           C  
ATOM   2942  OH  TYR   188       8.386   0.637   0.437  1.00  0.00           O  
ATOM   2943  HH  TYR   188       8.595   1.414  -0.081  1.00  0.00           H  
ATOM   2944  CE2 TYR   188       9.349  -0.781   2.121  1.00  0.00           C  
ATOM   2945  HE2 TYR   188       8.606  -1.543   1.941  1.00  0.00           H  
ATOM   2946  CD2 TYR   188      10.325  -0.989   3.111  1.00  0.00           C  
ATOM   2947  HD2 TYR   188      10.298  -1.902   3.694  1.00  0.00           H  
ATOM   2948  C   TYR   188      10.508   1.143   5.788  1.00  0.00           C  
ATOM   2949  O   TYR   188      10.306   2.348   5.597  1.00  0.00           O  
ATOM   2950  N   ARG   189       9.513   0.285   6.091  1.00  0.00           N  
ATOM   2951  H   ARG   189       9.762  -0.695   6.225  1.00  0.00           H  
ATOM   2952  CA  ARG   189       8.097   0.706   6.203  1.00  0.00           C  
ATOM   2953  HA  ARG   189       7.762   1.066   5.231  1.00  0.00           H  
ATOM   2954  CB  ARG   189       7.151  -0.415   6.697  1.00  0.00           C  
ATOM   2955  HB2 ARG   189       7.177  -0.430   7.787  1.00  0.00           H  
ATOM   2956  HB3 ARG   189       6.141  -0.136   6.397  1.00  0.00           H  
ATOM   2957  CG  ARG   189       7.387  -1.860   6.257  1.00  0.00           C  
ATOM   2958  HG2 ARG   189       7.251  -1.953   5.184  1.00  0.00           H  
ATOM   2959  HG3 ARG   189       8.393  -2.135   6.520  1.00  0.00           H  
ATOM   2960  CD  ARG   189       6.442  -2.802   7.021  1.00  0.00           C  
ATOM   2961  HD2 ARG   189       6.454  -2.516   8.073  1.00  0.00           H  
ATOM   2962  HD3 ARG   189       5.430  -2.704   6.628  1.00  0.00           H  
ATOM   2963  NE  ARG   189       6.865  -4.199   6.925  1.00  0.00           N  
ATOM   2964  HE  ARG   189       7.378  -4.481   6.084  1.00  0.00           H  
ATOM   2965  CZ  ARG   189       6.818  -5.130   7.859  1.00  0.00           C  
ATOM   2966  NH1 ARG   189       6.274  -4.973   9.034  1.00  0.00           N  
ATOM   2967 HH11 ARG   189       5.896  -4.083   9.344  1.00  0.00           H  
ATOM   2968 HH12 ARG   189       6.353  -5.736   9.694  1.00  0.00           H  
ATOM   2969  NH2 ARG   189       7.364  -6.277   7.611  1.00  0.00           N  
ATOM   2970 HH21 ARG   189       7.872  -6.360   6.724  1.00  0.00           H  
ATOM   2971 HH22 ARG   189       7.382  -6.997   8.319  1.00  0.00           H  
ATOM   2972  C   ARG   189       7.970   1.859   7.196  1.00  0.00           C  
ATOM   2973  O   ARG   189       7.355   2.887   6.908  1.00  0.00           O  
ATOM   2974  N   TYR   190       8.561   1.666   8.374  1.00  0.00           N  
ATOM   2975  H   TYR   190       9.010   0.768   8.531  1.00  0.00           H  
ATOM   2976  CA  TYR   190       8.383   2.555   9.510  1.00  0.00           C  
ATOM   2977  HA  TYR   190       7.321   2.784   9.590  1.00  0.00           H  
ATOM   2978  CB  TYR   190       8.828   1.826  10.779  1.00  0.00           C  
ATOM   2979  HB2 TYR   190       8.542   0.775  10.703  1.00  0.00           H  
ATOM   2980  HB3 TYR   190       9.915   1.861  10.863  1.00  0.00           H  
ATOM   2981  CG  TYR   190       8.188   2.349  12.043  1.00  0.00           C  
ATOM   2982  CD1 TYR   190       8.978   2.704  13.154  1.00  0.00           C  
ATOM   2983  HD1 TYR   190      10.055   2.696  13.088  1.00  0.00           H  
ATOM   2984  CE1 TYR   190       8.364   2.940  14.397  1.00  0.00           C  
ATOM   2985  HE1 TYR   190       8.959   3.122  15.272  1.00  0.00           H  
ATOM   2986  CZ  TYR   190       6.968   2.797  14.530  1.00  0.00           C  
ATOM   2987  OH  TYR   190       6.374   2.757  15.749  1.00  0.00           O  
ATOM   2988  HH  TYR   190       5.749   1.994  15.719  1.00  0.00           H  
ATOM   2989  CE2 TYR   190       6.176   2.577  13.391  1.00  0.00           C  
ATOM   2990  HE2 TYR   190       5.118   2.431  13.520  1.00  0.00           H  
ATOM   2991  CD2 TYR   190       6.784   2.329  12.153  1.00  0.00           C  
ATOM   2992  HD2 TYR   190       6.169   1.997  11.331  1.00  0.00           H  
ATOM   2993  C   TYR   190       9.120   3.879   9.331  1.00  0.00           C  
ATOM   2994  O   TYR   190       8.545   4.932   9.588  1.00  0.00           O  
ATOM   2995  N   ARG   191      10.357   3.864   8.816  1.00  0.00           N  
ATOM   2996  H   ARG   191      10.781   2.963   8.605  1.00  0.00           H  
ATOM   2997  CA  ARG   191      11.121   5.084   8.517  1.00  0.00           C  
ATOM   2998  HA  ARG   191      11.121   5.695   9.416  1.00  0.00           H  
ATOM   2999  CB  ARG   191      12.570   4.715   8.153  1.00  0.00           C  
ATOM   3000  HB2 ARG   191      12.972   4.063   8.929  1.00  0.00           H  
ATOM   3001  HB3 ARG   191      12.569   4.152   7.217  1.00  0.00           H  
ATOM   3002  CG  ARG   191      13.520   5.918   7.996  1.00  0.00           C  
ATOM   3003  HG2 ARG   191      14.509   5.543   7.731  1.00  0.00           H  
ATOM   3004  HG3 ARG   191      13.174   6.542   7.171  1.00  0.00           H  
ATOM   3005  CD  ARG   191      13.647   6.794   9.252  1.00  0.00           C  
ATOM   3006  HD2 ARG   191      14.333   7.615   9.032  1.00  0.00           H  
ATOM   3007  HD3 ARG   191      12.673   7.222   9.487  1.00  0.00           H  
ATOM   3008  NE  ARG   191      14.140   6.039  10.421  1.00  0.00           N  
ATOM   3009  HE  ARG   191      14.377   5.073  10.275  1.00  0.00           H  
ATOM   3010  CZ  ARG   191      14.219   6.495  11.658  1.00  0.00           C  
ATOM   3011  NH1 ARG   191      13.945   7.724  11.979  1.00  0.00           N  
ATOM   3012 HH11 ARG   191      13.646   8.372  11.273  1.00  0.00           H  
ATOM   3013 HH12 ARG   191      13.947   7.964  12.964  1.00  0.00           H  
ATOM   3014  NH2 ARG   191      14.568   5.720  12.637  1.00  0.00           N  
ATOM   3015 HH21 ARG   191      14.762   4.747  12.498  1.00  0.00           H  
ATOM   3016 HH22 ARG   191      14.512   6.096  13.581  1.00  0.00           H  
ATOM   3017  C   ARG   191      10.447   5.911   7.423  1.00  0.00           C  
ATOM   3018  O   ARG   191      10.411   7.133   7.557  1.00  0.00           O  
ATOM   3019  N   LEU   192       9.888   5.269   6.391  1.00  0.00           N  
ATOM   3020  H   LEU   192       9.979   4.259   6.341  1.00  0.00           H  
ATOM   3021  CA  LEU   192       9.121   5.945   5.339  1.00  0.00           C  
ATOM   3022  HA  LEU   192       9.750   6.725   4.908  1.00  0.00           H  
ATOM   3023  CB  LEU   192       8.777   4.918   4.241  1.00  0.00           C  
ATOM   3024  HB2 LEU   192       9.703   4.492   3.852  1.00  0.00           H  
ATOM   3025  HB3 LEU   192       8.205   4.107   4.694  1.00  0.00           H  
ATOM   3026  CG  LEU   192       7.955   5.484   3.066  1.00  0.00           C  
ATOM   3027  HG  LEU   192       7.039   5.937   3.439  1.00  0.00           H  
ATOM   3028  CD1 LEU   192       8.735   6.538   2.278  1.00  0.00           C  
ATOM   3029 HD11 LEU   192       9.676   6.123   1.920  1.00  0.00           H  
ATOM   3030 HD12 LEU   192       8.141   6.880   1.434  1.00  0.00           H  
ATOM   3031 HD13 LEU   192       8.936   7.401   2.914  1.00  0.00           H  
ATOM   3032  CD2 LEU   192       7.564   4.356   2.110  1.00  0.00           C  
ATOM   3033 HD21 LEU   192       6.977   3.611   2.649  1.00  0.00           H  
ATOM   3034 HD22 LEU   192       6.961   4.755   1.296  1.00  0.00           H  
ATOM   3035 HD23 LEU   192       8.459   3.883   1.708  1.00  0.00           H  
ATOM   3036  C   LEU   192       7.863   6.633   5.895  1.00  0.00           C  
ATOM   3037  O   LEU   192       7.572   7.764   5.519  1.00  0.00           O  
ATOM   3038  N   ALA   193       7.142   5.973   6.804  1.00  0.00           N  
ATOM   3039  H   ALA   193       7.401   5.020   7.031  1.00  0.00           H  
ATOM   3040  CA  ALA   193       5.969   6.541   7.464  1.00  0.00           C  
ATOM   3041  HA  ALA   193       5.327   6.999   6.714  1.00  0.00           H  
ATOM   3042  CB  ALA   193       5.205   5.385   8.131  1.00  0.00           C  
ATOM   3043  HB1 ALA   193       5.794   4.956   8.941  1.00  0.00           H  
ATOM   3044  HB2 ALA   193       4.260   5.746   8.533  1.00  0.00           H  
ATOM   3045  HB3 ALA   193       4.995   4.604   7.399  1.00  0.00           H  
ATOM   3046  C   ALA   193       6.334   7.665   8.450  1.00  0.00           C  
ATOM   3047  O   ALA   193       5.886   8.805   8.315  1.00  0.00           O  
ATOM   3048  N   LEU   194       7.170   7.358   9.444  1.00  0.00           N  
ATOM   3049  H   LEU   194       7.536   6.412   9.488  1.00  0.00           H  
ATOM   3050  CA  LEU   194       7.381   8.232  10.591  1.00  0.00           C  
ATOM   3051  HA  LEU   194       6.391   8.508  10.956  1.00  0.00           H  
ATOM   3052  CB  LEU   194       8.089   7.458  11.715  1.00  0.00           C  
ATOM   3053  HB2 LEU   194       7.871   8.006  12.618  1.00  0.00           H  
ATOM   3054  HB3 LEU   194       7.617   6.478  11.806  1.00  0.00           H  
ATOM   3055  CG  LEU   194       9.623   7.290  11.642  1.00  0.00           C  
ATOM   3056  HG  LEU   194       9.936   7.194  10.604  1.00  0.00           H  
ATOM   3057  CD1 LEU   194      10.373   8.460  12.294  1.00  0.00           C  
ATOM   3058 HD11 LEU   194      10.034   8.590  13.321  1.00  0.00           H  
ATOM   3059 HD12 LEU   194      11.437   8.259  12.299  1.00  0.00           H  
ATOM   3060 HD13 LEU   194      10.206   9.386  11.751  1.00  0.00           H  
ATOM   3061  CD2 LEU   194      10.068   6.037  12.400  1.00  0.00           C  
ATOM   3062 HD21 LEU   194       9.577   5.162  11.978  1.00  0.00           H  
ATOM   3063 HD22 LEU   194      11.145   5.905  12.318  1.00  0.00           H  
ATOM   3064 HD23 LEU   194       9.789   6.113  13.452  1.00  0.00           H  
ATOM   3065  C   LEU   194       8.099   9.537  10.247  1.00  0.00           C  
ATOM   3066  O   LEU   194       7.830  10.551  10.894  1.00  0.00           O  
ATOM   3067  N   SER   195       9.000   9.511   9.259  1.00  0.00           N  
ATOM   3068  H   SER   195       9.157   8.645   8.764  1.00  0.00           H  
ATOM   3069  CA  SER   195       9.755  10.704   8.860  1.00  0.00           C  
ATOM   3070  HA  SER   195      10.161  11.175   9.756  1.00  0.00           H  
ATOM   3071  CB  SER   195      10.941  10.379   7.942  1.00  0.00           C  
ATOM   3072  HB2 SER   195      10.585  10.148   6.936  1.00  0.00           H  
ATOM   3073  HB3 SER   195      11.599  11.247   7.892  1.00  0.00           H  
ATOM   3074  OG  SER   195      11.671   9.273   8.447  1.00  0.00           O  
ATOM   3075  HG  SER   195      11.221   8.483   8.087  1.00  0.00           H  
ATOM   3076  C   SER   195       8.804  11.707   8.217  1.00  0.00           C  
ATOM   3077  O   SER   195       8.628  12.793   8.758  1.00  0.00           O  
ATOM   3078  N   VAL   196       8.059  11.294   7.183  1.00  0.00           N  
ATOM   3079  H   VAL   196       8.220  10.370   6.811  1.00  0.00           H  
ATOM   3080  CA  VAL   196       7.102  12.163   6.474  1.00  0.00           C  
ATOM   3081  HA  VAL   196       7.652  13.027   6.108  1.00  0.00           H  
ATOM   3082  CB  VAL   196       6.516  11.453   5.237  1.00  0.00           C  
ATOM   3083  HB  VAL   196       5.920  10.599   5.561  1.00  0.00           H  
ATOM   3084  CG1 VAL   196       5.623  12.391   4.410  1.00  0.00           C  
ATOM   3085 HG11 VAL   196       6.203  13.257   4.089  1.00  0.00           H  
ATOM   3086 HG12 VAL   196       5.243  11.865   3.534  1.00  0.00           H  
ATOM   3087 HG13 VAL   196       4.777  12.735   5.003  1.00  0.00           H  
ATOM   3088  CG2 VAL   196       7.622  10.956   4.294  1.00  0.00           C  
ATOM   3089 HG21 VAL   196       8.241  10.211   4.791  1.00  0.00           H  
ATOM   3090 HG22 VAL   196       7.185  10.496   3.410  1.00  0.00           H  
ATOM   3091 HG23 VAL   196       8.258  11.793   3.997  1.00  0.00           H  
ATOM   3092  C   VAL   196       6.001  12.690   7.408  1.00  0.00           C  
ATOM   3093  O   VAL   196       5.567  13.831   7.261  1.00  0.00           O  
ATOM   3094  N   MET   197       5.591  11.915   8.420  1.00  0.00           N  
ATOM   3095  H   MET   197       5.940  10.964   8.465  1.00  0.00           H  
ATOM   3096  CA  MET   197       4.670  12.376   9.468  1.00  0.00           C  
ATOM   3097  HA  MET   197       3.752  12.718   8.990  1.00  0.00           H  
ATOM   3098  CB  MET   197       4.316  11.188  10.377  1.00  0.00           C  
ATOM   3099  HB2 MET   197       3.826  10.425   9.778  1.00  0.00           H  
ATOM   3100  HB3 MET   197       5.226  10.760  10.793  1.00  0.00           H  
ATOM   3101  CG  MET   197       3.391  11.577  11.533  1.00  0.00           C  
ATOM   3102  HG2 MET   197       3.909  12.292  12.171  1.00  0.00           H  
ATOM   3103  HG3 MET   197       2.500  12.059  11.129  1.00  0.00           H  
ATOM   3104  SD  MET   197       2.878  10.179  12.564  1.00  0.00           S  
ATOM   3105  CE  MET   197       2.172  11.107  13.947  1.00  0.00           C  
ATOM   3106  HE1 MET   197       1.340  11.715  13.589  1.00  0.00           H  
ATOM   3107  HE2 MET   197       1.821  10.413  14.708  1.00  0.00           H  
ATOM   3108  HE3 MET   197       2.935  11.756  14.377  1.00  0.00           H  
ATOM   3109  C   MET   197       5.225  13.560  10.283  1.00  0.00           C  
ATOM   3110  O   MET   197       4.547  14.579  10.435  1.00  0.00           O  
ATOM   3111  N   ASP   198       6.445  13.456  10.821  1.00  0.00           N  
ATOM   3112  H   ASP   198       6.999  12.629  10.616  1.00  0.00           H  
ATOM   3113  CA  ASP   198       7.067  14.552  11.579  1.00  0.00           C  
ATOM   3114  HA  ASP   198       6.288  15.028  12.174  1.00  0.00           H  
ATOM   3115  CB  ASP   198       8.107  14.003  12.567  1.00  0.00           C  
ATOM   3116  HB2 ASP   198       8.576  13.104  12.161  1.00  0.00           H  
ATOM   3117  HB3 ASP   198       8.893  14.747  12.708  1.00  0.00           H  
ATOM   3118  CG  ASP   198       7.492  13.711  13.940  1.00  0.00           C  
ATOM   3119  OD1 ASP   198       7.250  14.664  14.718  1.00  0.00           O  
ATOM   3120  OD2 ASP   198       7.353  12.533  14.336  1.00  0.00           O  
ATOM   3121  C   ASP   198       7.637  15.673  10.686  1.00  0.00           C  
ATOM   3122  O   ASP   198       7.686  16.823  11.124  1.00  0.00           O  
ATOM   3123  N   GLU   199       7.995  15.404   9.430  1.00  0.00           N  
ATOM   3124  H   GLU   199       8.018  14.431   9.132  1.00  0.00           H  
ATOM   3125  CA  GLU   199       8.274  16.431   8.417  1.00  0.00           C  
ATOM   3126  HA  GLU   199       9.075  17.083   8.762  1.00  0.00           H  
ATOM   3127  CB  GLU   199       8.698  15.796   7.082  1.00  0.00           C  
ATOM   3128  HB2 GLU   199       7.942  15.062   6.813  1.00  0.00           H  
ATOM   3129  HB3 GLU   199       8.702  16.567   6.309  1.00  0.00           H  
ATOM   3130  CG  GLU   199      10.082  15.126   7.096  1.00  0.00           C  
ATOM   3131  HG2 GLU   199      10.844  15.891   6.933  1.00  0.00           H  
ATOM   3132  HG3 GLU   199      10.270  14.690   8.079  1.00  0.00           H  
ATOM   3133  CD  GLU   199      10.198  14.033   6.018  1.00  0.00           C  
ATOM   3134  OE1 GLU   199      10.850  13.001   6.300  1.00  0.00           O  
ATOM   3135  OE2 GLU   199       9.623  14.221   4.921  1.00  0.00           O  
ATOM   3136  C   GLU   199       7.027  17.293   8.191  1.00  0.00           C  
ATOM   3137  O   GLU   199       7.090  18.509   8.362  1.00  0.00           O  
ATOM   3138  N   LEU   200       5.877  16.665   7.912  1.00  0.00           N  
ATOM   3139  H   LEU   200       5.911  15.655   7.789  1.00  0.00           H  
ATOM   3140  CA  LEU   200       4.581  17.321   7.722  1.00  0.00           C  
ATOM   3141  HA  LEU   200       4.668  18.015   6.889  1.00  0.00           H  
ATOM   3142  CB  LEU   200       3.562  16.236   7.338  1.00  0.00           C  
ATOM   3143  HB2 LEU   200       3.906  15.760   6.418  1.00  0.00           H  
ATOM   3144  HB3 LEU   200       3.555  15.477   8.121  1.00  0.00           H  
ATOM   3145  CG  LEU   200       2.116  16.713   7.130  1.00  0.00           C  
ATOM   3146  HG  LEU   200       1.718  17.117   8.060  1.00  0.00           H  
ATOM   3147  CD1 LEU   200       1.995  17.768   6.029  1.00  0.00           C  
ATOM   3148 HD11 LEU   200       2.524  17.438   5.134  1.00  0.00           H  
ATOM   3149 HD12 LEU   200       0.948  17.933   5.785  1.00  0.00           H  
ATOM   3150 HD13 LEU   200       2.418  18.706   6.385  1.00  0.00           H  
ATOM   3151  CD2 LEU   200       1.278  15.504   6.726  1.00  0.00           C  
ATOM   3152 HD21 LEU   200       1.338  14.743   7.504  1.00  0.00           H  
ATOM   3153 HD22 LEU   200       0.241  15.796   6.607  1.00  0.00           H  
ATOM   3154 HD23 LEU   200       1.649  15.093   5.787  1.00  0.00           H  
ATOM   3155  C   LEU   200       4.148  18.126   8.957  1.00  0.00           C  
ATOM   3156  O   LEU   200       3.708  19.269   8.824  1.00  0.00           O  
ATOM   3157  N   ARG   201       4.352  17.578  10.163  1.00  0.00           N  
ATOM   3158  H   ARG   201       4.662  16.609  10.187  1.00  0.00           H  
ATOM   3159  CA  ARG   201       4.173  18.300  11.438  1.00  0.00           C  
ATOM   3160  HA  ARG   201       3.133  18.616  11.521  1.00  0.00           H  
ATOM   3161  CB  ARG   201       4.510  17.332  12.587  1.00  0.00           C  
ATOM   3162  HB2 ARG   201       4.037  16.367  12.397  1.00  0.00           H  
ATOM   3163  HB3 ARG   201       5.584  17.171  12.585  1.00  0.00           H  
ATOM   3164  CG  ARG   201       4.056  17.804  13.980  1.00  0.00           C  
ATOM   3165  HG2 ARG   201       3.913  18.885  13.992  1.00  0.00           H  
ATOM   3166  HG3 ARG   201       3.095  17.339  14.204  1.00  0.00           H  
ATOM   3167  CD  ARG   201       5.065  17.420  15.077  1.00  0.00           C  
ATOM   3168  HD2 ARG   201       4.552  17.440  16.039  1.00  0.00           H  
ATOM   3169  HD3 ARG   201       5.435  16.408  14.908  1.00  0.00           H  
ATOM   3170  NE  ARG   201       6.160  18.404  15.120  1.00  0.00           N  
ATOM   3171  HE  ARG   201       5.882  19.348  15.396  1.00  0.00           H  
ATOM   3172  CZ  ARG   201       7.312  18.362  14.487  1.00  0.00           C  
ATOM   3173  NH1 ARG   201       7.860  17.261  14.071  1.00  0.00           N  
ATOM   3174 HH11 ARG   201       7.453  16.361  14.324  1.00  0.00           H  
ATOM   3175 HH12 ARG   201       8.630  17.306  13.432  1.00  0.00           H  
ATOM   3176  NH2 ARG   201       7.944  19.459  14.218  1.00  0.00           N  
ATOM   3177 HH21 ARG   201       7.480  20.354  14.403  1.00  0.00           H  
ATOM   3178 HH22 ARG   201       8.651  19.440  13.498  1.00  0.00           H  
ATOM   3179  C   ARG   201       5.039  19.571  11.492  1.00  0.00           C  
ATOM   3180  O   ARG   201       4.554  20.630  11.881  1.00  0.00           O  
ATOM   3181  N   THR   202       6.284  19.487  11.014  1.00  0.00           N  
ATOM   3182  H   THR   202       6.573  18.590  10.642  1.00  0.00           H  
ATOM   3183  CA  THR   202       7.247  20.606  10.925  1.00  0.00           C  
ATOM   3184  HA  THR   202       7.212  21.142  11.874  1.00  0.00           H  
ATOM   3185  CB  THR   202       8.695  20.084  10.744  1.00  0.00           C  
ATOM   3186  HB  THR   202       8.829  19.709   9.730  1.00  0.00           H  
ATOM   3187  CG2 THR   202       9.787  21.118  11.032  1.00  0.00           C  
ATOM   3188 HG21 THR   202       9.574  21.634  11.969  1.00  0.00           H  
ATOM   3189 HG22 THR   202      10.755  20.623  11.103  1.00  0.00           H  
ATOM   3190 HG23 THR   202       9.844  21.842  10.221  1.00  0.00           H  
ATOM   3191  OG1 THR   202       8.978  19.035  11.648  1.00  0.00           O  
ATOM   3192  HG1 THR   202       8.518  18.240  11.305  1.00  0.00           H  
ATOM   3193  C   THR   202       6.891  21.642   9.838  1.00  0.00           C  
ATOM   3194  O   THR   202       7.569  22.661   9.726  1.00  0.00           O  
ATOM   3195  N   LEU   203       5.820  21.453   9.050  1.00  0.00           N  
ATOM   3196  H   LEU   203       5.321  20.572   9.116  1.00  0.00           H  
ATOM   3197  CA  LEU   203       5.320  22.461   8.094  1.00  0.00           C  
ATOM   3198  HA  LEU   203       6.164  23.067   7.762  1.00  0.00           H  
ATOM   3199  CB  LEU   203       4.730  21.776   6.844  1.00  0.00           C  
ATOM   3200  HB2 LEU   203       3.790  21.295   7.118  1.00  0.00           H  
ATOM   3201  HB3 LEU   203       4.507  22.554   6.118  1.00  0.00           H  
ATOM   3202  CG  LEU   203       5.644  20.726   6.182  1.00  0.00           C  
ATOM   3203  HG  LEU   203       5.783  19.913   6.879  1.00  0.00           H  
ATOM   3204  CD1 LEU   203       4.999  20.134   4.928  1.00  0.00           C  
ATOM   3205 HD11 LEU   203       5.011  20.844   4.110  1.00  0.00           H  
ATOM   3206 HD12 LEU   203       5.557  19.246   4.629  1.00  0.00           H  
ATOM   3207 HD13 LEU   203       3.973  19.841   5.141  1.00  0.00           H  
ATOM   3208  CD2 LEU   203       7.017  21.285   5.801  1.00  0.00           C  
ATOM   3209 HD21 LEU   203       7.576  21.527   6.705  1.00  0.00           H  
ATOM   3210 HD22 LEU   203       7.581  20.527   5.257  1.00  0.00           H  
ATOM   3211 HD23 LEU   203       6.913  22.178   5.190  1.00  0.00           H  
ATOM   3212  C   LEU   203       4.310  23.449   8.713  1.00  0.00           C  
ATOM   3213  O   LEU   203       4.126  24.548   8.188  1.00  0.00           O  
ATOM   3214  N   PHE   204       3.702  23.104   9.855  1.00  0.00           N  
ATOM   3215  H   PHE   204       3.920  22.195  10.245  1.00  0.00           H  
ATOM   3216  CA  PHE   204       2.788  23.969  10.623  1.00  0.00           C  
ATOM   3217  HA  PHE   204       1.903  24.136  10.008  1.00  0.00           H  
ATOM   3218  CB  PHE   204       2.346  23.178  11.872  1.00  0.00           C  
ATOM   3219  HB2 PHE   204       1.862  22.261  11.533  1.00  0.00           H  
ATOM   3220  HB3 PHE   204       3.241  22.875  12.413  1.00  0.00           H  
ATOM   3221  CG  PHE   204       1.408  23.834  12.879  1.00  0.00           C  
ATOM   3222  CD1 PHE   204       0.445  24.789  12.499  1.00  0.00           C  
ATOM   3223  HD1 PHE   204       0.360  25.098  11.468  1.00  0.00           H  
ATOM   3224  CE1 PHE   204      -0.448  25.315  13.449  1.00  0.00           C  
ATOM   3225  HE1 PHE   204      -1.198  26.025  13.136  1.00  0.00           H  
ATOM   3226  CZ  PHE   204      -0.395  24.884  14.787  1.00  0.00           C  
ATOM   3227  HZ  PHE   204      -1.107  25.267  15.504  1.00  0.00           H  
ATOM   3228  CE2 PHE   204       0.558  23.925  15.174  1.00  0.00           C  
ATOM   3229  HE2 PHE   204       0.587  23.560  16.191  1.00  0.00           H  
ATOM   3230  CD2 PHE   204       1.447  23.399  14.219  1.00  0.00           C  
ATOM   3231  HD2 PHE   204       2.148  22.628  14.504  1.00  0.00           H  
ATOM   3232  C   PHE   204       3.358  25.373  10.966  1.00  0.00           C  
ATOM   3233  O   PHE   204       2.598  26.344  10.872  1.00  0.00           O  
ATOM   3234  N   PRO   205       4.666  25.559  11.269  1.00  0.00           N  
ATOM   3235  CD  PRO   205       5.661  24.531  11.537  1.00  0.00           C  
ATOM   3236  HD2 PRO   205       6.092  24.239  10.587  1.00  0.00           H  
ATOM   3237  HD3 PRO   205       5.251  23.665  12.056  1.00  0.00           H  
ATOM   3238  CG  PRO   205       6.747  25.183  12.385  1.00  0.00           C  
ATOM   3239  HG2 PRO   205       7.712  24.692  12.253  1.00  0.00           H  
ATOM   3240  HG3 PRO   205       6.451  25.191  13.433  1.00  0.00           H  
ATOM   3241  CB  PRO   205       6.743  26.604  11.840  1.00  0.00           C  
ATOM   3242  HB2 PRO   205       7.296  26.633  10.899  1.00  0.00           H  
ATOM   3243  HB3 PRO   205       7.163  27.313  12.554  1.00  0.00           H  
ATOM   3244  CA  PRO   205       5.254  26.863  11.588  1.00  0.00           C  
ATOM   3245  HA  PRO   205       4.800  27.191  12.513  1.00  0.00           H  
ATOM   3246  C   PRO   205       5.072  27.994  10.570  1.00  0.00           C  
ATOM   3247  O   PRO   205       5.124  29.151  10.980  1.00  0.00           O  
ATOM   3248  N   GLU   206       4.831  27.704   9.285  1.00  0.00           N  
ATOM   3249  H   GLU   206       4.788  26.732   9.002  1.00  0.00           H  
ATOM   3250  CA  GLU   206       4.508  28.741   8.286  1.00  0.00           C  
ATOM   3251  HA  GLU   206       5.264  29.527   8.325  1.00  0.00           H  
ATOM   3252  CB  GLU   206       4.482  28.129   6.874  1.00  0.00           C  
ATOM   3253  HB2 GLU   206       4.351  27.048   6.936  1.00  0.00           H  
ATOM   3254  HB3 GLU   206       3.618  28.540   6.349  1.00  0.00           H  
ATOM   3255  CG  GLU   206       5.713  28.434   6.011  1.00  0.00           C  
ATOM   3256  HG2 GLU   206       5.998  29.478   6.158  1.00  0.00           H  
ATOM   3257  HG3 GLU   206       6.542  27.799   6.328  1.00  0.00           H  
ATOM   3258  CD  GLU   206       5.414  28.211   4.518  1.00  0.00           C  
ATOM   3259  OE1 GLU   206       6.110  28.774   3.646  1.00  0.00           O  
ATOM   3260  OE2 GLU   206       4.449  27.485   4.164  1.00  0.00           O  
ATOM   3261  C   GLU   206       3.154  29.430   8.544  1.00  0.00           C  
ATOM   3262  O   GLU   206       2.959  30.565   8.114  1.00  0.00           O  
ATOM   3263  N   LEU   207       2.217  28.754   9.221  1.00  0.00           N  
ATOM   3264  H   LEU   207       2.457  27.826   9.552  1.00  0.00           H  
ATOM   3265  CA  LEU   207       0.911  29.303   9.604  1.00  0.00           C  
ATOM   3266  HA  LEU   207       0.756  30.249   9.082  1.00  0.00           H  
ATOM   3267  CB  LEU   207      -0.179  28.330   9.121  1.00  0.00           C  
ATOM   3268  HB2 LEU   207      -0.088  28.280   8.036  1.00  0.00           H  
ATOM   3269  HB3 LEU   207       0.016  27.329   9.511  1.00  0.00           H  
ATOM   3270  CG  LEU   207      -1.617  28.761   9.480  1.00  0.00           C  
ATOM   3271  HG  LEU   207      -1.652  29.839   9.640  1.00  0.00           H  
ATOM   3272  CD1 LEU   207      -2.577  28.441   8.332  1.00  0.00           C  
ATOM   3273 HD11 LEU   207      -2.511  27.387   8.072  1.00  0.00           H  
ATOM   3274 HD12 LEU   207      -3.597  28.693   8.615  1.00  0.00           H  
ATOM   3275 HD13 LEU   207      -2.299  29.031   7.458  1.00  0.00           H  
ATOM   3276  CD2 LEU   207      -2.123  28.051  10.740  1.00  0.00           C  
ATOM   3277 HD21 LEU   207      -1.503  28.323  11.591  1.00  0.00           H  
ATOM   3278 HD22 LEU   207      -3.147  28.357  10.949  1.00  0.00           H  
ATOM   3279 HD23 LEU   207      -2.084  26.970  10.607  1.00  0.00           H  
ATOM   3280  C   LEU   207       0.839  29.629  11.102  1.00  0.00           C  
ATOM   3281  O   LEU   207       0.230  30.626  11.485  1.00  0.00           O  
ATOM   3282  N   SER   208       1.480  28.825  11.955  1.00  0.00           N  
ATOM   3283  H   SER   208       1.916  27.984  11.586  1.00  0.00           H  
ATOM   3284  CA  SER   208       1.729  29.166  13.357  1.00  0.00           C  
ATOM   3285  HA  SER   208       2.016  30.217  13.409  1.00  0.00           H  
ATOM   3286  CB  SER   208       0.455  28.991  14.189  1.00  0.00           C  
ATOM   3287  HB2 SER   208      -0.323  29.658  13.816  1.00  0.00           H  
ATOM   3288  HB3 SER   208       0.105  27.961  14.106  1.00  0.00           H  
ATOM   3289  OG  SER   208       0.710  29.292  15.549  1.00  0.00           O  
ATOM   3290  HG  SER   208       0.599  28.462  16.053  1.00  0.00           H  
ATOM   3291  C   SER   208       2.861  28.323  13.943  1.00  0.00           C  
ATOM   3292  O   SER   208       2.765  27.101  14.040  1.00  0.00           O  
ATOM   3293  N   SER   209       3.916  28.973  14.438  1.00  0.00           N  
ATOM   3294  H   SER   209       3.936  29.979  14.351  1.00  0.00           H  
ATOM   3295  CA  SER   209       5.074  28.336  15.094  1.00  0.00           C  
ATOM   3296  HA  SER   209       5.418  27.524  14.458  1.00  0.00           H  
ATOM   3297  CB  SER   209       6.221  29.347  15.175  1.00  0.00           C  
ATOM   3298  HB2 SER   209       7.095  28.881  15.633  1.00  0.00           H  
ATOM   3299  HB3 SER   209       6.487  29.656  14.162  1.00  0.00           H  
ATOM   3300  OG  SER   209       5.834  30.489  15.920  1.00  0.00           O  
ATOM   3301  HG  SER   209       6.499  31.170  15.774  1.00  0.00           H  
ATOM   3302  C   SER   209       4.766  27.679  16.454  1.00  0.00           C  
ATOM   3303  O   SER   209       5.680  27.278  17.172  1.00  0.00           O  
ATOM   3304  N   THR   210       3.483  27.505  16.790  1.00  0.00           N  
ATOM   3305  H   THR   210       2.801  27.819  16.111  1.00  0.00           H  
ATOM   3306  CA  THR   210       2.957  26.692  17.902  1.00  0.00           C  
ATOM   3307  HA  THR   210       3.501  26.952  18.804  1.00  0.00           H  
ATOM   3308  CB  THR   210       1.467  26.989  18.134  1.00  0.00           C  
ATOM   3309  HB  THR   210       1.038  26.249  18.809  1.00  0.00           H  
ATOM   3310  CG2 THR   210       1.271  28.365  18.770  1.00  0.00           C  
ATOM   3311 HG21 THR   210       1.698  29.141  18.134  1.00  0.00           H  
ATOM   3312 HG22 THR   210       0.204  28.553  18.897  1.00  0.00           H  
ATOM   3313 HG23 THR   210       1.762  28.384  19.741  1.00  0.00           H  
ATOM   3314  OG1 THR   210       0.748  26.970  16.918  1.00  0.00           O  
ATOM   3315  HG1 THR   210       0.853  26.100  16.504  1.00  0.00           H  
ATOM   3316  C   THR   210       3.139  25.182  17.742  1.00  0.00           C  
ATOM   3317  O   THR   210       2.708  24.439  18.618  1.00  0.00           O  
ATOM   3318  N   ASP   211       3.782  24.719  16.672  1.00  0.00           N  
ATOM   3319  H   ASP   211       4.025  25.372  15.943  1.00  0.00           H  
ATOM   3320  CA  ASP   211       4.256  23.341  16.512  1.00  0.00           C  
ATOM   3321  HA  ASP   211       3.409  22.666  16.382  1.00  0.00           H  
ATOM   3322  CB  ASP   211       5.114  23.310  15.240  1.00  0.00           C  
ATOM   3323  HB2 ASP   211       4.489  23.554  14.380  1.00  0.00           H  
ATOM   3324  HB3 ASP   211       5.887  24.075  15.325  1.00  0.00           H  
ATOM   3325  CG  ASP   211       5.788  21.965  15.003  1.00  0.00           C  
ATOM   3326  OD1 ASP   211       5.306  20.949  15.543  1.00  0.00           O  
ATOM   3327  OD2 ASP   211       6.837  21.947  14.329  1.00  0.00           O  
ATOM   3328  C   ASP   211       5.041  22.856  17.750  1.00  0.00           C  
ATOM   3329  O   ASP   211       4.543  22.055  18.543  1.00  0.00           O  
ATOM   3330  N   GLU   212       6.199  23.465  18.023  1.00  0.00           N  
ATOM   3331  H   GLU   212       6.555  24.116  17.338  1.00  0.00           H  
ATOM   3332  CA  GLU   212       7.022  23.223  19.220  1.00  0.00           C  
ATOM   3333  HA  GLU   212       6.960  22.154  19.427  1.00  0.00           H  
ATOM   3334  CB  GLU   212       8.493  23.517  18.861  1.00  0.00           C  
ATOM   3335  HB2 GLU   212       8.716  22.970  17.943  1.00  0.00           H  
ATOM   3336  HB3 GLU   212       8.591  24.577  18.629  1.00  0.00           H  
ATOM   3337  CG  GLU   212       9.594  23.146  19.871  1.00  0.00           C  
ATOM   3338  HG2 GLU   212      10.548  23.118  19.342  1.00  0.00           H  
ATOM   3339  HG3 GLU   212       9.672  23.959  20.594  1.00  0.00           H  
ATOM   3340  CD  GLU   212       9.408  21.817  20.623  1.00  0.00           C  
ATOM   3341  OE1 GLU   212       9.025  20.787  20.028  1.00  0.00           O  
ATOM   3342  OE2 GLU   212       9.675  21.812  21.844  1.00  0.00           O  
ATOM   3343  C   GLU   212       6.452  23.934  20.481  1.00  0.00           C  
ATOM   3344  O   GLU   212       7.170  24.423  21.355  1.00  0.00           O  
ATOM   3345  N   GLU   213       5.119  23.958  20.583  1.00  0.00           N  
ATOM   3346  H   GLU   213       4.629  23.558  19.789  1.00  0.00           H  
ATOM   3347  CA  GLU   213       4.314  24.210  21.788  1.00  0.00           C  
ATOM   3348  HA  GLU   213       4.960  24.188  22.663  1.00  0.00           H  
ATOM   3349  CB  GLU   213       3.665  25.598  21.725  1.00  0.00           C  
ATOM   3350  HB2 GLU   213       4.454  26.321  21.582  1.00  0.00           H  
ATOM   3351  HB3 GLU   213       3.008  25.646  20.859  1.00  0.00           H  
ATOM   3352  CG  GLU   213       2.847  26.022  22.954  1.00  0.00           C  
ATOM   3353  HG2 GLU   213       2.308  26.936  22.696  1.00  0.00           H  
ATOM   3354  HG3 GLU   213       2.092  25.266  23.178  1.00  0.00           H  
ATOM   3355  CD  GLU   213       3.712  26.278  24.196  1.00  0.00           C  
ATOM   3356  OE1 GLU   213       3.846  27.460  24.593  1.00  0.00           O  
ATOM   3357  OE2 GLU   213       4.208  25.301  24.794  1.00  0.00           O  
ATOM   3358  C   GLU   213       3.251  23.116  21.956  1.00  0.00           C  
ATOM   3359  O   GLU   213       3.068  22.614  23.059  1.00  0.00           O  
ATOM   3360  N   LEU   214       2.602  22.685  20.869  1.00  0.00           N  
ATOM   3361  H   LEU   214       2.779  23.154  19.985  1.00  0.00           H  
ATOM   3362  CA  LEU   214       1.715  21.520  20.831  1.00  0.00           C  
ATOM   3363  HA  LEU   214       1.011  21.587  21.662  1.00  0.00           H  
ATOM   3364  CB  LEU   214       0.923  21.561  19.508  1.00  0.00           C  
ATOM   3365  HB2 LEU   214       0.304  22.460  19.503  1.00  0.00           H  
ATOM   3366  HB3 LEU   214       1.631  21.645  18.681  1.00  0.00           H  
ATOM   3367  CG  LEU   214       0.026  20.337  19.242  1.00  0.00           C  
ATOM   3368  HG  LEU   214       0.639  19.437  19.193  1.00  0.00           H  
ATOM   3369  CD1 LEU   214      -1.038  20.153  20.327  1.00  0.00           C  
ATOM   3370 HD11 LEU   214      -1.639  21.056  20.424  1.00  0.00           H  
ATOM   3371 HD12 LEU   214      -1.686  19.317  20.063  1.00  0.00           H  
ATOM   3372 HD13 LEU   214      -0.564  19.921  21.280  1.00  0.00           H  
ATOM   3373  CD2 LEU   214      -0.681  20.511  17.898  1.00  0.00           C  
ATOM   3374 HD21 LEU   214       0.059  20.616  17.104  1.00  0.00           H  
ATOM   3375 HD22 LEU   214      -1.287  19.629  17.686  1.00  0.00           H  
ATOM   3376 HD23 LEU   214      -1.321  21.392  17.915  1.00  0.00           H  
ATOM   3377  C   LEU   214       2.511  20.218  21.010  1.00  0.00           C  
ATOM   3378  O   LEU   214       2.329  19.514  22.002  1.00  0.00           O  
ATOM   3379  N   GLY   215       3.469  19.957  20.114  1.00  0.00           N  
ATOM   3380  H   GLY   215       3.609  20.613  19.349  1.00  0.00           H  
ATOM   3381  CA  GLY   215       4.406  18.836  20.223  1.00  0.00           C  
ATOM   3382  HA2 GLY   215       3.852  17.901  20.322  1.00  0.00           H  
ATOM   3383  HA3 GLY   215       5.009  18.791  19.316  1.00  0.00           H  
ATOM   3384  C   GLY   215       5.351  18.970  21.420  1.00  0.00           C  
ATOM   3385  O   GLY   215       5.831  17.971  21.949  1.00  0.00           O  
ATOM   3386  N   LYS   216       5.583  20.193  21.922  1.00  0.00           N  
ATOM   3387  H   LYS   216       5.189  20.983  21.433  1.00  0.00           H  
ATOM   3388  CA  LYS   216       6.216  20.385  23.237  1.00  0.00           C  
ATOM   3389  HA  LYS   216       7.121  19.782  23.286  1.00  0.00           H  
ATOM   3390  CB  LYS   216       6.618  21.845  23.461  1.00  0.00           C  
ATOM   3391  HB2 LYS   216       7.141  22.203  22.579  1.00  0.00           H  
ATOM   3392  HB3 LYS   216       5.719  22.436  23.619  1.00  0.00           H  
ATOM   3393  CG  LYS   216       7.542  21.987  24.682  1.00  0.00           C  
ATOM   3394  HG2 LYS   216       7.115  21.439  25.515  1.00  0.00           H  
ATOM   3395  HG3 LYS   216       8.509  21.538  24.460  1.00  0.00           H  
ATOM   3396  CD  LYS   216       7.718  23.442  25.142  1.00  0.00           C  
ATOM   3397  HD2 LYS   216       6.857  24.038  24.833  1.00  0.00           H  
ATOM   3398  HD3 LYS   216       7.740  23.444  26.233  1.00  0.00           H  
ATOM   3399  CE  LYS   216       9.013  24.108  24.670  1.00  0.00           C  
ATOM   3400  HE2 LYS   216       9.000  25.147  25.000  1.00  0.00           H  
ATOM   3401  HE3 LYS   216       9.857  23.608  25.152  1.00  0.00           H  
ATOM   3402  NZ  LYS   216       9.179  24.047  23.206  1.00  0.00           N  
ATOM   3403  HZ1 LYS   216       9.989  24.547  22.881  1.00  0.00           H  
ATOM   3404  HZ2 LYS   216       9.312  23.077  22.905  1.00  0.00           H  
ATOM   3405  HZ3 LYS   216       8.356  24.368  22.699  1.00  0.00           H  
ATOM   3406  C   LYS   216       5.306  19.883  24.354  1.00  0.00           C  
ATOM   3407  O   LYS   216       5.756  19.092  25.171  1.00  0.00           O  
ATOM   3408  N   THR   217       4.044  20.317  24.387  1.00  0.00           N  
ATOM   3409  H   THR   217       3.732  20.939  23.652  1.00  0.00           H  
ATOM   3410  CA  THR   217       3.093  19.982  25.460  1.00  0.00           C  
ATOM   3411  HA  THR   217       3.542  20.271  26.400  1.00  0.00           H  
ATOM   3412  CB  THR   217       1.794  20.798  25.353  1.00  0.00           C  
ATOM   3413  HB  THR   217       1.316  20.610  24.391  1.00  0.00           H  
ATOM   3414  CG2 THR   217       0.797  20.509  26.473  1.00  0.00           C  
ATOM   3415 HG21 THR   217       1.284  20.603  27.444  1.00  0.00           H  
ATOM   3416 HG22 THR   217      -0.036  21.209  26.414  1.00  0.00           H  
ATOM   3417 HG23 THR   217       0.405  19.499  26.365  1.00  0.00           H  
ATOM   3418  OG1 THR   217       2.107  22.175  25.462  1.00  0.00           O  
ATOM   3419  HG1 THR   217       2.456  22.422  24.579  1.00  0.00           H  
ATOM   3420  C   THR   217       2.837  18.477  25.557  1.00  0.00           C  
ATOM   3421  O   THR   217       2.704  17.973  26.663  1.00  0.00           O  
ATOM   3422  N   GLU   218       2.897  17.739  24.447  1.00  0.00           N  
ATOM   3423  H   GLU   218       2.950  18.215  23.553  1.00  0.00           H  
ATOM   3424  CA  GLU   218       2.942  16.268  24.444  1.00  0.00           C  
ATOM   3425  HA  GLU   218       2.014  15.885  24.870  1.00  0.00           H  
ATOM   3426  CB  GLU   218       3.004  15.815  22.975  1.00  0.00           C  
ATOM   3427  HB2 GLU   218       2.089  16.147  22.482  1.00  0.00           H  
ATOM   3428  HB3 GLU   218       3.828  16.335  22.486  1.00  0.00           H  
ATOM   3429  CG  GLU   218       3.151  14.305  22.738  1.00  0.00           C  
ATOM   3430  HG2 GLU   218       3.105  13.764  23.685  1.00  0.00           H  
ATOM   3431  HG3 GLU   218       2.308  13.962  22.136  1.00  0.00           H  
ATOM   3432  CD  GLU   218       4.466  13.995  22.015  1.00  0.00           C  
ATOM   3433  OE1 GLU   218       4.418  13.767  20.782  1.00  0.00           O  
ATOM   3434  OE2 GLU   218       5.517  14.026  22.695  1.00  0.00           O  
ATOM   3435  C   GLU   218       4.085  15.707  25.325  1.00  0.00           C  
ATOM   3436  O   GLU   218       3.823  14.910  26.231  1.00  0.00           O  
ATOM   3437  N   ARG   219       5.325  16.197  25.168  1.00  0.00           N  
ATOM   3438  H   ARG   219       5.486  16.834  24.400  1.00  0.00           H  
ATOM   3439  CA  ARG   219       6.448  15.883  26.081  1.00  0.00           C  
ATOM   3440  HA  ARG   219       6.579  14.801  26.124  1.00  0.00           H  
ATOM   3441  CB  ARG   219       7.767  16.517  25.602  1.00  0.00           C  
ATOM   3442  HB2 ARG   219       7.701  17.593  25.760  1.00  0.00           H  
ATOM   3443  HB3 ARG   219       8.558  16.151  26.261  1.00  0.00           H  
ATOM   3444  CG  ARG   219       8.215  16.274  24.147  1.00  0.00           C  
ATOM   3445  HG2 ARG   219       8.409  15.213  23.981  1.00  0.00           H  
ATOM   3446  HG3 ARG   219       7.448  16.618  23.456  1.00  0.00           H  
ATOM   3447  CD  ARG   219       9.506  17.095  23.965  1.00  0.00           C  
ATOM   3448  HD2 ARG   219       9.315  18.119  24.295  1.00  0.00           H  
ATOM   3449  HD3 ARG   219      10.267  16.678  24.628  1.00  0.00           H  
ATOM   3450  NE  ARG   219      10.065  17.155  22.598  1.00  0.00           N  
ATOM   3451  HE  ARG   219      10.988  16.768  22.483  1.00  0.00           H  
ATOM   3452  CZ  ARG   219       9.732  18.066  21.700  1.00  0.00           C  
ATOM   3453  NH1 ARG   219       8.539  18.542  21.561  1.00  0.00           N  
ATOM   3454 HH11 ARG   219       7.737  18.089  21.982  1.00  0.00           H  
ATOM   3455 HH12 ARG   219       8.440  19.346  20.939  1.00  0.00           H  
ATOM   3456  NH2 ARG   219      10.608  18.586  20.903  1.00  0.00           N  
ATOM   3457 HH21 ARG   219      11.594  18.447  21.089  1.00  0.00           H  
ATOM   3458 HH22 ARG   219      10.281  19.377  20.351  1.00  0.00           H  
ATOM   3459  C   ARG   219       6.179  16.364  27.514  1.00  0.00           C  
ATOM   3460  O   ARG   219       6.485  15.666  28.477  1.00  0.00           O  
ATOM   3461  N   GLU   220       5.636  17.573  27.667  1.00  0.00           N  
ATOM   3462  H   GLU   220       5.428  18.085  26.817  1.00  0.00           H  
ATOM   3463  CA  GLU   220       5.438  18.239  28.967  1.00  0.00           C  
ATOM   3464  HA  GLU   220       6.373  18.188  29.525  1.00  0.00           H  
ATOM   3465  CB  GLU   220       5.081  19.723  28.773  1.00  0.00           C  
ATOM   3466  HB2 GLU   220       4.081  19.791  28.350  1.00  0.00           H  
ATOM   3467  HB3 GLU   220       5.012  20.167  29.754  1.00  0.00           H  
ATOM   3468  CG  GLU   220       6.062  20.529  27.896  1.00  0.00           C  
ATOM   3469  HG2 GLU   220       6.936  19.923  27.654  1.00  0.00           H  
ATOM   3470  HG3 GLU   220       5.551  20.753  26.965  1.00  0.00           H  
ATOM   3471  CD  GLU   220       6.529  21.869  28.475  1.00  0.00           C  
ATOM   3472  OE1 GLU   220       5.897  22.896  28.132  1.00  0.00           O  
ATOM   3473  OE2 GLU   220       7.539  21.893  29.217  1.00  0.00           O  
ATOM   3474  C   GLU   220       4.369  17.570  29.849  1.00  0.00           C  
ATOM   3475  O   GLU   220       4.477  17.625  31.075  1.00  0.00           O  
ATOM   3476  N   LEU   221       3.368  16.920  29.246  1.00  0.00           N  
ATOM   3477  H   LEU   221       3.306  16.988  28.234  1.00  0.00           H  
ATOM   3478  CA  LEU   221       2.358  16.098  29.928  1.00  0.00           C  
ATOM   3479  HA  LEU   221       1.969  16.640  30.786  1.00  0.00           H  
ATOM   3480  CB  LEU   221       1.204  15.818  28.945  1.00  0.00           C  
ATOM   3481  HB2 LEU   221       1.635  15.428  28.021  1.00  0.00           H  
ATOM   3482  HB3 LEU   221       0.565  15.038  29.357  1.00  0.00           H  
ATOM   3483  CG  LEU   221       0.327  17.044  28.619  1.00  0.00           C  
ATOM   3484  HG  LEU   221       0.950  17.929  28.504  1.00  0.00           H  
ATOM   3485  CD1 LEU   221      -0.438  16.810  27.315  1.00  0.00           C  
ATOM   3486 HD11 LEU   221      -1.051  15.911  27.402  1.00  0.00           H  
ATOM   3487 HD12 LEU   221      -1.080  17.663  27.101  1.00  0.00           H  
ATOM   3488 HD13 LEU   221       0.269  16.681  26.496  1.00  0.00           H  
ATOM   3489  CD2 LEU   221      -0.707  17.332  29.707  1.00  0.00           C  
ATOM   3490 HD21 LEU   221      -0.226  17.379  30.681  1.00  0.00           H  
ATOM   3491 HD22 LEU   221      -1.190  18.287  29.505  1.00  0.00           H  
ATOM   3492 HD23 LEU   221      -1.462  16.549  29.713  1.00  0.00           H  
ATOM   3493  C   LEU   221       2.931  14.773  30.458  1.00  0.00           C  
ATOM   3494  O   LEU   221       2.405  14.227  31.430  1.00  0.00           O  
ATOM   3495  N   LEU   222       4.005  14.271  29.838  1.00  0.00           N  
ATOM   3496  H   LEU   222       4.374  14.807  29.063  1.00  0.00           H  
ATOM   3497  CA  LEU   222       4.637  12.973  30.093  1.00  0.00           C  
ATOM   3498  HA  LEU   222       5.281  12.797  29.233  1.00  0.00           H  
ATOM   3499  CB  LEU   222       5.575  13.064  31.316  1.00  0.00           C  
ATOM   3500  HB2 LEU   222       6.274  13.883  31.136  1.00  0.00           H  
ATOM   3501  HB3 LEU   222       4.985  13.323  32.195  1.00  0.00           H  
ATOM   3502  CG  LEU   222       6.391  11.790  31.624  1.00  0.00           C  
ATOM   3503  HG  LEU   222       5.721  10.986  31.923  1.00  0.00           H  
ATOM   3504  CD1 LEU   222       7.223  11.314  30.435  1.00  0.00           C  
ATOM   3505 HD11 LEU   222       7.865  12.114  30.067  1.00  0.00           H  
ATOM   3506 HD12 LEU   222       7.842  10.469  30.736  1.00  0.00           H  
ATOM   3507 HD13 LEU   222       6.571  10.970  29.634  1.00  0.00           H  
ATOM   3508  CD2 LEU   222       7.332  12.074  32.796  1.00  0.00           C  
ATOM   3509 HD21 LEU   222       6.756  12.373  33.669  1.00  0.00           H  
ATOM   3510 HD22 LEU   222       7.883  11.164  33.037  1.00  0.00           H  
ATOM   3511 HD23 LEU   222       8.041  12.855  32.523  1.00  0.00           H  
ATOM   3512  C   LEU   222       3.615  11.819  30.085  1.00  0.00           C  
ATOM   3513  O   LEU   222       3.171  11.399  29.021  1.00  0.00           O  
ATOM   3514  N   ALA   223       3.202  11.328  31.255  1.00  0.00           N  
ATOM   3515  H   ALA   223       3.563  11.750  32.091  1.00  0.00           H  
ATOM   3516  CA  ALA   223       2.134  10.343  31.406  1.00  0.00           C  
ATOM   3517  HA  ALA   223       2.236   9.583  30.627  1.00  0.00           H  
ATOM   3518  CB  ALA   223       2.313   9.649  32.764  1.00  0.00           C  
ATOM   3519  HB1 ALA   223       2.172  10.355  33.579  1.00  0.00           H  
ATOM   3520  HB2 ALA   223       1.575   8.850  32.859  1.00  0.00           H  
ATOM   3521  HB3 ALA   223       3.313   9.221  32.832  1.00  0.00           H  
ATOM   3522  C   ALA   223       0.750  11.005  31.227  1.00  0.00           C  
ATOM   3523  O   ALA   223       0.023  11.195  32.202  1.00  0.00           O  
ATOM   3524  N   MET   224       0.441  11.422  29.990  1.00  0.00           N  
ATOM   3525  H   MET   224       1.171  11.266  29.301  1.00  0.00           H  
ATOM   3526  CA  MET   224      -0.828  11.964  29.451  1.00  0.00           C  
ATOM   3527  HA  MET   224      -0.617  12.259  28.423  1.00  0.00           H  
ATOM   3528  CB  MET   224      -1.880  10.842  29.371  1.00  0.00           C  
ATOM   3529  HB2 MET   224      -2.026  10.414  30.364  1.00  0.00           H  
ATOM   3530  HB3 MET   224      -2.832  11.260  29.045  1.00  0.00           H  
ATOM   3531  CG  MET   224      -1.471   9.723  28.401  1.00  0.00           C  
ATOM   3532  HG2 MET   224      -0.485   9.358  28.683  1.00  0.00           H  
ATOM   3533  HG3 MET   224      -2.167   8.891  28.518  1.00  0.00           H  
ATOM   3534  SD  MET   224      -1.424  10.183  26.641  1.00  0.00           S  
ATOM   3535  CE  MET   224      -3.198  10.305  26.291  1.00  0.00           C  
ATOM   3536  HE1 MET   224      -3.639  11.106  26.884  1.00  0.00           H  
ATOM   3537  HE2 MET   224      -3.344  10.520  25.233  1.00  0.00           H  
ATOM   3538  HE3 MET   224      -3.684   9.360  26.537  1.00  0.00           H  
ATOM   3539  C   MET   224      -1.426  13.236  30.092  1.00  0.00           C  
ATOM   3540  O   MET   224      -2.031  14.036  29.385  1.00  0.00           O  
ATOM   3541  N   VAL   225      -1.259  13.454  31.397  1.00  0.00           N  
ATOM   3542  H   VAL   225      -0.836  12.691  31.911  1.00  0.00           H  
ATOM   3543  CA  VAL   225      -1.837  14.563  32.184  1.00  0.00           C  
ATOM   3544  HA  VAL   225      -1.936  15.427  31.532  1.00  0.00           H  
ATOM   3545  CB  VAL   225      -3.262  14.156  32.633  1.00  0.00           C  
ATOM   3546  HB  VAL   225      -3.767  13.719  31.770  1.00  0.00           H  
ATOM   3547  CG1 VAL   225      -3.254  13.097  33.744  1.00  0.00           C  
ATOM   3548 HG11 VAL   225      -2.832  13.503  34.662  1.00  0.00           H  
ATOM   3549 HG12 VAL   225      -4.276  12.770  33.943  1.00  0.00           H  
ATOM   3550 HG13 VAL   225      -2.675  12.227  33.431  1.00  0.00           H  
ATOM   3551  CG2 VAL   225      -4.125  15.343  33.076  1.00  0.00           C  
ATOM   3552 HG21 VAL   225      -4.113  16.113  32.304  1.00  0.00           H  
ATOM   3553 HG22 VAL   225      -5.152  15.008  33.220  1.00  0.00           H  
ATOM   3554 HG23 VAL   225      -3.760  15.762  34.013  1.00  0.00           H  
ATOM   3555  C   VAL   225      -0.929  14.992  33.355  1.00  0.00           C  
ATOM   3556  O   VAL   225      -1.266  15.870  34.144  1.00  0.00           O  
ATOM   3557  N   SER   226       0.251  14.379  33.488  1.00  0.00           N  
ATOM   3558  H   SER   226       0.537  13.761  32.740  1.00  0.00           H  
ATOM   3559  CA  SER   226       1.093  14.426  34.695  1.00  0.00           C  
ATOM   3560  HA  SER   226       0.458  14.187  35.548  1.00  0.00           H  
ATOM   3561  CB  SER   226       2.151  13.321  34.562  1.00  0.00           C  
ATOM   3562  HB2 SER   226       1.651  12.384  34.316  1.00  0.00           H  
ATOM   3563  HB3 SER   226       2.831  13.573  33.749  1.00  0.00           H  
ATOM   3564  OG  SER   226       2.914  13.137  35.743  1.00  0.00           O  
ATOM   3565  HG  SER   226       2.368  12.623  36.354  1.00  0.00           H  
ATOM   3566  C   SER   226       1.744  15.791  34.994  1.00  0.00           C  
ATOM   3567  O   SER   226       2.313  15.976  36.074  1.00  0.00           O  
ATOM   3568  N   SER   227       1.731  16.745  34.056  1.00  0.00           N  
ATOM   3569  H   SER   227       1.259  16.552  33.183  1.00  0.00           H  
ATOM   3570  CA  SER   227       2.327  18.082  34.226  1.00  0.00           C  
ATOM   3571  HA  SER   227       1.933  18.513  35.146  1.00  0.00           H  
ATOM   3572  CB  SER   227       3.854  17.983  34.365  1.00  0.00           C  
ATOM   3573  HB2 SER   227       4.317  18.936  34.112  1.00  0.00           H  
ATOM   3574  HB3 SER   227       4.073  17.793  35.413  1.00  0.00           H  
ATOM   3575  OG  SER   227       4.434  16.944  33.589  1.00  0.00           O  
ATOM   3576  HG  SER   227       4.436  17.228  32.642  1.00  0.00           H  
ATOM   3577  C   SER   227       1.981  19.051  33.092  1.00  0.00           C  
ATOM   3578  O   SER   227       1.519  18.648  32.033  1.00  0.00           O  
ATOM   3579  N   ILE   228       2.226  20.349  33.313  1.00  0.00           N  
ATOM   3580  H   ILE   228       2.557  20.633  34.224  1.00  0.00           H  
ATOM   3581  CA  ILE   228       2.150  21.395  32.275  1.00  0.00           C  
ATOM   3582  HA  ILE   228       1.612  20.998  31.412  1.00  0.00           H  
ATOM   3583  CB  ILE   228       1.312  22.585  32.822  1.00  0.00           C  
ATOM   3584  HB  ILE   228       1.678  22.829  33.817  1.00  0.00           H  
ATOM   3585  CG2 ILE   228       1.401  23.867  31.970  1.00  0.00           C  
ATOM   3586 HG21 ILE   228       1.087  23.652  30.948  1.00  0.00           H  
ATOM   3587 HG22 ILE   228       0.768  24.650  32.383  1.00  0.00           H  
ATOM   3588 HG23 ILE   228       2.422  24.245  31.962  1.00  0.00           H  
ATOM   3589  CG1 ILE   228      -0.169  22.151  32.959  1.00  0.00           C  
ATOM   3590 HG12 ILE   228      -0.618  22.062  31.969  1.00  0.00           H  
ATOM   3591 HG13 ILE   228      -0.221  21.169  33.430  1.00  0.00           H  
ATOM   3592  CD1 ILE   228      -1.026  23.093  33.818  1.00  0.00           C  
ATOM   3593 HD11 ILE   228      -1.156  24.055  33.324  1.00  0.00           H  
ATOM   3594 HD12 ILE   228      -2.010  22.647  33.963  1.00  0.00           H  
ATOM   3595 HD13 ILE   228      -0.557  23.239  34.791  1.00  0.00           H  
ATOM   3596  C   ILE   228       3.555  21.758  31.737  1.00  0.00           C  
ATOM   3597  O   ILE   228       3.659  22.429  30.711  1.00  0.00           O  
ATOM   3598  N   GLN   229       4.632  21.289  32.393  1.00  0.00           N  
ATOM   3599  H   GLN   229       4.471  20.717  33.205  1.00  0.00           H  
ATOM   3600  CA  GLN   229       6.027  21.379  31.936  1.00  0.00           C  
ATOM   3601  HA  GLN   229       5.998  21.517  30.871  1.00  0.00           H  
ATOM   3602  CB  GLN   229       6.751  22.605  32.499  1.00  0.00           C  
ATOM   3603  HB2 GLN   229       6.703  22.593  33.586  1.00  0.00           H  
ATOM   3604  HB3 GLN   229       7.802  22.551  32.212  1.00  0.00           H  
ATOM   3605  CG  GLN   229       6.172  23.905  31.928  1.00  0.00           C  
ATOM   3606  HG2 GLN   229       6.233  23.881  30.840  1.00  0.00           H  
ATOM   3607  HG3 GLN   229       5.128  24.011  32.213  1.00  0.00           H  
ATOM   3608  CD  GLN   229       6.928  25.109  32.442  1.00  0.00           C  
ATOM   3609  OE1 GLN   229       6.486  25.783  33.358  1.00  0.00           O  
ATOM   3610  NE2 GLN   229       8.089  25.406  31.905  1.00  0.00           N  
ATOM   3611 HE21 GLN   229       8.447  24.826  31.163  1.00  0.00           H  
ATOM   3612 HE22 GLN   229       8.611  26.164  32.316  1.00  0.00           H  
ATOM   3613  C   GLN   229       6.846  20.107  32.205  1.00  0.00           C  
ATOM   3614  O   GLN   229       6.546  19.364  33.141  1.00  0.00           O  
ATOM   3615  N   ILE   230       7.905  19.892  31.412  1.00  0.00           N  
ATOM   3616  H   ILE   230       8.056  20.550  30.648  1.00  0.00           H  
ATOM   3617  CA  ILE   230       8.877  18.791  31.587  1.00  0.00           C  
ATOM   3618  HA  ILE   230       8.309  17.862  31.507  1.00  0.00           H  
ATOM   3619  CB  ILE   230       9.952  18.763  30.467  1.00  0.00           C  
ATOM   3620  HB  ILE   230      10.441  17.790  30.549  1.00  0.00           H  
ATOM   3621  CG2 ILE   230       9.339  18.780  29.060  1.00  0.00           C  
ATOM   3622 HG21 ILE   230       8.858  19.734  28.864  1.00  0.00           H  
ATOM   3623 HG22 ILE   230      10.123  18.626  28.317  1.00  0.00           H  
ATOM   3624 HG23 ILE   230       8.610  17.976  28.961  1.00  0.00           H  
ATOM   3625  CG1 ILE   230      11.095  19.799  30.606  1.00  0.00           C  
ATOM   3626 HG12 ILE   230      11.672  19.574  31.503  1.00  0.00           H  
ATOM   3627 HG13 ILE   230      11.774  19.674  29.761  1.00  0.00           H  
ATOM   3628  CD1 ILE   230      10.678  21.273  30.665  1.00  0.00           C  
ATOM   3629 HD11 ILE   230      10.142  21.478  31.591  1.00  0.00           H  
ATOM   3630 HD12 ILE   230      11.568  21.899  30.625  1.00  0.00           H  
ATOM   3631 HD13 ILE   230      10.044  21.520  29.819  1.00  0.00           H  
ATOM   3632  C   ILE   230       9.552  18.779  32.974  1.00  0.00           C  
ATOM   3633  O   ILE   230       9.538  19.761  33.717  1.00  0.00           O  
ATOM   3634  N   ASN   231      10.194  17.655  33.316  1.00  0.00           N  
ATOM   3635  H   ASN   231      10.225  16.902  32.648  1.00  0.00           H  
ATOM   3636  CA  ASN   231      10.918  17.502  34.580  1.00  0.00           C  
ATOM   3637  HA  ASN   231      10.248  17.819  35.373  1.00  0.00           H  
ATOM   3638  CB  ASN   231      11.230  16.008  34.840  1.00  0.00           C  
ATOM   3639  HB2 ASN   231      11.180  15.834  35.914  1.00  0.00           H  
ATOM   3640  HB3 ASN   231      10.476  15.372  34.378  1.00  0.00           H  
ATOM   3641  CG  ASN   231      12.621  15.573  34.403  1.00  0.00           C  
ATOM   3642  OD1 ASN   231      13.606  15.884  35.056  1.00  0.00           O  
ATOM   3643  ND2 ASN   231      12.757  14.869  33.305  1.00  0.00           N  
ATOM   3644 HD21 ASN   231      11.968  14.573  32.759  1.00  0.00           H  
ATOM   3645 HD22 ASN   231      13.691  14.610  33.031  1.00  0.00           H  
ATOM   3646  C   ASN   231      12.162  18.413  34.664  1.00  0.00           C  
ATOM   3647  O   ASN   231      13.002  18.416  33.760  1.00  0.00           O  
ATOM   3648  N   TRP   232      12.326  19.121  35.784  1.00  0.00           N  
ATOM   3649  H   TRP   232      11.549  19.200  36.430  1.00  0.00           H  
ATOM   3650  CA  TRP   232      13.599  19.697  36.222  1.00  0.00           C  
ATOM   3651  HA  TRP   232      14.381  19.470  35.495  1.00  0.00           H  
ATOM   3652  CB  TRP   232      13.511  21.233  36.344  1.00  0.00           C  
ATOM   3653  HB2 TRP   232      12.823  21.493  37.148  1.00  0.00           H  
ATOM   3654  HB3 TRP   232      14.498  21.551  36.647  1.00  0.00           H  
ATOM   3655  CG  TRP   232      13.168  22.083  35.145  1.00  0.00           C  
ATOM   3656  CD1 TRP   232      12.252  21.808  34.187  1.00  0.00           C  
ATOM   3657  HD1 TRP   232      11.633  20.926  34.147  1.00  0.00           H  
ATOM   3658  NE1 TRP   232      12.231  22.810  33.243  1.00  0.00           N  
ATOM   3659  HE1 TRP   232      11.695  22.745  32.390  1.00  0.00           H  
ATOM   3660  CE2 TRP   232      13.115  23.816  33.551  1.00  0.00           C  
ATOM   3661  CZ2 TRP   232      13.476  25.001  32.893  1.00  0.00           C  
ATOM   3662  HZ2 TRP   232      13.035  25.245  31.940  1.00  0.00           H  
ATOM   3663  CH2 TRP   232      14.432  25.845  33.480  1.00  0.00           C  
ATOM   3664  HH2 TRP   232      14.722  26.762  32.987  1.00  0.00           H  
ATOM   3665  CZ3 TRP   232      15.009  25.490  34.710  1.00  0.00           C  
ATOM   3666  HZ3 TRP   232      15.731  26.152  35.164  1.00  0.00           H  
ATOM   3667  CE3 TRP   232      14.657  24.283  35.349  1.00  0.00           C  
ATOM   3668  HE3 TRP   232      15.119  24.021  36.284  1.00  0.00           H  
ATOM   3669  CD2 TRP   232      13.706  23.402  34.783  1.00  0.00           C  
ATOM   3670  C   TRP   232      13.948  18.995  37.550  1.00  0.00           C  
ATOM   3671  O   TRP   232      13.301  19.229  38.571  1.00  0.00           O  
ATOM   3672  N   SER   233      14.888  18.043  37.530  1.00  0.00           N  
ATOM   3673  H   SER   233      15.557  18.063  36.768  1.00  0.00           H  
ATOM   3674  CA  SER   233      14.656  16.701  38.119  1.00  0.00           C  
ATOM   3675  HA  SER   233      13.695  16.362  37.731  1.00  0.00           H  
ATOM   3676  CB  SER   233      15.682  15.693  37.591  1.00  0.00           C  
ATOM   3677  HB2 SER   233      15.461  14.701  37.986  1.00  0.00           H  
ATOM   3678  HB3 SER   233      15.638  15.647  36.504  1.00  0.00           H  
ATOM   3679  OG  SER   233      16.978  16.074  37.981  1.00  0.00           O  
ATOM   3680  HG  SER   233      17.269  16.777  37.360  1.00  0.00           H  
ATOM   3681  C   SER   233      14.537  16.563  39.651  1.00  0.00           C  
ATOM   3682  O   SER   233      14.198  15.480  40.126  1.00  0.00           O  
ATOM   3683  N   VAL   234      14.669  17.630  40.452  1.00  0.00           N  
ATOM   3684  H   VAL   234      14.812  18.514  39.985  1.00  0.00           H  
ATOM   3685  CA  VAL   234      14.213  17.653  41.869  1.00  0.00           C  
ATOM   3686  HA  VAL   234      14.456  16.685  42.310  1.00  0.00           H  
ATOM   3687  CB  VAL   234      14.956  18.716  42.712  1.00  0.00           C  
ATOM   3688  HB  VAL   234      14.565  18.681  43.729  1.00  0.00           H  
ATOM   3689  CG1 VAL   234      16.454  18.392  42.792  1.00  0.00           C  
ATOM   3690 HG11 VAL   234      16.916  18.484  41.809  1.00  0.00           H  
ATOM   3691 HG12 VAL   234      16.934  19.073  43.494  1.00  0.00           H  
ATOM   3692 HG13 VAL   234      16.586  17.371  43.153  1.00  0.00           H  
ATOM   3693  CG2 VAL   234      14.812  20.150  42.192  1.00  0.00           C  
ATOM   3694 HG21 VAL   234      13.772  20.461  42.231  1.00  0.00           H  
ATOM   3695 HG22 VAL   234      15.389  20.831  42.816  1.00  0.00           H  
ATOM   3696 HG23 VAL   234      15.158  20.211  41.165  1.00  0.00           H  
ATOM   3697  C   VAL   234      12.675  17.768  41.953  1.00  0.00           C  
ATOM   3698  O   VAL   234      12.120  18.628  42.641  1.00  0.00           O  
ATOM   3699  N   THR   235      11.988  16.929  41.172  1.00  0.00           N  
ATOM   3700  H   THR   235      12.533  16.147  40.819  1.00  0.00           H  
ATOM   3701  CA  THR   235      10.903  17.365  40.275  1.00  0.00           C  
ATOM   3702  HA  THR   235      11.238  18.299  39.821  1.00  0.00           H  
ATOM   3703  CB  THR   235      10.738  16.371  39.110  1.00  0.00           C  
ATOM   3704  HB  THR   235      11.720  16.145  38.698  1.00  0.00           H  
ATOM   3705  CG2 THR   235      10.066  15.057  39.508  1.00  0.00           C  
ATOM   3706 HG21 THR   235       9.049  15.233  39.860  1.00  0.00           H  
ATOM   3707 HG22 THR   235      10.032  14.395  38.642  1.00  0.00           H  
ATOM   3708 HG23 THR   235      10.641  14.570  40.295  1.00  0.00           H  
ATOM   3709  OG1 THR   235       9.961  16.951  38.091  1.00  0.00           O  
ATOM   3710  HG1 THR   235       9.210  17.368  38.544  1.00  0.00           H  
ATOM   3711  C   THR   235       9.554  17.704  40.914  1.00  0.00           C  
ATOM   3712  O   THR   235       8.673  18.141  40.192  1.00  0.00           O  
ATOM   3713  N   GLU   236       9.377  17.550  42.224  1.00  0.00           N  
ATOM   3714  H   GLU   236      10.104  17.072  42.734  1.00  0.00           H  
ATOM   3715  CA  GLU   236       8.391  18.313  43.014  1.00  0.00           C  
ATOM   3716  HA  GLU   236       8.446  19.347  42.693  1.00  0.00           H  
ATOM   3717  CB  GLU   236       6.936  17.850  42.751  1.00  0.00           C  
ATOM   3718  HB2 GLU   236       6.812  17.574  41.705  1.00  0.00           H  
ATOM   3719  HB3 GLU   236       6.739  16.947  43.331  1.00  0.00           H  
ATOM   3720  CG  GLU   236       5.849  18.901  43.069  1.00  0.00           C  
ATOM   3721  HG2 GLU   236       4.879  18.451  42.847  1.00  0.00           H  
ATOM   3722  HG3 GLU   236       5.869  19.085  44.142  1.00  0.00           H  
ATOM   3723  CD  GLU   236       5.933  20.253  42.316  1.00  0.00           C  
ATOM   3724  OE1 GLU   236       5.253  21.209  42.758  1.00  0.00           O  
ATOM   3725  OE2 GLU   236       6.654  20.381  41.298  1.00  0.00           O  
ATOM   3726  C   GLU   236       8.825  18.311  44.496  1.00  0.00           C  
ATOM   3727  O   GLU   236       8.068  17.968  45.400  1.00  0.00           O  
ATOM   3728  N   SER   237      10.124  18.557  44.736  1.00  0.00           N  
ATOM   3729  H   SER   237      10.717  18.708  43.929  1.00  0.00           H  
ATOM   3730  CA  SER   237      10.769  18.374  46.057  1.00  0.00           C  
ATOM   3731  HA  SER   237      10.023  18.592  46.823  1.00  0.00           H  
ATOM   3732  CB  SER   237      11.213  16.918  46.248  1.00  0.00           C  
ATOM   3733  HB2 SER   237      12.098  16.724  45.642  1.00  0.00           H  
ATOM   3734  HB3 SER   237      11.463  16.755  47.298  1.00  0.00           H  
ATOM   3735  OG  SER   237      10.195  16.014  45.866  1.00  0.00           O  
ATOM   3736  HG  SER   237       9.333  16.437  46.017  1.00  0.00           H  
ATOM   3737  C   SER   237      11.957  19.311  46.346  1.00  0.00           C  
ATOM   3738  O   SER   237      12.487  19.318  47.454  1.00  0.00           O  
ATOM   3739  N   VAL   238      12.342  20.163  45.391  1.00  0.00           N  
ATOM   3740  H   VAL   238      11.932  20.024  44.478  1.00  0.00           H  
ATOM   3741  CA  VAL   238      13.095  21.419  45.594  1.00  0.00           C  
ATOM   3742  HA  VAL   238      13.255  21.820  44.594  1.00  0.00           H  
ATOM   3743  CB  VAL   238      12.254  22.491  46.342  1.00  0.00           C  
ATOM   3744  HB  VAL   238      12.355  22.333  47.416  1.00  0.00           H  
ATOM   3745  CG1 VAL   238      12.729  23.912  46.016  1.00  0.00           C  
ATOM   3746 HG11 VAL   238      12.378  24.198  45.027  1.00  0.00           H  
ATOM   3747 HG12 VAL   238      12.317  24.609  46.747  1.00  0.00           H  
ATOM   3748 HG13 VAL   238      13.812  23.978  46.020  1.00  0.00           H  
ATOM   3749  CG2 VAL   238      10.754  22.469  46.041  1.00  0.00           C  
ATOM   3750 HG21 VAL   238      10.313  21.512  46.309  1.00  0.00           H  
ATOM   3751 HG22 VAL   238      10.266  23.231  46.649  1.00  0.00           H  
ATOM   3752 HG23 VAL   238      10.570  22.665  44.987  1.00  0.00           H  
ATOM   3753  C   VAL   238      14.511  21.295  46.200  1.00  0.00           C  
ATOM   3754  O   VAL   238      15.491  21.420  45.467  1.00  0.00           O  
ATOM   3755  N   PHE   239      14.646  21.175  47.531  1.00  0.00           N  
ATOM   3756  H   PHE   239      13.814  20.913  48.040  1.00  0.00           H  
ATOM   3757  CA  PHE   239      15.763  21.802  48.269  1.00  0.00           C  
ATOM   3758  HA  PHE   239      16.624  21.813  47.601  1.00  0.00           H  
ATOM   3759  CB  PHE   239      15.368  23.283  48.485  1.00  0.00           C  
ATOM   3760  HB2 PHE   239      15.337  23.746  47.502  1.00  0.00           H  
ATOM   3761  HB3 PHE   239      14.351  23.308  48.877  1.00  0.00           H  
ATOM   3762  CG  PHE   239      16.218  24.219  49.333  1.00  0.00           C  
ATOM   3763  CD1 PHE   239      17.623  24.128  49.385  1.00  0.00           C  
ATOM   3764  HD1 PHE   239      18.142  23.352  48.842  1.00  0.00           H  
ATOM   3765  CE1 PHE   239      18.366  25.040  50.158  1.00  0.00           C  
ATOM   3766  HE1 PHE   239      19.441  24.939  50.220  1.00  0.00           H  
ATOM   3767  CZ  PHE   239      17.718  26.088  50.834  1.00  0.00           C  
ATOM   3768  HZ  PHE   239      18.290  26.800  51.414  1.00  0.00           H  
ATOM   3769  CE2 PHE   239      16.323  26.223  50.733  1.00  0.00           C  
ATOM   3770  HE2 PHE   239      15.818  27.044  51.228  1.00  0.00           H  
ATOM   3771  CD2 PHE   239      15.579  25.286  49.995  1.00  0.00           C  
ATOM   3772  HD2 PHE   239      14.504  25.390  49.932  1.00  0.00           H  
ATOM   3773  C   PHE   239      16.298  21.100  49.549  1.00  0.00           C  
ATOM   3774  O   PHE   239      17.521  21.143  49.704  1.00  0.00           O  
ATOM   3775  N   PRO   240      15.543  20.422  50.447  1.00  0.00           N  
ATOM   3776  CD  PRO   240      16.168  19.841  51.634  1.00  0.00           C  
ATOM   3777  HD2 PRO   240      16.804  20.568  52.141  1.00  0.00           H  
ATOM   3778  HD3 PRO   240      16.761  18.974  51.339  1.00  0.00           H  
ATOM   3779  CG  PRO   240      15.040  19.402  52.558  1.00  0.00           C  
ATOM   3780  HG2 PRO   240      14.718  20.241  53.177  1.00  0.00           H  
ATOM   3781  HG3 PRO   240      15.327  18.549  53.174  1.00  0.00           H  
ATOM   3782  CB  PRO   240      13.950  19.043  51.558  1.00  0.00           C  
ATOM   3783  HB2 PRO   240      12.969  19.044  52.032  1.00  0.00           H  
ATOM   3784  HB3 PRO   240      14.158  18.060  51.129  1.00  0.00           H  
ATOM   3785  CA  PRO   240      14.104  20.119  50.471  1.00  0.00           C  
ATOM   3786  HA  PRO   240      13.810  19.685  49.519  1.00  0.00           H  
ATOM   3787  C   PRO   240      13.209  21.341  50.769  1.00  0.00           C  
ATOM   3788  O   PRO   240      13.715  22.379  51.200  1.00  0.00           O  
ATOM   3789  N   PRO   241      11.880  21.242  50.566  1.00  0.00           N  
ATOM   3790  CD  PRO   241      11.123  20.029  50.285  1.00  0.00           C  
ATOM   3791  HD2 PRO   241      10.710  19.640  51.217  1.00  0.00           H  
ATOM   3792  HD3 PRO   241      11.710  19.254  49.797  1.00  0.00           H  
ATOM   3793  CG  PRO   241       9.987  20.465  49.379  1.00  0.00           C  
ATOM   3794  HG2 PRO   241       9.130  19.795  49.457  1.00  0.00           H  
ATOM   3795  HG3 PRO   241      10.337  20.531  48.353  1.00  0.00           H  
ATOM   3796  CB  PRO   241       9.670  21.860  49.900  1.00  0.00           C  
ATOM   3797  HB2 PRO   241       8.948  21.764  50.706  1.00  0.00           H  
ATOM   3798  HB3 PRO   241       9.268  22.478  49.097  1.00  0.00           H  
ATOM   3799  CA  PRO   241      11.007  22.411  50.424  1.00  0.00           C  
ATOM   3800  HA  PRO   241      11.428  23.061  49.656  1.00  0.00           H  
ATOM   3801  C   PRO   241      10.873  23.237  51.719  1.00  0.00           C  
ATOM   3802  O   PRO   241      11.127  24.443  51.718  1.00  0.00           O  
ATOM   3803  N   PHE   242      10.601  22.595  52.864  1.00  0.00           N  
ATOM   3804  H   PHE   242      10.243  21.654  52.785  1.00  0.00           H  
ATOM   3805  CA  PHE   242      10.389  23.290  54.146  1.00  0.00           C  
ATOM   3806  HA  PHE   242       9.598  24.019  53.994  1.00  0.00           H  
ATOM   3807  CB  PHE   242       9.872  22.307  55.210  1.00  0.00           C  
ATOM   3808  HB2 PHE   242       9.011  21.771  54.808  1.00  0.00           H  
ATOM   3809  HB3 PHE   242      10.649  21.573  55.426  1.00  0.00           H  
ATOM   3810  CG  PHE   242       9.443  22.992  56.501  1.00  0.00           C  
ATOM   3811  CD1 PHE   242       8.277  23.780  56.520  1.00  0.00           C  
ATOM   3812  HD1 PHE   242       7.661  23.844  55.634  1.00  0.00           H  
ATOM   3813  CE1 PHE   242       7.903  24.474  57.685  1.00  0.00           C  
ATOM   3814  HE1 PHE   242       6.997  25.067  57.695  1.00  0.00           H  
ATOM   3815  CZ  PHE   242       8.690  24.373  58.845  1.00  0.00           C  
ATOM   3816  HZ  PHE   242       8.386  24.887  59.747  1.00  0.00           H  
ATOM   3817  CE2 PHE   242       9.856  23.587  58.834  1.00  0.00           C  
ATOM   3818  HE2 PHE   242      10.457  23.499  59.728  1.00  0.00           H  
ATOM   3819  CD2 PHE   242      10.233  22.900  57.665  1.00  0.00           C  
ATOM   3820  HD2 PHE   242      11.133  22.302  57.659  1.00  0.00           H  
ATOM   3821  C   PHE   242      11.604  24.084  54.661  1.00  0.00           C  
ATOM   3822  O   PHE   242      11.438  24.932  55.541  1.00  0.00           O  
ATOM   3823  N   SER   243      12.796  23.867  54.083  1.00  0.00           N  
ATOM   3824  H   SER   243      12.793  23.241  53.287  1.00  0.00           H  
ATOM   3825  CA  SER   243      14.103  24.418  54.485  1.00  0.00           C  
ATOM   3826  HA  SER   243      14.525  23.770  55.253  1.00  0.00           H  
ATOM   3827  CB  SER   243      15.036  24.362  53.274  1.00  0.00           C  
ATOM   3828  HB2 SER   243      15.206  23.320  53.002  1.00  0.00           H  
ATOM   3829  HB3 SER   243      14.556  24.871  52.438  1.00  0.00           H  
ATOM   3830  OG  SER   243      16.279  24.971  53.542  1.00  0.00           O  
ATOM   3831  HG  SER   243      16.798  24.929  52.729  1.00  0.00           H  
ATOM   3832  C   SER   243      14.027  25.829  55.084  1.00  0.00           C  
ATOM   3833  O   SER   243      14.413  26.007  56.242  1.00  0.00           O  
ATOM   3834  N   ARG   244      13.367  26.790  54.405  1.00  0.00           N  
ATOM   3835  H   ARG   244      13.071  26.575  53.463  1.00  0.00           H  
ATOM   3836  CA  ARG   244      12.718  27.903  55.131  1.00  0.00           C  
ATOM   3837  HA  ARG   244      12.356  27.424  56.028  1.00  0.00           H  
ATOM   3838  CB  ARG   244      13.739  28.971  55.579  1.00  0.00           C  
ATOM   3839  HB2 ARG   244      14.714  28.509  55.741  1.00  0.00           H  
ATOM   3840  HB3 ARG   244      13.863  29.718  54.794  1.00  0.00           H  
ATOM   3841  CG  ARG   244      13.328  29.660  56.896  1.00  0.00           C  
ATOM   3842  HG2 ARG   244      14.138  30.332  57.183  1.00  0.00           H  
ATOM   3843  HG3 ARG   244      12.450  30.280  56.713  1.00  0.00           H  
ATOM   3844  CD  ARG   244      13.053  28.703  58.083  1.00  0.00           C  
ATOM   3845  HD2 ARG   244      13.344  27.681  57.838  1.00  0.00           H  
ATOM   3846  HD3 ARG   244      13.690  29.010  58.915  1.00  0.00           H  
ATOM   3847  NE  ARG   244      11.644  28.774  58.532  1.00  0.00           N  
ATOM   3848  HE  ARG   244      11.381  29.632  58.981  1.00  0.00           H  
ATOM   3849  CZ  ARG   244      10.654  27.903  58.388  1.00  0.00           C  
ATOM   3850  NH1 ARG   244      10.781  26.715  57.867  1.00  0.00           N  
ATOM   3851 HH11 ARG   244      11.667  26.362  57.543  1.00  0.00           H  
ATOM   3852 HH12 ARG   244       9.977  26.106  57.795  1.00  0.00           H  
ATOM   3853  NH2 ARG   244       9.468  28.261  58.783  1.00  0.00           N  
ATOM   3854 HH21 ARG   244       9.292  29.163  59.169  1.00  0.00           H  
ATOM   3855 HH22 ARG   244       8.628  27.753  58.474  1.00  0.00           H  
ATOM   3856  C   ARG   244      11.418  28.452  54.539  1.00  0.00           C  
ATOM   3857  O   ARG   244      11.243  29.660  54.416  1.00  0.00           O  
ATOM   3858  N   GLU   245      10.487  27.544  54.251  1.00  0.00           N  
ATOM   3859  H   GLU   245      10.763  26.582  54.412  1.00  0.00           H  
ATOM   3860  CA  GLU   245       9.037  27.763  54.052  1.00  0.00           C  
ATOM   3861  HA  GLU   245       8.619  26.780  53.849  1.00  0.00           H  
ATOM   3862  CB  GLU   245       8.410  28.166  55.393  1.00  0.00           C  
ATOM   3863  HB2 GLU   245       8.768  27.431  56.112  1.00  0.00           H  
ATOM   3864  HB3 GLU   245       8.765  29.151  55.697  1.00  0.00           H  
ATOM   3865  CG  GLU   245       6.871  28.150  55.399  1.00  0.00           C  
ATOM   3866  HG2 GLU   245       6.505  29.123  55.064  1.00  0.00           H  
ATOM   3867  HG3 GLU   245       6.529  27.398  54.686  1.00  0.00           H  
ATOM   3868  CD  GLU   245       6.273  27.806  56.776  1.00  0.00           C  
ATOM   3869  OE1 GLU   245       7.029  27.786  57.778  1.00  0.00           O  
ATOM   3870  OE2 GLU   245       5.060  27.500  56.817  1.00  0.00           O  
ATOM   3871  C   GLU   245       8.584  28.627  52.854  1.00  0.00           C  
ATOM   3872  O   GLU   245       7.725  28.199  52.090  1.00  0.00           O  
ATOM   3873  N   MET   246       9.229  29.756  52.548  1.00  0.00           N  
ATOM   3874  H   MET   246       9.960  30.064  53.181  1.00  0.00           H  
ATOM   3875  CA  MET   246       9.091  30.449  51.249  1.00  0.00           C  
ATOM   3876  HA  MET   246       8.037  30.411  50.964  1.00  0.00           H  
ATOM   3877  CB  MET   246       9.460  31.931  51.382  1.00  0.00           C  
ATOM   3878  HB2 MET   246      10.508  32.017  51.667  1.00  0.00           H  
ATOM   3879  HB3 MET   246       9.312  32.402  50.412  1.00  0.00           H  
ATOM   3880  CG  MET   246       8.590  32.667  52.413  1.00  0.00           C  
ATOM   3881  HG2 MET   246       7.540  32.464  52.200  1.00  0.00           H  
ATOM   3882  HG3 MET   246       8.814  32.265  53.401  1.00  0.00           H  
ATOM   3883  SD  MET   246       8.826  34.469  52.478  1.00  0.00           S  
ATOM   3884  CE  MET   246       7.961  34.988  50.969  1.00  0.00           C  
ATOM   3885  HE1 MET   246       6.908  34.716  51.037  1.00  0.00           H  
ATOM   3886  HE2 MET   246       8.046  36.067  50.856  1.00  0.00           H  
ATOM   3887  HE3 MET   246       8.402  34.503  50.099  1.00  0.00           H  
ATOM   3888  C   MET   246       9.849  29.733  50.102  1.00  0.00           C  
ATOM   3889  O   MET   246      10.303  30.352  49.143  1.00  0.00           O  
ATOM   3890  N   PHE   247       9.987  28.414  50.246  1.00  0.00           N  
ATOM   3891  H   PHE   247       9.574  28.033  51.082  1.00  0.00           H  
ATOM   3892  CA  PHE   247      10.546  27.424  49.324  1.00  0.00           C  
ATOM   3893  HA  PHE   247      10.533  27.827  48.311  1.00  0.00           H  
ATOM   3894  CB  PHE   247      12.005  27.102  49.722  1.00  0.00           C  
ATOM   3895  HB2 PHE   247      11.984  26.545  50.656  1.00  0.00           H  
ATOM   3896  HB3 PHE   247      12.421  26.434  48.966  1.00  0.00           H  
ATOM   3897  CG  PHE   247      12.968  28.264  49.925  1.00  0.00           C  
ATOM   3898  CD1 PHE   247      12.956  28.989  51.134  1.00  0.00           C  
ATOM   3899  HD1 PHE   247      12.227  28.753  51.891  1.00  0.00           H  
ATOM   3900  CE1 PHE   247      13.885  30.021  51.358  1.00  0.00           C  
ATOM   3901  HE1 PHE   247      13.862  30.577  52.284  1.00  0.00           H  
ATOM   3902  CZ  PHE   247      14.845  30.326  50.377  1.00  0.00           C  
ATOM   3903  HZ  PHE   247      15.565  31.115  50.546  1.00  0.00           H  
ATOM   3904  CE2 PHE   247      14.874  29.596  49.176  1.00  0.00           C  
ATOM   3905  HE2 PHE   247      15.623  29.810  48.427  1.00  0.00           H  
ATOM   3906  CD2 PHE   247      13.941  28.567  48.954  1.00  0.00           C  
ATOM   3907  HD2 PHE   247      13.994  27.997  48.039  1.00  0.00           H  
ATOM   3908  C   PHE   247       9.691  26.126  49.337  1.00  0.00           C  
ATOM   3909  O   PHE   247      10.062  25.146  48.699  1.00  0.00           O  
ATOM   3910  N   ASP   248       8.577  26.116  50.091  1.00  0.00           N  
ATOM   3911  H   ASP   248       8.304  26.981  50.534  1.00  0.00           H  
ATOM   3912  CA  ASP   248       7.830  24.921  50.527  1.00  0.00           C  
ATOM   3913  HA  ASP   248       8.369  24.022  50.261  1.00  0.00           H  
ATOM   3914  CB  ASP   248       7.719  24.997  52.056  1.00  0.00           C  
ATOM   3915  HB2 ASP   248       8.714  25.173  52.456  1.00  0.00           H  
ATOM   3916  HB3 ASP   248       7.099  25.851  52.322  1.00  0.00           H  
ATOM   3917  CG  ASP   248       7.129  23.772  52.753  1.00  0.00           C  
ATOM   3918  OD1 ASP   248       7.680  22.671  52.584  1.00  0.00           O  
ATOM   3919  OD2 ASP   248       6.213  23.981  53.583  1.00  0.00           O  
ATOM   3920  C   ASP   248       6.423  24.824  49.932  1.00  0.00           C  
ATOM   3921  O   ASP   248       6.008  23.774  49.454  1.00  0.00           O  
ATOM   3922  N   ARG   249       5.686  25.941  49.982  1.00  0.00           N  
ATOM   3923  H   ARG   249       6.117  26.748  50.409  1.00  0.00           H  
ATOM   3924  CA  ARG   249       4.259  26.025  49.649  1.00  0.00           C  
ATOM   3925  HA  ARG   249       4.014  25.168  49.020  1.00  0.00           H  
ATOM   3926  CB  ARG   249       3.415  25.919  50.939  1.00  0.00           C  
ATOM   3927  HB2 ARG   249       3.960  26.368  51.772  1.00  0.00           H  
ATOM   3928  HB3 ARG   249       2.475  26.455  50.824  1.00  0.00           H  
ATOM   3929  CG  ARG   249       3.070  24.453  51.250  1.00  0.00           C  
ATOM   3930  HG2 ARG   249       2.361  24.106  50.504  1.00  0.00           H  
ATOM   3931  HG3 ARG   249       3.964  23.831  51.189  1.00  0.00           H  
ATOM   3932  CD  ARG   249       2.433  24.268  52.629  1.00  0.00           C  
ATOM   3933  HD2 ARG   249       1.638  25.000  52.765  1.00  0.00           H  
ATOM   3934  HD3 ARG   249       1.998  23.268  52.673  1.00  0.00           H  
ATOM   3935  NE  ARG   249       3.459  24.385  53.671  1.00  0.00           N  
ATOM   3936  HE  ARG   249       4.340  23.899  53.497  1.00  0.00           H  
ATOM   3937  CZ  ARG   249       3.515  25.210  54.692  1.00  0.00           C  
ATOM   3938  NH1 ARG   249       2.551  26.002  55.067  1.00  0.00           N  
ATOM   3939 HH11 ARG   249       1.651  25.960  54.605  1.00  0.00           H  
ATOM   3940 HH12 ARG   249       2.746  26.633  55.826  1.00  0.00           H  
ATOM   3941  NH2 ARG   249       4.615  25.255  55.363  1.00  0.00           N  
ATOM   3942 HH21 ARG   249       5.397  24.739  54.953  1.00  0.00           H  
ATOM   3943 HH22 ARG   249       4.762  25.994  56.050  1.00  0.00           H  
ATOM   3944  C   ARG   249       3.958  27.234  48.765  1.00  0.00           C  
ATOM   3945  O   ARG   249       3.165  28.104  49.123  1.00  0.00           O  
ATOM   3946  N   PHE   250       4.610  27.260  47.603  1.00  0.00           N  
ATOM   3947  H   PHE   250       5.219  26.468  47.428  1.00  0.00           H  
ATOM   3948  CA  PHE   250       4.174  28.038  46.436  1.00  0.00           C  
ATOM   3949  HA  PHE   250       3.246  28.555  46.669  1.00  0.00           H  
ATOM   3950  CB  PHE   250       5.194  29.128  46.057  1.00  0.00           C  
ATOM   3951  HB2 PHE   250       6.088  28.647  45.675  1.00  0.00           H  
ATOM   3952  HB3 PHE   250       4.769  29.717  45.249  1.00  0.00           H  
ATOM   3953  CG  PHE   250       5.591  30.112  47.149  1.00  0.00           C  
ATOM   3954  CD1 PHE   250       6.927  30.548  47.250  1.00  0.00           C  
ATOM   3955  HD1 PHE   250       7.673  30.173  46.568  1.00  0.00           H  
ATOM   3956  CE1 PHE   250       7.296  31.502  48.214  1.00  0.00           C  
ATOM   3957  HE1 PHE   250       8.320  31.844  48.264  1.00  0.00           H  
ATOM   3958  CZ  PHE   250       6.331  32.023  49.091  1.00  0.00           C  
ATOM   3959  HZ  PHE   250       6.610  32.758  49.827  1.00  0.00           H  
ATOM   3960  CE2 PHE   250       4.994  31.604  48.991  1.00  0.00           C  
ATOM   3961  HE2 PHE   250       4.242  32.017  49.648  1.00  0.00           H  
ATOM   3962  CD2 PHE   250       4.626  30.660  48.017  1.00  0.00           C  
ATOM   3963  HD2 PHE   250       3.590  30.368  47.931  1.00  0.00           H  
ATOM   3964  C   PHE   250       3.836  27.043  45.314  1.00  0.00           C  
ATOM   3965  O   PHE   250       2.660  26.758  45.083  1.00  0.00           O  
ATOM   3966  N   ARG   251       4.851  26.357  44.768  1.00  0.00           N  
ATOM   3967  H   ARG   251       5.787  26.641  45.027  1.00  0.00           H  
ATOM   3968  CA  ARG   251       4.710  24.947  44.340  1.00  0.00           C  
ATOM   3969  HA  ARG   251       3.675  24.642  44.488  1.00  0.00           H  
ATOM   3970  CB  ARG   251       4.992  24.762  42.836  1.00  0.00           C  
ATOM   3971  HB2 ARG   251       6.039  24.922  42.610  1.00  0.00           H  
ATOM   3972  HB3 ARG   251       4.727  23.745  42.549  1.00  0.00           H  
ATOM   3973  CG  ARG   251       4.140  25.741  42.022  1.00  0.00           C  
ATOM   3974  HG2 ARG   251       3.124  25.724  42.419  1.00  0.00           H  
ATOM   3975  HG3 ARG   251       4.542  26.741  42.143  1.00  0.00           H  
ATOM   3976  CD  ARG   251       4.089  25.434  40.525  1.00  0.00           C  
ATOM   3977  HD2 ARG   251       5.084  25.556  40.094  1.00  0.00           H  
ATOM   3978  HD3 ARG   251       3.770  24.402  40.388  1.00  0.00           H  
ATOM   3979  NE  ARG   251       3.144  26.350  39.860  1.00  0.00           N  
ATOM   3980  HE  ARG   251       3.511  27.099  39.278  1.00  0.00           H  
ATOM   3981  CZ  ARG   251       1.836  26.363  40.013  1.00  0.00           C  
ATOM   3982  NH1 ARG   251       1.185  25.332  40.458  1.00  0.00           N  
ATOM   3983 HH11 ARG   251       1.655  24.488  40.697  1.00  0.00           H  
ATOM   3984 HH12 ARG   251       0.194  25.486  40.662  1.00  0.00           H  
ATOM   3985  NH2 ARG   251       1.140  27.428  39.773  1.00  0.00           N  
ATOM   3986 HH21 ARG   251       1.616  28.285  39.505  1.00  0.00           H  
ATOM   3987 HH22 ARG   251       0.182  27.443  40.124  1.00  0.00           H  
ATOM   3988  C   ARG   251       5.503  24.054  45.305  1.00  0.00           C  
ATOM   3989  O   ARG   251       5.886  24.534  46.371  1.00  0.00           O  
ATOM   3990  N   SER   252       5.646  22.760  45.006  1.00  0.00           N  
ATOM   3991  H   SER   252       5.382  22.442  44.073  1.00  0.00           H  
ATOM   3992  CA  SER   252       5.951  21.687  45.975  1.00  0.00           C  
ATOM   3993  HA  SER   252       5.923  20.756  45.418  1.00  0.00           H  
ATOM   3994  CB  SER   252       7.377  21.816  46.518  1.00  0.00           C  
ATOM   3995  HB2 SER   252       8.059  21.928  45.677  1.00  0.00           H  
ATOM   3996  HB3 SER   252       7.451  22.687  47.171  1.00  0.00           H  
ATOM   3997  OG  SER   252       7.742  20.662  47.237  1.00  0.00           O  
ATOM   3998  HG  SER   252       7.010  20.485  47.855  1.00  0.00           H  
ATOM   3999  C   SER   252       4.905  21.523  47.093  1.00  0.00           C  
ATOM   4000  O   SER   252       5.115  20.775  48.046  1.00  0.00           O  
ATOM   4001  N   SER   253       3.769  22.211  46.961  1.00  0.00           N  
ATOM   4002  H   SER   253       3.693  22.796  46.147  1.00  0.00           H  
ATOM   4003  CA  SER   253       2.894  22.579  48.071  1.00  0.00           C  
ATOM   4004  HA  SER   253       3.541  23.017  48.829  1.00  0.00           H  
ATOM   4005  CB  SER   253       1.935  23.680  47.602  1.00  0.00           C  
ATOM   4006  HB2 SER   253       1.206  23.263  46.913  1.00  0.00           H  
ATOM   4007  HB3 SER   253       1.429  24.122  48.458  1.00  0.00           H  
ATOM   4008  OG  SER   253       2.666  24.695  46.944  1.00  0.00           O  
ATOM   4009  HG  SER   253       2.086  25.282  46.436  1.00  0.00           H  
ATOM   4010  C   SER   253       2.183  21.403  48.769  1.00  0.00           C  
ATOM   4011  O   SER   253       2.134  21.430  50.001  1.00  0.00           O  
ATOM   4012  N   PRO   254       1.715  20.340  48.079  1.00  0.00           N  
ATOM   4013  CD  PRO   254       2.149  19.012  48.492  1.00  0.00           C  
ATOM   4014  HD2 PRO   254       1.344  18.501  49.020  1.00  0.00           H  
ATOM   4015  HD3 PRO   254       3.029  19.074  49.136  1.00  0.00           H  
ATOM   4016  CG  PRO   254       2.509  18.258  47.204  1.00  0.00           C  
ATOM   4017  HG2 PRO   254       1.863  17.385  47.101  1.00  0.00           H  
ATOM   4018  HG3 PRO   254       3.556  17.951  47.210  1.00  0.00           H  
ATOM   4019  CB  PRO   254       2.244  19.248  46.061  1.00  0.00           C  
ATOM   4020  HB2 PRO   254       1.820  18.750  45.188  1.00  0.00           H  
ATOM   4021  HB3 PRO   254       3.174  19.745  45.786  1.00  0.00           H  
ATOM   4022  CA  PRO   254       1.273  20.258  46.679  1.00  0.00           C  
ATOM   4023  HA  PRO   254       1.374  21.215  46.177  1.00  0.00           H  
ATOM   4024  C   PRO   254      -0.185  19.732  46.533  1.00  0.00           C  
ATOM   4025  O   PRO   254      -0.589  18.844  47.288  1.00  0.00           O  
ATOM   4026  N   PRO   255      -0.973  20.164  45.522  1.00  0.00           N  
ATOM   4027  CD  PRO   255      -2.199  19.476  45.146  1.00  0.00           C  
ATOM   4028  HD2 PRO   255      -3.045  19.929  45.666  1.00  0.00           H  
ATOM   4029  HD3 PRO   255      -2.151  18.408  45.365  1.00  0.00           H  
ATOM   4030  CG  PRO   255      -2.329  19.694  43.644  1.00  0.00           C  
ATOM   4031  HG2 PRO   255      -3.360  19.589  43.305  1.00  0.00           H  
ATOM   4032  HG3 PRO   255      -1.670  19.005  43.112  1.00  0.00           H  
ATOM   4033  CB  PRO   255      -1.820  21.124  43.491  1.00  0.00           C  
ATOM   4034  HB2 PRO   255      -2.647  21.813  43.677  1.00  0.00           H  
ATOM   4035  HB3 PRO   255      -1.408  21.297  42.496  1.00  0.00           H  
ATOM   4036  CA  PRO   255      -0.744  21.271  44.583  1.00  0.00           C  
ATOM   4037  HA  PRO   255       0.240  21.165  44.127  1.00  0.00           H  
ATOM   4038  C   PRO   255      -0.857  22.653  45.244  1.00  0.00           C  
ATOM   4039  O   PRO   255      -1.188  22.769  46.419  1.00  0.00           O  
ATOM   4040  N   ASP   256      -0.617  23.719  44.484  1.00  0.00           N  
ATOM   4041  H   ASP   256      -0.580  23.580  43.479  1.00  0.00           H  
ATOM   4042  CA  ASP   256      -0.798  25.112  44.918  1.00  0.00           C  
ATOM   4043  HA  ASP   256      -0.085  25.319  45.713  1.00  0.00           H  
ATOM   4044  CB  ASP   256      -0.514  26.085  43.749  1.00  0.00           C  
ATOM   4045  HB2 ASP   256      -0.808  27.089  44.054  1.00  0.00           H  
ATOM   4046  HB3 ASP   256       0.562  26.092  43.577  1.00  0.00           H  
ATOM   4047  CG  ASP   256      -1.190  25.772  42.403  1.00  0.00           C  
ATOM   4048  OD1 ASP   256      -0.992  26.565  41.456  1.00  0.00           O  
ATOM   4049  OD2 ASP   256      -1.779  24.680  42.250  1.00  0.00           O  
ATOM   4050  C   ASP   256      -2.205  25.388  45.481  1.00  0.00           C  
ATOM   4051  O   ASP   256      -2.337  25.891  46.602  1.00  0.00           O  
ATOM   4052  N   SER   257      -3.238  25.004  44.726  1.00  0.00           N  
ATOM   4053  H   SER   257      -3.004  24.590  43.825  1.00  0.00           H  
ATOM   4054  CA  SER   257      -4.656  25.317  44.964  1.00  0.00           C  
ATOM   4055  HA  SER   257      -4.820  26.371  44.742  1.00  0.00           H  
ATOM   4056  CB  SER   257      -5.507  24.499  43.986  1.00  0.00           C  
ATOM   4057  HB2 SER   257      -6.562  24.727  44.140  1.00  0.00           H  
ATOM   4058  HB3 SER   257      -5.236  24.774  42.965  1.00  0.00           H  
ATOM   4059  OG  SER   257      -5.294  23.107  44.164  1.00  0.00           O  
ATOM   4060  HG  SER   257      -5.748  22.643  43.453  1.00  0.00           H  
ATOM   4061  C   SER   257      -5.123  25.068  46.402  1.00  0.00           C  
ATOM   4062  O   SER   257      -5.814  25.898  46.989  1.00  0.00           O  
ATOM   4063  N   GLU   258      -4.700  23.971  47.028  1.00  0.00           N  
ATOM   4064  H   GLU   258      -4.165  23.311  46.479  1.00  0.00           H  
ATOM   4065  CA  GLU   258      -5.102  23.630  48.397  1.00  0.00           C  
ATOM   4066  HA  GLU   258      -5.787  24.395  48.752  1.00  0.00           H  
ATOM   4067  CB  GLU   258      -5.892  22.310  48.408  1.00  0.00           C  
ATOM   4068  HB2 GLU   258      -5.252  21.500  48.055  1.00  0.00           H  
ATOM   4069  HB3 GLU   258      -6.187  22.084  49.433  1.00  0.00           H  
ATOM   4070  CG  GLU   258      -7.167  22.364  47.542  1.00  0.00           C  
ATOM   4071  HG2 GLU   258      -6.878  22.351  46.490  1.00  0.00           H  
ATOM   4072  HG3 GLU   258      -7.749  21.460  47.731  1.00  0.00           H  
ATOM   4073  CD  GLU   258      -8.050  23.595  47.811  1.00  0.00           C  
ATOM   4074  OE1 GLU   258      -8.685  24.131  46.874  1.00  0.00           O  
ATOM   4075  OE2 GLU   258      -8.179  24.031  48.977  1.00  0.00           O  
ATOM   4076  C   GLU   258      -3.965  23.692  49.422  1.00  0.00           C  
ATOM   4077  O   GLU   258      -4.176  23.331  50.584  1.00  0.00           O  
ATOM   4078  N   TYR   259      -2.781  24.197  49.052  1.00  0.00           N  
ATOM   4079  H   TYR   259      -2.660  24.484  48.083  1.00  0.00           H  
ATOM   4080  CA  TYR   259      -1.608  24.198  49.935  1.00  0.00           C  
ATOM   4081  HA  TYR   259      -1.947  24.068  50.957  1.00  0.00           H  
ATOM   4082  CB  TYR   259      -0.711  22.984  49.661  1.00  0.00           C  
ATOM   4083  HB2 TYR   259      -0.403  23.010  48.628  1.00  0.00           H  
ATOM   4084  HB3 TYR   259       0.189  23.101  50.262  1.00  0.00           H  
ATOM   4085  CG  TYR   259      -1.271  21.602  49.943  1.00  0.00           C  
ATOM   4086  CD1 TYR   259      -2.222  21.018  49.082  1.00  0.00           C  
ATOM   4087  HD1 TYR   259      -2.566  21.558  48.211  1.00  0.00           H  
ATOM   4088  CE1 TYR   259      -2.682  19.708  49.314  1.00  0.00           C  
ATOM   4089  HE1 TYR   259      -3.397  19.258  48.641  1.00  0.00           H  
ATOM   4090  CZ  TYR   259      -2.145  18.960  50.381  1.00  0.00           C  
ATOM   4091  OH  TYR   259      -2.633  17.726  50.662  1.00  0.00           O  
ATOM   4092  HH  TYR   259      -2.676  17.193  49.860  1.00  0.00           H  
ATOM   4093  CE2 TYR   259      -1.167  19.526  51.223  1.00  0.00           C  
ATOM   4094  HE2 TYR   259      -0.729  18.930  52.008  1.00  0.00           H  
ATOM   4095  CD2 TYR   259      -0.742  20.849  51.010  1.00  0.00           C  
ATOM   4096  HD2 TYR   259       0.049  21.261  51.622  1.00  0.00           H  
ATOM   4097  C   TYR   259      -0.779  25.495  49.983  1.00  0.00           C  
ATOM   4098  O   TYR   259       0.006  25.601  50.922  1.00  0.00           O  
ATOM   4099  N   ILE   260      -0.940  26.503  49.107  1.00  0.00           N  
ATOM   4100  H   ILE   260      -1.559  26.392  48.308  1.00  0.00           H  
ATOM   4101  CA  ILE   260      -0.232  27.795  49.304  1.00  0.00           C  
ATOM   4102  HA  ILE   260       0.828  27.563  49.381  1.00  0.00           H  
ATOM   4103  CB  ILE   260      -0.380  28.787  48.124  1.00  0.00           C  
ATOM   4104  HB  ILE   260      -1.432  28.917  47.903  1.00  0.00           H  
ATOM   4105  CG2 ILE   260       0.205  30.168  48.491  1.00  0.00           C  
ATOM   4106 HG21 ILE   260       1.268  30.079  48.715  1.00  0.00           H  
ATOM   4107 HG22 ILE   260       0.067  30.872  47.670  1.00  0.00           H  
ATOM   4108 HG23 ILE   260      -0.318  30.593  49.345  1.00  0.00           H  
ATOM   4109  CG1 ILE   260       0.304  28.213  46.869  1.00  0.00           C  
ATOM   4110 HG12 ILE   260       1.301  27.873  47.132  1.00  0.00           H  
ATOM   4111 HG13 ILE   260      -0.258  27.344  46.548  1.00  0.00           H  
ATOM   4112  CD1 ILE   260       0.404  29.170  45.671  1.00  0.00           C  
ATOM   4113 HD11 ILE   260       1.109  29.974  45.879  1.00  0.00           H  
ATOM   4114 HD12 ILE   260       0.767  28.628  44.799  1.00  0.00           H  
ATOM   4115 HD13 ILE   260      -0.578  29.587  45.444  1.00  0.00           H  
ATOM   4116  C   ILE   260      -0.652  28.414  50.647  1.00  0.00           C  
ATOM   4117  O   ILE   260      -1.819  28.744  50.862  1.00  0.00           O  
ATOM   4118  N   THR   261       0.303  28.497  51.580  1.00  0.00           N  
ATOM   4119  H   THR   261       1.235  28.255  51.272  1.00  0.00           H  
ATOM   4120  CA  THR   261       0.070  28.473  53.041  1.00  0.00           C  
ATOM   4121  HA  THR   261       1.044  28.338  53.509  1.00  0.00           H  
ATOM   4122  CB  THR   261      -0.472  29.808  53.581  1.00  0.00           C  
ATOM   4123  HB  THR   261      -1.413  30.062  53.091  1.00  0.00           H  
ATOM   4124  CG2 THR   261      -0.690  29.794  55.094  1.00  0.00           C  
ATOM   4125 HG21 THR   261       0.230  29.497  55.599  1.00  0.00           H  
ATOM   4126 HG22 THR   261      -0.973  30.793  55.427  1.00  0.00           H  
ATOM   4127 HG23 THR   261      -1.491  29.103  55.358  1.00  0.00           H  
ATOM   4128  OG1 THR   261       0.468  30.824  53.334  1.00  0.00           O  
ATOM   4129  HG1 THR   261       0.350  31.104  52.419  1.00  0.00           H  
ATOM   4130  C   THR   261      -0.772  27.262  53.479  1.00  0.00           C  
ATOM   4131  O   THR   261      -0.222  26.327  54.068  1.00  0.00           O  
ATOM   4132  N   ARG   262      -2.083  27.282  53.181  1.00  0.00           N  
ATOM   4133  H   ARG   262      -2.388  28.111  52.677  1.00  0.00           H  
ATOM   4134  CA  ARG   262      -3.029  26.151  53.119  1.00  0.00           C  
ATOM   4135  HA  ARG   262      -2.601  25.419  52.442  1.00  0.00           H  
ATOM   4136  CB  ARG   262      -3.245  25.519  54.519  1.00  0.00           C  
ATOM   4137  HB2 ARG   262      -2.728  26.112  55.275  1.00  0.00           H  
ATOM   4138  HB3 ARG   262      -4.303  25.558  54.777  1.00  0.00           H  
ATOM   4139  CG  ARG   262      -2.769  24.057  54.652  1.00  0.00           C  
ATOM   4140  HG2 ARG   262      -1.685  24.017  54.534  1.00  0.00           H  
ATOM   4141  HG3 ARG   262      -3.017  23.711  55.656  1.00  0.00           H  
ATOM   4142  CD  ARG   262      -3.419  23.116  53.625  1.00  0.00           C  
ATOM   4143  HD2 ARG   262      -4.487  23.322  53.575  1.00  0.00           H  
ATOM   4144  HD3 ARG   262      -2.971  23.323  52.657  1.00  0.00           H  
ATOM   4145  NE  ARG   262      -3.225  21.685  53.924  1.00  0.00           N  
ATOM   4146  HE  ARG   262      -2.774  21.446  54.789  1.00  0.00           H  
ATOM   4147  CZ  ARG   262      -3.558  20.687  53.118  1.00  0.00           C  
ATOM   4148  NH1 ARG   262      -4.111  20.879  51.956  1.00  0.00           N  
ATOM   4149 HH11 ARG   262      -4.174  21.820  51.580  1.00  0.00           H  
ATOM   4150 HH12 ARG   262      -4.215  20.114  51.316  1.00  0.00           H  
ATOM   4151  NH2 ARG   262      -3.332  19.449  53.459  1.00  0.00           N  
ATOM   4152 HH21 ARG   262      -2.886  19.226  54.327  1.00  0.00           H  
ATOM   4153 HH22 ARG   262      -3.468  18.723  52.770  1.00  0.00           H  
ATOM   4154  C   ARG   262      -4.371  26.623  52.517  1.00  0.00           C  
ATOM   4155  O   ARG   262      -4.798  27.747  52.772  1.00  0.00           O  
ATOM   4156  N   ILE   263      -5.066  25.743  51.785  1.00  0.00           N  
ATOM   4157  H   ILE   263      -4.631  24.851  51.589  1.00  0.00           H  
ATOM   4158  CA  ILE   263      -6.454  25.912  51.289  1.00  0.00           C  
ATOM   4159  HA  ILE   263      -6.642  25.074  50.621  1.00  0.00           H  
ATOM   4160  CB  ILE   263      -7.480  25.763  52.457  1.00  0.00           C  
ATOM   4161  HB  ILE   263      -7.419  26.666  53.066  1.00  0.00           H  
ATOM   4162  CG2 ILE   263      -8.944  25.625  51.989  1.00  0.00           C  
ATOM   4163 HG21 ILE   263      -9.030  24.802  51.280  1.00  0.00           H  
ATOM   4164 HG22 ILE   263      -9.593  25.426  52.842  1.00  0.00           H  
ATOM   4165 HG23 ILE   263      -9.289  26.541  51.523  1.00  0.00           H  
ATOM   4166  CG1 ILE   263      -7.189  24.566  53.399  1.00  0.00           C  
ATOM   4167 HG12 ILE   263      -6.230  24.719  53.887  1.00  0.00           H  
ATOM   4168 HG13 ILE   263      -7.932  24.559  54.198  1.00  0.00           H  
ATOM   4169  CD1 ILE   263      -7.188  23.178  52.739  1.00  0.00           C  
ATOM   4170 HD11 ILE   263      -6.465  23.140  51.926  1.00  0.00           H  
ATOM   4171 HD12 ILE   263      -6.918  22.427  53.482  1.00  0.00           H  
ATOM   4172 HD13 ILE   263      -8.177  22.938  52.351  1.00  0.00           H  
ATOM   4173  C   ILE   263      -6.633  27.173  50.405  1.00  0.00           C  
ATOM   4174  O   ILE   263      -7.602  27.926  50.548  1.00  0.00           O  
ATOM   4175  N   VAL   264      -5.666  27.481  49.526  1.00  0.00           N  
ATOM   4176  H   VAL   264      -4.930  26.816  49.343  1.00  0.00           H  
ATOM   4177  CA  VAL   264      -5.570  28.816  48.903  1.00  0.00           C  
ATOM   4178  HA  VAL   264      -5.617  29.507  49.737  1.00  0.00           H  
ATOM   4179  CB  VAL   264      -4.207  29.085  48.228  1.00  0.00           C  
ATOM   4180  HB  VAL   264      -3.469  28.429  48.687  1.00  0.00           H  
ATOM   4181  CG1 VAL   264      -4.162  28.878  46.710  1.00  0.00           C  
ATOM   4182 HG11 VAL   264      -4.838  29.564  46.198  1.00  0.00           H  
ATOM   4183 HG12 VAL   264      -3.152  29.051  46.338  1.00  0.00           H  
ATOM   4184 HG13 VAL   264      -4.430  27.857  46.468  1.00  0.00           H  
ATOM   4185  CG2 VAL   264      -3.791  30.539  48.501  1.00  0.00           C  
ATOM   4186 HG21 VAL   264      -3.665  30.693  49.573  1.00  0.00           H  
ATOM   4187 HG22 VAL   264      -2.841  30.757  48.013  1.00  0.00           H  
ATOM   4188 HG23 VAL   264      -4.544  31.228  48.116  1.00  0.00           H  
ATOM   4189  C   VAL   264      -6.763  29.190  48.019  1.00  0.00           C  
ATOM   4190  O   VAL   264      -7.173  30.346  48.072  1.00  0.00           O  
ATOM   4191  N   SER   265      -7.421  28.241  47.341  1.00  0.00           N  
ATOM   4192  H   SER   265      -6.997  27.317  47.272  1.00  0.00           H  
ATOM   4193  CA  SER   265      -8.626  28.493  46.522  1.00  0.00           C  
ATOM   4194  HA  SER   265      -8.347  29.115  45.671  1.00  0.00           H  
ATOM   4195  CB  SER   265      -9.212  27.179  45.988  1.00  0.00           C  
ATOM   4196  HB2 SER   265      -9.684  26.650  46.812  1.00  0.00           H  
ATOM   4197  HB3 SER   265      -9.975  27.405  45.241  1.00  0.00           H  
ATOM   4198  OG  SER   265      -8.245  26.330  45.417  1.00  0.00           O  
ATOM   4199  HG  SER   265      -8.280  25.475  45.905  1.00  0.00           H  
ATOM   4200  C   SER   265      -9.758  29.201  47.284  1.00  0.00           C  
ATOM   4201  O   SER   265     -10.621  29.827  46.675  1.00  0.00           O  
ATOM   4202  N   ARG   266      -9.773  29.104  48.623  1.00  0.00           N  
ATOM   4203  H   ARG   266      -9.019  28.567  49.037  1.00  0.00           H  
ATOM   4204  CA  ARG   266     -10.737  29.783  49.514  1.00  0.00           C  
ATOM   4205  HA  ARG   266     -11.392  30.422  48.916  1.00  0.00           H  
ATOM   4206  CB  ARG   266     -11.610  28.717  50.199  1.00  0.00           C  
ATOM   4207  HB2 ARG   266     -10.960  27.946  50.612  1.00  0.00           H  
ATOM   4208  HB3 ARG   266     -12.168  29.170  51.021  1.00  0.00           H  
ATOM   4209  CG  ARG   266     -12.616  28.097  49.207  1.00  0.00           C  
ATOM   4210  HG2 ARG   266     -13.487  28.752  49.141  1.00  0.00           H  
ATOM   4211  HG3 ARG   266     -12.179  28.057  48.209  1.00  0.00           H  
ATOM   4212  CD  ARG   266     -13.080  26.682  49.601  1.00  0.00           C  
ATOM   4213  HD2 ARG   266     -12.634  26.385  50.552  1.00  0.00           H  
ATOM   4214  HD3 ARG   266     -14.163  26.699  49.740  1.00  0.00           H  
ATOM   4215  NE  ARG   266     -12.751  25.688  48.555  1.00  0.00           N  
ATOM   4216  HE  ARG   266     -13.495  25.407  47.939  1.00  0.00           H  
ATOM   4217  CZ  ARG   266     -11.554  25.193  48.279  1.00  0.00           C  
ATOM   4218  NH1 ARG   266     -10.514  25.449  49.013  1.00  0.00           N  
ATOM   4219 HH11 ARG   266     -10.601  25.955  49.865  1.00  0.00           H  
ATOM   4220 HH12 ARG   266      -9.630  24.961  48.809  1.00  0.00           H  
ATOM   4221  NH2 ARG   266     -11.366  24.439  47.241  1.00  0.00           N  
ATOM   4222 HH21 ARG   266     -12.099  24.186  46.609  1.00  0.00           H  
ATOM   4223 HH22 ARG   266     -10.397  24.179  47.022  1.00  0.00           H  
ATOM   4224  C   ARG   266     -10.057  30.737  50.504  1.00  0.00           C  
ATOM   4225  O   ARG   266     -10.640  31.758  50.864  1.00  0.00           O  
ATOM   4226  N   CYS   267      -8.807  30.476  50.892  1.00  0.00           N  
ATOM   4227  H   CYS   267      -8.374  29.611  50.591  1.00  0.00           H  
ATOM   4228  CA  CYS   267      -8.014  31.402  51.703  1.00  0.00           C  
ATOM   4229  HA  CYS   267      -8.609  31.675  52.574  1.00  0.00           H  
ATOM   4230  CB  CYS   267      -6.759  30.677  52.210  1.00  0.00           C  
ATOM   4231  HB2 CYS   267      -7.018  29.678  52.567  1.00  0.00           H  
ATOM   4232  HB3 CYS   267      -6.031  30.584  51.406  1.00  0.00           H  
ATOM   4233  SG  CYS   267      -6.014  31.615  53.571  1.00  0.00           S  
ATOM   4234  HG  CYS   267      -4.996  30.767  53.782  1.00  0.00           H  
ATOM   4235  C   CYS   267      -7.681  32.710  50.949  1.00  0.00           C  
ATOM   4236  O   CYS   267      -7.532  33.751  51.587  1.00  0.00           O  
ATOM   4237  N   LEU   268      -7.651  32.683  49.609  1.00  0.00           N  
ATOM   4238  H   LEU   268      -7.703  31.773  49.160  1.00  0.00           H  
ATOM   4239  CA  LEU   268      -7.481  33.827  48.701  1.00  0.00           C  
ATOM   4240  HA  LEU   268      -6.461  34.205  48.796  1.00  0.00           H  
ATOM   4241  CB  LEU   268      -7.674  33.306  47.256  1.00  0.00           C  
ATOM   4242  HB2 LEU   268      -6.800  32.707  46.995  1.00  0.00           H  
ATOM   4243  HB3 LEU   268      -8.540  32.642  47.242  1.00  0.00           H  
ATOM   4244  CG  LEU   268      -7.892  34.353  46.147  1.00  0.00           C  
ATOM   4245  HG  LEU   268      -8.804  34.915  46.346  1.00  0.00           H  
ATOM   4246  CD1 LEU   268      -6.728  35.330  46.039  1.00  0.00           C  
ATOM   4247 HD11 LEU   268      -5.803  34.784  45.851  1.00  0.00           H  
ATOM   4248 HD12 LEU   268      -6.903  36.024  45.216  1.00  0.00           H  
ATOM   4249 HD13 LEU   268      -6.638  35.905  46.959  1.00  0.00           H  
ATOM   4250  CD2 LEU   268      -8.056  33.649  44.802  1.00  0.00           C  
ATOM   4251 HD21 LEU   268      -8.899  32.959  44.843  1.00  0.00           H  
ATOM   4252 HD22 LEU   268      -8.244  34.383  44.018  1.00  0.00           H  
ATOM   4253 HD23 LEU   268      -7.151  33.091  44.555  1.00  0.00           H  
ATOM   4254  C   LEU   268      -8.426  34.990  49.034  1.00  0.00           C  
ATOM   4255  O   LEU   268      -7.966  36.071  49.398  1.00  0.00           O  
ATOM   4256  N   ILE   269      -9.743  34.773  48.963  1.00  0.00           N  
ATOM   4257  H   ILE   269     -10.068  33.865  48.669  1.00  0.00           H  
ATOM   4258  CA  ILE   269     -10.729  35.841  49.203  1.00  0.00           C  
ATOM   4259  HA  ILE   269     -10.437  36.702  48.600  1.00  0.00           H  
ATOM   4260  CB  ILE   269     -12.142  35.421  48.736  1.00  0.00           C  
ATOM   4261  HB  ILE   269     -12.810  36.258  48.948  1.00  0.00           H  
ATOM   4262  CG2 ILE   269     -12.130  35.218  47.209  1.00  0.00           C  
ATOM   4263 HG21 ILE   269     -11.576  34.317  46.941  1.00  0.00           H  
ATOM   4264 HG22 ILE   269     -13.149  35.131  46.832  1.00  0.00           H  
ATOM   4265 HG23 ILE   269     -11.668  36.077  46.721  1.00  0.00           H  
ATOM   4266  CG1 ILE   269     -12.696  34.178  49.472  1.00  0.00           C  
ATOM   4267 HG12 ILE   269     -12.077  33.311  49.242  1.00  0.00           H  
ATOM   4268 HG13 ILE   269     -12.661  34.349  50.547  1.00  0.00           H  
ATOM   4269  CD1 ILE   269     -14.149  33.840  49.119  1.00  0.00           C  
ATOM   4270 HD11 ILE   269     -14.226  33.520  48.080  1.00  0.00           H  
ATOM   4271 HD12 ILE   269     -14.494  33.026  49.757  1.00  0.00           H  
ATOM   4272 HD13 ILE   269     -14.785  34.711  49.283  1.00  0.00           H  
ATOM   4273  C   ILE   269     -10.696  36.328  50.660  1.00  0.00           C  
ATOM   4274  O   ILE   269     -10.751  37.531  50.903  1.00  0.00           O  
ATOM   4275  N   ASN   270     -10.482  35.413  51.613  1.00  0.00           N  
ATOM   4276  H   ASN   270     -10.435  34.447  51.323  1.00  0.00           H  
ATOM   4277  CA  ASN   270     -10.247  35.714  53.029  1.00  0.00           C  
ATOM   4278  HA  ASN   270     -11.090  36.288  53.421  1.00  0.00           H  
ATOM   4279  CB  ASN   270     -10.171  34.363  53.772  1.00  0.00           C  
ATOM   4280  HB2 ASN   270     -11.181  34.013  53.983  1.00  0.00           H  
ATOM   4281  HB3 ASN   270      -9.693  33.620  53.138  1.00  0.00           H  
ATOM   4282  CG  ASN   270      -9.401  34.430  55.081  1.00  0.00           C  
ATOM   4283  OD1 ASN   270      -9.871  34.939  56.085  1.00  0.00           O  
ATOM   4284  ND2 ASN   270      -8.177  33.955  55.102  1.00  0.00           N  
ATOM   4285 HD21 ASN   270      -7.745  33.580  54.271  1.00  0.00           H  
ATOM   4286 HD22 ASN   270      -7.679  33.998  55.972  1.00  0.00           H  
ATOM   4287  C   ASN   270      -8.984  36.574  53.256  1.00  0.00           C  
ATOM   4288  O   ASN   270      -8.935  37.351  54.208  1.00  0.00           O  
ATOM   4289  N   SER   271      -7.961  36.435  52.415  1.00  0.00           N  
ATOM   4290  H   SER   271      -8.037  35.754  51.668  1.00  0.00           H  
ATOM   4291  CA  SER   271      -6.724  37.214  52.509  1.00  0.00           C  
ATOM   4292  HA  SER   271      -6.493  37.398  53.558  1.00  0.00           H  
ATOM   4293  CB  SER   271      -5.555  36.422  51.917  1.00  0.00           C  
ATOM   4294  HB2 SER   271      -5.714  36.262  50.849  1.00  0.00           H  
ATOM   4295  HB3 SER   271      -4.634  36.985  52.065  1.00  0.00           H  
ATOM   4296  OG  SER   271      -5.430  35.171  52.566  1.00  0.00           O  
ATOM   4297  HG  SER   271      -6.137  34.595  52.224  1.00  0.00           H  
ATOM   4298  C   SER   271      -6.864  38.577  51.825  1.00  0.00           C  
ATOM   4299  O   SER   271      -6.402  39.582  52.366  1.00  0.00           O  
ATOM   4300  N   GLN   272      -7.539  38.641  50.670  1.00  0.00           N  
ATOM   4301  H   GLN   272      -7.858  37.775  50.247  1.00  0.00           H  
ATOM   4302  CA  GLN   272      -7.694  39.885  49.915  1.00  0.00           C  
ATOM   4303  HA  GLN   272      -6.726  40.377  49.940  1.00  0.00           H  
ATOM   4304  CB  GLN   272      -8.036  39.582  48.444  1.00  0.00           C  
ATOM   4305  HB2 GLN   272      -7.306  38.875  48.046  1.00  0.00           H  
ATOM   4306  HB3 GLN   272      -9.015  39.102  48.406  1.00  0.00           H  
ATOM   4307  CG  GLN   272      -8.066  40.825  47.526  1.00  0.00           C  
ATOM   4308  HG2 GLN   272      -8.401  40.509  46.537  1.00  0.00           H  
ATOM   4309  HG3 GLN   272      -8.789  41.549  47.899  1.00  0.00           H  
ATOM   4310  CD  GLN   272      -6.705  41.507  47.367  1.00  0.00           C  
ATOM   4311  OE1 GLN   272      -6.035  41.368  46.360  1.00  0.00           O  
ATOM   4312  NE2 GLN   272      -6.230  42.237  48.354  1.00  0.00           N  
ATOM   4313 HE21 GLN   272      -6.780  42.381  49.185  1.00  0.00           H  
ATOM   4314 HE22 GLN   272      -5.251  42.512  48.282  1.00  0.00           H  
ATOM   4315  C   GLN   272      -8.697  40.865  50.541  1.00  0.00           C  
ATOM   4316  O   GLN   272      -8.420  42.067  50.553  1.00  0.00           O  
ATOM   4317  N   GLU   273      -9.824  40.387  51.089  1.00  0.00           N  
ATOM   4318  H   GLU   273     -10.011  39.388  51.041  1.00  0.00           H  
ATOM   4319  CA  GLU   273     -10.857  41.254  51.690  1.00  0.00           C  
ATOM   4320  HA  GLU   273     -11.213  41.938  50.920  1.00  0.00           H  
ATOM   4321  CB  GLU   273     -12.075  40.428  52.155  1.00  0.00           C  
ATOM   4322  HB2 GLU   273     -12.883  41.106  52.433  1.00  0.00           H  
ATOM   4323  HB3 GLU   273     -12.428  39.866  51.289  1.00  0.00           H  
ATOM   4324  CG  GLU   273     -11.838  39.419  53.300  1.00  0.00           C  
ATOM   4325  HG2 GLU   273     -12.576  38.621  53.190  1.00  0.00           H  
ATOM   4326  HG3 GLU   273     -10.855  38.966  53.175  1.00  0.00           H  
ATOM   4327  CD  GLU   273     -11.953  39.970  54.733  1.00  0.00           C  
ATOM   4328  OE1 GLU   273     -12.054  41.201  54.926  1.00  0.00           O  
ATOM   4329  OE2 GLU   273     -11.849  39.137  55.664  1.00  0.00           O  
ATOM   4330  C   GLU   273     -10.299  42.128  52.817  1.00  0.00           C  
ATOM   4331  O   GLU   273     -10.655  43.301  52.926  1.00  0.00           O  
ATOM   4332  N   LYS   274      -9.333  41.610  53.585  1.00  0.00           N  
ATOM   4333  H   LYS   274      -9.074  40.646  53.424  1.00  0.00           H  
ATOM   4334  CA  LYS   274      -8.745  42.321  54.726  1.00  0.00           C  
ATOM   4335  HA  LYS   274      -9.567  42.667  55.356  1.00  0.00           H  
ATOM   4336  CB  LYS   274      -7.880  41.355  55.553  1.00  0.00           C  
ATOM   4337  HB2 LYS   274      -7.136  40.878  54.911  1.00  0.00           H  
ATOM   4338  HB3 LYS   274      -7.367  41.910  56.341  1.00  0.00           H  
ATOM   4339  CG  LYS   274      -8.781  40.290  56.198  1.00  0.00           C  
ATOM   4340  HG2 LYS   274      -9.503  40.783  56.852  1.00  0.00           H  
ATOM   4341  HG3 LYS   274      -9.318  39.778  55.404  1.00  0.00           H  
ATOM   4342  CD  LYS   274      -8.018  39.231  57.001  1.00  0.00           C  
ATOM   4343  HD2 LYS   274      -7.369  38.673  56.324  1.00  0.00           H  
ATOM   4344  HD3 LYS   274      -7.396  39.725  57.749  1.00  0.00           H  
ATOM   4345  CE  LYS   274      -8.971  38.255  57.714  1.00  0.00           C  
ATOM   4346  HE2 LYS   274      -8.369  37.477  58.190  1.00  0.00           H  
ATOM   4347  HE3 LYS   274      -9.517  38.793  58.493  1.00  0.00           H  
ATOM   4348  NZ  LYS   274      -9.936  37.633  56.779  1.00  0.00           N  
ATOM   4349  HZ1 LYS   274      -9.496  37.424  55.888  1.00  0.00           H  
ATOM   4350  HZ2 LYS   274     -10.328  36.761  57.110  1.00  0.00           H  
ATOM   4351  HZ3 LYS   274     -10.702  38.271  56.538  1.00  0.00           H  
ATOM   4352  C   LYS   274      -7.985  43.577  54.298  1.00  0.00           C  
ATOM   4353  O   LYS   274      -7.911  44.520  55.084  1.00  0.00           O  
ATOM   4354  N   LEU   275      -7.489  43.630  53.056  1.00  0.00           N  
ATOM   4355  H   LEU   275      -7.630  42.820  52.466  1.00  0.00           H  
ATOM   4356  CA  LEU   275      -6.933  44.842  52.445  1.00  0.00           C  
ATOM   4357  HA  LEU   275      -6.358  45.377  53.202  1.00  0.00           H  
ATOM   4358  CB  LEU   275      -5.996  44.434  51.293  1.00  0.00           C  
ATOM   4359  HB2 LEU   275      -5.317  43.644  51.621  1.00  0.00           H  
ATOM   4360  HB3 LEU   275      -6.613  44.032  50.490  1.00  0.00           H  
ATOM   4361  CG  LEU   275      -5.175  45.619  50.747  1.00  0.00           C  
ATOM   4362  HG  LEU   275      -5.796  46.507  50.688  1.00  0.00           H  
ATOM   4363  CD1 LEU   275      -3.981  45.913  51.664  1.00  0.00           C  
ATOM   4364 HD11 LEU   275      -3.324  45.045  51.706  1.00  0.00           H  
ATOM   4365 HD12 LEU   275      -3.435  46.776  51.299  1.00  0.00           H  
ATOM   4366 HD13 LEU   275      -4.337  46.142  52.667  1.00  0.00           H  
ATOM   4367  CD2 LEU   275      -4.684  45.346  49.329  1.00  0.00           C  
ATOM   4368 HD21 LEU   275      -5.513  45.009  48.706  1.00  0.00           H  
ATOM   4369 HD22 LEU   275      -4.300  46.263  48.888  1.00  0.00           H  
ATOM   4370 HD23 LEU   275      -3.910  44.581  49.333  1.00  0.00           H  
ATOM   4371  C   LEU   275      -8.023  45.806  51.937  1.00  0.00           C  
ATOM   4372  O   LEU   275      -7.848  47.017  52.013  1.00  0.00           O  
ATOM   4373  N   ILE   276      -9.144  45.289  51.425  1.00  0.00           N  
ATOM   4374  H   ILE   276      -9.252  44.282  51.425  1.00  0.00           H  
ATOM   4375  CA  ILE   276     -10.283  46.111  50.974  1.00  0.00           C  
ATOM   4376  HA  ILE   276      -9.909  46.881  50.302  1.00  0.00           H  
ATOM   4377  CB  ILE   276     -11.302  45.254  50.183  1.00  0.00           C  
ATOM   4378  HB  ILE   276     -11.656  44.448  50.826  1.00  0.00           H  
ATOM   4379  CG2 ILE   276     -12.524  46.099  49.772  1.00  0.00           C  
ATOM   4380 HG21 ILE   276     -12.215  46.924  49.130  1.00  0.00           H  
ATOM   4381 HG22 ILE   276     -13.252  45.485  49.242  1.00  0.00           H  
ATOM   4382 HG23 ILE   276     -13.030  46.499  50.651  1.00  0.00           H  
ATOM   4383  CG1 ILE   276     -10.629  44.626  48.937  1.00  0.00           C  
ATOM   4384 HG12 ILE   276     -10.321  45.418  48.253  1.00  0.00           H  
ATOM   4385 HG13 ILE   276      -9.734  44.084  49.241  1.00  0.00           H  
ATOM   4386  CD1 ILE   276     -11.507  43.626  48.173  1.00  0.00           C  
ATOM   4387 HD11 ILE   276     -12.336  44.137  47.686  1.00  0.00           H  
ATOM   4388 HD12 ILE   276     -10.907  43.137  47.404  1.00  0.00           H  
ATOM   4389 HD13 ILE   276     -11.892  42.868  48.855  1.00  0.00           H  
ATOM   4390  C   ILE   276     -10.922  46.823  52.179  1.00  0.00           C  
ATOM   4391  O   ILE   276     -11.214  48.021  52.125  1.00  0.00           O  
ATOM   4392  N   ASN   277     -11.071  46.103  53.292  1.00  0.00           N  
ATOM   4393  H   ASN   277     -10.863  45.110  53.234  1.00  0.00           H  
ATOM   4394  CA  ASN   277     -11.562  46.618  54.565  1.00  0.00           C  
ATOM   4395  HA  ASN   277     -12.440  47.238  54.370  1.00  0.00           H  
ATOM   4396  CB  ASN   277     -12.011  45.421  55.430  1.00  0.00           C  
ATOM   4397  HB2 ASN   277     -11.254  44.638  55.423  1.00  0.00           H  
ATOM   4398  HB3 ASN   277     -12.159  45.748  56.459  1.00  0.00           H  
ATOM   4399  CG  ASN   277     -13.341  44.859  54.946  1.00  0.00           C  
ATOM   4400  OD1 ASN   277     -14.286  45.596  54.728  1.00  0.00           O  
ATOM   4401  ND2 ASN   277     -13.486  43.570  54.757  1.00  0.00           N  
ATOM   4402 HD21 ASN   277     -12.742  42.879  54.906  1.00  0.00           H  
ATOM   4403 HD22 ASN   277     -14.386  43.259  54.452  1.00  0.00           H  
ATOM   4404  C   ASN   277     -10.544  47.542  55.264  1.00  0.00           C  
ATOM   4405  O   ASN   277     -10.839  48.718  55.487  1.00  0.00           O  
ATOM   4406  N   SER   278      -9.332  47.075  55.573  1.00  0.00           N  
ATOM   4407  H   SER   278      -9.087  46.127  55.316  1.00  0.00           H  
ATOM   4408  CA  SER   278      -8.358  47.856  56.359  1.00  0.00           C  
ATOM   4409  HA  SER   278      -8.873  48.275  57.225  1.00  0.00           H  
ATOM   4410  CB  SER   278      -7.217  46.975  56.886  1.00  0.00           C  
ATOM   4411  HB2 SER   278      -6.547  46.710  56.066  1.00  0.00           H  
ATOM   4412  HB3 SER   278      -6.652  47.532  57.633  1.00  0.00           H  
ATOM   4413  OG  SER   278      -7.714  45.789  57.468  1.00  0.00           O  
ATOM   4414  HG  SER   278      -7.842  45.160  56.736  1.00  0.00           H  
ATOM   4415  C   SER   278      -7.739  49.003  55.554  1.00  0.00           C  
ATOM   4416  O   SER   278      -7.169  48.774  54.491  1.00  0.00           O  
ATOM   4417  N   SER   279      -7.750  50.237  56.072  1.00  0.00           N  
ATOM   4418  H   SER   279      -8.289  50.397  56.911  1.00  0.00           H  
ATOM   4419  CA  SER   279      -6.992  51.382  55.516  1.00  0.00           C  
ATOM   4420  HA  SER   279      -7.106  51.369  54.434  1.00  0.00           H  
ATOM   4421  CB  SER   279      -7.577  52.713  56.013  1.00  0.00           C  
ATOM   4422  HB2 SER   279      -7.530  52.758  57.102  1.00  0.00           H  
ATOM   4423  HB3 SER   279      -7.010  53.546  55.592  1.00  0.00           H  
ATOM   4424  OG  SER   279      -8.924  52.796  55.586  1.00  0.00           O  
ATOM   4425  HG  SER   279      -9.329  53.624  55.911  1.00  0.00           H  
ATOM   4426  C   SER   279      -5.481  51.251  55.785  1.00  0.00           C  
ATOM   4427  O   SER   279      -4.859  52.085  56.445  1.00  0.00           O  
ATOM   4428  N   PHE   280      -4.906  50.131  55.334  1.00  0.00           N  
ATOM   4429  H   PHE   280      -5.508  49.512  54.799  1.00  0.00           H  
ATOM   4430  CA  PHE   280      -3.632  49.569  55.786  1.00  0.00           C  
ATOM   4431  HA  PHE   280      -3.623  48.526  55.468  1.00  0.00           H  
ATOM   4432  CB  PHE   280      -2.465  50.272  55.066  1.00  0.00           C  
ATOM   4433  HB2 PHE   280      -2.814  50.544  54.071  1.00  0.00           H  
ATOM   4434  HB3 PHE   280      -2.219  51.204  55.572  1.00  0.00           H  
ATOM   4435  CG  PHE   280      -1.194  49.463  54.863  1.00  0.00           C  
ATOM   4436  CD1 PHE   280      -0.342  49.826  53.802  1.00  0.00           C  
ATOM   4437  HD1 PHE   280      -0.570  50.687  53.191  1.00  0.00           H  
ATOM   4438  CE1 PHE   280       0.803  49.069  53.519  1.00  0.00           C  
ATOM   4439  HE1 PHE   280       1.443  49.342  52.693  1.00  0.00           H  
ATOM   4440  CZ  PHE   280       1.141  47.977  54.332  1.00  0.00           C  
ATOM   4441  HZ  PHE   280       2.052  47.429  54.138  1.00  0.00           H  
ATOM   4442  CE2 PHE   280       0.312  47.618  55.406  1.00  0.00           C  
ATOM   4443  HE2 PHE   280       0.580  46.782  56.041  1.00  0.00           H  
ATOM   4444  CD2 PHE   280      -0.860  48.349  55.665  1.00  0.00           C  
ATOM   4445  HD2 PHE   280      -1.482  48.038  56.489  1.00  0.00           H  
ATOM   4446  C   PHE   280      -3.582  49.548  57.327  1.00  0.00           C  
ATOM   4447  O   PHE   280      -4.519  49.064  57.953  1.00  0.00           O  
ATOM   4448  N   PHE   281      -2.550  50.123  57.950  1.00  0.00           N  
ATOM   4449  H   PHE   281      -1.797  50.467  57.376  1.00  0.00           H  
ATOM   4450  CA  PHE   281      -2.407  50.269  59.407  1.00  0.00           C  
ATOM   4451  HA  PHE   281      -2.478  49.282  59.866  1.00  0.00           H  
ATOM   4452  CB  PHE   281      -1.004  50.849  59.684  1.00  0.00           C  
ATOM   4453  HB2 PHE   281      -0.966  51.857  59.271  1.00  0.00           H  
ATOM   4454  HB3 PHE   281      -0.873  50.939  60.764  1.00  0.00           H  
ATOM   4455  CG  PHE   281       0.191  50.077  59.155  1.00  0.00           C  
ATOM   4456  CD1 PHE   281       0.746  49.037  59.925  1.00  0.00           C  
ATOM   4457  HD1 PHE   281       0.290  48.748  60.863  1.00  0.00           H  
ATOM   4458  CE1 PHE   281       1.903  48.369  59.488  1.00  0.00           C  
ATOM   4459  HE1 PHE   281       2.326  47.565  60.082  1.00  0.00           H  
ATOM   4460  CZ  PHE   281       2.512  48.742  58.278  1.00  0.00           C  
ATOM   4461  HZ  PHE   281       3.398  48.221  57.939  1.00  0.00           H  
ATOM   4462  CE2 PHE   281       1.962  49.779  57.506  1.00  0.00           C  
ATOM   4463  HE2 PHE   281       2.432  50.045  56.570  1.00  0.00           H  
ATOM   4464  CD2 PHE   281       0.802  50.448  57.939  1.00  0.00           C  
ATOM   4465  HD2 PHE   281       0.386  51.240  57.333  1.00  0.00           H  
ATOM   4466  C   PHE   281      -3.470  51.170  60.094  1.00  0.00           C  
ATOM   4467  O   PHE   281      -3.289  51.511  61.260  1.00  0.00           O  
ATOM   4468  N   ALA   282      -4.491  51.663  59.374  1.00  0.00           N  
ATOM   4469  H   ALA   282      -4.625  51.254  58.460  1.00  0.00           H  
ATOM   4470  CA  ALA   282      -5.261  52.901  59.629  1.00  0.00           C  
ATOM   4471  HA  ALA   282      -5.959  53.008  58.799  1.00  0.00           H  
ATOM   4472  CB  ALA   282      -6.117  52.771  60.897  1.00  0.00           C  
ATOM   4473  HB1 ALA   282      -5.486  52.731  61.785  1.00  0.00           H  
ATOM   4474  HB2 ALA   282      -6.777  53.635  60.978  1.00  0.00           H  
ATOM   4475  HB3 ALA   282      -6.722  51.866  60.845  1.00  0.00           H  
ATOM   4476  C   ALA   282      -4.380  54.169  59.589  1.00  0.00           C  
ATOM   4477  O   ALA   282      -4.632  55.086  58.809  1.00  0.00           O  
ATOM   4478  N   GLU   283      -3.229  54.120  60.261  1.00  0.00           N  
ATOM   4479  H   GLU   283      -3.135  53.354  60.923  1.00  0.00           H  
ATOM   4480  CA  GLU   283      -2.031  54.939  60.024  1.00  0.00           C  
ATOM   4481  HA  GLU   283      -2.246  55.971  60.305  1.00  0.00           H  
ATOM   4482  CB  GLU   283      -0.895  54.377  60.911  1.00  0.00           C  
ATOM   4483  HB2 GLU   283      -1.079  53.321  61.099  1.00  0.00           H  
ATOM   4484  HB3 GLU   283       0.052  54.424  60.379  1.00  0.00           H  
ATOM   4485  CG  GLU   283      -0.714  55.061  62.272  1.00  0.00           C  
ATOM   4486  HG2 GLU   283      -1.684  55.152  62.765  1.00  0.00           H  
ATOM   4487  HG3 GLU   283      -0.078  54.425  62.892  1.00  0.00           H  
ATOM   4488  CD  GLU   283      -0.062  56.440  62.130  1.00  0.00           C  
ATOM   4489  OE1 GLU   283      -0.683  57.339  61.530  1.00  0.00           O  
ATOM   4490  OE2 GLU   283       1.089  56.646  62.582  1.00  0.00           O  
ATOM   4491  C   GLU   283      -1.571  54.965  58.547  1.00  0.00           C  
ATOM   4492  O   GLU   283      -0.739  55.789  58.182  1.00  0.00           O  
ATOM   4493  N   GLY   284      -2.110  54.110  57.664  1.00  0.00           N  
ATOM   4494  H   GLY   284      -2.846  53.503  57.992  1.00  0.00           H  
ATOM   4495  CA  GLY   284      -1.918  54.223  56.212  1.00  0.00           C  
ATOM   4496  HA2 GLY   284      -0.860  54.109  55.975  1.00  0.00           H  
ATOM   4497  HA3 GLY   284      -2.480  53.431  55.721  1.00  0.00           H  
ATOM   4498  C   GLY   284      -2.402  55.557  55.622  1.00  0.00           C  
ATOM   4499  O   GLY   284      -1.887  55.976  54.588  1.00  0.00           O  
ATOM   4500  N   ASN   285      -3.341  56.235  56.294  1.00  0.00           N  
ATOM   4501  H   ASN   285      -3.735  55.807  57.125  1.00  0.00           H  
ATOM   4502  CA  ASN   285      -3.694  57.629  56.032  1.00  0.00           C  
ATOM   4503  HA  ASN   285      -3.603  57.822  54.960  1.00  0.00           H  
ATOM   4504  CB  ASN   285      -5.175  57.828  56.429  1.00  0.00           C  
ATOM   4505  HB2 ASN   285      -5.771  57.034  55.979  1.00  0.00           H  
ATOM   4506  HB3 ASN   285      -5.293  57.755  57.511  1.00  0.00           H  
ATOM   4507  CG  ASN   285      -5.763  59.143  55.945  1.00  0.00           C  
ATOM   4508  OD1 ASN   285      -6.150  59.297  54.799  1.00  0.00           O  
ATOM   4509  ND2 ASN   285      -5.881  60.134  56.791  1.00  0.00           N  
ATOM   4510 HD21 ASN   285      -5.646  60.014  57.784  1.00  0.00           H  
ATOM   4511 HD22 ASN   285      -6.252  60.999  56.468  1.00  0.00           H  
ATOM   4512  C   ASN   285      -2.710  58.580  56.752  1.00  0.00           C  
ATOM   4513  O   ASN   285      -1.882  59.239  56.122  1.00  0.00           O  
ATOM   4514  N   ASP   286      -2.753  58.644  58.086  1.00  0.00           N  
ATOM   4515  H   ASP   286      -3.458  58.100  58.566  1.00  0.00           H  
ATOM   4516  CA  ASP   286      -2.129  59.738  58.844  1.00  0.00           C  
ATOM   4517  HA  ASP   286      -2.195  60.620  58.204  1.00  0.00           H  
ATOM   4518  CB  ASP   286      -2.978  60.088  60.070  1.00  0.00           C  
ATOM   4519  HB2 ASP   286      -3.121  59.202  60.691  1.00  0.00           H  
ATOM   4520  HB3 ASP   286      -2.480  60.857  60.663  1.00  0.00           H  
ATOM   4521  CG  ASP   286      -4.318  60.628  59.579  1.00  0.00           C  
ATOM   4522  OD1 ASP   286      -4.345  61.805  59.154  1.00  0.00           O  
ATOM   4523  OD2 ASP   286      -5.267  59.824  59.468  1.00  0.00           O  
ATOM   4524  C   ASP   286      -0.627  59.628  59.143  1.00  0.00           C  
ATOM   4525  O   ASP   286      -0.049  60.615  59.617  1.00  0.00           O  
ATOM   4526  N   LYS   287       0.078  58.555  58.743  1.00  0.00           N  
ATOM   4527  H   LYS   287      -0.430  57.721  58.454  1.00  0.00           H  
ATOM   4528  CA  LYS   287       1.557  58.575  58.626  1.00  0.00           C  
ATOM   4529  HA  LYS   287       1.987  58.740  59.613  1.00  0.00           H  
ATOM   4530  CB  LYS   287       2.082  57.231  58.084  1.00  0.00           C  
ATOM   4531  HB2 LYS   287       1.419  56.868  57.296  1.00  0.00           H  
ATOM   4532  HB3 LYS   287       3.065  57.381  57.642  1.00  0.00           H  
ATOM   4533  CG  LYS   287       2.239  56.173  59.189  1.00  0.00           C  
ATOM   4534  HG2 LYS   287       3.046  56.478  59.857  1.00  0.00           H  
ATOM   4535  HG3 LYS   287       1.322  56.118  59.766  1.00  0.00           H  
ATOM   4536  CD  LYS   287       2.560  54.791  58.597  1.00  0.00           C  
ATOM   4537  HD2 LYS   287       1.712  54.453  57.999  1.00  0.00           H  
ATOM   4538  HD3 LYS   287       3.430  54.891  57.948  1.00  0.00           H  
ATOM   4539  CE  LYS   287       2.877  53.751  59.683  1.00  0.00           C  
ATOM   4540  HE2 LYS   287       3.754  54.099  60.236  1.00  0.00           H  
ATOM   4541  HE3 LYS   287       2.040  53.694  60.386  1.00  0.00           H  
ATOM   4542  NZ  LYS   287       3.154  52.412  59.098  1.00  0.00           N  
ATOM   4543  HZ1 LYS   287       3.762  52.496  58.275  1.00  0.00           H  
ATOM   4544  HZ2 LYS   287       3.595  51.783  59.753  1.00  0.00           H  
ATOM   4545  HZ3 LYS   287       2.318  51.967  58.747  1.00  0.00           H  
ATOM   4546  C   LYS   287       2.035  59.738  57.745  1.00  0.00           C  
ATOM   4547  O   LYS   287       3.125  60.266  57.955  1.00  0.00           O  
ATOM   4548  N   ALA   288       1.199  60.182  56.806  1.00  0.00           N  
ATOM   4549  H   ALA   288       0.328  59.678  56.684  1.00  0.00           H  
ATOM   4550  CA  ALA   288       1.394  61.383  56.001  1.00  0.00           C  
ATOM   4551  HA  ALA   288       2.400  61.384  55.578  1.00  0.00           H  
ATOM   4552  CB  ALA   288       0.380  61.281  54.871  1.00  0.00           C  
ATOM   4553  HB1 ALA   288      -0.633  61.270  55.272  1.00  0.00           H  
ATOM   4554  HB2 ALA   288       0.476  62.144  54.224  1.00  0.00           H  
ATOM   4555  HB3 ALA   288       0.551  60.367  54.304  1.00  0.00           H  
ATOM   4556  C   ALA   288       1.187  62.715  56.752  1.00  0.00           C  
ATOM   4557  O   ALA   288       1.805  63.724  56.408  1.00  0.00           O  
ATOM   4558  N   LEU   289       0.327  62.754  57.777  1.00  0.00           N  
ATOM   4559  H   LEU   289      -0.095  61.884  58.083  1.00  0.00           H  
ATOM   4560  CA  LEU   289      -0.124  63.993  58.429  1.00  0.00           C  
ATOM   4561  HA  LEU   289      -0.556  64.629  57.657  1.00  0.00           H  
ATOM   4562  CB  LEU   289      -1.228  63.635  59.447  1.00  0.00           C  
ATOM   4563  HB2 LEU   289      -2.003  63.060  58.938  1.00  0.00           H  
ATOM   4564  HB3 LEU   289      -0.792  62.998  60.215  1.00  0.00           H  
ATOM   4565  CG  LEU   289      -1.896  64.830  60.156  1.00  0.00           C  
ATOM   4566  HG  LEU   289      -1.137  65.431  60.654  1.00  0.00           H  
ATOM   4567  CD1 LEU   289      -2.669  65.721  59.181  1.00  0.00           C  
ATOM   4568 HD11 LEU   289      -3.438  65.125  58.685  1.00  0.00           H  
ATOM   4569 HD12 LEU   289      -3.151  66.528  59.732  1.00  0.00           H  
ATOM   4570 HD13 LEU   289      -1.997  66.149  58.441  1.00  0.00           H  
ATOM   4571  CD2 LEU   289      -2.865  64.333  61.225  1.00  0.00           C  
ATOM   4572 HD21 LEU   289      -2.338  63.709  61.946  1.00  0.00           H  
ATOM   4573 HD22 LEU   289      -3.312  65.176  61.750  1.00  0.00           H  
ATOM   4574 HD23 LEU   289      -3.657  63.739  60.764  1.00  0.00           H  
ATOM   4575  C   LEU   289       1.026  64.782  59.080  1.00  0.00           C  
ATOM   4576  O   LEU   289       0.946  66.006  59.184  1.00  0.00           O  
ATOM   4577  N   ARG   290       2.113  64.092  59.449  1.00  0.00           N  
ATOM   4578  H   ARG   290       2.090  63.101  59.252  1.00  0.00           H  
ATOM   4579  CA  ARG   290       3.352  64.645  60.024  1.00  0.00           C  
ATOM   4580  HA  ARG   290       3.099  65.294  60.865  1.00  0.00           H  
ATOM   4581  CB  ARG   290       4.200  63.463  60.546  1.00  0.00           C  
ATOM   4582  HB2 ARG   290       4.082  62.607  59.878  1.00  0.00           H  
ATOM   4583  HB3 ARG   290       5.258  63.736  60.535  1.00  0.00           H  
ATOM   4584  CG  ARG   290       3.834  63.074  61.993  1.00  0.00           C  
ATOM   4585  HG2 ARG   290       4.575  63.522  62.657  1.00  0.00           H  
ATOM   4586  HG3 ARG   290       2.863  63.490  62.267  1.00  0.00           H  
ATOM   4587  CD  ARG   290       3.806  61.557  62.246  1.00  0.00           C  
ATOM   4588  HD2 ARG   290       4.591  61.068  61.664  1.00  0.00           H  
ATOM   4589  HD3 ARG   290       4.002  61.386  63.306  1.00  0.00           H  
ATOM   4590  NE  ARG   290       2.487  60.989  61.914  1.00  0.00           N  
ATOM   4591  HE  ARG   290       1.828  61.585  61.445  1.00  0.00           H  
ATOM   4592  CZ  ARG   290       1.999  59.809  62.254  1.00  0.00           C  
ATOM   4593  NH1 ARG   290       2.682  58.862  62.819  1.00  0.00           N  
ATOM   4594 HH11 ARG   290       3.645  58.971  63.050  1.00  0.00           H  
ATOM   4595 HH12 ARG   290       2.195  57.961  62.923  1.00  0.00           H  
ATOM   4596  NH2 ARG   290       0.763  59.557  62.003  1.00  0.00           N  
ATOM   4597 HH21 ARG   290       0.234  60.139  61.373  1.00  0.00           H  
ATOM   4598 HH22 ARG   290       0.405  58.599  62.110  1.00  0.00           H  
ATOM   4599  C   ARG   290       4.164  65.558  59.084  1.00  0.00           C  
ATOM   4600  O   ARG   290       5.042  66.257  59.569  1.00  0.00           O  
ATOM   4601  N   PHE   291       3.875  65.600  57.781  1.00  0.00           N  
ATOM   4602  H   PHE   291       3.154  64.982  57.431  1.00  0.00           H  
ATOM   4603  CA  PHE   291       4.577  66.456  56.808  1.00  0.00           C  
ATOM   4604  HA  PHE   291       5.638  66.195  56.826  1.00  0.00           H  
ATOM   4605  CB  PHE   291       4.032  66.124  55.408  1.00  0.00           C  
ATOM   4606  HB2 PHE   291       4.436  65.160  55.096  1.00  0.00           H  
ATOM   4607  HB3 PHE   291       2.948  66.018  55.477  1.00  0.00           H  
ATOM   4608  CG  PHE   291       4.330  67.149  54.328  1.00  0.00           C  
ATOM   4609  CD1 PHE   291       5.655  67.545  54.068  1.00  0.00           C  
ATOM   4610  HD1 PHE   291       6.489  67.093  54.592  1.00  0.00           H  
ATOM   4611  CE1 PHE   291       5.916  68.532  53.106  1.00  0.00           C  
ATOM   4612  HE1 PHE   291       6.941  68.816  52.912  1.00  0.00           H  
ATOM   4613  CZ  PHE   291       4.862  69.091  52.364  1.00  0.00           C  
ATOM   4614  HZ  PHE   291       5.072  69.823  51.597  1.00  0.00           H  
ATOM   4615  CE2 PHE   291       3.539  68.684  52.604  1.00  0.00           C  
ATOM   4616  HE2 PHE   291       2.733  69.113  52.026  1.00  0.00           H  
ATOM   4617  CD2 PHE   291       3.272  67.719  53.591  1.00  0.00           C  
ATOM   4618  HD2 PHE   291       2.255  67.402  53.768  1.00  0.00           H  
ATOM   4619  C   PHE   291       4.475  67.971  57.114  1.00  0.00           C  
ATOM   4620  O   PHE   291       3.377  68.491  57.333  1.00  0.00           O  
ATOM   4621  N   SER   292       5.597  68.695  57.031  1.00  0.00           N  
ATOM   4622  H   SER   292       6.467  68.194  56.894  1.00  0.00           H  
ATOM   4623  CA  SER   292       5.782  70.123  57.365  1.00  0.00           C  
ATOM   4624  HA  SER   292       5.470  70.267  58.400  1.00  0.00           H  
ATOM   4625  CB  SER   292       7.289  70.447  57.297  1.00  0.00           C  
ATOM   4626  HB2 SER   292       7.615  70.323  56.268  1.00  0.00           H  
ATOM   4627  HB3 SER   292       7.464  71.477  57.611  1.00  0.00           H  
ATOM   4628  OG  SER   292       8.075  69.586  58.099  1.00  0.00           O  
ATOM   4629  HG  SER   292       9.001  69.929  58.091  1.00  0.00           H  
ATOM   4630  C   SER   292       5.005  71.162  56.514  1.00  0.00           C  
ATOM   4631  O   SER   292       5.271  72.354  56.633  1.00  0.00           O  
ATOM   4632  N   LYS   293       4.054  70.780  55.635  1.00  0.00           N  
ATOM   4633  H   LYS   293       3.886  69.783  55.603  1.00  0.00           H  
ATOM   4634  CA  LYS   293       3.403  71.622  54.576  1.00  0.00           C  
ATOM   4635  HA  LYS   293       2.666  70.994  54.079  1.00  0.00           H  
ATOM   4636  CB  LYS   293       2.609  72.812  55.194  1.00  0.00           C  
ATOM   4637  HB2 LYS   293       1.604  72.449  55.402  1.00  0.00           H  
ATOM   4638  HB3 LYS   293       3.012  73.086  56.166  1.00  0.00           H  
ATOM   4639  CG  LYS   293       2.445  74.110  54.367  1.00  0.00           C  
ATOM   4640  HG2 LYS   293       2.067  73.853  53.377  1.00  0.00           H  
ATOM   4641  HG3 LYS   293       1.669  74.699  54.857  1.00  0.00           H  
ATOM   4642  CD  LYS   293       3.674  75.036  54.204  1.00  0.00           C  
ATOM   4643  HD2 LYS   293       4.370  74.609  53.487  1.00  0.00           H  
ATOM   4644  HD3 LYS   293       3.327  75.978  53.777  1.00  0.00           H  
ATOM   4645  CE  LYS   293       4.411  75.336  55.519  1.00  0.00           C  
ATOM   4646  HE2 LYS   293       3.723  75.833  56.207  1.00  0.00           H  
ATOM   4647  HE3 LYS   293       4.725  74.398  55.984  1.00  0.00           H  
ATOM   4648  NZ  LYS   293       5.612  76.182  55.320  1.00  0.00           N  
ATOM   4649  HZ1 LYS   293       5.456  77.042  54.823  1.00  0.00           H  
ATOM   4650  HZ2 LYS   293       6.052  76.405  56.221  1.00  0.00           H  
ATOM   4651  HZ3 LYS   293       6.405  75.675  54.921  1.00  0.00           H  
ATOM   4652  C   LYS   293       4.342  72.012  53.424  1.00  0.00           C  
ATOM   4653  O   LYS   293       3.927  72.036  52.269  1.00  0.00           O  
ATOM   4654  N   ASN   294       5.599  72.248  53.752  1.00  0.00           N  
ATOM   4655  H   ASN   294       5.786  72.314  54.750  1.00  0.00           H  
ATOM   4656  CA  ASN   294       6.808  72.253  52.940  1.00  0.00           C  
ATOM   4657  HA  ASN   294       6.757  71.530  52.126  1.00  0.00           H  
ATOM   4658  CB  ASN   294       7.059  73.675  52.396  1.00  0.00           C  
ATOM   4659  HB2 ASN   294       6.463  73.831  51.499  1.00  0.00           H  
ATOM   4660  HB3 ASN   294       6.755  74.404  53.145  1.00  0.00           H  
ATOM   4661  CG  ASN   294       8.521  73.950  52.066  1.00  0.00           C  
ATOM   4662  OD1 ASN   294       9.075  73.425  51.116  1.00  0.00           O  
ATOM   4663  ND2 ASN   294       9.197  74.757  52.841  1.00  0.00           N  
ATOM   4664 HD21 ASN   294       8.813  75.049  53.746  1.00  0.00           H  
ATOM   4665 HD22 ASN   294      10.173  74.883  52.652  1.00  0.00           H  
ATOM   4666  C   ASN   294       7.886  71.835  53.940  1.00  0.00           C  
ATOM   4667  O   ASN   294       7.871  72.384  55.037  1.00  0.00           O  
ATOM   4668  N   ALA   295       8.777  70.893  53.630  1.00  0.00           N  
ATOM   4669  H   ALA   295       8.738  70.385  52.759  1.00  0.00           H  
ATOM   4670  CA  ALA   295       9.950  70.694  54.478  1.00  0.00           C  
ATOM   4671  HA  ALA   295       9.640  70.440  55.492  1.00  0.00           H  
ATOM   4672  CB  ALA   295      10.742  69.501  53.937  1.00  0.00           C  
ATOM   4673  HB1 ALA   295      10.759  69.507  52.849  1.00  0.00           H  
ATOM   4674  HB2 ALA   295      11.754  69.508  54.332  1.00  0.00           H  
ATOM   4675  HB3 ALA   295      10.257  68.586  54.268  1.00  0.00           H  
ATOM   4676  C   ALA   295      10.719  72.028  54.550  1.00  0.00           C  
ATOM   4677  O   ALA   295      11.157  72.560  53.528  1.00  0.00           O  
ATOM   4678  N   GLU   296      10.763  72.636  55.734  1.00  0.00           N  
ATOM   4679  H   GLU   296      10.406  72.118  56.534  1.00  0.00           H  
ATOM   4680  CA  GLU   296      11.277  73.995  55.961  1.00  0.00           C  
ATOM   4681  HA  GLU   296      11.042  74.627  55.105  1.00  0.00           H  
ATOM   4682  CB  GLU   296      10.626  74.606  57.221  1.00  0.00           C  
ATOM   4683  HB2 GLU   296      11.090  74.125  58.085  1.00  0.00           H  
ATOM   4684  HB3 GLU   296      10.884  75.665  57.271  1.00  0.00           H  
ATOM   4685  CG  GLU   296       9.105  74.464  57.417  1.00  0.00           C  
ATOM   4686  HG2 GLU   296       8.793  73.437  57.232  1.00  0.00           H  
ATOM   4687  HG3 GLU   296       8.906  74.649  58.475  1.00  0.00           H  
ATOM   4688  CD  GLU   296       8.242  75.435  56.597  1.00  0.00           C  
ATOM   4689  OE1 GLU   296       7.450  76.191  57.208  1.00  0.00           O  
ATOM   4690  OE2 GLU   296       8.224  75.410  55.340  1.00  0.00           O  
ATOM   4691  C   GLU   296      12.803  73.997  56.173  1.00  0.00           C  
ATOM   4692  O   GLU   296      13.459  75.035  56.127  1.00  0.00           O  
ATOM   4693  N   GLU   297      13.379  72.834  56.478  1.00  0.00           N  
ATOM   4694  H   GLU   297      12.819  71.993  56.337  1.00  0.00           H  
ATOM   4695  CA  GLU   297      14.510  72.690  57.402  1.00  0.00           C  
ATOM   4696  HA  GLU   297      14.457  73.529  58.097  1.00  0.00           H  
ATOM   4697  CB  GLU   297      14.332  71.408  58.253  1.00  0.00           C  
ATOM   4698  HB2 GLU   297      14.651  70.546  57.675  1.00  0.00           H  
ATOM   4699  HB3 GLU   297      15.009  71.487  59.105  1.00  0.00           H  
ATOM   4700  CG  GLU   297      12.904  71.135  58.806  1.00  0.00           C  
ATOM   4701  HG2 GLU   297      12.995  70.401  59.610  1.00  0.00           H  
ATOM   4702  HG3 GLU   297      12.518  72.057  59.246  1.00  0.00           H  
ATOM   4703  CD  GLU   297      11.897  70.585  57.768  1.00  0.00           C  
ATOM   4704  OE1 GLU   297      12.356  70.181  56.678  1.00  0.00           O  
ATOM   4705  OE2 GLU   297      10.662  70.656  57.993  1.00  0.00           O  
ATOM   4706  C   GLU   297      15.887  72.813  56.706  1.00  0.00           C  
ATOM   4707  O   GLU   297      16.874  72.186  57.101  1.00  0.00           O  
ATOM   4708  N   CYS   298      15.949  73.635  55.652  1.00  0.00           N  
ATOM   4709  H   CYS   298      15.096  74.152  55.460  1.00  0.00           H  
ATOM   4710  CA  CYS   298      17.061  73.784  54.705  1.00  0.00           C  
ATOM   4711  HA  CYS   298      17.143  72.874  54.106  1.00  0.00           H  
ATOM   4712  CB  CYS   298      16.696  74.944  53.763  1.00  0.00           C  
ATOM   4713  HB2 CYS   298      15.778  74.697  53.228  1.00  0.00           H  
ATOM   4714  HB3 CYS   298      16.526  75.850  54.348  1.00  0.00           H  
ATOM   4715  SG  CYS   298      18.021  75.260  52.559  1.00  0.00           S  
ATOM   4716  HG  CYS   298      17.451  76.309  51.950  1.00  0.00           H  
ATOM   4717  C   CYS   298      18.431  74.002  55.376  1.00  0.00           C  
ATOM   4718  O   CYS   298      19.399  73.331  55.025  1.00  0.00           O  
ATOM   4719  N   SER   299      18.527  74.874  56.384  1.00  0.00           N  
ATOM   4720  H   SER   299      17.727  75.447  56.613  1.00  0.00           H  
ATOM   4721  CA  SER   299      19.804  75.192  57.046  1.00  0.00           C  
ATOM   4722  HA  SER   299      20.495  75.580  56.298  1.00  0.00           H  
ATOM   4723  CB  SER   299      19.595  76.275  58.110  1.00  0.00           C  
ATOM   4724  HB2 SER   299      19.058  75.856  58.962  1.00  0.00           H  
ATOM   4725  HB3 SER   299      20.569  76.636  58.447  1.00  0.00           H  
ATOM   4726  OG  SER   299      18.845  77.350  57.574  1.00  0.00           O  
ATOM   4727  HG  SER   299      18.951  78.120  58.140  1.00  0.00           H  
ATOM   4728  C   SER   299      20.464  73.969  57.698  1.00  0.00           C  
ATOM   4729  O   SER   299      21.676  73.796  57.593  1.00  0.00           O  
ATOM   4730  N   LEU   300      19.666  73.088  58.314  1.00  0.00           N  
ATOM   4731  H   LEU   300      18.667  73.235  58.264  1.00  0.00           H  
ATOM   4732  CA  LEU   300      20.140  71.824  58.897  1.00  0.00           C  
ATOM   4733  HA  LEU   300      21.038  72.010  59.490  1.00  0.00           H  
ATOM   4734  CB  LEU   300      19.051  71.239  59.814  1.00  0.00           C  
ATOM   4735  HB2 LEU   300      18.169  71.024  59.211  1.00  0.00           H  
ATOM   4736  HB3 LEU   300      19.419  70.293  60.214  1.00  0.00           H  
ATOM   4737  CG  LEU   300      18.633  72.137  60.992  1.00  0.00           C  
ATOM   4738  HG  LEU   300      18.232  73.077  60.612  1.00  0.00           H  
ATOM   4739  CD1 LEU   300      17.532  71.440  61.793  1.00  0.00           C  
ATOM   4740 HD11 LEU   300      17.907  70.507  62.213  1.00  0.00           H  
ATOM   4741 HD12 LEU   300      17.200  72.090  62.602  1.00  0.00           H  
ATOM   4742 HD13 LEU   300      16.682  71.231  61.143  1.00  0.00           H  
ATOM   4743  CD2 LEU   300      19.795  72.442  61.938  1.00  0.00           C  
ATOM   4744 HD21 LEU   300      20.543  73.047  61.427  1.00  0.00           H  
ATOM   4745 HD22 LEU   300      19.438  72.998  62.804  1.00  0.00           H  
ATOM   4746 HD23 LEU   300      20.268  71.516  62.269  1.00  0.00           H  
ATOM   4747  C   LEU   300      20.524  70.799  57.821  1.00  0.00           C  
ATOM   4748  O   LEU   300      21.297  69.883  58.075  1.00  0.00           O  
ATOM   4749  N   ALA   301      19.983  70.938  56.611  1.00  0.00           N  
ATOM   4750  H   ALA   301      19.362  71.721  56.454  1.00  0.00           H  
ATOM   4751  CA  ALA   301      20.307  70.096  55.467  1.00  0.00           C  
ATOM   4752  HA  ALA   301      20.394  69.062  55.803  1.00  0.00           H  
ATOM   4753  CB  ALA   301      19.142  70.196  54.486  1.00  0.00           C  
ATOM   4754  HB1 ALA   301      19.269  71.045  53.814  1.00  0.00           H  
ATOM   4755  HB2 ALA   301      19.089  69.284  53.899  1.00  0.00           H  
ATOM   4756  HB3 ALA   301      18.215  70.326  55.035  1.00  0.00           H  
ATOM   4757  C   ALA   301      21.642  70.502  54.824  1.00  0.00           C  
ATOM   4758  O   ALA   301      22.472  69.642  54.536  1.00  0.00           O  
ATOM   4759  N   VAL   302      21.872  71.812  54.668  1.00  0.00           N  
ATOM   4760  H   VAL   302      21.114  72.449  54.894  1.00  0.00           H  
ATOM   4761  CA  VAL   302      23.155  72.388  54.227  1.00  0.00           C  
ATOM   4762  HA  VAL   302      23.435  71.934  53.277  1.00  0.00           H  
ATOM   4763  CB  VAL   302      23.025  73.910  54.014  1.00  0.00           C  
ATOM   4764  HB  VAL   302      22.628  74.364  54.923  1.00  0.00           H  
ATOM   4765  CG1 VAL   302      24.363  74.586  53.683  1.00  0.00           C  
ATOM   4766 HG11 VAL   302      24.811  74.125  52.802  1.00  0.00           H  
ATOM   4767 HG12 VAL   302      24.210  75.650  53.507  1.00  0.00           H  
ATOM   4768 HG13 VAL   302      25.053  74.486  54.522  1.00  0.00           H  
ATOM   4769  CG2 VAL   302      22.067  74.222  52.855  1.00  0.00           C  
ATOM   4770 HG21 VAL   302      21.086  73.788  53.046  1.00  0.00           H  
ATOM   4771 HG22 VAL   302      21.941  75.300  52.765  1.00  0.00           H  
ATOM   4772 HG23 VAL   302      22.456  73.813  51.923  1.00  0.00           H  
ATOM   4773  C   VAL   302      24.271  72.049  55.218  1.00  0.00           C  
ATOM   4774  O   VAL   302      25.333  71.607  54.797  1.00  0.00           O  
ATOM   4775  N   GLU   303      24.010  72.149  56.526  1.00  0.00           N  
ATOM   4776  H   GLU   303      23.136  72.573  56.818  1.00  0.00           H  
ATOM   4777  CA  GLU   303      24.898  71.619  57.573  1.00  0.00           C  
ATOM   4778  HA  GLU   303      25.857  72.135  57.526  1.00  0.00           H  
ATOM   4779  CB  GLU   303      24.261  71.923  58.944  1.00  0.00           C  
ATOM   4780  HB2 GLU   303      24.465  72.970  59.172  1.00  0.00           H  
ATOM   4781  HB3 GLU   303      23.180  71.823  58.863  1.00  0.00           H  
ATOM   4782  CG  GLU   303      24.738  71.065  60.128  1.00  0.00           C  
ATOM   4783  HG2 GLU   303      25.739  70.673  59.943  1.00  0.00           H  
ATOM   4784  HG3 GLU   303      24.811  71.712  61.005  1.00  0.00           H  
ATOM   4785  CD  GLU   303      23.742  69.940  60.446  1.00  0.00           C  
ATOM   4786  OE1 GLU   303      23.980  68.762  60.083  1.00  0.00           O  
ATOM   4787  OE2 GLU   303      22.702  70.233  61.075  1.00  0.00           O  
ATOM   4788  C   GLU   303      25.196  70.123  57.370  1.00  0.00           C  
ATOM   4789  O   GLU   303      26.348  69.693  57.463  1.00  0.00           O  
ATOM   4790  N   ARG   304      24.185  69.322  57.015  1.00  0.00           N  
ATOM   4791  H   ARG   304      23.248  69.706  56.992  1.00  0.00           H  
ATOM   4792  CA  ARG   304      24.364  67.878  56.843  1.00  0.00           C  
ATOM   4793  HA  ARG   304      24.902  67.552  57.730  1.00  0.00           H  
ATOM   4794  CB  ARG   304      23.007  67.170  56.775  1.00  0.00           C  
ATOM   4795  HB2 ARG   304      22.218  67.857  57.064  1.00  0.00           H  
ATOM   4796  HB3 ARG   304      22.794  66.866  55.748  1.00  0.00           H  
ATOM   4797  CG  ARG   304      22.982  65.935  57.690  1.00  0.00           C  
ATOM   4798  HG2 ARG   304      22.938  65.044  57.066  1.00  0.00           H  
ATOM   4799  HG3 ARG   304      23.876  65.859  58.309  1.00  0.00           H  
ATOM   4800  CD  ARG   304      21.761  65.962  58.607  1.00  0.00           C  
ATOM   4801  HD2 ARG   304      20.878  66.132  57.992  1.00  0.00           H  
ATOM   4802  HD3 ARG   304      21.682  64.990  59.094  1.00  0.00           H  
ATOM   4803  NE  ARG   304      21.819  67.013  59.638  1.00  0.00           N  
ATOM   4804  HE  ARG   304      22.601  67.678  59.627  1.00  0.00           H  
ATOM   4805  CZ  ARG   304      20.920  67.196  60.580  1.00  0.00           C  
ATOM   4806  NH1 ARG   304      19.895  66.396  60.703  1.00  0.00           N  
ATOM   4807 HH11 ARG   304      19.827  65.632  60.054  1.00  0.00           H  
ATOM   4808 HH12 ARG   304      19.239  66.534  61.443  1.00  0.00           H  
ATOM   4809  NH2 ARG   304      21.015  68.172  61.425  1.00  0.00           N  
ATOM   4810 HH21 ARG   304      21.769  68.859  61.273  1.00  0.00           H  
ATOM   4811 HH22 ARG   304      20.358  68.339  62.150  1.00  0.00           H  
ATOM   4812  C   ARG   304      25.247  67.486  55.663  1.00  0.00           C  
ATOM   4813  O   ARG   304      25.836  66.412  55.710  1.00  0.00           O  
ATOM   4814  N   ALA   305      25.405  68.348  54.658  1.00  0.00           N  
ATOM   4815  H   ALA   305      24.891  69.218  54.692  1.00  0.00           H  
ATOM   4816  CA  ALA   305      26.367  68.133  53.576  1.00  0.00           C  
ATOM   4817  HA  ALA   305      26.128  67.194  53.071  1.00  0.00           H  
ATOM   4818  CB  ALA   305      26.219  69.279  52.569  1.00  0.00           C  
ATOM   4819  HB1 ALA   305      26.520  70.222  53.024  1.00  0.00           H  
ATOM   4820  HB2 ALA   305      26.860  69.088  51.712  1.00  0.00           H  
ATOM   4821  HB3 ALA   305      25.184  69.350  52.234  1.00  0.00           H  
ATOM   4822  C   ALA   305      27.815  68.026  54.098  1.00  0.00           C  
ATOM   4823  O   ALA   305      28.608  67.251  53.564  1.00  0.00           O  
ATOM   4824  N   LEU   306      28.150  68.753  55.173  1.00  0.00           N  
ATOM   4825  H   LEU   306      27.446  69.357  55.585  1.00  0.00           H  
ATOM   4826  CA  LEU   306      29.436  68.647  55.866  1.00  0.00           C  
ATOM   4827  HA  LEU   306      30.244  68.632  55.132  1.00  0.00           H  
ATOM   4828  CB  LEU   306      29.653  69.844  56.815  1.00  0.00           C  
ATOM   4829  HB2 LEU   306      28.841  69.909  57.537  1.00  0.00           H  
ATOM   4830  HB3 LEU   306      30.563  69.632  57.378  1.00  0.00           H  
ATOM   4831  CG  LEU   306      29.843  71.213  56.141  1.00  0.00           C  
ATOM   4832  HG  LEU   306      30.572  71.085  55.349  1.00  0.00           H  
ATOM   4833  CD1 LEU   306      28.574  71.825  55.541  1.00  0.00           C  
ATOM   4834 HD11 LEU   306      27.780  71.842  56.283  1.00  0.00           H  
ATOM   4835 HD12 LEU   306      28.783  72.844  55.213  1.00  0.00           H  
ATOM   4836 HD13 LEU   306      28.252  71.262  54.670  1.00  0.00           H  
ATOM   4837  CD2 LEU   306      30.368  72.200  57.187  1.00  0.00           C  
ATOM   4838 HD21 LEU   306      31.319  71.843  57.582  1.00  0.00           H  
ATOM   4839 HD22 LEU   306      30.544  73.169  56.718  1.00  0.00           H  
ATOM   4840 HD23 LEU   306      29.649  72.312  57.997  1.00  0.00           H  
ATOM   4841  C   LEU   306      29.510  67.343  56.667  1.00  0.00           C  
ATOM   4842  O   LEU   306      30.458  66.575  56.516  1.00  0.00           O  
ATOM   4843  N   ASN   307      28.489  67.085  57.492  1.00  0.00           N  
ATOM   4844  H   ASN   307      27.759  67.782  57.563  1.00  0.00           H  
ATOM   4845  CA  ASN   307      28.424  65.907  58.364  1.00  0.00           C  
ATOM   4846  HA  ASN   307      29.361  65.849  58.924  1.00  0.00           H  
ATOM   4847  CB  ASN   307      27.279  66.098  59.377  1.00  0.00           C  
ATOM   4848  HB2 ASN   307      26.350  66.300  58.850  1.00  0.00           H  
ATOM   4849  HB3 ASN   307      27.155  65.183  59.953  1.00  0.00           H  
ATOM   4850  CG  ASN   307      27.574  67.218  60.363  1.00  0.00           C  
ATOM   4851  OD1 ASN   307      28.667  67.333  60.891  1.00  0.00           O  
ATOM   4852  ND2 ASN   307      26.640  68.087  60.663  1.00  0.00           N  
ATOM   4853 HD21 ASN   307      25.706  68.081  60.255  1.00  0.00           H  
ATOM   4854 HD22 ASN   307      26.912  68.818  61.290  1.00  0.00           H  
ATOM   4855  C   ASN   307      28.327  64.571  57.598  1.00  0.00           C  
ATOM   4856  O   ASN   307      28.668  63.530  58.152  1.00  0.00           O  
ATOM   4857  N   GLN   308      27.910  64.596  56.328  1.00  0.00           N  
ATOM   4858  H   GLN   308      27.501  65.457  55.985  1.00  0.00           H  
ATOM   4859  CA  GLN   308      28.143  63.527  55.359  1.00  0.00           C  
ATOM   4860  HA  GLN   308      28.030  62.565  55.862  1.00  0.00           H  
ATOM   4861  CB  GLN   308      27.070  63.602  54.248  1.00  0.00           C  
ATOM   4862  HB2 GLN   308      26.117  63.319  54.699  1.00  0.00           H  
ATOM   4863  HB3 GLN   308      26.978  64.628  53.887  1.00  0.00           H  
ATOM   4864  CG  GLN   308      27.359  62.691  53.039  1.00  0.00           C  
ATOM   4865  HG2 GLN   308      27.906  63.261  52.288  1.00  0.00           H  
ATOM   4866  HG3 GLN   308      27.994  61.864  53.360  1.00  0.00           H  
ATOM   4867  CD  GLN   308      26.123  62.078  52.380  1.00  0.00           C  
ATOM   4868  OE1 GLN   308      24.992  62.539  52.492  1.00  0.00           O  
ATOM   4869  NE2 GLN   308      26.281  60.999  51.652  1.00  0.00           N  
ATOM   4870 HE21 GLN   308      27.235  60.645  51.480  1.00  0.00           H  
ATOM   4871 HE22 GLN   308      25.481  60.433  51.426  1.00  0.00           H  
ATOM   4872  C   GLN   308      29.589  63.573  54.828  1.00  0.00           C  
ATOM   4873  O   GLN   308      30.401  62.705  55.152  1.00  0.00           O  
ATOM   4874  N   TYR   309      29.933  64.582  54.020  1.00  0.00           N  
ATOM   4875  H   TYR   309      29.266  65.325  53.845  1.00  0.00           H  
ATOM   4876  CA  TYR   309      31.104  64.492  53.144  1.00  0.00           C  
ATOM   4877  HA  TYR   309      31.021  63.556  52.593  1.00  0.00           H  
ATOM   4878  CB  TYR   309      31.062  65.627  52.122  1.00  0.00           C  
ATOM   4879  HB2 TYR   309      30.111  65.580  51.594  1.00  0.00           H  
ATOM   4880  HB3 TYR   309      31.110  66.583  52.646  1.00  0.00           H  
ATOM   4881  CG  TYR   309      32.190  65.547  51.112  1.00  0.00           C  
ATOM   4882  CD1 TYR   309      32.228  64.484  50.189  1.00  0.00           C  
ATOM   4883  HD1 TYR   309      31.454  63.724  50.205  1.00  0.00           H  
ATOM   4884  CE1 TYR   309      33.291  64.386  49.273  1.00  0.00           C  
ATOM   4885  HE1 TYR   309      33.328  63.564  48.578  1.00  0.00           H  
ATOM   4886  CZ  TYR   309      34.316  65.355  49.273  1.00  0.00           C  
ATOM   4887  OH  TYR   309      35.319  65.304  48.357  1.00  0.00           O  
ATOM   4888  HH  TYR   309      35.561  64.390  48.098  1.00  0.00           H  
ATOM   4889  CE2 TYR   309      34.286  66.409  50.208  1.00  0.00           C  
ATOM   4890  HE2 TYR   309      35.057  67.162  50.175  1.00  0.00           H  
ATOM   4891  CD2 TYR   309      33.227  66.501  51.130  1.00  0.00           C  
ATOM   4892  HD2 TYR   309      33.196  67.318  51.833  1.00  0.00           H  
ATOM   4893  C   TYR   309      32.457  64.465  53.873  1.00  0.00           C  
ATOM   4894  O   TYR   309      33.402  63.824  53.407  1.00  0.00           O  
ATOM   4895  N   ARG   310      32.576  65.106  55.045  1.00  0.00           N  
ATOM   4896  H   ARG   310      31.752  65.562  55.433  1.00  0.00           H  
ATOM   4897  CA  ARG   310      33.839  65.129  55.811  1.00  0.00           C  
ATOM   4898  HA  ARG   310      34.642  65.368  55.113  1.00  0.00           H  
ATOM   4899  CB  ARG   310      33.814  66.229  56.887  1.00  0.00           C  
ATOM   4900  HB2 ARG   310      33.003  66.036  57.592  1.00  0.00           H  
ATOM   4901  HB3 ARG   310      34.756  66.190  57.435  1.00  0.00           H  
ATOM   4902  CG  ARG   310      33.653  67.642  56.292  1.00  0.00           C  
ATOM   4903  HG2 ARG   310      34.311  67.759  55.430  1.00  0.00           H  
ATOM   4904  HG3 ARG   310      32.628  67.778  55.950  1.00  0.00           H  
ATOM   4905  CD  ARG   310      33.975  68.730  57.326  1.00  0.00           C  
ATOM   4906  HD2 ARG   310      33.510  69.664  57.019  1.00  0.00           H  
ATOM   4907  HD3 ARG   310      33.531  68.456  58.285  1.00  0.00           H  
ATOM   4908  NE  ARG   310      35.433  68.918  57.482  1.00  0.00           N  
ATOM   4909  HE  ARG   310      35.881  68.396  58.211  1.00  0.00           H  
ATOM   4910  CZ  ARG   310      36.224  69.644  56.705  1.00  0.00           C  
ATOM   4911  NH1 ARG   310      35.787  70.403  55.748  1.00  0.00           N  
ATOM   4912 HH11 ARG   310      34.794  70.636  55.676  1.00  0.00           H  
ATOM   4913 HH12 ARG   310      36.445  70.943  55.182  1.00  0.00           H  
ATOM   4914  NH2 ARG   310      37.511  69.604  56.874  1.00  0.00           N  
ATOM   4915 HH21 ARG   310      37.941  69.049  57.580  1.00  0.00           H  
ATOM   4916 HH22 ARG   310      38.099  70.155  56.235  1.00  0.00           H  
ATOM   4917  C   ARG   310      34.248  63.761  56.388  1.00  0.00           C  
ATOM   4918  O   ARG   310      35.352  63.654  56.916  1.00  0.00           O  
ATOM   4919  N   ALA   311      33.410  62.730  56.250  1.00  0.00           N  
ATOM   4920  H   ALA   311      32.499  62.914  55.848  1.00  0.00           H  
ATOM   4921  CA  ALA   311      33.720  61.330  56.563  1.00  0.00           C  
ATOM   4922  HA  ALA   311      34.731  61.271  56.969  1.00  0.00           H  
ATOM   4923  CB  ALA   311      32.747  60.876  57.660  1.00  0.00           C  
ATOM   4924  HB1 ALA   311      31.723  60.905  57.282  1.00  0.00           H  
ATOM   4925  HB2 ALA   311      32.985  59.857  57.966  1.00  0.00           H  
ATOM   4926  HB3 ALA   311      32.829  61.534  58.526  1.00  0.00           H  
ATOM   4927  C   ALA   311      33.694  60.393  55.328  1.00  0.00           C  
ATOM   4928  O   ALA   311      33.785  59.176  55.479  1.00  0.00           O  
ATOM   4929  N   GLU   312      33.540  60.934  54.114  1.00  0.00           N  
ATOM   4930  H   GLU   312      33.485  61.944  54.048  1.00  0.00           H  
ATOM   4931  CA  GLU   312      33.151  60.177  52.909  1.00  0.00           C  
ATOM   4932  HA  GLU   312      32.881  59.158  53.188  1.00  0.00           H  
ATOM   4933  CB  GLU   312      31.902  60.873  52.360  1.00  0.00           C  
ATOM   4934  HB2 GLU   312      31.217  61.042  53.192  1.00  0.00           H  
ATOM   4935  HB3 GLU   312      32.197  61.837  51.949  1.00  0.00           H  
ATOM   4936  CG  GLU   312      31.138  60.095  51.287  1.00  0.00           C  
ATOM   4937  HG2 GLU   312      31.695  60.114  50.349  1.00  0.00           H  
ATOM   4938  HG3 GLU   312      31.026  59.057  51.610  1.00  0.00           H
[truncated: 2,296,277 more chars]
