# Supplementary material for: Modeling the Tertiary Structure of the Rift Valley Fever Virus L Protein
Source: Molecules. 2019 May 7;24(9):1768. doi: 10.3390/molecules24091768 (PMC6539450; doi:10.3390/molecules24091768)
Supplement: Supplementary file 1 [file molecules-24-01768-s001.zip › protein_min_8.pdb]

ATOM      1  N   MET     1       9.838  11.808   1.818  1.00  0.00           N  
ATOM      2  H1  MET     1       9.511  11.267   1.023  1.00  0.00           H  
ATOM      3  H2  MET     1       9.094  11.942   2.497  1.00  0.00           H  
ATOM      4  H3  MET     1      10.587  11.333   2.300  1.00  0.00           H  
ATOM      5  CA  MET     1      10.298  13.139   1.376  1.00  0.00           C  
ATOM      6  HA  MET     1      10.461  13.738   2.271  1.00  0.00           H  
ATOM      7  CB  MET     1      11.637  13.054   0.611  1.00  0.00           C  
ATOM      8  HB2 MET     1      11.490  12.537  -0.338  1.00  0.00           H  
ATOM      9  HB3 MET     1      11.963  14.072   0.396  1.00  0.00           H  
ATOM     10  CG  MET     1      12.779  12.356   1.363  1.00  0.00           C  
ATOM     11  HG2 MET     1      13.712  12.624   0.866  1.00  0.00           H  
ATOM     12  HG3 MET     1      12.840  12.744   2.378  1.00  0.00           H  
ATOM     13  SD  MET     1      12.701  10.541   1.393  1.00  0.00           S  
ATOM     14  CE  MET     1      12.749  10.220   3.180  1.00  0.00           C  
ATOM     15  HE1 MET     1      11.846  10.600   3.658  1.00  0.00           H  
ATOM     16  HE2 MET     1      12.812   9.145   3.353  1.00  0.00           H  
ATOM     17  HE3 MET     1      13.619  10.707   3.621  1.00  0.00           H  
ATOM     18  C   MET     1       9.166  13.812   0.594  1.00  0.00           C  
ATOM     19  O   MET     1       8.041  13.869   1.079  1.00  0.00           O  
ATOM     20  N   ASP     2       9.416  14.276  -0.638  1.00  0.00           N  
ATOM     21  H   ASP     2      10.380  14.275  -0.926  1.00  0.00           H  
ATOM     22  CA  ASP     2       8.449  14.245  -1.751  1.00  0.00           C  
ATOM     23  HA  ASP     2       8.780  14.989  -2.475  1.00  0.00           H  
ATOM     24  CB  ASP     2       8.565  12.872  -2.469  1.00  0.00           C  
ATOM     25  HB2 ASP     2       7.919  12.875  -3.349  1.00  0.00           H  
ATOM     26  HB3 ASP     2       9.590  12.759  -2.829  1.00  0.00           H  
ATOM     27  CG  ASP     2       8.223  11.660  -1.583  1.00  0.00           C  
ATOM     28  OD1 ASP     2       9.087  11.267  -0.770  1.00  0.00           O  
ATOM     29  OD2 ASP     2       7.055  11.211  -1.660  1.00  0.00           O  
ATOM     30  C   ASP     2       6.995  14.665  -1.396  1.00  0.00           C  
ATOM     31  O   ASP     2       6.729  15.811  -1.029  1.00  0.00           O  
ATOM     32  N   SER     3       6.046  13.740  -1.533  1.00  0.00           N  
ATOM     33  H   SER     3       6.369  12.811  -1.786  1.00  0.00           H  
ATOM     34  CA  SER     3       4.609  13.830  -1.288  1.00  0.00           C  
ATOM     35  HA  SER     3       4.199  14.645  -1.882  1.00  0.00           H  
ATOM     36  CB  SER     3       3.992  12.508  -1.763  1.00  0.00           C  
ATOM     37  HB2 SER     3       2.907  12.567  -1.675  1.00  0.00           H  
ATOM     38  HB3 SER     3       4.247  12.337  -2.810  1.00  0.00           H  
ATOM     39  OG  SER     3       4.459  11.422  -0.982  1.00  0.00           O  
ATOM     40  HG  SER     3       5.394  11.211  -1.225  1.00  0.00           H  
ATOM     41  C   SER     3       4.216  14.061   0.176  1.00  0.00           C  
ATOM     42  O   SER     3       3.057  14.388   0.439  1.00  0.00           O  
ATOM     43  N   ILE     4       5.128  13.901   1.139  1.00  0.00           N  
ATOM     44  H   ILE     4       6.061  13.603   0.868  1.00  0.00           H  
ATOM     45  CA  ILE     4       4.932  14.307   2.536  1.00  0.00           C  
ATOM     46  HA  ILE     4       3.887  14.189   2.809  1.00  0.00           H  
ATOM     47  CB  ILE     4       5.764  13.441   3.509  1.00  0.00           C  
ATOM     48  HB  ILE     4       6.816  13.501   3.242  1.00  0.00           H  
ATOM     49  CG2 ILE     4       5.632  14.001   4.935  1.00  0.00           C  
ATOM     50 HG21 ILE     4       4.590  14.143   5.201  1.00  0.00           H  
ATOM     51 HG22 ILE     4       6.093  13.314   5.642  1.00  0.00           H  
ATOM     52 HG23 ILE     4       6.159  14.951   5.025  1.00  0.00           H  
ATOM     53  CG1 ILE     4       5.324  11.960   3.475  1.00  0.00           C  
ATOM     54 HG12 ILE     4       5.467  11.523   4.461  1.00  0.00           H  
ATOM     55 HG13 ILE     4       4.264  11.889   3.230  1.00  0.00           H  
ATOM     56  CD1 ILE     4       6.136  11.105   2.493  1.00  0.00           C  
ATOM     57 HD11 ILE     4       7.181  11.083   2.804  1.00  0.00           H  
ATOM     58 HD12 ILE     4       5.747  10.087   2.494  1.00  0.00           H  
ATOM     59 HD13 ILE     4       6.071  11.496   1.480  1.00  0.00           H  
ATOM     60  C   ILE     4       5.256  15.790   2.682  1.00  0.00           C  
ATOM     61  O   ILE     4       4.377  16.577   3.024  1.00  0.00           O  
ATOM     62  N   LEU     5       6.488  16.178   2.350  1.00  0.00           N  
ATOM     63  H   LEU     5       7.138  15.461   2.044  1.00  0.00           H  
ATOM     64  CA  LEU     5       6.983  17.550   2.507  1.00  0.00           C  
ATOM     65  HA  LEU     5       6.826  17.859   3.541  1.00  0.00           H  
ATOM     66  CB  LEU     5       8.496  17.563   2.219  1.00  0.00           C  
ATOM     67  HB2 LEU     5       8.648  17.293   1.172  1.00  0.00           H  
ATOM     68  HB3 LEU     5       8.867  18.579   2.361  1.00  0.00           H  
ATOM     69  CG  LEU     5       9.327  16.602   3.101  1.00  0.00           C  
ATOM     70  HG  LEU     5       8.968  15.583   2.972  1.00  0.00           H  
ATOM     71  CD1 LEU     5      10.790  16.633   2.658  1.00  0.00           C  
ATOM     72 HD11 LEU     5      11.212  17.623   2.831  1.00  0.00           H  
ATOM     73 HD12 LEU     5      11.355  15.897   3.235  1.00  0.00           H  
ATOM     74 HD13 LEU     5      10.865  16.386   1.601  1.00  0.00           H  
ATOM     75  CD2 LEU     5       9.261  16.955   4.588  1.00  0.00           C  
ATOM     76 HD21 LEU     5       8.247  16.822   4.963  1.00  0.00           H  
ATOM     77 HD22 LEU     5       9.913  16.285   5.150  1.00  0.00           H  
ATOM     78 HD23 LEU     5       9.578  17.985   4.750  1.00  0.00           H  
ATOM     79  C   LEU     5       6.207  18.553   1.629  1.00  0.00           C  
ATOM     80  O   LEU     5       5.994  19.697   2.023  1.00  0.00           O  
ATOM     81  N   SER     6       5.682  18.103   0.484  1.00  0.00           N  
ATOM     82  H   SER     6       5.941  17.168   0.190  1.00  0.00           H  
ATOM     83  CA  SER     6       4.797  18.896  -0.387  1.00  0.00           C  
ATOM     84  HA  SER     6       5.311  19.820  -0.652  1.00  0.00           H  
ATOM     85  CB  SER     6       4.498  18.135  -1.684  1.00  0.00           C  
ATOM     86  HB2 SER     6       3.973  17.207  -1.452  1.00  0.00           H  
ATOM     87  HB3 SER     6       3.858  18.750  -2.320  1.00  0.00           H  
ATOM     88  OG  SER     6       5.685  17.840  -2.390  1.00  0.00           O  
ATOM     89  HG  SER     6       6.164  17.141  -1.903  1.00  0.00           H  
ATOM     90  C   SER     6       3.457  19.293   0.257  1.00  0.00           C  
ATOM     91  O   SER     6       2.759  20.150  -0.283  1.00  0.00           O  
ATOM     92  N   LYS     7       3.063  18.706   1.399  1.00  0.00           N  
ATOM     93  H   LYS     7       3.687  18.034   1.839  1.00  0.00           H  
ATOM     94  CA  LYS     7       1.792  19.019   2.085  1.00  0.00           C  
ATOM     95  HA  LYS     7       1.014  19.104   1.325  1.00  0.00           H  
ATOM     96  CB  LYS     7       1.389  17.880   3.041  1.00  0.00           C  
ATOM     97  HB2 LYS     7       2.174  17.726   3.783  1.00  0.00           H  
ATOM     98  HB3 LYS     7       0.482  18.172   3.572  1.00  0.00           H  
ATOM     99  CG  LYS     7       1.101  16.566   2.296  1.00  0.00           C  
ATOM    100  HG2 LYS     7       0.357  16.751   1.520  1.00  0.00           H  
ATOM    101  HG3 LYS     7       2.014  16.208   1.829  1.00  0.00           H  
ATOM    102  CD  LYS     7       0.563  15.499   3.258  1.00  0.00           C  
ATOM    103  HD2 LYS     7       1.310  15.299   4.028  1.00  0.00           H  
ATOM    104  HD3 LYS     7      -0.329  15.896   3.746  1.00  0.00           H  
ATOM    105  CE  LYS     7       0.171  14.195   2.542  1.00  0.00           C  
ATOM    106  HE2 LYS     7      -0.566  13.675   3.162  1.00  0.00           H  
ATOM    107  HE3 LYS     7      -0.308  14.446   1.591  1.00  0.00           H  
ATOM    108  NZ  LYS     7       1.331  13.298   2.317  1.00  0.00           N  
ATOM    109  HZ1 LYS     7       1.748  13.024   3.199  1.00  0.00           H  
ATOM    110  HZ2 LYS     7       1.054  12.456   1.833  1.00  0.00           H  
ATOM    111  HZ3 LYS     7       2.032  13.764   1.741  1.00  0.00           H  
ATOM    112  C   LYS     7       1.779  20.377   2.803  1.00  0.00           C  
ATOM    113  O   LYS     7       0.772  20.711   3.414  1.00  0.00           O  
ATOM    114  N   GLN     8       2.841  21.182   2.719  1.00  0.00           N  
ATOM    115  H   GLN     8       3.652  20.833   2.228  1.00  0.00           H  
ATOM    116  CA  GLN     8       2.982  22.457   3.447  1.00  0.00           C  
ATOM    117  HA  GLN     8       2.976  22.227   4.512  1.00  0.00           H  
ATOM    118  CB  GLN     8       4.381  23.020   3.117  1.00  0.00           C  
ATOM    119  HB2 GLN     8       4.734  23.631   3.939  1.00  0.00           H  
ATOM    120  HB3 GLN     8       5.077  22.180   3.075  1.00  0.00           H  
ATOM    121  CG  GLN     8       4.521  23.802   1.799  1.00  0.00           C  
ATOM    122  HG2 GLN     8       5.568  23.745   1.500  1.00  0.00           H  
ATOM    123  HG3 GLN     8       3.930  23.319   1.020  1.00  0.00           H  
ATOM    124  CD  GLN     8       4.169  25.293   1.855  1.00  0.00           C  
ATOM    125  OE1 GLN     8       4.003  25.927   0.826  1.00  0.00           O  
ATOM    126  NE2 GLN     8       4.036  25.922   3.001  1.00  0.00           N  
ATOM    127 HE21 GLN     8       4.189  25.465   3.905  1.00  0.00           H  
ATOM    128 HE22 GLN     8       3.905  26.915   2.983  1.00  0.00           H  
ATOM    129  C   GLN     8       1.820  23.456   3.211  1.00  0.00           C  
ATOM    130  O   GLN     8       1.464  24.230   4.098  1.00  0.00           O  
ATOM    131  N   LEU     9       1.163  23.379   2.045  1.00  0.00           N  
ATOM    132  H   LEU     9       1.505  22.706   1.376  1.00  0.00           H  
ATOM    133  CA  LEU     9      -0.024  24.164   1.666  1.00  0.00           C  
ATOM    134  HA  LEU     9       0.131  25.191   1.999  1.00  0.00           H  
ATOM    135  CB  LEU     9      -0.144  24.155   0.126  1.00  0.00           C  
ATOM    136  HB2 LEU     9      -0.233  23.117  -0.200  1.00  0.00           H  
ATOM    137  HB3 LEU     9      -1.062  24.668  -0.164  1.00  0.00           H  
ATOM    138  CG  LEU     9       1.025  24.816  -0.629  1.00  0.00           C  
ATOM    139  HG  LEU     9       1.969  24.381  -0.303  1.00  0.00           H  
ATOM    140  CD1 LEU     9       0.879  24.556  -2.129  1.00  0.00           C  
ATOM    141 HD11 LEU     9      -0.056  24.982  -2.495  1.00  0.00           H  
ATOM    142 HD12 LEU     9       1.716  25.010  -2.659  1.00  0.00           H  
ATOM    143 HD13 LEU     9       0.890  23.483  -2.317  1.00  0.00           H  
ATOM    144  CD2 LEU     9       1.058  26.330  -0.412  1.00  0.00           C  
ATOM    145 HD21 LEU     9       1.250  26.548   0.638  1.00  0.00           H  
ATOM    146 HD22 LEU     9       1.876  26.761  -0.989  1.00  0.00           H  
ATOM    147 HD23 LEU     9       0.115  26.781  -0.715  1.00  0.00           H  
ATOM    148  C   LEU     9      -1.353  23.713   2.326  1.00  0.00           C  
ATOM    149  O   LEU     9      -2.416  24.206   1.950  1.00  0.00           O  
ATOM    150  N   VAL    10      -1.329  22.758   3.262  1.00  0.00           N  
ATOM    151  H   VAL    10      -0.432  22.363   3.518  1.00  0.00           H  
ATOM    152  CA  VAL    10      -2.520  22.278   3.991  1.00  0.00           C  
ATOM    153  HA  VAL    10      -3.290  22.094   3.244  1.00  0.00           H  
ATOM    154  CB  VAL    10      -2.208  20.919   4.657  1.00  0.00           C  
ATOM    155  HB  VAL    10      -1.709  20.299   3.912  1.00  0.00           H  
ATOM    156  CG1 VAL    10      -1.293  21.042   5.874  1.00  0.00           C  
ATOM    157 HG11 VAL    10      -1.781  21.612   6.666  1.00  0.00           H  
ATOM    158 HG12 VAL    10      -1.042  20.049   6.246  1.00  0.00           H  
ATOM    159 HG13 VAL    10      -0.373  21.546   5.587  1.00  0.00           H  
ATOM    160  CG2 VAL    10      -3.448  20.132   5.085  1.00  0.00           C  
ATOM    161 HG21 VAL    10      -4.197  20.149   4.295  1.00  0.00           H  
ATOM    162 HG22 VAL    10      -3.163  19.098   5.282  1.00  0.00           H  
ATOM    163 HG23 VAL    10      -3.859  20.545   6.005  1.00  0.00           H  
ATOM    164  C   VAL    10      -3.095  23.343   4.948  1.00  0.00           C  
ATOM    165  O   VAL    10      -2.455  24.344   5.265  1.00  0.00           O  
ATOM    166  N   ASP    11      -4.339  23.152   5.389  1.00  0.00           N  
ATOM    167  H   ASP    11      -4.768  22.249   5.224  1.00  0.00           H  
ATOM    168  CA  ASP    11      -5.116  24.083   6.217  1.00  0.00           C  
ATOM    169  HA  ASP    11      -5.035  25.065   5.750  1.00  0.00           H  
ATOM    170  CB  ASP    11      -6.628  23.739   6.211  1.00  0.00           C  
ATOM    171  HB2 ASP    11      -7.093  24.185   7.091  1.00  0.00           H  
ATOM    172  HB3 ASP    11      -7.061  24.241   5.345  1.00  0.00           H  
ATOM    173  CG  ASP    11      -7.052  22.262   6.112  1.00  0.00           C  
ATOM    174  OD1 ASP    11      -6.242  21.326   5.940  1.00  0.00           O  
ATOM    175  OD2 ASP    11      -8.263  21.955   6.148  1.00  0.00           O  
ATOM    176  C   ASP    11      -4.540  24.243   7.641  1.00  0.00           C  
ATOM    177  O   ASP    11      -4.834  23.464   8.549  1.00  0.00           O  
ATOM    178  N   LYS    12      -3.710  25.285   7.790  1.00  0.00           N  
ATOM    179  H   LYS    12      -3.488  25.770   6.933  1.00  0.00           H  
ATOM    180  CA  LYS    12      -2.915  25.667   8.971  1.00  0.00           C  
ATOM    181  HA  LYS    12      -2.314  24.805   9.265  1.00  0.00           H  
ATOM    182  CB  LYS    12      -1.962  26.816   8.572  1.00  0.00           C  
ATOM    183  HB2 LYS    12      -2.556  27.703   8.344  1.00  0.00           H  
ATOM    184  HB3 LYS    12      -1.327  27.058   9.423  1.00  0.00           H  
ATOM    185  CG  LYS    12      -1.054  26.509   7.366  1.00  0.00           C  
ATOM    186  HG2 LYS    12      -0.575  25.540   7.506  1.00  0.00           H  
ATOM    187  HG3 LYS    12      -1.656  26.482   6.459  1.00  0.00           H  
ATOM    188  CD  LYS    12       0.015  27.600   7.206  1.00  0.00           C  
ATOM    189  HD2 LYS    12      -0.484  28.567   7.122  1.00  0.00           H  
ATOM    190  HD3 LYS    12       0.646  27.624   8.096  1.00  0.00           H  
ATOM    191  CE  LYS    12       0.903  27.418   5.967  1.00  0.00           C  
ATOM    192  HE2 LYS    12       0.288  27.368   5.065  1.00  0.00           H  
ATOM    193  HE3 LYS    12       1.557  28.292   5.892  1.00  0.00           H  
ATOM    194  NZ  LYS    12       1.761  26.223   6.063  1.00  0.00           N  
ATOM    195  HZ1 LYS    12       1.370  25.380   5.653  1.00  0.00           H  
ATOM    196  HZ2 LYS    12       2.655  26.378   5.585  1.00  0.00           H  
ATOM    197  HZ3 LYS    12       2.081  26.066   7.015  1.00  0.00           H  
ATOM    198  C   LYS    12      -3.731  26.081  10.213  1.00  0.00           C  
ATOM    199  O   LYS    12      -4.926  26.370  10.139  1.00  0.00           O  
ATOM    200  N   THR    13      -3.028  26.137  11.349  1.00  0.00           N  
ATOM    201  H   THR    13      -2.052  25.876  11.263  1.00  0.00           H  
ATOM    202  CA  THR    13      -3.412  26.660  12.676  1.00  0.00           C  
ATOM    203  HA  THR    13      -2.869  26.057  13.405  1.00  0.00           H  
ATOM    204  CB  THR    13      -2.932  28.109  12.907  1.00  0.00           C  
ATOM    205  HB  THR    13      -3.240  28.417  13.907  1.00  0.00           H  
ATOM    206  CG2 THR    13      -1.417  28.266  12.818  1.00  0.00           C  
ATOM    207 HG21 THR    13      -1.076  28.105  11.795  1.00  0.00           H  
ATOM    208 HG22 THR    13      -1.128  29.265  13.140  1.00  0.00           H  
ATOM    209 HG23 THR    13      -0.937  27.540  13.474  1.00  0.00           H  
ATOM    210  OG1 THR    13      -3.484  29.009  11.970  1.00  0.00           O  
ATOM    211  HG1 THR    13      -2.939  29.800  11.993  1.00  0.00           H  
ATOM    212  C   THR    13      -4.885  26.469  13.055  1.00  0.00           C  
ATOM    213  O   THR    13      -5.250  25.428  13.596  1.00  0.00           O  
ATOM    214  N   GLY    14      -5.743  27.455  12.779  1.00  0.00           N  
ATOM    215  H   GLY    14      -5.366  28.236  12.254  1.00  0.00           H  
ATOM    216  CA  GLY    14      -7.126  27.539  13.262  1.00  0.00           C  
ATOM    217  HA2 GLY    14      -7.114  27.511  14.352  1.00  0.00           H  
ATOM    218  HA3 GLY    14      -7.545  28.495  12.952  1.00  0.00           H  
ATOM    219  C   GLY    14      -8.082  26.439  12.786  1.00  0.00           C  
ATOM    220  O   GLY    14      -9.241  26.447  13.195  1.00  0.00           O  
ATOM    221  N   PHE    15      -7.636  25.501  11.942  1.00  0.00           N  
ATOM    222  H   PHE    15      -6.687  25.586  11.597  1.00  0.00           H  
ATOM    223  CA  PHE    15      -8.467  24.395  11.458  1.00  0.00           C  
ATOM    224  HA  PHE    15      -9.271  24.255  12.181  1.00  0.00           H  
ATOM    225  CB  PHE    15      -9.119  24.821  10.128  1.00  0.00           C  
ATOM    226  HB2 PHE    15      -9.533  25.824  10.247  1.00  0.00           H  
ATOM    227  HB3 PHE    15      -8.339  24.880   9.368  1.00  0.00           H  
ATOM    228  CG  PHE    15     -10.246  23.930   9.631  1.00  0.00           C  
ATOM    229  CD1 PHE    15     -11.348  23.638  10.459  1.00  0.00           C  
ATOM    230  HD1 PHE    15     -11.409  24.066  11.450  1.00  0.00           H  
ATOM    231  CE1 PHE    15     -12.374  22.791  10.001  1.00  0.00           C  
ATOM    232  HE1 PHE    15     -13.215  22.569  10.643  1.00  0.00           H  
ATOM    233  CZ  PHE    15     -12.309  22.240   8.710  1.00  0.00           C  
ATOM    234  HZ  PHE    15     -13.099  21.592   8.357  1.00  0.00           H  
ATOM    235  CE2 PHE    15     -11.221  22.545   7.873  1.00  0.00           C  
ATOM    236  HE2 PHE    15     -11.167  22.135   6.875  1.00  0.00           H  
ATOM    237  CD2 PHE    15     -10.198  23.392   8.332  1.00  0.00           C  
ATOM    238  HD2 PHE    15      -9.370  23.631   7.682  1.00  0.00           H  
ATOM    239  C   PHE    15      -7.758  23.024  11.403  1.00  0.00           C  
ATOM    240  O   PHE    15      -8.318  22.085  10.842  1.00  0.00           O  
ATOM    241  N   VAL    16      -6.575  22.847  12.014  1.00  0.00           N  
ATOM    242  H   VAL    16      -6.159  23.635  12.497  1.00  0.00           H  
ATOM    243  CA  VAL    16      -5.767  21.600  11.902  1.00  0.00           C  
ATOM    244  HA  VAL    16      -5.628  21.397  10.840  1.00  0.00           H  
ATOM    245  CB  VAL    16      -4.358  21.756  12.516  1.00  0.00           C  
ATOM    246  HB  VAL    16      -3.817  20.822  12.372  1.00  0.00           H  
ATOM    247  CG1 VAL    16      -3.559  22.840  11.792  1.00  0.00           C  
ATOM    248 HG11 VAL    16      -4.060  23.795  11.906  1.00  0.00           H  
ATOM    249 HG12 VAL    16      -2.554  22.906  12.210  1.00  0.00           H  
ATOM    250 HG13 VAL    16      -3.485  22.597  10.732  1.00  0.00           H  
ATOM    251  CG2 VAL    16      -4.376  22.041  14.023  1.00  0.00           C  
ATOM    252 HG21 VAL    16      -4.838  21.211  14.559  1.00  0.00           H  
ATOM    253 HG22 VAL    16      -3.354  22.147  14.387  1.00  0.00           H  
ATOM    254 HG23 VAL    16      -4.922  22.957  14.240  1.00  0.00           H  
ATOM    255  C   VAL    16      -6.405  20.329  12.492  1.00  0.00           C  
ATOM    256  O   VAL    16      -5.922  19.237  12.209  1.00  0.00           O  
ATOM    257  N   ARG    17      -7.481  20.450  13.288  1.00  0.00           N  
ATOM    258  H   ARG    17      -7.796  21.394  13.446  1.00  0.00           H  
ATOM    259  CA  ARG    17      -8.110  19.376  14.091  1.00  0.00           C  
ATOM    260  HA  ARG    17      -8.692  19.884  14.861  1.00  0.00           H  
ATOM    261  CB  ARG    17      -9.141  18.513  13.311  1.00  0.00           C  
ATOM    262  HB2 ARG    17      -9.466  17.711  13.977  1.00  0.00           H  
ATOM    263  HB3 ARG    17     -10.025  19.125  13.124  1.00  0.00           H  
ATOM    264  CG  ARG    17      -8.713  17.867  11.974  1.00  0.00           C  
ATOM    265  HG2 ARG    17      -7.691  17.503  12.040  1.00  0.00           H  
ATOM    266  HG3 ARG    17      -9.347  16.999  11.788  1.00  0.00           H  
ATOM    267  CD  ARG    17      -8.875  18.826  10.784  1.00  0.00           C  
ATOM    268  HD2 ARG    17      -9.803  18.584  10.262  1.00  0.00           H  
ATOM    269  HD3 ARG    17      -8.972  19.838  11.167  1.00  0.00           H  
ATOM    270  NE  ARG    17      -7.747  18.774   9.833  1.00  0.00           N  
ATOM    271  HE  ARG    17      -7.013  18.090  10.018  1.00  0.00           H  
ATOM    272  CZ  ARG    17      -7.577  19.594   8.810  1.00  0.00           C  
ATOM    273  NH1 ARG    17      -8.419  20.549   8.549  1.00  0.00           N  
ATOM    274 HH11 ARG    17      -8.898  20.953   9.344  1.00  0.00           H  
ATOM    275 HH12 ARG    17      -8.296  21.136   7.729  1.00  0.00           H  
ATOM    276  NH2 ARG    17      -6.576  19.480   7.993  1.00  0.00           N  
ATOM    277 HH21 ARG    17      -5.853  18.783   8.135  1.00  0.00           H  
ATOM    278 HH22 ARG    17      -6.378  20.226   7.329  1.00  0.00           H  
ATOM    279  C   ARG    17      -7.082  18.604  14.936  1.00  0.00           C  
ATOM    280  O   ARG    17      -6.626  19.139  15.938  1.00  0.00           O  
ATOM    281  N   VAL    18      -6.745  17.379  14.537  1.00  0.00           N  
ATOM    282  H   VAL    18      -7.129  17.092  13.654  1.00  0.00           H  
ATOM    283  CA  VAL    18      -5.618  16.575  15.044  1.00  0.00           C  
ATOM    284  HA  VAL    18      -4.884  17.254  15.483  1.00  0.00           H  
ATOM    285  CB  VAL    18      -6.025  15.573  16.151  1.00  0.00           C  
ATOM    286  HB  VAL    18      -6.844  14.948  15.798  1.00  0.00           H  
ATOM    287  CG1 VAL    18      -4.863  14.655  16.549  1.00  0.00           C  
ATOM    288 HG11 VAL    18      -4.010  15.251  16.876  1.00  0.00           H  
ATOM    289 HG12 VAL    18      -5.168  13.993  17.359  1.00  0.00           H  
ATOM    290 HG13 VAL    18      -4.558  14.035  15.707  1.00  0.00           H  
ATOM    291  CG2 VAL    18      -6.508  16.286  17.419  1.00  0.00           C  
ATOM    292 HG21 VAL    18      -7.409  16.859  17.208  1.00  0.00           H  
ATOM    293 HG22 VAL    18      -6.739  15.556  18.194  1.00  0.00           H  
ATOM    294 HG23 VAL    18      -5.733  16.963  17.783  1.00  0.00           H  
ATOM    295  C   VAL    18      -4.912  15.915  13.849  1.00  0.00           C  
ATOM    296  O   VAL    18      -3.741  16.216  13.643  1.00  0.00           O  
ATOM    297  N   PRO    19      -5.602  15.129  12.988  1.00  0.00           N  
ATOM    298  CD  PRO    19      -6.902  14.495  13.172  1.00  0.00           C  
ATOM    299  HD2 PRO    19      -7.659  15.193  13.527  1.00  0.00           H  
ATOM    300  HD3 PRO    19      -6.795  13.668  13.875  1.00  0.00           H  
ATOM    301  CG  PRO    19      -7.308  13.942  11.807  1.00  0.00           C  
ATOM    302  HG2 PRO    19      -7.851  14.705  11.247  1.00  0.00           H  
ATOM    303  HG3 PRO    19      -7.907  13.037  11.904  1.00  0.00           H  
ATOM    304  CB  PRO    19      -5.968  13.661  11.131  1.00  0.00           C  
ATOM    305  HB2 PRO    19      -6.043  13.691  10.043  1.00  0.00           H  
ATOM    306  HB3 PRO    19      -5.598  12.686  11.450  1.00  0.00           H  
ATOM    307  CA  PRO    19      -5.058  14.764  11.683  1.00  0.00           C  
ATOM    308  HA  PRO    19      -4.050  14.363  11.802  1.00  0.00           H  
ATOM    309  C   PRO    19      -4.996  15.995  10.769  1.00  0.00           C  
ATOM    310  O   PRO    19      -6.018  16.482  10.261  1.00  0.00           O  
ATOM    311  N   ILE    20      -3.783  16.487  10.531  1.00  0.00           N  
ATOM    312  H   ILE    20      -3.001  15.986  10.943  1.00  0.00           H  
ATOM    313  CA  ILE    20      -3.500  17.539   9.553  1.00  0.00           C  
ATOM    314  HA  ILE    20      -4.177  18.363   9.779  1.00  0.00           H  
ATOM    315  CB  ILE    20      -2.050  18.079   9.664  1.00  0.00           C  
ATOM    316  HB  ILE    20      -1.728  18.405   8.673  1.00  0.00           H  
ATOM    317  CG2 ILE    20      -2.078  19.326  10.567  1.00  0.00           C  
ATOM    318 HG21 ILE    20      -2.348  19.035  11.585  1.00  0.00           H  
ATOM    319 HG22 ILE    20      -1.105  19.811  10.582  1.00  0.00           H  
ATOM    320 HG23 ILE    20      -2.802  20.048  10.190  1.00  0.00           H  
ATOM    321  CG1 ILE    20      -1.036  17.035  10.188  1.00  0.00           C  
ATOM    322 HG12 ILE    20      -1.300  16.738  11.204  1.00  0.00           H  
ATOM    323 HG13 ILE    20      -1.089  16.154   9.550  1.00  0.00           H  
ATOM    324  CD1 ILE    20       0.421  17.506  10.220  1.00  0.00           C  
ATOM    325 HD11 ILE    20       0.537  18.349  10.896  1.00  0.00           H  
ATOM    326 HD12 ILE    20       1.039  16.696  10.603  1.00  0.00           H  
ATOM    327 HD13 ILE    20       0.751  17.783   9.220  1.00  0.00           H  
ATOM    328  C   ILE    20      -3.875  17.089   8.132  1.00  0.00           C  
ATOM    329  O   ILE    20      -4.398  17.920   7.392  1.00  0.00           O  
ATOM    330  N   LYS    21      -3.753  15.795   7.791  1.00  0.00           N  
ATOM    331  H   LYS    21      -3.208  15.238   8.455  1.00  0.00           H  
ATOM    332  CA  LYS    21      -4.756  14.993   7.044  1.00  0.00           C  
ATOM    333  HA  LYS    21      -5.639  14.931   7.681  1.00  0.00           H  
ATOM    334  CB  LYS    21      -5.150  15.619   5.688  1.00  0.00           C  
ATOM    335  HB2 LYS    21      -4.369  16.306   5.358  1.00  0.00           H  
ATOM    336  HB3 LYS    21      -5.251  14.845   4.925  1.00  0.00           H  
ATOM    337  CG  LYS    21      -6.506  16.341   5.825  1.00  0.00           C  
ATOM    338  HG2 LYS    21      -7.311  15.629   5.632  1.00  0.00           H  
ATOM    339  HG3 LYS    21      -6.626  16.706   6.846  1.00  0.00           H  
ATOM    340  CD  LYS    21      -6.641  17.543   4.884  1.00  0.00           C  
ATOM    341  HD2 LYS    21      -5.791  18.207   5.051  1.00  0.00           H  
ATOM    342  HD3 LYS    21      -6.644  17.211   3.845  1.00  0.00           H  
ATOM    343  CE  LYS    21      -7.939  18.291   5.216  1.00  0.00           C  
ATOM    344  HE2 LYS    21      -8.797  17.723   4.848  1.00  0.00           H  
ATOM    345  HE3 LYS    21      -8.018  18.357   6.305  1.00  0.00           H  
ATOM    346  NZ  LYS    21      -7.925  19.662   4.660  1.00  0.00           N  
ATOM    347  HZ1 LYS    21      -7.977  19.692   3.656  1.00  0.00           H  
ATOM    348  HZ2 LYS    21      -8.631  20.263   5.083  1.00  0.00           H  
ATOM    349  HZ3 LYS    21      -7.074  20.143   4.964  1.00  0.00           H  
ATOM    350  C   LYS    21      -4.295  13.541   6.853  1.00  0.00           C  
ATOM    351  O   LYS    21      -3.153  13.285   6.483  1.00  0.00           O  
ATOM    352  N   HIE    22      -5.242  12.616   7.021  1.00  0.00           N  
ATOM    353  H   HIE    22      -6.162  12.971   7.248  1.00  0.00           H  
ATOM    354  CA  HIE    22      -5.119  11.162   7.223  1.00  0.00           C  
ATOM    355  HA  HIE    22      -4.815  11.000   8.260  1.00  0.00           H  
ATOM    356  CB  HIE    22      -6.531  10.560   7.092  1.00  0.00           C  
ATOM    357  HB2 HIE    22      -6.886  10.699   6.070  1.00  0.00           H  
ATOM    358  HB3 HIE    22      -6.471   9.488   7.280  1.00  0.00           H  
ATOM    359  CG  HIE    22      -7.556  11.154   8.034  1.00  0.00           C  
ATOM    360  ND1 HIE    22      -8.046  12.467   7.996  1.00  0.00           N  
ATOM    361  CE1 HIE    22      -8.929  12.551   9.004  1.00  0.00           C  
ATOM    362  HE1 HIE    22      -9.487  13.443   9.256  1.00  0.00           H  
ATOM    363  NE2 HIE    22      -9.019  11.380   9.657  1.00  0.00           N  
ATOM    364  HE2 HIE    22      -9.605  11.185  10.458  1.00  0.00           H  
ATOM    365  CD2 HIE    22      -8.165  10.488   9.055  1.00  0.00           C  
ATOM    366  HD2 HIE    22      -7.989   9.458   9.338  1.00  0.00           H  
ATOM    367  C   HIE    22      -4.101  10.392   6.350  1.00  0.00           C  
ATOM    368  O   HIE    22      -4.443   9.759   5.354  1.00  0.00           O  
ATOM    369  N   PHE    23      -2.853  10.370   6.815  1.00  0.00           N  
ATOM    370  H   PHE    23      -2.644  11.067   7.515  1.00  0.00           H  
ATOM    371  CA  PHE    23      -1.906   9.248   6.740  1.00  0.00           C  
ATOM    372  HA  PHE    23      -2.488   8.326   6.690  1.00  0.00           H  
ATOM    373  CB  PHE    23      -1.029   9.290   5.470  1.00  0.00           C  
ATOM    374  HB2 PHE    23      -0.510   8.333   5.398  1.00  0.00           H  
ATOM    375  HB3 PHE    23      -1.684   9.360   4.600  1.00  0.00           H  
ATOM    376  CG  PHE    23      -0.002  10.405   5.388  1.00  0.00           C  
ATOM    377  CD1 PHE    23       1.373  10.114   5.476  1.00  0.00           C  
ATOM    378  HD1 PHE    23       1.710   9.088   5.561  1.00  0.00           H  
ATOM    379  CE1 PHE    23       2.312  11.160   5.506  1.00  0.00           C  
ATOM    380  HE1 PHE    23       3.365  10.944   5.625  1.00  0.00           H  
ATOM    381  CZ  PHE    23       1.881  12.492   5.468  1.00  0.00           C  
ATOM    382  HZ  PHE    23       2.605  13.284   5.562  1.00  0.00           H  
ATOM    383  CE2 PHE    23       0.510  12.786   5.401  1.00  0.00           C  
ATOM    384  HE2 PHE    23       0.161  13.807   5.474  1.00  0.00           H  
ATOM    385  CD2 PHE    23      -0.425  11.744   5.320  1.00  0.00           C  
ATOM    386  HD2 PHE    23      -1.478  11.973   5.271  1.00  0.00           H  
ATOM    387  C   PHE    23      -1.158   9.211   8.090  1.00  0.00           C  
ATOM    388  O   PHE    23      -1.567   8.442   8.946  1.00  0.00           O  
ATOM    389  N   ASP    24      -0.290  10.199   8.360  1.00  0.00           N  
ATOM    390  H   ASP    24       0.115  10.650   7.555  1.00  0.00           H  
ATOM    391  CA  ASP    24      -0.407  11.085   9.543  1.00  0.00           C  
ATOM    392  HA  ASP    24       0.477  11.719   9.579  1.00  0.00           H  
ATOM    393  CB  ASP    24      -1.618  11.988   9.213  1.00  0.00           C  
ATOM    394  HB2 ASP    24      -1.524  12.288   8.170  1.00  0.00           H  
ATOM    395  HB3 ASP    24      -2.533  11.402   9.323  1.00  0.00           H  
ATOM    396  CG  ASP    24      -1.796  13.287   9.988  1.00  0.00           C  
ATOM    397  OD1 ASP    24      -0.992  13.572  10.893  1.00  0.00           O  
ATOM    398  OD2 ASP    24      -2.771  13.989   9.647  1.00  0.00           O  
ATOM    399  C   ASP    24      -0.484  10.384  10.927  1.00  0.00           C  
ATOM    400  O   ASP    24      -0.009   9.265  11.116  1.00  0.00           O  
ATOM    401  N   CYS    25      -1.119  11.011  11.920  1.00  0.00           N  
ATOM    402  H   CYS    25      -1.338  11.999  11.802  1.00  0.00           H  
ATOM    403  CA  CYS    25      -1.553  10.355  13.153  1.00  0.00           C  
ATOM    404  HA  CYS    25      -0.685   9.861  13.589  1.00  0.00           H  
ATOM    405  CB  CYS    25      -2.040  11.426  14.139  1.00  0.00           C  
ATOM    406  HB2 CYS    25      -2.178  10.976  15.125  1.00  0.00           H  
ATOM    407  HB3 CYS    25      -1.297  12.223  14.212  1.00  0.00           H  
ATOM    408  SG  CYS    25      -3.618  12.120  13.580  1.00  0.00           S  
ATOM    409  HG  CYS    25      -4.349  11.041  13.885  1.00  0.00           H  
ATOM    410  C   CYS    25      -2.616   9.257  12.924  1.00  0.00           C  
ATOM    411  O   CYS    25      -2.986   8.576  13.871  1.00  0.00           O  
ATOM    412  N   THR    26      -3.093   9.049  11.690  1.00  0.00           N  
ATOM    413  H   THR    26      -2.755   9.651  10.956  1.00  0.00           H  
ATOM    414  CA  THR    26      -3.861   7.855  11.277  1.00  0.00           C  
ATOM    415  HA  THR    26      -4.614   7.664  12.036  1.00  0.00           H  
ATOM    416  CB  THR    26      -4.585   8.145   9.948  1.00  0.00           C  
ATOM    417  HB  THR    26      -3.895   8.588   9.236  1.00  0.00           H  
ATOM    418  CG2 THR    26      -5.265   6.963   9.262  1.00  0.00           C  
ATOM    419 HG21 THR    26      -5.887   6.429   9.976  1.00  0.00           H  
ATOM    420 HG22 THR    26      -5.879   7.319   8.435  1.00  0.00           H  
ATOM    421 HG23 THR    26      -4.510   6.286   8.864  1.00  0.00           H  
ATOM    422  OG1 THR    26      -5.591   9.093  10.198  1.00  0.00           O  
ATOM    423  HG1 THR    26      -6.158   8.685  10.882  1.00  0.00           H  
ATOM    424  C   THR    26      -2.997   6.581  11.234  1.00  0.00           C  
ATOM    425  O   THR    26      -3.507   5.461  11.181  1.00  0.00           O  
ATOM    426  N   MET    27      -1.675   6.734  11.329  1.00  0.00           N  
ATOM    427  H   MET    27      -1.304   7.672  11.208  1.00  0.00           H  
ATOM    428  CA  MET    27      -0.707   5.687  11.647  1.00  0.00           C  
ATOM    429  HA  MET    27      -1.169   4.715  11.486  1.00  0.00           H  
ATOM    430  CB  MET    27       0.494   5.804  10.684  1.00  0.00           C  
ATOM    431  HB2 MET    27       0.914   6.806  10.768  1.00  0.00           H  
ATOM    432  HB3 MET    27       1.263   5.084  10.965  1.00  0.00           H  
ATOM    433  CG  MET    27       0.122   5.549   9.215  1.00  0.00           C  
ATOM    434  HG2 MET    27       0.004   4.476   9.066  1.00  0.00           H  
ATOM    435  HG3 MET    27      -0.839   6.016   9.003  1.00  0.00           H  
ATOM    436  SD  MET    27       1.302   6.183   7.986  1.00  0.00           S  
ATOM    437  CE  MET    27       2.751   5.160   8.356  1.00  0.00           C  
ATOM    438  HE1 MET    27       2.501   4.107   8.228  1.00  0.00           H  
ATOM    439  HE2 MET    27       3.562   5.425   7.677  1.00  0.00           H  
ATOM    440  HE3 MET    27       3.073   5.335   9.382  1.00  0.00           H  
ATOM    441  C   MET    27      -0.295   5.724  13.136  1.00  0.00           C  
ATOM    442  O   MET    27       0.822   5.324  13.454  1.00  0.00           O  
ATOM    443  N   LEU    28      -1.145   6.211  14.060  1.00  0.00           N  
ATOM    444  H   LEU    28      -2.060   6.547  13.772  1.00  0.00           H  
ATOM    445  CA  LEU    28      -0.798   6.385  15.480  1.00  0.00           C  
ATOM    446  HA  LEU    28      -0.047   5.638  15.724  1.00  0.00           H  
ATOM    447  CB  LEU    28      -0.171   7.782  15.668  1.00  0.00           C  
ATOM    448  HB2 LEU    28       0.556   7.957  14.874  1.00  0.00           H  
ATOM    449  HB3 LEU    28      -0.964   8.521  15.559  1.00  0.00           H  
ATOM    450  CG  LEU    28       0.521   8.019  17.022  1.00  0.00           C  
ATOM    451  HG  LEU    28      -0.175   7.820  17.836  1.00  0.00           H  
ATOM    452  CD1 LEU    28       1.754   7.131  17.199  1.00  0.00           C  
ATOM    453 HD11 LEU    28       2.420   7.244  16.343  1.00  0.00           H  
ATOM    454 HD12 LEU    28       2.292   7.410  18.103  1.00  0.00           H  
ATOM    455 HD13 LEU    28       1.457   6.089  17.287  1.00  0.00           H  
ATOM    456  CD2 LEU    28       0.968   9.476  17.129  1.00  0.00           C  
ATOM    457 HD21 LEU    28       0.101  10.132  17.041  1.00  0.00           H  
ATOM    458 HD22 LEU    28       1.441   9.652  18.095  1.00  0.00           H  
ATOM    459 HD23 LEU    28       1.674   9.711  16.332  1.00  0.00           H  
ATOM    460  C   LEU    28      -1.985   6.173  16.444  1.00  0.00           C  
ATOM    461  O   LEU    28      -3.090   6.650  16.219  1.00  0.00           O  
ATOM    462  N   THR    29      -1.733   5.517  17.581  1.00  0.00           N  
ATOM    463  H   THR    29      -0.842   5.054  17.675  1.00  0.00           H  
ATOM    464  CA  THR    29      -2.767   5.183  18.584  1.00  0.00           C  
ATOM    465  HA  THR    29      -3.611   4.719  18.072  1.00  0.00           H  
ATOM    466  CB  THR    29      -2.192   4.185  19.604  1.00  0.00           C  
ATOM    467  HB  THR    29      -1.527   4.724  20.278  1.00  0.00           H  
ATOM    468  CG2 THR    29      -3.257   3.468  20.433  1.00  0.00           C  
ATOM    469 HG21 THR    29      -4.050   3.098  19.784  1.00  0.00           H  
ATOM    470 HG22 THR    29      -2.810   2.625  20.959  1.00  0.00           H  
ATOM    471 HG23 THR    29      -3.684   4.156  21.163  1.00  0.00           H  
ATOM    472  OG1 THR    29      -1.427   3.186  18.970  1.00  0.00           O  
ATOM    473  HG1 THR    29      -2.060   2.680  18.404  1.00  0.00           H  
ATOM    474  C   THR    29      -3.307   6.400  19.352  1.00  0.00           C  
ATOM    475  O   THR    29      -4.413   6.361  19.893  1.00  0.00           O  
ATOM    476  N   LEU    30      -2.531   7.487  19.447  1.00  0.00           N  
ATOM    477  H   LEU    30      -1.698   7.521  18.884  1.00  0.00           H  
ATOM    478  CA  LEU    30      -2.961   8.702  20.143  1.00  0.00           C  
ATOM    479  HA  LEU    30      -3.330   8.414  21.127  1.00  0.00           H  
ATOM    480  CB  LEU    30      -1.794   9.687  20.324  1.00  0.00           C  
ATOM    481  HB2 LEU    30      -1.329   9.862  19.352  1.00  0.00           H  
ATOM    482  HB3 LEU    30      -2.204  10.640  20.664  1.00  0.00           H  
ATOM    483  CG  LEU    30      -0.716   9.247  21.330  1.00  0.00           C  
ATOM    484  HG  LEU    30      -0.236   8.333  20.977  1.00  0.00           H  
ATOM    485  CD1 LEU    30       0.338  10.345  21.432  1.00  0.00           C  
ATOM    486 HD11 LEU    30      -0.115  11.271  21.790  1.00  0.00           H  
ATOM    487 HD12 LEU    30       1.115  10.060  22.141  1.00  0.00           H  
ATOM    488 HD13 LEU    30       0.781  10.529  20.455  1.00  0.00           H  
ATOM    489  CD2 LEU    30      -1.274   9.013  22.735  1.00  0.00           C  
ATOM    490 HD21 LEU    30      -1.882   8.110  22.758  1.00  0.00           H  
ATOM    491 HD22 LEU    30      -0.455   8.893  23.445  1.00  0.00           H  
ATOM    492 HD23 LEU    30      -1.870   9.871  23.049  1.00  0.00           H  
ATOM    493  C   LEU    30      -4.128   9.368  19.405  1.00  0.00           C  
ATOM    494  O   LEU    30      -4.060   9.595  18.204  1.00  0.00           O  
ATOM    495  N   ALA    31      -5.176   9.701  20.163  1.00  0.00           N  
ATOM    496  H   ALA    31      -5.107   9.503  21.147  1.00  0.00           H  
ATOM    497  CA  ALA    31      -6.470  10.177  19.667  1.00  0.00           C  
ATOM    498  HA  ALA    31      -7.083  10.312  20.559  1.00  0.00           H  
ATOM    499  CB  ALA    31      -6.331  11.585  19.061  1.00  0.00           C  
ATOM    500  HB1 ALA    31      -5.741  11.545  18.147  1.00  0.00           H  
ATOM    501  HB2 ALA    31      -7.317  11.986  18.826  1.00  0.00           H  
ATOM    502  HB3 ALA    31      -5.839  12.249  19.772  1.00  0.00           H  
ATOM    503  C   ALA    31      -7.283   9.160  18.825  1.00  0.00           C  
ATOM    504  O   ALA    31      -8.205   9.571  18.127  1.00  0.00           O  
ATOM    505  N   LEU    32      -7.004   7.853  18.976  1.00  0.00           N  
ATOM    506  H   LEU    32      -6.112   7.644  19.405  1.00  0.00           H  
ATOM    507  CA  LEU    32      -7.845   6.662  18.711  1.00  0.00           C  
ATOM    508  HA  LEU    32      -7.125   5.883  18.461  1.00  0.00           H  
ATOM    509  CB  LEU    32      -8.546   6.183  20.003  1.00  0.00           C  
ATOM    510  HB2 LEU    32      -9.089   7.019  20.439  1.00  0.00           H  
ATOM    511  HB3 LEU    32      -9.268   5.408  19.746  1.00  0.00           H  
ATOM    512  CG  LEU    32      -7.598   5.625  21.084  1.00  0.00           C  
ATOM    513  HG  LEU    32      -6.802   6.343  21.280  1.00  0.00           H  
ATOM    514  CD1 LEU    32      -8.375   5.414  22.386  1.00  0.00           C  
ATOM    515 HD11 LEU    32      -9.178   4.693  22.228  1.00  0.00           H  
ATOM    516 HD12 LEU    32      -7.702   5.039  23.157  1.00  0.00           H  
ATOM    517 HD13 LEU    32      -8.798   6.360  22.721  1.00  0.00           H  
ATOM    518  CD2 LEU    32      -6.981   4.280  20.691  1.00  0.00           C  
ATOM    519 HD21 LEU    32      -6.342   4.399  19.817  1.00  0.00           H  
ATOM    520 HD22 LEU    32      -6.365   3.904  21.507  1.00  0.00           H  
ATOM    521 HD23 LEU    32      -7.763   3.554  20.468  1.00  0.00           H  
ATOM    522  C   LEU    32      -8.757   6.672  17.455  1.00  0.00           C  
ATOM    523  O   LEU    32      -8.398   5.981  16.504  1.00  0.00           O  
ATOM    524  N   PRO    33      -9.906   7.385  17.367  1.00  0.00           N  
ATOM    525  CD  PRO    33     -10.669   7.989  18.453  1.00  0.00           C  
ATOM    526  HD2 PRO    33     -10.044   8.486  19.190  1.00  0.00           H  
ATOM    527  HD3 PRO    33     -11.268   7.217  18.939  1.00  0.00           H  
ATOM    528  CG  PRO    33     -11.589   9.008  17.790  1.00  0.00           C  
ATOM    529  HG2 PRO    33     -11.041   9.934  17.603  1.00  0.00           H  
ATOM    530  HG3 PRO    33     -12.481   9.198  18.387  1.00  0.00           H  
ATOM    531  CB  PRO    33     -11.923   8.327  16.467  1.00  0.00           C  
ATOM    532  HB2 PRO    33     -12.240   9.048  15.713  1.00  0.00           H  
ATOM    533  HB3 PRO    33     -12.707   7.585  16.629  1.00  0.00           H  
ATOM    534  CA  PRO    33     -10.617   7.611  16.094  1.00  0.00           C  
ATOM    535  HA  PRO    33     -10.870   6.641  15.664  1.00  0.00           H  
ATOM    536  C   PRO    33      -9.822   8.375  15.007  1.00  0.00           C  
ATOM    537  O   PRO    33     -10.347   8.612  13.919  1.00  0.00           O  
ATOM    538  N   THR    34      -8.552   8.720  15.243  1.00  0.00           N  
ATOM    539  H   THR    34      -8.184   8.605  16.182  1.00  0.00           H  
ATOM    540  CA  THR    34      -7.546   8.926  14.182  1.00  0.00           C  
ATOM    541  HA  THR    34      -7.854   9.747  13.538  1.00  0.00           H  
ATOM    542  CB  THR    34      -6.178   9.253  14.803  1.00  0.00           C  
ATOM    543  HB  THR    34      -5.419   9.218  14.024  1.00  0.00           H  
ATOM    544  CG2 THR    34      -6.167  10.650  15.418  1.00  0.00           C  
ATOM    545 HG21 THR    34      -6.940  10.733  16.178  1.00  0.00           H  
ATOM    546 HG22 THR    34      -5.195  10.830  15.877  1.00  0.00           H  
ATOM    547 HG23 THR    34      -6.346  11.393  14.644  1.00  0.00           H  
ATOM    548  OG1 THR    34      -5.860   8.318  15.810  1.00  0.00           O  
ATOM    549  HG1 THR    34      -5.000   7.915  15.598  1.00  0.00           H  
ATOM    550  C   THR    34      -7.344   7.690  13.301  1.00  0.00           C  
ATOM    551  O   THR    34      -7.016   7.845  12.123  1.00  0.00           O  
ATOM    552  N   PHE    35      -7.585   6.500  13.861  1.00  0.00           N  
ATOM    553  H   PHE    35      -7.876   6.540  14.831  1.00  0.00           H  
ATOM    554  CA  PHE    35      -7.128   5.174  13.438  1.00  0.00           C  
ATOM    555  HA  PHE    35      -7.563   4.487  14.164  1.00  0.00           H  
ATOM    556  CB  PHE    35      -7.718   4.755  12.081  1.00  0.00           C  
ATOM    557  HB2 PHE    35      -7.391   5.444  11.307  1.00  0.00           H  
ATOM    558  HB3 PHE    35      -7.330   3.771  11.816  1.00  0.00           H  
ATOM    559  CG  PHE    35      -9.236   4.690  12.079  1.00  0.00           C  
ATOM    560  CD1 PHE    35      -9.999   5.848  11.833  1.00  0.00           C  
ATOM    561  HD1 PHE    35      -9.505   6.787  11.628  1.00  0.00           H  
ATOM    562  CE1 PHE    35     -11.403   5.796  11.885  1.00  0.00           C  
ATOM    563  HE1 PHE    35     -11.979   6.696  11.720  1.00  0.00           H  
ATOM    564  CZ  PHE    35     -12.052   4.583  12.172  1.00  0.00           C  
ATOM    565  HZ  PHE    35     -13.131   4.543  12.217  1.00  0.00           H  
ATOM    566  CE2 PHE    35     -11.295   3.422  12.410  1.00  0.00           C  
ATOM    567  HE2 PHE    35     -11.793   2.490  12.638  1.00  0.00           H  
ATOM    568  CD2 PHE    35      -9.890   3.476  12.368  1.00  0.00           C  
ATOM    569  HD2 PHE    35      -9.316   2.584  12.568  1.00  0.00           H  
ATOM    570  C   PHE    35      -5.609   4.976  13.597  1.00  0.00           C  
ATOM    571  O   PHE    35      -4.843   5.921  13.744  1.00  0.00           O  
ATOM    572  N   ASP    36      -5.194   3.707  13.652  1.00  0.00           N  
ATOM    573  H   ASP    36      -5.889   2.994  13.507  1.00  0.00           H  
ATOM    574  CA  ASP    36      -3.909   3.261  14.218  1.00  0.00           C  
ATOM    575  HA  ASP    36      -3.305   4.138  14.458  1.00  0.00           H  
ATOM    576  CB  ASP    36      -4.239   2.526  15.537  1.00  0.00           C  
ATOM    577  HB2 ASP    36      -4.985   3.108  16.083  1.00  0.00           H  
ATOM    578  HB3 ASP    36      -4.681   1.555  15.306  1.00  0.00           H  
ATOM    579  CG  ASP    36      -3.053   2.327  16.478  1.00  0.00           C  
ATOM    580  OD1 ASP    36      -3.243   1.793  17.595  1.00  0.00           O  
ATOM    581  OD2 ASP    36      -1.927   2.760  16.163  1.00  0.00           O  
ATOM    582  C   ASP    36      -3.100   2.406  13.213  1.00  0.00           C  
ATOM    583  O   ASP    36      -2.417   1.446  13.573  1.00  0.00           O  
ATOM    584  N   VAL    37      -3.258   2.686  11.914  1.00  0.00           N  
ATOM    585  H   VAL    37      -3.694   3.581  11.697  1.00  0.00           H  
ATOM    586  CA  VAL    37      -3.300   1.650  10.861  1.00  0.00           C  
ATOM    587  HA  VAL    37      -4.094   0.959  11.146  1.00  0.00           H  
ATOM    588  CB  VAL    37      -3.726   2.277   9.515  1.00  0.00           C  
ATOM    589  HB  VAL    37      -4.583   2.925   9.705  1.00  0.00           H  
ATOM    590  CG1 VAL    37      -2.632   3.124   8.853  1.00  0.00           C  
ATOM    591 HG11 VAL    37      -1.796   2.500   8.538  1.00  0.00           H  
ATOM    592 HG12 VAL    37      -3.043   3.630   7.980  1.00  0.00           H  
ATOM    593 HG13 VAL    37      -2.280   3.880   9.550  1.00  0.00           H  
ATOM    594  CG2 VAL    37      -4.177   1.212   8.510  1.00  0.00           C  
ATOM    595 HG21 VAL    37      -4.966   0.600   8.948  1.00  0.00           H  
ATOM    596 HG22 VAL    37      -4.567   1.694   7.613  1.00  0.00           H  
ATOM    597 HG23 VAL    37      -3.343   0.566   8.231  1.00  0.00           H  
ATOM    598  C   VAL    37      -2.041   0.786  10.724  1.00  0.00           C  
ATOM    599  O   VAL    37      -2.161  -0.408  10.460  1.00  0.00           O  
ATOM    600  N   SER    38      -0.837   1.325  10.954  1.00  0.00           N  
ATOM    601  H   SER    38      -0.784   2.292  11.232  1.00  0.00           H  
ATOM    602  CA  SER    38       0.404   0.534  10.838  1.00  0.00           C  
ATOM    603  HA  SER    38       0.425   0.084   9.845  1.00  0.00           H  
ATOM    604  CB  SER    38       1.639   1.433  10.959  1.00  0.00           C  
ATOM    605  HB2 SER    38       2.524   0.864  10.668  1.00  0.00           H  
ATOM    606  HB3 SER    38       1.535   2.283  10.283  1.00  0.00           H  
ATOM    607  OG  SER    38       1.812   1.901  12.282  1.00  0.00           O  
ATOM    608  HG  SER    38       2.461   1.287  12.697  1.00  0.00           H  
ATOM    609  C   SER    38       0.468  -0.622  11.848  1.00  0.00           C  
ATOM    610  O   SER    38       1.029  -1.670  11.534  1.00  0.00           O  
ATOM    611  N   LYS    39      -0.191  -0.484  13.010  1.00  0.00           N  
ATOM    612  H   LYS    39      -0.726   0.365  13.157  1.00  0.00           H  
ATOM    613  CA  LYS    39      -0.263  -1.518  14.054  1.00  0.00           C  
ATOM    614  HA  LYS    39       0.756  -1.795  14.333  1.00  0.00           H  
ATOM    615  CB  LYS    39      -0.970  -0.927  15.286  1.00  0.00           C  
ATOM    616  HB2 LYS    39      -0.563   0.065  15.484  1.00  0.00           H  
ATOM    617  HB3 LYS    39      -2.034  -0.824  15.071  1.00  0.00           H  
ATOM    618  CG  LYS    39      -0.767  -1.777  16.553  1.00  0.00           C  
ATOM    619  HG2 LYS    39      -1.146  -2.788  16.404  1.00  0.00           H  
ATOM    620  HG3 LYS    39       0.301  -1.842  16.756  1.00  0.00           H  
ATOM    621  CD  LYS    39      -1.475  -1.165  17.768  1.00  0.00           C  
ATOM    622  HD2 LYS    39      -1.105  -1.642  18.677  1.00  0.00           H  
ATOM    623  HD3 LYS    39      -1.253  -0.098  17.820  1.00  0.00           H  
ATOM    624  CE  LYS    39      -2.987  -1.389  17.671  1.00  0.00           C  
ATOM    625  HE2 LYS    39      -3.348  -1.025  16.707  1.00  0.00           H  
ATOM    626  HE3 LYS    39      -3.190  -2.462  17.736  1.00  0.00           H  
ATOM    627  NZ  LYS    39      -3.705  -0.689  18.753  1.00  0.00           N  
ATOM    628  HZ1 LYS    39      -3.671   0.320  18.613  1.00  0.00           H  
ATOM    629  HZ2 LYS    39      -4.661  -1.041  18.810  1.00  0.00           H  
ATOM    630  HZ3 LYS    39      -3.341  -0.973  19.661  1.00  0.00           H  
ATOM    631  C   LYS    39      -0.957  -2.798  13.573  1.00  0.00           C  
ATOM    632  O   LYS    39      -0.734  -3.856  14.146  1.00  0.00           O  
ATOM    633  N   MET    40      -1.755  -2.734  12.502  1.00  0.00           N  
ATOM    634  H   MET    40      -1.885  -1.838  12.051  1.00  0.00           H  
ATOM    635  CA  MET    40      -2.327  -3.924  11.863  1.00  0.00           C  
ATOM    636  HA  MET    40      -2.920  -4.470  12.598  1.00  0.00           H  
ATOM    637  CB  MET    40      -3.249  -3.480  10.716  1.00  0.00           C  
ATOM    638  HB2 MET    40      -3.965  -2.747  11.088  1.00  0.00           H  
ATOM    639  HB3 MET    40      -2.641  -3.004   9.947  1.00  0.00           H  
ATOM    640  CG  MET    40      -4.028  -4.644  10.090  1.00  0.00           C  
ATOM    641  HG2 MET    40      -3.358  -5.480   9.898  1.00  0.00           H  
ATOM    642  HG3 MET    40      -4.781  -4.978  10.804  1.00  0.00           H  
ATOM    643  SD  MET    40      -4.856  -4.228   8.529  1.00  0.00           S  
ATOM    644  CE  MET    40      -3.429  -4.236   7.408  1.00  0.00           C  
ATOM    645  HE1 MET    40      -2.937  -5.208   7.451  1.00  0.00           H  
ATOM    646  HE2 MET    40      -3.769  -4.050   6.390  1.00  0.00           H  
ATOM    647  HE3 MET    40      -2.723  -3.459   7.697  1.00  0.00           H  
ATOM    648  C   MET    40      -1.233  -4.873  11.346  1.00  0.00           C  
ATOM    649  O   MET    40      -1.361  -6.085  11.488  1.00  0.00           O  
ATOM    650  N   VAL    41      -0.144  -4.334  10.785  1.00  0.00           N  
ATOM    651  H   VAL    41      -0.044  -3.327  10.781  1.00  0.00           H  
ATOM    652  CA  VAL    41       0.989  -5.138  10.296  1.00  0.00           C  
ATOM    653  HA  VAL    41       0.595  -5.977   9.721  1.00  0.00           H  
ATOM    654  CB  VAL    41       1.920  -4.321   9.375  1.00  0.00           C  
ATOM    655  HB  VAL    41       2.505  -3.629   9.981  1.00  0.00           H  
ATOM    656  CG1 VAL    41       2.878  -5.246   8.616  1.00  0.00           C  
ATOM    657 HG11 VAL    41       2.320  -5.906   7.951  1.00  0.00           H  
ATOM    658 HG12 VAL    41       3.582  -4.656   8.029  1.00  0.00           H  
ATOM    659 HG13 VAL    41       3.447  -5.860   9.313  1.00  0.00           H  
ATOM    660  CG2 VAL    41       1.147  -3.503   8.328  1.00  0.00           C  
ATOM    661 HG21 VAL    41       0.555  -2.729   8.815  1.00  0.00           H  
ATOM    662 HG22 VAL    41       1.851  -3.016   7.653  1.00  0.00           H  
ATOM    663 HG23 VAL    41       0.492  -4.159   7.754  1.00  0.00           H  
ATOM    664  C   VAL    41       1.778  -5.722  11.470  1.00  0.00           C  
ATOM    665  O   VAL    41       2.149  -6.892  11.445  1.00  0.00           O  
ATOM    666  N   ASP    42       1.978  -4.936  12.530  1.00  0.00           N  
ATOM    667  H   ASP    42       1.729  -3.961  12.449  1.00  0.00           H  
ATOM    668  CA  ASP    42       2.638  -5.374  13.769  1.00  0.00           C  
ATOM    669  HA  ASP    42       3.624  -5.766  13.531  1.00  0.00           H  
ATOM    670  CB  ASP    42       2.827  -4.184  14.725  1.00  0.00           C  
ATOM    671  HB2 ASP    42       1.854  -3.896  15.125  1.00  0.00           H  
ATOM    672  HB3 ASP    42       3.446  -4.518  15.557  1.00  0.00           H  
ATOM    673  CG  ASP    42       3.479  -2.945  14.101  1.00  0.00           C  
ATOM    674  OD1 ASP    42       3.316  -1.847  14.683  1.00  0.00           O  
ATOM    675  OD2 ASP    42       4.127  -3.056  13.036  1.00  0.00           O  
ATOM    676  C   ASP    42       1.871  -6.511  14.455  1.00  0.00           C  
ATOM    677  O   ASP    42       2.461  -7.532  14.798  1.00  0.00           O  
ATOM    678  N   ARG    43       0.543  -6.381  14.554  1.00  0.00           N  
ATOM    679  H   ARG    43       0.140  -5.497  14.262  1.00  0.00           H  
ATOM    680  CA  ARG    43      -0.369  -7.433  15.017  1.00  0.00           C  
ATOM    681  HA  ARG    43      -0.085  -7.716  16.031  1.00  0.00           H  
ATOM    682  CB  ARG    43      -1.802  -6.860  15.018  1.00  0.00           C  
ATOM    683  HB2 ARG    43      -1.845  -6.012  15.704  1.00  0.00           H  
ATOM    684  HB3 ARG    43      -2.031  -6.487  14.019  1.00  0.00           H  
ATOM    685  CG  ARG    43      -2.904  -7.856  15.400  1.00  0.00           C  
ATOM    686  HG2 ARG    43      -3.875  -7.386  15.243  1.00  0.00           H  
ATOM    687  HG3 ARG    43      -2.842  -8.716  14.735  1.00  0.00           H  
ATOM    688  CD  ARG    43      -2.820  -8.319  16.858  1.00  0.00           C  
ATOM    689  HD2 ARG    43      -1.790  -8.592  17.089  1.00  0.00           H  
ATOM    690  HD3 ARG    43      -3.126  -7.511  17.522  1.00  0.00           H  
ATOM    691  NE  ARG    43      -3.642  -9.519  17.046  1.00  0.00           N  
ATOM    692  HE  ARG    43      -3.307 -10.341  16.526  1.00  0.00           H  
ATOM    693  CZ  ARG    43      -4.665  -9.736  17.834  1.00  0.00           C  
ATOM    694  NH1 ARG    43      -5.151  -8.831  18.624  1.00  0.00           N  
ATOM    695 HH11 ARG    43      -4.529  -8.074  18.862  1.00  0.00           H  
ATOM    696 HH12 ARG    43      -5.734  -9.193  19.363  1.00  0.00           H  
ATOM    697  NH2 ARG    43      -5.230 -10.896  17.908  1.00  0.00           N  
ATOM    698 HH21 ARG    43      -4.777 -11.700  17.450  1.00  0.00           H  
ATOM    699 HH22 ARG    43      -5.838 -11.113  18.674  1.00  0.00           H  
ATOM    700  C   ARG    43      -0.216  -8.703  14.172  1.00  0.00           C  
ATOM    701  O   ARG    43       0.119  -9.748  14.714  1.00  0.00           O  
ATOM    702  N   ILE    44      -0.356  -8.596  12.848  1.00  0.00           N  
ATOM    703  H   ILE    44      -0.612  -7.692  12.471  1.00  0.00           H  
ATOM    704  CA  ILE    44      -0.221  -9.729  11.910  1.00  0.00           C  
ATOM    705  HA  ILE    44      -0.943 -10.496  12.193  1.00  0.00           H  
ATOM    706  CB  ILE    44      -0.573  -9.248  10.480  1.00  0.00           C  
ATOM    707  HB  ILE    44      -0.076  -8.292  10.308  1.00  0.00           H  
ATOM    708  CG2 ILE    44      -0.094 -10.219   9.386  1.00  0.00           C  
ATOM    709 HG21 ILE    44      -0.493 -11.214   9.587  1.00  0.00           H  
ATOM    710 HG22 ILE    44      -0.416  -9.892   8.400  1.00  0.00           H  
ATOM    711 HG23 ILE    44       0.994 -10.276   9.375  1.00  0.00           H  
ATOM    712  CG1 ILE    44      -2.104  -9.043  10.372  1.00  0.00           C  
ATOM    713 HG12 ILE    44      -2.601 -10.015  10.378  1.00  0.00           H  
ATOM    714 HG13 ILE    44      -2.459  -8.492  11.243  1.00  0.00           H  
ATOM    715  CD1 ILE    44      -2.546  -8.261   9.127  1.00  0.00           C  
ATOM    716 HD11 ILE    44      -2.389  -8.853   8.227  1.00  0.00           H  
ATOM    717 HD12 ILE    44      -3.609  -8.031   9.208  1.00  0.00           H  
ATOM    718 HD13 ILE    44      -1.986  -7.329   9.054  1.00  0.00           H  
ATOM    719  C   ILE    44       1.164 -10.403  11.987  1.00  0.00           C  
ATOM    720  O   ILE    44       1.256 -11.619  11.830  1.00  0.00           O  
ATOM    721  N   THR    45       2.227  -9.637  12.266  1.00  0.00           N  
ATOM    722  H   THR    45       2.068  -8.648  12.405  1.00  0.00           H  
ATOM    723  CA  THR    45       3.599 -10.165  12.425  1.00  0.00           C  
ATOM    724  HA  THR    45       3.886 -10.689  11.513  1.00  0.00           H  
ATOM    725  CB  THR    45       4.616  -9.037  12.683  1.00  0.00           C  
ATOM    726  HB  THR    45       4.391  -8.556  13.633  1.00  0.00           H  
ATOM    727  CG2 THR    45       6.069  -9.509  12.714  1.00  0.00           C  
ATOM    728 HG21 THR    45       6.305 -10.055  11.800  1.00  0.00           H  
ATOM    729 HG22 THR    45       6.737  -8.653  12.807  1.00  0.00           H  
ATOM    730 HG23 THR    45       6.233 -10.164  13.571  1.00  0.00           H  
ATOM    731  OG1 THR    45       4.556  -8.064  11.662  1.00  0.00           O  
ATOM    732  HG1 THR    45       3.622  -7.791  11.577  1.00  0.00           H  
ATOM    733  C   THR    45       3.681 -11.172  13.571  1.00  0.00           C  
ATOM    734  O   THR    45       4.360 -12.185  13.441  1.00  0.00           O  
ATOM    735  N   ILE    46       2.973 -10.912  14.676  1.00  0.00           N  
ATOM    736  H   ILE    46       2.403 -10.076  14.702  1.00  0.00           H  
ATOM    737  CA  ILE    46       2.879 -11.846  15.801  1.00  0.00           C  
ATOM    738  HA  ILE    46       3.845 -12.341  15.920  1.00  0.00           H  
ATOM    739  CB  ILE    46       2.562 -11.103  17.122  1.00  0.00           C  
ATOM    740  HB  ILE    46       1.549 -10.703  17.048  1.00  0.00           H  
ATOM    741  CG2 ILE    46       2.616 -12.098  18.300  1.00  0.00           C  
ATOM    742 HG21 ILE    46       3.618 -12.526  18.371  1.00  0.00           H  
ATOM    743 HG22 ILE    46       2.368 -11.599  19.234  1.00  0.00           H  
ATOM    744 HG23 ILE    46       1.893 -12.898  18.147  1.00  0.00           H  
ATOM    745  CG1 ILE    46       3.527  -9.921  17.388  1.00  0.00           C  
ATOM    746 HG12 ILE    46       4.535 -10.302  17.565  1.00  0.00           H  
ATOM    747 HG13 ILE    46       3.566  -9.275  16.513  1.00  0.00           H  
ATOM    748  CD1 ILE    46       3.107  -9.030  18.567  1.00  0.00           C  
ATOM    749 HD11 ILE    46       3.262  -9.549  19.512  1.00  0.00           H  
ATOM    750 HD12 ILE    46       3.711  -8.123  18.566  1.00  0.00           H  
ATOM    751 HD13 ILE    46       2.058  -8.750  18.466  1.00  0.00           H  
ATOM    752  C   ILE    46       1.844 -12.940  15.491  1.00  0.00           C  
ATOM    753  O   ILE    46       2.131 -14.120  15.672  1.00  0.00           O  
ATOM    754  N   ASP    47       0.654 -12.582  14.998  1.00  0.00           N  
ATOM    755  H   ASP    47       0.447 -11.591  14.918  1.00  0.00           H  
ATOM    756  CA  ASP    47      -0.470 -13.519  14.849  1.00  0.00           C  
ATOM    757  HA  ASP    47      -0.701 -13.905  15.838  1.00  0.00           H  
ATOM    758  CB  ASP    47      -1.722 -12.821  14.297  1.00  0.00           C  
ATOM    759  HB2 ASP    47      -1.475 -12.348  13.347  1.00  0.00           H  
ATOM    760  HB3 ASP    47      -2.478 -13.581  14.099  1.00  0.00           H  
ATOM    761  CG  ASP    47      -2.354 -11.787  15.222  1.00  0.00           C  
ATOM    762  OD1 ASP    47      -3.398 -11.218  14.837  1.00  0.00           O  
ATOM    763  OD2 ASP    47      -1.855 -11.531  16.334  1.00  0.00           O  
ATOM    764  C   ASP    47      -0.170 -14.727  13.960  1.00  0.00           C  
ATOM    765  O   ASP    47      -0.563 -15.846  14.295  1.00  0.00           O  
ATOM    766  N   PHE    48       0.550 -14.536  12.852  1.00  0.00           N  
ATOM    767  H   PHE    48       0.851 -13.593  12.623  1.00  0.00           H  
ATOM    768  CA  PHE    48       0.903 -15.632  11.939  1.00  0.00           C  
ATOM    769  HA  PHE    48       0.008 -16.227  11.754  1.00  0.00           H  
ATOM    770  CB  PHE    48       1.366 -15.045  10.594  1.00  0.00           C  
ATOM    771  HB2 PHE    48       2.165 -14.326  10.787  1.00  0.00           H  
ATOM    772  HB3 PHE    48       1.797 -15.855  10.005  1.00  0.00           H  
ATOM    773  CG  PHE    48       0.311 -14.374   9.714  1.00  0.00           C  
ATOM    774  CD1 PHE    48      -1.055 -14.305  10.072  1.00  0.00           C  
ATOM    775  HD1 PHE    48      -1.409 -14.696  11.015  1.00  0.00           H  
ATOM    776  CE1 PHE    48      -1.992 -13.723   9.200  1.00  0.00           C  
ATOM    777  HE1 PHE    48      -3.031 -13.676   9.498  1.00  0.00           H  
ATOM    778  CZ  PHE    48      -1.579 -13.209   7.960  1.00  0.00           C  
ATOM    779  HZ  PHE    48      -2.301 -12.759   7.295  1.00  0.00           H  
ATOM    780  CE2 PHE    48      -0.222 -13.269   7.596  1.00  0.00           C  
ATOM    781  HE2 PHE    48       0.105 -12.865   6.650  1.00  0.00           H  
ATOM    782  CD2 PHE    48       0.716 -13.846   8.473  1.00  0.00           C  
ATOM    783  HD2 PHE    48       1.759 -13.890   8.193  1.00  0.00           H  
ATOM    784  C   PHE    48       1.924 -16.628  12.529  1.00  0.00           C  
ATOM    785  O   PHE    48       2.148 -17.682  11.935  1.00  0.00           O  
ATOM    786  N   ASN    49       2.501 -16.330  13.699  1.00  0.00           N  
ATOM    787  H   ASN    49       2.292 -15.426  14.106  1.00  0.00           H  
ATOM    788  CA  ASN    49       3.374 -17.224  14.467  1.00  0.00           C  
ATOM    789  HA  ASN    49       3.562 -18.134  13.895  1.00  0.00           H  
ATOM    790  CB  ASN    49       4.715 -16.476  14.648  1.00  0.00           C  
ATOM    791  HB2 ASN    49       5.034 -16.065  13.691  1.00  0.00           H  
ATOM    792  HB3 ASN    49       4.575 -15.640  15.334  1.00  0.00           H  
ATOM    793  CG  ASN    49       5.856 -17.349  15.152  1.00  0.00           C  
ATOM    794  OD1 ASN    49       5.949 -18.534  14.873  1.00  0.00           O  
ATOM    795  ND2 ASN    49       6.785 -16.802  15.901  1.00  0.00           N  
ATOM    796 HD21 ASN    49       6.785 -15.802  16.137  1.00  0.00           H  
ATOM    797 HD22 ASN    49       7.545 -17.384  16.180  1.00  0.00           H  
ATOM    798  C   ASN    49       2.749 -17.659  15.818  1.00  0.00           C  
ATOM    799  O   ASN    49       3.064 -18.731  16.334  1.00  0.00           O  
ATOM    800  N   LEU    50       1.898 -16.821  16.432  1.00  0.00           N  
ATOM    801  H   LEU    50       1.669 -15.966  15.936  1.00  0.00           H  
ATOM    802  CA  LEU    50       1.711 -16.792  17.891  1.00  0.00           C  
ATOM    803  HA  LEU    50       1.813 -17.811  18.260  1.00  0.00           H  
ATOM    804  CB  LEU    50       2.856 -15.923  18.489  1.00  0.00           C  
ATOM    805  HB2 LEU    50       2.927 -15.010  17.902  1.00  0.00           H  
ATOM    806  HB3 LEU    50       2.608 -15.613  19.494  1.00  0.00           H  
ATOM    807  CG  LEU    50       4.259 -16.555  18.549  1.00  0.00           C  
ATOM    808  HG  LEU    50       4.587 -16.823  17.553  1.00  0.00           H  
ATOM    809  CD1 LEU    50       5.247 -15.536  19.118  1.00  0.00           C  
ATOM    810 HD11 LEU    50       5.005 -15.259  20.137  1.00  0.00           H  
ATOM    811 HD12 LEU    50       6.258 -15.946  19.077  1.00  0.00           H  
ATOM    812 HD13 LEU    50       5.251 -14.644  18.487  1.00  0.00           H  
ATOM    813  CD2 LEU    50       4.309 -17.799  19.444  1.00  0.00           C  
ATOM    814 HD21 LEU    50       3.735 -18.599  18.976  1.00  0.00           H  
ATOM    815 HD22 LEU    50       5.341 -18.141  19.520  1.00  0.00           H  
ATOM    816 HD23 LEU    50       3.911 -17.589  20.430  1.00  0.00           H  
ATOM    817  C   LEU    50       0.308 -16.345  18.390  1.00  0.00           C  
ATOM    818  O   LEU    50       0.224 -15.830  19.507  1.00  0.00           O  
ATOM    819  N   ASP    51      -0.791 -16.555  17.652  1.00  0.00           N  
ATOM    820  H   ASP    51      -0.700 -16.939  16.720  1.00  0.00           H  
ATOM    821  CA  ASP    51      -2.148 -16.181  18.120  1.00  0.00           C  
ATOM    822  HA  ASP    51      -2.136 -16.117  19.207  1.00  0.00           H  
ATOM    823  CB  ASP    51      -2.495 -14.786  17.582  1.00  0.00           C  
ATOM    824  HB2 ASP    51      -1.688 -14.096  17.831  1.00  0.00           H  
ATOM    825  HB3 ASP    51      -2.576 -14.847  16.496  1.00  0.00           H  
ATOM    826  CG  ASP    51      -3.800 -14.213  18.132  1.00  0.00           C  
ATOM    827  OD1 ASP    51      -4.241 -14.577  19.247  1.00  0.00           O  
ATOM    828  OD2 ASP    51      -4.417 -13.392  17.427  1.00  0.00           O  
ATOM    829  C   ASP    51      -3.280 -17.167  17.757  1.00  0.00           C  
ATOM    830  O   ASP    51      -3.386 -17.618  16.616  1.00  0.00           O  
ATOM    831  N   ASP    52      -4.195 -17.420  18.701  1.00  0.00           N  
ATOM    832  H   ASP    52      -4.042 -17.005  19.616  1.00  0.00           H  
ATOM    833  CA  ASP    52      -5.476 -18.095  18.440  1.00  0.00           C  
ATOM    834  HA  ASP    52      -5.284 -19.029  17.911  1.00  0.00           H  
ATOM    835  CB  ASP    52      -6.238 -18.408  19.744  1.00  0.00           C  
ATOM    836  HB2 ASP    52      -6.592 -17.464  20.160  1.00  0.00           H  
ATOM    837  HB3 ASP    52      -7.127 -18.985  19.482  1.00  0.00           H  
ATOM    838  CG  ASP    52      -5.515 -19.170  20.856  1.00  0.00           C  
ATOM    839  OD1 ASP    52      -5.843 -18.895  22.032  1.00  0.00           O  
ATOM    840  OD2 ASP    52      -4.708 -20.091  20.602  1.00  0.00           O  
ATOM    841  C   ASP    52      -6.454 -17.246  17.599  1.00  0.00           C  
ATOM    842  O   ASP    52      -7.230 -17.801  16.819  1.00  0.00           O  
ATOM    843  N   ILE    53      -6.504 -15.923  17.828  1.00  0.00           N  
ATOM    844  H   ILE    53      -5.785 -15.518  18.426  1.00  0.00           H  
ATOM    845  CA  ILE    53      -7.699 -15.101  17.535  1.00  0.00           C  
ATOM    846  HA  ILE    53      -8.488 -15.801  17.270  1.00  0.00           H  
ATOM    847  CB  ILE    53      -8.168 -14.387  18.831  1.00  0.00           C  
ATOM    848  HB  ILE    53      -7.914 -15.030  19.674  1.00  0.00           H  
ATOM    849  CG2 ILE    53      -7.457 -13.046  19.074  1.00  0.00           C  
ATOM    850 HG21 ILE    53      -7.688 -12.345  18.273  1.00  0.00           H  
ATOM    851 HG22 ILE    53      -7.768 -12.623  20.029  1.00  0.00           H  
ATOM    852 HG23 ILE    53      -6.383 -13.215  19.112  1.00  0.00           H  
ATOM    853  CG1 ILE    53      -9.695 -14.161  18.891  1.00  0.00           C  
ATOM    854 HG12 ILE    53      -9.923 -13.496  19.725  1.00  0.00           H  
ATOM    855 HG13 ILE    53     -10.043 -13.682  17.977  1.00  0.00           H  
ATOM    856  CD1 ILE    53     -10.495 -15.453  19.111  1.00  0.00           C  
ATOM    857 HD11 ILE    53     -10.150 -15.956  20.015  1.00  0.00           H  
ATOM    858 HD12 ILE    53     -11.550 -15.206  19.225  1.00  0.00           H  
ATOM    859 HD13 ILE    53     -10.385 -16.123  18.259  1.00  0.00           H  
ATOM    860  C   ILE    53      -7.587 -14.194  16.293  1.00  0.00           C  
ATOM    861  O   ILE    53      -8.585 -13.610  15.877  1.00  0.00           O  
ATOM    862  N   GLN    54      -6.404 -14.110  15.679  1.00  0.00           N  
ATOM    863  H   GLN    54      -5.602 -14.418  16.219  1.00  0.00           H  
ATOM    864  CA  GLN    54      -6.128 -13.615  14.323  1.00  0.00           C  
ATOM    865  HA  GLN    54      -5.049 -13.469  14.255  1.00  0.00           H  
ATOM    866  CB  GLN    54      -6.500 -14.701  13.294  1.00  0.00           C  
ATOM    867  HB2 GLN    54      -7.565 -14.923  13.380  1.00  0.00           H  
ATOM    868  HB3 GLN    54      -6.318 -14.317  12.289  1.00  0.00           H  
ATOM    869  CG  GLN    54      -5.704 -16.011  13.481  1.00  0.00           C  
ATOM    870  HG2 GLN    54      -5.861 -16.402  14.487  1.00  0.00           H  
ATOM    871  HG3 GLN    54      -6.085 -16.754  12.782  1.00  0.00           H  
ATOM    872  CD  GLN    54      -4.207 -15.849  13.219  1.00  0.00           C  
ATOM    873  OE1 GLN    54      -3.791 -15.245  12.242  1.00  0.00           O  
ATOM    874  NE2 GLN    54      -3.351 -16.393  14.055  1.00  0.00           N  
ATOM    875 HE21 GLN    54      -3.640 -16.882  14.898  1.00  0.00           H  
ATOM    876 HE22 GLN    54      -2.362 -16.222  13.909  1.00  0.00           H  
ATOM    877  C   GLN    54      -6.746 -12.233  14.030  1.00  0.00           C  
ATOM    878  O   GLN    54      -7.755 -12.088  13.338  1.00  0.00           O  
ATOM    879  N   GLY    55      -6.122 -11.192  14.580  1.00  0.00           N  
ATOM    880  H   GLY    55      -5.210 -11.381  14.996  1.00  0.00           H  
ATOM    881  CA  GLY    55      -6.446  -9.784  14.346  1.00  0.00           C  
ATOM    882  HA2 GLY    55      -5.579  -9.187  14.624  1.00  0.00           H  
ATOM    883  HA3 GLY    55      -6.625  -9.643  13.280  1.00  0.00           H  
ATOM    884  C   GLY    55      -7.662  -9.233  15.099  1.00  0.00           C  
ATOM    885  O   GLY    55      -7.878  -8.023  15.064  1.00  0.00           O  
ATOM    886  N   ALA    56      -8.441 -10.064  15.804  1.00  0.00           N  
ATOM    887  H   ALA    56      -8.230 -11.054  15.740  1.00  0.00           H  
ATOM    888  CA  ALA    56      -9.761  -9.691  16.336  1.00  0.00           C  
ATOM    889  HA  ALA    56     -10.389  -9.411  15.489  1.00  0.00           H  
ATOM    890  CB  ALA    56     -10.380 -10.932  16.985  1.00  0.00           C  
ATOM    891  HB1 ALA    56      -9.781 -11.245  17.840  1.00  0.00           H  
ATOM    892  HB2 ALA    56     -11.391 -10.704  17.325  1.00  0.00           H  
ATOM    893  HB3 ALA    56     -10.431 -11.744  16.259  1.00  0.00           H  
ATOM    894  C   ALA    56      -9.797  -8.496  17.319  1.00  0.00           C  
ATOM    895  O   ALA    56     -10.850  -7.887  17.487  1.00  0.00           O  
ATOM    896  N   SER    57      -8.676  -8.125  17.953  1.00  0.00           N  
ATOM    897  H   SER    57      -7.835  -8.620  17.696  1.00  0.00           H  
ATOM    898  CA  SER    57      -8.539  -6.936  18.828  1.00  0.00           C  
ATOM    899  HA  SER    57      -7.529  -6.984  19.231  1.00  0.00           H  
ATOM    900  CB  SER    57      -8.594  -5.645  17.992  1.00  0.00           C  
ATOM    901  HB2 SER    57      -8.216  -4.813  18.589  1.00  0.00           H  
ATOM    902  HB3 SER    57      -7.951  -5.758  17.117  1.00  0.00           H  
ATOM    903  OG  SER    57      -9.907  -5.338  17.567  1.00  0.00           O  
ATOM    904  HG  SER    57     -10.377  -6.178  17.413  1.00  0.00           H  
ATOM    905  C   SER    57      -9.454  -6.886  20.075  1.00  0.00           C  
ATOM    906  O   SER    57      -9.654  -5.820  20.658  1.00  0.00           O  
ATOM    907  N   GLU    58      -9.972  -8.037  20.513  1.00  0.00           N  
ATOM    908  H   GLU    58      -9.794  -8.861  19.964  1.00  0.00           H  
ATOM    909  CA  GLU    58     -10.818  -8.197  21.710  1.00  0.00           C  
ATOM    910  HA  GLU    58     -11.683  -7.539  21.605  1.00  0.00           H  
ATOM    911  CB  GLU    58     -11.319  -9.659  21.780  1.00  0.00           C  
ATOM    912  HB2 GLU    58     -10.694 -10.289  21.143  1.00  0.00           H  
ATOM    913  HB3 GLU    58     -11.220 -10.054  22.792  1.00  0.00           H  
ATOM    914  CG  GLU    58     -12.783  -9.811  21.331  1.00  0.00           C  
ATOM    915  HG2 GLU    58     -12.894  -9.358  20.343  1.00  0.00           H  
ATOM    916  HG3 GLU    58     -12.994 -10.878  21.234  1.00  0.00           H  
ATOM    917  CD  GLU    58     -13.809  -9.197  22.304  1.00  0.00           C  
ATOM    918  OE1 GLU    58     -13.416  -8.785  23.423  1.00  0.00           O  
ATOM    919  OE2 GLU    58     -15.003  -9.161  21.950  1.00  0.00           O  
ATOM    920  C   GLU    58     -10.132  -7.786  23.032  1.00  0.00           C  
ATOM    921  O   GLU    58      -8.919  -7.551  23.096  1.00  0.00           O  
ATOM    922  N   ILE    59     -10.929  -7.703  24.103  1.00  0.00           N  
ATOM    923  H   ILE    59     -11.906  -7.980  23.985  1.00  0.00           H  
ATOM    924  CA  ILE    59     -10.495  -7.326  25.452  1.00  0.00           C  
ATOM    925  HA  ILE    59      -9.524  -6.860  25.347  1.00  0.00           H  
ATOM    926  CB  ILE    59     -11.414  -6.246  26.072  1.00  0.00           C  
ATOM    927  HB  ILE    59     -10.852  -5.818  26.898  1.00  0.00           H  
ATOM    928  CG2 ILE    59     -11.687  -5.098  25.081  1.00  0.00           C  
ATOM    929 HG21 ILE    59     -12.428  -5.409  24.341  1.00  0.00           H  
ATOM    930 HG22 ILE    59     -12.066  -4.223  25.610  1.00  0.00           H  
ATOM    931 HG23 ILE    59     -10.772  -4.829  24.560  1.00  0.00           H  
ATOM    932  CG1 ILE    59     -12.735  -6.787  26.657  1.00  0.00           C  
ATOM    933 HG12 ILE    59     -13.438  -6.996  25.850  1.00  0.00           H  
ATOM    934 HG13 ILE    59     -12.554  -7.714  27.195  1.00  0.00           H  
ATOM    935  CD1 ILE    59     -13.374  -5.810  27.650  1.00  0.00           C  
ATOM    936 HD11 ILE    59     -13.667  -4.888  27.150  1.00  0.00           H  
ATOM    937 HD12 ILE    59     -14.260  -6.273  28.078  1.00  0.00           H  
ATOM    938 HD13 ILE    59     -12.678  -5.587  28.457  1.00  0.00           H  
ATOM    939  C   ILE    59     -10.249  -8.543  26.355  1.00  0.00           C  
ATOM    940  O   ILE    59     -10.879  -9.592  26.227  1.00  0.00           O  
ATOM    941  N   GLY    60      -9.334  -8.407  27.318  1.00  0.00           N  
ATOM    942  H   GLY    60      -8.956  -7.483  27.508  1.00  0.00           H  
ATOM    943  CA  GLY    60      -8.944  -9.516  28.198  1.00  0.00           C  
ATOM    944  HA2 GLY    60      -8.850 -10.422  27.602  1.00  0.00           H  
ATOM    945  HA3 GLY    60      -7.970  -9.313  28.637  1.00  0.00           H  
ATOM    946  C   GLY    60      -9.956  -9.816  29.311  1.00  0.00           C  
ATOM    947  O   GLY    60      -9.778 -10.790  30.045  1.00  0.00           O  
ATOM    948  N   SER    61     -11.039  -9.036  29.413  1.00  0.00           N  
ATOM    949  H   SER    61     -11.073  -8.210  28.834  1.00  0.00           H  
ATOM    950  CA  SER    61     -12.250  -9.448  30.132  1.00  0.00           C  
ATOM    951  HA  SER    61     -11.967  -9.786  31.127  1.00  0.00           H  
ATOM    952  CB  SER    61     -13.217  -8.272  30.293  1.00  0.00           C  
ATOM    953  HB2 SER    61     -12.655  -7.398  30.621  1.00  0.00           H  
ATOM    954  HB3 SER    61     -13.691  -8.046  29.340  1.00  0.00           H  
ATOM    955  OG  SER    61     -14.207  -8.562  31.258  1.00  0.00           O  
ATOM    956  HG  SER    61     -14.896  -9.159  30.858  1.00  0.00           H  
ATOM    957  C   SER    61     -12.923 -10.622  29.416  1.00  0.00           C  
ATOM    958  O   SER    61     -13.084 -11.680  30.019  1.00  0.00           O  
ATOM    959  N   THR    62     -13.169 -10.496  28.103  1.00  0.00           N  
ATOM    960  H   THR    62     -12.975  -9.611  27.653  1.00  0.00           H  
ATOM    961  CA  THR    62     -13.835 -11.488  27.234  1.00  0.00           C  
ATOM    962  HA  THR    62     -14.856 -11.627  27.586  1.00  0.00           H  
ATOM    963  CB  THR    62     -13.878 -10.961  25.783  1.00  0.00           C  
ATOM    964  HB  THR    62     -12.885 -11.044  25.339  1.00  0.00           H  
ATOM    965  CG2 THR    62     -14.877 -11.720  24.911  1.00  0.00           C  
ATOM    966 HG21 THR    62     -15.864 -11.697  25.372  1.00  0.00           H  
ATOM    967 HG22 THR    62     -14.936 -11.249  23.930  1.00  0.00           H  
ATOM    968 HG23 THR    62     -14.557 -12.752  24.778  1.00  0.00           H  
ATOM    969  OG1 THR    62     -14.255  -9.607  25.765  1.00  0.00           O  
ATOM    970  HG1 THR    62     -14.020  -9.257  24.869  1.00  0.00           H  
ATOM    971  C   THR    62     -13.140 -12.852  27.239  1.00  0.00           C  
ATOM    972  O   THR    62     -13.782 -13.896  27.077  1.00  0.00           O  
ATOM    973  N   LEU    63     -11.827 -12.868  27.494  1.00  0.00           N  
ATOM    974  H   LEU    63     -11.363 -11.975  27.591  1.00  0.00           H  
ATOM    975  CA  LEU    63     -11.047 -14.089  27.684  1.00  0.00           C  
ATOM    976  HA  LEU    63     -11.146 -14.687  26.778  1.00  0.00           H  
ATOM    977  CB  LEU    63      -9.569 -13.699  27.869  1.00  0.00           C  
ATOM    978  HB2 LEU    63      -9.260 -13.083  27.027  1.00  0.00           H  
ATOM    979  HB3 LEU    63      -9.482 -13.098  28.775  1.00  0.00           H  
ATOM    980  CG  LEU    63      -8.600 -14.892  27.986  1.00  0.00           C  
ATOM    981  HG  LEU    63      -8.894 -15.529  28.819  1.00  0.00           H  
ATOM    982  CD1 LEU    63      -8.557 -15.723  26.708  1.00  0.00           C  
ATOM    983 HD11 LEU    63      -8.262 -15.088  25.873  1.00  0.00           H  
ATOM    984 HD12 LEU    63      -7.838 -16.533  26.821  1.00  0.00           H  
ATOM    985 HD13 LEU    63      -9.534 -16.155  26.499  1.00  0.00           H  
ATOM    986  CD2 LEU    63      -7.181 -14.395  28.256  1.00  0.00           C  
ATOM    987 HD21 LEU    63      -7.189 -13.793  29.159  1.00  0.00           H  
ATOM    988 HD22 LEU    63      -6.512 -15.242  28.393  1.00  0.00           H  
ATOM    989 HD23 LEU    63      -6.829 -13.783  27.423  1.00  0.00           H  
ATOM    990  C   LEU    63     -11.549 -14.945  28.862  1.00  0.00           C  
ATOM    991  O   LEU    63     -11.504 -16.168  28.772  1.00  0.00           O  
ATOM    992  N   LEU    64     -12.036 -14.343  29.953  1.00  0.00           N  
ATOM    993  H   LEU    64     -12.151 -13.333  29.940  1.00  0.00           H  
ATOM    994  CA  LEU    64     -12.468 -15.076  31.148  1.00  0.00           C  
ATOM    995  HA  LEU    64     -11.730 -15.856  31.332  1.00  0.00           H  
ATOM    996  CB  LEU    64     -12.478 -14.153  32.381  1.00  0.00           C  
ATOM    997  HB2 LEU    64     -13.099 -13.283  32.179  1.00  0.00           H  
ATOM    998  HB3 LEU    64     -12.934 -14.695  33.206  1.00  0.00           H  
ATOM    999  CG  LEU    64     -11.098 -13.642  32.833  1.00  0.00           C  
ATOM   1000  HG  LEU    64     -10.661 -13.029  32.045  1.00  0.00           H  
ATOM   1001  CD1 LEU    64     -11.285 -12.780  34.086  1.00  0.00           C  
ATOM   1002 HD11 LEU    64     -11.694 -13.386  34.894  1.00  0.00           H  
ATOM   1003 HD12 LEU    64     -10.321 -12.365  34.379  1.00  0.00           H  
ATOM   1004 HD13 LEU    64     -11.969 -11.965  33.847  1.00  0.00           H  
ATOM   1005  CD2 LEU    64     -10.124 -14.773  33.183  1.00  0.00           C  
ATOM   1006 HD21 LEU    64      -9.848 -15.317  32.281  1.00  0.00           H  
ATOM   1007 HD22 LEU    64      -9.213 -14.359  33.608  1.00  0.00           H  
ATOM   1008 HD23 LEU    64     -10.573 -15.456  33.902  1.00  0.00           H  
ATOM   1009  C   LEU    64     -13.791 -15.846  30.950  1.00  0.00           C  
ATOM   1010  O   LEU    64     -13.803 -17.038  31.272  1.00  0.00           O  
ATOM   1011  N   PRO    65     -14.876 -15.274  30.383  1.00  0.00           N  
ATOM   1012  CD  PRO    65     -15.186 -13.856  30.259  1.00  0.00           C  
ATOM   1013  HD2 PRO    65     -14.729 -13.456  29.358  1.00  0.00           H  
ATOM   1014  HD3 PRO    65     -14.877 -13.283  31.129  1.00  0.00           H  
ATOM   1015  CG  PRO    65     -16.702 -13.771  30.134  1.00  0.00           C  
ATOM   1016  HG2 PRO    65     -17.014 -12.883  29.585  1.00  0.00           H  
ATOM   1017  HG3 PRO    65     -17.153 -13.792  31.127  1.00  0.00           H  
ATOM   1018  CB  PRO    65     -17.038 -15.055  29.382  1.00  0.00           C  
ATOM   1019  HB2 PRO    65     -16.873 -14.897  28.315  1.00  0.00           H  
ATOM   1020  HB3 PRO    65     -18.065 -15.373  29.565  1.00  0.00           H  
ATOM   1021  CA  PRO    65     -16.024 -16.063  29.940  1.00  0.00           C  
ATOM   1022  HA  PRO    65     -16.461 -16.563  30.806  1.00  0.00           H  
ATOM   1023  C   PRO    65     -15.638 -17.123  28.900  1.00  0.00           C  
ATOM   1024  O   PRO    65     -16.033 -18.278  29.038  1.00  0.00           O  
ATOM   1025  N   SER    66     -14.808 -16.768  27.910  1.00  0.00           N  
ATOM   1026  H   SER    66     -14.519 -15.799  27.848  1.00  0.00           H  
ATOM   1027  CA  SER    66     -14.396 -17.685  26.832  1.00  0.00           C  
ATOM   1028  HA  SER    66     -15.289 -18.050  26.323  1.00  0.00           H  
ATOM   1029  CB  SER    66     -13.532 -16.952  25.799  1.00  0.00           C  
ATOM   1030  HB2 SER    66     -12.605 -16.610  26.261  1.00  0.00           H  
ATOM   1031  HB3 SER    66     -13.288 -17.641  24.988  1.00  0.00           H  
ATOM   1032  OG  SER    66     -14.227 -15.844  25.265  1.00  0.00           O  
ATOM   1033  HG  SER    66     -14.123 -15.085  25.867  1.00  0.00           H  
ATOM   1034  C   SER    66     -13.633 -18.908  27.356  1.00  0.00           C  
ATOM   1035  O   SER    66     -13.951 -20.044  27.012  1.00  0.00           O  
ATOM   1036  N   MET    67     -12.668 -18.695  28.255  1.00  0.00           N  
ATOM   1037  H   MET    67     -12.444 -17.735  28.496  1.00  0.00           H  
ATOM   1038  CA  MET    67     -11.914 -19.756  28.935  1.00  0.00           C  
ATOM   1039  HA  MET    67     -11.780 -20.574  28.226  1.00  0.00           H  
ATOM   1040  CB  MET    67     -10.513 -19.242  29.321  1.00  0.00           C  
ATOM   1041  HB2 MET    67     -10.615 -18.382  29.983  1.00  0.00           H  
ATOM   1042  HB3 MET    67      -9.972 -20.019  29.859  1.00  0.00           H  
ATOM   1043  CG  MET    67      -9.675 -18.845  28.097  1.00  0.00           C  
ATOM   1044  HG2 MET    67     -10.206 -18.080  27.533  1.00  0.00           H  
ATOM   1045  HG3 MET    67      -8.739 -18.412  28.450  1.00  0.00           H  
ATOM   1046  SD  MET    67      -9.282 -20.218  26.975  1.00  0.00           S  
ATOM   1047  CE  MET    67      -8.319 -19.353  25.704  1.00  0.00           C  
ATOM   1048  HE1 MET    67      -7.433 -18.903  26.152  1.00  0.00           H  
ATOM   1049  HE2 MET    67      -8.008 -20.061  24.935  1.00  0.00           H  
ATOM   1050  HE3 MET    67      -8.930 -18.576  25.244  1.00  0.00           H  
ATOM   1051  C   MET    67     -12.667 -20.369  30.133  1.00  0.00           C  
ATOM   1052  O   MET    67     -12.083 -21.156  30.880  1.00  0.00           O  
ATOM   1053  N   SER    68     -13.953 -20.041  30.315  1.00  0.00           N  
ATOM   1054  H   SER    68     -14.362 -19.372  29.672  1.00  0.00           H  
ATOM   1055  CA  SER    68     -14.851 -20.568  31.353  1.00  0.00           C  
ATOM   1056  HA  SER    68     -15.789 -20.017  31.276  1.00  0.00           H  
ATOM   1057  CB  SER    68     -15.190 -22.037  31.070  1.00  0.00           C  
ATOM   1058  HB2 SER    68     -14.278 -22.636  31.075  1.00  0.00           H  
ATOM   1059  HB3 SER    68     -15.857 -22.409  31.849  1.00  0.00           H  
ATOM   1060  OG  SER    68     -15.834 -22.160  29.816  1.00  0.00           O  
ATOM   1061  HG  SER    68     -15.336 -21.654  29.162  1.00  0.00           H  
ATOM   1062  C   SER    68     -14.349 -20.359  32.789  1.00  0.00           C  
ATOM   1063  O   SER    68     -13.820 -21.272  33.431  1.00  0.00           O  
ATOM   1064  N   ILE    69     -14.516 -19.144  33.314  1.00  0.00           N  
ATOM   1065  H   ILE    69     -14.817 -18.406  32.689  1.00  0.00           H  
ATOM   1066  CA  ILE    69     -14.607 -18.896  34.766  1.00  0.00           C  
ATOM   1067  HA  ILE    69     -13.859 -19.506  35.272  1.00  0.00           H  
ATOM   1068  CB  ILE    69     -14.305 -17.421  35.108  1.00  0.00           C  
ATOM   1069  HB  ILE    69     -14.389 -17.325  36.191  1.00  0.00           H  
ATOM   1070  CG2 ILE    69     -12.847 -17.082  34.753  1.00  0.00           C  
ATOM   1071 HG21 ILE    69     -12.706 -17.096  33.672  1.00  0.00           H  
ATOM   1072 HG22 ILE    69     -12.588 -16.098  35.140  1.00  0.00           H  
ATOM   1073 HG23 ILE    69     -12.176 -17.813  35.200  1.00  0.00           H  
ATOM   1074  CG1 ILE    69     -15.317 -16.433  34.487  1.00  0.00           C  
ATOM   1075 HG12 ILE    69     -15.100 -16.292  33.430  1.00  0.00           H  
ATOM   1076 HG13 ILE    69     -16.326 -16.838  34.565  1.00  0.00           H  
ATOM   1077  CD1 ILE    69     -15.323 -15.069  35.185  1.00  0.00           C  
ATOM   1078 HD11 ILE    69     -14.350 -14.586  35.101  1.00  0.00           H  
ATOM   1079 HD12 ILE    69     -16.070 -14.435  34.712  1.00  0.00           H  
ATOM   1080 HD13 ILE    69     -15.577 -15.192  36.239  1.00  0.00           H  
ATOM   1081  C   ILE    69     -15.970 -19.336  35.337  1.00  0.00           C  
ATOM   1082  O   ILE    69     -16.891 -19.679  34.603  1.00  0.00           O  
ATOM   1083  N   ASP    70     -16.107 -19.284  36.661  1.00  0.00           N  
ATOM   1084  H   ASP    70     -15.306 -18.994  37.219  1.00  0.00           H  
ATOM   1085  CA  ASP    70     -17.282 -19.717  37.439  1.00  0.00           C  
ATOM   1086  HA  ASP    70     -17.546 -20.723  37.111  1.00  0.00           H  
ATOM   1087  CB  ASP    70     -16.922 -19.783  38.945  1.00  0.00           C  
ATOM   1088  HB2 ASP    70     -17.236 -18.852  39.422  1.00  0.00           H  
ATOM   1089  HB3 ASP    70     -17.487 -20.594  39.409  1.00  0.00           H  
ATOM   1090  CG  ASP    70     -15.425 -19.957  39.228  1.00  0.00           C  
ATOM   1091  OD1 ASP    70     -14.991 -21.072  39.582  1.00  0.00           O  
ATOM   1092  OD2 ASP    70     -14.676 -18.980  38.992  1.00  0.00           O  
ATOM   1093  C   ASP    70     -18.530 -18.828  37.248  1.00  0.00           C  
ATOM   1094  O   ASP    70     -19.629 -19.207  37.650  1.00  0.00           O  
ATOM   1095  N   VAL    71     -18.349 -17.640  36.654  1.00  0.00           N  
ATOM   1096  H   VAL    71     -17.410 -17.474  36.330  1.00  0.00           H  
ATOM   1097  CA  VAL    71     -19.330 -16.562  36.401  1.00  0.00           C  
ATOM   1098  HA  VAL    71     -18.770 -15.743  35.950  1.00  0.00           H  
ATOM   1099  CB  VAL    71     -20.385 -16.970  35.348  1.00  0.00           C  
ATOM   1100  HB  VAL    71     -20.961 -17.818  35.719  1.00  0.00           H  
ATOM   1101  CG1 VAL    71     -21.365 -15.828  35.041  1.00  0.00           C  
ATOM   1102 HG11 VAL    71     -20.818 -14.943  34.710  1.00  0.00           H  
ATOM   1103 HG12 VAL    71     -22.056 -16.132  34.255  1.00  0.00           H  
ATOM   1104 HG13 VAL    71     -21.948 -15.577  35.926  1.00  0.00           H  
ATOM   1105  CG2 VAL    71     -19.722 -17.369  34.022  1.00  0.00           C  
ATOM   1106 HG21 VAL    71     -19.092 -18.246  34.166  1.00  0.00           H  
ATOM   1107 HG22 VAL    71     -20.484 -17.621  33.285  1.00  0.00           H  
ATOM   1108 HG23 VAL    71     -19.114 -16.547  33.641  1.00  0.00           H  
ATOM   1109  C   VAL    71     -19.963 -15.952  37.660  1.00  0.00           C  
ATOM   1110  O   VAL    71     -19.913 -14.735  37.817  1.00  0.00           O  
ATOM   1111  N   GLU    72     -20.504 -16.744  38.588  1.00  0.00           N  
ATOM   1112  H   GLU    72     -20.479 -17.747  38.421  1.00  0.00           H  
ATOM   1113  CA  GLU    72     -21.173 -16.240  39.802  1.00  0.00           C  
ATOM   1114  HA  GLU    72     -21.937 -15.524  39.494  1.00  0.00           H  
ATOM   1115  CB  GLU    72     -21.883 -17.388  40.552  1.00  0.00           C  
ATOM   1116  HB2 GLU    72     -21.156 -18.154  40.827  1.00  0.00           H  
ATOM   1117  HB3 GLU    72     -22.314 -16.978  41.466  1.00  0.00           H  
ATOM   1118  CG  GLU    72     -23.021 -18.025  39.729  1.00  0.00           C  
ATOM   1119  HG2 GLU    72     -23.579 -17.225  39.237  1.00  0.00           H  
ATOM   1120  HG3 GLU    72     -22.589 -18.658  38.951  1.00  0.00           H  
ATOM   1121  CD  GLU    72     -24.006 -18.855  40.574  1.00  0.00           C  
ATOM   1122  OE1 GLU    72     -25.223 -18.879  40.262  1.00  0.00           O  
ATOM   1123  OE2 GLU    72     -23.620 -19.518  41.568  1.00  0.00           O  
ATOM   1124  C   GLU    72     -20.235 -15.457  40.748  1.00  0.00           C  
ATOM   1125  O   GLU    72     -20.709 -14.637  41.530  1.00  0.00           O  
ATOM   1126  N   ASP    73     -18.915 -15.657  40.651  1.00  0.00           N  
ATOM   1127  H   ASP    73     -18.593 -16.366  40.012  1.00  0.00           H  
ATOM   1128  CA  ASP    73     -17.905 -14.865  41.374  1.00  0.00           C  
ATOM   1129  HA  ASP    73     -18.322 -14.575  42.338  1.00  0.00           H  
ATOM   1130  CB  ASP    73     -16.671 -15.745  41.635  1.00  0.00           C  
ATOM   1131  HB2 ASP    73     -16.997 -16.697  42.060  1.00  0.00           H  
ATOM   1132  HB3 ASP    73     -16.169 -15.950  40.688  1.00  0.00           H  
ATOM   1133  CG  ASP    73     -15.691 -15.094  42.620  1.00  0.00           C  
ATOM   1134  OD1 ASP    73     -14.475 -15.088  42.323  1.00  0.00           O  
ATOM   1135  OD2 ASP    73     -16.158 -14.609  43.677  1.00  0.00           O  
ATOM   1136  C   ASP    73     -17.480 -13.567  40.650  1.00  0.00           C  
ATOM   1137  O   ASP    73     -16.903 -12.670  41.263  1.00  0.00           O  
ATOM   1138  N   MET    74     -17.756 -13.425  39.345  1.00  0.00           N  
ATOM   1139  H   MET    74     -18.349 -14.120  38.903  1.00  0.00           H  
ATOM   1140  CA  MET    74     -17.195 -12.349  38.507  1.00  0.00           C  
ATOM   1141  HA  MET    74     -16.110 -12.455  38.502  1.00  0.00           H  
ATOM   1142  CB  MET    74     -17.703 -12.518  37.064  1.00  0.00           C  
ATOM   1143  HB2 MET    74     -17.435 -13.517  36.722  1.00  0.00           H  
ATOM   1144  HB3 MET    74     -18.791 -12.437  37.050  1.00  0.00           H  
ATOM   1145  CG  MET    74     -17.136 -11.498  36.067  1.00  0.00           C  
ATOM   1146  HG2 MET    74     -17.563 -10.516  36.274  1.00  0.00           H  
ATOM   1147  HG3 MET    74     -16.054 -11.442  36.187  1.00  0.00           H  
ATOM   1148  SD  MET    74     -17.501 -11.944  34.347  1.00  0.00           S  
ATOM   1149  CE  MET    74     -16.843 -10.510  33.449  1.00  0.00           C  
ATOM   1150  HE1 MET    74     -15.770 -10.421  33.612  1.00  0.00           H  
ATOM   1151  HE2 MET    74     -17.028 -10.636  32.382  1.00  0.00           H  
ATOM   1152  HE3 MET    74     -17.338  -9.599  33.781  1.00  0.00           H  
ATOM   1153  C   MET    74     -17.512 -10.953  39.062  1.00  0.00           C  
ATOM   1154  O   MET    74     -16.626 -10.099  39.159  1.00  0.00           O  
ATOM   1155  N   ALA    75     -18.749 -10.755  39.524  1.00  0.00           N  
ATOM   1156  H   ALA    75     -19.399 -11.525  39.460  1.00  0.00           H  
ATOM   1157  CA  ALA    75     -19.214  -9.510  40.130  1.00  0.00           C  
ATOM   1158  HA  ALA    75     -19.130  -8.714  39.390  1.00  0.00           H  
ATOM   1159  CB  ALA    75     -20.698  -9.686  40.475  1.00  0.00           C  
ATOM   1160  HB1 ALA    75     -20.819 -10.486  41.208  1.00  0.00           H  
ATOM   1161  HB2 ALA    75     -21.087  -8.758  40.894  1.00  0.00           H  
ATOM   1162  HB3 ALA    75     -21.262  -9.931  39.574  1.00  0.00           H  
ATOM   1163  C   ALA    75     -18.403  -9.075  41.370  1.00  0.00           C  
ATOM   1164  O   ALA    75     -18.307  -7.877  41.629  1.00  0.00           O  
ATOM   1165  N   ASN    76     -17.786 -10.009  42.105  1.00  0.00           N  
ATOM   1166  H   ASN    76     -17.832 -10.978  41.807  1.00  0.00           H  
ATOM   1167  CA  ASN    76     -17.008  -9.714  43.315  1.00  0.00           C  
ATOM   1168  HA  ASN    76     -17.565  -8.990  43.914  1.00  0.00           H  
ATOM   1169  CB  ASN    76     -16.851 -11.000  44.149  1.00  0.00           C  
ATOM   1170  HB2 ASN    76     -16.253 -11.718  43.591  1.00  0.00           H  
ATOM   1171  HB3 ASN    76     -16.317 -10.773  45.070  1.00  0.00           H  
ATOM   1172  CG  ASN    76     -18.170 -11.653  44.522  1.00  0.00           C  
ATOM   1173  OD1 ASN    76     -19.147 -11.003  44.861  1.00  0.00           O  
ATOM   1174  ND2 ASN    76     -18.246 -12.959  44.471  1.00  0.00           N  
ATOM   1175 HD21 ASN    76     -17.426 -13.509  44.183  1.00  0.00           H  
ATOM   1176 HD22 ASN    76     -19.139 -13.381  44.615  1.00  0.00           H  
ATOM   1177  C   ASN    76     -15.632  -9.086  43.023  1.00  0.00           C  
ATOM   1178  O   ASN    76     -15.066  -8.441  43.904  1.00  0.00           O  
ATOM   1179  N   PHE    77     -15.104  -9.239  41.799  1.00  0.00           N  
ATOM   1180  H   PHE    77     -15.626  -9.808  41.143  1.00  0.00           H  
ATOM   1181  CA  PHE    77     -13.732  -8.837  41.440  1.00  0.00           C  
ATOM   1182  HA  PHE    77     -13.319  -8.226  42.245  1.00  0.00           H  
ATOM   1183  CB  PHE    77     -12.858 -10.097  41.329  1.00  0.00           C  
ATOM   1184  HB2 PHE    77     -13.291 -10.772  40.589  1.00  0.00           H  
ATOM   1185  HB3 PHE    77     -11.871  -9.807  40.974  1.00  0.00           H  
ATOM   1186  CG  PHE    77     -12.675 -10.835  42.639  1.00  0.00           C  
ATOM   1187  CD1 PHE    77     -13.519 -11.909  42.980  1.00  0.00           C  
ATOM   1188  HD1 PHE    77     -14.287 -12.247  42.296  1.00  0.00           H  
ATOM   1189  CE1 PHE    77     -13.378 -12.549  44.222  1.00  0.00           C  
ATOM   1190  HE1 PHE    77     -14.036 -13.372  44.473  1.00  0.00           H  
ATOM   1191  CZ  PHE    77     -12.375 -12.140  45.118  1.00  0.00           C  
ATOM   1192  HZ  PHE    77     -12.265 -12.640  46.069  1.00  0.00           H  
ATOM   1193  CE2 PHE    77     -11.515 -11.084  44.771  1.00  0.00           C  
ATOM   1194  HE2 PHE    77     -10.737 -10.764  45.450  1.00  0.00           H  
ATOM   1195  CD2 PHE    77     -11.670 -10.429  43.537  1.00  0.00           C  
ATOM   1196  HD2 PHE    77     -11.013  -9.607  43.289  1.00  0.00           H  
ATOM   1197  C   PHE    77     -13.617  -7.985  40.165  1.00  0.00           C  
ATOM   1198  O   PHE    77     -12.585  -7.350  39.954  1.00  0.00           O  
ATOM   1199  N   VAL    78     -14.640  -7.940  39.306  1.00  0.00           N  
ATOM   1200  H   VAL    78     -15.440  -8.541  39.485  1.00  0.00           H  
ATOM   1201  CA  VAL    78     -14.622  -7.198  38.025  1.00  0.00           C  
ATOM   1202  HA  VAL    78     -13.698  -7.444  37.509  1.00  0.00           H  
ATOM   1203  CB  VAL    78     -15.784  -7.711  37.150  1.00  0.00           C  
ATOM   1204  HB  VAL    78     -15.759  -8.799  37.182  1.00  0.00           H  
ATOM   1205  CG1 VAL    78     -17.159  -7.246  37.649  1.00  0.00           C  
ATOM   1206 HG11 VAL    78     -17.294  -6.182  37.458  1.00  0.00           H  
ATOM   1207 HG12 VAL    78     -17.932  -7.810  37.126  1.00  0.00           H  
ATOM   1208 HG13 VAL    78     -17.259  -7.437  38.716  1.00  0.00           H  
ATOM   1209  CG2 VAL    78     -15.624  -7.339  35.681  1.00  0.00           C  
ATOM   1210 HG21 VAL    78     -14.652  -7.671  35.322  1.00  0.00           H  
ATOM   1211 HG22 VAL    78     -16.392  -7.847  35.098  1.00  0.00           H  
ATOM   1212 HG23 VAL    78     -15.723  -6.264  35.529  1.00  0.00           H  
ATOM   1213  C   VAL    78     -14.640  -5.664  38.175  1.00  0.00           C  
ATOM   1214  O   VAL    78     -14.308  -4.935  37.245  1.00  0.00           O  
ATOM   1215  N   HIE    79     -15.020  -5.153  39.347  1.00  0.00           N  
ATOM   1216  H   HIE    79     -15.212  -5.798  40.098  1.00  0.00           H  
ATOM   1217  CA  HIE    79     -15.298  -3.729  39.589  1.00  0.00           C  
ATOM   1218  HA  HIE    79     -15.763  -3.326  38.695  1.00  0.00           H  
ATOM   1219  CB  HIE    79     -16.301  -3.644  40.753  1.00  0.00           C  
ATOM   1220  HB2 HIE    79     -16.562  -2.600  40.930  1.00  0.00           H  
ATOM   1221  HB3 HIE    79     -17.212  -4.180  40.485  1.00  0.00           H  
ATOM   1222  CG  HIE    79     -15.758  -4.218  42.034  1.00  0.00           C  
ATOM   1223  ND1 HIE    79     -14.893  -3.557  42.901  1.00  0.00           N  
ATOM   1224  CE1 HIE    79     -14.538  -4.457  43.830  1.00  0.00           C  
ATOM   1225  HE1 HIE    79     -13.855  -4.259  44.645  1.00  0.00           H  
ATOM   1226  NE2 HIE    79     -15.133  -5.637  43.584  1.00  0.00           N  
ATOM   1227  HE2 HIE    79     -14.993  -6.500  44.109  1.00  0.00           H  
ATOM   1228  CD2 HIE    79     -15.910  -5.504  42.457  1.00  0.00           C  
ATOM   1229  HD2 HIE    79     -16.501  -6.274  41.984  1.00  0.00           H  
ATOM   1230  C   HIE    79     -14.071  -2.840  39.875  1.00  0.00           C  
ATOM   1231  O   HIE    79     -14.202  -1.616  39.886  1.00  0.00           O  
ATOM   1232  N   ASP    80     -12.914  -3.451  40.119  1.00  0.00           N  
ATOM   1233  H   ASP    80     -12.905  -4.444  39.957  1.00  0.00           H  
ATOM   1234  CA  ASP    80     -11.973  -2.994  41.151  1.00  0.00           C  
ATOM   1235  HA  ASP    80     -12.577  -2.706  42.013  1.00  0.00           H  
ATOM   1236  CB  ASP    80     -11.140  -4.221  41.567  1.00  0.00           C  
ATOM   1237  HB2 ASP    80     -11.762  -5.112  41.468  1.00  0.00           H  
ATOM   1238  HB3 ASP    80     -10.293  -4.321  40.888  1.00  0.00           H  
ATOM   1239  CG  ASP    80     -10.624  -4.201  43.009  1.00  0.00           C  
ATOM   1240  OD1 ASP    80     -10.929  -3.247  43.754  1.00  0.00           O  
ATOM   1241  OD2 ASP    80      -9.926  -5.172  43.366  1.00  0.00           O  
ATOM   1242  C   ASP    80     -11.077  -1.772  40.835  1.00  0.00           C  
ATOM   1243  O   ASP    80     -11.000  -1.249  39.715  1.00  0.00           O  
ATOM   1244  N   PHE    81     -10.364  -1.326  41.871  1.00  0.00           N  
ATOM   1245  H   PHE    81     -10.495  -1.824  42.755  1.00  0.00           H  
ATOM   1246  CA  PHE    81      -9.483  -0.167  41.906  1.00  0.00           C  
ATOM   1247  HA  PHE    81      -9.048  -0.022  40.926  1.00  0.00           H  
ATOM   1248  CB  PHE    81     -10.359   1.043  42.248  1.00  0.00           C  
ATOM   1249  HB2 PHE    81     -11.233   1.024  41.594  1.00  0.00           H  
ATOM   1250  HB3 PHE    81     -10.735   0.901  43.252  1.00  0.00           H  
ATOM   1251  CG  PHE    81      -9.713   2.411  42.126  1.00  0.00           C  
ATOM   1252  CD1 PHE    81     -10.147   3.263  41.099  1.00  0.00           C  
ATOM   1253  HD1 PHE    81     -10.939   2.946  40.440  1.00  0.00           H  
ATOM   1254  CE1 PHE    81      -9.550   4.517  40.918  1.00  0.00           C  
ATOM   1255  HE1 PHE    81      -9.885   5.136  40.107  1.00  0.00           H  
ATOM   1256  CZ  PHE    81      -8.506   4.935  41.762  1.00  0.00           C  
ATOM   1257  HZ  PHE    81      -8.008   5.880  41.591  1.00  0.00           H  
ATOM   1258  CE2 PHE    81      -8.095   4.105  42.818  1.00  0.00           C  
ATOM   1259  HE2 PHE    81      -7.284   4.408  43.466  1.00  0.00           H  
ATOM   1260  CD2 PHE    81      -8.704   2.852  43.007  1.00  0.00           C  
ATOM   1261  HD2 PHE    81      -8.366   2.227  43.820  1.00  0.00           H  
ATOM   1262  C   PHE    81      -8.347  -0.406  42.918  1.00  0.00           C  
ATOM   1263  O   PHE    81      -8.502  -0.161  44.114  1.00  0.00           O  
ATOM   1264  N   THR    82      -7.210  -0.920  42.444  1.00  0.00           N  
ATOM   1265  H   THR    82      -7.129  -1.093  41.455  1.00  0.00           H  
ATOM   1266  CA  THR    82      -6.082  -1.354  43.290  1.00  0.00           C  
ATOM   1267  HA  THR    82      -6.482  -1.648  44.261  1.00  0.00           H  
ATOM   1268  CB  THR    82      -5.408  -2.610  42.700  1.00  0.00           C  
ATOM   1269  HB  THR    82      -4.723  -3.020  43.443  1.00  0.00           H  
ATOM   1270  CG2 THR    82      -6.400  -3.708  42.314  1.00  0.00           C  
ATOM   1271 HG21 THR    82      -7.099  -3.367  41.553  1.00  0.00           H  
ATOM   1272 HG22 THR    82      -5.862  -4.569  41.922  1.00  0.00           H  
ATOM   1273 HG23 THR    82      -6.962  -4.025  43.194  1.00  0.00           H  
ATOM   1274  OG1 THR    82      -4.661  -2.284  41.552  1.00  0.00           O  
ATOM   1275  HG1 THR    82      -4.329  -3.118  41.201  1.00  0.00           H  
ATOM   1276  C   THR    82      -5.058  -0.231  43.552  1.00  0.00           C  
ATOM   1277  O   THR    82      -5.193   0.894  43.075  1.00  0.00           O  
ATOM   1278  N   PHE    83      -4.011  -0.529  44.329  1.00  0.00           N  
ATOM   1279  H   PHE    83      -3.930  -1.477  44.664  1.00  0.00           H  
ATOM   1280  CA  PHE    83      -2.933   0.399  44.722  1.00  0.00           C  
ATOM   1281  HA  PHE    83      -3.377   1.312  45.119  1.00  0.00           H  
ATOM   1282  CB  PHE    83      -2.125  -0.280  45.841  1.00  0.00           C  
ATOM   1283  HB2 PHE    83      -1.298   0.370  46.130  1.00  0.00           H  
ATOM   1284  HB3 PHE    83      -2.767  -0.385  46.710  1.00  0.00           H  
ATOM   1285  CG  PHE    83      -1.579  -1.656  45.493  1.00  0.00           C  
ATOM   1286  CD1 PHE    83      -0.350  -1.786  44.819  1.00  0.00           C  
ATOM   1287  HD1 PHE    83       0.238  -0.915  44.578  1.00  0.00           H  
ATOM   1288  CE1 PHE    83       0.122  -3.055  44.444  1.00  0.00           C  
ATOM   1289  HE1 PHE    83       1.065  -3.143  43.922  1.00  0.00           H  
ATOM   1290  CZ  PHE    83      -0.634  -4.200  44.745  1.00  0.00           C  
ATOM   1291  HZ  PHE    83      -0.281  -5.176  44.444  1.00  0.00           H  
ATOM   1292  CE2 PHE    83      -1.851  -4.081  45.437  1.00  0.00           C  
ATOM   1293  HE2 PHE    83      -2.426  -4.967  45.669  1.00  0.00           H  
ATOM   1294  CD2 PHE    83      -2.320  -2.811  45.816  1.00  0.00           C  
ATOM   1295  HD2 PHE    83      -3.254  -2.728  46.353  1.00  0.00           H  
ATOM   1296  C   PHE    83      -1.968   0.818  43.592  1.00  0.00           C  
ATOM   1297  O   PHE    83      -1.128   1.694  43.810  1.00  0.00           O  
ATOM   1298  N   GLY    84      -2.043   0.166  42.429  1.00  0.00           N  
ATOM   1299  H   GLY    84      -2.830  -0.458  42.320  1.00  0.00           H  
ATOM   1300  CA  GLY    84      -0.991   0.046  41.411  1.00  0.00           C  
ATOM   1301  HA2 GLY    84      -0.200  -0.602  41.788  1.00  0.00           H  
ATOM   1302  HA3 GLY    84      -1.442  -0.461  40.563  1.00  0.00           H  
ATOM   1303  C   GLY    84      -0.331   1.337  40.901  1.00  0.00           C  
ATOM   1304  O   GLY    84       0.511   1.933  41.582  1.00  0.00           O  
ATOM   1305  N   HIE    85      -0.634   1.739  39.666  1.00  0.00           N  
ATOM   1306  H   HIE    85      -1.154   1.076  39.088  1.00  0.00           H  
ATOM   1307  CA  HIE    85       0.031   2.847  38.972  1.00  0.00           C  
ATOM   1308  HA  HIE    85       0.876   3.174  39.566  1.00  0.00           H  
ATOM   1309  CB  HIE    85       0.613   2.310  37.653  1.00  0.00           C  
ATOM   1310  HB2 HIE    85       1.297   1.495  37.888  1.00  0.00           H  
ATOM   1311  HB3 HIE    85      -0.194   1.883  37.064  1.00  0.00           H  
ATOM   1312  CG  HIE    85       1.345   3.317  36.797  1.00  0.00           C  
ATOM   1313  ND1 HIE    85       0.847   4.558  36.396  1.00  0.00           N  
ATOM   1314  CE1 HIE    85       1.733   5.061  35.528  1.00  0.00           C  
ATOM   1315  HE1 HIE    85       1.624   6.010  35.018  1.00  0.00           H  
ATOM   1316  NE2 HIE    85       2.759   4.209  35.369  1.00  0.00           N  
ATOM   1317  HE2 HIE    85       3.545   4.367  34.749  1.00  0.00           H  
ATOM   1318  CD2 HIE    85       2.526   3.096  36.147  1.00  0.00           C  
ATOM   1319  HD2 HIE    85       3.116   2.192  36.186  1.00  0.00           H  
ATOM   1320  C   HIE    85      -0.867   4.083  38.794  1.00  0.00           C  
ATOM   1321  O   HIE    85      -0.630   5.113  39.432  1.00  0.00           O  
ATOM   1322  N   LEU    86      -1.862   3.989  37.911  1.00  0.00           N  
ATOM   1323  H   LEU    86      -2.006   3.083  37.493  1.00  0.00           H  
ATOM   1324  CA  LEU    86      -2.561   5.132  37.309  1.00  0.00           C  
ATOM   1325  HA  LEU    86      -1.804   5.850  36.986  1.00  0.00           H  
ATOM   1326  CB  LEU    86      -3.273   4.602  36.049  1.00  0.00           C  
ATOM   1327  HB2 LEU    86      -2.502   4.291  35.345  1.00  0.00           H  
ATOM   1328  HB3 LEU    86      -3.832   3.711  36.340  1.00  0.00           H  
ATOM   1329  CG  LEU    86      -4.244   5.534  35.301  1.00  0.00           C  
ATOM   1330  HG  LEU    86      -5.055   5.844  35.959  1.00  0.00           H  
ATOM   1331  CD1 LEU    86      -3.588   6.769  34.684  1.00  0.00           C  
ATOM   1332 HD11 LEU    86      -2.615   6.502  34.270  1.00  0.00           H  
ATOM   1333 HD12 LEU    86      -4.216   7.194  33.902  1.00  0.00           H  
ATOM   1334 HD13 LEU    86      -3.451   7.533  35.437  1.00  0.00           H  
ATOM   1335  CD2 LEU    86      -4.855   4.748  34.148  1.00  0.00           C  
ATOM   1336 HD21 LEU    86      -5.319   3.851  34.552  1.00  0.00           H  
ATOM   1337 HD22 LEU    86      -5.612   5.362  33.661  1.00  0.00           H  
ATOM   1338 HD23 LEU    86      -4.071   4.488  33.435  1.00  0.00           H  
ATOM   1339  C   LEU    86      -3.503   5.869  38.278  1.00  0.00           C  
ATOM   1340  O   LEU    86      -4.064   5.284  39.197  1.00  0.00           O  
ATOM   1341  N   ALA    87      -3.727   7.157  38.006  1.00  0.00           N  
ATOM   1342  H   ALA    87      -3.130   7.578  37.303  1.00  0.00           H  
ATOM   1343  CA  ALA    87      -4.597   8.063  38.753  1.00  0.00           C  
ATOM   1344  HA  ALA    87      -4.110   8.293  39.694  1.00  0.00           H  
ATOM   1345  CB  ALA    87      -4.726   9.368  37.955  1.00  0.00           C  
ATOM   1346  HB1 ALA    87      -5.214   9.179  36.997  1.00  0.00           H  
ATOM   1347  HB2 ALA    87      -5.324  10.083  38.521  1.00  0.00           H  
ATOM   1348  HB3 ALA    87      -3.742   9.797  37.775  1.00  0.00           H  
ATOM   1349  C   ALA    87      -5.989   7.498  39.086  1.00  0.00           C  
ATOM   1350  O   ALA    87      -6.411   7.598  40.238  1.00  0.00           O  
ATOM   1351  N   ASP    88      -6.701   6.948  38.089  1.00  0.00           N  
ATOM   1352  H   ASP    88      -6.270   6.912  37.183  1.00  0.00           H  
ATOM   1353  CA  ASP    88      -8.013   6.307  38.287  1.00  0.00           C  
ATOM   1354  HA  ASP    88      -7.893   5.565  39.075  1.00  0.00           H  
ATOM   1355  CB  ASP    88      -9.034   7.357  38.761  1.00  0.00           C  
ATOM   1356  HB2 ASP    88     -10.013   6.896  38.802  1.00  0.00           H  
ATOM   1357  HB3 ASP    88      -8.795   7.654  39.780  1.00  0.00           H  
ATOM   1358  CG  ASP    88      -9.147   8.612  37.905  1.00  0.00           C  
ATOM   1359  OD1 ASP    88      -9.478   9.650  38.521  1.00  0.00           O  
ATOM   1360  OD2 ASP    88      -9.012   8.505  36.664  1.00  0.00           O  
ATOM   1361  C   ASP    88      -8.630   5.560  37.081  1.00  0.00           C  
ATOM   1362  O   ASP    88      -9.527   4.743  37.291  1.00  0.00           O  
ATOM   1363  N   LYS    89      -8.212   5.841  35.833  1.00  0.00           N  
ATOM   1364  H   LYS    89      -7.602   6.642  35.752  1.00  0.00           H  
ATOM   1365  CA  LYS    89      -8.872   5.350  34.595  1.00  0.00           C  
ATOM   1366  HA  LYS    89      -8.416   5.873  33.756  1.00  0.00           H  
ATOM   1367  CB  LYS    89      -8.612   3.832  34.410  1.00  0.00           C  
ATOM   1368  HB2 LYS    89      -7.638   3.587  34.822  1.00  0.00           H  
ATOM   1369  HB3 LYS    89      -9.357   3.300  35.002  1.00  0.00           H  
ATOM   1370  CG  LYS    89      -8.691   3.276  32.968  1.00  0.00           C  
ATOM   1371  HG2 LYS    89      -9.190   2.309  33.006  1.00  0.00           H  
ATOM   1372  HG3 LYS    89      -9.295   3.943  32.352  1.00  0.00           H  
ATOM   1373  CD  LYS    89      -7.336   3.043  32.277  1.00  0.00           C  
ATOM   1374  HD2 LYS    89      -7.516   2.784  31.232  1.00  0.00           H  
ATOM   1375  HD3 LYS    89      -6.763   3.967  32.301  1.00  0.00           H  
ATOM   1376  CE  LYS    89      -6.558   1.891  32.939  1.00  0.00           C  
ATOM   1377  HE2 LYS    89      -6.621   1.998  34.026  1.00  0.00           H  
ATOM   1378  HE3 LYS    89      -7.041   0.941  32.692  1.00  0.00           H  
ATOM   1379  NZ  LYS    89      -5.126   1.869  32.545  1.00  0.00           N  
ATOM   1380  HZ1 LYS    89      -4.672   2.750  32.730  1.00  0.00           H  
ATOM   1381  HZ2 LYS    89      -4.621   1.191  33.116  1.00  0.00           H  
ATOM   1382  HZ3 LYS    89      -4.960   1.621  31.575  1.00  0.00           H  
ATOM   1383  C   LYS    89     -10.375   5.721  34.549  1.00  0.00           C  
ATOM   1384  O   LYS    89     -11.183   4.956  34.033  1.00  0.00           O  
ATOM   1385  N   THR    90     -10.749   6.882  35.098  1.00  0.00           N  
ATOM   1386  H   THR    90     -10.012   7.461  35.500  1.00  0.00           H  
ATOM   1387  CA  THR    90     -12.140   7.307  35.371  1.00  0.00           C  
ATOM   1388  HA  THR    90     -12.073   8.312  35.788  1.00  0.00           H  
ATOM   1389  CB  THR    90     -12.989   7.432  34.089  1.00  0.00           C  
ATOM   1390  HB  THR    90     -13.231   6.441  33.706  1.00  0.00           H  
ATOM   1391  CG2 THR    90     -14.291   8.200  34.324  1.00  0.00           C  
ATOM   1392 HG21 THR    90     -14.079   9.186  34.737  1.00  0.00           H  
ATOM   1393 HG22 THR    90     -14.822   8.310  33.379  1.00  0.00           H  
ATOM   1394 HG23 THR    90     -14.928   7.652  35.017  1.00  0.00           H  
ATOM   1395  OG1 THR    90     -12.290   8.142  33.089  1.00  0.00           O  
ATOM   1396  HG1 THR    90     -12.012   8.979  33.467  1.00  0.00           H  
ATOM   1397  C   THR    90     -12.806   6.454  36.462  1.00  0.00           C  
ATOM   1398  O   THR    90     -13.692   5.638  36.211  1.00  0.00           O  
ATOM   1399  N   ASP    91     -12.326   6.655  37.693  1.00  0.00           N  
ATOM   1400  H   ASP    91     -11.664   7.414  37.770  1.00  0.00           H  
ATOM   1401  CA  ASP    91     -12.791   6.095  38.979  1.00  0.00           C  
ATOM   1402  HA  ASP    91     -12.030   6.364  39.701  1.00  0.00           H  
ATOM   1403  CB  ASP    91     -14.070   6.807  39.472  1.00  0.00           C  
ATOM   1404  HB2 ASP    91     -14.827   6.790  38.687  1.00  0.00           H  
ATOM   1405  HB3 ASP    91     -14.473   6.283  40.340  1.00  0.00           H  
ATOM   1406  CG  ASP    91     -13.775   8.254  39.878  1.00  0.00           C  
ATOM   1407  OD1 ASP    91     -13.949   8.592  41.070  1.00  0.00           O  
ATOM   1408  OD2 ASP    91     -13.186   9.005  39.071  1.00  0.00           O  
ATOM   1409  C   ASP    91     -12.829   4.563  39.114  1.00  0.00           C  
ATOM   1410  O   ASP    91     -13.293   4.043  40.128  1.00  0.00           O  
ATOM   1411  N   ARG    92     -12.321   3.833  38.118  1.00  0.00           N  
ATOM   1412  H   ARG    92     -11.859   4.349  37.377  1.00  0.00           H  
ATOM   1413  CA  ARG    92     -12.598   2.411  37.869  1.00  0.00           C  
ATOM   1414  HA  ARG    92     -12.756   1.880  38.811  1.00  0.00           H  
ATOM   1415  CB  ARG    92     -13.886   2.328  37.015  1.00  0.00           C  
ATOM   1416  HB2 ARG    92     -13.777   3.023  36.183  1.00  0.00           H  
ATOM   1417  HB3 ARG    92     -13.966   1.330  36.595  1.00  0.00           H  
ATOM   1418  CG  ARG    92     -15.201   2.633  37.762  1.00  0.00           C  
ATOM   1419  HG2 ARG    92     -15.499   1.762  38.347  1.00  0.00           H  
ATOM   1420  HG3 ARG    92     -15.052   3.457  38.452  1.00  0.00           H  
ATOM   1421  CD  ARG    92     -16.350   3.071  36.840  1.00  0.00           C  
ATOM   1422  HD2 ARG    92     -17.143   3.478  37.471  1.00  0.00           H  
ATOM   1423  HD3 ARG    92     -16.006   3.883  36.196  1.00  0.00           H  
ATOM   1424  NE  ARG    92     -16.922   1.968  36.042  1.00  0.00           N  
ATOM   1425  HE  ARG    92     -17.657   1.430  36.471  1.00  0.00           H  
ATOM   1426  CZ  ARG    92     -16.544   1.573  34.841  1.00  0.00           C  
ATOM   1427  NH1 ARG    92     -15.545   2.110  34.212  1.00  0.00           N  
ATOM   1428 HH11 ARG    92     -15.016   2.836  34.664  1.00  0.00           H  
ATOM   1429 HH12 ARG    92     -15.203   1.643  33.391  1.00  0.00           H  
ATOM   1430  NH2 ARG    92     -17.143   0.587  34.247  1.00  0.00           N  
ATOM   1431 HH21 ARG    92     -17.831   0.055  34.751  1.00  0.00           H  
ATOM   1432 HH22 ARG    92     -16.631   0.099  33.517  1.00  0.00           H  
ATOM   1433  C   ARG    92     -11.398   1.757  37.168  1.00  0.00           C  
ATOM   1434  O   ARG    92     -11.514   1.346  36.015  1.00  0.00           O  
ATOM   1435  N   LEU    93     -10.240   1.689  37.836  1.00  0.00           N  
ATOM   1436  H   LEU    93     -10.213   2.073  38.766  1.00  0.00           H  
ATOM   1437  CA  LEU    93      -8.970   1.235  37.234  1.00  0.00           C  
ATOM   1438  HA  LEU    93      -8.653   1.973  36.505  1.00  0.00           H  
ATOM   1439  CB  LEU    93      -7.874   1.119  38.310  1.00  0.00           C  
ATOM   1440  HB2 LEU    93      -8.277   0.551  39.141  1.00  0.00           H  
ATOM   1441  HB3 LEU    93      -7.044   0.544  37.908  1.00  0.00           H  
ATOM   1442  CG  LEU    93      -7.294   2.444  38.827  1.00  0.00           C  
ATOM   1443  HG  LEU    93      -8.104   3.130  39.059  1.00  0.00           H  
ATOM   1444  CD1 LEU    93      -6.469   2.202  40.089  1.00  0.00           C  
ATOM   1445 HD11 LEU    93      -5.650   1.512  39.887  1.00  0.00           H  
ATOM   1446 HD12 LEU    93      -6.054   3.145  40.447  1.00  0.00           H  
ATOM   1447 HD13 LEU    93      -7.095   1.785  40.876  1.00  0.00           H  
ATOM   1448  CD2 LEU    93      -6.370   3.080  37.789  1.00  0.00           C  
ATOM   1449 HD21 LEU    93      -6.916   3.279  36.875  1.00  0.00           H  
ATOM   1450 HD22 LEU    93      -5.987   4.018  38.182  1.00  0.00           H  
ATOM   1451 HD23 LEU    93      -5.532   2.414  37.580  1.00  0.00           H  
ATOM   1452  C   LEU    93      -9.100  -0.093  36.470  1.00  0.00           C  
ATOM   1453  O   LEU    93      -8.544  -0.211  35.378  1.00  0.00           O  
ATOM   1454  N   LEU    94      -9.854  -1.052  37.022  1.00  0.00           N  
ATOM   1455  H   LEU    94     -10.240  -0.888  37.948  1.00  0.00           H  
ATOM   1456  CA  LEU    94     -10.153  -2.342  36.399  1.00  0.00           C  
ATOM   1457  HA  LEU    94      -9.304  -2.627  35.774  1.00  0.00           H  
ATOM   1458  CB  LEU    94     -10.314  -3.384  37.527  1.00  0.00           C  
ATOM   1459  HB2 LEU    94      -9.690  -3.083  38.366  1.00  0.00           H  
ATOM   1460  HB3 LEU    94     -11.342  -3.397  37.887  1.00  0.00           H  
ATOM   1461  CG  LEU    94      -9.884  -4.803  37.141  1.00  0.00           C  
ATOM   1462  HG  LEU    94      -8.941  -4.763  36.598  1.00  0.00           H  
ATOM   1463  CD1 LEU    94      -9.690  -5.650  38.394  1.00  0.00           C  
ATOM   1464 HD11 LEU    94     -10.616  -5.694  38.967  1.00  0.00           H  
ATOM   1465 HD12 LEU    94      -9.392  -6.652  38.110  1.00  0.00           H  
ATOM   1466 HD13 LEU    94      -8.906  -5.226  39.019  1.00  0.00           H  
ATOM   1467  CD2 LEU    94     -10.932  -5.503  36.288  1.00  0.00           C  
ATOM   1468 HD21 LEU    94     -11.203  -4.867  35.454  1.00  0.00           H  
ATOM   1469 HD22 LEU    94     -10.511  -6.421  35.884  1.00  0.00           H  
ATOM   1470 HD23 LEU    94     -11.830  -5.699  36.871  1.00  0.00           H  
ATOM   1471  C   LEU    94     -11.392  -2.245  35.491  1.00  0.00           C  
ATOM   1472  O   LEU    94     -11.315  -2.537  34.297  1.00  0.00           O  
ATOM   1473  N   MET    95     -12.529  -1.786  36.032  1.00  0.00           N  
ATOM   1474  H   MET    95     -12.517  -1.580  37.022  1.00  0.00           H  
ATOM   1475  CA  MET    95     -13.831  -1.791  35.336  1.00  0.00           C  
ATOM   1476  HA  MET    95     -13.961  -2.799  34.942  1.00  0.00           H  
ATOM   1477  CB  MET    95     -14.961  -1.544  36.361  1.00  0.00           C  
ATOM   1478  HB2 MET    95     -14.670  -1.972  37.315  1.00  0.00           H  
ATOM   1479  HB3 MET    95     -15.082  -0.475  36.504  1.00  0.00           H  
ATOM   1480  CG  MET    95     -16.329  -2.138  35.983  1.00  0.00           C  
ATOM   1481  HG2 MET    95     -16.422  -2.128  34.899  1.00  0.00           H  
ATOM   1482  HG3 MET    95     -16.358  -3.183  36.295  1.00  0.00           H  
ATOM   1483  SD  MET    95     -17.798  -1.262  36.631  1.00  0.00           S  
ATOM   1484  CE  MET    95     -17.618  -1.435  38.422  1.00  0.00           C  
ATOM   1485  HE1 MET    95     -16.627  -1.104  38.736  1.00  0.00           H  
ATOM   1486  HE2 MET    95     -18.372  -0.829  38.925  1.00  0.00           H  
ATOM   1487  HE3 MET    95     -17.771  -2.477  38.696  1.00  0.00           H  
ATOM   1488  C   MET    95     -13.909  -0.820  34.130  1.00  0.00           C  
ATOM   1489  O   MET    95     -14.920  -0.758  33.428  1.00  0.00           O  
ATOM   1490  N   ARG    96     -12.884   0.011  33.881  1.00  0.00           N  
ATOM   1491  H   ARG    96     -12.124   0.032  34.556  1.00  0.00           H  
ATOM   1492  CA  ARG    96     -12.754   0.837  32.661  1.00  0.00           C  
ATOM   1493  HA  ARG    96     -13.723   0.828  32.166  1.00  0.00           H  
ATOM   1494  CB  ARG    96     -12.433   2.306  33.025  1.00  0.00           C  
ATOM   1495  HB2 ARG    96     -12.747   2.481  34.053  1.00  0.00           H  
ATOM   1496  HB3 ARG    96     -11.362   2.471  32.995  1.00  0.00           H  
ATOM   1497  CG  ARG    96     -13.165   3.360  32.168  1.00  0.00           C  
ATOM   1498  HG2 ARG    96     -14.103   2.936  31.811  1.00  0.00           H  
ATOM   1499  HG3 ARG    96     -13.434   4.200  32.809  1.00  0.00           H  
ATOM   1500  CD  ARG    96     -12.357   3.928  30.986  1.00  0.00           C  
ATOM   1501  HD2 ARG    96     -11.809   4.807  31.332  1.00  0.00           H  
ATOM   1502  HD3 ARG    96     -11.617   3.203  30.654  1.00  0.00           H  
ATOM   1503  NE  ARG    96     -13.234   4.297  29.851  1.00  0.00           N  
ATOM   1504  HE  ARG    96     -13.435   5.273  29.721  1.00  0.00           H  
ATOM   1505  CZ  ARG    96     -13.875   3.434  29.077  1.00  0.00           C  
ATOM   1506  NH1 ARG    96     -13.648   2.162  29.137  1.00  0.00           N  
ATOM   1507 HH11 ARG    96     -12.861   1.792  29.660  1.00  0.00           H  
ATOM   1508 HH12 ARG    96     -14.275   1.529  28.653  1.00  0.00           H  
ATOM   1509  NH2 ARG    96     -14.795   3.797  28.232  1.00  0.00           N  
ATOM   1510 HH21 ARG    96     -15.039   4.756  28.087  1.00  0.00           H  
ATOM   1511 HH22 ARG    96     -15.279   3.065  27.720  1.00  0.00           H  
ATOM   1512  C   ARG    96     -11.854   0.213  31.587  1.00  0.00           C  
ATOM   1513  O   ARG    96     -11.671   0.840  30.548  1.00  0.00           O  
ATOM   1514  N   GLU    97     -11.407  -1.028  31.768  1.00  0.00           N  
ATOM   1515  H   GLU    97     -11.462  -1.409  32.705  1.00  0.00           H  
ATOM   1516  CA  GLU    97     -11.544  -2.018  30.687  1.00  0.00           C  
ATOM   1517  HA  GLU    97     -11.718  -1.504  29.744  1.00  0.00           H  
ATOM   1518  CB  GLU    97     -10.262  -2.847  30.481  1.00  0.00           C  
ATOM   1519  HB2 GLU    97      -9.505  -2.168  30.098  1.00  0.00           H  
ATOM   1520  HB3 GLU    97      -9.915  -3.249  31.433  1.00  0.00           H  
ATOM   1521  CG  GLU    97     -10.478  -4.007  29.484  1.00  0.00           C  
ATOM   1522  HG2 GLU    97     -11.057  -4.787  29.983  1.00  0.00           H  
ATOM   1523  HG3 GLU    97     -11.065  -3.639  28.641  1.00  0.00           H  
ATOM   1524  CD  GLU    97      -9.185  -4.622  28.928  1.00  0.00           C  
ATOM   1525  OE1 GLU    97      -8.214  -3.878  28.665  1.00  0.00           O  
ATOM   1526  OE2 GLU    97      -9.138  -5.862  28.745  1.00  0.00           O  
ATOM   1527  C   GLU    97     -12.795  -2.876  30.922  1.00  0.00           C  
ATOM   1528  O   GLU    97     -13.767  -2.743  30.192  1.00  0.00           O  
ATOM   1529  N   PHE    98     -12.799  -3.709  31.965  1.00  0.00           N  
ATOM   1530  H   PHE    98     -12.034  -3.653  32.621  1.00  0.00           H  
ATOM   1531  CA  PHE    98     -13.733  -4.828  32.117  1.00  0.00           C  
ATOM   1532  HA  PHE    98     -13.686  -5.453  31.226  1.00  0.00           H  
ATOM   1533  CB  PHE    98     -13.311  -5.694  33.320  1.00  0.00           C  
ATOM   1534  HB2 PHE    98     -13.275  -5.066  34.211  1.00  0.00           H  
ATOM   1535  HB3 PHE    98     -14.116  -6.411  33.473  1.00  0.00           H  
ATOM   1536  CG  PHE    98     -12.007  -6.479  33.236  1.00  0.00           C  
ATOM   1537  CD1 PHE    98     -12.033  -7.878  33.406  1.00  0.00           C  
ATOM   1538  HD1 PHE    98     -12.982  -8.388  33.507  1.00  0.00           H  
ATOM   1539  CE1 PHE    98     -10.842  -8.623  33.379  1.00  0.00           C  
ATOM   1540  HE1 PHE    98     -10.869  -9.701  33.428  1.00  0.00           H  
ATOM   1541  CZ  PHE    98      -9.611  -7.968  33.215  1.00  0.00           C  
ATOM   1542  HZ  PHE    98      -8.695  -8.536  33.168  1.00  0.00           H  
ATOM   1543  CE2 PHE    98      -9.571  -6.575  33.060  1.00  0.00           C  
ATOM   1544  HE2 PHE    98      -8.624  -6.076  32.904  1.00  0.00           H  
ATOM   1545  CD2 PHE    98     -10.763  -5.835  33.067  1.00  0.00           C  
ATOM   1546  HD2 PHE    98     -10.701  -4.766  32.970  1.00  0.00           H  
ATOM   1547  C   PHE    98     -15.193  -4.375  32.326  1.00  0.00           C  
ATOM   1548  O   PHE    98     -15.503  -3.792  33.370  1.00  0.00           O  
ATOM   1549  N   PRO    99     -16.137  -4.698  31.423  1.00  0.00           N  
ATOM   1550  CD  PRO    99     -15.964  -5.086  30.035  1.00  0.00           C  
ATOM   1551  HD2 PRO    99     -15.887  -6.172  29.965  1.00  0.00           H  
ATOM   1552  HD3 PRO    99     -15.101  -4.616  29.572  1.00  0.00           H  
ATOM   1553  CG  PRO    99     -17.246  -4.597  29.371  1.00  0.00           C  
ATOM   1554  HG2 PRO    99     -17.434  -5.072  28.412  1.00  0.00           H  
ATOM   1555  HG3 PRO    99     -17.213  -3.513  29.259  1.00  0.00           H  
ATOM   1556  CB  PRO    99     -18.288  -4.976  30.421  1.00  0.00           C  
ATOM   1557  HB2 PRO    99     -18.498  -6.045  30.345  1.00  0.00           H  
ATOM   1558  HB3 PRO    99     -19.204  -4.396  30.312  1.00  0.00           H  
ATOM   1559  CA  PRO    99     -17.562  -4.666  31.738  1.00  0.00           C  
ATOM   1560  HA  PRO    99     -17.826  -3.663  32.072  1.00  0.00           H  
ATOM   1561  C   PRO    99     -17.894  -5.687  32.833  1.00  0.00           C  
ATOM   1562  O   PRO    99     -17.228  -6.707  32.963  1.00  0.00           O  
ATOM   1563  N   MET   100     -18.950  -5.443  33.616  1.00  0.00           N  
ATOM   1564  H   MET   100     -19.472  -4.596  33.467  1.00  0.00           H  
ATOM   1565  CA  MET   100     -19.387  -6.385  34.664  1.00  0.00           C  
ATOM   1566  HA  MET   100     -18.545  -6.558  35.331  1.00  0.00           H  
ATOM   1567  CB  MET   100     -20.517  -5.723  35.470  1.00  0.00           C  
ATOM   1568  HB2 MET   100     -20.103  -4.831  35.942  1.00  0.00           H  
ATOM   1569  HB3 MET   100     -21.306  -5.400  34.792  1.00  0.00           H  
ATOM   1570  CG  MET   100     -21.127  -6.593  36.581  1.00  0.00           C  
ATOM   1571  HG2 MET   100     -20.324  -7.148  37.068  1.00  0.00           H  
ATOM   1572  HG3 MET   100     -21.558  -5.926  37.328  1.00  0.00           H  
ATOM   1573  SD  MET   100     -22.427  -7.770  36.097  1.00  0.00           S  
ATOM   1574  CE  MET   100     -23.737  -6.664  35.507  1.00  0.00           C  
ATOM   1575  HE1 MET   100     -23.414  -6.157  34.598  1.00  0.00           H  
ATOM   1576  HE2 MET   100     -24.626  -7.253  35.283  1.00  0.00           H  
ATOM   1577  HE3 MET   100     -23.974  -5.931  36.277  1.00  0.00           H  
ATOM   1578  C   MET   100     -19.779  -7.763  34.091  1.00  0.00           C  
ATOM   1579  O   MET   100     -19.565  -8.780  34.741  1.00  0.00           O  
ATOM   1580  N   MET   101     -20.319  -7.743  32.870  1.00  0.00           N  
ATOM   1581  H   MET   101     -20.441  -6.826  32.468  1.00  0.00           H  
ATOM   1582  CA  MET   101     -20.551  -8.814  31.891  1.00  0.00           C  
ATOM   1583  HA  MET   101     -19.644  -9.408  31.757  1.00  0.00           H  
ATOM   1584  CB  MET   101     -21.724  -9.713  32.337  1.00  0.00           C  
ATOM   1585  HB2 MET   101     -22.422  -9.121  32.931  1.00  0.00           H  
ATOM   1586  HB3 MET   101     -22.273 -10.072  31.466  1.00  0.00           H  
ATOM   1587  CG  MET   101     -21.285 -10.937  33.155  1.00  0.00           C  
ATOM   1588  HG2 MET   101     -20.291 -10.776  33.570  1.00  0.00           H  
ATOM   1589  HG3 MET   101     -21.975 -11.042  33.993  1.00  0.00           H  
ATOM   1590  SD  MET   101     -21.282 -12.515  32.255  1.00  0.00           S  
ATOM   1591  CE  MET   101     -19.852 -12.272  31.166  1.00  0.00           C  
ATOM   1592  HE1 MET   101     -18.971 -12.017  31.755  1.00  0.00           H  
ATOM   1593  HE2 MET   101     -19.656 -13.187  30.608  1.00  0.00           H  
ATOM   1594  HE3 MET   101     -20.052 -11.466  30.462  1.00  0.00           H  
ATOM   1595  C   MET   101     -20.875  -8.113  30.550  1.00  0.00           C  
ATOM   1596  O   MET   101     -21.096  -6.897  30.546  1.00  0.00           O  
ATOM   1597  N   ASN   102     -20.953  -8.857  29.439  1.00  0.00           N  
ATOM   1598  H   ASN   102     -20.655  -9.818  29.529  1.00  0.00           H  
ATOM   1599  CA  ASN   102     -21.066  -8.325  28.065  1.00  0.00           C  
ATOM   1600  HA  ASN   102     -21.128  -9.193  27.407  1.00  0.00           H  
ATOM   1601  CB  ASN   102     -22.381  -7.539  27.860  1.00  0.00           C  
ATOM   1602  HB2 ASN   102     -23.203  -8.086  28.320  1.00  0.00           H  
ATOM   1603  HB3 ASN   102     -22.305  -6.562  28.335  1.00  0.00           H  
ATOM   1604  CG  ASN   102     -22.723  -7.327  26.394  1.00  0.00           C  
ATOM   1605  OD1 ASN   102     -23.717  -7.828  25.897  1.00  0.00           O  
ATOM   1606  ND2 ASN   102     -21.916  -6.603  25.656  1.00  0.00           N  
ATOM   1607 HD21 ASN   102     -21.071  -6.216  26.069  1.00  0.00           H  
ATOM   1608 HD22 ASN   102     -22.115  -6.514  24.677  1.00  0.00           H  
ATOM   1609  C   ASN   102     -19.777  -7.591  27.650  1.00  0.00           C  
ATOM   1610  O   ASN   102     -19.744  -6.380  27.432  1.00  0.00           O  
ATOM   1611  N   ASP   103     -18.707  -8.374  27.605  1.00  0.00           N  
ATOM   1612  H   ASP   103     -18.831  -9.327  27.932  1.00  0.00           H  
ATOM   1613  CA  ASP   103     -17.318  -7.936  27.623  1.00  0.00           C  
ATOM   1614  HA  ASP   103     -17.208  -7.212  28.424  1.00  0.00           H  
ATOM   1615  CB  ASP   103     -16.450  -9.144  28.006  1.00  0.00           C  
ATOM   1616  HB2 ASP   103     -16.495  -9.869  27.193  1.00  0.00           H  
ATOM   1617  HB3 ASP   103     -15.421  -8.801  28.106  1.00  0.00           H  
ATOM   1618  CG  ASP   103     -16.873  -9.867  29.297  1.00  0.00           C  
ATOM   1619  OD1 ASP   103     -18.063 -10.255  29.427  1.00  0.00           O  
ATOM   1620  OD2 ASP   103     -15.983 -10.046  30.156  1.00  0.00           O  
ATOM   1621  C   ASP   103     -16.829  -7.259  26.327  1.00  0.00           C  
ATOM   1622  O   ASP   103     -16.192  -6.210  26.406  1.00  0.00           O  
ATOM   1623  N   GLY   104     -17.163  -7.801  25.149  1.00  0.00           N  
ATOM   1624  H   GLY   104     -17.659  -8.676  25.156  1.00  0.00           H  
ATOM   1625  CA  GLY   104     -16.775  -7.251  23.840  1.00  0.00           C  
ATOM   1626  HA2 GLY   104     -15.691  -7.129  23.805  1.00  0.00           H  
ATOM   1627  HA3 GLY   104     -17.051  -7.953  23.053  1.00  0.00           H  
ATOM   1628  C   GLY   104     -17.451  -5.906  23.551  1.00  0.00           C  
ATOM   1629  O   GLY   104     -18.596  -5.858  23.094  1.00  0.00           O  
ATOM   1630  N   PHE   105     -16.774  -4.809  23.905  1.00  0.00           N  
ATOM   1631  H   PHE   105     -15.850  -4.956  24.289  1.00  0.00           H  
ATOM   1632  CA  PHE   105     -17.368  -3.484  24.148  1.00  0.00           C  
ATOM   1633  HA  PHE   105     -18.062  -3.257  23.338  1.00  0.00           H  
ATOM   1634  CB  PHE   105     -18.152  -3.641  25.476  1.00  0.00           C  
ATOM   1635  HB2 PHE   105     -18.720  -4.571  25.432  1.00  0.00           H  
ATOM   1636  HB3 PHE   105     -17.425  -3.779  26.274  1.00  0.00           H  
ATOM   1637  CG  PHE   105     -19.166  -2.605  25.924  1.00  0.00           C  
ATOM   1638  CD1 PHE   105     -19.613  -1.566  25.089  1.00  0.00           C  
ATOM   1639  HD1 PHE   105     -19.284  -1.497  24.063  1.00  0.00           H  
ATOM   1640  CE1 PHE   105     -20.499  -0.593  25.583  1.00  0.00           C  
ATOM   1641  HE1 PHE   105     -20.789   0.230  24.941  1.00  0.00           H  
ATOM   1642  CZ  PHE   105     -20.993  -0.684  26.895  1.00  0.00           C  
ATOM   1643  HZ  PHE   105     -21.681   0.063  27.263  1.00  0.00           H  
ATOM   1644  CE2 PHE   105     -20.608  -1.762  27.711  1.00  0.00           C  
ATOM   1645  HE2 PHE   105     -21.010  -1.861  28.708  1.00  0.00           H  
ATOM   1646  CD2 PHE   105     -19.701  -2.719  27.222  1.00  0.00           C  
ATOM   1647  HD2 PHE   105     -19.414  -3.556  27.843  1.00  0.00           H  
ATOM   1648  C   PHE   105     -16.243  -2.402  24.168  1.00  0.00           C  
ATOM   1649  O   PHE   105     -15.067  -2.758  24.165  1.00  0.00           O  
ATOM   1650  N   ASP   106     -16.554  -1.093  24.178  1.00  0.00           N  
ATOM   1651  H   ASP   106     -17.543  -0.867  24.156  1.00  0.00           H  
ATOM   1652  CA  ASP   106     -15.681   0.066  23.817  1.00  0.00           C  
ATOM   1653  HA  ASP   106     -15.527   0.020  22.739  1.00  0.00           H  
ATOM   1654  CB  ASP   106     -16.394   1.410  24.138  1.00  0.00           C  
ATOM   1655  HB2 ASP   106     -16.051   1.756  25.116  1.00  0.00           H  
ATOM   1656  HB3 ASP   106     -16.059   2.154  23.413  1.00  0.00           H  
ATOM   1657  CG  ASP   106     -17.923   1.438  24.177  1.00  0.00           C  
ATOM   1658  OD1 ASP   106     -18.451   2.152  25.062  1.00  0.00           O  
ATOM   1659  OD2 ASP   106     -18.551   0.744  23.351  1.00  0.00           O  
ATOM   1660  C   ASP   106     -14.278   0.207  24.474  1.00  0.00           C  
ATOM   1661  O   ASP   106     -13.550   1.176  24.226  1.00  0.00           O  
ATOM   1662  N   HIE   107     -13.931  -0.632  25.442  1.00  0.00           N  
ATOM   1663  H   HIE   107     -14.444  -1.508  25.479  1.00  0.00           H  
ATOM   1664  CA  HIE   107     -13.283  -0.164  26.666  1.00  0.00           C  
ATOM   1665  HA  HIE   107     -13.474   0.906  26.728  1.00  0.00           H  
ATOM   1666  CB  HIE   107     -14.002  -0.789  27.864  1.00  0.00           C  
ATOM   1667  HB2 HIE   107     -13.933  -1.876  27.789  1.00  0.00           H  
ATOM   1668  HB3 HIE   107     -13.531  -0.474  28.792  1.00  0.00           H  
ATOM   1669  CG  HIE   107     -15.453  -0.373  27.876  1.00  0.00           C  
ATOM   1670  ND1 HIE   107     -15.916   0.952  27.902  1.00  0.00           N  
ATOM   1671  CE1 HIE   107     -17.229   0.882  27.615  1.00  0.00           C  
ATOM   1672  HE1 HIE   107     -17.884   1.731  27.457  1.00  0.00           H  
ATOM   1673  NE2 HIE   107     -17.603  -0.393  27.447  1.00  0.00           N  
ATOM   1674  HE2 HIE   107     -18.514  -0.689  27.100  1.00  0.00           H  
ATOM   1675  CD2 HIE   107     -16.498  -1.198  27.607  1.00  0.00           C  
ATOM   1676  HD2 HIE   107     -16.426  -2.262  27.433  1.00  0.00           H  
ATOM   1677  C   HIE   107     -11.758  -0.264  26.670  1.00  0.00           C  
ATOM   1678  O   HIE   107     -11.164  -1.003  27.446  1.00  0.00           O  
ATOM   1679  N   LEU   108     -11.129   0.585  25.849  1.00  0.00           N  
ATOM   1680  H   LEU   108     -11.719   1.084  25.189  1.00  0.00           H  
ATOM   1681  CA  LEU   108      -9.678   0.838  25.841  1.00  0.00           C  
ATOM   1682  HA  LEU   108      -9.471   1.494  24.995  1.00  0.00           H  
ATOM   1683  CB  LEU   108      -9.244   1.585  27.125  1.00  0.00           C  
ATOM   1684  HB2 LEU   108      -9.325   0.893  27.965  1.00  0.00           H  
ATOM   1685  HB3 LEU   108      -8.190   1.850  27.021  1.00  0.00           H  
ATOM   1686  CG  LEU   108     -10.037   2.856  27.478  1.00  0.00           C  
ATOM   1687  HG  LEU   108     -11.083   2.603  27.654  1.00  0.00           H  
ATOM   1688  CD1 LEU   108      -9.472   3.463  28.764  1.00  0.00           C  
ATOM   1689 HD11 LEU   108      -8.427   3.736  28.617  1.00  0.00           H  
ATOM   1690 HD12 LEU   108     -10.043   4.350  29.035  1.00  0.00           H  
ATOM   1691 HD13 LEU   108      -9.546   2.729  29.567  1.00  0.00           H  
ATOM   1692  CD2 LEU   108      -9.964   3.918  26.379  1.00  0.00           C  
ATOM   1693 HD21 LEU   108     -10.449   3.549  25.475  1.00  0.00           H  
ATOM   1694 HD22 LEU   108     -10.484   4.820  26.699  1.00  0.00           H  
ATOM   1695 HD23 LEU   108      -8.924   4.158  26.156  1.00  0.00           H  
ATOM   1696  C   LEU   108      -8.857  -0.439  25.576  1.00  0.00           C  
ATOM   1697  O   LEU   108      -7.939  -0.770  26.335  1.00  0.00           O  
ATOM   1698  N   SER   109      -9.228  -1.142  24.497  1.00  0.00           N  
ATOM   1699  H   SER   109      -9.997  -0.779  23.959  1.00  0.00           H  
ATOM   1700  CA  SER   109      -8.778  -2.501  24.170  1.00  0.00           C  
ATOM   1701  HA  SER   109      -9.315  -3.156  24.851  1.00  0.00           H  
ATOM   1702  CB  SER   109      -9.193  -2.891  22.740  1.00  0.00           C  
ATOM   1703  HB2 SER   109     -10.279  -2.978  22.687  1.00  0.00           H  
ATOM   1704  HB3 SER   109      -8.858  -2.125  22.038  1.00  0.00           H  
ATOM   1705  OG  SER   109      -8.596  -4.124  22.389  1.00  0.00           O  
ATOM   1706  HG  SER   109      -9.148  -4.610  21.735  1.00  0.00           H  
ATOM   1707  C   SER   109      -7.267  -2.737  24.350  1.00  0.00           C  
ATOM   1708  O   SER   109      -6.445  -1.867  24.041  1.00  0.00           O  
ATOM   1709  N   PRO   110      -6.871  -3.923  24.847  1.00  0.00           N  
ATOM   1710  CD  PRO   110      -7.725  -4.983  25.359  1.00  0.00           C  
ATOM   1711  HD2 PRO   110      -8.496  -5.239  24.636  1.00  0.00           H  
ATOM   1712  HD3 PRO   110      -8.178  -4.676  26.300  1.00  0.00           H  
ATOM   1713  CG  PRO   110      -6.819  -6.185  25.581  1.00  0.00           C  
ATOM   1714  HG2 PRO   110      -6.769  -6.748  24.654  1.00  0.00           H  
ATOM   1715  HG3 PRO   110      -7.151  -6.807  26.412  1.00  0.00           H  
ATOM   1716  CB  PRO   110      -5.467  -5.543  25.848  1.00  0.00           C  
ATOM   1717  HB2 PRO   110      -4.644  -6.226  25.639  1.00  0.00           H  
ATOM   1718  HB3 PRO   110      -5.434  -5.208  26.884  1.00  0.00           H  
ATOM   1719  CA  PRO   110      -5.482  -4.345  24.891  1.00  0.00           C  
ATOM   1720  HA  PRO   110      -4.884  -3.527  25.267  1.00  0.00           H  
ATOM   1721  C   PRO   110      -4.889  -4.721  23.532  1.00  0.00           C  
ATOM   1722  O   PRO   110      -3.675  -4.903  23.471  1.00  0.00           O  
ATOM   1723  N   ASP   111      -5.696  -4.809  22.468  1.00  0.00           N  
ATOM   1724  H   ASP   111      -6.673  -4.558  22.590  1.00  0.00           H  
ATOM   1725  CA  ASP   111      -5.334  -5.431  21.189  1.00  0.00           C  
ATOM   1726  HA  ASP   111      -6.223  -5.363  20.560  1.00  0.00           H  
ATOM   1727  CB  ASP   111      -4.225  -4.641  20.455  1.00  0.00           C  
ATOM   1728  HB2 ASP   111      -3.263  -4.833  20.933  1.00  0.00           H  
ATOM   1729  HB3 ASP   111      -4.154  -5.020  19.433  1.00  0.00           H  
ATOM   1730  CG  ASP   111      -4.445  -3.126  20.389  1.00  0.00           C  
ATOM   1731  OD1 ASP   111      -3.641  -2.354  20.974  1.00  0.00           O  
ATOM   1732  OD2 ASP   111      -5.323  -2.674  19.622  1.00  0.00           O  
ATOM   1733  C   ASP   111      -5.031  -6.943  21.339  1.00  0.00           C  
ATOM   1734  O   ASP   111      -4.070  -7.447  20.759  1.00  0.00           O  
ATOM   1735  N   MET   112      -5.830  -7.681  22.131  1.00  0.00           N  
ATOM   1736  H   MET   112      -6.674  -7.252  22.496  1.00  0.00           H  
ATOM   1737  CA  MET   112      -5.463  -9.003  22.675  1.00  0.00           C  
ATOM   1738  HA  MET   112      -4.574  -8.855  23.288  1.00  0.00           H  
ATOM   1739  CB  MET   112      -6.573  -9.537  23.596  1.00  0.00           C  
ATOM   1740  HB2 MET   112      -6.741  -8.842  24.413  1.00  0.00           H  
ATOM   1741  HB3 MET   112      -7.488  -9.628  23.013  1.00  0.00           H  
ATOM   1742  CG  MET   112      -6.261 -10.906  24.213  1.00  0.00           C  
ATOM   1743  HG2 MET   112      -6.242 -11.658  23.425  1.00  0.00           H  
ATOM   1744  HG3 MET   112      -5.273 -10.869  24.673  1.00  0.00           H  
ATOM   1745  SD  MET   112      -7.441 -11.446  25.477  1.00  0.00           S  
ATOM   1746  CE  MET   112      -8.978 -11.450  24.511  1.00  0.00           C  
ATOM   1747  HE1 MET   112      -8.845 -12.039  23.605  1.00  0.00           H  
ATOM   1748  HE2 MET   112      -9.788 -11.874  25.104  1.00  0.00           H  
ATOM   1749  HE3 MET   112      -9.247 -10.430  24.239  1.00  0.00           H  
ATOM   1750  C   MET   112      -5.139 -10.082  21.630  1.00  0.00           C  
ATOM   1751  O   MET   112      -5.954 -10.398  20.761  1.00  0.00           O  
ATOM   1752  N   ILE   113      -3.975 -10.702  21.817  1.00  0.00           N  
ATOM   1753  H   ILE   113      -3.362 -10.297  22.502  1.00  0.00           H  
ATOM   1754  CA  ILE   113      -3.576 -12.028  21.315  1.00  0.00           C  
ATOM   1755  HA  ILE   113      -4.182 -12.306  20.450  1.00  0.00           H  
ATOM   1756  CB  ILE   113      -2.093 -11.961  20.890  1.00  0.00           C  
ATOM   1757  HB  ILE   113      -1.583 -11.391  21.655  1.00  0.00           H  
ATOM   1758  CG2 ILE   113      -1.374 -13.321  20.836  1.00  0.00           C  
ATOM   1759 HG21 ILE   113      -1.898 -13.995  20.166  1.00  0.00           H  
ATOM   1760 HG22 ILE   113      -0.353 -13.209  20.474  1.00  0.00           H  
ATOM   1761 HG23 ILE   113      -1.331 -13.781  21.821  1.00  0.00           H  
ATOM   1762  CG1 ILE   113      -1.993 -11.163  19.576  1.00  0.00           C  
ATOM   1763 HG12 ILE   113      -2.507 -11.713  18.790  1.00  0.00           H  
ATOM   1764 HG13 ILE   113      -2.492 -10.203  19.702  1.00  0.00           H  
ATOM   1765  CD1 ILE   113      -0.564 -10.864  19.119  1.00  0.00           C  
ATOM   1766 HD11 ILE   113      -0.103 -11.779  18.754  1.00  0.00           H  
ATOM   1767 HD12 ILE   113      -0.588 -10.146  18.301  1.00  0.00           H  
ATOM   1768 HD13 ILE   113       0.018 -10.446  19.938  1.00  0.00           H  
ATOM   1769  C   ILE   113      -3.800 -13.074  22.416  1.00  0.00           C  
ATOM   1770  O   ILE   113      -3.568 -12.780  23.596  1.00  0.00           O  
ATOM   1771  N   ILE   114      -4.185 -14.295  22.045  1.00  0.00           N  
ATOM   1772  H   ILE   114      -4.255 -14.479  21.040  1.00  0.00           H  
ATOM   1773  CA  ILE   114      -4.476 -15.424  22.945  1.00  0.00           C  
ATOM   1774  HA  ILE   114      -4.203 -15.130  23.957  1.00  0.00           H  
ATOM   1775  CB  ILE   114      -5.991 -15.763  22.950  1.00  0.00           C  
ATOM   1776  HB  ILE   114      -6.197 -16.349  22.058  1.00  0.00           H  
ATOM   1777  CG2 ILE   114      -6.322 -16.612  24.194  1.00  0.00           C  
ATOM   1778 HG21 ILE   114      -6.108 -16.048  25.101  1.00  0.00           H  
ATOM   1779 HG22 ILE   114      -7.371 -16.900  24.176  1.00  0.00           H  
ATOM   1780 HG23 ILE   114      -5.757 -17.541  24.190  1.00  0.00           H  
ATOM   1781  CG1 ILE   114      -6.929 -14.529  22.900  1.00  0.00           C  
ATOM   1782 HG12 ILE   114      -6.812 -13.943  23.812  1.00  0.00           H  
ATOM   1783 HG13 ILE   114      -6.660 -13.901  22.052  1.00  0.00           H  
ATOM   1784  CD1 ILE   114      -8.412 -14.882  22.707  1.00  0.00           C  
ATOM   1785 HD11 ILE   114      -8.837 -15.288  23.623  1.00  0.00           H  
ATOM   1786 HD12 ILE   114      -8.967 -13.985  22.435  1.00  0.00           H  
ATOM   1787 HD13 ILE   114      -8.519 -15.614  21.907  1.00  0.00           H  
ATOM   1788  C   ILE   114      -3.599 -16.635  22.557  1.00  0.00           C  
ATOM   1789  O   ILE   114      -3.177 -16.749  21.411  1.00  0.00           O  
ATOM   1790  N   LYS   115      -3.261 -17.512  23.519  1.00  0.00           N  
ATOM   1791  H   LYS   115      -3.706 -17.397  24.413  1.00  0.00           H  
ATOM   1792  CA  LYS   115      -2.360 -18.674  23.324  1.00  0.00           C  
ATOM   1793  HA  LYS   115      -2.352 -18.903  22.253  1.00  0.00           H  
ATOM   1794  CB  LYS   115      -0.909 -18.327  23.720  1.00  0.00           C  
ATOM   1795  HB2 LYS   115      -0.882 -17.950  24.743  1.00  0.00           H  
ATOM   1796  HB3 LYS   115      -0.306 -19.235  23.666  1.00  0.00           H  
ATOM   1797  CG  LYS   115      -0.295 -17.296  22.761  1.00  0.00           C  
ATOM   1798  HG2 LYS   115      -0.413 -17.653  21.736  1.00  0.00           H  
ATOM   1799  HG3 LYS   115      -0.824 -16.347  22.863  1.00  0.00           H  
ATOM   1800  CD  LYS   115       1.194 -17.053  23.029  1.00  0.00           C  
ATOM   1801  HD2 LYS   115       1.321 -16.656  24.035  1.00  0.00           H  
ATOM   1802  HD3 LYS   115       1.746 -17.989  22.932  1.00  0.00           H  
ATOM   1803  CE  LYS   115       1.685 -16.052  21.981  1.00  0.00           C  
ATOM   1804  HE2 LYS   115       1.660 -16.557  21.012  1.00  0.00           H  
ATOM   1805  HE3 LYS   115       0.971 -15.224  21.919  1.00  0.00           H  
ATOM   1806  NZ  LYS   115       3.047 -15.531  22.243  1.00  0.00           N  
ATOM   1807  HZ1 LYS   115       3.727 -16.277  22.224  1.00  0.00           H  
ATOM   1808  HZ2 LYS   115       3.296 -14.858  21.527  1.00  0.00           H  
ATOM   1809  HZ3 LYS   115       3.077 -15.069  23.149  1.00  0.00           H  
ATOM   1810  C   LYS   115      -2.887 -19.972  23.956  1.00  0.00           C  
ATOM   1811  O   LYS   115      -2.216 -20.610  24.771  1.00  0.00           O  
ATOM   1812  N   THR   116      -4.118 -20.315  23.589  1.00  0.00           N  
ATOM   1813  H   THR   116      -4.548 -19.663  22.931  1.00  0.00           H  
ATOM   1814  CA  THR   116      -4.828 -21.612  23.620  1.00  0.00           C  
ATOM   1815  HA  THR   116      -5.817 -21.400  23.213  1.00  0.00           H  
ATOM   1816  CB  THR   116      -4.173 -22.635  22.665  1.00  0.00           C  
ATOM   1817  HB  THR   116      -3.523 -23.284  23.252  1.00  0.00           H  
ATOM   1818  CG2 THR   116      -5.211 -23.509  21.964  1.00  0.00           C  
ATOM   1819 HG21 THR   116      -5.861 -22.883  21.351  1.00  0.00           H  
ATOM   1820 HG22 THR   116      -4.702 -24.229  21.322  1.00  0.00           H  
ATOM   1821 HG23 THR   116      -5.809 -24.044  22.701  1.00  0.00           H  
ATOM   1822  OG1 THR   116      -3.370 -22.055  21.664  1.00  0.00           O  
ATOM   1823  HG1 THR   116      -3.895 -21.349  21.205  1.00  0.00           H  
ATOM   1824  C   THR   116      -5.076 -22.276  24.980  1.00  0.00           C  
ATOM   1825  O   THR   116      -6.126 -22.875  25.206  1.00  0.00           O  
ATOM   1826  N   THR   117      -4.123 -22.220  25.908  1.00  0.00           N  
ATOM   1827  H   THR   117      -3.296 -21.676  25.689  1.00  0.00           H  
ATOM   1828  CA  THR   117      -4.190 -22.928  27.192  1.00  0.00           C  
ATOM   1829  HA  THR   117      -4.652 -23.902  27.027  1.00  0.00           H  
ATOM   1830  CB  THR   117      -2.776 -23.189  27.731  1.00  0.00           C  
ATOM   1831  HB  THR   117      -2.239 -22.246  27.826  1.00  0.00           H  
ATOM   1832  CG2 THR   117      -2.770 -23.924  29.074  1.00  0.00           C  
ATOM   1833 HG21 THR   117      -3.324 -24.859  28.987  1.00  0.00           H  
ATOM   1834 HG22 THR   117      -1.740 -24.144  29.354  1.00  0.00           H  
ATOM   1835 HG23 THR   117      -3.212 -23.304  29.852  1.00  0.00           H  
ATOM   1836  OG1 THR   117      -2.084 -24.019  26.831  1.00  0.00           O  
ATOM   1837  HG1 THR   117      -1.946 -23.522  26.016  1.00  0.00           H  
ATOM   1838  C   THR   117      -5.050 -22.157  28.194  1.00  0.00           C  
ATOM   1839  O   THR   117      -4.611 -21.163  28.768  1.00  0.00           O  
ATOM   1840  N   SER   118      -6.261 -22.647  28.467  1.00  0.00           N  
ATOM   1841  H   SER   118      -6.579 -23.438  27.924  1.00  0.00           H  
ATOM   1842  CA  SER   118      -7.265 -21.990  29.327  1.00  0.00           C  
ATOM   1843  HA  SER   118      -7.440 -20.991  28.929  1.00  0.00           H  
ATOM   1844  CB  SER   118      -8.579 -22.772  29.239  1.00  0.00           C  
ATOM   1845  HB2 SER   118      -9.349 -22.264  29.822  1.00  0.00           H  
ATOM   1846  HB3 SER   118      -8.903 -22.819  28.199  1.00  0.00           H  
ATOM   1847  OG  SER   118      -8.405 -24.088  29.733  1.00  0.00           O  
ATOM   1848  HG  SER   118      -9.246 -24.548  29.642  1.00  0.00           H  
ATOM   1849  C   SER   118      -6.870 -21.803  30.803  1.00  0.00           C  
ATOM   1850  O   SER   118      -7.557 -21.082  31.526  1.00  0.00           O  
ATOM   1851  N   GLY   119      -5.767 -22.413  31.257  1.00  0.00           N  
ATOM   1852  H   GLY   119      -5.288 -23.013  30.605  1.00  0.00           H  
ATOM   1853  CA  GLY   119      -5.138 -22.168  32.566  1.00  0.00           C  
ATOM   1854  HA2 GLY   119      -5.914 -21.997  33.312  1.00  0.00           H  
ATOM   1855  HA3 GLY   119      -4.580 -23.057  32.856  1.00  0.00           H  
ATOM   1856  C   GLY   119      -4.169 -20.972  32.606  1.00  0.00           C  
ATOM   1857  O   GLY   119      -3.628 -20.658  33.672  1.00  0.00           O  
ATOM   1858  N   MET   120      -3.933 -20.319  31.466  1.00  0.00           N  
ATOM   1859  H   MET   120      -4.418 -20.628  30.629  1.00  0.00           H  
ATOM   1860  CA  MET   120      -3.149 -19.088  31.333  1.00  0.00           C  
ATOM   1861  HA  MET   120      -2.456 -19.016  32.165  1.00  0.00           H  
ATOM   1862  CB  MET   120      -2.323 -19.110  30.029  1.00  0.00           C  
ATOM   1863  HB2 MET   120      -3.004 -19.003  29.184  1.00  0.00           H  
ATOM   1864  HB3 MET   120      -1.648 -18.254  30.017  1.00  0.00           H  
ATOM   1865  CG  MET   120      -1.498 -20.386  29.808  1.00  0.00           C  
ATOM   1866  HG2 MET   120      -2.184 -21.227  29.763  1.00  0.00           H  
ATOM   1867  HG3 MET   120      -1.013 -20.312  28.834  1.00  0.00           H  
ATOM   1868  SD  MET   120      -0.231 -20.788  31.041  1.00  0.00           S  
ATOM   1869  CE  MET   120       0.950 -19.440  30.767  1.00  0.00           C  
ATOM   1870  HE1 MET   120       0.483 -18.487  31.008  1.00  0.00           H  
ATOM   1871  HE2 MET   120       1.818 -19.581  31.410  1.00  0.00           H  
ATOM   1872  HE3 MET   120       1.270 -19.436  29.725  1.00  0.00           H  
ATOM   1873  C   MET   120      -4.047 -17.840  31.362  1.00  0.00           C  
ATOM   1874  O   MET   120      -5.271 -17.930  31.290  1.00  0.00           O  
ATOM   1875  N   TYR   121      -3.422 -16.664  31.409  1.00  0.00           N  
ATOM   1876  H   TYR   121      -2.420 -16.676  31.566  1.00  0.00           H  
ATOM   1877  CA  TYR   121      -4.050 -15.365  31.158  1.00  0.00           C  
ATOM   1878  HA  TYR   121      -4.984 -15.525  30.617  1.00  0.00           H  
ATOM   1879  CB  TYR   121      -4.398 -14.692  32.500  1.00  0.00           C  
ATOM   1880  HB2 TYR   121      -4.729 -15.474  33.183  1.00  0.00           H  
ATOM   1881  HB3 TYR   121      -3.506 -14.255  32.935  1.00  0.00           H  
ATOM   1882  CG  TYR   121      -5.488 -13.632  32.493  1.00  0.00           C  
ATOM   1883  CD1 TYR   121      -5.844 -12.925  31.325  1.00  0.00           C  
ATOM   1884  HD1 TYR   121      -5.309 -13.068  30.399  1.00  0.00           H  
ATOM   1885  CE1 TYR   121      -6.932 -12.031  31.342  1.00  0.00           C  
ATOM   1886  HE1 TYR   121      -7.225 -11.514  30.439  1.00  0.00           H  
ATOM   1887  CZ  TYR   121      -7.651 -11.822  32.534  1.00  0.00           C  
ATOM   1888  OH  TYR   121      -8.742 -11.018  32.541  1.00  0.00           O  
ATOM   1889  HH  TYR   121      -9.094 -10.895  31.639  1.00  0.00           H  
ATOM   1890  CE2 TYR   121      -7.250 -12.468  33.721  1.00  0.00           C  
ATOM   1891  HE2 TYR   121      -7.794 -12.286  34.634  1.00  0.00           H  
ATOM   1892  CD2 TYR   121      -6.176 -13.377  33.696  1.00  0.00           C  
ATOM   1893  HD2 TYR   121      -5.892 -13.899  34.600  1.00  0.00           H  
ATOM   1894  C   TYR   121      -3.107 -14.554  30.254  1.00  0.00           C  
ATOM   1895  O   TYR   121      -2.323 -13.730  30.716  1.00  0.00           O  
ATOM   1896  N   ASN   122      -3.098 -14.886  28.961  1.00  0.00           N  
ATOM   1897  H   ASN   122      -3.783 -15.548  28.634  1.00  0.00           H  
ATOM   1898  CA  ASN   122      -2.227 -14.268  27.957  1.00  0.00           C  
ATOM   1899  HA  ASN   122      -1.255 -14.055  28.403  1.00  0.00           H  
ATOM   1900  CB  ASN   122      -2.041 -15.280  26.808  1.00  0.00           C  
ATOM   1901  HB2 ASN   122      -1.710 -16.234  27.217  1.00  0.00           H  
ATOM   1902  HB3 ASN   122      -2.992 -15.435  26.297  1.00  0.00           H  
ATOM   1903  CG  ASN   122      -1.007 -14.836  25.790  1.00  0.00           C  
ATOM   1904  OD1 ASN   122       0.153 -15.215  25.854  1.00  0.00           O  
ATOM   1905  ND2 ASN   122      -1.363 -14.019  24.829  1.00  0.00           N  
ATOM   1906 HD21 ASN   122      -2.324 -13.693  24.723  1.00  0.00           H  
ATOM   1907 HD22 ASN   122      -0.679 -13.777  24.137  1.00  0.00           H  
ATOM   1908  C   ASN   122      -2.828 -12.945  27.458  1.00  0.00           C  
ATOM   1909  O   ASN   122      -3.936 -12.963  26.931  1.00  0.00           O  
ATOM   1910  N   ILE   123      -2.101 -11.827  27.576  1.00  0.00           N  
ATOM   1911  H   ILE   123      -1.203 -11.872  28.050  1.00  0.00           H  
ATOM   1912  CA  ILE   123      -2.522 -10.524  27.036  1.00  0.00           C  
ATOM   1913  HA  ILE   123      -3.226 -10.726  26.226  1.00  0.00           H  
ATOM   1914  CB  ILE   123      -3.258  -9.615  28.066  1.00  0.00           C  
ATOM   1915  HB  ILE   123      -2.541  -8.933  28.524  1.00  0.00           H  
ATOM   1916  CG2 ILE   123      -4.254  -8.740  27.285  1.00  0.00           C  
ATOM   1917 HG21 ILE   123      -5.060  -9.356  26.881  1.00  0.00           H  
ATOM   1918 HG22 ILE   123      -4.683  -7.987  27.948  1.00  0.00           H  
ATOM   1919 HG23 ILE   123      -3.745  -8.230  26.468  1.00  0.00           H  
ATOM   1920  CG1 ILE   123      -4.003 -10.316  29.224  1.00  0.00           C  
ATOM   1921 HG12 ILE   123      -4.817  -9.679  29.567  1.00  0.00           H  
ATOM   1922 HG13 ILE   123      -4.450 -11.250  28.889  1.00  0.00           H  
ATOM   1923  CD1 ILE   123      -3.083 -10.559  30.431  1.00  0.00           C  
ATOM   1924 HD11 ILE   123      -2.723  -9.606  30.818  1.00  0.00           H  
ATOM   1925 HD12 ILE   123      -3.638 -11.070  31.217  1.00  0.00           H  
ATOM   1926 HD13 ILE   123      -2.225 -11.164  30.146  1.00  0.00           H  
ATOM   1927  C   ILE   123      -1.324  -9.791  26.421  1.00  0.00           C  
ATOM   1928  O   ILE   123      -0.522  -9.167  27.128  1.00  0.00           O  
ATOM   1929  N   VAL   124      -1.192  -9.849  25.090  1.00  0.00           N  
ATOM   1930  H   VAL   124      -1.849 -10.406  24.564  1.00  0.00           H  
ATOM   1931  CA  VAL   124      -0.216  -9.025  24.352  1.00  0.00           C  
ATOM   1932  HA  VAL   124       0.706  -9.017  24.924  1.00  0.00           H  
ATOM   1933  CB  VAL   124       0.158  -9.585  22.963  1.00  0.00           C  
ATOM   1934  HB  VAL   124      -0.712  -9.525  22.311  1.00  0.00           H  
ATOM   1935  CG1 VAL   124       1.308  -8.787  22.333  1.00  0.00           C  
ATOM   1936 HG11 VAL   124       2.192  -8.816  22.972  1.00  0.00           H  
ATOM   1937 HG12 VAL   124       1.562  -9.209  21.360  1.00  0.00           H  
ATOM   1938 HG13 VAL   124       1.013  -7.753  22.178  1.00  0.00           H  
ATOM   1939  CG2 VAL   124       0.639 -11.041  23.039  1.00  0.00           C  
ATOM   1940 HG21 VAL   124      -0.110 -11.672  23.512  1.00  0.00           H  
ATOM   1941 HG22 VAL   124       0.829 -11.415  22.033  1.00  0.00           H  
ATOM   1942 HG23 VAL   124       1.569 -11.092  23.599  1.00  0.00           H  
ATOM   1943  C   VAL   124      -0.716  -7.578  24.289  1.00  0.00           C  
ATOM   1944  O   VAL   124      -1.253  -7.122  23.288  1.00  0.00           O  
ATOM   1945  N   GLU   125      -0.563  -6.869  25.404  1.00  0.00           N  
ATOM   1946  H   GLU   125      -0.250  -7.389  26.214  1.00  0.00           H  
ATOM   1947  CA  GLU   125      -0.859  -5.443  25.604  1.00  0.00           C  
ATOM   1948  HA  GLU   125      -1.870  -5.240  25.248  1.00  0.00           H  
ATOM   1949  CB  GLU   125      -0.812  -5.173  27.129  1.00  0.00           C  
ATOM   1950  HB2 GLU   125      -0.070  -5.836  27.578  1.00  0.00           H  
ATOM   1951  HB3 GLU   125      -0.484  -4.162  27.351  1.00  0.00           H  
ATOM   1952  CG  GLU   125      -2.160  -5.385  27.830  1.00  0.00           C  
ATOM   1953  HG2 GLU   125      -2.767  -6.099  27.271  1.00  0.00           H  
ATOM   1954  HG3 GLU   125      -1.974  -5.817  28.814  1.00  0.00           H  
ATOM   1955  CD  GLU   125      -2.911  -4.057  28.001  1.00  0.00           C  
ATOM   1956  OE1 GLU   125      -3.480  -3.533  27.020  1.00  0.00           O  
ATOM   1957  OE2 GLU   125      -2.947  -3.526  29.127  1.00  0.00           O  
ATOM   1958  C   GLU   125       0.083  -4.519  24.793  1.00  0.00           C  
ATOM   1959  O   GLU   125       0.689  -3.613  25.351  1.00  0.00           O  
ATOM   1960  N   PHE   126       0.219  -4.739  23.480  1.00  0.00           N  
ATOM   1961  H   PHE   126      -0.343  -5.485  23.081  1.00  0.00           H  
ATOM   1962  CA  PHE   126       1.226  -4.114  22.605  1.00  0.00           C  
ATOM   1963  HA  PHE   126       2.211  -4.438  22.944  1.00  0.00           H  
ATOM   1964  CB  PHE   126       1.007  -4.640  21.175  1.00  0.00           C  
ATOM   1965  HB2 PHE   126       0.911  -5.724  21.212  1.00  0.00           H  
ATOM   1966  HB3 PHE   126       0.056  -4.252  20.804  1.00  0.00           H  
ATOM   1967  CG  PHE   126       2.103  -4.324  20.173  1.00  0.00           C  
ATOM   1968  CD1 PHE   126       3.371  -4.921  20.306  1.00  0.00           C  
ATOM   1969  HD1 PHE   126       3.571  -5.578  21.140  1.00  0.00           H  
ATOM   1970  CE1 PHE   126       4.378  -4.677  19.354  1.00  0.00           C  
ATOM   1971  HE1 PHE   126       5.346  -5.151  19.455  1.00  0.00           H  
ATOM   1972  CZ  PHE   126       4.114  -3.844  18.254  1.00  0.00           C  
ATOM   1973  HZ  PHE   126       4.873  -3.685  17.502  1.00  0.00           H  
ATOM   1974  CE2 PHE   126       2.848  -3.253  18.110  1.00  0.00           C  
ATOM   1975  HE2 PHE   126       2.646  -2.630  17.250  1.00  0.00           H  
ATOM   1976  CD2 PHE   126       1.843  -3.497  19.064  1.00  0.00           C  
ATOM   1977  HD2 PHE   126       0.865  -3.060  18.937  1.00  0.00           H  
ATOM   1978  C   PHE   126       1.197  -2.574  22.654  1.00  0.00           C  
ATOM   1979  O   PHE   126       0.121  -1.965  22.606  1.00  0.00           O  
ATOM   1980  N   THR   127       2.359  -1.926  22.765  1.00  0.00           N  
ATOM   1981  H   THR   127       3.213  -2.481  22.778  1.00  0.00           H  
ATOM   1982  CA  THR   127       2.468  -0.501  23.138  1.00  0.00           C  
ATOM   1983  HA  THR   127       1.468  -0.122  23.337  1.00  0.00           H  
ATOM   1984  CB  THR   127       3.256  -0.334  24.442  1.00  0.00           C  
ATOM   1985  HB  THR   127       3.622   0.683  24.473  1.00  0.00           H  
ATOM   1986  CG2 THR   127       2.407  -0.562  25.689  1.00  0.00           C  
ATOM   1987 HG21 THR   127       2.051  -1.587  25.718  1.00  0.00           H  
ATOM   1988 HG22 THR   127       3.020  -0.373  26.568  1.00  0.00           H  
ATOM   1989 HG23 THR   127       1.550   0.107  25.695  1.00  0.00           H  
ATOM   1990  OG1 THR   127       4.369  -1.178  24.513  1.00  0.00           O  
ATOM   1991  HG1 THR   127       4.046  -2.090  24.662  1.00  0.00           H  
ATOM   1992  C   THR   127       3.052   0.389  22.034  1.00  0.00           C  
ATOM   1993  O   THR   127       4.140   0.146  21.516  1.00  0.00           O  
ATOM   1994  N   THR   128       2.310   1.440  21.646  1.00  0.00           N  
ATOM   1995  H   THR   128       1.395   1.514  22.062  1.00  0.00           H  
ATOM   1996  CA  THR   128       2.446   2.044  20.298  1.00  0.00           C  
ATOM   1997  HA  THR   128       3.482   1.938  19.989  1.00  0.00           H  
ATOM   1998  CB  THR   128       1.564   1.254  19.310  1.00  0.00           C  
ATOM   1999  HB  THR   128       1.593   1.729  18.334  1.00  0.00           H  
ATOM   2000  CG2 THR   128       2.011  -0.186  19.099  1.00  0.00           C  
ATOM   2001 HG21 THR   128       1.760  -0.798  19.965  1.00  0.00           H  
ATOM   2002 HG22 THR   128       1.502  -0.587  18.227  1.00  0.00           H  
ATOM   2003 HG23 THR   128       3.085  -0.229  18.923  1.00  0.00           H  
ATOM   2004  OG1 THR   128       0.235   1.215  19.789  1.00  0.00           O  
ATOM   2005  HG1 THR   128      -0.257   1.982  19.439  1.00  0.00           H  
ATOM   2006  C   THR   128       2.136   3.551  20.173  1.00  0.00           C  
ATOM   2007  O   THR   128       1.842   4.030  19.074  1.00  0.00           O  
ATOM   2008  N   PHE   129       2.152   4.316  21.271  1.00  0.00           N  
ATOM   2009  H   PHE   129       2.481   3.896  22.126  1.00  0.00           H  
ATOM   2010  CA  PHE   129       1.786   5.752  21.295  1.00  0.00           C  
ATOM   2011  HA  PHE   129       0.922   5.913  20.649  1.00  0.00           H  
ATOM   2012  CB  PHE   129       1.390   6.146  22.733  1.00  0.00           C  
ATOM   2013  HB2 PHE   129       2.243   5.958  23.388  1.00  0.00           H  
ATOM   2014  HB3 PHE   129       1.222   7.221  22.754  1.00  0.00           H  
ATOM   2015  CG  PHE   129       0.150   5.514  23.368  1.00  0.00           C  
ATOM   2016  CD1 PHE   129      -0.495   4.360  22.865  1.00  0.00           C  
ATOM   2017  HD1 PHE   129      -0.157   3.866  21.971  1.00  0.00           H  
ATOM   2018  CE1 PHE   129      -1.611   3.821  23.528  1.00  0.00           C  
ATOM   2019  HE1 PHE   129      -2.088   2.929  23.147  1.00  0.00           H  
ATOM   2020  CZ  PHE   129      -2.121   4.445  24.675  1.00  0.00           C  
ATOM   2021  HZ  PHE   129      -2.992   4.039  25.168  1.00  0.00           H  
ATOM   2022  CE2 PHE   129      -1.502   5.603  25.171  1.00  0.00           C  
ATOM   2023  HE2 PHE   129      -1.896   6.097  26.048  1.00  0.00           H  
ATOM   2024  CD2 PHE   129      -0.366   6.123  24.528  1.00  0.00           C  
ATOM   2025  HD2 PHE   129       0.104   7.010  24.923  1.00  0.00           H  
ATOM   2026  C   PHE   129       2.932   6.647  20.753  1.00  0.00           C  
ATOM   2027  O   PHE   129       3.890   6.135  20.184  1.00  0.00           O  
ATOM   2028  N   ARG   130       2.894   7.983  20.935  1.00  0.00           N  
ATOM   2029  H   ARG   130       2.093   8.380  21.405  1.00  0.00           H  
ATOM   2030  CA  ARG   130       4.136   8.789  20.931  1.00  0.00           C  
ATOM   2031  HA  ARG   130       4.716   8.531  20.046  1.00  0.00           H  
ATOM   2032  CB  ARG   130       3.823  10.301  20.922  1.00  0.00           C  
ATOM   2033  HB2 ARG   130       3.082  10.503  20.149  1.00  0.00           H  
ATOM   2034  HB3 ARG   130       3.385  10.574  21.881  1.00  0.00           H  
ATOM   2035  CG  ARG   130       5.032  11.226  20.667  1.00  0.00           C  
ATOM   2036  HG2 ARG   130       4.711  12.256  20.830  1.00  0.00           H  
ATOM   2037  HG3 ARG   130       5.833  10.999  21.372  1.00  0.00           H  
ATOM   2038  CD  ARG   130       5.546  11.092  19.225  1.00  0.00           C  
ATOM   2039  HD2 ARG   130       5.969  10.094  19.098  1.00  0.00           H  
ATOM   2040  HD3 ARG   130       4.697  11.201  18.547  1.00  0.00           H  
ATOM   2041  NE  ARG   130       6.569  12.095  18.860  1.00  0.00           N  
ATOM   2042  HE  ARG   130       6.794  12.836  19.513  1.00  0.00           H  
ATOM   2043  CZ  ARG   130       7.223  12.128  17.710  1.00  0.00           C  
ATOM   2044  NH1 ARG   130       6.987  11.269  16.764  1.00  0.00           N  
ATOM   2045 HH11 ARG   130       6.298  10.564  16.892  1.00  0.00           H  
ATOM   2046 HH12 ARG   130       7.551  11.292  15.908  1.00  0.00           H  
ATOM   2047  NH2 ARG   130       8.116  13.030  17.465  1.00  0.00           N  
ATOM   2048 HH21 ARG   130       8.211  13.809  18.122  1.00  0.00           H  
ATOM   2049 HH22 ARG   130       8.545  13.043  16.542  1.00  0.00           H  
ATOM   2050  C   ARG   130       4.926   8.366  22.174  1.00  0.00           C  
ATOM   2051  O   ARG   130       4.440   8.535  23.294  1.00  0.00           O  
ATOM   2052  N   GLY   131       6.036   7.662  21.960  1.00  0.00           N  
ATOM   2053  H   GLY   131       6.361   7.545  21.012  1.00  0.00           H  
ATOM   2054  CA  GLY   131       6.421   6.605  22.894  1.00  0.00           C  
ATOM   2055  HA2 GLY   131       5.642   6.461  23.642  1.00  0.00           H  
ATOM   2056  HA3 GLY   131       6.495   5.680  22.328  1.00  0.00           H  
ATOM   2057  C   GLY   131       7.739   6.763  23.636  1.00  0.00           C  
ATOM   2058  O   GLY   131       7.897   6.074  24.632  1.00  0.00           O  
ATOM   2059  N   ASP   132       8.672   7.617  23.198  1.00  0.00           N  
ATOM   2060  H   ASP   132       8.484   8.107  22.340  1.00  0.00           H  
ATOM   2061  CA  ASP   132      10.086   7.487  23.602  1.00  0.00           C  
ATOM   2062  HA  ASP   132      10.670   8.207  23.029  1.00  0.00           H  
ATOM   2063  CB  ASP   132      10.242   7.896  25.093  1.00  0.00           C  
ATOM   2064  HB2 ASP   132       9.801   8.887  25.216  1.00  0.00           H  
ATOM   2065  HB3 ASP   132       9.681   7.217  25.730  1.00  0.00           H  
ATOM   2066  CG  ASP   132      11.654   7.947  25.668  1.00  0.00           C  
ATOM   2067  OD1 ASP   132      12.644   7.720  24.952  1.00  0.00           O  
ATOM   2068  OD2 ASP   132      11.759   8.164  26.896  1.00  0.00           O  
ATOM   2069  C   ASP   132      10.602   6.097  23.146  1.00  0.00           C  
ATOM   2070  O   ASP   132      10.739   5.881  21.941  1.00  0.00           O  
ATOM   2071  N   GLU   133      10.731   5.118  24.040  1.00  0.00           N  
ATOM   2072  H   GLU   133      10.469   5.332  24.992  1.00  0.00           H  
ATOM   2073  CA  GLU   133      10.949   3.685  23.748  1.00  0.00           C  
ATOM   2074  HA  GLU   133      10.307   3.391  22.918  1.00  0.00           H  
ATOM   2075  CB  GLU   133      12.420   3.466  23.291  1.00  0.00           C  
ATOM   2076  HB2 GLU   133      12.527   2.449  22.913  1.00  0.00           H  
ATOM   2077  HB3 GLU   133      12.635   4.144  22.466  1.00  0.00           H  
ATOM   2078  CG  GLU   133      13.439   3.669  24.418  1.00  0.00           C  
ATOM   2079  HG2 GLU   133      12.980   4.328  25.151  1.00  0.00           H  
ATOM   2080  HG3 GLU   133      13.616   2.692  24.863  1.00  0.00           H  
ATOM   2081  CD  GLU   133      14.802   4.292  24.112  1.00  0.00           C  
ATOM   2082  OE1 GLU   133      15.068   4.710  22.967  1.00  0.00           O  
ATOM   2083  OE2 GLU   133      15.567   4.394  25.107  1.00  0.00           O  
ATOM   2084  C   GLU   133      10.496   2.875  25.001  1.00  0.00           C  
ATOM   2085  O   GLU   133       9.708   3.396  25.791  1.00  0.00           O  
ATOM   2086  N   ARG   134      10.978   1.641  25.253  1.00  0.00           N  
ATOM   2087  H   ARG   134      11.575   1.222  24.551  1.00  0.00           H  
ATOM   2088  CA  ARG   134      10.775   0.887  26.533  1.00  0.00           C  
ATOM   2089  HA  ARG   134      11.203  -0.105  26.385  1.00  0.00           H  
ATOM   2090  CB  ARG   134      11.525   1.530  27.750  1.00  0.00           C  
ATOM   2091  HB2 ARG   134      10.863   2.227  28.264  1.00  0.00           H  
ATOM   2092  HB3 ARG   134      11.801   0.745  28.456  1.00  0.00           H  
ATOM   2093  CG  ARG   134      12.769   2.334  27.361  1.00  0.00           C  
ATOM   2094  HG2 ARG   134      13.465   1.691  26.821  1.00  0.00           H  
ATOM   2095  HG3 ARG   134      12.380   3.100  26.712  1.00  0.00           H  
ATOM   2096  CD  ARG   134      13.541   3.136  28.413  1.00  0.00           C  
ATOM   2097  HD2 ARG   134      12.845   3.519  29.161  1.00  0.00           H  
ATOM   2098  HD3 ARG   134      14.262   2.484  28.909  1.00  0.00           H  
ATOM   2099  NE  ARG   134      14.244   4.258  27.737  1.00  0.00           N  
ATOM   2100  HE  ARG   134      14.999   4.024  27.093  1.00  0.00           H  
ATOM   2101  CZ  ARG   134      13.764   5.474  27.518  1.00  0.00           C  
ATOM   2102  NH1 ARG   134      12.701   5.930  28.110  1.00  0.00           N  
ATOM   2103 HH11 ARG   134      12.149   5.343  28.694  1.00  0.00           H  
ATOM   2104 HH12 ARG   134      12.359   6.845  27.799  1.00  0.00           H  
ATOM   2105  NH2 ARG   134      14.328   6.248  26.644  1.00  0.00           N  
ATOM   2106 HH21 ARG   134      15.005   5.804  26.020  1.00  0.00           H  
ATOM   2107 HH22 ARG   134      13.776   7.005  26.229  1.00  0.00           H  
ATOM   2108  C   ARG   134       9.283   0.638  26.834  1.00  0.00           C  
ATOM   2109  O   ARG   134       8.693   1.281  27.706  1.00  0.00           O  
ATOM   2110  N   GLY   135       8.632  -0.236  26.064  1.00  0.00           N  
ATOM   2111  H   GLY   135       9.168  -0.870  25.468  1.00  0.00           H  
ATOM   2112  CA  GLY   135       7.166  -0.358  26.084  1.00  0.00           C  
ATOM   2113  HA2 GLY   135       6.876  -1.190  25.444  1.00  0.00           H  
ATOM   2114  HA3 GLY   135       6.835  -0.581  27.097  1.00  0.00           H  
ATOM   2115  C   GLY   135       6.455   0.922  25.604  1.00  0.00           C  
ATOM   2116  O   GLY   135       5.386   1.275  26.110  1.00  0.00           O  
ATOM   2117  N   ALA   136       7.104   1.688  24.714  1.00  0.00           N  
ATOM   2118  H   ALA   136       7.967   1.320  24.343  1.00  0.00           H  
ATOM   2119  CA  ALA   136       6.694   3.025  24.267  1.00  0.00           C  
ATOM   2120  HA  ALA   136       7.587   3.515  23.876  1.00  0.00           H  
ATOM   2121  CB  ALA   136       5.708   2.896  23.092  1.00  0.00           C  
ATOM   2122  HB1 ALA   136       4.903   2.214  23.353  1.00  0.00           H  
ATOM   2123  HB2 ALA   136       5.289   3.865  22.830  1.00  0.00           H  
ATOM   2124  HB3 ALA   136       6.234   2.511  22.221  1.00  0.00           H  
ATOM   2125  C   ALA   136       6.212   3.935  25.423  1.00  0.00           C  
ATOM   2126  O   ALA   136       5.198   4.622  25.284  1.00  0.00           O  
ATOM   2127  N   PHE   137       6.915   3.881  26.565  1.00  0.00           N  
ATOM   2128  H   PHE   137       7.753   3.307  26.509  1.00  0.00           H  
ATOM   2129  CA  PHE   137       6.793   4.648  27.815  1.00  0.00           C  
ATOM   2130  HA  PHE   137       7.063   3.937  28.596  1.00  0.00           H  
ATOM   2131  CB  PHE   137       7.864   5.756  27.852  1.00  0.00           C  
ATOM   2132  HB2 PHE   137       8.789   5.340  27.451  1.00  0.00           H  
ATOM   2133  HB3 PHE   137       7.562   6.559  27.180  1.00  0.00           H  
ATOM   2134  CG  PHE   137       8.218   6.375  29.200  1.00  0.00           C  
ATOM   2135  CD1 PHE   137       7.640   5.956  30.420  1.00  0.00           C  
ATOM   2136  HD1 PHE   137       6.898   5.174  30.447  1.00  0.00           H  
ATOM   2137  CE1 PHE   137       8.040   6.542  31.635  1.00  0.00           C  
ATOM   2138  HE1 PHE   137       7.592   6.215  32.563  1.00  0.00           H  
ATOM   2139  CZ  PHE   137       9.034   7.535  31.646  1.00  0.00           C  
ATOM   2140  HZ  PHE   137       9.352   7.973  32.581  1.00  0.00           H  
ATOM   2141  CE2 PHE   137       9.620   7.950  30.439  1.00  0.00           C  
ATOM   2142  HE2 PHE   137      10.388   8.712  30.436  1.00  0.00           H  
ATOM   2143  CD2 PHE   137       9.207   7.378  29.224  1.00  0.00           C  
ATOM   2144  HD2 PHE   137       9.665   7.703  28.299  1.00  0.00           H  
ATOM   2145  C   PHE   137       5.384   5.157  28.179  1.00  0.00           C  
ATOM   2146  O   PHE   137       4.746   4.603  29.072  1.00  0.00           O  
ATOM   2147  N   GLN   138       4.867   6.193  27.510  1.00  0.00           N  
ATOM   2148  H   GLN   138       5.416   6.546  26.737  1.00  0.00           H  
ATOM   2149  CA  GLN   138       3.495   6.700  27.679  1.00  0.00           C  
ATOM   2150  HA  GLN   138       3.381   7.066  28.700  1.00  0.00           H  
ATOM   2151  CB  GLN   138       3.314   7.879  26.706  1.00  0.00           C  
ATOM   2152  HB2 GLN   138       4.115   8.602  26.872  1.00  0.00           H  
ATOM   2153  HB3 GLN   138       3.390   7.505  25.683  1.00  0.00           H  
ATOM   2154  CG  GLN   138       1.965   8.595  26.887  1.00  0.00           C  
ATOM   2155  HG2 GLN   138       1.153   7.894  26.709  1.00  0.00           H  
ATOM   2156  HG3 GLN   138       1.895   8.940  27.919  1.00  0.00           H  
ATOM   2157  CD  GLN   138       1.743   9.803  25.975  1.00  0.00           C  
ATOM   2158  OE1 GLN   138       0.884  10.622  26.255  1.00  0.00           O  
ATOM   2159  NE2 GLN   138       2.464   9.964  24.885  1.00  0.00           N  
ATOM   2160 HE21 GLN   138       3.213   9.339  24.617  1.00  0.00           H  
ATOM   2161 HE22 GLN   138       2.418  10.879  24.422  1.00  0.00           H  
ATOM   2162  C   GLN   138       2.419   5.613  27.441  1.00  0.00           C  
ATOM   2163  O   GLN   138       1.391   5.562  28.124  1.00  0.00           O  
ATOM   2164  N   ALA   139       2.668   4.710  26.495  1.00  0.00           N  
ATOM   2165  H   ALA   139       3.548   4.783  25.991  1.00  0.00           H  
ATOM   2166  CA  ALA   139       1.833   3.549  26.223  1.00  0.00           C  
ATOM   2167  HA  ALA   139       0.793   3.872  26.149  1.00  0.00           H  
ATOM   2168  CB  ALA   139       2.255   2.987  24.869  1.00  0.00           C  
ATOM   2169  HB1 ALA   139       3.295   2.675  24.927  1.00  0.00           H  
ATOM   2170  HB2 ALA   139       1.614   2.149  24.602  1.00  0.00           H  
ATOM   2171  HB3 ALA   139       2.170   3.753  24.106  1.00  0.00           H  
ATOM   2172  C   ALA   139       1.921   2.506  27.354  1.00  0.00           C  
ATOM   2173  O   ALA   139       0.878   2.075  27.844  1.00  0.00           O  
ATOM   2174  N   ALA   140       3.117   2.167  27.856  1.00  0.00           N  
ATOM   2175  H   ALA   140       3.959   2.442  27.362  1.00  0.00           H  
ATOM   2176  CA  ALA   140       3.271   1.329  29.053  1.00  0.00           C  
ATOM   2177  HA  ALA   140       2.796   0.366  28.864  1.00  0.00           H  
ATOM   2178  CB  ALA   140       4.759   1.075  29.321  1.00  0.00           C  
ATOM   2179  HB1 ALA   140       5.303   2.016  29.407  1.00  0.00           H  
ATOM   2180  HB2 ALA   140       4.875   0.509  30.246  1.00  0.00           H  
ATOM   2181  HB3 ALA   140       5.187   0.489  28.509  1.00  0.00           H  
ATOM   2182  C   ALA   140       2.580   1.950  30.281  1.00  0.00           C  
ATOM   2183  O   ALA   140       1.828   1.267  30.972  1.00  0.00           O  
ATOM   2184  N   MET   141       2.716   3.261  30.498  1.00  0.00           N  
ATOM   2185  H   MET   141       3.365   3.770  29.904  1.00  0.00           H  
ATOM   2186  CA  MET   141       1.988   4.008  31.538  1.00  0.00           C  
ATOM   2187  HA  MET   141       2.236   3.583  32.511  1.00  0.00           H  
ATOM   2188  CB  MET   141       2.418   5.486  31.525  1.00  0.00           C  
ATOM   2189  HB2 MET   141       2.205   5.902  30.542  1.00  0.00           H  
ATOM   2190  HB3 MET   141       1.814   6.035  32.247  1.00  0.00           H  
ATOM   2191  CG  MET   141       3.908   5.718  31.834  1.00  0.00           C  
ATOM   2192  HG2 MET   141       4.460   4.790  31.687  1.00  0.00           H  
ATOM   2193  HG3 MET   141       4.296   6.439  31.113  1.00  0.00           H  
ATOM   2194  SD  MET   141       4.288   6.342  33.494  1.00  0.00           S  
ATOM   2195  CE  MET   141       3.621   8.025  33.365  1.00  0.00           C  
ATOM   2196  HE1 MET   141       2.551   7.993  33.161  1.00  0.00           H  
ATOM   2197  HE2 MET   141       3.787   8.555  34.302  1.00  0.00           H  
ATOM   2198  HE3 MET   141       4.124   8.559  32.559  1.00  0.00           H  
ATOM   2199  C   MET   141       0.458   3.914  31.385  1.00  0.00           C  
ATOM   2200  O   MET   141      -0.263   4.156  32.347  1.00  0.00           O  
ATOM   2201  N   THR   142      -0.049   3.541  30.203  1.00  0.00           N  
ATOM   2202  H   THR   142       0.604   3.365  29.450  1.00  0.00           H  
ATOM   2203  CA  THR   142      -1.480   3.324  29.934  1.00  0.00           C  
ATOM   2204  HA  THR   142      -2.061   3.883  30.666  1.00  0.00           H  
ATOM   2205  CB  THR   142      -1.847   3.873  28.544  1.00  0.00           C  
ATOM   2206  HB  THR   142      -1.349   3.294  27.767  1.00  0.00           H  
ATOM   2207  CG2 THR   142      -3.356   3.839  28.298  1.00  0.00           C  
ATOM   2208 HG21 THR   142      -3.878   4.319  29.126  1.00  0.00           H  
ATOM   2209 HG22 THR   142      -3.588   4.378  27.380  1.00  0.00           H  
ATOM   2210 HG23 THR   142      -3.697   2.810  28.193  1.00  0.00           H  
ATOM   2211  OG1 THR   142      -1.456   5.221  28.429  1.00  0.00           O  
ATOM   2212  HG1 THR   142      -0.485   5.265  28.388  1.00  0.00           H  
ATOM   2213  C   THR   142      -1.906   1.853  30.060  1.00  0.00           C  
ATOM   2214  O   THR   142      -2.971   1.588  30.631  1.00  0.00           O  
ATOM   2215  N   LYS   143      -1.098   0.918  29.531  1.00  0.00           N  
ATOM   2216  H   LYS   143      -0.256   1.257  29.073  1.00  0.00           H  
ATOM   2217  CA  LYS   143      -1.377  -0.529  29.412  1.00  0.00           C  
ATOM   2218  HA  LYS   143      -2.452  -0.703  29.485  1.00  0.00           H  
ATOM   2219  CB  LYS   143      -0.933  -1.029  28.022  1.00  0.00           C  
ATOM   2220  HB2 LYS   143       0.063  -0.653  27.783  1.00  0.00           H  
ATOM   2221  HB3 LYS   143      -0.867  -2.113  28.074  1.00  0.00           H  
ATOM   2222  CG  LYS   143      -1.919  -0.663  26.890  1.00  0.00           C  
ATOM   2223  HG2 LYS   143      -2.933  -0.895  27.219  1.00  0.00           H  
ATOM   2224  HG3 LYS   143      -1.859   0.406  26.678  1.00  0.00           H  
ATOM   2225  CD  LYS   143      -1.623  -1.466  25.609  1.00  0.00           C  
ATOM   2226  HD2 LYS   143      -0.690  -1.117  25.165  1.00  0.00           H  
ATOM   2227  HD3 LYS   143      -1.494  -2.506  25.891  1.00  0.00           H  
ATOM   2228  CE  LYS   143      -2.751  -1.415  24.565  1.00  0.00           C  
ATOM   2229  HE2 LYS   143      -3.695  -1.679  25.050  1.00  0.00           H  
ATOM   2230  HE3 LYS   143      -2.831  -0.397  24.180  1.00  0.00           H  
ATOM   2231  NZ  LYS   143      -2.500  -2.358  23.444  1.00  0.00           N  
ATOM   2232  HZ1 LYS   143      -1.550  -2.278  23.091  1.00  0.00           H  
ATOM   2233  HZ2 LYS   143      -2.662  -3.326  23.707  1.00  0.00           H  
ATOM   2234  HZ3 LYS   143      -3.113  -2.200  22.641  1.00  0.00           H  
ATOM   2235  C   LYS   143      -0.776  -1.396  30.533  1.00  0.00           C  
ATOM   2236  O   LYS   143      -1.498  -2.173  31.150  1.00  0.00           O  
ATOM   2237  N   LEU   144       0.492  -1.208  30.924  1.00  0.00           N  
ATOM   2238  H   LEU   144       1.038  -0.482  30.483  1.00  0.00           H  
ATOM   2239  CA  LEU   144       1.030  -1.863  32.135  1.00  0.00           C  
ATOM   2240  HA  LEU   144       0.969  -2.945  31.993  1.00  0.00           H  
ATOM   2241  CB  LEU   144       2.511  -1.487  32.355  1.00  0.00           C  
ATOM   2242  HB2 LEU   144       3.030  -1.659  31.413  1.00  0.00           H  
ATOM   2243  HB3 LEU   144       2.597  -0.428  32.589  1.00  0.00           H  
ATOM   2244  CG  LEU   144       3.232  -2.285  33.466  1.00  0.00           C  
ATOM   2245  HG  LEU   144       2.932  -3.332  33.418  1.00  0.00           H  
ATOM   2246  CD1 LEU   144       4.745  -2.206  33.243  1.00  0.00           C  
ATOM   2247 HD11 LEU   144       5.081  -1.170  33.290  1.00  0.00           H  
ATOM   2248 HD12 LEU   144       5.261  -2.787  34.007  1.00  0.00           H  
ATOM   2249 HD13 LEU   144       5.000  -2.623  32.269  1.00  0.00           H  
ATOM   2250  CD2 LEU   144       2.968  -1.741  34.876  1.00  0.00           C  
ATOM   2251 HD21 LEU   144       1.938  -1.923  35.174  1.00  0.00           H  
ATOM   2252 HD22 LEU   144       3.603  -2.257  35.595  1.00  0.00           H  
ATOM   2253 HD23 LEU   144       3.178  -0.673  34.919  1.00  0.00           H  
ATOM   2254  C   LEU   144       0.138  -1.508  33.332  1.00  0.00           C  
ATOM   2255  O   LEU   144      -0.384  -2.396  33.995  1.00  0.00           O  
ATOM   2256  N   ALA   145      -0.182  -0.219  33.480  1.00  0.00           N  
ATOM   2257  H   ALA   145       0.284   0.435  32.867  1.00  0.00           H  
ATOM   2258  CA  ALA   145      -1.165   0.329  34.420  1.00  0.00           C  
ATOM   2259  HA  ALA   145      -0.930  -0.056  35.414  1.00  0.00           H  
ATOM   2260  CB  ALA   145      -0.976   1.846  34.428  1.00  0.00           C  
ATOM   2261  HB1 ALA   145      -1.359   2.261  33.498  1.00  0.00           H  
ATOM   2262  HB2 ALA   145      -1.531   2.271  35.261  1.00  0.00           H  
ATOM   2263  HB3 ALA   145       0.078   2.103  34.537  1.00  0.00           H  
ATOM   2264  C   ALA   145      -2.644  -0.038  34.123  1.00  0.00           C  
ATOM   2265  O   ALA   145      -3.563   0.715  34.467  1.00  0.00           O  
ATOM   2266  N   LYS   146      -2.909  -1.131  33.399  1.00  0.00           N  
ATOM   2267  H   LYS   146      -2.107  -1.673  33.085  1.00  0.00           H  
ATOM   2268  CA  LYS   146      -4.241  -1.668  33.082  1.00  0.00           C  
ATOM   2269  HA  LYS   146      -4.988  -1.189  33.717  1.00  0.00           H  
ATOM   2270  CB  LYS   146      -4.590  -1.403  31.610  1.00  0.00           C  
ATOM   2271  HB2 LYS   146      -4.356  -0.374  31.361  1.00  0.00           H  
ATOM   2272  HB3 LYS   146      -3.970  -2.042  30.988  1.00  0.00           H  
ATOM   2273  CG  LYS   146      -6.069  -1.663  31.282  1.00  0.00           C  
ATOM   2274  HG2 LYS   146      -6.308  -2.707  31.491  1.00  0.00           H  
ATOM   2275  HG3 LYS   146      -6.698  -1.036  31.914  1.00  0.00           H  
ATOM   2276  CD  LYS   146      -6.393  -1.369  29.808  1.00  0.00           C  
ATOM   2277  HD2 LYS   146      -7.438  -1.612  29.629  1.00  0.00           H  
ATOM   2278  HD3 LYS   146      -6.240  -0.314  29.584  1.00  0.00           H  
ATOM   2279  CE  LYS   146      -5.504  -2.219  28.900  1.00  0.00           C  
ATOM   2280  HE2 LYS   146      -4.539  -1.728  28.745  1.00  0.00           H  
ATOM   2281  HE3 LYS   146      -5.289  -3.163  29.409  1.00  0.00           H  
ATOM   2282  NZ  LYS   146      -6.124  -2.544  27.607  1.00  0.00           N  
ATOM   2283  HZ1 LYS   146      -6.494  -1.736  27.117  1.00  0.00           H  
ATOM   2284  HZ2 LYS   146      -5.430  -3.033  27.044  1.00  0.00           H  
ATOM   2285  HZ3 LYS   146      -6.920  -3.162  27.785  1.00  0.00           H  
ATOM   2286  C   LYS   146      -4.299  -3.154  33.424  1.00  0.00           C  
ATOM   2287  O   LYS   146      -5.100  -3.511  34.279  1.00  0.00           O  
ATOM   2288  N   TYR   147      -3.420  -3.989  32.860  1.00  0.00           N  
ATOM   2289  H   TYR   147      -2.813  -3.642  32.122  1.00  0.00           H  
ATOM   2290  CA  TYR   147      -3.344  -5.409  33.246  1.00  0.00           C  
ATOM   2291  HA  TYR   147      -4.361  -5.708  33.495  1.00  0.00           H  
ATOM   2292  CB  TYR   147      -2.950  -6.303  32.066  1.00  0.00           C  
ATOM   2293  HB2 TYR   147      -2.347  -5.742  31.351  1.00  0.00           H  
ATOM   2294  HB3 TYR   147      -2.378  -7.161  32.419  1.00  0.00           H  
ATOM   2295  CG  TYR   147      -4.215  -6.807  31.413  1.00  0.00           C  
ATOM   2296  CD1 TYR   147      -4.864  -6.005  30.463  1.00  0.00           C  
ATOM   2297  HD1 TYR   147      -4.385  -5.115  30.097  1.00  0.00           H  
ATOM   2298  CE1 TYR   147      -6.173  -6.307  30.061  1.00  0.00           C  
ATOM   2299  HE1 TYR   147      -6.680  -5.672  29.354  1.00  0.00           H  
ATOM   2300  CZ  TYR   147      -6.845  -7.401  30.636  1.00  0.00           C  
ATOM   2301  OH  TYR   147      -8.154  -7.608  30.368  1.00  0.00           O  
ATOM   2302  HH  TYR   147      -8.516  -6.918  29.763  1.00  0.00           H  
ATOM   2303  CE2 TYR   147      -6.177  -8.244  31.547  1.00  0.00           C  
ATOM   2304  HE2 TYR   147      -6.699  -9.088  31.968  1.00  0.00           H  
ATOM   2305  CD2 TYR   147      -4.859  -7.946  31.937  1.00  0.00           C  
ATOM   2306  HD2 TYR   147      -4.367  -8.552  32.686  1.00  0.00           H  
ATOM   2307  C   TYR   147      -2.578  -5.699  34.543  1.00  0.00           C  
ATOM   2308  O   TYR   147      -2.744  -6.776  35.112  1.00  0.00           O  
ATOM   2309  N   GLU   148      -1.886  -4.707  35.106  1.00  0.00           N  
ATOM   2310  H   GLU   148      -1.655  -3.893  34.546  1.00  0.00           H  
ATOM   2311  CA  GLU   148      -1.597  -4.626  36.544  1.00  0.00           C  
ATOM   2312  HA  GLU   148      -0.849  -5.369  36.826  1.00  0.00           H  
ATOM   2313  CB  GLU   148      -1.045  -3.212  36.813  1.00  0.00           C  
ATOM   2314  HB2 GLU   148      -0.021  -3.165  36.440  1.00  0.00           H  
ATOM   2315  HB3 GLU   148      -1.654  -2.500  36.253  1.00  0.00           H  
ATOM   2316  CG  GLU   148      -1.046  -2.746  38.270  1.00  0.00           C  
ATOM   2317  HG2 GLU   148      -2.054  -2.790  38.685  1.00  0.00           H  
ATOM   2318  HG3 GLU   148      -0.410  -3.408  38.855  1.00  0.00           H  
ATOM   2319  CD  GLU   148      -0.561  -1.298  38.361  1.00  0.00           C  
ATOM   2320  OE1 GLU   148      -1.290  -0.385  37.908  1.00  0.00           O  
ATOM   2321  OE2 GLU   148       0.514  -1.078  38.963  1.00  0.00           O  
ATOM   2322  C   GLU   148      -2.856  -4.869  37.392  1.00  0.00           C  
ATOM   2323  O   GLU   148      -2.857  -5.678  38.316  1.00  0.00           O  
ATOM   2324  N   VAL   149      -3.947  -4.169  37.078  1.00  0.00           N  
ATOM   2325  H   VAL   149      -3.928  -3.597  36.245  1.00  0.00           H  
ATOM   2326  CA  VAL   149      -5.101  -4.045  37.970  1.00  0.00           C  
ATOM   2327  HA  VAL   149      -4.702  -3.736  38.936  1.00  0.00           H  
ATOM   2328  CB  VAL   149      -6.061  -2.928  37.515  1.00  0.00           C  
ATOM   2329  HB  VAL   149      -6.686  -3.294  36.702  1.00  0.00           H  
ATOM   2330  CG1 VAL   149      -6.956  -2.516  38.688  1.00  0.00           C  
ATOM   2331 HG11 VAL   149      -6.351  -2.080  39.482  1.00  0.00           H  
ATOM   2332 HG12 VAL   149      -7.681  -1.780  38.358  1.00  0.00           H  
ATOM   2333 HG13 VAL   149      -7.486  -3.379  39.085  1.00  0.00           H  
ATOM   2334  CG2 VAL   149      -5.339  -1.654  37.038  1.00  0.00           C  
ATOM   2335 HG21 VAL   149      -4.652  -1.866  36.224  1.00  0.00           H  
ATOM   2336 HG22 VAL   149      -6.071  -0.948  36.652  1.00  0.00           H  
ATOM   2337 HG23 VAL   149      -4.778  -1.202  37.858  1.00  0.00           H  
ATOM   2338  C   VAL   149      -5.825  -5.381  38.225  1.00  0.00           C  
ATOM   2339  O   VAL   149      -6.066  -5.670  39.394  1.00  0.00           O  
ATOM   2340  N   PRO   150      -6.136  -6.240  37.224  1.00  0.00           N  
ATOM   2341  CD  PRO   150      -6.071  -6.005  35.790  1.00  0.00           C  
ATOM   2342  HD2 PRO   150      -5.096  -5.643  35.495  1.00  0.00           H  
ATOM   2343  HD3 PRO   150      -6.846  -5.298  35.495  1.00  0.00           H  
ATOM   2344  CG  PRO   150      -6.316  -7.351  35.117  1.00  0.00           C  
ATOM   2345  HG2 PRO   150      -5.372  -7.887  35.007  1.00  0.00           H  
ATOM   2346  HG3 PRO   150      -6.805  -7.231  34.151  1.00  0.00           H  
ATOM   2347  CB  PRO   150      -7.205  -8.073  36.122  1.00  0.00           C  
ATOM   2348  HB2 PRO   150      -7.143  -9.157  36.015  1.00  0.00           H  
ATOM   2349  HB3 PRO   150      -8.236  -7.737  36.002  1.00  0.00           H  
ATOM   2350  CA  PRO   150      -6.662  -7.585  37.469  1.00  0.00           C  
ATOM   2351  HA  PRO   150      -7.485  -7.536  38.174  1.00  0.00           H  
ATOM   2352  C   PRO   150      -5.630  -8.559  38.055  1.00  0.00           C  
ATOM   2353  O   PRO   150      -6.034  -9.486  38.756  1.00  0.00           O  
ATOM   2354  N   CYS   151      -4.323  -8.369  37.831  1.00  0.00           N  
ATOM   2355  H   CYS   151      -4.018  -7.576  37.282  1.00  0.00           H  
ATOM   2356  CA  CYS   151      -3.305  -9.174  38.517  1.00  0.00           C  
ATOM   2357  HA  CYS   151      -3.509 -10.233  38.351  1.00  0.00           H  
ATOM   2358  CB  CYS   151      -1.905  -8.851  37.984  1.00  0.00           C  
ATOM   2359  HB2 CYS   151      -1.711  -7.779  38.021  1.00  0.00           H  
ATOM   2360  HB3 CYS   151      -1.191  -9.336  38.641  1.00  0.00           H  
ATOM   2361  SG  CYS   151      -1.669  -9.465  36.294  1.00  0.00           S  
ATOM   2362  HG  CYS   151      -2.280  -8.439  35.678  1.00  0.00           H  
ATOM   2363  C   CYS   151      -3.346  -8.940  40.033  1.00  0.00           C  
ATOM   2364  O   CYS   151      -3.385  -9.890  40.811  1.00  0.00           O  
ATOM   2365  N   GLU   152      -3.405  -7.678  40.453  1.00  0.00           N  
ATOM   2366  H   GLU   152      -3.362  -6.944  39.750  1.00  0.00           H  
ATOM   2367  CA  GLU   152      -3.493  -7.261  41.857  1.00  0.00           C  
ATOM   2368  HA  GLU   152      -2.883  -7.939  42.449  1.00  0.00           H  
ATOM   2369  CB  GLU   152      -2.880  -5.850  42.005  1.00  0.00           C  
ATOM   2370  HB2 GLU   152      -3.520  -5.122  41.503  1.00  0.00           H  
ATOM   2371  HB3 GLU   152      -2.856  -5.600  43.066  1.00  0.00           H  
ATOM   2372  CG  GLU   152      -1.444  -5.698  41.450  1.00  0.00           C  
ATOM   2373  HG2 GLU   152      -1.485  -5.568  40.371  1.00  0.00           H  
ATOM   2374  HG3 GLU   152      -1.004  -4.786  41.860  1.00  0.00           H  
ATOM   2375  CD  GLU   152      -0.541  -6.893  41.772  1.00  0.00           C  
ATOM   2376  OE1 GLU   152      -0.019  -7.571  40.852  1.00  0.00           O  
ATOM   2377  OE2 GLU   152      -0.383  -7.216  42.966  1.00  0.00           O  
ATOM   2378  C   GLU   152      -4.918  -7.397  42.452  1.00  0.00           C  
ATOM   2379  O   GLU   152      -5.285  -6.640  43.347  1.00  0.00           O  
ATOM   2380  N   ASN   153      -5.726  -8.349  41.956  1.00  0.00           N  
ATOM   2381  H   ASN   153      -5.324  -8.965  41.262  1.00  0.00           H  
ATOM   2382  CA  ASN   153      -7.164  -8.474  42.250  1.00  0.00           C  
ATOM   2383  HA  ASN   153      -7.355  -8.144  43.274  1.00  0.00           H  
ATOM   2384  CB  ASN   153      -7.905  -7.518  41.290  1.00  0.00           C  
ATOM   2385  HB2 ASN   153      -7.838  -6.500  41.676  1.00  0.00           H  
ATOM   2386  HB3 ASN   153      -7.404  -7.542  40.330  1.00  0.00           H  
ATOM   2387  CG  ASN   153      -9.361  -7.857  41.013  1.00  0.00           C  
ATOM   2388  OD1 ASN   153      -9.702  -8.536  40.050  1.00  0.00           O  
ATOM   2389  ND2 ASN   153     -10.282  -7.379  41.800  1.00  0.00           N  
ATOM   2390 HD21 ASN   153     -10.018  -6.712  42.535  1.00  0.00           H  
ATOM   2391 HD22 ASN   153     -11.230  -7.426  41.473  1.00  0.00           H  
ATOM   2392  C   ASN   153      -7.728  -9.908  42.138  1.00  0.00           C  
ATOM   2393  O   ASN   153      -8.424 -10.364  43.044  1.00  0.00           O  
ATOM   2394  N   ARG   154      -7.544 -10.586  40.995  1.00  0.00           N  
ATOM   2395  H   ARG   154      -6.920 -10.184  40.302  1.00  0.00           H  
ATOM   2396  CA  ARG   154      -8.511 -11.599  40.527  1.00  0.00           C  
ATOM   2397  HA  ARG   154      -9.498 -11.187  40.734  1.00  0.00           H  
ATOM   2398  CB  ARG   154      -8.355 -11.756  39.001  1.00  0.00           C  
ATOM   2399  HB2 ARG   154      -8.286 -10.763  38.555  1.00  0.00           H  
ATOM   2400  HB3 ARG   154      -7.414 -12.268  38.792  1.00  0.00           H  
ATOM   2401  CG  ARG   154      -9.494 -12.506  38.283  1.00  0.00           C  
ATOM   2402  HG2 ARG   154      -9.292 -12.478  37.212  1.00  0.00           H  
ATOM   2403  HG3 ARG   154      -9.483 -13.547  38.594  1.00  0.00           H  
ATOM   2404  CD  ARG   154     -10.905 -11.945  38.530  1.00  0.00           C  
ATOM   2405  HD2 ARG   154     -11.604 -12.409  37.832  1.00  0.00           H  
ATOM   2406  HD3 ARG   154     -11.220 -12.223  39.537  1.00  0.00           H  
ATOM   2407  NE  ARG   154     -10.953 -10.476  38.413  1.00  0.00           N  
ATOM   2408  HE  ARG   154     -10.621  -9.943  39.214  1.00  0.00           H  
ATOM   2409  CZ  ARG   154     -11.249  -9.729  37.371  1.00  0.00           C  
ATOM   2410  NH1 ARG   154     -11.542 -10.205  36.195  1.00  0.00           N  
ATOM   2411 HH11 ARG   154     -11.527 -11.197  36.047  1.00  0.00           H  
ATOM   2412 HH12 ARG   154     -11.707  -9.577  35.428  1.00  0.00           H  
ATOM   2413  NH2 ARG   154     -11.243  -8.444  37.517  1.00  0.00           N  
ATOM   2414 HH21 ARG   154     -11.034  -8.063  38.439  1.00  0.00           H  
ATOM   2415 HH22 ARG   154     -11.420  -7.826  36.748  1.00  0.00           H  
ATOM   2416  C   ARG   154      -8.434 -12.943  41.263  1.00  0.00           C  
ATOM   2417  O   ARG   154      -7.389 -13.586  41.294  1.00  0.00           O  
ATOM   2418  N   SER   155      -9.589 -13.422  41.733  1.00  0.00           N  
ATOM   2419  H   SER   155     -10.400 -12.822  41.710  1.00  0.00           H  
ATOM   2420  CA  SER   155      -9.810 -14.776  42.272  1.00  0.00           C  
ATOM   2421  HA  SER   155      -9.209 -14.906  43.172  1.00  0.00           H  
ATOM   2422  CB  SER   155     -11.292 -14.912  42.643  1.00  0.00           C  
ATOM   2423  HB2 SER   155     -11.503 -15.937  42.949  1.00  0.00           H  
ATOM   2424  HB3 SER   155     -11.512 -14.247  43.476  1.00  0.00           H  
ATOM   2425  OG  SER   155     -12.108 -14.568  41.535  1.00  0.00           O  
ATOM   2426  HG  SER   155     -13.052 -14.739  41.821  1.00  0.00           H  
ATOM   2427  C   SER   155      -9.421 -15.878  41.278  1.00  0.00           C  
ATOM   2428  O   SER   155      -8.560 -16.709  41.561  1.00  0.00           O  
ATOM   2429  N   GLN   156      -9.984 -15.833  40.068  1.00  0.00           N  
ATOM   2430  H   GLN   156     -10.776 -15.208  39.984  1.00  0.00           H  
ATOM   2431  CA  GLN   156      -9.542 -16.571  38.878  1.00  0.00           C  
ATOM   2432  HA  GLN   156      -9.314 -17.596  39.173  1.00  0.00           H  
ATOM   2433  CB  GLN   156     -10.698 -16.617  37.856  1.00  0.00           C  
ATOM   2434  HB2 GLN   156     -11.145 -15.624  37.786  1.00  0.00           H  
ATOM   2435  HB3 GLN   156     -10.324 -16.875  36.865  1.00  0.00           H  
ATOM   2436  CG  GLN   156     -11.787 -17.632  38.256  1.00  0.00           C  
ATOM   2437  HG2 GLN   156     -11.974 -17.581  39.330  1.00  0.00           H  
ATOM   2438  HG3 GLN   156     -12.716 -17.355  37.762  1.00  0.00           H  
ATOM   2439  CD  GLN   156     -11.468 -19.080  37.869  1.00  0.00           C  
ATOM   2440  OE1 GLN   156     -10.531 -19.388  37.141  1.00  0.00           O  
ATOM   2441  NE2 GLN   156     -12.262 -20.034  38.281  1.00  0.00           N  
ATOM   2442 HE21 GLN   156     -13.121 -19.788  38.796  1.00  0.00           H  
ATOM   2443 HE22 GLN   156     -12.055 -20.995  38.102  1.00  0.00           H  
ATOM   2444  C   GLN   156      -8.229 -15.987  38.308  1.00  0.00           C  
ATOM   2445  O   GLN   156      -8.140 -15.626  37.134  1.00  0.00           O  
ATOM   2446  N   GLY   157      -7.203 -15.858  39.155  1.00  0.00           N  
ATOM   2447  H   GLY   157      -7.369 -16.121  40.122  1.00  0.00           H  
ATOM   2448  CA  GLY   157      -5.863 -15.361  38.827  1.00  0.00           C  
ATOM   2449  HA2 GLY   157      -5.949 -14.441  38.248  1.00  0.00           H  
ATOM   2450  HA3 GLY   157      -5.330 -15.134  39.751  1.00  0.00           H  
ATOM   2451  C   GLY   157      -5.044 -16.372  38.021  1.00  0.00           C  
ATOM   2452  O   GLY   157      -4.027 -16.878  38.496  1.00  0.00           O  
ATOM   2453  N   ARG   158      -5.526 -16.715  36.821  1.00  0.00           N  
ATOM   2454  H   ARG   158      -6.385 -16.255  36.534  1.00  0.00           H  
ATOM   2455  CA  ARG   158      -4.905 -17.687  35.907  1.00  0.00           C  
ATOM   2456  HA  ARG   158      -4.728 -18.606  36.468  1.00  0.00           H  
ATOM   2457  CB  ARG   158      -5.857 -18.003  34.742  1.00  0.00           C  
ATOM   2458  HB2 ARG   158      -6.085 -17.094  34.184  1.00  0.00           H  
ATOM   2459  HB3 ARG   158      -5.375 -18.710  34.069  1.00  0.00           H  
ATOM   2460  CG  ARG   158      -7.161 -18.621  35.264  1.00  0.00           C  
ATOM   2461  HG2 ARG   158      -6.930 -19.405  35.987  1.00  0.00           H  
ATOM   2462  HG3 ARG   158      -7.756 -17.853  35.757  1.00  0.00           H  
ATOM   2463  CD  ARG   158      -7.982 -19.232  34.133  1.00  0.00           C  
ATOM   2464  HD2 ARG   158      -8.153 -18.481  33.358  1.00  0.00           H  
ATOM   2465  HD3 ARG   158      -7.417 -20.062  33.710  1.00  0.00           H  
ATOM   2466  NE  ARG   158      -9.270 -19.717  34.651  1.00  0.00           N  
ATOM   2467  HE  ARG   158      -9.495 -19.506  35.618  1.00  0.00           H  
ATOM   2468  CZ  ARG   158     -10.231 -20.307  33.974  1.00  0.00           C  
ATOM   2469  NH1 ARG   158     -10.092 -20.660  32.733  1.00  0.00           N  
ATOM   2470 HH11 ARG   158      -9.181 -20.586  32.293  1.00  0.00           H  
ATOM   2471 HH12 ARG   158     -10.884 -21.018  32.208  1.00  0.00           H  
ATOM   2472  NH2 ARG   158     -11.355 -20.547  34.576  1.00  0.00           N  
ATOM   2473 HH21 ARG   158     -11.441 -20.281  35.546  1.00  0.00           H  
ATOM   2474 HH22 ARG   158     -12.142 -20.951  34.072  1.00  0.00           H  
ATOM   2475  C   ARG   158      -3.528 -17.219  35.430  1.00  0.00           C  
ATOM   2476  O   ARG   158      -3.200 -16.041  35.516  1.00  0.00           O  
ATOM   2477  N   THR   159      -2.707 -18.158  34.960  1.00  0.00           N  
ATOM   2478  H   THR   159      -3.081 -19.090  34.846  1.00  0.00           H  
ATOM   2479  CA  THR   159      -1.246 -17.995  34.826  1.00  0.00           C  
ATOM   2480  HA  THR   159      -0.846 -17.735  35.806  1.00  0.00           H  
ATOM   2481  CB  THR   159      -0.590 -19.318  34.395  1.00  0.00           C  
ATOM   2482  HB  THR   159      -0.795 -19.500  33.345  1.00  0.00           H  
ATOM   2483  CG2 THR   159       0.923 -19.301  34.603  1.00  0.00           C  
ATOM   2484 HG21 THR   159       1.153 -19.134  35.655  1.00  0.00           H  
ATOM   2485 HG22 THR   159       1.337 -20.260  34.292  1.00  0.00           H  
ATOM   2486 HG23 THR   159       1.375 -18.513  33.999  1.00  0.00           H  
ATOM   2487  OG1 THR   159      -1.114 -20.402  35.130  1.00  0.00           O  
ATOM   2488  HG1 THR   159      -1.914 -20.693  34.668  1.00  0.00           H  
ATOM   2489  C   THR   159      -0.880 -16.873  33.847  1.00  0.00           C  
ATOM   2490  O   THR   159      -0.906 -17.072  32.631  1.00  0.00           O  
ATOM   2491  N   VAL   160      -0.601 -15.674  34.365  1.00  0.00           N  
ATOM   2492  H   VAL   160      -0.710 -15.553  35.359  1.00  0.00           H  
ATOM   2493  CA  VAL   160      -0.538 -14.460  33.537  1.00  0.00           C  
ATOM   2494  HA  VAL   160      -1.415 -14.486  32.899  1.00  0.00           H  
ATOM   2495  CB  VAL   160      -0.645 -13.148  34.349  1.00  0.00           C  
ATOM   2496  HB  VAL   160      -0.877 -12.350  33.643  1.00  0.00           H  
ATOM   2497  CG1 VAL   160      -1.777 -13.192  35.384  1.00  0.00           C  
ATOM   2498 HG11 VAL   160      -1.564 -13.914  36.171  1.00  0.00           H  
ATOM   2499 HG12 VAL   160      -1.907 -12.211  35.835  1.00  0.00           H  
ATOM   2500 HG13 VAL   160      -2.714 -13.460  34.899  1.00  0.00           H  
ATOM   2501  CG2 VAL   160       0.642 -12.744  35.078  1.00  0.00           C  
ATOM   2502 HG21 VAL   160       1.445 -12.577  34.361  1.00  0.00           H  
ATOM   2503 HG22 VAL   160       0.468 -11.808  35.606  1.00  0.00           H  
ATOM   2504 HG23 VAL   160       0.938 -13.528  35.775  1.00  0.00           H  
ATOM   2505  C   VAL   160       0.668 -14.436  32.601  1.00  0.00           C  
ATOM   2506  O   VAL   160       1.782 -14.791  32.985  1.00  0.00           O  
ATOM   2507  N   VAL   161       0.443 -13.929  31.390  1.00  0.00           N  
ATOM   2508  H   VAL   161      -0.518 -13.699  31.149  1.00  0.00           H  
ATOM   2509  CA  VAL   161       1.483 -13.550  30.430  1.00  0.00           C  
ATOM   2510  HA  VAL   161       2.432 -13.473  30.963  1.00  0.00           H  
ATOM   2511  CB  VAL   161       1.680 -14.589  29.301  1.00  0.00           C  
ATOM   2512  HB  VAL   161       0.888 -14.488  28.562  1.00  0.00           H  
ATOM   2513  CG1 VAL   161       3.028 -14.343  28.613  1.00  0.00           C  
ATOM   2514 HG11 VAL   161       3.846 -14.538  29.307  1.00  0.00           H  
ATOM   2515 HG12 VAL   161       3.128 -15.002  27.751  1.00  0.00           H  
ATOM   2516 HG13 VAL   161       3.097 -13.311  28.272  1.00  0.00           H  
ATOM   2517  CG2 VAL   161       1.664 -16.042  29.791  1.00  0.00           C  
ATOM   2518 HG21 VAL   161       0.679 -16.288  30.185  1.00  0.00           H  
ATOM   2519 HG22 VAL   161       1.879 -16.714  28.960  1.00  0.00           H  
ATOM   2520 HG23 VAL   161       2.411 -16.182  30.573  1.00  0.00           H  
ATOM   2521  C   VAL   161       1.130 -12.157  29.912  1.00  0.00           C  
ATOM   2522  O   VAL   161       0.489 -12.000  28.874  1.00  0.00           O  
ATOM   2523  N   LEU   162       1.468 -11.145  30.714  1.00  0.00           N  
ATOM   2524  H   LEU   162       1.977 -11.367  31.554  1.00  0.00           H  
ATOM   2525  CA  LEU   162       1.359  -9.727  30.370  1.00  0.00           C  
ATOM   2526  HA  LEU   162       0.522  -9.583  29.683  1.00  0.00           H  
ATOM   2527  CB  LEU   162       1.081  -8.929  31.661  1.00  0.00           C  
ATOM   2528  HB2 LEU   162       0.090  -9.202  32.028  1.00  0.00           H  
ATOM   2529  HB3 LEU   162       1.812  -9.221  32.417  1.00  0.00           H  
ATOM   2530  CG  LEU   162       1.157  -7.397  31.508  1.00  0.00           C  
ATOM   2531  HG  LEU   162       2.172  -7.107  31.245  1.00  0.00           H  
ATOM   2532  CD1 LEU   162       0.208  -6.891  30.420  1.00  0.00           C  
ATOM   2533 HD11 LEU   162      -0.785  -7.312  30.564  1.00  0.00           H  
ATOM   2534 HD12 LEU   162       0.150  -5.802  30.448  1.00  0.00           H  
ATOM   2535 HD13 LEU   162       0.572  -7.186  29.439  1.00  0.00           H  
ATOM   2536  CD2 LEU   162       0.807  -6.725  32.837  1.00  0.00           C  
ATOM   2537 HD21 LEU   162       1.535  -7.016  33.595  1.00  0.00           H  
ATOM   2538 HD22 LEU   162       0.839  -5.641  32.727  1.00  0.00           H  
ATOM   2539 HD23 LEU   162      -0.185  -7.026  33.167  1.00  0.00           H  
ATOM   2540  C   LEU   162       2.653  -9.286  29.673  1.00  0.00           C  
ATOM   2541  O   LEU   162       3.715  -9.314  30.289  1.00  0.00           O  
ATOM   2542  N   TYR   163       2.559  -8.905  28.399  1.00  0.00           N  
ATOM   2543  H   TYR   163       1.652  -8.958  27.956  1.00  0.00           H  
ATOM   2544  CA  TYR   163       3.729  -8.591  27.566  1.00  0.00           C  
ATOM   2545  HA  TYR   163       4.583  -9.184  27.900  1.00  0.00           H  
ATOM   2546  CB  TYR   163       3.435  -8.971  26.105  1.00  0.00           C  
ATOM   2547  HB2 TYR   163       2.548  -8.433  25.778  1.00  0.00           H  
ATOM   2548  HB3 TYR   163       4.250  -8.613  25.485  1.00  0.00           H  
ATOM   2549  CG  TYR   163       3.250 -10.454  25.821  1.00  0.00           C  
ATOM   2550  CD1 TYR   163       2.105 -11.126  26.282  1.00  0.00           C  
ATOM   2551  HD1 TYR   163       1.371 -10.612  26.873  1.00  0.00           H  
ATOM   2552  CE1 TYR   163       1.894 -12.478  25.980  1.00  0.00           C  
ATOM   2553  HE1 TYR   163       1.012 -12.966  26.355  1.00  0.00           H  
ATOM   2554  CZ  TYR   163       2.836 -13.183  25.207  1.00  0.00           C  
ATOM   2555  OH  TYR   163       2.603 -14.486  24.900  1.00  0.00           O  
ATOM   2556  HH  TYR   163       1.792 -14.791  25.351  1.00  0.00           H  
ATOM   2557  CE2 TYR   163       3.996 -12.523  24.748  1.00  0.00           C  
ATOM   2558  HE2 TYR   163       4.730 -13.057  24.164  1.00  0.00           H  
ATOM   2559  CD2 TYR   163       4.200 -11.161  25.054  1.00  0.00           C  
ATOM   2560  HD2 TYR   163       5.088 -10.658  24.690  1.00  0.00           H  
ATOM   2561  C   TYR   163       4.141  -7.113  27.662  1.00  0.00           C  
ATOM   2562  O   TYR   163       5.307  -6.809  27.884  1.00  0.00           O  
ATOM   2563  N   VAL   164       3.183  -6.193  27.494  1.00  0.00           N  
ATOM   2564  H   VAL   164       2.248  -6.537  27.357  1.00  0.00           H  
ATOM   2565  CA  VAL   164       3.380  -4.738  27.296  1.00  0.00           C  
ATOM   2566  HA  VAL   164       2.383  -4.315  27.174  1.00  0.00           H  
ATOM   2567  CB  VAL   164       3.979  -4.036  28.537  1.00  0.00           C  
ATOM   2568  HB  VAL   164       5.013  -4.350  28.673  1.00  0.00           H  
ATOM   2569  CG1 VAL   164       3.965  -2.509  28.392  1.00  0.00           C  
ATOM   2570 HG11 VAL   164       2.942  -2.159  28.256  1.00  0.00           H  
ATOM   2571 HG12 VAL   164       4.396  -2.050  29.280  1.00  0.00           H  
ATOM   2572 HG13 VAL   164       4.565  -2.208  27.532  1.00  0.00           H  
ATOM   2573  CG2 VAL   164       3.194  -4.379  29.813  1.00  0.00           C  
ATOM   2574 HG21 VAL   164       3.268  -5.446  30.016  1.00  0.00           H  
ATOM   2575 HG22 VAL   164       3.624  -3.854  30.662  1.00  0.00           H  
ATOM   2576 HG23 VAL   164       2.146  -4.099  29.699  1.00  0.00           H  
ATOM   2577  C   VAL   164       4.117  -4.377  25.993  1.00  0.00           C  
ATOM   2578  O   VAL   164       3.569  -3.589  25.239  1.00  0.00           O  
ATOM   2579  N   VAL   165       5.297  -4.951  25.721  1.00  0.00           N  
ATOM   2580  H   VAL   165       5.670  -5.529  26.465  1.00  0.00           H  
ATOM   2581  CA  VAL   165       6.036  -5.046  24.431  1.00  0.00           C  
ATOM   2582  HA  VAL   165       7.095  -4.987  24.682  1.00  0.00           H  
ATOM   2583  CB  VAL   165       5.815  -6.442  23.806  1.00  0.00           C  
ATOM   2584  HB  VAL   165       4.746  -6.665  23.809  1.00  0.00           H  
ATOM   2585  CG1 VAL   165       6.322  -6.595  22.368  1.00  0.00           C  
ATOM   2586 HG11 VAL   165       7.387  -6.372  22.315  1.00  0.00           H  
ATOM   2587 HG12 VAL   165       6.157  -7.617  22.035  1.00  0.00           H  
ATOM   2588 HG13 VAL   165       5.790  -5.935  21.689  1.00  0.00           H  
ATOM   2589  CG2 VAL   165       6.544  -7.511  24.632  1.00  0.00           C  
ATOM   2590 HG21 VAL   165       6.211  -7.507  25.662  1.00  0.00           H  
ATOM   2591 HG22 VAL   165       6.373  -8.498  24.202  1.00  0.00           H  
ATOM   2592 HG23 VAL   165       7.615  -7.319  24.627  1.00  0.00           H  
ATOM   2593  C   VAL   165       5.807  -3.946  23.373  1.00  0.00           C  
ATOM   2594  O   VAL   165       4.712  -3.785  22.829  1.00  0.00           O  
ATOM   2595  N   SER   166       6.888  -3.274  22.975  1.00  0.00           N  
ATOM   2596  H   SER   166       7.745  -3.396  23.513  1.00  0.00           H  
ATOM   2597  CA  SER   166       6.907  -2.265  21.917  1.00  0.00           C  
ATOM   2598  HA  SER   166       5.940  -2.259  21.414  1.00  0.00           H  
ATOM   2599  CB  SER   166       7.113  -0.893  22.543  1.00  0.00           C  
ATOM   2600  HB2 SER   166       6.449  -0.776  23.390  1.00  0.00           H  
ATOM   2601  HB3 SER   166       8.145  -0.789  22.883  1.00  0.00           H  
ATOM   2602  OG  SER   166       6.809   0.106  21.603  1.00  0.00           O  
ATOM   2603  HG  SER   166       5.834   0.137  21.538  1.00  0.00           H  
ATOM   2604  C   SER   166       7.998  -2.482  20.866  1.00  0.00           C  
ATOM   2605  O   SER   166       9.178  -2.581  21.197  1.00  0.00           O  
ATOM   2606  N   ALA   167       7.584  -2.444  19.595  1.00  0.00           N  
ATOM   2607  H   ALA   167       6.590  -2.427  19.447  1.00  0.00           H  
ATOM   2608  CA  ALA   167       8.448  -2.188  18.438  1.00  0.00           C  
ATOM   2609  HA  ALA   167       9.489  -2.212  18.746  1.00  0.00           H  
ATOM   2610  CB  ALA   167       8.211  -3.291  17.396  1.00  0.00           C  
ATOM   2611  HB1 ALA   167       8.774  -3.063  16.492  1.00  0.00           H  
ATOM   2612  HB2 ALA   167       8.537  -4.252  17.796  1.00  0.00           H  
ATOM   2613  HB3 ALA   167       7.156  -3.361  17.136  1.00  0.00           H  
ATOM   2614  C   ALA   167       8.191  -0.778  17.877  1.00  0.00           C  
ATOM   2615  O   ALA   167       9.052   0.096  17.923  1.00  0.00           O  
ATOM   2616  N   TYR   168       6.948  -0.563  17.434  1.00  0.00           N  
ATOM   2617  H   TYR   168       6.364  -1.380  17.363  1.00  0.00           H  
ATOM   2618  CA  TYR   168       6.299   0.724  17.170  1.00  0.00           C  
ATOM   2619  HA  TYR   168       5.398   0.457  16.616  1.00  0.00           H  
ATOM   2620  CB  TYR   168       5.795   1.336  18.502  1.00  0.00           C  
ATOM   2621  HB2 TYR   168       4.767   1.638  18.314  1.00  0.00           H  
ATOM   2622  HB3 TYR   168       5.744   0.561  19.265  1.00  0.00           H  
ATOM   2623  CG  TYR   168       6.526   2.549  19.075  1.00  0.00           C  
ATOM   2624  CD1 TYR   168       7.796   2.427  19.675  1.00  0.00           C  
ATOM   2625  HD1 TYR   168       8.256   1.453  19.781  1.00  0.00           H  
ATOM   2626  CE1 TYR   168       8.472   3.562  20.170  1.00  0.00           C  
ATOM   2627  HE1 TYR   168       9.446   3.454  20.629  1.00  0.00           H  
ATOM   2628  CZ  TYR   168       7.879   4.835  20.056  1.00  0.00           C  
ATOM   2629  OH  TYR   168       8.480   5.955  20.537  1.00  0.00           O  
ATOM   2630  HH  TYR   168       9.372   5.784  20.898  1.00  0.00           H  
ATOM   2631  CE2 TYR   168       6.612   4.956  19.457  1.00  0.00           C  
ATOM   2632  HE2 TYR   168       6.183   5.938  19.353  1.00  0.00           H  
ATOM   2633  CD2 TYR   168       5.923   3.822  18.996  1.00  0.00           C  
ATOM   2634  HD2 TYR   168       4.936   3.947  18.577  1.00  0.00           H  
ATOM   2635  C   TYR   168       7.028   1.706  16.226  1.00  0.00           C  
ATOM   2636  O   TYR   168       8.004   1.400  15.550  1.00  0.00           O  
ATOM   2637  N   ARG   169       6.473   2.920  16.140  1.00  0.00           N  
ATOM   2638  H   ARG   169       5.782   3.125  16.842  1.00  0.00           H  
ATOM   2639  CA  ARG   169       6.757   3.976  15.160  1.00  0.00           C  
ATOM   2640  HA  ARG   169       6.618   3.570  14.166  1.00  0.00           H  
ATOM   2641  CB  ARG   169       5.758   5.135  15.357  1.00  0.00           C  
ATOM   2642  HB2 ARG   169       5.731   5.440  16.404  1.00  0.00           H  
ATOM   2643  HB3 ARG   169       6.111   5.987  14.774  1.00  0.00           H  
ATOM   2644  CG  ARG   169       4.335   4.806  14.861  1.00  0.00           C  
ATOM   2645  HG2 ARG   169       3.794   5.743  14.751  1.00  0.00           H  
ATOM   2646  HG3 ARG   169       4.417   4.362  13.869  1.00  0.00           H  
ATOM   2647  CD  ARG   169       3.484   3.890  15.762  1.00  0.00           C  
ATOM   2648  HD2 ARG   169       4.067   3.049  16.123  1.00  0.00           H  
ATOM   2649  HD3 ARG   169       3.134   4.465  16.620  1.00  0.00           H  
ATOM   2650  NE  ARG   169       2.358   3.329  15.004  1.00  0.00           N  
ATOM   2651  HE  ARG   169       2.503   3.177  14.018  1.00  0.00           H  
ATOM   2652  CZ  ARG   169       1.132   3.075  15.411  1.00  0.00           C  
ATOM   2653  NH1 ARG   169       0.692   3.302  16.611  1.00  0.00           N  
ATOM   2654 HH11 ARG   169       1.294   3.631  17.352  1.00  0.00           H  
ATOM   2655 HH12 ARG   169      -0.290   3.067  16.773  1.00  0.00           H  
ATOM   2656  NH2 ARG   169       0.277   2.571  14.582  1.00  0.00           N  
ATOM   2657 HH21 ARG   169       0.566   2.392  13.633  1.00  0.00           H  
ATOM   2658 HH22 ARG   169      -0.684   2.443  14.906  1.00  0.00           H  
ATOM   2659  C   ARG   169       8.208   4.467  15.162  1.00  0.00           C  
ATOM   2660  O   ARG   169       8.631   5.083  14.187  1.00  0.00           O  
ATOM   2661  N   HIE   170       8.964   4.150  16.213  1.00  0.00           N  
ATOM   2662  H   HIE   170       8.514   3.657  16.968  1.00  0.00           H  
ATOM   2663  CA  HIE   170      10.370   4.517  16.390  1.00  0.00           C  
ATOM   2664  HA  HIE   170      10.700   5.034  15.489  1.00  0.00           H  
ATOM   2665  CB  HIE   170      10.481   5.540  17.535  1.00  0.00           C  
ATOM   2666  HB2 HIE   170      10.161   5.082  18.468  1.00  0.00           H  
ATOM   2667  HB3 HIE   170      11.524   5.836  17.650  1.00  0.00           H  
ATOM   2668  CG  HIE   170       9.646   6.776  17.261  1.00  0.00           C  
ATOM   2669  ND1 HIE   170       8.252   6.873  17.371  1.00  0.00           N  
ATOM   2670  CE1 HIE   170       7.906   7.999  16.737  1.00  0.00           C  
ATOM   2671  HE1 HIE   170       6.888   8.314  16.568  1.00  0.00           H  
ATOM   2672  NE2 HIE   170       8.989   8.623  16.255  1.00  0.00           N  
ATOM   2673  HE2 HIE   170       8.960   9.411  15.601  1.00  0.00           H  
ATOM   2674  CD2 HIE   170      10.093   7.864  16.571  1.00  0.00           C  
ATOM   2675  HD2 HIE   170      11.101   8.012  16.217  1.00  0.00           H  
ATOM   2676  C   HIE   170      11.298   3.292  16.489  1.00  0.00           C  
ATOM   2677  O   HIE   170      12.464   3.434  16.871  1.00  0.00           O  
ATOM   2678  N   GLY   171      10.809   2.114  16.064  1.00  0.00           N  
ATOM   2679  H   GLY   171       9.817   2.073  15.851  1.00  0.00           H  
ATOM   2680  CA  GLY   171      11.537   0.859  15.798  1.00  0.00           C  
ATOM   2681  HA2 GLY   171      12.050   0.532  16.703  1.00  0.00           H  
ATOM   2682  HA3 GLY   171      10.819   0.086  15.521  1.00  0.00           H  
ATOM   2683  C   GLY   171      12.564   0.994  14.668  1.00  0.00           C  
ATOM   2684  O   GLY   171      12.460   0.388  13.606  1.00  0.00           O  
ATOM   2685  N   VAL   172      13.523   1.881  14.907  1.00  0.00           N  
ATOM   2686  H   VAL   172      13.445   2.315  15.816  1.00  0.00           H  
ATOM   2687  CA  VAL   172      14.594   2.372  14.028  1.00  0.00           C  
ATOM   2688  HA  VAL   172      14.858   1.586  13.320  1.00  0.00           H  
ATOM   2689  CB  VAL   172      14.153   3.634  13.251  1.00  0.00           C  
ATOM   2690  HB  VAL   172      14.101   4.477  13.942  1.00  0.00           H  
ATOM   2691  CG1 VAL   172      15.156   3.979  12.142  1.00  0.00           C  
ATOM   2692 HG11 VAL   172      15.232   3.148  11.441  1.00  0.00           H  
ATOM   2693 HG12 VAL   172      14.830   4.873  11.610  1.00  0.00           H  
ATOM   2694 HG13 VAL   172      16.138   4.176  12.572  1.00  0.00           H  
ATOM   2695  CG2 VAL   172      12.776   3.485  12.596  1.00  0.00           C  
ATOM   2696 HG21 VAL   172      11.996   3.453  13.356  1.00  0.00           H  
ATOM   2697 HG22 VAL   172      12.570   4.329  11.940  1.00  0.00           H  
ATOM   2698 HG23 VAL   172      12.751   2.559  12.023  1.00  0.00           H  
ATOM   2699  C   VAL   172      15.827   2.692  14.884  1.00  0.00           C  
ATOM   2700  O   VAL   172      16.954   2.472  14.447  1.00  0.00           O  
ATOM   2701  N   TRP   173      15.603   3.139  16.129  1.00  0.00           N  
ATOM   2702  H   TRP   173      14.662   3.414  16.370  1.00  0.00           H  
ATOM   2703  CA  TRP   173      16.556   2.999  17.237  1.00  0.00           C  
ATOM   2704  HA  TRP   173      17.392   2.381  16.906  1.00  0.00           H  
ATOM   2705  CB  TRP   173      17.118   4.373  17.633  1.00  0.00           C  
ATOM   2706  HB2 TRP   173      18.066   4.212  18.147  1.00  0.00           H  
ATOM   2707  HB3 TRP   173      17.330   4.956  16.735  1.00  0.00           H  
ATOM   2708  CG  TRP   173      16.236   5.169  18.547  1.00  0.00           C  
ATOM   2709  CD1 TRP   173      16.176   4.988  19.885  1.00  0.00           C  
ATOM   2710  HD1 TRP   173      16.761   4.273  20.455  1.00  0.00           H  
ATOM   2711  NE1 TRP   173      15.171   5.758  20.420  1.00  0.00           N  
ATOM   2712  HE1 TRP   173      14.914   5.667  21.412  1.00  0.00           H  
ATOM   2713  CE2 TRP   173      14.546   6.518  19.456  1.00  0.00           C  
ATOM   2714  CZ2 TRP   173      13.497   7.447  19.497  1.00  0.00           C  
ATOM   2715  HZ2 TRP   173      13.009   7.662  20.438  1.00  0.00           H  
ATOM   2716  CH2 TRP   173      13.101   8.084  18.309  1.00  0.00           C  
ATOM   2717  HH2 TRP   173      12.300   8.810  18.332  1.00  0.00           H  
ATOM   2718  CZ3 TRP   173      13.739   7.765  17.094  1.00  0.00           C  
ATOM   2719  HZ3 TRP   173      13.435   8.257  16.182  1.00  0.00           H  
ATOM   2720  CE3 TRP   173      14.771   6.806  17.059  1.00  0.00           C  
ATOM   2721  HE3 TRP   173      15.250   6.560  16.124  1.00  0.00           H  
ATOM   2722  CD2 TRP   173      15.210   6.166  18.240  1.00  0.00           C  
ATOM   2723  C   TRP   173      15.950   2.282  18.464  1.00  0.00           C  
ATOM   2724  O   TRP   173      16.706   1.723  19.255  1.00  0.00           O  
ATOM   2725  N   SER   174      14.617   2.301  18.629  1.00  0.00           N  
ATOM   2726  H   SER   174      14.055   2.845  17.992  1.00  0.00           H  
ATOM   2727  CA  SER   174      13.903   1.612  19.715  1.00  0.00           C  
ATOM   2728  HA  SER   174      14.276   1.995  20.667  1.00  0.00           H  
ATOM   2729  CB  SER   174      12.396   1.922  19.633  1.00  0.00           C  
ATOM   2730  HB2 SER   174      12.251   2.997  19.753  1.00  0.00           H  
ATOM   2731  HB3 SER   174      12.025   1.628  18.653  1.00  0.00           H  
ATOM   2732  OG  SER   174      11.622   1.244  20.610  1.00  0.00           O  
ATOM   2733  HG  SER   174      11.385   0.367  20.256  1.00  0.00           H  
ATOM   2734  C   SER   174      14.126   0.097  19.688  1.00  0.00           C  
ATOM   2735  O   SER   174      14.415  -0.494  18.645  1.00  0.00           O  
ATOM   2736  N   ASN   175      13.893  -0.539  20.838  1.00  0.00           N  
ATOM   2737  H   ASN   175      13.636   0.028  21.630  1.00  0.00           H  
ATOM   2738  CA  ASN   175      13.705  -1.983  20.942  1.00  0.00           C  
ATOM   2739  HA  ASN   175      14.643  -2.472  20.677  1.00  0.00           H  
ATOM   2740  CB  ASN   175      13.311  -2.359  22.384  1.00  0.00           C  
ATOM   2741  HB2 ASN   175      12.251  -2.130  22.508  1.00  0.00           H  
ATOM   2742  HB3 ASN   175      13.445  -3.429  22.520  1.00  0.00           H  
ATOM   2743  CG  ASN   175      14.065  -1.659  23.499  1.00  0.00           C  
ATOM   2744  OD1 ASN   175      15.272  -1.508  23.480  1.00  0.00           O  
ATOM   2745  ND2 ASN   175      13.373  -1.223  24.525  1.00  0.00           N  
ATOM   2746 HD21 ASN   175      12.375  -1.455  24.596  1.00  0.00           H  
ATOM   2747 HD22 ASN   175      13.891  -0.810  25.271  1.00  0.00           H  
ATOM   2748  C   ASN   175      12.587  -2.479  20.001  1.00  0.00           C  
ATOM   2749  O   ASN   175      11.698  -1.709  19.635  1.00  0.00           O  
ATOM   2750  N   LEU   176      12.598  -3.785  19.703  1.00  0.00           N  
ATOM   2751  H   LEU   176      13.417  -4.316  19.948  1.00  0.00           H  
ATOM   2752  CA  LEU   176      11.422  -4.531  19.226  1.00  0.00           C  
ATOM   2753  HA  LEU   176      10.724  -3.847  18.756  1.00  0.00           H  
ATOM   2754  CB  LEU   176      11.862  -5.578  18.187  1.00  0.00           C  
ATOM   2755  HB2 LEU   176      12.624  -6.219  18.634  1.00  0.00           H  
ATOM   2756  HB3 LEU   176      11.003  -6.209  17.953  1.00  0.00           H  
ATOM   2757  CG  LEU   176      12.402  -4.999  16.868  1.00  0.00           C  
ATOM   2758  HG  LEU   176      13.281  -4.383  17.059  1.00  0.00           H  
ATOM   2759  CD1 LEU   176      12.803  -6.158  15.962  1.00  0.00           C  
ATOM   2760 HD11 LEU   176      11.935  -6.781  15.745  1.00  0.00           H  
ATOM   2761 HD12 LEU   176      13.213  -5.777  15.028  1.00  0.00           H  
ATOM   2762 HD13 LEU   176      13.561  -6.765  16.457  1.00  0.00           H  
ATOM   2763  CD2 LEU   176      11.350  -4.169  16.134  1.00  0.00           C  
ATOM   2764 HD21 LEU   176      11.181  -3.235  16.668  1.00  0.00           H  
ATOM   2765 HD22 LEU   176      11.687  -3.930  15.129  1.00  0.00           H  
ATOM   2766 HD23 LEU   176      10.423  -4.735  16.066  1.00  0.00           H  
ATOM   2767  C   LEU   176      10.638  -5.231  20.351  1.00  0.00           C  
ATOM   2768  O   LEU   176       9.470  -5.559  20.165  1.00  0.00           O  
ATOM   2769  N   GLU   177      11.304  -5.520  21.478  1.00  0.00           N  
ATOM   2770  H   GLU   177      12.242  -5.174  21.552  1.00  0.00           H  
ATOM   2771  CA  GLU   177      10.765  -6.277  22.627  1.00  0.00           C  
ATOM   2772  HA  GLU   177      11.618  -6.553  23.244  1.00  0.00           H  
ATOM   2773  CB  GLU   177       9.893  -5.352  23.514  1.00  0.00           C  
ATOM   2774  HB2 GLU   177       9.172  -4.835  22.883  1.00  0.00           H  
ATOM   2775  HB3 GLU   177       9.352  -5.940  24.252  1.00  0.00           H  
ATOM   2776  CG  GLU   177      10.759  -4.323  24.278  1.00  0.00           C  
ATOM   2777  HG2 GLU   177      11.177  -4.814  25.160  1.00  0.00           H  
ATOM   2778  HG3 GLU   177      11.601  -4.042  23.653  1.00  0.00           H  
ATOM   2779  CD  GLU   177      10.034  -3.035  24.714  1.00  0.00           C  
ATOM   2780  OE1 GLU   177       8.811  -3.072  24.966  1.00  0.00           O  
ATOM   2781  OE2 GLU   177      10.711  -1.985  24.862  1.00  0.00           O  
ATOM   2782  C   GLU   177      10.157  -7.658  22.247  1.00  0.00           C  
ATOM   2783  O   GLU   177       9.335  -8.213  22.973  1.00  0.00           O  
ATOM   2784  N   LEU   178      10.622  -8.233  21.129  1.00  0.00           N  
ATOM   2785  H   LEU   178      11.335  -7.730  20.624  1.00  0.00           H  
ATOM   2786  CA  LEU   178      10.228  -9.514  20.523  1.00  0.00           C  
ATOM   2787  HA  LEU   178       9.767 -10.151  21.278  1.00  0.00           H  
ATOM   2788  CB  LEU   178       9.221  -9.250  19.382  1.00  0.00           C  
ATOM   2789  HB2 LEU   178       9.642  -8.483  18.730  1.00  0.00           H  
ATOM   2790  HB3 LEU   178       9.103 -10.154  18.783  1.00  0.00           H  
ATOM   2791  CG  LEU   178       7.827  -8.799  19.848  1.00  0.00           C  
ATOM   2792  HG  LEU   178       7.929  -7.986  20.559  1.00  0.00           H  
ATOM   2793  CD1 LEU   178       7.012  -8.277  18.667  1.00  0.00           C  
ATOM   2794 HD11 LEU   178       6.892  -9.066  17.923  1.00  0.00           H  
ATOM   2795 HD12 LEU   178       6.035  -7.948  19.013  1.00  0.00           H  
ATOM   2796 HD13 LEU   178       7.527  -7.424  18.227  1.00  0.00           H  
ATOM   2797  CD2 LEU   178       7.046  -9.946  20.498  1.00  0.00           C  
ATOM   2798 HD21 LEU   178       7.535 -10.242  21.425  1.00  0.00           H  
ATOM   2799 HD22 LEU   178       6.031  -9.626  20.721  1.00  0.00           H  
ATOM   2800 HD23 LEU   178       7.012 -10.800  19.817  1.00  0.00           H  
ATOM   2801  C   LEU   178      11.464 -10.261  19.983  1.00  0.00           C  
ATOM   2802  O   LEU   178      12.528  -9.659  19.825  1.00  0.00           O  
ATOM   2803  N   GLU   179      11.315 -11.557  19.685  1.00  0.00           N  
ATOM   2804  H   GLU   179      10.394 -11.963  19.784  1.00  0.00           H  
ATOM   2805  CA  GLU   179      12.398 -12.453  19.223  1.00  0.00           C  
ATOM   2806  HA  GLU   179      13.313 -11.871  19.104  1.00  0.00           H  
ATOM   2807  CB  GLU   179      12.680 -13.534  20.292  1.00  0.00           C  
ATOM   2808  HB2 GLU   179      11.768 -14.104  20.473  1.00  0.00           H  
ATOM   2809  HB3 GLU   179      13.439 -14.216  19.905  1.00  0.00           H  
ATOM   2810  CG  GLU   179      13.202 -12.955  21.622  1.00  0.00           C  
ATOM   2811  HG2 GLU   179      14.031 -12.279  21.400  1.00  0.00           H  
ATOM   2812  HG3 GLU   179      12.410 -12.368  22.093  1.00  0.00           H  
ATOM   2813  CD  GLU   179      13.678 -14.037  22.611  1.00  0.00           C  
ATOM   2814  OE1 GLU   179      12.964 -15.053  22.782  1.00  0.00           O  
ATOM   2815  OE2 GLU   179      14.751 -13.833  23.228  1.00  0.00           O  
ATOM   2816  C   GLU   179      12.139 -13.084  17.832  1.00  0.00           C  
ATOM   2817  O   GLU   179      12.987 -13.805  17.307  1.00  0.00           O  
ATOM   2818  N   ASP   180      10.978 -12.820  17.225  1.00  0.00           N  
ATOM   2819  H   ASP   180      10.283 -12.281  17.731  1.00  0.00           H  
ATOM   2820  CA  ASP   180      10.540 -13.353  15.929  1.00  0.00           C  
ATOM   2821  HA  ASP   180      10.601 -14.439  15.992  1.00  0.00           H  
ATOM   2822  CB  ASP   180       9.059 -12.992  15.694  1.00  0.00           C  
ATOM   2823  HB2 ASP   180       8.990 -11.928  15.461  1.00  0.00           H  
ATOM   2824  HB3 ASP   180       8.697 -13.545  14.825  1.00  0.00           H  
ATOM   2825  CG  ASP   180       8.153 -13.281  16.905  1.00  0.00           C  
ATOM   2826  OD1 ASP   180       8.282 -12.561  17.927  1.00  0.00           O  
ATOM   2827  OD2 ASP   180       7.347 -14.236  16.812  1.00  0.00           O  
ATOM   2828  C   ASP   180      11.435 -12.902  14.749  1.00  0.00           C  
ATOM   2829  O   ASP   180      11.869 -11.750  14.675  1.00  0.00           O  
ATOM   2830  N   SER   181      11.719 -13.807  13.801  1.00  0.00           N  
ATOM   2831  H   SER   181      11.242 -14.695  13.829  1.00  0.00           H  
ATOM   2832  CA  SER   181      12.787 -13.621  12.792  1.00  0.00           C  
ATOM   2833  HA  SER   181      13.694 -13.356  13.335  1.00  0.00           H  
ATOM   2834  CB  SER   181      13.057 -14.950  12.074  1.00  0.00           C  
ATOM   2835  HB2 SER   181      14.104 -14.957  11.770  1.00  0.00           H  
ATOM   2836  HB3 SER   181      12.913 -15.775  12.773  1.00  0.00           H  
ATOM   2837  OG  SER   181      12.285 -15.183  10.911  1.00  0.00           O  
ATOM   2838  HG  SER   181      11.328 -14.960  11.031  1.00  0.00           H  
ATOM   2839  C   SER   181      12.528 -12.478  11.798  1.00  0.00           C  
ATOM   2840  O   SER   181      13.451 -11.816  11.318  1.00  0.00           O  
ATOM   2841  N   GLU   182      11.249 -12.193  11.580  1.00  0.00           N  
ATOM   2842  H   GLU   182      10.595 -12.897  11.917  1.00  0.00           H  
ATOM   2843  CA  GLU   182      10.655 -11.127  10.776  1.00  0.00           C  
ATOM   2844  HA  GLU   182      11.046 -11.190   9.760  1.00  0.00           H  
ATOM   2845  CB  GLU   182       9.133 -11.381  10.736  1.00  0.00           C  
ATOM   2846  HB2 GLU   182       8.782 -11.557  11.754  1.00  0.00           H  
ATOM   2847  HB3 GLU   182       8.636 -10.478  10.379  1.00  0.00           H  
ATOM   2848  CG  GLU   182       8.656 -12.547   9.837  1.00  0.00           C  
ATOM   2849  HG2 GLU   182       7.604 -12.736  10.059  1.00  0.00           H  
ATOM   2850  HG3 GLU   182       8.699 -12.188   8.806  1.00  0.00           H  
ATOM   2851  CD  GLU   182       9.434 -13.880   9.924  1.00  0.00           C  
ATOM   2852  OE1 GLU   182       9.746 -14.355  11.047  1.00  0.00           O  
ATOM   2853  OE2 GLU   182       9.749 -14.422   8.843  1.00  0.00           O  
ATOM   2854  C   GLU   182      10.988  -9.714  11.307  1.00  0.00           C  
ATOM   2855  O   GLU   182      10.642  -8.709  10.680  1.00  0.00           O  
ATOM   2856  N   ALA   183      11.717  -9.630  12.426  1.00  0.00           N  
ATOM   2857  H   ALA   183      11.903 -10.502  12.912  1.00  0.00           H  
ATOM   2858  CA  ALA   183      12.302  -8.432  13.019  1.00  0.00           C  
ATOM   2859  HA  ALA   183      11.523  -7.892  13.556  1.00  0.00           H  
ATOM   2860  CB  ALA   183      13.356  -8.907  14.029  1.00  0.00           C  
ATOM   2861  HB1 ALA   183      14.023  -9.634  13.563  1.00  0.00           H  
ATOM   2862  HB2 ALA   183      13.951  -8.065  14.376  1.00  0.00           H  
ATOM   2863  HB3 ALA   183      12.865  -9.371  14.885  1.00  0.00           H  
ATOM   2864  C   ALA   183      12.939  -7.456  12.013  1.00  0.00           C  
ATOM   2865  O   ALA   183      12.761  -6.248  12.172  1.00  0.00           O  
ATOM   2866  N   GLU   184      13.653  -7.931  10.979  1.00  0.00           N  
ATOM   2867  H   GLU   184      13.755  -8.932  10.881  1.00  0.00           H  
ATOM   2868  CA  GLU   184      14.248  -7.021   9.982  1.00  0.00           C  
ATOM   2869  HA  GLU   184      14.793  -6.258  10.533  1.00  0.00           H  
ATOM   2870  CB  GLU   184      15.267  -7.718   9.061  1.00  0.00           C  
ATOM   2871  HB2 GLU   184      15.560  -8.670   9.508  1.00  0.00           H  
ATOM   2872  HB3 GLU   184      14.806  -7.938   8.097  1.00  0.00           H  
ATOM   2873  CG  GLU   184      16.558  -6.896   8.840  1.00  0.00           C  
ATOM   2874  HG2 GLU   184      17.088  -6.847   9.794  1.00  0.00           H  
ATOM   2875  HG3 GLU   184      17.199  -7.453   8.152  1.00  0.00           H  
ATOM   2876  CD  GLU   184      16.380  -5.463   8.294  1.00  0.00           C  
ATOM   2877  OE1 GLU   184      16.803  -4.493   8.967  1.00  0.00           O  
ATOM   2878  OE2 GLU   184      15.905  -5.268   7.154  1.00  0.00           O  
ATOM   2879  C   GLU   184      13.173  -6.298   9.161  1.00  0.00           C  
ATOM   2880  O   GLU   184      13.299  -5.098   8.951  1.00  0.00           O  
ATOM   2881  N   GLU   185      12.078  -6.964   8.765  1.00  0.00           N  
ATOM   2882  H   GLU   185      11.933  -7.910   9.095  1.00  0.00           H  
ATOM   2883  CA  GLU   185      10.951  -6.264   8.130  1.00  0.00           C  
ATOM   2884  HA  GLU   185      11.353  -5.639   7.335  1.00  0.00           H  
ATOM   2885  CB  GLU   185       9.941  -7.235   7.491  1.00  0.00           C  
ATOM   2886  HB2 GLU   185      10.496  -8.064   7.049  1.00  0.00           H  
ATOM   2887  HB3 GLU   185       9.281  -7.648   8.256  1.00  0.00           H  
ATOM   2888  CG  GLU   185       9.108  -6.589   6.361  1.00  0.00           C  
ATOM   2889  HG2 GLU   185       9.799  -6.199   5.610  1.00  0.00           H  
ATOM   2890  HG3 GLU   185       8.530  -7.380   5.879  1.00  0.00           H  
ATOM   2891  CD  GLU   185       8.130  -5.475   6.788  1.00  0.00           C  
ATOM   2892  OE1 GLU   185       8.085  -4.430   6.101  1.00  0.00           O  
ATOM   2893  OE2 GLU   185       7.389  -5.670   7.782  1.00  0.00           O  
ATOM   2894  C   GLU   185      10.269  -5.339   9.136  1.00  0.00           C  
ATOM   2895  O   GLU   185       9.997  -4.193   8.806  1.00  0.00           O  
ATOM   2896  N   MET   186      10.078  -5.769  10.386  1.00  0.00           N  
ATOM   2897  H   MET   186      10.335  -6.725  10.614  1.00  0.00           H  
ATOM   2898  CA  MET   186       9.445  -4.926  11.403  1.00  0.00           C  
ATOM   2899  HA  MET   186       8.491  -4.602  10.992  1.00  0.00           H  
ATOM   2900  CB  MET   186       9.140  -5.770  12.645  1.00  0.00           C  
ATOM   2901  HB2 MET   186       8.590  -6.656  12.322  1.00  0.00           H  
ATOM   2902  HB3 MET   186      10.070  -6.090  13.116  1.00  0.00           H  
ATOM   2903  CG  MET   186       8.285  -5.014  13.670  1.00  0.00           C  
ATOM   2904  HG2 MET   186       8.940  -4.453  14.335  1.00  0.00           H  
ATOM   2905  HG3 MET   186       7.659  -4.293  13.142  1.00  0.00           H  
ATOM   2906  SD  MET   186       7.173  -6.062  14.651  1.00  0.00           S  
ATOM   2907  CE  MET   186       8.346  -7.255  15.359  1.00  0.00           C  
ATOM   2908  HE1 MET   186       9.053  -6.740  16.010  1.00  0.00           H  
ATOM   2909  HE2 MET   186       7.799  -7.998  15.938  1.00  0.00           H  
ATOM   2910  HE3 MET   186       8.887  -7.769  14.565  1.00  0.00           H  
ATOM   2911  C   MET   186      10.230  -3.634  11.704  1.00  0.00           C  
ATOM   2912  O   MET   186       9.601  -2.600  11.939  1.00  0.00           O  
ATOM   2913  N   VAL   187      11.569  -3.633  11.600  1.00  0.00           N  
ATOM   2914  H   VAL   187      12.048  -4.520  11.469  1.00  0.00           H  
ATOM   2915  CA  VAL   187      12.340  -2.375  11.537  1.00  0.00           C  
ATOM   2916  HA  VAL   187      11.832  -1.654  12.179  1.00  0.00           H  
ATOM   2917  CB  VAL   187      13.774  -2.465  12.096  1.00  0.00           C  
ATOM   2918  HB  VAL   187      14.209  -1.466  12.040  1.00  0.00           H  
ATOM   2919  CG1 VAL   187      13.790  -2.884  13.566  1.00  0.00           C  
ATOM   2920 HG11 VAL   187      13.448  -3.913  13.657  1.00  0.00           H  
ATOM   2921 HG12 VAL   187      14.802  -2.809  13.963  1.00  0.00           H  
ATOM   2922 HG13 VAL   187      13.137  -2.229  14.143  1.00  0.00           H  
ATOM   2923  CG2 VAL   187      14.698  -3.402  11.322  1.00  0.00           C  
ATOM   2924 HG21 VAL   187      14.701  -3.158  10.262  1.00  0.00           H  
ATOM   2925 HG22 VAL   187      15.715  -3.328  11.706  1.00  0.00           H  
ATOM   2926 HG23 VAL   187      14.353  -4.421  11.446  1.00  0.00           H  
ATOM   2927  C   VAL   187      12.347  -1.739  10.145  1.00  0.00           C  
ATOM   2928  O   VAL   187      12.336  -0.519  10.078  1.00  0.00           O  
ATOM   2929  N   TYR   188      12.320  -2.468   9.022  1.00  0.00           N  
ATOM   2930  H   TYR   188      12.355  -3.482   9.106  1.00  0.00           H  
ATOM   2931  CA  TYR   188      12.245  -1.885   7.665  1.00  0.00           C  
ATOM   2932  HA  TYR   188      13.107  -1.240   7.532  1.00  0.00           H  
ATOM   2933  CB  TYR   188      12.300  -2.994   6.591  1.00  0.00           C  
ATOM   2934  HB2 TYR   188      12.942  -3.792   6.954  1.00  0.00           H  
ATOM   2935  HB3 TYR   188      11.307  -3.424   6.453  1.00  0.00           H  
ATOM   2936  CG  TYR   188      12.846  -2.576   5.234  1.00  0.00           C  
ATOM   2937  CD1 TYR   188      13.966  -3.249   4.701  1.00  0.00           C  
ATOM   2938  HD1 TYR   188      14.399  -4.093   5.234  1.00  0.00           H  
ATOM   2939  CE1 TYR   188      14.512  -2.851   3.466  1.00  0.00           C  
ATOM   2940  HE1 TYR   188      15.367  -3.368   3.057  1.00  0.00           H  
ATOM   2941  CZ  TYR   188      13.920  -1.799   2.739  1.00  0.00           C  
ATOM   2942  OH  TYR   188      14.435  -1.424   1.539  1.00  0.00           O  
ATOM   2943  HH  TYR   188      13.820  -0.872   1.056  1.00  0.00           H  
ATOM   2944  CE2 TYR   188      12.778  -1.147   3.251  1.00  0.00           C  
ATOM   2945  HE2 TYR   188      12.304  -0.356   2.691  1.00  0.00           H  
ATOM   2946  CD2 TYR   188      12.242  -1.541   4.492  1.00  0.00           C  
ATOM   2947  HD2 TYR   188      11.345  -1.062   4.858  1.00  0.00           H  
ATOM   2948  C   TYR   188      10.981  -1.026   7.497  1.00  0.00           C  
ATOM   2949  O   TYR   188      11.050   0.125   7.056  1.00  0.00           O  
ATOM   2950  N   ARG   189       9.848  -1.572   7.935  1.00  0.00           N  
ATOM   2951  H   ARG   189       9.923  -2.544   8.231  1.00  0.00           H  
ATOM   2952  CA  ARG   189       8.512  -0.987   8.046  1.00  0.00           C  
ATOM   2953  HA  ARG   189       8.066  -0.897   7.056  1.00  0.00           H  
ATOM   2954  CB  ARG   189       7.719  -2.012   8.871  1.00  0.00           C  
ATOM   2955  HB2 ARG   189       7.781  -2.960   8.338  1.00  0.00           H  
ATOM   2956  HB3 ARG   189       8.219  -2.140   9.830  1.00  0.00           H  
ATOM   2957  CG  ARG   189       6.237  -1.737   9.143  1.00  0.00           C  
ATOM   2958  HG2 ARG   189       6.109  -0.731   9.545  1.00  0.00           H  
ATOM   2959  HG3 ARG   189       5.674  -1.830   8.213  1.00  0.00           H  
ATOM   2960  CD  ARG   189       5.714  -2.751  10.175  1.00  0.00           C  
ATOM   2961  HD2 ARG   189       6.178  -2.534  11.140  1.00  0.00           H  
ATOM   2962  HD3 ARG   189       4.636  -2.626  10.287  1.00  0.00           H  
ATOM   2963  NE  ARG   189       6.019  -4.148   9.801  1.00  0.00           N  
ATOM   2964  HE  ARG   189       6.501  -4.337   8.919  1.00  0.00           H  
ATOM   2965  CZ  ARG   189       5.850  -5.215  10.550  1.00  0.00           C  
ATOM   2966  NH1 ARG   189       5.302  -5.185  11.724  1.00  0.00           N  
ATOM   2967 HH11 ARG   189       4.960  -4.305  12.119  1.00  0.00           H  
ATOM   2968 HH12 ARG   189       5.223  -6.050  12.229  1.00  0.00           H  
ATOM   2969  NH2 ARG   189       6.236  -6.368  10.112  1.00  0.00           N  
ATOM   2970 HH21 ARG   189       6.701  -6.382   9.199  1.00  0.00           H  
ATOM   2971 HH22 ARG   189       5.974  -7.213  10.602  1.00  0.00           H  
ATOM   2972  C   ARG   189       8.542   0.387   8.699  1.00  0.00           C  
ATOM   2973  O   ARG   189       8.042   1.348   8.114  1.00  0.00           O  
ATOM   2974  N   TYR   190       9.180   0.511   9.864  1.00  0.00           N  
ATOM   2975  H   TYR   190       9.552  -0.325  10.297  1.00  0.00           H  
ATOM   2976  CA  TYR   190       9.288   1.785  10.578  1.00  0.00           C  
ATOM   2977  HA  TYR   190       8.444   2.397  10.278  1.00  0.00           H  
ATOM   2978  CB  TYR   190       9.119   1.555  12.082  1.00  0.00           C  
ATOM   2979  HB2 TYR   190       9.800   0.770  12.417  1.00  0.00           H  
ATOM   2980  HB3 TYR   190       9.373   2.472  12.617  1.00  0.00           H  
ATOM   2981  CG  TYR   190       7.681   1.194  12.420  1.00  0.00           C  
ATOM   2982  CD1 TYR   190       7.351  -0.069  12.948  1.00  0.00           C  
ATOM   2983  HD1 TYR   190       8.129  -0.800  13.133  1.00  0.00           H  
ATOM   2984  CE1 TYR   190       6.015  -0.365  13.282  1.00  0.00           C  
ATOM   2985  HE1 TYR   190       5.772  -1.323  13.717  1.00  0.00           H  
ATOM   2986  CZ  TYR   190       4.997   0.587  13.058  1.00  0.00           C  
ATOM   2987  OH  TYR   190       3.705   0.339  13.403  1.00  0.00           O  
ATOM   2988  HH  TYR   190       3.624  -0.546  13.848  1.00  0.00           H  
ATOM   2989  CE2 TYR   190       5.322   1.835  12.488  1.00  0.00           C  
ATOM   2990  HE2 TYR   190       4.546   2.561  12.309  1.00  0.00           H  
ATOM   2991  CD2 TYR   190       6.661   2.137  12.182  1.00  0.00           C  
ATOM   2992  HD2 TYR   190       6.917   3.114  11.798  1.00  0.00           H  
ATOM   2993  C   TYR   190      10.501   2.636  10.190  1.00  0.00           C  
ATOM   2994  O   TYR   190      10.410   3.855  10.237  1.00  0.00           O  
ATOM   2995  N   ARG   191      11.579   2.065   9.656  1.00  0.00           N  
ATOM   2996  H   ARG   191      11.632   1.051   9.699  1.00  0.00           H  
ATOM   2997  CA  ARG   191      12.687   2.784   8.997  1.00  0.00           C  
ATOM   2998  HA  ARG   191      13.097   3.520   9.689  1.00  0.00           H  
ATOM   2999  CB  ARG   191      13.758   1.720   8.698  1.00  0.00           C  
ATOM   3000  HB2 ARG   191      14.028   1.273   9.656  1.00  0.00           H  
ATOM   3001  HB3 ARG   191      13.310   0.947   8.076  1.00  0.00           H  
ATOM   3002  CG  ARG   191      15.066   2.154   8.033  1.00  0.00           C  
ATOM   3003  HG2 ARG   191      14.888   2.389   6.982  1.00  0.00           H  
ATOM   3004  HG3 ARG   191      15.446   3.044   8.537  1.00  0.00           H  
ATOM   3005  CD  ARG   191      16.114   1.026   8.158  1.00  0.00           C  
ATOM   3006  HD2 ARG   191      17.047   1.368   7.708  1.00  0.00           H  
ATOM   3007  HD3 ARG   191      16.299   0.851   9.219  1.00  0.00           H  
ATOM   3008  NE  ARG   191      15.704  -0.240   7.502  1.00  0.00           N  
ATOM   3009  HE  ARG   191      15.148  -0.169   6.668  1.00  0.00           H  
ATOM   3010  CZ  ARG   191      16.007  -1.480   7.871  1.00  0.00           C  
ATOM   3011  NH1 ARG   191      16.680  -1.773   8.941  1.00  0.00           N  
ATOM   3012 HH11 ARG   191      16.912  -1.090   9.626  1.00  0.00           H  
ATOM   3013 HH12 ARG   191      16.809  -2.780   9.124  1.00  0.00           H  
ATOM   3014  NH2 ARG   191      15.639  -2.489   7.146  1.00  0.00           N  
ATOM   3015 HH21 ARG   191      15.070  -2.403   6.329  1.00  0.00           H  
ATOM   3016 HH22 ARG   191      15.863  -3.450   7.457  1.00  0.00           H  
ATOM   3017  C   ARG   191      12.178   3.563   7.776  1.00  0.00           C  
ATOM   3018  O   ARG   191      12.589   4.703   7.548  1.00  0.00           O  
ATOM   3019  N   LEU   192      11.206   2.996   7.057  1.00  0.00           N  
ATOM   3020  H   LEU   192      10.980   2.029   7.268  1.00  0.00           H  
ATOM   3021  CA  LEU   192      10.383   3.690   6.066  1.00  0.00           C  
ATOM   3022  HA  LEU   192      11.039   4.312   5.455  1.00  0.00           H  
ATOM   3023  CB  LEU   192       9.729   2.637   5.150  1.00  0.00           C  
ATOM   3024  HB2 LEU   192      10.519   2.095   4.628  1.00  0.00           H  
ATOM   3025  HB3 LEU   192       9.193   1.918   5.770  1.00  0.00           H  
ATOM   3026  CG  LEU   192       8.737   3.201   4.113  1.00  0.00           C  
ATOM   3027  HG  LEU   192       7.911   3.693   4.626  1.00  0.00           H  
ATOM   3028  CD1 LEU   192       9.393   4.202   3.159  1.00  0.00           C  
ATOM   3029 HD11 LEU   192      10.251   3.744   2.667  1.00  0.00           H  
ATOM   3030 HD12 LEU   192       8.670   4.518   2.407  1.00  0.00           H  
ATOM   3031 HD13 LEU   192       9.716   5.085   3.709  1.00  0.00           H  
ATOM   3032  CD2 LEU   192       8.164   2.053   3.281  1.00  0.00           C  
ATOM   3033 HD21 LEU   192       7.672   1.336   3.939  1.00  0.00           H  
ATOM   3034 HD22 LEU   192       7.430   2.439   2.575  1.00  0.00           H  
ATOM   3035 HD23 LEU   192       8.961   1.546   2.738  1.00  0.00           H  
ATOM   3036  C   LEU   192       9.351   4.634   6.715  1.00  0.00           C  
ATOM   3037  O   LEU   192       9.363   5.826   6.425  1.00  0.00           O  
ATOM   3038  N   ALA   193       8.457   4.136   7.575  1.00  0.00           N  
ATOM   3039  H   ALA   193       8.462   3.138   7.765  1.00  0.00           H  
ATOM   3040  CA  ALA   193       7.319   4.921   8.067  1.00  0.00           C  
ATOM   3041  HA  ALA   193       6.829   5.364   7.199  1.00  0.00           H  
ATOM   3042  CB  ALA   193       6.304   3.985   8.729  1.00  0.00           C  
ATOM   3043  HB1 ALA   193       6.754   3.485   9.580  1.00  0.00           H  
ATOM   3044  HB2 ALA   193       5.449   4.563   9.079  1.00  0.00           H  
ATOM   3045  HB3 ALA   193       5.964   3.236   8.012  1.00  0.00           H  
ATOM   3046  C   ALA   193       7.698   6.096   8.992  1.00  0.00           C  
ATOM   3047  O   ALA   193       7.002   7.106   8.988  1.00  0.00           O  
ATOM   3048  N   LEU   194       8.808   6.036   9.731  1.00  0.00           N  
ATOM   3049  H   LEU   194       9.332   5.169   9.751  1.00  0.00           H  
ATOM   3050  CA  LEU   194       9.362   7.175  10.473  1.00  0.00           C  
ATOM   3051  HA  LEU   194       8.587   7.559  11.137  1.00  0.00           H  
ATOM   3052  CB  LEU   194      10.556   6.687  11.317  1.00  0.00           C  
ATOM   3053  HB2 LEU   194      10.219   5.879  11.969  1.00  0.00           H  
ATOM   3054  HB3 LEU   194      11.314   6.285  10.644  1.00  0.00           H  
ATOM   3055  CG  LEU   194      11.217   7.770  12.185  1.00  0.00           C  
ATOM   3056  HG  LEU   194      11.522   8.612  11.563  1.00  0.00           H  
ATOM   3057  CD1 LEU   194      10.264   8.262  13.266  1.00  0.00           C  
ATOM   3058 HD11 LEU   194       9.943   7.419  13.879  1.00  0.00           H  
ATOM   3059 HD12 LEU   194      10.759   9.006  13.887  1.00  0.00           H  
ATOM   3060 HD13 LEU   194       9.382   8.718  12.823  1.00  0.00           H  
ATOM   3061  CD2 LEU   194      12.460   7.209  12.877  1.00  0.00           C  
ATOM   3062 HD21 LEU   194      13.170   6.860  12.129  1.00  0.00           H  
ATOM   3063 HD22 LEU   194      12.933   7.988  13.474  1.00  0.00           H  
ATOM   3064 HD23 LEU   194      12.180   6.378  13.526  1.00  0.00           H  
ATOM   3065  C   LEU   194       9.772   8.299   9.510  1.00  0.00           C  
ATOM   3066  O   LEU   194       9.417   9.459   9.719  1.00  0.00           O  
ATOM   3067  N   SER   195      10.398   7.923   8.389  1.00  0.00           N  
ATOM   3068  H   SER   195      10.591   6.937   8.287  1.00  0.00           H  
ATOM   3069  CA  SER   195      10.766   8.778   7.245  1.00  0.00           C  
ATOM   3070  HA  SER   195      11.265   9.664   7.638  1.00  0.00           H  
ATOM   3071  CB  SER   195      11.770   8.043   6.339  1.00  0.00           C  
ATOM   3072  HB2 SER   195      11.265   7.256   5.781  1.00  0.00           H  
ATOM   3073  HB3 SER   195      12.177   8.758   5.623  1.00  0.00           H  
ATOM   3074  OG  SER   195      12.846   7.480   7.074  1.00  0.00           O  
ATOM   3075  HG  SER   195      12.677   6.532   7.231  1.00  0.00           H  
ATOM   3076  C   SER   195       9.559   9.273   6.415  1.00  0.00           C  
ATOM   3077  O   SER   195       9.713   9.685   5.266  1.00  0.00           O  
ATOM   3078  N   VAL   196       8.355   9.216   6.997  1.00  0.00           N  
ATOM   3079  H   VAL   196       8.353   8.861   7.942  1.00  0.00           H  
ATOM   3080  CA  VAL   196       7.052   9.606   6.432  1.00  0.00           C  
ATOM   3081  HA  VAL   196       7.209  10.328   5.630  1.00  0.00           H  
ATOM   3082  CB  VAL   196       6.344   8.357   5.847  1.00  0.00           C  
ATOM   3083  HB  VAL   196       6.359   7.566   6.592  1.00  0.00           H  
ATOM   3084  CG1 VAL   196       4.874   8.575   5.473  1.00  0.00           C  
ATOM   3085 HG11 VAL   196       4.794   9.335   4.700  1.00  0.00           H  
ATOM   3086 HG12 VAL   196       4.451   7.643   5.096  1.00  0.00           H  
ATOM   3087 HG13 VAL   196       4.300   8.867   6.352  1.00  0.00           H  
ATOM   3088  CG2 VAL   196       7.058   7.829   4.595  1.00  0.00           C  
ATOM   3089 HG21 VAL   196       8.066   7.505   4.849  1.00  0.00           H  
ATOM   3090 HG22 VAL   196       6.524   6.970   4.190  1.00  0.00           H  
ATOM   3091 HG23 VAL   196       7.123   8.610   3.840  1.00  0.00           H  
ATOM   3092  C   VAL   196       6.199  10.297   7.513  1.00  0.00           C  
ATOM   3093  O   VAL   196       5.626  11.358   7.269  1.00  0.00           O  
ATOM   3094  N   MET   197       6.148   9.734   8.725  1.00  0.00           N  
ATOM   3095  H   MET   197       6.596   8.833   8.845  1.00  0.00           H  
ATOM   3096  CA  MET   197       5.436  10.278   9.888  1.00  0.00           C  
ATOM   3097  HA  MET   197       4.470  10.664   9.561  1.00  0.00           H  
ATOM   3098  CB  MET   197       5.183   9.179  10.931  1.00  0.00           C  
ATOM   3099  HB2 MET   197       6.125   8.692  11.189  1.00  0.00           H  
ATOM   3100  HB3 MET   197       4.790   9.653  11.831  1.00  0.00           H  
ATOM   3101  CG  MET   197       4.180   8.117  10.468  1.00  0.00           C  
ATOM   3102  HG2 MET   197       3.244   8.602  10.188  1.00  0.00           H  
ATOM   3103  HG3 MET   197       4.576   7.615   9.586  1.00  0.00           H  
ATOM   3104  SD  MET   197       3.829   6.860  11.728  1.00  0.00           S  
ATOM   3105  CE  MET   197       2.839   7.848  12.884  1.00  0.00           C  
ATOM   3106  HE1 MET   197       1.993   8.290  12.357  1.00  0.00           H  
ATOM   3107  HE2 MET   197       2.465   7.209  13.680  1.00  0.00           H  
ATOM   3108  HE3 MET   197       3.448   8.638  13.321  1.00  0.00           H  
ATOM   3109  C   MET   197       6.180  11.440  10.553  1.00  0.00           C  
ATOM   3110  O   MET   197       5.623  12.530  10.651  1.00  0.00           O  
ATOM   3111  N   ASP   198       7.432  11.257  10.992  1.00  0.00           N  
ATOM   3112  H   ASP   198       7.901  10.372  10.833  1.00  0.00           H  
ATOM   3113  CA  ASP   198       8.205  12.355  11.594  1.00  0.00           C  
ATOM   3114  HA  ASP   198       7.514  12.926  12.205  1.00  0.00           H  
ATOM   3115  CB  ASP   198       9.302  11.859  12.551  1.00  0.00           C  
ATOM   3116  HB2 ASP   198       9.673  10.889  12.224  1.00  0.00           H  
ATOM   3117  HB3 ASP   198      10.143  12.554  12.527  1.00  0.00           H  
ATOM   3118  CG  ASP   198       8.792  11.797  13.998  1.00  0.00           C  
ATOM   3119  OD1 ASP   198       8.409  10.714  14.485  1.00  0.00           O  
ATOM   3120  OD2 ASP   198       8.733  12.852  14.674  1.00  0.00           O  
ATOM   3121  C   ASP   198       8.727  13.358  10.554  1.00  0.00           C  
ATOM   3122  O   ASP   198       9.071  14.476  10.928  1.00  0.00           O  
ATOM   3123  N   GLU   199       8.681  13.042   9.255  1.00  0.00           N  
ATOM   3124  H   GLU   199       8.446  12.094   9.003  1.00  0.00           H  
ATOM   3125  CA  GLU   199       8.722  14.072   8.206  1.00  0.00           C  
ATOM   3126  HA  GLU   199       9.612  14.689   8.331  1.00  0.00           H  
ATOM   3127  CB  GLU   199       8.736  13.453   6.806  1.00  0.00           C  
ATOM   3128  HB2 GLU   199       8.050  12.607   6.762  1.00  0.00           H  
ATOM   3129  HB3 GLU   199       8.375  14.225   6.124  1.00  0.00           H  
ATOM   3130  CG  GLU   199      10.117  13.021   6.309  1.00  0.00           C  
ATOM   3131  HG2 GLU   199      10.852  13.768   6.616  1.00  0.00           H  
ATOM   3132  HG3 GLU   199      10.386  12.065   6.761  1.00  0.00           H  
ATOM   3133  CD  GLU   199      10.130  12.919   4.777  1.00  0.00           C  
ATOM   3134  OE1 GLU   199      11.221  12.984   4.169  1.00  0.00           O  
ATOM   3135  OE2 GLU   199       9.053  12.822   4.143  1.00  0.00           O  
ATOM   3136  C   GLU   199       7.510  15.009   8.290  1.00  0.00           C  
ATOM   3137  O   GLU   199       7.684  16.225   8.366  1.00  0.00           O  
ATOM   3138  N   LEU   200       6.285  14.465   8.318  1.00  0.00           N  
ATOM   3139  H   LEU   200       6.194  13.457   8.269  1.00  0.00           H  
ATOM   3140  CA  LEU   200       5.067  15.271   8.446  1.00  0.00           C  
ATOM   3141  HA  LEU   200       5.055  16.000   7.635  1.00  0.00           H  
ATOM   3142  CB  LEU   200       3.832  14.362   8.330  1.00  0.00           C  
ATOM   3143  HB2 LEU   200       3.884  13.789   7.406  1.00  0.00           H  
ATOM   3144  HB3 LEU   200       3.847  13.650   9.155  1.00  0.00           H  
ATOM   3145  CG  LEU   200       2.504  15.139   8.388  1.00  0.00           C  
ATOM   3146  HG  LEU   200       2.518  15.810   9.240  1.00  0.00           H  
ATOM   3147  CD1 LEU   200       2.257  15.978   7.130  1.00  0.00           C  
ATOM   3148 HD11 LEU   200       2.321  15.363   6.240  1.00  0.00           H  
ATOM   3149 HD12 LEU   200       1.273  16.441   7.189  1.00  0.00           H  
ATOM   3150 HD13 LEU   200       3.000  16.771   7.079  1.00  0.00           H  
ATOM   3151  CD2 LEU   200       1.349  14.170   8.604  1.00  0.00           C  
ATOM   3152 HD21 LEU   200       1.405  13.791   9.626  1.00  0.00           H  
ATOM   3153 HD22 LEU   200       0.394  14.682   8.494  1.00  0.00           H  
ATOM   3154 HD23 LEU   200       1.405  13.334   7.917  1.00  0.00           H  
ATOM   3155  C   LEU   200       5.051  16.046   9.769  1.00  0.00           C  
ATOM   3156  O   LEU   200       4.710  17.225   9.791  1.00  0.00           O  
ATOM   3157  N   ARG   201       5.469  15.400  10.860  1.00  0.00           N  
ATOM   3158  H   ARG   201       5.671  14.409  10.763  1.00  0.00           H  
ATOM   3159  CA  ARG   201       5.591  16.016  12.185  1.00  0.00           C  
ATOM   3160  HA  ARG   201       4.646  16.507  12.425  1.00  0.00           H  
ATOM   3161  CB  ARG   201       5.840  14.896  13.210  1.00  0.00           C  
ATOM   3162  HB2 ARG   201       5.297  14.004  12.894  1.00  0.00           H  
ATOM   3163  HB3 ARG   201       6.900  14.651  13.214  1.00  0.00           H  
ATOM   3164  CG  ARG   201       5.365  15.215  14.637  1.00  0.00           C  
ATOM   3165  HG2 ARG   201       4.807  16.150  14.657  1.00  0.00           H  
ATOM   3166  HG3 ARG   201       4.687  14.423  14.957  1.00  0.00           H  
ATOM   3167  CD  ARG   201       6.525  15.268  15.635  1.00  0.00           C  
ATOM   3168  HD2 ARG   201       6.111  15.324  16.644  1.00  0.00           H  
ATOM   3169  HD3 ARG   201       7.104  14.356  15.551  1.00  0.00           H  
ATOM   3170  NE  ARG   201       7.363  16.450  15.420  1.00  0.00           N  
ATOM   3171  HE  ARG   201       6.890  17.337  15.620  1.00  0.00           H  
ATOM   3172  CZ  ARG   201       8.555  16.562  14.879  1.00  0.00           C  
ATOM   3173  NH1 ARG   201       9.258  15.557  14.439  1.00  0.00           N  
ATOM   3174 HH11 ARG   201       8.920  14.602  14.558  1.00  0.00           H  
ATOM   3175 HH12 ARG   201      10.065  15.738  13.868  1.00  0.00           H  
ATOM   3176  NH2 ARG   201       9.068  17.742  14.739  1.00  0.00           N  
ATOM   3177 HH21 ARG   201       8.476  18.526  15.044  1.00  0.00           H  
ATOM   3178 HH22 ARG   201       9.945  17.876  14.286  1.00  0.00           H  
ATOM   3179  C   ARG   201       6.665  17.114  12.204  1.00  0.00           C  
ATOM   3180  O   ARG   201       6.462  18.149  12.813  1.00  0.00           O  
ATOM   3181  N   THR   202       7.769  16.963  11.469  1.00  0.00           N  
ATOM   3182  H   THR   202       7.910  16.085  10.987  1.00  0.00           H  
ATOM   3183  CA  THR   202       8.792  18.025  11.326  1.00  0.00           C  
ATOM   3184  HA  THR   202       8.912  18.513  12.290  1.00  0.00           H  
ATOM   3185  CB  THR   202      10.159  17.428  10.953  1.00  0.00           C  
ATOM   3186  HB  THR   202      10.094  16.952   9.974  1.00  0.00           H  
ATOM   3187  CG2 THR   202      11.307  18.436  10.939  1.00  0.00           C  
ATOM   3188 HG21 THR   202      11.324  18.996  11.874  1.00  0.00           H  
ATOM   3189 HG22 THR   202      12.253  17.910  10.815  1.00  0.00           H  
ATOM   3190 HG23 THR   202      11.185  19.128  10.106  1.00  0.00           H  
ATOM   3191  OG1 THR   202      10.510  16.454  11.914  1.00  0.00           O  
ATOM   3192  HG1 THR   202      10.047  15.644  11.613  1.00  0.00           H  
ATOM   3193  C   THR   202       8.369  19.145  10.367  1.00  0.00           C  
ATOM   3194  O   THR   202       8.858  20.266  10.485  1.00  0.00           O  
ATOM   3195  N   LEU   203       7.416  18.889   9.464  1.00  0.00           N  
ATOM   3196  H   LEU   203       7.131  17.925   9.332  1.00  0.00           H  
ATOM   3197  CA  LEU   203       6.686  19.925   8.726  1.00  0.00           C  
ATOM   3198  HA  LEU   203       7.396  20.695   8.421  1.00  0.00           H  
ATOM   3199  CB  LEU   203       6.095  19.281   7.452  1.00  0.00           C  
ATOM   3200  HB2 LEU   203       6.918  18.977   6.803  1.00  0.00           H  
ATOM   3201  HB3 LEU   203       5.555  18.382   7.737  1.00  0.00           H  
ATOM   3202  CG  LEU   203       5.125  20.170   6.652  1.00  0.00           C  
ATOM   3203  HG  LEU   203       4.294  20.470   7.289  1.00  0.00           H  
ATOM   3204  CD1 LEU   203       5.807  21.419   6.093  1.00  0.00           C  
ATOM   3205 HD11 LEU   203       6.558  21.147   5.352  1.00  0.00           H  
ATOM   3206 HD12 LEU   203       5.058  22.066   5.647  1.00  0.00           H  
ATOM   3207 HD13 LEU   203       6.281  21.983   6.894  1.00  0.00           H  
ATOM   3208  CD2 LEU   203       4.539  19.382   5.480  1.00  0.00           C  
ATOM   3209 HD21 LEU   203       4.078  18.466   5.844  1.00  0.00           H  
ATOM   3210 HD22 LEU   203       3.779  19.983   4.990  1.00  0.00           H  
ATOM   3211 HD23 LEU   203       5.322  19.132   4.766  1.00  0.00           H  
ATOM   3212  C   LEU   203       5.619  20.631   9.594  1.00  0.00           C  
ATOM   3213  O   LEU   203       5.329  21.803   9.356  1.00  0.00           O  
ATOM   3214  N   PHE   204       5.050  19.958  10.604  1.00  0.00           N  
ATOM   3215  H   PHE   204       5.305  18.988  10.733  1.00  0.00           H  
ATOM   3216  CA  PHE   204       3.944  20.480  11.419  1.00  0.00           C  
ATOM   3217  HA  PHE   204       3.110  20.602  10.732  1.00  0.00           H  
ATOM   3218  CB  PHE   204       3.501  19.447  12.474  1.00  0.00           C  
ATOM   3219  HB2 PHE   204       3.315  18.497  11.971  1.00  0.00           H  
ATOM   3220  HB3 PHE   204       4.321  19.298  13.171  1.00  0.00           H  
ATOM   3221  CG  PHE   204       2.261  19.782  13.297  1.00  0.00           C  
ATOM   3222  CD1 PHE   204       1.127  20.380  12.714  1.00  0.00           C  
ATOM   3223  HD1 PHE   204       1.123  20.605  11.666  1.00  0.00           H  
ATOM   3224  CE1 PHE   204      -0.012  20.671  13.487  1.00  0.00           C  
ATOM   3225  HE1 PHE   204      -0.875  21.129  13.029  1.00  0.00           H  
ATOM   3226  CZ  PHE   204      -0.031  20.350  14.855  1.00  0.00           C  
ATOM   3227  HZ  PHE   204      -0.904  20.565  15.454  1.00  0.00           H  
ATOM   3228  CE2 PHE   204       1.084  19.727  15.439  1.00  0.00           C  
ATOM   3229  HE2 PHE   204       1.072  19.463  16.487  1.00  0.00           H  
ATOM   3230  CD2 PHE   204       2.220  19.438  14.661  1.00  0.00           C  
ATOM   3231  HD2 PHE   204       3.063  18.940  15.116  1.00  0.00           H  
ATOM   3232  C   PHE   204       4.194  21.880  12.017  1.00  0.00           C  
ATOM   3233  O   PHE   204       3.265  22.676  11.925  1.00  0.00           O  
ATOM   3234  N   PRO   205       5.405  22.277  12.471  1.00  0.00           N  
ATOM   3235  CD  PRO   205       6.522  21.412  12.823  1.00  0.00           C  
ATOM   3236  HD2 PRO   205       7.054  21.122  11.922  1.00  0.00           H  
ATOM   3237  HD3 PRO   205       6.184  20.534  13.366  1.00  0.00           H  
ATOM   3238  CG  PRO   205       7.448  22.240  13.708  1.00  0.00           C  
ATOM   3239  HG2 PRO   205       8.489  21.938  13.595  1.00  0.00           H  
ATOM   3240  HG3 PRO   205       7.137  22.165  14.749  1.00  0.00           H  
ATOM   3241  CB  PRO   205       7.205  23.658  13.205  1.00  0.00           C  
ATOM   3242  HB2 PRO   205       7.787  23.824  12.297  1.00  0.00           H  
ATOM   3243  HB3 PRO   205       7.452  24.403  13.963  1.00  0.00           H  
ATOM   3244  CA  PRO   205       5.709  23.654  12.883  1.00  0.00           C  
ATOM   3245  HA  PRO   205       5.164  23.853  13.802  1.00  0.00           H  
ATOM   3246  C   PRO   205       5.371  24.761  11.868  1.00  0.00           C  
ATOM   3247  O   PRO   205       5.028  25.870  12.273  1.00  0.00           O  
ATOM   3248  N   GLU   206       5.433  24.490  10.558  1.00  0.00           N  
ATOM   3249  H   GLU   206       5.670  23.545  10.269  1.00  0.00           H  
ATOM   3250  CA  GLU   206       5.031  25.445   9.504  1.00  0.00           C  
ATOM   3251  HA  GLU   206       5.313  26.446   9.833  1.00  0.00           H  
ATOM   3252  CB  GLU   206       5.825  25.134   8.218  1.00  0.00           C  
ATOM   3253  HB2 GLU   206       6.857  24.937   8.517  1.00  0.00           H  
ATOM   3254  HB3 GLU   206       5.448  24.219   7.762  1.00  0.00           H  
ATOM   3255  CG  GLU   206       5.883  26.281   7.187  1.00  0.00           C  
ATOM   3256  HG2 GLU   206       5.913  27.238   7.714  1.00  0.00           H  
ATOM   3257  HG3 GLU   206       6.824  26.188   6.640  1.00  0.00           H  
ATOM   3258  CD  GLU   206       4.750  26.280   6.151  1.00  0.00           C  
ATOM   3259  OE1 GLU   206       4.266  27.357   5.737  1.00  0.00           O  
ATOM   3260  OE2 GLU   206       4.285  25.203   5.719  1.00  0.00           O  
ATOM   3261  C   GLU   206       3.501  25.473   9.287  1.00  0.00           C  
ATOM   3262  O   GLU   206       2.963  26.336   8.594  1.00  0.00           O  
ATOM   3263  N   LEU   207       2.774  24.536   9.899  1.00  0.00           N  
ATOM   3264  H   LEU   207       3.281  23.858  10.459  1.00  0.00           H  
ATOM   3265  CA  LEU   207       1.312  24.480   9.953  1.00  0.00           C  
ATOM   3266  HA  LEU   207       0.904  25.105   9.161  1.00  0.00           H  
ATOM   3267  CB  LEU   207       0.837  23.032   9.718  1.00  0.00           C  
ATOM   3268  HB2 LEU   207       0.968  22.486  10.648  1.00  0.00           H  
ATOM   3269  HB3 LEU   207      -0.233  23.057   9.506  1.00  0.00           H  
ATOM   3270  CG  LEU   207       1.555  22.244   8.603  1.00  0.00           C  
ATOM   3271  HG  LEU   207       2.610  22.128   8.847  1.00  0.00           H  
ATOM   3272  CD1 LEU   207       0.954  20.843   8.496  1.00  0.00           C  
ATOM   3273 HD11 LEU   207      -0.124  20.904   8.365  1.00  0.00           H  
ATOM   3274 HD12 LEU   207       1.402  20.308   7.659  1.00  0.00           H  
ATOM   3275 HD13 LEU   207       1.170  20.287   9.405  1.00  0.00           H  
ATOM   3276  CD2 LEU   207       1.445  22.942   7.249  1.00  0.00           C  
ATOM   3277 HD21 LEU   207       2.082  23.823   7.254  1.00  0.00           H  
ATOM   3278 HD22 LEU   207       1.808  22.281   6.465  1.00  0.00           H  
ATOM   3279 HD23 LEU   207       0.412  23.223   7.046  1.00  0.00           H  
ATOM   3280  C   LEU   207       0.773  25.022  11.290  1.00  0.00           C  
ATOM   3281  O   LEU   207      -0.263  25.680  11.297  1.00  0.00           O  
ATOM   3282  N   SER   208       1.461  24.755  12.402  1.00  0.00           N  
ATOM   3283  H   SER   208       2.249  24.119  12.310  1.00  0.00           H  
ATOM   3284  CA  SER   208       1.258  25.297  13.751  1.00  0.00           C  
ATOM   3285  HA  SER   208       1.142  26.379  13.699  1.00  0.00           H  
ATOM   3286  CB  SER   208       0.011  24.679  14.394  1.00  0.00           C  
ATOM   3287  HB2 SER   208      -0.848  24.829  13.741  1.00  0.00           H  
ATOM   3288  HB3 SER   208       0.162  23.607  14.533  1.00  0.00           H  
ATOM   3289  OG  SER   208      -0.252  25.291  15.641  1.00  0.00           O  
ATOM   3290  HG  SER   208      -0.167  24.613  16.344  1.00  0.00           H  
ATOM   3291  C   SER   208       2.481  24.954  14.611  1.00  0.00           C  
ATOM   3292  O   SER   208       2.888  23.796  14.633  1.00  0.00           O  
ATOM   3293  N   SER   209       3.062  25.908  15.349  1.00  0.00           N  
ATOM   3294  H   SER   209       2.671  26.836  15.370  1.00  0.00           H  
ATOM   3295  CA  SER   209       4.283  25.660  16.148  1.00  0.00           C  
ATOM   3296  HA  SER   209       5.040  25.241  15.488  1.00  0.00           H  
ATOM   3297  CB  SER   209       4.840  26.976  16.697  1.00  0.00           C  
ATOM   3298  HB2 SER   209       5.821  26.793  17.138  1.00  0.00           H  
ATOM   3299  HB3 SER   209       4.955  27.686  15.877  1.00  0.00           H  
ATOM   3300  OG  SER   209       3.990  27.528  17.679  1.00  0.00           O  
ATOM   3301  HG  SER   209       4.353  27.220  18.553  1.00  0.00           H  
ATOM   3302  C   SER   209       4.086  24.650  17.289  1.00  0.00           C  
ATOM   3303  O   SER   209       5.064  24.092  17.783  1.00  0.00           O  
ATOM   3304  N   THR   210       2.825  24.374  17.641  1.00  0.00           N  
ATOM   3305  H   THR   210       2.125  24.903  17.147  1.00  0.00           H  
ATOM   3306  CA  THR   210       2.301  23.442  18.657  1.00  0.00           C  
ATOM   3307  HA  THR   210       2.779  23.672  19.606  1.00  0.00           H  
ATOM   3308  CB  THR   210       0.790  23.679  18.828  1.00  0.00           C  
ATOM   3309  HB  THR   210       0.416  23.019  19.611  1.00  0.00           H  
ATOM   3310  CG2 THR   210       0.440  25.116  19.214  1.00  0.00           C  
ATOM   3311 HG21 THR   210       0.699  25.808  18.413  1.00  0.00           H  
ATOM   3312 HG22 THR   210      -0.628  25.187  19.417  1.00  0.00           H  
ATOM   3313 HG23 THR   210       0.994  25.393  20.112  1.00  0.00           H  
ATOM   3314  OG1 THR   210       0.120  23.382  17.616  1.00  0.00           O  
ATOM   3315  HG1 THR   210       0.309  22.440  17.470  1.00  0.00           H  
ATOM   3316  C   THR   210       2.584  21.957  18.358  1.00  0.00           C  
ATOM   3317  O   THR   210       1.685  21.118  18.401  1.00  0.00           O  
ATOM   3318  N   ASP   211       3.827  21.650  18.007  1.00  0.00           N  
ATOM   3319  H   ASP   211       4.469  22.433  17.956  1.00  0.00           H  
ATOM   3320  CA  ASP   211       4.360  20.356  17.589  1.00  0.00           C  
ATOM   3321  HA  ASP   211       3.546  19.687  17.307  1.00  0.00           H  
ATOM   3322  CB  ASP   211       5.220  20.627  16.339  1.00  0.00           C  
ATOM   3323  HB2 ASP   211       4.583  20.977  15.525  1.00  0.00           H  
ATOM   3324  HB3 ASP   211       5.936  21.418  16.572  1.00  0.00           H  
ATOM   3325  CG  ASP   211       5.980  19.389  15.883  1.00  0.00           C  
ATOM   3326  OD1 ASP   211       5.374  18.303  15.853  1.00  0.00           O  
ATOM   3327  OD2 ASP   211       7.222  19.474  15.744  1.00  0.00           O  
ATOM   3328  C   ASP   211       5.112  19.690  18.765  1.00  0.00           C  
ATOM   3329  O   ASP   211       4.518  19.385  19.800  1.00  0.00           O  
ATOM   3330  N   GLU   212       6.441  19.553  18.697  1.00  0.00           N  
ATOM   3331  H   GLU   212       6.901  19.742  17.811  1.00  0.00           H  
ATOM   3332  CA  GLU   212       7.291  19.181  19.829  1.00  0.00           C  
ATOM   3333  HA  GLU   212       6.813  18.349  20.341  1.00  0.00           H  
ATOM   3334  CB  GLU   212       8.652  18.662  19.325  1.00  0.00           C  
ATOM   3335  HB2 GLU   212       9.037  19.358  18.578  1.00  0.00           H  
ATOM   3336  HB3 GLU   212       9.370  18.634  20.144  1.00  0.00           H  
ATOM   3337  CG  GLU   212       8.554  17.252  18.695  1.00  0.00           C  
ATOM   3338  HG2 GLU   212       7.742  17.245  17.968  1.00  0.00           H  
ATOM   3339  HG3 GLU   212       9.482  17.058  18.153  1.00  0.00           H  
ATOM   3340  CD  GLU   212       8.342  16.109  19.708  1.00  0.00           C  
ATOM   3341  OE1 GLU   212       8.697  16.252  20.896  1.00  0.00           O  
ATOM   3342  OE2 GLU   212       7.837  15.018  19.345  1.00  0.00           O  
ATOM   3343  C   GLU   212       7.393  20.300  20.891  1.00  0.00           C  
ATOM   3344  O   GLU   212       8.073  20.117  21.891  1.00  0.00           O  
ATOM   3345  N   GLU   213       6.642  21.406  20.777  1.00  0.00           N  
ATOM   3346  H   GLU   213       6.134  21.539  19.914  1.00  0.00           H  
ATOM   3347  CA  GLU   213       6.198  22.177  21.955  1.00  0.00           C  
ATOM   3348  HA  GLU   213       7.058  22.576  22.493  1.00  0.00           H  
ATOM   3349  CB  GLU   213       5.265  23.334  21.540  1.00  0.00           C  
ATOM   3350  HB2 GLU   213       4.518  22.938  20.851  1.00  0.00           H  
ATOM   3351  HB3 GLU   213       4.745  23.674  22.438  1.00  0.00           H  
ATOM   3352  CG  GLU   213       5.928  24.564  20.900  1.00  0.00           C  
ATOM   3353  HG2 GLU   213       6.629  24.994  21.619  1.00  0.00           H  
ATOM   3354  HG3 GLU   213       6.498  24.245  20.026  1.00  0.00           H  
ATOM   3355  CD  GLU   213       4.891  25.638  20.492  1.00  0.00           C  
ATOM   3356  OE1 GLU   213       3.710  25.522  20.892  1.00  0.00           O  
ATOM   3357  OE2 GLU   213       5.265  26.597  19.775  1.00  0.00           O  
ATOM   3358  C   GLU   213       5.405  21.270  22.917  1.00  0.00           C  
ATOM   3359  O   GLU   213       5.726  21.142  24.103  1.00  0.00           O  
ATOM   3360  N   LEU   214       4.381  20.597  22.382  1.00  0.00           N  
ATOM   3361  H   LEU   214       4.242  20.663  21.379  1.00  0.00           H  
ATOM   3362  CA  LEU   214       3.531  19.657  23.108  1.00  0.00           C  
ATOM   3363  HA  LEU   214       3.289  20.080  24.083  1.00  0.00           H  
ATOM   3364  CB  LEU   214       2.219  19.427  22.333  1.00  0.00           C  
ATOM   3365  HB2 LEU   214       2.447  18.899  21.405  1.00  0.00           H  
ATOM   3366  HB3 LEU   214       1.583  18.775  22.933  1.00  0.00           H  
ATOM   3367  CG  LEU   214       1.426  20.700  21.976  1.00  0.00           C  
ATOM   3368  HG  LEU   214       2.010  21.318  21.295  1.00  0.00           H  
ATOM   3369  CD1 LEU   214       0.123  20.309  21.278  1.00  0.00           C  
ATOM   3370 HD11 LEU   214      -0.493  19.699  21.938  1.00  0.00           H  
ATOM   3371 HD12 LEU   214      -0.425  21.205  20.990  1.00  0.00           H  
ATOM   3372 HD13 LEU   214       0.355  19.744  20.374  1.00  0.00           H  
ATOM   3373  CD2 LEU   214       1.066  21.534  23.208  1.00  0.00           C  
ATOM   3374 HD21 LEU   214       1.973  21.921  23.671  1.00  0.00           H  
ATOM   3375 HD22 LEU   214       0.453  22.384  22.908  1.00  0.00           H  
ATOM   3376 HD23 LEU   214       0.519  20.925  23.927  1.00  0.00           H  
ATOM   3377  C   LEU   214       4.265  18.335  23.357  1.00  0.00           C  
ATOM   3378  O   LEU   214       4.151  17.781  24.444  1.00  0.00           O  
ATOM   3379  N   GLY   215       5.071  17.865  22.400  1.00  0.00           N  
ATOM   3380  H   GLY   215       5.054  18.342  21.504  1.00  0.00           H  
ATOM   3381  CA  GLY   215       5.889  16.655  22.555  1.00  0.00           C  
ATOM   3382  HA2 GLY   215       5.245  15.820  22.832  1.00  0.00           H  
ATOM   3383  HA3 GLY   215       6.344  16.425  21.596  1.00  0.00           H  
ATOM   3384  C   GLY   215       7.002  16.776  23.611  1.00  0.00           C  
ATOM   3385  O   GLY   215       7.189  15.870  24.427  1.00  0.00           O  
ATOM   3386  N   LYS   216       7.678  17.930  23.702  1.00  0.00           N  
ATOM   3387  H   LYS   216       7.562  18.626  22.972  1.00  0.00           H  
ATOM   3388  CA  LYS   216       8.562  18.256  24.834  1.00  0.00           C  
ATOM   3389  HA  LYS   216       9.302  17.462  24.944  1.00  0.00           H  
ATOM   3390  CB  LYS   216       9.285  19.581  24.552  1.00  0.00           C  
ATOM   3391  HB2 LYS   216       9.878  19.467  23.643  1.00  0.00           H  
ATOM   3392  HB3 LYS   216       8.542  20.366  24.394  1.00  0.00           H  
ATOM   3393  CG  LYS   216      10.211  20.016  25.691  1.00  0.00           C  
ATOM   3394  HG2 LYS   216       9.619  20.168  26.592  1.00  0.00           H  
ATOM   3395  HG3 LYS   216      10.950  19.235  25.877  1.00  0.00           H  
ATOM   3396  CD  LYS   216      10.926  21.326  25.332  1.00  0.00           C  
ATOM   3397  HD2 LYS   216      11.540  21.159  24.445  1.00  0.00           H  
ATOM   3398  HD3 LYS   216      10.193  22.103  25.107  1.00  0.00           H  
ATOM   3399  CE  LYS   216      11.830  21.771  26.485  1.00  0.00           C  
ATOM   3400  HE2 LYS   216      12.437  20.912  26.788  1.00  0.00           H  
ATOM   3401  HE3 LYS   216      12.501  22.561  26.141  1.00  0.00           H  
ATOM   3402  NZ  LYS   216      11.050  22.238  27.653  1.00  0.00           N  
ATOM   3403  HZ1 LYS   216      10.269  21.605  27.857  1.00  0.00           H  
ATOM   3404  HZ2 LYS   216      11.570  22.063  28.516  1.00  0.00           H  
ATOM   3405  HZ3 LYS   216      10.699  23.177  27.590  1.00  0.00           H  
ATOM   3406  C   LYS   216       7.775  18.313  26.141  1.00  0.00           C  
ATOM   3407  O   LYS   216       8.209  17.729  27.128  1.00  0.00           O  
ATOM   3408  N   THR   217       6.609  18.964  26.138  1.00  0.00           N  
ATOM   3409  H   THR   217       6.325  19.432  25.287  1.00  0.00           H  
ATOM   3410  CA  THR   217       5.743  19.053  27.325  1.00  0.00           C  
ATOM   3411  HA  THR   217       6.314  19.518  28.130  1.00  0.00           H  
ATOM   3412  CB  THR   217       4.515  19.937  27.055  1.00  0.00           C  
ATOM   3413  HB  THR   217       3.927  19.520  26.240  1.00  0.00           H  
ATOM   3414  CG2 THR   217       3.611  20.085  28.280  1.00  0.00           C  
ATOM   3415 HG21 THR   217       4.194  20.445  29.128  1.00  0.00           H  
ATOM   3416 HG22 THR   217       2.818  20.800  28.058  1.00  0.00           H  
ATOM   3417 HG23 THR   217       3.156  19.127  28.529  1.00  0.00           H  
ATOM   3418  OG1 THR   217       4.923  21.240  26.705  1.00  0.00           O  
ATOM   3419  HG1 THR   217       5.234  21.227  25.781  1.00  0.00           H  
ATOM   3420  C   THR   217       5.324  17.663  27.818  1.00  0.00           C  
ATOM   3421  O   THR   217       5.438  17.385  29.005  1.00  0.00           O  
ATOM   3422  N   GLU   218       4.926  16.759  26.920  1.00  0.00           N  
ATOM   3423  H   GLU   218       4.833  17.072  25.957  1.00  0.00           H  
ATOM   3424  CA  GLU   218       4.614  15.344  27.174  1.00  0.00           C  
ATOM   3425  HA  GLU   218       3.745  15.276  27.828  1.00  0.00           H  
ATOM   3426  CB  GLU   218       4.247  14.708  25.810  1.00  0.00           C  
ATOM   3427  HB2 GLU   218       3.259  15.069  25.518  1.00  0.00           H  
ATOM   3428  HB3 GLU   218       4.947  15.083  25.071  1.00  0.00           H  
ATOM   3429  CG  GLU   218       4.260  13.176  25.693  1.00  0.00           C  
ATOM   3430  HG2 GLU   218       5.162  12.773  26.154  1.00  0.00           H  
ATOM   3431  HG3 GLU   218       3.400  12.766  26.226  1.00  0.00           H  
ATOM   3432  CD  GLU   218       4.244  12.747  24.214  1.00  0.00           C  
ATOM   3433  OE1 GLU   218       3.162  12.366  23.716  1.00  0.00           O  
ATOM   3434  OE2 GLU   218       5.323  12.776  23.569  1.00  0.00           O  
ATOM   3435  C   GLU   218       5.772  14.621  27.885  1.00  0.00           C  
ATOM   3436  O   GLU   218       5.569  14.013  28.942  1.00  0.00           O  
ATOM   3437  N   ARG   219       6.991  14.722  27.339  1.00  0.00           N  
ATOM   3438  H   ARG   219       7.072  15.248  26.472  1.00  0.00           H  
ATOM   3439  CA  ARG   219       8.189  14.024  27.841  1.00  0.00           C  
ATOM   3440  HA  ARG   219       7.862  13.084  28.281  1.00  0.00           H  
ATOM   3441  CB  ARG   219       9.097  13.676  26.647  1.00  0.00           C  
ATOM   3442  HB2 ARG   219       9.035  14.463  25.894  1.00  0.00           H  
ATOM   3443  HB3 ARG   219      10.135  13.596  26.974  1.00  0.00           H  
ATOM   3444  CG  ARG   219       8.669  12.320  26.051  1.00  0.00           C  
ATOM   3445  HG2 ARG   219       9.115  11.529  26.656  1.00  0.00           H  
ATOM   3446  HG3 ARG   219       7.585  12.206  26.106  1.00  0.00           H  
ATOM   3447  CD  ARG   219       9.103  12.128  24.593  1.00  0.00           C  
ATOM   3448  HD2 ARG   219      10.090  12.568  24.444  1.00  0.00           H  
ATOM   3449  HD3 ARG   219       9.179  11.056  24.399  1.00  0.00           H  
ATOM   3450  NE  ARG   219       8.105  12.689  23.664  1.00  0.00           N  
ATOM   3451  HE  ARG   219       7.122  12.462  23.825  1.00  0.00           H  
ATOM   3452  CZ  ARG   219       8.277  13.510  22.650  1.00  0.00           C  
ATOM   3453  NH1 ARG   219       9.414  14.056  22.346  1.00  0.00           N  
ATOM   3454 HH11 ARG   219      10.202  13.914  22.939  1.00  0.00           H  
ATOM   3455 HH12 ARG   219       9.362  14.852  21.705  1.00  0.00           H  
ATOM   3456  NH2 ARG   219       7.262  13.806  21.902  1.00  0.00           N  
ATOM   3457 HH21 ARG   219       6.347  13.537  22.272  1.00  0.00           H  
ATOM   3458 HH22 ARG   219       7.403  14.471  21.141  1.00  0.00           H  
ATOM   3459  C   ARG   219       8.919  14.707  29.008  1.00  0.00           C  
ATOM   3460  O   ARG   219       9.728  14.057  29.660  1.00  0.00           O  
ATOM   3461  N   GLU   220       8.601  15.957  29.343  1.00  0.00           N  
ATOM   3462  H   GLU   220       8.056  16.497  28.680  1.00  0.00           H  
ATOM   3463  CA  GLU   220       8.955  16.572  30.636  1.00  0.00           C  
ATOM   3464  HA  GLU   220       9.897  16.156  30.997  1.00  0.00           H  
ATOM   3465  CB  GLU   220       9.133  18.090  30.466  1.00  0.00           C  
ATOM   3466  HB2 GLU   220       8.291  18.486  29.896  1.00  0.00           H  
ATOM   3467  HB3 GLU   220       9.132  18.561  31.450  1.00  0.00           H  
ATOM   3468  CG  GLU   220      10.460  18.441  29.776  1.00  0.00           C  
ATOM   3469  HG2 GLU   220      11.283  18.091  30.404  1.00  0.00           H  
ATOM   3470  HG3 GLU   220      10.522  17.921  28.818  1.00  0.00           H  
ATOM   3471  CD  GLU   220      10.611  19.946  29.525  1.00  0.00           C  
ATOM   3472  OE1 GLU   220      11.752  20.469  29.538  1.00  0.00           O  
ATOM   3473  OE2 GLU   220       9.617  20.634  29.195  1.00  0.00           O  
ATOM   3474  C   GLU   220       7.905  16.296  31.728  1.00  0.00           C  
ATOM   3475  O   GLU   220       8.246  16.094  32.895  1.00  0.00           O  
ATOM   3476  N   LEU   221       6.618  16.275  31.367  1.00  0.00           N  
ATOM   3477  H   LEU   221       6.390  16.495  30.400  1.00  0.00           H  
ATOM   3478  CA  LEU   221       5.507  16.024  32.286  1.00  0.00           C  
ATOM   3479  HA  LEU   221       5.652  16.642  33.172  1.00  0.00           H  
ATOM   3480  CB  LEU   221       4.213  16.472  31.578  1.00  0.00           C  
ATOM   3481  HB2 LEU   221       4.298  17.540  31.370  1.00  0.00           H  
ATOM   3482  HB3 LEU   221       4.152  15.946  30.624  1.00  0.00           H  
ATOM   3483  CG  LEU   221       2.885  16.226  32.303  1.00  0.00           C  
ATOM   3484  HG  LEU   221       2.720  15.153  32.368  1.00  0.00           H  
ATOM   3485  CD1 LEU   221       2.834  16.839  33.704  1.00  0.00           C  
ATOM   3486 HD11 LEU   221       3.057  17.905  33.648  1.00  0.00           H  
ATOM   3487 HD12 LEU   221       1.843  16.699  34.133  1.00  0.00           H  
ATOM   3488 HD13 LEU   221       3.560  16.351  34.347  1.00  0.00           H  
ATOM   3489  CD2 LEU   221       1.745  16.838  31.491  1.00  0.00           C  
ATOM   3490 HD21 LEU   221       1.771  16.449  30.472  1.00  0.00           H  
ATOM   3491 HD22 LEU   221       0.786  16.589  31.943  1.00  0.00           H  
ATOM   3492 HD23 LEU   221       1.854  17.922  31.447  1.00  0.00           H  
ATOM   3493  C   LEU   221       5.464  14.558  32.744  1.00  0.00           C  
ATOM   3494  O   LEU   221       5.235  14.297  33.931  1.00  0.00           O  
ATOM   3495  N   LEU   222       5.680  13.609  31.823  1.00  0.00           N  
ATOM   3496  H   LEU   222       5.852  13.917  30.867  1.00  0.00           H  
ATOM   3497  CA  LEU   222       5.663  12.157  32.067  1.00  0.00           C  
ATOM   3498  HA  LEU   222       5.543  11.671  31.098  1.00  0.00           H  
ATOM   3499  CB  LEU   222       7.007  11.692  32.666  1.00  0.00           C  
ATOM   3500  HB2 LEU   222       7.158  12.194  33.621  1.00  0.00           H  
ATOM   3501  HB3 LEU   222       6.955  10.618  32.852  1.00  0.00           H  
ATOM   3502  CG  LEU   222       8.226  11.970  31.767  1.00  0.00           C  
ATOM   3503  HG  LEU   222       8.288  13.038  31.568  1.00  0.00           H  
ATOM   3504  CD1 LEU   222       9.503  11.544  32.491  1.00  0.00           C  
ATOM   3505 HD11 LEU   222       9.482  10.474  32.696  1.00  0.00           H  
ATOM   3506 HD12 LEU   222      10.363  11.773  31.860  1.00  0.00           H  
ATOM   3507 HD13 LEU   222       9.601  12.100  33.422  1.00  0.00           H  
ATOM   3508  CD2 LEU   222       8.140  11.207  30.443  1.00  0.00           C  
ATOM   3509 HD21 LEU   222       7.317  11.586  29.842  1.00  0.00           H  
ATOM   3510 HD22 LEU   222       9.063  11.347  29.879  1.00  0.00           H  
ATOM   3511 HD23 LEU   222       7.989  10.144  30.627  1.00  0.00           H  
ATOM   3512  C   LEU   222       4.431  11.731  32.882  1.00  0.00           C  
ATOM   3513  O   LEU   222       4.539  11.088  33.927  1.00  0.00           O  
ATOM   3514  N   ALA   223       3.268  12.217  32.456  1.00  0.00           N  
ATOM   3515  H   ALA   223       3.280  12.705  31.571  1.00  0.00           H  
ATOM   3516  CA  ALA   223       1.967  12.020  33.084  1.00  0.00           C  
ATOM   3517  HA  ALA   223       1.900  10.987  33.433  1.00  0.00           H  
ATOM   3518  CB  ALA   223       1.841  12.949  34.309  1.00  0.00           C  
ATOM   3519  HB1 ALA   223       1.906  13.993  34.016  1.00  0.00           H  
ATOM   3520  HB2 ALA   223       0.890  12.786  34.811  1.00  0.00           H  
ATOM   3521  HB3 ALA   223       2.638  12.735  35.019  1.00  0.00           H  
ATOM   3522  C   ALA   223       0.879  12.196  32.007  1.00  0.00           C  
ATOM   3523  O   ALA   223       0.967  11.554  30.965  1.00  0.00           O  
ATOM   3524  N   MET   224      -0.134  13.046  32.226  1.00  0.00           N  
ATOM   3525  H   MET   224      -0.123  13.542  33.106  1.00  0.00           H  
ATOM   3526  CA  MET   224      -1.412  13.063  31.485  1.00  0.00           C  
ATOM   3527  HA  MET   224      -2.014  13.866  31.912  1.00  0.00           H  
ATOM   3528  CB  MET   224      -1.254  13.395  29.984  1.00  0.00           C  
ATOM   3529  HB2 MET   224      -0.831  12.543  29.452  1.00  0.00           H  
ATOM   3530  HB3 MET   224      -2.242  13.590  29.566  1.00  0.00           H  
ATOM   3531  CG  MET   224      -0.366  14.620  29.735  1.00  0.00           C  
ATOM   3532  HG2 MET   224      -0.757  15.450  30.321  1.00  0.00           H  
ATOM   3533  HG3 MET   224       0.644  14.401  30.081  1.00  0.00           H  
ATOM   3534  SD  MET   224      -0.257  15.165  28.009  1.00  0.00           S  
ATOM   3535  CE  MET   224       0.670  13.789  27.268  1.00  0.00           C  
ATOM   3536  HE1 MET   224       0.083  12.872  27.317  1.00  0.00           H  
ATOM   3537  HE2 MET   224       0.883  14.010  26.221  1.00  0.00           H  
ATOM   3538  HE3 MET   224       1.611  13.643  27.798  1.00  0.00           H  
ATOM   3539  C   MET   224      -2.184  11.765  31.751  1.00  0.00           C  
ATOM   3540  O   MET   224      -3.112  11.768  32.563  1.00  0.00           O  
ATOM   3541  N   VAL   225      -1.678  10.637  31.246  1.00  0.00           N  
ATOM   3542  H   VAL   225      -0.870  10.744  30.638  1.00  0.00           H  
ATOM   3543  CA  VAL   225      -1.818   9.323  31.890  1.00  0.00           C  
ATOM   3544  HA  VAL   225      -2.870   9.177  32.135  1.00  0.00           H  
ATOM   3545  CB  VAL   225      -1.437   8.199  30.905  1.00  0.00           C  
ATOM   3546  HB  VAL   225      -2.130   8.265  30.065  1.00  0.00           H  
ATOM   3547  CG1 VAL   225      -0.020   8.259  30.314  1.00  0.00           C  
ATOM   3548 HG11 VAL   225       0.735   8.129  31.086  1.00  0.00           H  
ATOM   3549 HG12 VAL   225       0.096   7.465  29.578  1.00  0.00           H  
ATOM   3550 HG13 VAL   225       0.140   9.212  29.810  1.00  0.00           H  
ATOM   3551  CG2 VAL   225      -1.664   6.842  31.562  1.00  0.00           C  
ATOM   3552 HG21 VAL   225      -2.701   6.747  31.876  1.00  0.00           H  
ATOM   3553 HG22 VAL   225      -1.452   6.062  30.840  1.00  0.00           H  
ATOM   3554 HG23 VAL   225      -0.999   6.711  32.416  1.00  0.00           H  
ATOM   3555  C   VAL   225      -1.037   9.341  33.219  1.00  0.00           C  
ATOM   3556  O   VAL   225       0.141   9.007  33.317  1.00  0.00           O  
ATOM   3557  N   SER   226      -1.675   9.917  34.236  1.00  0.00           N  
ATOM   3558  H   SER   226      -2.631  10.196  34.072  1.00  0.00           H  
ATOM   3559  CA  SER   226      -1.003  10.456  35.425  1.00  0.00           C  
ATOM   3560  HA  SER   226       0.003  10.762  35.143  1.00  0.00           H  
ATOM   3561  CB  SER   226      -1.751  11.702  35.916  1.00  0.00           C  
ATOM   3562  HB2 SER   226      -2.764  11.430  36.218  1.00  0.00           H  
ATOM   3563  HB3 SER   226      -1.230  12.121  36.779  1.00  0.00           H  
ATOM   3564  OG  SER   226      -1.804  12.680  34.891  1.00  0.00           O  
ATOM   3565  HG  SER   226      -2.439  12.387  34.214  1.00  0.00           H  
ATOM   3566  C   SER   226      -0.857   9.454  36.571  1.00  0.00           C  
ATOM   3567  O   SER   226      -1.621   8.501  36.683  1.00  0.00           O  
ATOM   3568  N   SER   227       0.071   9.728  37.488  1.00  0.00           N  
ATOM   3569  H   SER   227       0.661  10.536  37.366  1.00  0.00           H  
ATOM   3570  CA  SER   227       0.070   9.143  38.832  1.00  0.00           C  
ATOM   3571  HA  SER   227       0.102   8.055  38.750  1.00  0.00           H  
ATOM   3572  CB  SER   227       1.320   9.613  39.588  1.00  0.00           C  
ATOM   3573  HB2 SER   227       1.241   9.356  40.645  1.00  0.00           H  
ATOM   3574  HB3 SER   227       2.184   9.096  39.173  1.00  0.00           H  
ATOM   3575  OG  SER   227       1.511  11.015  39.446  1.00  0.00           O  
ATOM   3576  HG  SER   227       0.888  11.488  40.037  1.00  0.00           H  
ATOM   3577  C   SER   227      -1.186   9.530  39.623  1.00  0.00           C  
ATOM   3578  O   SER   227      -1.833  10.545  39.350  1.00  0.00           O  
ATOM   3579  N   ILE   228      -1.504   8.754  40.660  1.00  0.00           N  
ATOM   3580  H   ILE   228      -0.907   7.957  40.848  1.00  0.00           H  
ATOM   3581  CA  ILE   228      -2.423   9.180  41.715  1.00  0.00           C  
ATOM   3582  HA  ILE   228      -3.352   9.515  41.255  1.00  0.00           H  
ATOM   3583  CB  ILE   228      -2.761   8.036  42.705  1.00  0.00           C  
ATOM   3584  HB  ILE   228      -1.859   7.775  43.256  1.00  0.00           H  
ATOM   3585  CG2 ILE   228      -3.809   8.540  43.713  1.00  0.00           C  
ATOM   3586 HG21 ILE   228      -4.744   8.755  43.195  1.00  0.00           H  
ATOM   3587 HG22 ILE   228      -3.987   7.779  44.467  1.00  0.00           H  
ATOM   3588 HG23 ILE   228      -3.458   9.432  44.229  1.00  0.00           H  
ATOM   3589  CG1 ILE   228      -3.282   6.768  41.985  1.00  0.00           C  
ATOM   3590 HG12 ILE   228      -4.216   7.004  41.481  1.00  0.00           H  
ATOM   3591 HG13 ILE   228      -2.562   6.461  41.227  1.00  0.00           H  
ATOM   3592  CD1 ILE   228      -3.535   5.549  42.881  1.00  0.00           C  
ATOM   3593 HD11 ILE   228      -4.369   5.736  43.555  1.00  0.00           H  
ATOM   3594 HD12 ILE   228      -3.790   4.693  42.254  1.00  0.00           H  
ATOM   3595 HD13 ILE   228      -2.643   5.307  43.455  1.00  0.00           H  
ATOM   3596  C   ILE   228      -1.764  10.372  42.415  1.00  0.00           C  
ATOM   3597  O   ILE   228      -0.742  10.220  43.083  1.00  0.00           O  
ATOM   3598  N   GLN   229      -2.377  11.550  42.274  1.00  0.00           N  
ATOM   3599  H   GLN   229      -3.162  11.552  41.641  1.00  0.00           H  
ATOM   3600  CA  GLN   229      -1.820  12.866  42.628  1.00  0.00           C  
ATOM   3601  HA  GLN   229      -2.647  13.569  42.521  1.00  0.00           H  
ATOM   3602  CB  GLN   229      -1.397  12.942  44.114  1.00  0.00           C  
ATOM   3603  HB2 GLN   229      -0.481  12.372  44.249  1.00  0.00           H  
ATOM   3604  HB3 GLN   229      -1.142  13.975  44.348  1.00  0.00           H  
ATOM   3605  CG  GLN   229      -2.481  12.466  45.114  1.00  0.00           C  
ATOM   3606  HG2 GLN   229      -2.898  13.339  45.613  1.00  0.00           H  
ATOM   3607  HG3 GLN   229      -3.300  11.993  44.582  1.00  0.00           H  
ATOM   3608  CD  GLN   229      -2.023  11.464  46.181  1.00  0.00           C  
ATOM   3609  OE1 GLN   229      -2.330  11.615  47.349  1.00  0.00           O  
ATOM   3610  NE2 GLN   229      -1.284  10.427  45.854  1.00  0.00           N  
ATOM   3611 HE21 GLN   229      -0.985  10.273  44.895  1.00  0.00           H  
ATOM   3612 HE22 GLN   229      -1.030   9.788  46.593  1.00  0.00           H  
ATOM   3613  C   GLN   229      -0.730  13.361  41.646  1.00  0.00           C  
ATOM   3614  O   GLN   229      -0.044  12.578  40.991  1.00  0.00           O  
ATOM   3615  N   ILE   230      -0.625  14.691  41.523  1.00  0.00           N  
ATOM   3616  H   ILE   230      -1.184  15.251  42.143  1.00  0.00           H  
ATOM   3617  CA  ILE   230       0.202  15.442  40.553  1.00  0.00           C  
ATOM   3618  HA  ILE   230      -0.082  15.109  39.554  1.00  0.00           H  
ATOM   3619  CB  ILE   230      -0.111  16.958  40.659  1.00  0.00           C  
ATOM   3620  HB  ILE   230       0.340  17.424  39.781  1.00  0.00           H  
ATOM   3621  CG2 ILE   230      -1.621  17.240  40.544  1.00  0.00           C  
ATOM   3622 HG21 ILE   230      -2.164  16.876  41.415  1.00  0.00           H  
ATOM   3623 HG22 ILE   230      -1.783  18.316  40.461  1.00  0.00           H  
ATOM   3624 HG23 ILE   230      -2.019  16.762  39.648  1.00  0.00           H  
ATOM   3625  CG1 ILE   230       0.508  17.686  41.880  1.00  0.00           C  
ATOM   3626 HG12 ILE   230       1.595  17.654  41.804  1.00  0.00           H  
ATOM   3627 HG13 ILE   230       0.226  18.739  41.825  1.00  0.00           H  
ATOM   3628  CD1 ILE   230       0.118  17.170  43.274  1.00  0.00           C  
ATOM   3629 HD11 ILE   230       0.516  16.168  43.435  1.00  0.00           H  
ATOM   3630 HD12 ILE   230       0.546  17.828  44.030  1.00  0.00           H  
ATOM   3631 HD13 ILE   230      -0.965  17.164  43.393  1.00  0.00           H  
ATOM   3632  C   ILE   230       1.717  15.199  40.690  1.00  0.00           C  
ATOM   3633  O   ILE   230       2.160  14.605  41.663  1.00  0.00           O  
ATOM   3634  N   ASN   231       2.534  15.706  39.755  1.00  0.00           N  
ATOM   3635  H   ASN   231       2.127  16.150  38.948  1.00  0.00           H  
ATOM   3636  CA  ASN   231       4.002  15.606  39.818  1.00  0.00           C  
ATOM   3637  HA  ASN   231       4.269  14.548  39.780  1.00  0.00           H  
ATOM   3638  CB  ASN   231       4.648  16.295  38.596  1.00  0.00           C  
ATOM   3639  HB2 ASN   231       4.217  17.284  38.451  1.00  0.00           H  
ATOM   3640  HB3 ASN   231       5.711  16.425  38.805  1.00  0.00           H  
ATOM   3641  CG  ASN   231       4.548  15.514  37.296  1.00  0.00           C  
ATOM   3642  OD1 ASN   231       3.776  14.580  37.144  1.00  0.00           O  
ATOM   3643  ND2 ASN   231       5.365  15.839  36.323  1.00  0.00           N  
ATOM   3644 HD21 ASN   231       6.045  16.569  36.435  1.00  0.00           H  
ATOM   3645 HD22 ASN   231       5.284  15.348  35.436  1.00  0.00           H  
ATOM   3646  C   ASN   231       4.580  16.176  41.134  1.00  0.00           C  
ATOM   3647  O   ASN   231       4.701  17.392  41.322  1.00  0.00           O  
ATOM   3648  N   TRP   232       4.980  15.273  42.029  1.00  0.00           N  
ATOM   3649  H   TRP   232       4.744  14.313  41.847  1.00  0.00           H  
ATOM   3650  CA  TRP   232       5.716  15.546  43.264  1.00  0.00           C  
ATOM   3651  HA  TRP   232       5.181  16.314  43.821  1.00  0.00           H  
ATOM   3652  CB  TRP   232       5.740  14.257  44.114  1.00  0.00           C  
ATOM   3653  HB2 TRP   232       6.358  13.518  43.604  1.00  0.00           H  
ATOM   3654  HB3 TRP   232       6.227  14.501  45.052  1.00  0.00           H  
ATOM   3655  CG  TRP   232       4.411  13.616  44.449  1.00  0.00           C  
ATOM   3656  CD1 TRP   232       3.588  13.003  43.565  1.00  0.00           C  
ATOM   3657  HD1 TRP   232       3.775  12.887  42.508  1.00  0.00           H  
ATOM   3658  NE1 TRP   232       2.410  12.631  44.173  1.00  0.00           N  
ATOM   3659  HE1 TRP   232       1.643  12.202  43.668  1.00  0.00           H  
ATOM   3660  CE2 TRP   232       2.422  12.936  45.512  1.00  0.00           C  
ATOM   3661  CZ2 TRP   232       1.487  12.753  46.539  1.00  0.00           C  
ATOM   3662  HZ2 TRP   232       0.519  12.342  46.323  1.00  0.00           H  
ATOM   3663  CH2 TRP   232       1.839  13.067  47.860  1.00  0.00           C  
ATOM   3664  HH2 TRP   232       1.130  12.922  48.664  1.00  0.00           H  
ATOM   3665  CZ3 TRP   232       3.132  13.534  48.135  1.00  0.00           C  
ATOM   3666  HZ3 TRP   232       3.415  13.763  49.152  1.00  0.00           H  
ATOM   3667  CE3 TRP   232       4.050  13.743  47.089  1.00  0.00           C  
ATOM   3668  HE3 TRP   232       5.014  14.129  47.330  1.00  0.00           H  
ATOM   3669  CD2 TRP   232       3.720  13.486  45.740  1.00  0.00           C  
ATOM   3670  C   TRP   232       7.134  16.074  42.939  1.00  0.00           C  
ATOM   3671  O   TRP   232       7.634  15.873  41.835  1.00  0.00           O  
ATOM   3672  N   SER   233       7.798  16.764  43.874  1.00  0.00           N  
ATOM   3673  H   SER   233       7.337  16.956  44.750  1.00  0.00           H  
ATOM   3674  CA  SER   233       9.041  17.525  43.624  1.00  0.00           C  
ATOM   3675  HA  SER   233       8.808  18.358  42.961  1.00  0.00           H  
ATOM   3676  CB  SER   233       9.589  18.099  44.937  1.00  0.00           C  
ATOM   3677  HB2 SER   233      10.106  17.309  45.480  1.00  0.00           H  
ATOM   3678  HB3 SER   233      10.312  18.884  44.709  1.00  0.00           H  
ATOM   3679  OG  SER   233       8.580  18.619  45.781  1.00  0.00           O  
ATOM   3680  HG  SER   233       9.041  18.877  46.621  1.00  0.00           H  
ATOM   3681  C   SER   233      10.177  16.720  42.970  1.00  0.00           C  
ATOM   3682  O   SER   233      10.812  17.195  42.035  1.00  0.00           O  
ATOM   3683  N   VAL   234      10.434  15.498  43.449  1.00  0.00           N  
ATOM   3684  H   VAL   234       9.839  15.157  44.187  1.00  0.00           H  
ATOM   3685  CA  VAL   234      11.393  14.540  42.863  1.00  0.00           C  
ATOM   3686  HA  VAL   234      12.101  15.077  42.230  1.00  0.00           H  
ATOM   3687  CB  VAL   234      12.209  13.805  43.953  1.00  0.00           C  
ATOM   3688  HB  VAL   234      12.655  12.912  43.519  1.00  0.00           H  
ATOM   3689  CG1 VAL   234      13.360  14.694  44.430  1.00  0.00           C  
ATOM   3690 HG11 VAL   234      12.972  15.610  44.874  1.00  0.00           H  
ATOM   3691 HG12 VAL   234      13.963  14.149  45.156  1.00  0.00           H  
ATOM   3692 HG13 VAL   234      13.997  14.951  43.583  1.00  0.00           H  
ATOM   3693  CG2 VAL   234      11.382  13.372  45.171  1.00  0.00           C  
ATOM   3694 HG21 VAL   234      10.492  12.839  44.840  1.00  0.00           H  
ATOM   3695 HG22 VAL   234      11.974  12.695  45.787  1.00  0.00           H  
ATOM   3696 HG23 VAL   234      11.087  14.235  45.762  1.00  0.00           H  
ATOM   3697  C   VAL   234      10.641  13.581  41.938  1.00  0.00           C  
ATOM   3698  O   VAL   234      10.425  12.423  42.287  1.00  0.00           O  
ATOM   3699  N   THR   235      10.161  14.104  40.803  1.00  0.00           N  
ATOM   3700  H   THR   235      10.401  15.069  40.617  1.00  0.00           H  
ATOM   3701  CA  THR   235       8.972  13.578  40.102  1.00  0.00           C  
ATOM   3702  HA  THR   235       8.140  13.684  40.798  1.00  0.00           H  
ATOM   3703  CB  THR   235       8.604  14.422  38.868  1.00  0.00           C  
ATOM   3704  HB  THR   235       8.493  15.465  39.166  1.00  0.00           H  
ATOM   3705  CG2 THR   235       9.624  14.339  37.732  1.00  0.00           C  
ATOM   3706 HG21 THR   235       9.707  13.318  37.359  1.00  0.00           H  
ATOM   3707 HG22 THR   235       9.306  14.986  36.914  1.00  0.00           H  
ATOM   3708 HG23 THR   235      10.600  14.675  38.081  1.00  0.00           H  
ATOM   3709  OG1 THR   235       7.373  13.962  38.348  1.00  0.00           O  
ATOM   3710  HG1 THR   235       7.333  13.024  38.599  1.00  0.00           H  
ATOM   3711  C   THR   235       8.979  12.094  39.733  1.00  0.00           C  
ATOM   3712  O   THR   235       7.887  11.558  39.595  1.00  0.00           O  
ATOM   3713  N   GLU   236      10.126  11.431  39.588  1.00  0.00           N  
ATOM   3714  H   GLU   236      10.989  11.955  39.651  1.00  0.00           H  
ATOM   3715  CA  GLU   236      10.235   9.967  39.707  1.00  0.00           C  
ATOM   3716  HA  GLU   236       9.585   9.668  40.523  1.00  0.00           H  
ATOM   3717  CB  GLU   236       9.746   9.243  38.430  1.00  0.00           C  
ATOM   3718  HB2 GLU   236       8.770   9.640  38.151  1.00  0.00           H  
ATOM   3719  HB3 GLU   236      10.427   9.448  37.603  1.00  0.00           H  
ATOM   3720  CG  GLU   236       9.583   7.720  38.596  1.00  0.00           C  
ATOM   3721  HG2 GLU   236       9.017   7.331  37.747  1.00  0.00           H  
ATOM   3722  HG3 GLU   236      10.570   7.254  38.572  1.00  0.00           H  
ATOM   3723  CD  GLU   236       8.880   7.343  39.907  1.00  0.00           C  
ATOM   3724  OE1 GLU   236       7.637   7.430  39.990  1.00  0.00           O  
ATOM   3725  OE2 GLU   236       9.588   7.039  40.890  1.00  0.00           O  
ATOM   3726  C   GLU   236      11.674   9.609  40.120  1.00  0.00           C  
ATOM   3727  O   GLU   236      12.470   9.108  39.328  1.00  0.00           O  
ATOM   3728  N   SER   237      12.099  10.106  41.292  1.00  0.00           N  
ATOM   3729  H   SER   237      11.425  10.634  41.835  1.00  0.00           H  
ATOM   3730  CA  SER   237      13.536  10.355  41.536  1.00  0.00           C  
ATOM   3731  HA  SER   237      14.103   9.603  40.989  1.00  0.00           H  
ATOM   3732  CB  SER   237      13.948  11.724  40.957  1.00  0.00           C  
ATOM   3733  HB2 SER   237      13.660  12.515  41.647  1.00  0.00           H  
ATOM   3734  HB3 SER   237      15.032  11.750  40.842  1.00  0.00           H  
ATOM   3735  OG  SER   237      13.338  11.990  39.706  1.00  0.00           O  
ATOM   3736  HG  SER   237      13.426  11.195  39.156  1.00  0.00           H  
ATOM   3737  C   SER   237      13.994  10.219  43.000  1.00  0.00           C  
ATOM   3738  O   SER   237      14.963  10.869  43.385  1.00  0.00           O  
ATOM   3739  N   VAL   238      13.317   9.386  43.806  1.00  0.00           N  
ATOM   3740  H   VAL   238      12.602   8.833  43.347  1.00  0.00           H  
ATOM   3741  CA  VAL   238      13.365   9.286  45.292  1.00  0.00           C  
ATOM   3742  HA  VAL   238      12.437   9.730  45.639  1.00  0.00           H  
ATOM   3743  CB  VAL   238      13.366   7.821  45.813  1.00  0.00           C  
ATOM   3744  HB  VAL   238      14.376   7.422  45.744  1.00  0.00           H  
ATOM   3745  CG1 VAL   238      12.935   7.747  47.284  1.00  0.00           C  
ATOM   3746 HG11 VAL   238      11.937   8.166  47.410  1.00  0.00           H  
ATOM   3747 HG12 VAL   238      12.913   6.707  47.607  1.00  0.00           H  
ATOM   3748 HG13 VAL   238      13.631   8.292  47.918  1.00  0.00           H  
ATOM   3749  CG2 VAL   238      12.489   6.853  45.021  1.00  0.00           C  
ATOM   3750 HG21 VAL   238      12.801   6.845  43.980  1.00  0.00           H  
ATOM   3751 HG22 VAL   238      12.614   5.841  45.410  1.00  0.00           H  
ATOM   3752 HG23 VAL   238      11.438   7.115  45.080  1.00  0.00           H  
ATOM   3753  C   VAL   238      14.448  10.122  45.999  1.00  0.00           C  
ATOM   3754  O   VAL   238      14.184  11.248  46.415  1.00  0.00           O  
ATOM   3755  N   PHE   239      15.648   9.563  46.190  1.00  0.00           N  
ATOM   3756  H   PHE   239      15.783   8.618  45.857  1.00  0.00           H  
ATOM   3757  CA  PHE   239      16.681  10.091  47.079  1.00  0.00           C  
ATOM   3758  HA  PHE   239      16.627  11.178  47.031  1.00  0.00           H  
ATOM   3759  CB  PHE   239      16.271   9.652  48.510  1.00  0.00           C  
ATOM   3760  HB2 PHE   239      15.218   9.896  48.658  1.00  0.00           H  
ATOM   3761  HB3 PHE   239      16.353   8.566  48.567  1.00  0.00           H  
ATOM   3762  CG  PHE   239      17.003  10.266  49.692  1.00  0.00           C  
ATOM   3763  CD1 PHE   239      17.071  11.664  49.843  1.00  0.00           C  
ATOM   3764  HD1 PHE   239      16.632  12.306  49.098  1.00  0.00           H  
ATOM   3765  CE1 PHE   239      17.721  12.228  50.955  1.00  0.00           C  
ATOM   3766  HE1 PHE   239      17.781  13.302  51.061  1.00  0.00           H  
ATOM   3767  CZ  PHE   239      18.317  11.394  51.918  1.00  0.00           C  
ATOM   3768  HZ  PHE   239      18.837  11.828  52.761  1.00  0.00           H  
ATOM   3769  CE2 PHE   239      18.245   9.998  51.777  1.00  0.00           C  
ATOM   3770  HE2 PHE   239      18.710   9.352  52.508  1.00  0.00           H  
ATOM   3771  CD2 PHE   239      17.579   9.436  50.673  1.00  0.00           C  
ATOM   3772  HD2 PHE   239      17.528   8.360  50.573  1.00  0.00           H  
ATOM   3773  C   PHE   239      18.157   9.733  46.713  1.00  0.00           C  
ATOM   3774  O   PHE   239      18.981   9.741  47.632  1.00  0.00           O  
ATOM   3775  N   PRO   240      18.587   9.416  45.458  1.00  0.00           N  
ATOM   3776  CD  PRO   240      20.018   9.222  45.218  1.00  0.00           C  
ATOM   3777  HD2 PRO   240      20.472   8.585  45.978  1.00  0.00           H  
ATOM   3778  HD3 PRO   240      20.514  10.194  45.212  1.00  0.00           H  
ATOM   3779  CG  PRO   240      20.159   8.569  43.850  1.00  0.00           C  
ATOM   3780  HG2 PRO   240      20.071   7.485  43.941  1.00  0.00           H  
ATOM   3781  HG3 PRO   240      21.094   8.847  43.362  1.00  0.00           H  
ATOM   3782  CB  PRO   240      18.947   9.136  43.127  1.00  0.00           C  
ATOM   3783  HB2 PRO   240      18.718   8.550  42.242  1.00  0.00           H  
ATOM   3784  HB3 PRO   240      19.146  10.170  42.839  1.00  0.00           H  
ATOM   3785  CA  PRO   240      17.851   9.110  44.206  1.00  0.00           C  
ATOM   3786  HA  PRO   240      17.122   9.887  43.986  1.00  0.00           H  
ATOM   3787  C   PRO   240      17.129   7.739  44.298  1.00  0.00           C  
ATOM   3788  O   PRO   240      17.112   7.185  45.396  1.00  0.00           O  
ATOM   3789  N   PRO   241      16.506   7.155  43.248  1.00  0.00           N  
ATOM   3790  CD  PRO   241      16.262   7.694  41.916  1.00  0.00           C  
ATOM   3791  HD2 PRO   241      17.118   7.487  41.274  1.00  0.00           H  
ATOM   3792  HD3 PRO   241      16.059   8.763  41.939  1.00  0.00           H  
ATOM   3793  CG  PRO   241      15.056   6.921  41.374  1.00  0.00           C  
ATOM   3794  HG2 PRO   241      15.051   6.884  40.284  1.00  0.00           H  
ATOM   3795  HG3 PRO   241      14.130   7.358  41.748  1.00  0.00           H  
ATOM   3796  CB  PRO   241      15.257   5.538  41.990  1.00  0.00           C  
ATOM   3797  HB2 PRO   241      16.015   4.990  41.427  1.00  0.00           H  
ATOM   3798  HB3 PRO   241      14.326   4.970  42.030  1.00  0.00           H  
ATOM   3799  CA  PRO   241      15.770   5.890  43.389  1.00  0.00           C  
ATOM   3800  HA  PRO   241      14.905   6.066  44.023  1.00  0.00           H  
ATOM   3801  C   PRO   241      16.581   4.762  44.037  1.00  0.00           C  
ATOM   3802  O   PRO   241      16.129   4.172  45.007  1.00  0.00           O  
ATOM   3803  N   PHE   242      17.828   4.543  43.613  1.00  0.00           N  
ATOM   3804  H   PHE   242      18.144   5.036  42.794  1.00  0.00           H  
ATOM   3805  CA  PHE   242      18.719   3.526  44.195  1.00  0.00           C  
ATOM   3806  HA  PHE   242      18.138   2.616  44.332  1.00  0.00           H  
ATOM   3807  CB  PHE   242      19.817   3.217  43.158  1.00  0.00           C  
ATOM   3808  HB2 PHE   242      19.334   2.947  42.217  1.00  0.00           H  
ATOM   3809  HB3 PHE   242      20.388   4.129  42.979  1.00  0.00           H  
ATOM   3810  CG  PHE   242      20.782   2.093  43.510  1.00  0.00           C  
ATOM   3811  CD1 PHE   242      20.323   0.763  43.594  1.00  0.00           C  
ATOM   3812  HD1 PHE   242      19.279   0.540  43.417  1.00  0.00           H  
ATOM   3813  CE1 PHE   242      21.225  -0.277  43.890  1.00  0.00           C  
ATOM   3814  HE1 PHE   242      20.881  -1.301  43.927  1.00  0.00           H  
ATOM   3815  CZ  PHE   242      22.584   0.005  44.107  1.00  0.00           C  
ATOM   3816  HZ  PHE   242      23.274  -0.803  44.306  1.00  0.00           H  
ATOM   3817  CE2 PHE   242      23.042   1.332  44.044  1.00  0.00           C  
ATOM   3818  HE2 PHE   242      24.089   1.552  44.200  1.00  0.00           H  
ATOM   3819  CD2 PHE   242      22.143   2.373  43.746  1.00  0.00           C  
ATOM   3820  HD2 PHE   242      22.502   3.390  43.689  1.00  0.00           H  
ATOM   3821  C   PHE   242      19.295   3.873  45.591  1.00  0.00           C  
ATOM   3822  O   PHE   242      20.083   3.090  46.114  1.00  0.00           O  
ATOM   3823  N   SER   243      18.932   5.019  46.202  1.00  0.00           N  
ATOM   3824  H   SER   243      18.160   5.521  45.776  1.00  0.00           H  
ATOM   3825  CA  SER   243      19.666   5.750  47.269  1.00  0.00           C  
ATOM   3826  HA  SER   243      20.290   6.493  46.775  1.00  0.00           H  
ATOM   3827  CB  SER   243      18.688   6.511  48.172  1.00  0.00           C  
ATOM   3828  HB2 SER   243      18.002   7.103  47.576  1.00  0.00           H  
ATOM   3829  HB3 SER   243      18.102   5.805  48.759  1.00  0.00           H  
ATOM   3830  OG  SER   243      19.391   7.374  49.040  1.00  0.00           O  
ATOM   3831  HG  SER   243      19.418   8.260  48.633  1.00  0.00           H  
ATOM   3832  C   SER   243      20.617   4.899  48.125  1.00  0.00           C  
ATOM   3833  O   SER   243      21.837   5.038  48.013  1.00  0.00           O  
ATOM   3834  N   ARG   244      20.071   3.928  48.872  1.00  0.00           N  
ATOM   3835  H   ARG   244      19.064   3.935  48.950  1.00  0.00           H  
ATOM   3836  CA  ARG   244      20.776   2.669  49.164  1.00  0.00           C  
ATOM   3837  HA  ARG   244      21.394   2.482  48.287  1.00  0.00           H  
ATOM   3838  CB  ARG   244      21.715   2.820  50.383  1.00  0.00           C  
ATOM   3839  HB2 ARG   244      22.327   3.714  50.257  1.00  0.00           H  
ATOM   3840  HB3 ARG   244      21.109   2.958  51.280  1.00  0.00           H  
ATOM   3841  CG  ARG   244      22.662   1.622  50.602  1.00  0.00           C  
ATOM   3842  HG2 ARG   244      23.246   1.806  51.504  1.00  0.00           H  
ATOM   3843  HG3 ARG   244      22.063   0.733  50.795  1.00  0.00           H  
ATOM   3844  CD  ARG   244      23.641   1.331  49.446  1.00  0.00           C  
ATOM   3845  HD2 ARG   244      23.253   1.718  48.506  1.00  0.00           H  
ATOM   3846  HD3 ARG   244      24.579   1.853  49.641  1.00  0.00           H  
ATOM   3847  NE  ARG   244      23.892  -0.122  49.332  1.00  0.00           N  
ATOM   3848  HE  ARG   244      24.355  -0.561  50.106  1.00  0.00           H  
ATOM   3849  CZ  ARG   244      23.392  -0.940  48.418  1.00  0.00           C  
ATOM   3850  NH1 ARG   244      22.834  -0.548  47.314  1.00  0.00           N  
ATOM   3851 HH11 ARG   244      22.766   0.415  47.050  1.00  0.00           H  
ATOM   3852 HH12 ARG   244      22.374  -1.276  46.759  1.00  0.00           H  
ATOM   3853  NH2 ARG   244      23.411  -2.226  48.588  1.00  0.00           N  
ATOM   3854 HH21 ARG   244      23.760  -2.659  49.415  1.00  0.00           H  
ATOM   3855 HH22 ARG   244      22.869  -2.769  47.901  1.00  0.00           H  
ATOM   3856  C   ARG   244      19.814   1.479  49.224  1.00  0.00           C  
ATOM   3857  O   ARG   244      19.651   0.853  50.265  1.00  0.00           O  
ATOM   3858  N   GLU   245      19.184   1.185  48.086  1.00  0.00           N  
ATOM   3859  H   GLU   245      19.381   1.809  47.307  1.00  0.00           H  
ATOM   3860  CA  GLU   245      18.514  -0.082  47.714  1.00  0.00           C  
ATOM   3861  HA  GLU   245      18.124   0.061  46.705  1.00  0.00           H  
ATOM   3862  CB  GLU   245      19.618  -1.135  47.585  1.00  0.00           C  
ATOM   3863  HB2 GLU   245      20.322  -0.705  46.874  1.00  0.00           H  
ATOM   3864  HB3 GLU   245      20.128  -1.263  48.541  1.00  0.00           H  
ATOM   3865  CG  GLU   245      19.228  -2.515  47.051  1.00  0.00           C  
ATOM   3866  HG2 GLU   245      18.930  -3.158  47.882  1.00  0.00           H  
ATOM   3867  HG3 GLU   245      18.380  -2.408  46.373  1.00  0.00           H  
ATOM   3868  CD  GLU   245      20.410  -3.138  46.291  1.00  0.00           C  
ATOM   3869  OE1 GLU   245      21.575  -2.948  46.725  1.00  0.00           O  
ATOM   3870  OE2 GLU   245      20.161  -3.728  45.217  1.00  0.00           O  
ATOM   3871  C   GLU   245      17.282  -0.540  48.526  1.00  0.00           C  
ATOM   3872  O   GLU   245      16.404  -1.202  47.982  1.00  0.00           O  
ATOM   3873  N   MET   246      17.110  -0.095  49.774  1.00  0.00           N  
ATOM   3874  H   MET   246      17.893   0.385  50.200  1.00  0.00           H  
ATOM   3875  CA  MET   246      15.831  -0.103  50.507  1.00  0.00           C  
ATOM   3876  HA  MET   246      15.346  -1.065  50.337  1.00  0.00           H  
ATOM   3877  CB  MET   246      16.096   0.045  52.016  1.00  0.00           C  
ATOM   3878  HB2 MET   246      16.605   0.991  52.208  1.00  0.00           H  
ATOM   3879  HB3 MET   246      15.142   0.062  52.539  1.00  0.00           H  
ATOM   3880  CG  MET   246      16.938  -1.105  52.582  1.00  0.00           C  
ATOM   3881  HG2 MET   246      16.529  -2.052  52.228  1.00  0.00           H  
ATOM   3882  HG3 MET   246      17.954  -1.012  52.195  1.00  0.00           H  
ATOM   3883  SD  MET   246      17.024  -1.159  54.396  1.00  0.00           S  
ATOM   3884  CE  MET   246      15.357  -1.757  54.792  1.00  0.00           C  
ATOM   3885  HE1 MET   246      15.189  -2.717  54.305  1.00  0.00           H  
ATOM   3886  HE2 MET   246      15.266  -1.880  55.871  1.00  0.00           H  
ATOM   3887  HE3 MET   246      14.612  -1.040  54.448  1.00  0.00           H  
ATOM   3888  C   MET   246      14.856   0.975  49.980  1.00  0.00           C  
ATOM   3889  O   MET   246      14.205   1.676  50.756  1.00  0.00           O  
ATOM   3890  N   PHE   247      14.833   1.166  48.659  1.00  0.00           N  
ATOM   3891  H   PHE   247      15.317   0.479  48.091  1.00  0.00           H  
ATOM   3892  CA  PHE   247      14.220   2.296  47.966  1.00  0.00           C  
ATOM   3893  HA  PHE   247      13.405   2.675  48.574  1.00  0.00           H  
ATOM   3894  CB  PHE   247      15.230   3.448  47.813  1.00  0.00           C  
ATOM   3895  HB2 PHE   247      16.099   3.073  47.271  1.00  0.00           H  
ATOM   3896  HB3 PHE   247      14.764   4.228  47.209  1.00  0.00           H  
ATOM   3897  CG  PHE   247      15.728   4.086  49.099  1.00  0.00           C  
ATOM   3898  CD1 PHE   247      16.849   3.553  49.759  1.00  0.00           C  
ATOM   3899  HD1 PHE   247      17.315   2.664  49.370  1.00  0.00           H  
ATOM   3900  CE1 PHE   247      17.342   4.156  50.930  1.00  0.00           C  
ATOM   3901  HE1 PHE   247      18.195   3.732  51.441  1.00  0.00           H  
ATOM   3902  CZ  PHE   247      16.713   5.305  51.442  1.00  0.00           C  
ATOM   3903  HZ  PHE   247      17.084   5.769  52.344  1.00  0.00           H  
ATOM   3904  CE2 PHE   247      15.587   5.840  50.790  1.00  0.00           C  
ATOM   3905  HE2 PHE   247      15.091   6.712  51.195  1.00  0.00           H  
ATOM   3906  CD2 PHE   247      15.095   5.229  49.622  1.00  0.00           C  
ATOM   3907  HD2 PHE   247      14.223   5.632  49.131  1.00  0.00           H  
ATOM   3908  C   PHE   247      13.595   1.837  46.637  1.00  0.00           C  
ATOM   3909  O   PHE   247      12.439   1.426  46.637  1.00  0.00           O  
ATOM   3910  N   ASP   248      14.356   1.830  45.537  1.00  0.00           N  
ATOM   3911  H   ASP   248      15.329   2.105  45.627  1.00  0.00           H  
ATOM   3912  CA  ASP   248      13.908   1.562  44.160  1.00  0.00           C  
ATOM   3913  HA  ASP   248      13.286   2.394  43.827  1.00  0.00           H  
ATOM   3914  CB  ASP   248      15.121   1.467  43.207  1.00  0.00           C  
ATOM   3915  HB2 ASP   248      14.765   1.145  42.227  1.00  0.00           H  
ATOM   3916  HB3 ASP   248      15.537   2.463  43.073  1.00  0.00           H  
ATOM   3917  CG  ASP   248      16.253   0.532  43.669  1.00  0.00           C  
ATOM   3918  OD1 ASP   248      16.782   0.694  44.791  1.00  0.00           O  
ATOM   3919  OD2 ASP   248      16.627  -0.378  42.898  1.00  0.00           O  
ATOM   3920  C   ASP   248      13.064   0.288  44.019  1.00  0.00           C  
ATOM   3921  O   ASP   248      11.995   0.306  43.413  1.00  0.00           O  
ATOM   3922  N   ARG   249      13.505  -0.827  44.609  1.00  0.00           N  
ATOM   3923  H   ARG   249      14.392  -0.774  45.096  1.00  0.00           H  
ATOM   3924  CA  ARG   249      12.783  -2.114  44.572  1.00  0.00           C  
ATOM   3925  HA  ARG   249      12.097  -2.094  43.721  1.00  0.00           H  
ATOM   3926  CB  ARG   249      13.786  -3.245  44.297  1.00  0.00           C  
ATOM   3927  HB2 ARG   249      14.720  -3.038  44.824  1.00  0.00           H  
ATOM   3928  HB3 ARG   249      13.405  -4.201  44.652  1.00  0.00           H  
ATOM   3929  CG  ARG   249      14.019  -3.346  42.776  1.00  0.00           C  
ATOM   3930  HG2 ARG   249      13.190  -3.889  42.323  1.00  0.00           H  
ATOM   3931  HG3 ARG   249      14.042  -2.349  42.329  1.00  0.00           H  
ATOM   3932  CD  ARG   249      15.333  -4.051  42.437  1.00  0.00           C  
ATOM   3933  HD2 ARG   249      15.412  -4.970  43.021  1.00  0.00           H  
ATOM   3934  HD3 ARG   249      15.332  -4.304  41.375  1.00  0.00           H  
ATOM   3935  NE  ARG   249      16.455  -3.141  42.709  1.00  0.00           N  
ATOM   3936  HE  ARG   249      16.309  -2.149  42.513  1.00  0.00           H  
ATOM   3937  CZ  ARG   249      17.587  -3.374  43.329  1.00  0.00           C  
ATOM   3938  NH1 ARG   249      17.995  -4.545  43.717  1.00  0.00           N  
ATOM   3939 HH11 ARG   249      17.441  -5.357  43.547  1.00  0.00           H  
ATOM   3940 HH12 ARG   249      18.869  -4.560  44.248  1.00  0.00           H  
ATOM   3941  NH2 ARG   249      18.358  -2.380  43.606  1.00  0.00           N  
ATOM   3942 HH21 ARG   249      17.979  -1.443  43.442  1.00  0.00           H  
ATOM   3943 HH22 ARG   249      19.188  -2.577  44.151  1.00  0.00           H  
ATOM   3944  C   ARG   249      11.824  -2.326  45.749  1.00  0.00           C  
ATOM   3945  O   ARG   249      11.398  -3.452  45.993  1.00  0.00           O  
ATOM   3946  N   PHE   250      11.447  -1.245  46.437  1.00  0.00           N  
ATOM   3947  H   PHE   250      11.920  -0.377  46.215  1.00  0.00           H  
ATOM   3948  CA  PHE   250      10.178  -1.126  47.166  1.00  0.00           C  
ATOM   3949  HA  PHE   250       9.742  -2.111  47.319  1.00  0.00           H  
ATOM   3950  CB  PHE   250      10.396  -0.492  48.549  1.00  0.00           C  
ATOM   3951  HB2 PHE   250      10.763   0.517  48.388  1.00  0.00           H  
ATOM   3952  HB3 PHE   250       9.422  -0.409  49.033  1.00  0.00           H  
ATOM   3953  CG  PHE   250      11.343  -1.161  49.538  1.00  0.00           C  
ATOM   3954  CD1 PHE   250      11.732  -0.434  50.679  1.00  0.00           C  
ATOM   3955  HD1 PHE   250      11.381   0.578  50.815  1.00  0.00           H  
ATOM   3956  CE1 PHE   250      12.583  -1.008  51.640  1.00  0.00           C  
ATOM   3957  HE1 PHE   250      12.870  -0.431  52.506  1.00  0.00           H  
ATOM   3958  CZ  PHE   250      13.069  -2.313  51.457  1.00  0.00           C  
ATOM   3959  HZ  PHE   250      13.735  -2.754  52.184  1.00  0.00           H  
ATOM   3960  CE2 PHE   250      12.685  -3.047  50.322  1.00  0.00           C  
ATOM   3961  HE2 PHE   250      13.050  -4.054  50.176  1.00  0.00           H  
ATOM   3962  CD2 PHE   250      11.817  -2.479  49.372  1.00  0.00           C  
ATOM   3963  HD2 PHE   250      11.515  -3.070  48.521  1.00  0.00           H  
ATOM   3964  C   PHE   250       9.162  -0.311  46.339  1.00  0.00           C  
ATOM   3965  O   PHE   250       8.045  -0.774  46.136  1.00  0.00           O  
ATOM   3966  N   ARG   251       9.557   0.865  45.821  1.00  0.00           N  
ATOM   3967  H   ARG   251      10.488   1.196  46.069  1.00  0.00           H  
ATOM   3968  CA  ARG   251       8.870   1.625  44.752  1.00  0.00           C  
ATOM   3969  HA  ARG   251       8.620   0.918  43.960  1.00  0.00           H  
ATOM   3970  CB  ARG   251       7.576   2.290  45.265  1.00  0.00           C  
ATOM   3971  HB2 ARG   251       7.513   2.187  46.347  1.00  0.00           H  
ATOM   3972  HB3 ARG   251       7.596   3.353  45.030  1.00  0.00           H  
ATOM   3973  CG  ARG   251       6.305   1.685  44.653  1.00  0.00           C  
ATOM   3974  HG2 ARG   251       6.431   1.528  43.581  1.00  0.00           H  
ATOM   3975  HG3 ARG   251       6.120   0.726  45.132  1.00  0.00           H  
ATOM   3976  CD  ARG   251       5.101   2.608  44.880  1.00  0.00           C  
ATOM   3977  HD2 ARG   251       5.187   3.066  45.864  1.00  0.00           H  
ATOM   3978  HD3 ARG   251       5.101   3.412  44.142  1.00  0.00           H  
ATOM   3979  NE  ARG   251       3.836   1.866  44.848  1.00  0.00           N  
ATOM   3980  HE  ARG   251       3.599   1.285  45.649  1.00  0.00           H  
ATOM   3981  CZ  ARG   251       2.885   1.839  43.943  1.00  0.00           C  
ATOM   3982  NH1 ARG   251       3.013   2.349  42.757  1.00  0.00           N  
ATOM   3983 HH11 ARG   251       3.841   2.848  42.524  1.00  0.00           H  
ATOM   3984 HH12 ARG   251       2.215   2.228  42.141  1.00  0.00           H  
ATOM   3985  NH2 ARG   251       1.766   1.263  44.232  1.00  0.00           N  
ATOM   3986 HH21 ARG   251       1.820   0.589  44.991  1.00  0.00           H  
ATOM   3987 HH22 ARG   251       1.008   1.232  43.568  1.00  0.00           H  
ATOM   3988  C   ARG   251       9.820   2.668  44.142  1.00  0.00           C  
ATOM   3989  O   ARG   251      10.913   2.889  44.647  1.00  0.00           O  
ATOM   3990  N   SER   252       9.390   3.336  43.064  1.00  0.00           N  
ATOM   3991  H   SER   252       8.435   3.191  42.790  1.00  0.00           H  
ATOM   3992  CA  SER   252      10.285   3.972  42.069  1.00  0.00           C  
ATOM   3993  HA  SER   252       9.642   4.503  41.368  1.00  0.00           H  
ATOM   3994  CB  SER   252      11.179   5.039  42.720  1.00  0.00           C  
ATOM   3995  HB2 SER   252      10.588   5.571  43.465  1.00  0.00           H  
ATOM   3996  HB3 SER   252      12.020   4.553  43.217  1.00  0.00           H  
ATOM   3997  OG  SER   252      11.688   5.987  41.808  1.00  0.00           O  
ATOM   3998  HG  SER   252      10.900   6.417  41.379  1.00  0.00           H  
ATOM   3999  C   SER   252      11.041   2.929  41.222  1.00  0.00           C  
ATOM   4000  O   SER   252      12.144   3.147  40.734  1.00  0.00           O  
ATOM   4001  N   SER   253      10.415   1.757  41.084  1.00  0.00           N  
ATOM   4002  H   SER   253       9.576   1.611  41.617  1.00  0.00           H  
ATOM   4003  CA  SER   253      10.906   0.570  40.377  1.00  0.00           C  
ATOM   4004  HA  SER   253      11.970   0.460  40.596  1.00  0.00           H  
ATOM   4005  CB  SER   253      10.188  -0.682  40.899  1.00  0.00           C  
ATOM   4006  HB2 SER   253       9.291  -0.872  40.313  1.00  0.00           H  
ATOM   4007  HB3 SER   253      10.857  -1.536  40.803  1.00  0.00           H  
ATOM   4008  OG  SER   253       9.804  -0.515  42.253  1.00  0.00           O  
ATOM   4009  HG  SER   253      10.627  -0.311  42.747  1.00  0.00           H  
ATOM   4010  C   SER   253      10.764   0.696  38.852  1.00  0.00           C  
ATOM   4011  O   SER   253      11.751   0.464  38.159  1.00  0.00           O  
ATOM   4012  N   PRO   254       9.612   1.161  38.315  1.00  0.00           N  
ATOM   4013  CD  PRO   254       9.624   1.966  37.100  1.00  0.00           C  
ATOM   4014  HD2 PRO   254       9.662   1.325  36.218  1.00  0.00           H  
ATOM   4015  HD3 PRO   254      10.483   2.638  37.108  1.00  0.00           H  
ATOM   4016  CG  PRO   254       8.327   2.784  37.114  1.00  0.00           C  
ATOM   4017  HG2 PRO   254       7.638   2.386  36.367  1.00  0.00           H  
ATOM   4018  HG3 PRO   254       8.520   3.841  36.924  1.00  0.00           H  
ATOM   4019  CB  PRO   254       7.752   2.568  38.519  1.00  0.00           C  
ATOM   4020  HB2 PRO   254       6.664   2.642  38.526  1.00  0.00           H  
ATOM   4021  HB3 PRO   254       8.187   3.295  39.206  1.00  0.00           H  
ATOM   4022  CA  PRO   254       8.251   1.164  38.874  1.00  0.00           C  
ATOM   4023  HA  PRO   254       8.246   1.035  39.952  1.00  0.00           H  
ATOM   4024  C   PRO   254       7.336   0.089  38.230  1.00  0.00           C  
ATOM   4025  O   PRO   254       7.660  -0.427  37.162  1.00  0.00           O  
ATOM   4026  N   PRO   255       6.135  -0.182  38.784  1.00  0.00           N  
ATOM   4027  CD  PRO   255       5.029  -0.725  38.018  1.00  0.00           C  
ATOM   4028  HD2 PRO   255       4.899  -1.783  38.250  1.00  0.00           H  
ATOM   4029  HD3 PRO   255       5.156  -0.583  36.944  1.00  0.00           H  
ATOM   4030  CG  PRO   255       3.833   0.067  38.518  1.00  0.00           C  
ATOM   4031  HG2 PRO   255       2.897  -0.443  38.306  1.00  0.00           H  
ATOM   4032  HG3 PRO   255       3.842   1.061  38.072  1.00  0.00           H  
ATOM   4033  CB  PRO   255       4.120   0.175  40.017  1.00  0.00           C  
ATOM   4034  HB2 PRO   255       3.628  -0.647  40.536  1.00  0.00           H  
ATOM   4035  HB3 PRO   255       3.751   1.124  40.402  1.00  0.00           H  
ATOM   4036  CA  PRO   255       5.657   0.080  40.149  1.00  0.00           C  
ATOM   4037  HA  PRO   255       6.041   1.029  40.517  1.00  0.00           H  
ATOM   4038  C   PRO   255       6.090  -1.051  41.110  1.00  0.00           C  
ATOM   4039  O   PRO   255       6.916  -1.887  40.752  1.00  0.00           O  
ATOM   4040  N   ASP   256       5.522  -1.115  42.318  1.00  0.00           N  
ATOM   4041  H   ASP   256       4.733  -0.511  42.517  1.00  0.00           H  
ATOM   4042  CA  ASP   256       5.633  -2.303  43.186  1.00  0.00           C  
ATOM   4043  HA  ASP   256       6.689  -2.534  43.326  1.00  0.00           H  
ATOM   4044  CB  ASP   256       5.008  -2.043  44.578  1.00  0.00           C  
ATOM   4045  HB2 ASP   256       4.888  -2.995  45.096  1.00  0.00           H  
ATOM   4046  HB3 ASP   256       5.715  -1.457  45.159  1.00  0.00           H  
ATOM   4047  CG  ASP   256       3.659  -1.307  44.584  1.00  0.00           C  
ATOM   4048  OD1 ASP   256       3.281  -0.765  45.645  1.00  0.00           O  
ATOM   4049  OD2 ASP   256       3.035  -1.169  43.508  1.00  0.00           O  
ATOM   4050  C   ASP   256       4.968  -3.534  42.542  1.00  0.00           C  
ATOM   4051  O   ASP   256       5.567  -4.609  42.490  1.00  0.00           O  
ATOM   4052  N   SER   257       3.761  -3.349  42.000  1.00  0.00           N  
ATOM   4053  H   SER   257       3.346  -2.433  42.153  1.00  0.00           H  
ATOM   4054  CA  SER   257       2.896  -4.351  41.365  1.00  0.00           C  
ATOM   4055  HA  SER   257       2.448  -4.976  42.136  1.00  0.00           H  
ATOM   4056  CB  SER   257       1.772  -3.617  40.630  1.00  0.00           C  
ATOM   4057  HB2 SER   257       1.117  -4.348  40.155  1.00  0.00           H  
ATOM   4058  HB3 SER   257       1.193  -3.031  41.344  1.00  0.00           H  
ATOM   4059  OG  SER   257       2.322  -2.754  39.649  1.00  0.00           O  
ATOM   4060  HG  SER   257       1.621  -2.102  39.379  1.00  0.00           H  
ATOM   4061  C   SER   257       3.623  -5.266  40.379  1.00  0.00           C  
ATOM   4062  O   SER   257       3.361  -6.467  40.369  1.00  0.00           O  
ATOM   4063  N   GLU   258       4.583  -4.727  39.620  1.00  0.00           N  
ATOM   4064  H   GLU   258       4.646  -3.720  39.644  1.00  0.00           H  
ATOM   4065  CA  GLU   258       5.495  -5.476  38.752  1.00  0.00           C  
ATOM   4066  HA  GLU   258       5.131  -6.498  38.665  1.00  0.00           H  
ATOM   4067  CB  GLU   258       5.482  -4.866  37.337  1.00  0.00           C  
ATOM   4068  HB2 GLU   258       5.603  -3.785  37.411  1.00  0.00           H  
ATOM   4069  HB3 GLU   258       6.333  -5.250  36.778  1.00  0.00           H  
ATOM   4070  CG  GLU   258       4.205  -5.184  36.538  1.00  0.00           C  
ATOM   4071  HG2 GLU   258       3.330  -4.852  37.100  1.00  0.00           H  
ATOM   4072  HG3 GLU   258       4.236  -4.618  35.605  1.00  0.00           H  
ATOM   4073  CD  GLU   258       4.093  -6.678  36.200  1.00  0.00           C  
ATOM   4074  OE1 GLU   258       3.162  -7.341  36.710  1.00  0.00           O  
ATOM   4075  OE2 GLU   258       4.990  -7.205  35.497  1.00  0.00           O  
ATOM   4076  C   GLU   258       6.933  -5.586  39.302  1.00  0.00           C  
ATOM   4077  O   GLU   258       7.583  -6.603  39.055  1.00  0.00           O  
ATOM   4078  N   TYR   259       7.464  -4.628  40.071  1.00  0.00           N  
ATOM   4079  H   TYR   259       6.906  -3.812  40.299  1.00  0.00           H  
ATOM   4080  CA  TYR   259       8.906  -4.560  40.377  1.00  0.00           C  
ATOM   4081  HA  TYR   259       9.312  -5.564  40.281  1.00  0.00           H  
ATOM   4082  CB  TYR   259       9.628  -3.730  39.297  1.00  0.00           C  
ATOM   4083  HB2 TYR   259       9.151  -2.756  39.217  1.00  0.00           H  
ATOM   4084  HB3 TYR   259      10.669  -3.578  39.584  1.00  0.00           H  
ATOM   4085  CG  TYR   259       9.634  -4.397  37.932  1.00  0.00           C  
ATOM   4086  CD1 TYR   259       8.853  -3.882  36.879  1.00  0.00           C  
ATOM   4087  HD1 TYR   259       8.272  -2.980  37.025  1.00  0.00           H  
ATOM   4088  CE1 TYR   259       8.821  -4.543  35.635  1.00  0.00           C  
ATOM   4089  HE1 TYR   259       8.213  -4.150  34.833  1.00  0.00           H  
ATOM   4090  CZ  TYR   259       9.575  -5.721  35.443  1.00  0.00           C  
ATOM   4091  OH  TYR   259       9.530  -6.387  34.261  1.00  0.00           O  
ATOM   4092  HH  TYR   259       9.101  -5.870  33.575  1.00  0.00           H  
ATOM   4093  CE2 TYR   259      10.371  -6.225  36.492  1.00  0.00           C  
ATOM   4094  HE2 TYR   259      10.957  -7.115  36.326  1.00  0.00           H  
ATOM   4095  CD2 TYR   259      10.404  -5.561  37.733  1.00  0.00           C  
ATOM   4096  HD2 TYR   259      11.016  -5.947  38.538  1.00  0.00           H  
ATOM   4097  C   TYR   259       9.280  -4.202  41.831  1.00  0.00           C  
ATOM   4098  O   TYR   259      10.369  -3.679  42.083  1.00  0.00           O  
ATOM   4099  N   ILE   260       8.473  -4.619  42.819  1.00  0.00           N  
ATOM   4100  H   ILE   260       7.536  -4.930  42.580  1.00  0.00           H  
ATOM   4101  CA  ILE   260       8.922  -4.784  44.221  1.00  0.00           C  
ATOM   4102  HA  ILE   260       9.441  -3.862  44.484  1.00  0.00           H  
ATOM   4103  CB  ILE   260       7.720  -4.885  45.191  1.00  0.00           C  
ATOM   4104  HB  ILE   260       7.085  -4.030  44.971  1.00  0.00           H  
ATOM   4105  CG2 ILE   260       6.862  -6.148  45.025  1.00  0.00           C  
ATOM   4106 HG21 ILE   260       7.358  -7.030  45.427  1.00  0.00           H  
ATOM   4107 HG22 ILE   260       5.925  -6.024  45.556  1.00  0.00           H  
ATOM   4108 HG23 ILE   260       6.647  -6.319  43.974  1.00  0.00           H  
ATOM   4109  CG1 ILE   260       8.175  -4.745  46.658  1.00  0.00           C  
ATOM   4110 HG12 ILE   260       8.567  -5.694  47.023  1.00  0.00           H  
ATOM   4111 HG13 ILE   260       8.975  -4.013  46.709  1.00  0.00           H  
ATOM   4112  CD1 ILE   260       7.055  -4.254  47.586  1.00  0.00           C  
ATOM   4113 HD11 ILE   260       6.263  -5.000  47.654  1.00  0.00           H  
ATOM   4114 HD12 ILE   260       7.462  -4.075  48.581  1.00  0.00           H  
ATOM   4115 HD13 ILE   260       6.640  -3.318  47.209  1.00  0.00           H  
ATOM   4116  C   ILE   260       9.960  -5.927  44.326  1.00  0.00           C  
ATOM   4117  O   ILE   260       9.689  -7.058  44.720  1.00  0.00           O  
ATOM   4118  N   THR   261      11.164  -5.667  43.817  1.00  0.00           N  
ATOM   4119  H   THR   261      11.276  -4.712  43.492  1.00  0.00           H  
ATOM   4120  CA  THR   261      12.078  -6.658  43.219  1.00  0.00           C  
ATOM   4121  HA  THR   261      12.928  -6.102  42.829  1.00  0.00           H  
ATOM   4122  CB  THR   261      12.665  -7.636  44.249  1.00  0.00           C  
ATOM   4123  HB  THR   261      11.875  -8.237  44.698  1.00  0.00           H  
ATOM   4124  CG2 THR   261      13.711  -8.571  43.644  1.00  0.00           C  
ATOM   4125 HG21 THR   261      14.494  -7.989  43.158  1.00  0.00           H  
ATOM   4126 HG22 THR   261      14.151  -9.178  44.434  1.00  0.00           H  
ATOM   4127 HG23 THR   261      13.244  -9.232  42.914  1.00  0.00           H  
ATOM   4128  OG1 THR   261      13.312  -6.890  45.252  1.00  0.00           O  
ATOM   4129  HG1 THR   261      12.637  -6.326  45.649  1.00  0.00           H  
ATOM   4130  C   THR   261      11.464  -7.346  41.993  1.00  0.00           C  
ATOM   4131  O   THR   261      11.941  -7.108  40.886  1.00  0.00           O  
ATOM   4132  N   ARG   262      10.391  -8.139  42.150  1.00  0.00           N  
ATOM   4133  H   ARG   262      10.027  -8.242  43.094  1.00  0.00           H  
ATOM   4134  CA  ARG   262       9.555  -8.626  41.033  1.00  0.00           C  
ATOM   4135  HA  ARG   262       9.398  -7.780  40.364  1.00  0.00           H  
ATOM   4136  CB  ARG   262      10.302  -9.720  40.220  1.00  0.00           C  
ATOM   4137  HB2 ARG   262      11.371  -9.660  40.430  1.00  0.00           H  
ATOM   4138  HB3 ARG   262       9.980 -10.714  40.532  1.00  0.00           H  
ATOM   4139  CG  ARG   262      10.148  -9.583  38.688  1.00  0.00           C  
ATOM   4140  HG2 ARG   262      10.448  -8.580  38.384  1.00  0.00           H  
ATOM   4141  HG3 ARG   262      10.812 -10.301  38.205  1.00  0.00           H  
ATOM   4142  CD  ARG   262       8.714  -9.850  38.222  1.00  0.00           C  
ATOM   4143  HD2 ARG   262       8.422 -10.844  38.565  1.00  0.00           H  
ATOM   4144  HD3 ARG   262       8.067  -9.133  38.718  1.00  0.00           H  
ATOM   4145  NE  ARG   262       8.520  -9.780  36.752  1.00  0.00           N  
ATOM   4146  HE  ARG   262       8.842 -10.558  36.204  1.00  0.00           H  
ATOM   4147  CZ  ARG   262       7.696  -8.941  36.138  1.00  0.00           C  
ATOM   4148  NH1 ARG   262       7.313  -7.829  36.659  1.00  0.00           N  
ATOM   4149 HH11 ARG   262       7.705  -7.470  37.519  1.00  0.00           H  
ATOM   4150 HH12 ARG   262       6.547  -7.338  36.200  1.00  0.00           H  
ATOM   4151  NH2 ARG   262       7.156  -9.183  34.981  1.00  0.00           N  
ATOM   4152 HH21 ARG   262       7.386  -9.982  34.427  1.00  0.00           H  
ATOM   4153 HH22 ARG   262       6.420  -8.537  34.694  1.00  0.00           H  
ATOM   4154  C   ARG   262       8.173  -9.085  41.538  1.00  0.00           C  
ATOM   4155  O   ARG   262       8.051 -10.159  42.119  1.00  0.00           O  
ATOM   4156  N   ILE   263       7.160  -8.278  41.217  1.00  0.00           N  
ATOM   4157  H   ILE   263       7.426  -7.455  40.693  1.00  0.00           H  
ATOM   4158  CA  ILE   263       5.706  -8.418  41.433  1.00  0.00           C  
ATOM   4159  HA  ILE   263       5.292  -7.520  40.993  1.00  0.00           H  
ATOM   4160  CB  ILE   263       5.133  -9.605  40.614  1.00  0.00           C  
ATOM   4161  HB  ILE   263       5.760 -10.478  40.799  1.00  0.00           H  
ATOM   4162  CG2 ILE   263       3.700  -9.979  41.015  1.00  0.00           C  
ATOM   4163 HG21 ILE   263       3.053  -9.100  40.975  1.00  0.00           H  
ATOM   4164 HG22 ILE   263       3.305 -10.718  40.335  1.00  0.00           H  
ATOM   4165 HG23 ILE   263       3.698 -10.395  42.016  1.00  0.00           H  
ATOM   4166  CG1 ILE   263       5.143  -9.303  39.101  1.00  0.00           C  
ATOM   4167 HG12 ILE   263       4.275  -8.700  38.841  1.00  0.00           H  
ATOM   4168 HG13 ILE   263       6.016  -8.711  38.855  1.00  0.00           H  
ATOM   4169  CD1 ILE   263       5.173 -10.561  38.223  1.00  0.00           C  
ATOM   4170 HD11 ILE   263       4.282 -11.166  38.382  1.00  0.00           H  
ATOM   4171 HD12 ILE   263       5.208 -10.265  37.174  1.00  0.00           H  
ATOM   4172 HD13 ILE   263       6.054 -11.158  38.455  1.00  0.00           H  
ATOM   4173  C   ILE   263       5.223  -8.381  42.895  1.00  0.00           C  
ATOM   4174  O   ILE   263       5.843  -8.966  43.777  1.00  0.00           O  
ATOM   4175  N   VAL   264       4.056  -7.757  43.134  1.00  0.00           N  
ATOM   4176  H   VAL   264       3.626  -7.260  42.360  1.00  0.00           H  
ATOM   4177  CA  VAL   264       3.241  -7.995  44.344  1.00  0.00           C  
ATOM   4178  HA  VAL   264       3.929  -8.149  45.176  1.00  0.00           H  
ATOM   4179  CB  VAL   264       2.367  -6.782  44.747  1.00  0.00           C  
ATOM   4180  HB  VAL   264       1.760  -6.484  43.898  1.00  0.00           H  
ATOM   4181  CG1 VAL   264       1.465  -7.075  45.960  1.00  0.00           C  
ATOM   4182 HG11 VAL   264       2.056  -7.481  46.780  1.00  0.00           H  
ATOM   4183 HG12 VAL   264       0.984  -6.155  46.292  1.00  0.00           H  
ATOM   4184 HG13 VAL   264       0.673  -7.773  45.694  1.00  0.00           H  
ATOM   4185  CG2 VAL   264       3.221  -5.575  45.145  1.00  0.00           C  
ATOM   4186 HG21 VAL   264       3.751  -5.777  46.075  1.00  0.00           H  
ATOM   4187 HG22 VAL   264       3.935  -5.352  44.358  1.00  0.00           H  
ATOM   4188 HG23 VAL   264       2.583  -4.702  45.287  1.00  0.00           H  
ATOM   4189  C   VAL   264       2.470  -9.319  44.203  1.00  0.00           C  
ATOM   4190  O   VAL   264       3.038 -10.361  44.517  1.00  0.00           O  
ATOM   4191  N   SER   265       1.234  -9.343  43.691  1.00  0.00           N  
ATOM   4192  H   SER   265       0.835  -8.451  43.387  1.00  0.00           H  
ATOM   4193  CA  SER   265       0.266 -10.464  43.761  1.00  0.00           C  
ATOM   4194  HA  SER   265      -0.190 -10.459  44.750  1.00  0.00           H  
ATOM   4195  CB  SER   265      -0.857 -10.248  42.735  1.00  0.00           C  
ATOM   4196  HB2 SER   265      -1.506 -11.125  42.714  1.00  0.00           H  
ATOM   4197  HB3 SER   265      -1.464  -9.395  43.029  1.00  0.00           H  
ATOM   4198  OG  SER   265      -0.309 -10.039  41.440  1.00  0.00           O  
ATOM   4199  HG  SER   265      -0.247  -9.052  41.320  1.00  0.00           H  
ATOM   4200  C   SER   265       0.847 -11.863  43.534  1.00  0.00           C  
ATOM   4201  O   SER   265       0.829 -12.715  44.426  1.00  0.00           O  
ATOM   4202  N   ARG   266       1.373 -12.114  42.334  1.00  0.00           N  
ATOM   4203  H   ARG   266       1.282 -11.361  41.660  1.00  0.00           H  
ATOM   4204  CA  ARG   266       1.801 -13.443  41.876  1.00  0.00           C  
ATOM   4205  HA  ARG   266       1.018 -14.162  42.122  1.00  0.00           H  
ATOM   4206  CB  ARG   266       1.949 -13.423  40.341  1.00  0.00           C  
ATOM   4207  HB2 ARG   266       2.744 -12.738  40.061  1.00  0.00           H  
ATOM   4208  HB3 ARG   266       2.258 -14.415  40.008  1.00  0.00           H  
ATOM   4209  CG  ARG   266       0.635 -13.053  39.607  1.00  0.00           C  
ATOM   4210  HG2 ARG   266       0.220 -13.972  39.190  1.00  0.00           H  
ATOM   4211  HG3 ARG   266      -0.113 -12.662  40.297  1.00  0.00           H  
ATOM   4212  CD  ARG   266       0.810 -12.047  38.456  1.00  0.00           C  
ATOM   4213  HD2 ARG   266       1.670 -12.346  37.855  1.00  0.00           H  
ATOM   4214  HD3 ARG   266      -0.084 -12.102  37.831  1.00  0.00           H  
ATOM   4215  NE  ARG   266       0.953 -10.647  38.911  1.00  0.00           N  
ATOM   4216  HE  ARG   266       0.469 -10.379  39.762  1.00  0.00           H  
ATOM   4217  CZ  ARG   266       1.508  -9.643  38.245  1.00  0.00           C  
ATOM   4218  NH1 ARG   266       2.090  -9.800  37.095  1.00  0.00           N  
ATOM   4219 HH11 ARG   266       2.043 -10.661  36.597  1.00  0.00           H  
ATOM   4220 HH12 ARG   266       2.517  -8.957  36.693  1.00  0.00           H  
ATOM   4221  NH2 ARG   266       1.517  -8.428  38.698  1.00  0.00           N  
ATOM   4222 HH21 ARG   266       1.023  -8.132  39.544  1.00  0.00           H  
ATOM   4223 HH22 ARG   266       2.032  -7.734  38.155  1.00  0.00           H  
ATOM   4224  C   ARG   266       3.059 -13.923  42.613  1.00  0.00           C  
ATOM   4225  O   ARG   266       3.233 -15.122  42.817  1.00  0.00           O  
ATOM   4226  N   CYS   267       3.896 -12.999  43.092  1.00  0.00           N  
ATOM   4227  H   CYS   267       3.643 -12.029  42.963  1.00  0.00           H  
ATOM   4228  CA  CYS   267       5.043 -13.293  43.954  1.00  0.00           C  
ATOM   4229  HA  CYS   267       5.509 -14.220  43.621  1.00  0.00           H  
ATOM   4230  CB  CYS   267       6.059 -12.165  43.783  1.00  0.00           C  
ATOM   4231  HB2 CYS   267       6.204 -11.942  42.724  1.00  0.00           H  
ATOM   4232  HB3 CYS   267       5.693 -11.266  44.281  1.00  0.00           H  
ATOM   4233  SG  CYS   267       7.653 -12.637  44.500  1.00  0.00           S  
ATOM   4234  HG  CYS   267       8.283 -11.534  44.056  1.00  0.00           H  
ATOM   4235  C   CYS   267       4.637 -13.461  45.433  1.00  0.00           C  
ATOM   4236  O   CYS   267       5.166 -14.332  46.130  1.00  0.00           O  
ATOM   4237  N   LEU   268       3.656 -12.678  45.894  1.00  0.00           N  
ATOM   4238  H   LEU   268       3.320 -11.954  45.266  1.00  0.00           H  
ATOM   4239  CA  LEU   268       3.033 -12.713  47.218  1.00  0.00           C  
ATOM   4240  HA  LEU   268       3.811 -12.580  47.972  1.00  0.00           H  
ATOM   4241  CB  LEU   268       2.052 -11.519  47.332  1.00  0.00           C  
ATOM   4242  HB2 LEU   268       2.623 -10.623  47.580  1.00  0.00           H  
ATOM   4243  HB3 LEU   268       1.603 -11.348  46.359  1.00  0.00           H  
ATOM   4244  CG  LEU   268       0.878 -11.663  48.316  1.00  0.00           C  
ATOM   4245  HG  LEU   268       0.294 -12.544  48.052  1.00  0.00           H  
ATOM   4246  CD1 LEU   268       1.331 -11.800  49.769  1.00  0.00           C  
ATOM   4247 HD11 LEU   268       1.547 -10.814  50.176  1.00  0.00           H  
ATOM   4248 HD12 LEU   268       0.531 -12.257  50.347  1.00  0.00           H  
ATOM   4249 HD13 LEU   268       2.213 -12.431  49.845  1.00  0.00           H  
ATOM   4250  CD2 LEU   268      -0.040 -10.446  48.186  1.00  0.00           C  
ATOM   4251 HD21 LEU   268      -0.413 -10.371  47.165  1.00  0.00           H  
ATOM   4252 HD22 LEU   268      -0.894 -10.545  48.851  1.00  0.00           H  
ATOM   4253 HD23 LEU   268       0.504  -9.533  48.429  1.00  0.00           H  
ATOM   4254  C   LEU   268       2.371 -14.066  47.490  1.00  0.00           C  
ATOM   4255  O   LEU   268       2.686 -14.681  48.506  1.00  0.00           O  
ATOM   4256  N   ILE   269       1.523 -14.581  46.593  1.00  0.00           N  
ATOM   4257  H   ILE   269       1.260 -14.015  45.789  1.00  0.00           H  
ATOM   4258  CA  ILE   269       0.910 -15.913  46.773  1.00  0.00           C  
ATOM   4259  HA  ILE   269       0.456 -15.935  47.764  1.00  0.00           H  
ATOM   4260  CB  ILE   269      -0.226 -16.171  45.754  1.00  0.00           C  
ATOM   4261  HB  ILE   269      -0.656 -17.145  45.994  1.00  0.00           H  
ATOM   4262  CG2 ILE   269      -1.340 -15.127  45.961  1.00  0.00           C  
ATOM   4263 HG21 ILE   269      -1.020 -14.146  45.610  1.00  0.00           H  
ATOM   4264 HG22 ILE   269      -2.235 -15.419  45.412  1.00  0.00           H  
ATOM   4265 HG23 ILE   269      -1.603 -15.060  47.017  1.00  0.00           H  
ATOM   4266  CG1 ILE   269       0.272 -16.238  44.292  1.00  0.00           C  
ATOM   4267 HG12 ILE   269       0.825 -15.332  44.060  1.00  0.00           H  
ATOM   4268 HG13 ILE   269       0.948 -17.085  44.186  1.00  0.00           H  
ATOM   4269  CD1 ILE   269      -0.832 -16.407  43.242  1.00  0.00           C  
ATOM   4270 HD11 ILE   269      -1.454 -15.512  43.195  1.00  0.00           H  
ATOM   4271 HD12 ILE   269      -0.377 -16.561  42.263  1.00  0.00           H  
ATOM   4272 HD13 ILE   269      -1.450 -17.272  43.486  1.00  0.00           H  
ATOM   4273  C   ILE   269       1.979 -17.018  46.775  1.00  0.00           C  
ATOM   4274  O   ILE   269       1.957 -17.896  47.636  1.00  0.00           O  
ATOM   4275  N   ASN   270       2.991 -16.903  45.908  1.00  0.00           N  
ATOM   4276  H   ASN   270       2.935 -16.164  45.220  1.00  0.00           H  
ATOM   4277  CA  ASN   270       4.185 -17.753  45.899  1.00  0.00           C  
ATOM   4278  HA  ASN   270       3.875 -18.793  45.784  1.00  0.00           H  
ATOM   4279  CB  ASN   270       5.024 -17.349  44.665  1.00  0.00           C  
ATOM   4280  HB2 ASN   270       4.708 -17.939  43.805  1.00  0.00           H  
ATOM   4281  HB3 ASN   270       4.845 -16.307  44.419  1.00  0.00           H  
ATOM   4282  CG  ASN   270       6.520 -17.523  44.852  1.00  0.00           C  
ATOM   4283  OD1 ASN   270       7.056 -18.618  44.777  1.00  0.00           O  
ATOM   4284  ND2 ASN   270       7.223 -16.459  45.162  1.00  0.00           N  
ATOM   4285 HD21 ASN   270       6.770 -15.564  45.295  1.00  0.00           H  
ATOM   4286 HD22 ASN   270       8.216 -16.560  45.264  1.00  0.00           H  
ATOM   4287  C   ASN   270       4.992 -17.680  47.215  1.00  0.00           C  
ATOM   4288  O   ASN   270       5.647 -18.655  47.579  1.00  0.00           O  
ATOM   4289  N   SER   271       4.966 -16.554  47.928  1.00  0.00           N  
ATOM   4290  H   SER   271       4.449 -15.768  47.552  1.00  0.00           H  
ATOM   4291  CA  SER   271       5.671 -16.368  49.203  1.00  0.00           C  
ATOM   4292  HA  SER   271       6.598 -16.941  49.193  1.00  0.00           H  
ATOM   4293  CB  SER   271       6.039 -14.892  49.388  1.00  0.00           C  
ATOM   4294  HB2 SER   271       5.138 -14.280  49.430  1.00  0.00           H  
ATOM   4295  HB3 SER   271       6.588 -14.775  50.324  1.00  0.00           H  
ATOM   4296  OG  SER   271       6.856 -14.462  48.318  1.00  0.00           O  
ATOM   4297  HG  SER   271       6.297 -14.335  47.531  1.00  0.00           H  
ATOM   4298  C   SER   271       4.840 -16.847  50.396  1.00  0.00           C  
ATOM   4299  O   SER   271       5.358 -17.513  51.293  1.00  0.00           O  
ATOM   4300  N   GLN   272       3.540 -16.546  50.407  1.00  0.00           N  
ATOM   4301  H   GLN   272       3.165 -15.994  49.642  1.00  0.00           H  
ATOM   4302  CA  GLN   272       2.655 -16.866  51.522  1.00  0.00           C  
ATOM   4303  HA  GLN   272       3.246 -16.743  52.425  1.00  0.00           H  
ATOM   4304  CB  GLN   272       1.489 -15.861  51.561  1.00  0.00           C  
ATOM   4305  HB2 GLN   272       1.873 -14.859  51.361  1.00  0.00           H  
ATOM   4306  HB3 GLN   272       0.788 -16.112  50.763  1.00  0.00           H  
ATOM   4307  CG  GLN   272       0.727 -15.816  52.900  1.00  0.00           C  
ATOM   4308  HG2 GLN   272      -0.172 -15.217  52.750  1.00  0.00           H  
ATOM   4309  HG3 GLN   272       0.408 -16.817  53.188  1.00  0.00           H  
ATOM   4310  CD  GLN   272       1.527 -15.197  54.052  1.00  0.00           C  
ATOM   4311  OE1 GLN   272       2.736 -15.319  54.167  1.00  0.00           O  
ATOM   4312  NE2 GLN   272       0.899 -14.490  54.960  1.00  0.00           N  
ATOM   4313 HE21 GLN   272      -0.083 -14.294  54.888  1.00  0.00           H  
ATOM   4314 HE22 GLN   272       1.487 -14.044  55.668  1.00  0.00           H  
ATOM   4315  C   GLN   272       2.204 -18.331  51.525  1.00  0.00           C  
ATOM   4316  O   GLN   272       2.029 -18.894  52.608  1.00  0.00           O  
ATOM   4317  N   GLU   273       2.140 -19.003  50.364  1.00  0.00           N  
ATOM   4318  H   GLU   273       2.225 -18.509  49.479  1.00  0.00           H  
ATOM   4319  CA  GLU   273       2.072 -20.470  50.354  1.00  0.00           C  
ATOM   4320  HA  GLU   273       1.196 -20.760  50.936  1.00  0.00           H  
ATOM   4321  CB  GLU   273       1.872 -21.067  48.944  1.00  0.00           C  
ATOM   4322  HB2 GLU   273       1.461 -22.072  49.047  1.00  0.00           H  
ATOM   4323  HB3 GLU   273       1.104 -20.473  48.445  1.00  0.00           H  
ATOM   4324  CG  GLU   273       3.101 -21.131  48.016  1.00  0.00           C  
ATOM   4325  HG2 GLU   273       2.736 -21.124  46.987  1.00  0.00           H  
ATOM   4326  HG3 GLU   273       3.684 -20.221  48.154  1.00  0.00           H  
ATOM   4327  CD  GLU   273       4.020 -22.363  48.180  1.00  0.00           C  
ATOM   4328  OE1 GLU   273       3.842 -23.175  49.119  1.00  0.00           O  
ATOM   4329  OE2 GLU   273       4.978 -22.456  47.376  1.00  0.00           O  
ATOM   4330  C   GLU   273       3.287 -21.044  51.086  1.00  0.00           C  
ATOM   4331  O   GLU   273       3.099 -21.865  51.972  1.00  0.00           O  
ATOM   4332  N   LYS   274       4.506 -20.527  50.857  1.00  0.00           N  
ATOM   4333  H   LYS   274       4.589 -19.806  50.154  1.00  0.00           H  
ATOM   4334  CA  LYS   274       5.732 -21.027  51.507  1.00  0.00           C  
ATOM   4335  HA  LYS   274       5.744 -22.109  51.381  1.00  0.00           H  
ATOM   4336  CB  LYS   274       6.992 -20.477  50.814  1.00  0.00           C  
ATOM   4337  HB2 LYS   274       6.958 -19.389  50.778  1.00  0.00           H  
ATOM   4338  HB3 LYS   274       7.879 -20.780  51.373  1.00  0.00           H  
ATOM   4339  CG  LYS   274       7.088 -21.043  49.392  1.00  0.00           C  
ATOM   4340  HG2 LYS   274       7.213 -22.126  49.442  1.00  0.00           H  
ATOM   4341  HG3 LYS   274       6.153 -20.822  48.892  1.00  0.00           H  
ATOM   4342  CD  LYS   274       8.224 -20.437  48.559  1.00  0.00           C  
ATOM   4343  HD2 LYS   274       8.091 -19.355  48.506  1.00  0.00           H  
ATOM   4344  HD3 LYS   274       9.179 -20.643  49.045  1.00  0.00           H  
ATOM   4345  CE  LYS   274       8.255 -21.009  47.131  1.00  0.00           C  
ATOM   4346  HE2 LYS   274       9.029 -20.480  46.569  1.00  0.00           H  
ATOM   4347  HE3 LYS   274       8.518 -22.069  47.173  1.00  0.00           H  
ATOM   4348  NZ  LYS   274       6.955 -20.851  46.439  1.00  0.00           N  
ATOM   4349  HZ1 LYS   274       6.571 -19.927  46.622  1.00  0.00           H  
ATOM   4350  HZ2 LYS   274       7.032 -20.935  45.436  1.00  0.00           H  
ATOM   4351  HZ3 LYS   274       6.259 -21.521  46.784  1.00  0.00           H  
ATOM   4352  C   LYS   274       5.754 -20.787  53.017  1.00  0.00           C  
ATOM   4353  O   LYS   274       6.358 -21.595  53.726  1.00  0.00           O  
ATOM   4354  N   LEU   275       5.063 -19.763  53.533  1.00  0.00           N  
ATOM   4355  H   LEU   275       4.627 -19.118  52.885  1.00  0.00           H  
ATOM   4356  CA  LEU   275       4.814 -19.609  54.974  1.00  0.00           C  
ATOM   4357  HA  LEU   275       5.767 -19.709  55.494  1.00  0.00           H  
ATOM   4358  CB  LEU   275       4.234 -18.210  55.269  1.00  0.00           C  
ATOM   4359  HB2 LEU   275       4.856 -17.446  54.799  1.00  0.00           H  
ATOM   4360  HB3 LEU   275       3.244 -18.146  54.818  1.00  0.00           H  
ATOM   4361  CG  LEU   275       4.108 -17.911  56.780  1.00  0.00           C  
ATOM   4362  HG  LEU   275       3.717 -18.780  57.306  1.00  0.00           H  
ATOM   4363  CD1 LEU   275       5.466 -17.543  57.388  1.00  0.00           C  
ATOM   4364 HD11 LEU   275       5.899 -16.699  56.851  1.00  0.00           H  
ATOM   4365 HD12 LEU   275       5.350 -17.301  58.444  1.00  0.00           H  
ATOM   4366 HD13 LEU   275       6.141 -18.394  57.309  1.00  0.00           H  
ATOM   4367  CD2 LEU   275       3.135 -16.763  57.036  1.00  0.00           C  
ATOM   4368 HD21 LEU   275       2.147 -17.036  56.662  1.00  0.00           H  
ATOM   4369 HD22 LEU   275       3.053 -16.553  58.100  1.00  0.00           H  
ATOM   4370 HD23 LEU   275       3.461 -15.871  56.506  1.00  0.00           H  
ATOM   4371  C   LEU   275       3.882 -20.712  55.508  1.00  0.00           C  
ATOM   4372  O   LEU   275       4.175 -21.318  56.537  1.00  0.00           O  
ATOM   4373  N   ILE   276       2.780 -20.989  54.805  1.00  0.00           N  
ATOM   4374  H   ILE   276       2.609 -20.454  53.957  1.00  0.00           H  
ATOM   4375  CA  ILE   276       1.806 -22.037  55.162  1.00  0.00           C  
ATOM   4376  HA  ILE   276       1.555 -21.922  56.214  1.00  0.00           H  
ATOM   4377  CB  ILE   276       0.508 -21.845  54.337  1.00  0.00           C  
ATOM   4378  HB  ILE   276       0.778 -21.820  53.281  1.00  0.00           H  
ATOM   4379  CG2 ILE   276      -0.480 -23.010  54.546  1.00  0.00           C  
ATOM   4380 HG21 ILE   276      -0.736 -23.106  55.601  1.00  0.00           H  
ATOM   4381 HG22 ILE   276      -1.392 -22.839  53.975  1.00  0.00           H  
ATOM   4382 HG23 ILE   276      -0.050 -23.945  54.190  1.00  0.00           H  
ATOM   4383  CG1 ILE   276      -0.180 -20.505  54.704  1.00  0.00           C  
ATOM   4384 HG12 ILE   276      -0.680 -20.599  55.669  1.00  0.00           H  
ATOM   4385 HG13 ILE   276       0.565 -19.715  54.797  1.00  0.00           H  
ATOM   4386  CD1 ILE   276      -1.194 -20.029  53.655  1.00  0.00           C  
ATOM   4387 HD11 ILE   276      -2.035 -20.717  53.591  1.00  0.00           H  
ATOM   4388 HD12 ILE   276      -1.569 -19.046  53.941  1.00  0.00           H  
ATOM   4389 HD13 ILE   276      -0.711 -19.951  52.680  1.00  0.00           H  
ATOM   4390  C   ILE   276       2.415 -23.443  55.000  1.00  0.00           C  
ATOM   4391  O   ILE   276       2.145 -24.338  55.803  1.00  0.00           O  
ATOM   4392  N   ASN   277       3.298 -23.629  54.019  1.00  0.00           N  
ATOM   4393  H   ASN   277       3.398 -22.871  53.352  1.00  0.00           H  
ATOM   4394  CA  ASN   277       4.090 -24.829  53.787  1.00  0.00           C  
ATOM   4395  HA  ASN   277       3.413 -25.686  53.769  1.00  0.00           H  
ATOM   4396  CB  ASN   277       4.806 -24.721  52.416  1.00  0.00           C  
ATOM   4397  HB2 ASN   277       4.454 -23.851  51.873  1.00  0.00           H  
ATOM   4398  HB3 ASN   277       5.882 -24.612  52.535  1.00  0.00           H  
ATOM   4399  CG  ASN   277       4.557 -25.919  51.526  1.00  0.00           C  
ATOM   4400  OD1 ASN   277       4.732 -27.057  51.943  1.00  0.00           O  
ATOM   4401  ND2 ASN   277       4.170 -25.709  50.291  1.00  0.00           N  
ATOM   4402 HD21 ASN   277       4.045 -24.751  49.928  1.00  0.00           H  
ATOM   4403 HD22 ASN   277       4.001 -26.492  49.694  1.00  0.00           H  
ATOM   4404  C   ASN   277       5.068 -25.035  54.952  1.00  0.00           C  
ATOM   4405  O   ASN   277       4.917 -25.988  55.712  1.00  0.00           O  
ATOM   4406  N   SER   278       6.021 -24.123  55.155  1.00  0.00           N  
ATOM   4407  H   SER   278       6.019 -23.305  54.555  1.00  0.00           H  
ATOM   4408  CA  SER   278       7.150 -24.265  56.092  1.00  0.00           C  
ATOM   4409  HA  SER   278       7.731 -25.141  55.803  1.00  0.00           H  
ATOM   4410  CB  SER   278       8.071 -23.042  55.994  1.00  0.00           C  
ATOM   4411  HB2 SER   278       7.532 -22.149  56.317  1.00  0.00           H  
ATOM   4412  HB3 SER   278       8.935 -23.188  56.645  1.00  0.00           H  
ATOM   4413  OG  SER   278       8.524 -22.863  54.672  1.00  0.00           O  
ATOM   4414  HG  SER   278       7.835 -22.365  54.192  1.00  0.00           H  
ATOM   4415  C   SER   278       6.736 -24.425  57.559  1.00  0.00           C  
ATOM   4416  O   SER   278       5.704 -23.914  57.988  1.00  0.00           O  
ATOM   4417  N   SER   279       7.577 -25.055  58.382  1.00  0.00           N  
ATOM   4418  H   SER   279       8.355 -25.569  57.992  1.00  0.00           H  
ATOM   4419  CA  SER   279       7.407 -25.113  59.849  1.00  0.00           C  
ATOM   4420  HA  SER   279       6.367 -25.363  60.059  1.00  0.00           H  
ATOM   4421  CB  SER   279       8.271 -26.238  60.440  1.00  0.00           C  
ATOM   4422  HB2 SER   279       9.323 -25.968  60.359  1.00  0.00           H  
ATOM   4423  HB3 SER   279       8.010 -26.375  61.490  1.00  0.00           H  
ATOM   4424  OG  SER   279       8.053 -27.453  59.754  1.00  0.00           O  
ATOM   4425  HG  SER   279       8.490 -28.172  60.236  1.00  0.00           H  
ATOM   4426  C   SER   279       7.707 -23.780  60.573  1.00  0.00           C  
ATOM   4427  O   SER   279       7.805 -23.754  61.797  1.00  0.00           O  
ATOM   4428  N   PHE   280       7.889 -22.680  59.831  1.00  0.00           N  
ATOM   4429  H   PHE   280       7.698 -22.778  58.848  1.00  0.00           H  
ATOM   4430  CA  PHE   280       8.409 -21.372  60.259  1.00  0.00           C  
ATOM   4431  HA  PHE   280       8.666 -20.858  59.333  1.00  0.00           H  
ATOM   4432  CB  PHE   280       7.317 -20.512  60.927  1.00  0.00           C  
ATOM   4433  HB2 PHE   280       6.419 -20.578  60.310  1.00  0.00           H  
ATOM   4434  HB3 PHE   280       7.069 -20.947  61.896  1.00  0.00           H  
ATOM   4435  CG  PHE   280       7.607 -19.023  61.122  1.00  0.00           C  
ATOM   4436  CD1 PHE   280       6.706 -18.262  61.892  1.00  0.00           C  
ATOM   4437  HD1 PHE   280       5.873 -18.748  62.375  1.00  0.00           H  
ATOM   4438  CE1 PHE   280       6.881 -16.874  62.046  1.00  0.00           C  
ATOM   4439  HE1 PHE   280       6.189 -16.296  62.641  1.00  0.00           H  
ATOM   4440  CZ  PHE   280       7.984 -16.236  61.457  1.00  0.00           C  
ATOM   4441  HZ  PHE   280       8.140 -15.176  61.608  1.00  0.00           H  
ATOM   4442  CE2 PHE   280       8.902 -16.986  60.705  1.00  0.00           C  
ATOM   4443  HE2 PHE   280       9.766 -16.498  60.275  1.00  0.00           H  
ATOM   4444  CD2 PHE   280       8.712 -18.370  60.527  1.00  0.00           C  
ATOM   4445  HD2 PHE   280       9.435 -18.912  59.937  1.00  0.00           H  
ATOM   4446  C   PHE   280       9.736 -21.467  61.036  1.00  0.00           C  
ATOM   4447  O   PHE   280      10.790 -21.416  60.411  1.00  0.00           O  
ATOM   4448  N   PHE   281       9.699 -21.622  62.363  1.00  0.00           N  
ATOM   4449  H   PHE   281       8.795 -21.705  62.802  1.00  0.00           H  
ATOM   4450  CA  PHE   281      10.891 -21.803  63.206  1.00  0.00           C  
ATOM   4451  HA  PHE   281      11.755 -21.357  62.710  1.00  0.00           H  
ATOM   4452  CB  PHE   281      10.675 -21.061  64.530  1.00  0.00           C  
ATOM   4453  HB2 PHE   281       9.794 -21.474  65.020  1.00  0.00           H  
ATOM   4454  HB3 PHE   281      11.533 -21.252  65.177  1.00  0.00           H  
ATOM   4455  CG  PHE   281      10.506 -19.561  64.426  1.00  0.00           C  
ATOM   4456  CD1 PHE   281      11.644 -18.732  64.416  1.00  0.00           C  
ATOM   4457  HD1 PHE   281      12.634 -19.169  64.422  1.00  0.00           H  
ATOM   4458  CE1 PHE   281      11.498 -17.335  64.412  1.00  0.00           C  
ATOM   4459  HE1 PHE   281      12.371 -16.698  64.419  1.00  0.00           H  
ATOM   4460  CZ  PHE   281      10.215 -16.761  64.417  1.00  0.00           C  
ATOM   4461  HZ  PHE   281      10.103 -15.685  64.424  1.00  0.00           H  
ATOM   4462  CE2 PHE   281       9.079 -17.588  64.429  1.00  0.00           C  
ATOM   4463  HE2 PHE   281       8.096 -17.139  64.449  1.00  0.00           H  
ATOM   4464  CD2 PHE   281       9.221 -18.987  64.427  1.00  0.00           C  
ATOM   4465  HD2 PHE   281       8.342 -19.616  64.440  1.00  0.00           H  
ATOM   4466  C   PHE   281      11.254 -23.281  63.470  1.00  0.00           C  
ATOM   4467  O   PHE   281      12.374 -23.561  63.882  1.00  0.00           O  
ATOM   4468  N   ALA   282      10.321 -24.211  63.230  1.00  0.00           N  
ATOM   4469  H   ALA   282       9.427 -23.879  62.892  1.00  0.00           H  
ATOM   4470  CA  ALA   282      10.483 -25.668  63.321  1.00  0.00           C  
ATOM   4471  HA  ALA   282       9.530 -26.067  62.984  1.00  0.00           H  
ATOM   4472  CB  ALA   282      11.500 -26.125  62.258  1.00  0.00           C  
ATOM   4473  HB1 ALA   282      12.512 -25.912  62.603  1.00  0.00           H  
ATOM   4474  HB2 ALA   282      11.406 -27.200  62.094  1.00  0.00           H  
ATOM   4475  HB3 ALA   282      11.332 -25.606  61.315  1.00  0.00           H  
ATOM   4476  C   ALA   282      10.676 -26.362  64.705  1.00  0.00           C  
ATOM   4477  O   ALA   282      11.263 -27.436  64.738  1.00  0.00           O  
ATOM   4478  N   GLU   283      10.151 -25.953  65.867  1.00  0.00           N  
ATOM   4479  H   GLU   283      10.421 -26.544  66.651  1.00  0.00           H  
ATOM   4480  CA  GLU   283       9.378 -24.779  66.302  1.00  0.00           C  
ATOM   4481  HA  GLU   283       8.840 -25.122  67.184  1.00  0.00           H  
ATOM   4482  CB  GLU   283      10.312 -23.667  66.821  1.00  0.00           C  
ATOM   4483  HB2 GLU   283      10.909 -23.297  66.002  1.00  0.00           H  
ATOM   4484  HB3 GLU   283       9.701 -22.844  67.175  1.00  0.00           H  
ATOM   4485  CG  GLU   283      11.292 -24.033  67.955  1.00  0.00           C  
ATOM   4486  HG2 GLU   283      12.131 -24.577  67.518  1.00  0.00           H  
ATOM   4487  HG3 GLU   283      11.692 -23.106  68.374  1.00  0.00           H  
ATOM   4488  CD  GLU   283      10.687 -24.896  69.070  1.00  0.00           C  
ATOM   4489  OE1 GLU   283      10.623 -24.446  70.238  1.00  0.00           O  
ATOM   4490  OE2 GLU   283      10.251 -26.026  68.774  1.00  0.00           O  
ATOM   4491  C   GLU   283       8.190 -24.348  65.423  1.00  0.00           C  
ATOM   4492  O   GLU   283       7.781 -23.186  65.414  1.00  0.00           O  
ATOM   4493  N   GLY   284       7.586 -25.311  64.720  1.00  0.00           N  
ATOM   4494  H   GLY   284       7.956 -26.247  64.813  1.00  0.00           H  
ATOM   4495  CA  GLY   284       6.268 -25.170  64.099  1.00  0.00           C  
ATOM   4496  HA2 GLY   284       6.093 -24.134  63.806  1.00  0.00           H  
ATOM   4497  HA3 GLY   284       6.214 -25.797  63.210  1.00  0.00           H  
ATOM   4498  C   GLY   284       5.194 -25.626  65.082  1.00  0.00           C  
ATOM   4499  O   GLY   284       5.151 -26.806  65.415  1.00  0.00           O  
ATOM   4500  N   ASN   285       4.365 -24.697  65.576  1.00  0.00           N  
ATOM   4501  H   ASN   285       4.500 -23.756  65.242  1.00  0.00           H  
ATOM   4502  CA  ASN   285       3.473 -24.858  66.743  1.00  0.00           C  
ATOM   4503  HA  ASN   285       2.949 -23.911  66.880  1.00  0.00           H  
ATOM   4504  CB  ASN   285       2.393 -25.924  66.439  1.00  0.00           C  
ATOM   4505  HB2 ASN   285       2.034 -25.805  65.418  1.00  0.00           H  
ATOM   4506  HB3 ASN   285       2.819 -26.922  66.519  1.00  0.00           H  
ATOM   4507  CG  ASN   285       1.206 -25.857  67.384  1.00  0.00           C  
ATOM   4508  OD1 ASN   285       1.336 -25.929  68.591  1.00  0.00           O  
ATOM   4509  ND2 ASN   285       0.003 -25.713  66.883  1.00  0.00           N  
ATOM   4510 HD21 ASN   285      -0.165 -25.595  65.887  1.00  0.00           H  
ATOM   4511 HD22 ASN   285      -0.752 -25.683  67.539  1.00  0.00           H  
ATOM   4512  C   ASN   285       4.229 -25.094  68.074  1.00  0.00           C  
ATOM   4513  O   ASN   285       4.040 -24.344  69.029  1.00  0.00           O  
ATOM   4514  N   ASP   286       5.157 -26.054  68.109  1.00  0.00           N  
ATOM   4515  H   ASP   286       5.266 -26.611  67.267  1.00  0.00           H  
ATOM   4516  CA  ASP   286       5.856 -26.546  69.307  1.00  0.00           C  
ATOM   4517  HA  ASP   286       5.098 -26.943  69.983  1.00  0.00           H  
ATOM   4518  CB  ASP   286       6.776 -27.699  68.876  1.00  0.00           C  
ATOM   4519  HB2 ASP   286       6.250 -28.327  68.155  1.00  0.00           H  
ATOM   4520  HB3 ASP   286       7.665 -27.294  68.389  1.00  0.00           H  
ATOM   4521  CG  ASP   286       7.173 -28.576  70.063  1.00  0.00           C  
ATOM   4522  OD1 ASP   286       6.317 -28.801  70.942  1.00  0.00           O  
ATOM   4523  OD2 ASP   286       8.346 -29.000  70.139  1.00  0.00           O  
ATOM   4524  C   ASP   286       6.646 -25.485  70.101  1.00  0.00           C  
ATOM   4525  O   ASP   286       6.839 -25.622  71.310  1.00  0.00           O  
ATOM   4526  N   LYS   287       6.967 -24.347  69.468  1.00  0.00           N  
ATOM   4527  H   LYS   287       6.756 -24.312  68.484  1.00  0.00           H  
ATOM   4528  CA  LYS   287       7.501 -23.129  70.113  1.00  0.00           C  
ATOM   4529  HA  LYS   287       8.502 -23.357  70.480  1.00  0.00           H  
ATOM   4530  CB  LYS   287       7.583 -22.018  69.046  1.00  0.00           C  
ATOM   4531  HB2 LYS   287       7.700 -22.474  68.063  1.00  0.00           H  
ATOM   4532  HB3 LYS   287       6.650 -21.452  69.030  1.00  0.00           H  
ATOM   4533  CG  LYS   287       8.764 -21.060  69.269  1.00  0.00           C  
ATOM   4534  HG2 LYS   287       8.618 -20.515  70.202  1.00  0.00           H  
ATOM   4535  HG3 LYS   287       9.686 -21.638  69.342  1.00  0.00           H  
ATOM   4536  CD  LYS   287       8.891 -20.060  68.107  1.00  0.00           C  
ATOM   4537  HD2 LYS   287       8.986 -20.601  67.165  1.00  0.00           H  
ATOM   4538  HD3 LYS   287       7.987 -19.455  68.065  1.00  0.00           H  
ATOM   4539  CE  LYS   287      10.118 -19.160  68.299  1.00  0.00           C  
ATOM   4540  HE2 LYS   287      10.077 -18.726  69.299  1.00  0.00           H  
ATOM   4541  HE3 LYS   287      11.022 -19.772  68.234  1.00  0.00           H  
ATOM   4542  NZ  LYS   287      10.179 -18.067  67.300  1.00  0.00           N  
ATOM   4543  HZ1 LYS   287       9.364 -17.454  67.342  1.00  0.00           H  
ATOM   4544  HZ2 LYS   287      10.972 -17.444  67.467  1.00  0.00           H  
ATOM   4545  HZ3 LYS   287      10.258 -18.386  66.345  1.00  0.00           H  
ATOM   4546  C   LYS   287       6.670 -22.681  71.328  1.00  0.00           C  
ATOM   4547  O   LYS   287       7.193 -22.065  72.256  1.00  0.00           O  
ATOM   4548  N   ALA   288       5.378 -23.019  71.339  1.00  0.00           N  
ATOM   4549  H   ALA   288       5.026 -23.510  70.524  1.00  0.00           H  
ATOM   4550  CA  ALA   288       4.462 -22.843  72.459  1.00  0.00           C  
ATOM   4551  HA  ALA   288       4.565 -21.831  72.854  1.00  0.00           H  
ATOM   4552  CB  ALA   288       3.052 -23.008  71.895  1.00  0.00           C  
ATOM   4553  HB1 ALA   288       2.940 -23.987  71.430  1.00  0.00           H  
ATOM   4554  HB2 ALA   288       2.325 -22.923  72.698  1.00  0.00           H  
ATOM   4555  HB3 ALA   288       2.872 -22.242  71.143  1.00  0.00           H  
ATOM   4556  C   ALA   288       4.688 -23.829  73.624  1.00  0.00           C  
ATOM   4557  O   ALA   288       4.654 -23.414  74.783  1.00  0.00           O  
ATOM   4558  N   LEU   289       4.941 -25.119  73.352  1.00  0.00           N  
ATOM   4559  H   LEU   289       5.128 -25.376  72.387  1.00  0.00           H  
ATOM   4560  CA  LEU   289       4.996 -26.193  74.361  1.00  0.00           C  
ATOM   4561  HA  LEU   289       4.041 -26.199  74.883  1.00  0.00           H  
ATOM   4562  CB  LEU   289       5.179 -27.553  73.644  1.00  0.00           C  
ATOM   4563  HB2 LEU   289       4.366 -27.698  72.933  1.00  0.00           H  
ATOM   4564  HB3 LEU   289       6.101 -27.492  73.070  1.00  0.00           H  
ATOM   4565  CG  LEU   289       5.279 -28.805  74.547  1.00  0.00           C  
ATOM   4566  HG  LEU   289       6.118 -28.684  75.229  1.00  0.00           H  
ATOM   4567  CD1 LEU   289       4.015 -29.067  75.373  1.00  0.00           C  
ATOM   4568 HD11 LEU   289       3.237 -29.483  74.735  1.00  0.00           H  
ATOM   4569 HD12 LEU   289       4.243 -29.793  76.152  1.00  0.00           H  
ATOM   4570 HD13 LEU   289       3.662 -28.147  75.826  1.00  0.00           H  
ATOM   4571  CD2 LEU   289       5.545 -30.072  73.739  1.00  0.00           C  
ATOM   4572 HD21 LEU   289       6.495 -29.987  73.213  1.00  0.00           H  
ATOM   4573 HD22 LEU   289       5.585 -30.944  74.390  1.00  0.00           H  
ATOM   4574 HD23 LEU   289       4.766 -30.213  72.988  1.00  0.00           H  
ATOM   4575  C   LEU   289       6.080 -25.962  75.428  1.00  0.00           C  
ATOM   4576  O   LEU   289       5.992 -26.521  76.524  1.00  0.00           O  
ATOM   4577  N   ARG   290       7.072 -25.107  75.143  1.00  0.00           N  
ATOM   4578  H   ARG   290       7.066 -24.706  74.212  1.00  0.00           H  
ATOM   4579  CA  ARG   290       8.059 -24.611  76.114  1.00  0.00           C  
ATOM   4580  HA  ARG   290       8.664 -25.441  76.483  1.00  0.00           H  
ATOM   4581  CB  ARG   290       8.991 -23.578  75.442  1.00  0.00           C  
ATOM   4582  HB2 ARG   290       8.407 -22.912  74.803  1.00  0.00           H  
ATOM   4583  HB3 ARG   290       9.425 -22.962  76.232  1.00  0.00           H  
ATOM   4584  CG  ARG   290      10.180 -24.142  74.638  1.00  0.00           C  
ATOM   4585  HG2 ARG   290      10.834 -23.301  74.408  1.00  0.00           H  
ATOM   4586  HG3 ARG   290      10.750 -24.829  75.265  1.00  0.00           H  
ATOM   4587  CD  ARG   290       9.855 -24.826  73.302  1.00  0.00           C  
ATOM   4588  HD2 ARG   290       9.136 -24.226  72.740  1.00  0.00           H  
ATOM   4589  HD3 ARG   290      10.779 -24.865  72.720  1.00  0.00           H  
ATOM   4590  NE  ARG   290       9.348 -26.199  73.470  1.00  0.00           N  
ATOM   4591  HE  ARG   290       8.952 -26.448  74.353  1.00  0.00           H  
ATOM   4592  CZ  ARG   290       9.311 -27.120  72.522  1.00  0.00           C  
ATOM   4593  NH1 ARG   290       9.791 -26.950  71.335  1.00  0.00           N  
ATOM   4594 HH11 ARG   290      10.115 -26.043  70.991  1.00  0.00           H  
ATOM   4595 HH12 ARG   290       9.593 -27.647  70.619  1.00  0.00           H  
ATOM   4596  NH2 ARG   290       8.769 -28.278  72.745  1.00  0.00           N  
ATOM   4597 HH21 ARG   290       8.234 -28.471  73.557  1.00  0.00           H  
ATOM   4598 HH22 ARG   290       8.589 -28.825  71.893  1.00  0.00           H  
ATOM   4599  C   ARG   290       7.385 -24.012  77.358  1.00  0.00           C  
ATOM   4600  O   ARG   290       7.606 -24.516  78.457  1.00  0.00           O  
ATOM   4601  N   PHE   291       6.536 -22.990  77.212  1.00  0.00           N  
ATOM   4602  H   PHE   291       6.249 -22.732  76.277  1.00  0.00           H  
ATOM   4603  CA  PHE   291       6.014 -22.221  78.355  1.00  0.00           C  
ATOM   4604  HA  PHE   291       6.868 -21.952  78.981  1.00  0.00           H  
ATOM   4605  CB  PHE   291       5.375 -20.910  77.873  1.00  0.00           C  
ATOM   4606  HB2 PHE   291       6.065 -20.398  77.201  1.00  0.00           H  
ATOM   4607  HB3 PHE   291       4.465 -21.134  77.316  1.00  0.00           H  
ATOM   4608  CG  PHE   291       5.050 -19.988  79.032  1.00  0.00           C  
ATOM   4609  CD1 PHE   291       6.060 -19.170  79.574  1.00  0.00           C  
ATOM   4610  HD1 PHE   291       7.037 -19.125  79.114  1.00  0.00           H  
ATOM   4611  CE1 PHE   291       5.812 -18.421  80.737  1.00  0.00           C  
ATOM   4612  HE1 PHE   291       6.583 -17.789  81.164  1.00  0.00           H  
ATOM   4613  CZ  PHE   291       4.565 -18.510  81.373  1.00  0.00           C  
ATOM   4614  HZ  PHE   291       4.388 -17.949  82.278  1.00  0.00           H  
ATOM   4615  CE2 PHE   291       3.557 -19.327  80.839  1.00  0.00           C  
ATOM   4616  HE2 PHE   291       2.616 -19.402  81.358  1.00  0.00           H  
ATOM   4617  CD2 PHE   291       3.786 -20.043  79.651  1.00  0.00           C  
ATOM   4618  HD2 PHE   291       3.007 -20.665  79.238  1.00  0.00           H  
ATOM   4619  C   PHE   291       5.051 -23.033  79.243  1.00  0.00           C  
ATOM   4620  O   PHE   291       4.307 -23.884  78.756  1.00  0.00           O  
ATOM   4621  N   SER   292       5.043 -22.801  80.557  1.00  0.00           N  
ATOM   4622  H   SER   292       5.678 -22.100  80.923  1.00  0.00           H  
ATOM   4623  CA  SER   292       4.401 -23.659  81.574  1.00  0.00           C  
ATOM   4624  HA  SER   292       4.676 -24.684  81.344  1.00  0.00           H  
ATOM   4625  CB  SER   292       5.040 -23.366  82.938  1.00  0.00           C  
ATOM   4626  HB2 SER   292       4.964 -22.306  83.178  1.00  0.00           H  
ATOM   4627  HB3 SER   292       4.562 -23.960  83.717  1.00  0.00           H  
ATOM   4628  OG  SER   292       6.402 -23.730  82.844  1.00  0.00           O  
ATOM   4629  HG  SER   292       6.865 -23.370  83.653  1.00  0.00           H  
ATOM   4630  C   SER   292       2.855 -23.662  81.622  1.00  0.00           C  
ATOM   4631  O   SER   292       2.268 -24.332  82.470  1.00  0.00           O  
ATOM   4632  N   LYS   293       2.168 -23.023  80.659  1.00  0.00           N  
ATOM   4633  H   LYS   293       2.744 -22.607  79.941  1.00  0.00           H  
ATOM   4634  CA  LYS   293       0.691 -22.872  80.518  1.00  0.00           C  
ATOM   4635  HA  LYS   293       0.543 -22.317  79.590  1.00  0.00           H  
ATOM   4636  CB  LYS   293       0.020 -24.248  80.267  1.00  0.00           C  
ATOM   4637  HB2 LYS   293      -0.266 -24.265  79.216  1.00  0.00           H  
ATOM   4638  HB3 LYS   293       0.757 -25.042  80.371  1.00  0.00           H  
ATOM   4639  CG  LYS   293      -1.238 -24.634  81.079  1.00  0.00           C  
ATOM   4640  HG2 LYS   293      -1.979 -23.838  80.984  1.00  0.00           H  
ATOM   4641  HG3 LYS   293      -1.672 -25.523  80.618  1.00  0.00           H  
ATOM   4642  CD  LYS   293      -1.025 -24.940  82.574  1.00  0.00           C  
ATOM   4643  HD2 LYS   293      -0.610 -24.068  83.073  1.00  0.00           H  
ATOM   4644  HD3 LYS   293      -1.994 -25.142  83.031  1.00  0.00           H  
ATOM   4645  CE  LYS   293      -0.103 -26.142  82.818  1.00  0.00           C  
ATOM   4646  HE2 LYS   293      -0.639 -27.066  82.587  1.00  0.00           H  
ATOM   4647  HE3 LYS   293       0.758 -26.058  82.152  1.00  0.00           H  
ATOM   4648  NZ  LYS   293       0.390 -26.150  84.214  1.00  0.00           N  
ATOM   4649  HZ1 LYS   293      -0.352 -26.169  84.898  1.00  0.00           H  
ATOM   4650  HZ2 LYS   293       1.067 -26.871  84.401  1.00  0.00           H  
ATOM   4651  HZ3 LYS   293       0.861 -25.257  84.417  1.00  0.00           H  
ATOM   4652  C   LYS   293       0.005 -21.963  81.557  1.00  0.00           C  
ATOM   4653  O   LYS   293      -1.001 -21.334  81.243  1.00  0.00           O  
ATOM   4654  N   ASN   294       0.615 -21.813  82.723  1.00  0.00           N  
ATOM   4655  H   ASN   294       1.366 -22.465  82.927  1.00  0.00           H  
ATOM   4656  CA  ASN   294       0.590 -20.661  83.623  1.00  0.00           C  
ATOM   4657  HA  ASN   294       0.286 -19.767  83.083  1.00  0.00           H  
ATOM   4658  CB  ASN   294      -0.401 -20.923  84.782  1.00  0.00           C  
ATOM   4659  HB2 ASN   294      -1.422 -20.761  84.437  1.00  0.00           H  
ATOM   4660  HB3 ASN   294      -0.322 -21.958  85.105  1.00  0.00           H  
ATOM   4661  CG  ASN   294      -0.147 -20.033  85.988  1.00  0.00           C  
ATOM   4662  OD1 ASN   294      -0.283 -18.821  85.929  1.00  0.00           O  
ATOM   4663  ND2 ASN   294       0.282 -20.563  87.102  1.00  0.00           N  
ATOM   4664 HD21 ASN   294       0.441 -21.576  87.167  1.00  0.00           H  
ATOM   4665 HD22 ASN   294       0.782 -19.983  87.752  1.00  0.00           H  
ATOM   4666  C   ASN   294       2.051 -20.466  84.079  1.00  0.00           C  
ATOM   4667  O   ASN   294       2.825 -21.418  83.992  1.00  0.00           O  
ATOM   4668  N   ALA   295       2.451 -19.276  84.536  1.00  0.00           N  
ATOM   4669  H   ALA   295       1.811 -18.496  84.567  1.00  0.00           H  
ATOM   4670  CA  ALA   295       3.681 -19.170  85.318  1.00  0.00           C  
ATOM   4671  HA  ALA   295       4.474 -19.732  84.821  1.00  0.00           H  
ATOM   4672  CB  ALA   295       4.143 -17.713  85.381  1.00  0.00           C  
ATOM   4673  HB1 ALA   295       3.319 -17.070  85.664  1.00  0.00           H  
ATOM   4674  HB2 ALA   295       4.953 -17.622  86.104  1.00  0.00           H  
ATOM   4675  HB3 ALA   295       4.514 -17.391  84.409  1.00  0.00           H  
ATOM   4676  C   ALA   295       3.439 -19.807  86.702  1.00  0.00           C  
ATOM   4677  O   ALA   295       2.886 -19.182  87.615  1.00  0.00           O  
ATOM   4678  N   GLU   296       3.794 -21.086  86.821  1.00  0.00           N  
ATOM   4679  H   GLU   296       4.304 -21.481  86.032  1.00  0.00           H  
ATOM   4680  CA  GLU   296       3.812 -21.847  88.080  1.00  0.00           C  
ATOM   4681  HA  GLU   296       2.887 -21.671  88.630  1.00  0.00           H  
ATOM   4682  CB  GLU   296       3.942 -23.358  87.795  1.00  0.00           C  
ATOM   4683  HB2 GLU   296       4.995 -23.586  87.624  1.00  0.00           H  
ATOM   4684  HB3 GLU   296       3.639 -23.899  88.692  1.00  0.00           H  
ATOM   4685  CG  GLU   296       3.167 -23.931  86.592  1.00  0.00           C  
ATOM   4686  HG2 GLU   296       3.618 -23.541  85.679  1.00  0.00           H  
ATOM   4687  HG3 GLU   296       3.314 -25.014  86.579  1.00  0.00           H  
ATOM   4688  CD  GLU   296       1.660 -23.646  86.552  1.00  0.00           C  
ATOM   4689  OE1 GLU   296       1.033 -23.992  85.524  1.00  0.00           O  
ATOM   4690  OE2 GLU   296       1.078 -23.134  87.529  1.00  0.00           O  
ATOM   4691  C   GLU   296       4.997 -21.398  88.954  1.00  0.00           C  
ATOM   4692  O   GLU   296       4.948 -21.433  90.181  1.00  0.00           O  
ATOM   4693  N   GLU   297       6.039 -20.884  88.298  1.00  0.00           N  
ATOM   4694  H   GLU   297       5.945 -20.894  87.282  1.00  0.00           H  
ATOM   4695  CA  GLU   297       7.298 -20.310  88.783  1.00  0.00           C  
ATOM   4696  HA  GLU   297       7.756 -21.023  89.468  1.00  0.00           H  
ATOM   4697  CB  GLU   297       8.230 -20.137  87.558  1.00  0.00           C  
ATOM   4698  HB2 GLU   297       7.847 -19.342  86.917  1.00  0.00           H  
ATOM   4699  HB3 GLU   297       9.201 -19.809  87.933  1.00  0.00           H  
ATOM   4700  CG  GLU   297       8.476 -21.410  86.706  1.00  0.00           C  
ATOM   4701  HG2 GLU   297       9.417 -21.262  86.171  1.00  0.00           H  
ATOM   4702  HG3 GLU   297       8.625 -22.256  87.382  1.00  0.00           H  
ATOM   4703  CD  GLU   297       7.395 -21.774  85.657  1.00  0.00           C  
ATOM   4704  OE1 GLU   297       6.350 -21.089  85.575  1.00  0.00           O  
ATOM   4705  OE2 GLU   297       7.578 -22.778  84.932  1.00  0.00           O  
ATOM   4706  C   GLU   297       7.109 -18.980  89.562  1.00  0.00           C  
ATOM   4707  O   GLU   297       8.025 -18.166  89.703  1.00  0.00           O  
ATOM   4708  N   CYS   298       5.893 -18.753  90.066  1.00  0.00           N  
ATOM   4709  H   CYS   298       5.254 -19.537  89.998  1.00  0.00           H  
ATOM   4710  CA  CYS   298       5.327 -17.488  90.529  1.00  0.00           C  
ATOM   4711  HA  CYS   298       5.220 -16.818  89.677  1.00  0.00           H  
ATOM   4712  CB  CYS   298       3.928 -17.829  91.067  1.00  0.00           C  
ATOM   4713  HB2 CYS   298       3.382 -18.401  90.314  1.00  0.00           H  
ATOM   4714  HB3 CYS   298       4.021 -18.447  91.963  1.00  0.00           H  
ATOM   4715  SG  CYS   298       2.976 -16.337  91.463  1.00  0.00           S  
ATOM   4716  HG  CYS   298       3.890 -15.716  92.222  1.00  0.00           H  
ATOM   4717  C   CYS   298       6.180 -16.764  91.584  1.00  0.00           C  
ATOM   4718  O   CYS   298       6.326 -15.545  91.525  1.00  0.00           O  
ATOM   4719  N   SER   299       6.774 -17.497  92.531  1.00  0.00           N  
ATOM   4720  H   SER   299       6.600 -18.492  92.546  1.00  0.00           H  
ATOM   4721  CA  SER   299       7.521 -16.927  93.664  1.00  0.00           C  
ATOM   4722  HA  SER   299       6.848 -16.291  94.240  1.00  0.00           H  
ATOM   4723  CB  SER   299       8.013 -18.053  94.579  1.00  0.00           C  
ATOM   4724  HB2 SER   299       8.794 -18.622  94.072  1.00  0.00           H  
ATOM   4725  HB3 SER   299       8.424 -17.620  95.493  1.00  0.00           H  
ATOM   4726  OG  SER   299       6.941 -18.920  94.901  1.00  0.00           O  
ATOM   4727  HG  SER   299       7.233 -19.543  95.575  1.00  0.00           H  
ATOM   4728  C   SER   299       8.724 -16.071  93.247  1.00  0.00           C  
ATOM   4729  O   SER   299       9.072 -15.123  93.950  1.00  0.00           O  
ATOM   4730  N   LEU   300       9.334 -16.357  92.089  1.00  0.00           N  
ATOM   4731  H   LEU   300       8.955 -17.100  91.512  1.00  0.00           H  
ATOM   4732  CA  LEU   300      10.470 -15.584  91.570  1.00  0.00           C  
ATOM   4733  HA  LEU   300      11.241 -15.530  92.340  1.00  0.00           H  
ATOM   4734  CB  LEU   300      11.054 -16.288  90.332  1.00  0.00           C  
ATOM   4735  HB2 LEU   300      10.289 -16.313  89.556  1.00  0.00           H  
ATOM   4736  HB3 LEU   300      11.884 -15.687  89.960  1.00  0.00           H  
ATOM   4737  CG  LEU   300      11.556 -17.725  90.564  1.00  0.00           C  
ATOM   4738  HG  LEU   300      10.732 -18.353  90.903  1.00  0.00           H  
ATOM   4739  CD1 LEU   300      12.080 -18.294  89.245  1.00  0.00           C  
ATOM   4740 HD11 LEU   300      12.920 -17.702  88.889  1.00  0.00           H  
ATOM   4741 HD12 LEU   300      12.398 -19.326  89.393  1.00  0.00           H  
ATOM   4742 HD13 LEU   300      11.281 -18.283  88.502  1.00  0.00           H  
ATOM   4743  CD2 LEU   300      12.682 -17.788  91.597  1.00  0.00           C  
ATOM   4744 HD21 LEU   300      12.302 -17.512  92.580  1.00  0.00           H  
ATOM   4745 HD22 LEU   300      13.076 -18.801  91.658  1.00  0.00           H  
ATOM   4746 HD23 LEU   300      13.485 -17.101  91.328  1.00  0.00           H  
ATOM   4747  C   LEU   300      10.093 -14.132  91.231  1.00  0.00           C  
ATOM   4748  O   LEU   300      10.957 -13.262  91.204  1.00  0.00           O  
ATOM   4749  N   ALA   301       8.808 -13.848  91.003  1.00  0.00           N  
ATOM   4750  H   ALA   301       8.123 -14.590  91.085  1.00  0.00           H  
ATOM   4751  CA  ALA   301       8.321 -12.506  90.702  1.00  0.00           C  
ATOM   4752  HA  ALA   301       8.844 -12.129  89.823  1.00  0.00           H  
ATOM   4753  CB  ALA   301       6.832 -12.636  90.383  1.00  0.00           C  
ATOM   4754  HB1 ALA   301       6.247 -12.727  91.300  1.00  0.00           H  
ATOM   4755  HB2 ALA   301       6.500 -11.764  89.827  1.00  0.00           H  
ATOM   4756  HB3 ALA   301       6.667 -13.524  89.780  1.00  0.00           H  
ATOM   4757  C   ALA   301       8.571 -11.517  91.851  1.00  0.00           C  
ATOM   4758  O   ALA   301       9.010 -10.393  91.617  1.00  0.00           O  
ATOM   4759  N   VAL   302       8.354 -11.958  93.096  1.00  0.00           N  
ATOM   4760  H   VAL   302       8.045 -12.913  93.213  1.00  0.00           H  
ATOM   4761  CA  VAL   302       8.630 -11.161  94.302  1.00  0.00           C  
ATOM   4762  HA  VAL   302       8.183 -10.174  94.181  1.00  0.00           H  
ATOM   4763  CB  VAL   302       8.002 -11.819  95.548  1.00  0.00           C  
ATOM   4764  HB  VAL   302       8.415 -12.822  95.667  1.00  0.00           H  
ATOM   4765  CG1 VAL   302       8.284 -11.027  96.831  1.00  0.00           C  
ATOM   4766 HG11 VAL   302       7.937  -9.998  96.722  1.00  0.00           H  
ATOM   4767 HG12 VAL   302       7.774 -11.490  97.676  1.00  0.00           H  
ATOM   4768 HG13 VAL   302       9.352 -11.021  97.047  1.00  0.00           H  
ATOM   4769  CG2 VAL   302       6.478 -11.937  95.397  1.00  0.00           C  
ATOM   4770 HG21 VAL   302       6.226 -12.570  94.546  1.00  0.00           H  
ATOM   4771 HG22 VAL   302       6.053 -12.389  96.293  1.00  0.00           H  
ATOM   4772 HG23 VAL   302       6.040 -10.949  95.253  1.00  0.00           H  
ATOM   4773  C   VAL   302      10.135 -10.951  94.483  1.00  0.00           C  
ATOM   4774  O   VAL   302      10.567  -9.850  94.807  1.00  0.00           O  
ATOM   4775  N   GLU   303      10.947 -11.974  94.206  1.00  0.00           N  
ATOM   4776  H   GLU   303      10.537 -12.851  93.919  1.00  0.00           H  
ATOM   4777  CA  GLU   303      12.411 -11.876  94.254  1.00  0.00           C  
ATOM   4778  HA  GLU   303      12.700 -11.513  95.242  1.00  0.00           H  
ATOM   4779  CB  GLU   303      13.000 -13.288  94.093  1.00  0.00           C  
ATOM   4780  HB2 GLU   303      12.695 -13.870  94.964  1.00  0.00           H  
ATOM   4781  HB3 GLU   303      12.561 -13.770  93.220  1.00  0.00           H  
ATOM   4782  CG  GLU   303      14.530 -13.357  93.989  1.00  0.00           C  
ATOM   4783  HG2 GLU   303      14.982 -12.462  94.421  1.00  0.00           H  
ATOM   4784  HG3 GLU   303      14.876 -14.210  94.576  1.00  0.00           H  
ATOM   4785  CD  GLU   303      14.971 -13.550  92.535  1.00  0.00           C  
ATOM   4786  OE1 GLU   303      15.130 -12.553  91.799  1.00  0.00           O  
ATOM   4787  OE2 GLU   303      15.088 -14.713  92.091  1.00  0.00           O  
ATOM   4788  C   GLU   303      12.956 -10.842  93.252  1.00  0.00           C  
ATOM   4789  O   GLU   303      13.756  -9.989  93.641  1.00  0.00           O  
ATOM   4790  N   ARG   304      12.463 -10.814  92.003  1.00  0.00           N  
ATOM   4791  H   ARG   304      11.830 -11.553  91.714  1.00  0.00           H  
ATOM   4792  CA  ARG   304      12.848  -9.758  91.048  1.00  0.00           C  
ATOM   4793  HA  ARG   304      13.923  -9.613  91.140  1.00  0.00           H  
ATOM   4794  CB  ARG   304      12.562 -10.158  89.595  1.00  0.00           C  
ATOM   4795  HB2 ARG   304      11.560 -10.579  89.505  1.00  0.00           H  
ATOM   4796  HB3 ARG   304      12.597  -9.256  88.983  1.00  0.00           H  
ATOM   4797  CG  ARG   304      13.644 -11.118  89.058  1.00  0.00           C  
ATOM   4798  HG2 ARG   304      14.025 -10.725  88.117  1.00  0.00           H  
ATOM   4799  HG3 ARG   304      14.495 -11.143  89.738  1.00  0.00           H  
ATOM   4800  CD  ARG   304      13.137 -12.541  88.798  1.00  0.00           C  
ATOM   4801  HD2 ARG   304      12.151 -12.667  89.238  1.00  0.00           H  
ATOM   4802  HD3 ARG   304      13.038 -12.673  87.722  1.00  0.00           H  
ATOM   4803  NE  ARG   304      14.047 -13.547  89.373  1.00  0.00           N  
ATOM   4804  HE  ARG   304      14.442 -13.320  90.292  1.00  0.00           H  
ATOM   4805  CZ  ARG   304      14.418 -14.698  88.856  1.00  0.00           C  
ATOM   4806  NH1 ARG   304      14.037 -15.080  87.668  1.00  0.00           N  
ATOM   4807 HH11 ARG   304      13.453 -14.454  87.147  1.00  0.00           H  
ATOM   4808 HH12 ARG   304      14.344 -15.957  87.299  1.00  0.00           H  
ATOM   4809  NH2 ARG   304      15.177 -15.503  89.530  1.00  0.00           N  
ATOM   4810 HH21 ARG   304      15.345 -15.238  90.513  1.00  0.00           H  
ATOM   4811 HH22 ARG   304      15.469 -16.393  89.196  1.00  0.00           H  
ATOM   4812  C   ARG   304      12.272  -8.383  91.381  1.00  0.00           C  
ATOM   4813  O   ARG   304      12.974  -7.400  91.171  1.00  0.00           O  
ATOM   4814  N   ALA   305      11.074  -8.290  91.961  1.00  0.00           N  
ATOM   4815  H   ALA   305      10.521  -9.129  92.076  1.00  0.00           H  
ATOM   4816  CA  ALA   305      10.552  -7.020  92.475  1.00  0.00           C  
ATOM   4817  HA  ALA   305      10.517  -6.298  91.657  1.00  0.00           H  
ATOM   4818  CB  ALA   305       9.127  -7.241  92.988  1.00  0.00           C  
ATOM   4819  HB1 ALA   305       9.115  -7.994  93.774  1.00  0.00           H  
ATOM   4820  HB2 ALA   305       8.746  -6.306  93.396  1.00  0.00           H  
ATOM   4821  HB3 ALA   305       8.490  -7.561  92.165  1.00  0.00           H  
ATOM   4822  C   ALA   305      11.453  -6.425  93.576  1.00  0.00           C  
ATOM   4823  O   ALA   305      11.705  -5.219  93.584  1.00  0.00           O  
ATOM   4824  N   LEU   306      11.988  -7.269  94.466  1.00  0.00           N  
ATOM   4825  H   LEU   306      11.700  -8.243  94.436  1.00  0.00           H  
ATOM   4826  CA  LEU   306      13.005  -6.886  95.449  1.00  0.00           C  
ATOM   4827  HA  LEU   306      12.657  -6.010  95.998  1.00  0.00           H  
ATOM   4828  CB  LEU   306      13.229  -8.046  96.442  1.00  0.00           C  
ATOM   4829  HB2 LEU   306      12.957  -8.999  95.988  1.00  0.00           H  
ATOM   4830  HB3 LEU   306      14.290  -8.091  96.692  1.00  0.00           H  
ATOM   4831  CG  LEU   306      12.460  -7.858  97.756  1.00  0.00           C  
ATOM   4832  HG  LEU   306      12.788  -6.915  98.181  1.00  0.00           H  
ATOM   4833  CD1 LEU   306      10.938  -7.821  97.587  1.00  0.00           C  
ATOM   4834 HD11 LEU   306      10.592  -8.758  97.153  1.00  0.00           H  
ATOM   4835 HD12 LEU   306      10.475  -7.685  98.564  1.00  0.00           H  
ATOM   4836 HD13 LEU   306      10.651  -6.994  96.941  1.00  0.00           H  
ATOM   4837  CD2 LEU   306      12.807  -8.990  98.724  1.00  0.00           C  
ATOM   4838 HD21 LEU   306      13.882  -9.002  98.899  1.00  0.00           H  
ATOM   4839 HD22 LEU   306      12.309  -8.812  99.677  1.00  0.00           H  
ATOM   4840 HD23 LEU   306      12.489  -9.948  98.315  1.00  0.00           H  
ATOM   4841  C   LEU   306      14.314  -6.473  94.767  1.00  0.00           C  
ATOM   4842  O   LEU   306      14.770  -5.348  94.966  1.00  0.00           O  
ATOM   4843  N   ASN   307      14.895  -7.337  93.931  1.00  0.00           N  
ATOM   4844  H   ASN   307      14.473  -8.255  93.818  1.00  0.00           H  
ATOM   4845  CA  ASN   307      16.160  -7.055  93.242  1.00  0.00           C  
ATOM   4846  HA  ASN   307      16.919  -6.842  93.997  1.00  0.00           H  
ATOM   4847  CB  ASN   307      16.599  -8.308  92.458  1.00  0.00           C  
ATOM   4848  HB2 ASN   307      15.766  -8.690  91.873  1.00  0.00           H  
ATOM   4849  HB3 ASN   307      17.400  -8.036  91.772  1.00  0.00           H  
ATOM   4850  CG  ASN   307      17.145  -9.400  93.366  1.00  0.00           C  
ATOM   4851  OD1 ASN   307      17.928  -9.147  94.266  1.00  0.00           O  
ATOM   4852  ND2 ASN   307      16.799 -10.651  93.172  1.00  0.00           N  
ATOM   4853 HD21 ASN   307      16.097 -10.942  92.496  1.00  0.00           H  
ATOM   4854 HD22 ASN   307      17.177 -11.313  93.819  1.00  0.00           H  
ATOM   4855  C   ASN   307      16.099  -5.792  92.356  1.00  0.00           C  
ATOM   4856  O   ASN   307      17.113  -5.119  92.191  1.00  0.00           O  
ATOM   4857  N   GLN   308      14.919  -5.430  91.840  1.00  0.00           N  
ATOM   4858  H   GLN   308      14.141  -6.074  91.929  1.00  0.00           H  
ATOM   4859  CA  GLN   308      14.664  -4.142  91.197  1.00  0.00           C  
ATOM   4860  HA  GLN   308      15.522  -3.904  90.565  1.00  0.00           H  
ATOM   4861  CB  GLN   308      13.439  -4.275  90.274  1.00  0.00           C  
ATOM   4862  HB2 GLN   308      13.688  -5.014  89.511  1.00  0.00           H  
ATOM   4863  HB3 GLN   308      12.580  -4.642  90.838  1.00  0.00           H  
ATOM   4864  CG  GLN   308      13.054  -2.949  89.594  1.00  0.00           C  
ATOM   4865  HG2 GLN   308      12.441  -2.368  90.282  1.00  0.00           H  
ATOM   4866  HG3 GLN   308      13.958  -2.377  89.385  1.00  0.00           H  
ATOM   4867  CD  GLN   308      12.304  -3.104  88.270  1.00  0.00           C  
ATOM   4868  OE1 GLN   308      12.034  -4.185  87.760  1.00  0.00           O  
ATOM   4869  NE2 GLN   308      11.945  -2.016  87.633  1.00  0.00           N  
ATOM   4870 HE21 GLN   308      12.076  -1.084  88.041  1.00  0.00           H  
ATOM   4871 HE22 GLN   308      11.530  -2.121  86.720  1.00  0.00           H  
ATOM   4872  C   GLN   308      14.545  -2.992  92.217  1.00  0.00           C  
ATOM   4873  O   GLN   308      15.365  -2.072  92.200  1.00  0.00           O  
ATOM   4874  N   TYR   309      13.560  -3.009  93.126  1.00  0.00           N  
ATOM   4875  H   TYR   309      12.924  -3.801  93.162  1.00  0.00           H  
ATOM   4876  CA  TYR   309      13.281  -1.835  93.969  1.00  0.00           C  
ATOM   4877  HA  TYR   309      13.401  -0.973  93.317  1.00  0.00           H  
ATOM   4878  CB  TYR   309      11.812  -1.805  94.431  1.00  0.00           C  
ATOM   4879  HB2 TYR   309      11.173  -2.121  93.605  1.00  0.00           H  
ATOM   4880  HB3 TYR   309      11.676  -2.510  95.252  1.00  0.00           H  
ATOM   4881  CG  TYR   309      11.381  -0.407  94.852  1.00  0.00           C  
ATOM   4882  CD1 TYR   309      11.360   0.626  93.893  1.00  0.00           C  
ATOM   4883  HD1 TYR   309      11.546   0.395  92.851  1.00  0.00           H  
ATOM   4884  CE1 TYR   309      11.155   1.963  94.283  1.00  0.00           C  
ATOM   4885  HE1 TYR   309      11.178   2.753  93.546  1.00  0.00           H  
ATOM   4886  CZ  TYR   309      10.964   2.273  95.644  1.00  0.00           C  
ATOM   4887  OH  TYR   309      10.777   3.554  96.050  1.00  0.00           O  
ATOM   4888  HH  TYR   309      11.304   4.228  95.581  1.00  0.00           H  
ATOM   4889  CE2 TYR   309      10.903   1.232  96.595  1.00  0.00           C  
ATOM   4890  HE2 TYR   309      10.754   1.482  97.636  1.00  0.00           H  
ATOM   4891  CD2 TYR   309      11.114  -0.104  96.200  1.00  0.00           C  
ATOM   4892  HD2 TYR   309      11.138  -0.887  96.944  1.00  0.00           H  
ATOM   4893  C   TYR   309      14.296  -1.600  95.110  1.00  0.00           C  
ATOM   4894  O   TYR   309      14.304  -0.534  95.726  1.00  0.00           O  
ATOM   4895  N   ARG   310      15.222  -2.534  95.374  1.00  0.00           N  
ATOM   4896  H   ARG   310      15.134  -3.440  94.917  1.00  0.00           H  
ATOM   4897  CA  ARG   310      16.429  -2.264  96.184  1.00  0.00           C  
ATOM   4898  HA  ARG   310      16.141  -1.675  97.055  1.00  0.00           H  
ATOM   4899  CB  ARG   310      17.053  -3.578  96.693  1.00  0.00           C  
ATOM   4900  HB2 ARG   310      17.219  -4.265  95.860  1.00  0.00           H  
ATOM   4901  HB3 ARG   310      18.027  -3.341  97.123  1.00  0.00           H  
ATOM   4902  CG  ARG   310      16.195  -4.265  97.774  1.00  0.00           C  
ATOM   4903  HG2 ARG   310      15.649  -3.513  98.341  1.00  0.00           H  
ATOM   4904  HG3 ARG   310      15.464  -4.920  97.307  1.00  0.00           H  
ATOM   4905  CD  ARG   310      17.047  -5.090  98.750  1.00  0.00           C  
ATOM   4906  HD2 ARG   310      16.395  -5.737  99.338  1.00  0.00           H  
ATOM   4907  HD3 ARG   310      17.720  -5.734  98.180  1.00  0.00           H  
ATOM   4908  NE  ARG   310      17.827  -4.216  99.652  1.00  0.00           N  
ATOM   4909  HE  ARG   310      18.795  -4.080  99.434  1.00  0.00           H  
ATOM   4910  CZ  ARG   310      17.334  -3.486 100.641  1.00  0.00           C  
ATOM   4911  NH1 ARG   310      16.107  -3.581 101.043  1.00  0.00           N  
ATOM   4912 HH11 ARG   310      15.467  -4.275 100.650  1.00  0.00           H  
ATOM   4913 HH12 ARG   310      15.750  -2.893 101.707  1.00  0.00           H  
ATOM   4914  NH2 ARG   310      18.082  -2.611 101.243  1.00  0.00           N  
ATOM   4915 HH21 ARG   310      19.017  -2.425 100.960  1.00  0.00           H  
ATOM   4916 HH22 ARG   310      17.662  -2.034 101.985  1.00  0.00           H  
ATOM   4917  C   ARG   310      17.482  -1.389  95.476  1.00  0.00           C  
ATOM   4918  O   ARG   310      18.432  -0.974  96.134  1.00  0.00           O  
ATOM   4919  N   ALA   311      17.322  -1.096  94.181  1.00  0.00           N  
ATOM   4920  H   ALA   311      16.559  -1.541  93.689  1.00  0.00           H  
ATOM   4921  CA  ALA   311      18.246  -0.270  93.389  1.00  0.00           C  
ATOM   4922  HA  ALA   311      18.930   0.250  94.062  1.00  0.00           H  
ATOM   4923  CB  ALA   311      19.074  -1.218  92.512  1.00  0.00           C  
ATOM   4924  HB1 ALA   311      18.418  -1.758  91.826  1.00  0.00           H  
ATOM   4925  HB2 ALA   311      19.799  -0.643  91.935  1.00  0.00           H  
ATOM   4926  HB3 ALA   311      19.606  -1.934  93.139  1.00  0.00           H  
ATOM   4927  C   ALA   311      17.565   0.829  92.539  1.00  0.00           C  
ATOM   4928  O   ALA   311      18.227   1.775  92.121  1.00  0.00           O  
ATOM   4929  N   GLU   312      16.258   0.723  92.281  1.00  0.00           N  
ATOM   4930  H   GLU   312      15.799  -0.136  92.552  1.00  0.00           H  
ATOM   4931  CA  GLU   312      15.476   1.662  91.454  1.00  0.00           C  
ATOM   4932  HA  GLU   312      16.020   1.840  90.526  1.00  0.00           H  
ATOM   4933  CB  GLU   312      14.155   0.954  91.107  1.00  0.00           C  
ATOM   4934  HB2 GLU   312      14.402  -0.018  90.676  1.00  0.00           H  
ATOM   4935  HB3 GLU   312      13.602   0.787  92.029  1.00  0.00           H  
ATOM   4936  CG  GLU   312      13.246   1.686  90.112  1.00  0.00           C  
ATOM   4937  HG2 GLU   312      12.747   2.518  90.614  1.00  0.00           H  
ATOM   4938  HG3 GLU   312      13.859   2.084  89.300  1.00  0.00           H
[truncated: 2,296,277 more chars]
