# Supplementary material for: Modeling the Tertiary Structure of the Rift Valley Fever Virus L Protein
Source: Molecules. 2019 May 7;24(9):1768. doi: 10.3390/molecules24091768 (PMC6539450; doi:10.3390/molecules24091768)
Supplement: Supplementary file 1 [file molecules-24-01768-s001.zip › protein_min_9.pdb]

ATOM      1  N   MET     1       8.024 -12.122  -0.923  1.00  0.00           N  
ATOM      2  H1  MET     1       8.423 -11.360  -1.458  1.00  0.00           H  
ATOM      3  H2  MET     1       8.526 -12.205  -0.052  1.00  0.00           H  
ATOM      4  H3  MET     1       7.038 -11.941  -0.744  1.00  0.00           H  
ATOM      5  CA  MET     1       8.148 -13.369  -1.707  1.00  0.00           C  
ATOM      6  HA  MET     1       9.195 -13.509  -1.971  1.00  0.00           H  
ATOM      7  CB  MET     1       7.688 -14.551  -0.834  1.00  0.00           C  
ATOM      8  HB2 MET     1       8.007 -14.378   0.193  1.00  0.00           H  
ATOM      9  HB3 MET     1       6.599 -14.609  -0.835  1.00  0.00           H  
ATOM     10  CG  MET     1       8.273 -15.896  -1.274  1.00  0.00           C  
ATOM     11  HG2 MET     1       7.807 -16.210  -2.207  1.00  0.00           H  
ATOM     12  HG3 MET     1       9.340 -15.762  -1.449  1.00  0.00           H  
ATOM     13  SD  MET     1       8.079 -17.229  -0.061  1.00  0.00           S  
ATOM     14  CE  MET     1       6.285 -17.479  -0.145  1.00  0.00           C  
ATOM     15  HE1 MET     1       5.995 -17.705  -1.171  1.00  0.00           H  
ATOM     16  HE2 MET     1       6.005 -18.312   0.500  1.00  0.00           H  
ATOM     17  HE3 MET     1       5.768 -16.579   0.189  1.00  0.00           H  
ATOM     18  C   MET     1       7.344 -13.288  -3.012  1.00  0.00           C  
ATOM     19  O   MET     1       7.108 -14.307  -3.650  1.00  0.00           O  
ATOM     20  N   ASP     2       6.820 -12.104  -3.343  1.00  0.00           N  
ATOM     21  H   ASP     2       7.179 -11.253  -2.939  1.00  0.00           H  
ATOM     22  CA  ASP     2       5.522 -11.924  -3.993  1.00  0.00           C  
ATOM     23  HA  ASP     2       5.536 -12.347  -4.999  1.00  0.00           H  
ATOM     24  CB  ASP     2       4.423 -12.589  -3.136  1.00  0.00           C  
ATOM     25  HB2 ASP     2       3.459 -12.459  -3.632  1.00  0.00           H  
ATOM     26  HB3 ASP     2       4.602 -13.662  -3.061  1.00  0.00           H  
ATOM     27  CG  ASP     2       4.360 -11.987  -1.728  1.00  0.00           C  
ATOM     28  OD1 ASP     2       5.285 -12.238  -0.914  1.00  0.00           O  
ATOM     29  OD2 ASP     2       3.411 -11.210  -1.497  1.00  0.00           O  
ATOM     30  C   ASP     2       5.197 -10.416  -4.055  1.00  0.00           C  
ATOM     31  O   ASP     2       5.781  -9.622  -3.313  1.00  0.00           O  
ATOM     32  N   SER     3       4.209 -10.037  -4.867  1.00  0.00           N  
ATOM     33  H   SER     3       3.757 -10.741  -5.432  1.00  0.00           H  
ATOM     34  CA  SER     3       3.745  -8.657  -5.072  1.00  0.00           C  
ATOM     35  HA  SER     3       4.594  -7.990  -4.953  1.00  0.00           H  
ATOM     36  CB  SER     3       3.268  -8.525  -6.522  1.00  0.00           C  
ATOM     37  HB2 SER     3       2.928  -7.506  -6.711  1.00  0.00           H  
ATOM     38  HB3 SER     3       4.106  -8.739  -7.189  1.00  0.00           H  
ATOM     39  OG  SER     3       2.218  -9.441  -6.785  1.00  0.00           O  
ATOM     40  HG  SER     3       2.002  -9.390  -7.721  1.00  0.00           H  
ATOM     41  C   SER     3       2.680  -8.149  -4.080  1.00  0.00           C  
ATOM     42  O   SER     3       2.097  -7.085  -4.318  1.00  0.00           O  
ATOM     43  N   ILE     4       2.409  -8.864  -2.976  1.00  0.00           N  
ATOM     44  H   ILE     4       2.928  -9.722  -2.812  1.00  0.00           H  
ATOM     45  CA  ILE     4       1.419  -8.472  -1.952  1.00  0.00           C  
ATOM     46  HA  ILE     4       0.858  -7.608  -2.308  1.00  0.00           H  
ATOM     47  CB  ILE     4       0.391  -9.607  -1.710  1.00  0.00           C  
ATOM     48  HB  ILE     4       0.925 -10.502  -1.391  1.00  0.00           H  
ATOM     49  CG2 ILE     4      -0.594  -9.218  -0.589  1.00  0.00           C  
ATOM     50 HG21 ILE     4      -1.155  -8.328  -0.875  1.00  0.00           H  
ATOM     51 HG22 ILE     4      -1.285 -10.035  -0.391  1.00  0.00           H  
ATOM     52 HG23 ILE     4      -0.060  -9.020   0.341  1.00  0.00           H  
ATOM     53  CG1 ILE     4      -0.369  -9.936  -3.019  1.00  0.00           C  
ATOM     54 HG12 ILE     4      -0.935  -9.061  -3.340  1.00  0.00           H  
ATOM     55 HG13 ILE     4       0.351 -10.173  -3.803  1.00  0.00           H  
ATOM     56  CD1 ILE     4      -1.320 -11.135  -2.917  1.00  0.00           C  
ATOM     57 HD11 ILE     4      -2.168 -10.899  -2.275  1.00  0.00           H  
ATOM     58 HD12 ILE     4      -1.698 -11.378  -3.911  1.00  0.00           H  
ATOM     59 HD13 ILE     4      -0.787 -12.000  -2.521  1.00  0.00           H  
ATOM     60  C   ILE     4       2.126  -8.022  -0.667  1.00  0.00           C  
ATOM     61  O   ILE     4       1.971  -6.875  -0.246  1.00  0.00           O  
ATOM     62  N   LEU     5       2.977  -8.875  -0.088  1.00  0.00           N  
ATOM     63  H   LEU     5       3.082  -9.799  -0.510  1.00  0.00           H  
ATOM     64  CA  LEU     5       3.888  -8.525   1.010  1.00  0.00           C  
ATOM     65  HA  LEU     5       3.311  -8.063   1.812  1.00  0.00           H  
ATOM     66  CB  LEU     5       4.572  -9.794   1.552  1.00  0.00           C  
ATOM     67  HB2 LEU     5       5.177 -10.222   0.754  1.00  0.00           H  
ATOM     68  HB3 LEU     5       5.248  -9.501   2.358  1.00  0.00           H  
ATOM     69  CG  LEU     5       3.620 -10.882   2.085  1.00  0.00           C  
ATOM     70  HG  LEU     5       2.955 -11.218   1.291  1.00  0.00           H  
ATOM     71  CD1 LEU     5       4.435 -12.081   2.574  1.00  0.00           C  
ATOM     72 HD11 LEU     5       5.105 -11.779   3.378  1.00  0.00           H  
ATOM     73 HD12 LEU     5       3.763 -12.860   2.931  1.00  0.00           H  
ATOM     74 HD13 LEU     5       5.016 -12.479   1.742  1.00  0.00           H  
ATOM     75  CD2 LEU     5       2.771 -10.382   3.258  1.00  0.00           C  
ATOM     76 HD21 LEU     5       2.096  -9.597   2.919  1.00  0.00           H  
ATOM     77 HD22 LEU     5       2.172 -11.200   3.654  1.00  0.00           H  
ATOM     78 HD23 LEU     5       3.415  -9.991   4.047  1.00  0.00           H  
ATOM     79  C   LEU     5       4.941  -7.492   0.581  1.00  0.00           C  
ATOM     80  O   LEU     5       5.571  -6.860   1.426  1.00  0.00           O  
ATOM     81  N   SER     6       5.089  -7.247  -0.721  1.00  0.00           N  
ATOM     82  H   SER     6       4.584  -7.823  -1.379  1.00  0.00           H  
ATOM     83  CA  SER     6       5.848  -6.113  -1.248  1.00  0.00           C  
ATOM     84  HA  SER     6       6.883  -6.209  -0.927  1.00  0.00           H  
ATOM     85  CB  SER     6       5.835  -6.172  -2.767  1.00  0.00           C  
ATOM     86  HB2 SER     6       6.627  -5.532  -3.144  1.00  0.00           H  
ATOM     87  HB3 SER     6       6.019  -7.194  -3.084  1.00  0.00           H  
ATOM     88  OG  SER     6       4.614  -5.729  -3.299  1.00  0.00           O  
ATOM     89  HG  SER     6       4.772  -4.760  -3.466  1.00  0.00           H  
ATOM     90  C   SER     6       5.329  -4.753  -0.761  1.00  0.00           C  
ATOM     91  O   SER     6       6.114  -3.823  -0.641  1.00  0.00           O  
ATOM     92  N   LYS     7       4.039  -4.644  -0.397  1.00  0.00           N  
ATOM     93  H   LYS     7       3.445  -5.457  -0.526  1.00  0.00           H  
ATOM     94  CA  LYS     7       3.454  -3.462   0.268  1.00  0.00           C  
ATOM     95  HA  LYS     7       4.018  -2.584  -0.057  1.00  0.00           H  
ATOM     96  CB  LYS     7       1.992  -3.258  -0.174  1.00  0.00           C  
ATOM     97  HB2 LYS     7       1.384  -4.102   0.155  1.00  0.00           H  
ATOM     98  HB3 LYS     7       1.611  -2.364   0.322  1.00  0.00           H  
ATOM     99  CG  LYS     7       1.838  -3.041  -1.693  1.00  0.00           C  
ATOM    100  HG2 LYS     7       1.130  -2.226  -1.852  1.00  0.00           H  
ATOM    101  HG3 LYS     7       2.793  -2.737  -2.124  1.00  0.00           H  
ATOM    102  CD  LYS     7       1.301  -4.282  -2.422  1.00  0.00           C  
ATOM    103  HD2 LYS     7       1.944  -5.141  -2.231  1.00  0.00           H  
ATOM    104  HD3 LYS     7       0.305  -4.507  -2.039  1.00  0.00           H  
ATOM    105  CE  LYS     7       1.204  -4.036  -3.933  1.00  0.00           C  
ATOM    106  HE2 LYS     7       0.489  -4.747  -4.355  1.00  0.00           H  
ATOM    107  HE3 LYS     7       0.841  -3.021  -4.112  1.00  0.00           H  
ATOM    108  NZ  LYS     7       2.514  -4.238  -4.584  1.00  0.00           N  
ATOM    109  HZ1 LYS     7       2.817  -5.206  -4.490  1.00  0.00           H  
ATOM    110  HZ2 LYS     7       2.548  -3.953  -5.555  1.00  0.00           H  
ATOM    111  HZ3 LYS     7       3.250  -3.659  -4.171  1.00  0.00           H  
ATOM    112  C   LYS     7       3.616  -3.476   1.801  1.00  0.00           C  
ATOM    113  O   LYS     7       2.938  -2.735   2.509  1.00  0.00           O  
ATOM    114  N   GLN     8       4.473  -4.350   2.327  1.00  0.00           N  
ATOM    115  H   GLN     8       4.938  -4.969   1.680  1.00  0.00           H  
ATOM    116  CA  GLN     8       4.952  -4.369   3.719  1.00  0.00           C  
ATOM    117  HA  GLN     8       4.556  -3.506   4.255  1.00  0.00           H  
ATOM    118  CB  GLN     8       4.480  -5.650   4.434  1.00  0.00           C  
ATOM    119  HB2 GLN     8       4.984  -6.503   3.977  1.00  0.00           H  
ATOM    120  HB3 GLN     8       4.799  -5.607   5.476  1.00  0.00           H  
ATOM    121  CG  GLN     8       2.963  -5.924   4.392  1.00  0.00           C  
ATOM    122  HG2 GLN     8       2.589  -5.849   3.372  1.00  0.00           H  
ATOM    123  HG3 GLN     8       2.800  -6.950   4.722  1.00  0.00           H  
ATOM    124  CD  GLN     8       2.142  -5.010   5.301  1.00  0.00           C  
ATOM    125  OE1 GLN     8       1.620  -5.424   6.323  1.00  0.00           O  
ATOM    126  NE2 GLN     8       1.971  -3.747   4.983  1.00  0.00           N  
ATOM    127 HE21 GLN     8       2.361  -3.356   4.130  1.00  0.00           H  
ATOM    128 HE22 GLN     8       1.452  -3.189   5.633  1.00  0.00           H  
ATOM    129  C   GLN     8       6.486  -4.235   3.764  1.00  0.00           C  
ATOM    130  O   GLN     8       7.008  -3.596   4.673  1.00  0.00           O  
ATOM    131  N   LEU     9       7.171  -4.781   2.749  1.00  0.00           N  
ATOM    132  H   LEU     9       6.657  -5.421   2.161  1.00  0.00           H  
ATOM    133  CA  LEU     9       8.474  -4.344   2.228  1.00  0.00           C  
ATOM    134  HA  LEU     9       9.157  -4.135   3.051  1.00  0.00           H  
ATOM    135  CB  LEU     9       9.050  -5.499   1.371  1.00  0.00           C  
ATOM    136  HB2 LEU     9       8.344  -5.682   0.564  1.00  0.00           H  
ATOM    137  HB3 LEU     9       9.988  -5.187   0.910  1.00  0.00           H  
ATOM    138  CG  LEU     9       9.309  -6.820   2.120  1.00  0.00           C  
ATOM    139  HG  LEU     9       8.655  -6.909   2.983  1.00  0.00           H  
ATOM    140  CD1 LEU     9       9.034  -8.012   1.199  1.00  0.00           C  
ATOM    141 HD11 LEU     9       9.681  -7.962   0.323  1.00  0.00           H  
ATOM    142 HD12 LEU     9       9.206  -8.932   1.754  1.00  0.00           H  
ATOM    143 HD13 LEU     9       7.991  -7.988   0.884  1.00  0.00           H  
ATOM    144  CD2 LEU     9      10.771  -6.899   2.560  1.00  0.00           C  
ATOM    145 HD21 LEU     9      10.990  -6.064   3.226  1.00  0.00           H  
ATOM    146 HD22 LEU     9      10.950  -7.821   3.105  1.00  0.00           H  
ATOM    147 HD23 LEU     9      11.429  -6.849   1.694  1.00  0.00           H  
ATOM    148  C   LEU     9       8.294  -3.041   1.403  1.00  0.00           C  
ATOM    149  O   LEU     9       7.522  -2.159   1.780  1.00  0.00           O  
ATOM    150  N   VAL    10       8.970  -2.935   0.251  1.00  0.00           N  
ATOM    151  H   VAL    10       9.607  -3.681   0.013  1.00  0.00           H  
ATOM    152  CA  VAL    10       8.648  -2.009  -0.848  1.00  0.00           C  
ATOM    153  HA  VAL    10       7.635  -1.630  -0.709  1.00  0.00           H  
ATOM    154  CB  VAL    10       9.622  -0.813  -0.870  1.00  0.00           C  
ATOM    155  HB  VAL    10      10.630  -1.191  -1.021  1.00  0.00           H  
ATOM    156  CG1 VAL    10       9.305   0.199  -1.981  1.00  0.00           C  
ATOM    157 HG11 VAL    10       8.277   0.550  -1.885  1.00  0.00           H  
ATOM    158 HG12 VAL    10       9.970   1.062  -1.900  1.00  0.00           H  
ATOM    159 HG13 VAL    10       9.451  -0.240  -2.964  1.00  0.00           H  
ATOM    160  CG2 VAL    10       9.624  -0.046   0.450  1.00  0.00           C  
ATOM    161 HG21 VAL    10       9.968  -0.692   1.256  1.00  0.00           H  
ATOM    162 HG22 VAL    10      10.308   0.799   0.372  1.00  0.00           H  
ATOM    163 HG23 VAL    10       8.616   0.304   0.669  1.00  0.00           H  
ATOM    164  C   VAL    10       8.689  -2.788  -2.171  1.00  0.00           C  
ATOM    165  O   VAL    10       9.525  -3.678  -2.326  1.00  0.00           O  
ATOM    166  N   ASP    11       7.853  -2.438  -3.157  1.00  0.00           N  
ATOM    167  H   ASP    11       7.120  -1.781  -2.935  1.00  0.00           H  
ATOM    168  CA  ASP    11       7.805  -3.087  -4.488  1.00  0.00           C  
ATOM    169  HA  ASP    11       7.525  -4.125  -4.344  1.00  0.00           H  
ATOM    170  CB  ASP    11       6.710  -2.447  -5.371  1.00  0.00           C  
ATOM    171  HB2 ASP    11       6.827  -1.362  -5.355  1.00  0.00           H  
ATOM    172  HB3 ASP    11       6.858  -2.777  -6.401  1.00  0.00           H  
ATOM    173  CG  ASP    11       5.268  -2.804  -4.979  1.00  0.00           C  
ATOM    174  OD1 ASP    11       5.010  -3.296  -3.856  1.00  0.00           O  
ATOM    175  OD2 ASP    11       4.351  -2.678  -5.818  1.00  0.00           O  
ATOM    176  C   ASP    11       9.152  -3.133  -5.247  1.00  0.00           C  
ATOM    177  O   ASP    11       9.304  -3.919  -6.181  1.00  0.00           O  
ATOM    178  N   LYS    12      10.149  -2.339  -4.831  1.00  0.00           N  
ATOM    179  H   LYS    12       9.953  -1.741  -4.043  1.00  0.00           H  
ATOM    180  CA  LYS    12      11.519  -2.360  -5.364  1.00  0.00           C  
ATOM    181  HA  LYS    12      11.453  -2.310  -6.452  1.00  0.00           H  
ATOM    182  CB  LYS    12      12.272  -1.101  -4.881  1.00  0.00           C  
ATOM    183  HB2 LYS    12      13.188  -1.008  -5.458  1.00  0.00           H  
ATOM    184  HB3 LYS    12      11.658  -0.224  -5.091  1.00  0.00           H  
ATOM    185  CG  LYS    12      12.670  -1.102  -3.395  1.00  0.00           C  
ATOM    186  HG2 LYS    12      11.820  -1.412  -2.795  1.00  0.00           H  
ATOM    187  HG3 LYS    12      13.474  -1.823  -3.245  1.00  0.00           H  
ATOM    188  CD  LYS    12      13.143   0.285  -2.930  1.00  0.00           C  
ATOM    189  HD2 LYS    12      13.889   0.667  -3.627  1.00  0.00           H  
ATOM    190  HD3 LYS    12      12.299   0.976  -2.915  1.00  0.00           H  
ATOM    191  CE  LYS    12      13.770   0.206  -1.534  1.00  0.00           C  
ATOM    192  HE2 LYS    12      13.032  -0.165  -0.820  1.00  0.00           H  
ATOM    193  HE3 LYS    12      14.611  -0.493  -1.560  1.00  0.00           H  
ATOM    194  NZ  LYS    12      14.275   1.519  -1.081  1.00  0.00           N  
ATOM    195  HZ1 LYS    12      13.510   2.170  -0.890  1.00  0.00           H  
ATOM    196  HZ2 LYS    12      14.805   1.388  -0.215  1.00  0.00           H  
ATOM    197  HZ3 LYS    12      14.927   1.904  -1.748  1.00  0.00           H  
ATOM    198  C   LYS    12      12.297  -3.647  -5.048  1.00  0.00           C  
ATOM    199  O   LYS    12      13.146  -4.049  -5.843  1.00  0.00           O  
ATOM    200  N   THR    13      12.051  -4.295  -3.906  1.00  0.00           N  
ATOM    201  H   THR    13      11.292  -3.969  -3.316  1.00  0.00           H  
ATOM    202  CA  THR    13      12.914  -5.371  -3.380  1.00  0.00           C  
ATOM    203  HA  THR    13      13.921  -4.973  -3.302  1.00  0.00           H  
ATOM    204  CB  THR    13      12.464  -5.777  -1.965  1.00  0.00           C  
ATOM    205  HB  THR    13      11.489  -6.254  -2.018  1.00  0.00           H  
ATOM    206  CG2 THR    13      13.427  -6.718  -1.250  1.00  0.00           C  
ATOM    207 HG21 THR    13      14.427  -6.286  -1.235  1.00  0.00           H  
ATOM    208 HG22 THR    13      13.091  -6.884  -0.227  1.00  0.00           H  
ATOM    209 HG23 THR    13      13.461  -7.674  -1.763  1.00  0.00           H  
ATOM    210  OG1 THR    13      12.342  -4.648  -1.139  1.00  0.00           O  
ATOM    211  HG1 THR    13      13.230  -4.378  -0.882  1.00  0.00           H  
ATOM    212  C   THR    13      12.957  -6.596  -4.306  1.00  0.00           C  
ATOM    213  O   THR    13      11.928  -7.005  -4.833  1.00  0.00           O  
ATOM    214  N   GLY    14      14.113  -7.241  -4.492  1.00  0.00           N  
ATOM    215  H   GLY    14      14.952  -6.865  -4.053  1.00  0.00           H  
ATOM    216  CA  GLY    14      14.249  -8.442  -5.334  1.00  0.00           C  
ATOM    217  HA2 GLY    14      14.074  -8.180  -6.375  1.00  0.00           H  
ATOM    218  HA3 GLY    14      15.266  -8.823  -5.239  1.00  0.00           H  
ATOM    219  C   GLY    14      13.274  -9.561  -4.942  1.00  0.00           C  
ATOM    220  O   GLY    14      12.591 -10.128  -5.792  1.00  0.00           O  
ATOM    221  N   PHE    15      13.104  -9.786  -3.638  1.00  0.00           N  
ATOM    222  H   PHE    15      13.759  -9.304  -3.028  1.00  0.00           H  
ATOM    223  CA  PHE    15      12.168 -10.725  -3.002  1.00  0.00           C  
ATOM    224  HA  PHE    15      12.394 -11.723  -3.378  1.00  0.00           H  
ATOM    225  CB  PHE    15      12.474 -10.686  -1.491  1.00  0.00           C  
ATOM    226  HB2 PHE    15      13.533 -10.907  -1.347  1.00  0.00           H  
ATOM    227  HB3 PHE    15      12.311  -9.667  -1.140  1.00  0.00           H  
ATOM    228  CG  PHE    15      11.692 -11.633  -0.598  1.00  0.00           C  
ATOM    229  CD1 PHE    15      11.790 -13.025  -0.777  1.00  0.00           C  
ATOM    230  HD1 PHE    15      12.414 -13.421  -1.566  1.00  0.00           H  
ATOM    231  CE1 PHE    15      11.119 -13.901   0.096  1.00  0.00           C  
ATOM    232  HE1 PHE    15      11.224 -14.971  -0.026  1.00  0.00           H  
ATOM    233  CZ  PHE    15      10.359 -13.387   1.162  1.00  0.00           C  
ATOM    234  HZ  PHE    15       9.882 -14.062   1.862  1.00  0.00           H  
ATOM    235  CE2 PHE    15      10.254 -11.997   1.343  1.00  0.00           C  
ATOM    236  HE2 PHE    15       9.702 -11.598   2.184  1.00  0.00           H  
ATOM    237  CD2 PHE    15      10.920 -11.124   0.464  1.00  0.00           C  
ATOM    238  HD2 PHE    15      10.885 -10.058   0.636  1.00  0.00           H  
ATOM    239  C   PHE    15      10.670 -10.469  -3.308  1.00  0.00           C  
ATOM    240  O   PHE    15       9.806 -11.207  -2.831  1.00  0.00           O  
ATOM    241  N   VAL    16      10.333  -9.439  -4.088  1.00  0.00           N  
ATOM    242  H   VAL    16      11.074  -8.818  -4.399  1.00  0.00           H  
ATOM    243  CA  VAL    16       8.991  -9.192  -4.651  1.00  0.00           C  
ATOM    244  HA  VAL    16       8.228  -9.493  -3.936  1.00  0.00           H  
ATOM    245  CB  VAL    16       8.833  -7.678  -4.919  1.00  0.00           C  
ATOM    246  HB  VAL    16       9.622  -7.352  -5.592  1.00  0.00           H  
ATOM    247  CG1 VAL    16       7.513  -7.289  -5.590  1.00  0.00           C  
ATOM    248 HG11 VAL    16       6.688  -7.752  -5.062  1.00  0.00           H  
ATOM    249 HG12 VAL    16       7.399  -6.205  -5.597  1.00  0.00           H  
ATOM    250 HG13 VAL    16       7.506  -7.632  -6.624  1.00  0.00           H  
ATOM    251  CG2 VAL    16       8.966  -6.923  -3.590  1.00  0.00           C  
ATOM    252 HG21 VAL    16       9.959  -7.061  -3.182  1.00  0.00           H  
ATOM    253 HG22 VAL    16       8.829  -5.856  -3.752  1.00  0.00           H  
ATOM    254 HG23 VAL    16       8.250  -7.301  -2.865  1.00  0.00           H  
ATOM    255  C   VAL    16       8.739  -9.974  -5.947  1.00  0.00           C  
ATOM    256  O   VAL    16       7.589 -10.265  -6.274  1.00  0.00           O  
ATOM    257  N   ARG    17       9.808 -10.268  -6.699  1.00  0.00           N  
ATOM    258  H   ARG    17      10.718 -10.116  -6.278  1.00  0.00           H  
ATOM    259  CA  ARG    17       9.766 -10.352  -8.169  1.00  0.00           C  
ATOM    260  HA  ARG    17       8.767 -10.663  -8.481  1.00  0.00           H  
ATOM    261  CB  ARG    17      10.011  -8.932  -8.731  1.00  0.00           C  
ATOM    262  HB2 ARG    17       9.987  -8.959  -9.817  1.00  0.00           H  
ATOM    263  HB3 ARG    17       9.189  -8.293  -8.408  1.00  0.00           H  
ATOM    264  CG  ARG    17      11.334  -8.288  -8.273  1.00  0.00           C  
ATOM    265  HG2 ARG    17      11.379  -8.293  -7.186  1.00  0.00           H  
ATOM    266  HG3 ARG    17      12.176  -8.857  -8.664  1.00  0.00           H  
ATOM    267  CD  ARG    17      11.476  -6.834  -8.726  1.00  0.00           C  
ATOM    268  HD2 ARG    17      11.630  -6.801  -9.806  1.00  0.00           H  
ATOM    269  HD3 ARG    17      10.553  -6.299  -8.492  1.00  0.00           H  
ATOM    270  NE  ARG    17      12.589  -6.171  -8.019  1.00  0.00           N  
ATOM    271  HE  ARG    17      12.354  -5.586  -7.228  1.00  0.00           H  
ATOM    272  CZ  ARG    17      13.877  -6.257  -8.291  1.00  0.00           C  
ATOM    273  NH1 ARG    17      14.369  -6.977  -9.250  1.00  0.00           N  
ATOM    274 HH11 ARG    17      13.777  -7.496  -9.891  1.00  0.00           H  
ATOM    275 HH12 ARG    17      15.361  -6.894  -9.441  1.00  0.00           H  
ATOM    276  NH2 ARG    17      14.732  -5.592  -7.583  1.00  0.00           N  
ATOM    277 HH21 ARG    17      14.416  -4.958  -6.859  1.00  0.00           H  
ATOM    278 HH22 ARG    17      15.714  -5.589  -7.833  1.00  0.00           H  
ATOM    279  C   ARG    17      10.708 -11.398  -8.782  1.00  0.00           C  
ATOM    280  O   ARG    17      10.280 -12.140  -9.659  1.00  0.00           O  
ATOM    281  N   VAL    18      11.952 -11.506  -8.306  1.00  0.00           N  
ATOM    282  H   VAL    18      12.226 -10.926  -7.526  1.00  0.00           H  
ATOM    283  CA  VAL    18      12.917 -12.501  -8.814  1.00  0.00           C  
ATOM    284  HA  VAL    18      12.868 -12.460  -9.904  1.00  0.00           H  
ATOM    285  CB  VAL    18      14.378 -12.172  -8.425  1.00  0.00           C  
ATOM    286  HB  VAL    18      15.030 -12.768  -9.059  1.00  0.00           H  
ATOM    287  CG1 VAL    18      14.741 -10.705  -8.689  1.00  0.00           C  
ATOM    288 HG11 VAL    18      14.209 -10.045  -8.008  1.00  0.00           H  
ATOM    289 HG12 VAL    18      15.814 -10.565  -8.556  1.00  0.00           H  
ATOM    290 HG13 VAL    18      14.488 -10.447  -9.718  1.00  0.00           H  
ATOM    291  CG2 VAL    18      14.738 -12.525  -6.977  1.00  0.00           C  
ATOM    292 HG21 VAL    18      14.619 -13.595  -6.819  1.00  0.00           H  
ATOM    293 HG22 VAL    18      15.777 -12.260  -6.786  1.00  0.00           H  
ATOM    294 HG23 VAL    18      14.091 -12.002  -6.282  1.00  0.00           H  
ATOM    295  C   VAL    18      12.503 -13.922  -8.383  1.00  0.00           C  
ATOM    296  O   VAL    18      11.903 -14.081  -7.313  1.00  0.00           O  
ATOM    297  N   PRO    19      12.813 -14.977  -9.163  1.00  0.00           N  
ATOM    298  CD  PRO    19      13.527 -14.936 -10.423  1.00  0.00           C  
ATOM    299  HD2 PRO    19      14.426 -14.333 -10.357  1.00  0.00           H  
ATOM    300  HD3 PRO    19      12.865 -14.533 -11.188  1.00  0.00           H  
ATOM    301  CG  PRO    19      13.902 -16.380 -10.734  1.00  0.00           C  
ATOM    302  HG2 PRO    19      14.839 -16.620 -10.236  1.00  0.00           H  
ATOM    303  HG3 PRO    19      13.982 -16.567 -11.804  1.00  0.00           H  
ATOM    304  CB  PRO    19      12.761 -17.176 -10.110  1.00  0.00           C  
ATOM    305  HB2 PRO    19      13.074 -18.184  -9.832  1.00  0.00           H  
ATOM    306  HB3 PRO    19      11.929 -17.222 -10.814  1.00  0.00           H  
ATOM    307  CA  PRO    19      12.350 -16.335  -8.896  1.00  0.00           C  
ATOM    308  HA  PRO    19      11.260 -16.325  -8.848  1.00  0.00           H  
ATOM    309  C   PRO    19      12.891 -16.880  -7.569  1.00  0.00           C  
ATOM    310  O   PRO    19      14.075 -17.195  -7.411  1.00  0.00           O  
ATOM    311  N   ILE    20      11.979 -17.014  -6.608  1.00  0.00           N  
ATOM    312  H   ILE    20      11.057 -16.656  -6.805  1.00  0.00           H  
ATOM    313  CA  ILE    20      12.254 -17.485  -5.251  1.00  0.00           C  
ATOM    314  HA  ILE    20      12.990 -16.816  -4.809  1.00  0.00           H  
ATOM    315  CB  ILE    20      10.968 -17.423  -4.397  1.00  0.00           C  
ATOM    316  HB  ILE    20      10.253 -18.129  -4.824  1.00  0.00           H  
ATOM    317  CG2 ILE    20      11.244 -17.875  -2.951  1.00  0.00           C  
ATOM    318 HG21 ILE    20      12.036 -17.271  -2.506  1.00  0.00           H  
ATOM    319 HG22 ILE    20      10.337 -17.779  -2.354  1.00  0.00           H  
ATOM    320 HG23 ILE    20      11.546 -18.922  -2.934  1.00  0.00           H  
ATOM    321  CG1 ILE    20      10.288 -16.031  -4.423  1.00  0.00           C  
ATOM    322 HG12 ILE    20      10.003 -15.781  -5.445  1.00  0.00           H  
ATOM    323 HG13 ILE    20       9.361 -16.091  -3.858  1.00  0.00           H  
ATOM    324  CD1 ILE    20      11.122 -14.871  -3.863  1.00  0.00           C  
ATOM    325 HD11 ILE    20      12.037 -14.746  -4.443  1.00  0.00           H  
ATOM    326 HD12 ILE    20      10.543 -13.949  -3.927  1.00  0.00           H  
ATOM    327 HD13 ILE    20      11.371 -15.060  -2.822  1.00  0.00           H  
ATOM    328  C   ILE    20      12.847 -18.900  -5.293  1.00  0.00           C  
ATOM    329  O   ILE    20      12.298 -19.790  -5.942  1.00  0.00           O  
ATOM    330  N   LYS    21      13.976 -19.107  -4.605  1.00  0.00           N  
ATOM    331  H   LYS    21      14.379 -18.295  -4.145  1.00  0.00           H  
ATOM    332  CA  LYS    21      14.757 -20.363  -4.595  1.00  0.00           C  
ATOM    333  HA  LYS    21      15.654 -20.135  -4.021  1.00  0.00           H  
ATOM    334  CB  LYS    21      13.995 -21.448  -3.785  1.00  0.00           C  
ATOM    335  HB2 LYS    21      13.871 -21.072  -2.769  1.00  0.00           H  
ATOM    336  HB3 LYS    21      12.994 -21.556  -4.204  1.00  0.00           H  
ATOM    337  CG  LYS    21      14.583 -22.872  -3.688  1.00  0.00           C  
ATOM    338  HG2 LYS    21      13.979 -23.447  -2.985  1.00  0.00           H  
ATOM    339  HG3 LYS    21      14.452 -23.350  -4.659  1.00  0.00           H  
ATOM    340  CD  LYS    21      16.068 -22.994  -3.295  1.00  0.00           C  
ATOM    341  HD2 LYS    21      16.530 -23.705  -3.982  1.00  0.00           H  
ATOM    342  HD3 LYS    21      16.587 -22.046  -3.436  1.00  0.00           H  
ATOM    343  CE  LYS    21      16.327 -23.506  -1.872  1.00  0.00           C  
ATOM    344  HE2 LYS    21      15.773 -24.432  -1.705  1.00  0.00           H  
ATOM    345  HE3 LYS    21      17.395 -23.732  -1.796  1.00  0.00           H  
ATOM    346  NZ  LYS    21      15.986 -22.498  -0.848  1.00  0.00           N  
ATOM    347  HZ1 LYS    21      14.996 -22.379  -0.704  1.00  0.00           H  
ATOM    348  HZ2 LYS    21      16.419 -22.691   0.052  1.00  0.00           H  
ATOM    349  HZ3 LYS    21      16.319 -21.574  -1.136  1.00  0.00           H  
ATOM    350  C   LYS    21      15.339 -20.765  -5.969  1.00  0.00           C  
ATOM    351  O   LYS    21      15.906 -21.844  -6.119  1.00  0.00           O  
ATOM    352  N   HIE    22      15.376 -19.842  -6.936  1.00  0.00           N  
ATOM    353  H   HIE    22      14.747 -19.053  -6.846  1.00  0.00           H  
ATOM    354  CA  HIE    22      16.667 -19.554  -7.583  1.00  0.00           C  
ATOM    355  HA  HIE    22      17.251 -20.471  -7.687  1.00  0.00           H  
ATOM    356  CB  HIE    22      16.506 -18.933  -8.982  1.00  0.00           C  
ATOM    357  HB2 HIE    22      16.028 -17.962  -8.886  1.00  0.00           H  
ATOM    358  HB3 HIE    22      17.501 -18.757  -9.391  1.00  0.00           H  
ATOM    359  CG  HIE    22      15.728 -19.729 -10.006  1.00  0.00           C  
ATOM    360  ND1 HIE    22      15.466 -19.290 -11.306  1.00  0.00           N  
ATOM    361  CE1 HIE    22      14.736 -20.251 -11.886  1.00  0.00           C  
ATOM    362  HE1 HIE    22      14.357 -20.203 -12.899  1.00  0.00           H  
ATOM    363  NE2 HIE    22      14.540 -21.270 -11.032  1.00  0.00           N  
ATOM    364  HE2 HIE    22      14.006 -22.103 -11.228  1.00  0.00           H  
ATOM    365  CD2 HIE    22      15.164 -20.963  -9.844  1.00  0.00           C  
ATOM    366  HD2 HIE    22      15.190 -21.566  -8.946  1.00  0.00           H  
ATOM    367  C   HIE    22      17.453 -18.628  -6.647  1.00  0.00           C  
ATOM    368  O   HIE    22      18.497 -19.016  -6.132  1.00  0.00           O  
ATOM    369  N   PHE    23      16.872 -17.469  -6.324  1.00  0.00           N  
ATOM    370  H   PHE    23      15.994 -17.235  -6.775  1.00  0.00           H  
ATOM    371  CA  PHE    23      17.342 -16.556  -5.282  1.00  0.00           C  
ATOM    372  HA  PHE    23      18.386 -16.768  -5.043  1.00  0.00           H  
ATOM    373  CB  PHE    23      17.240 -15.098  -5.775  1.00  0.00           C  
ATOM    374  HB2 PHE    23      16.198 -14.789  -5.725  1.00  0.00           H  
ATOM    375  HB3 PHE    23      17.782 -14.468  -5.070  1.00  0.00           H  
ATOM    376  CG  PHE    23      17.723 -14.776  -7.180  1.00  0.00           C  
ATOM    377  CD1 PHE    23      16.872 -14.972  -8.287  1.00  0.00           C  
ATOM    378  HD1 PHE    23      15.893 -15.407  -8.147  1.00  0.00           H  
ATOM    379  CE1 PHE    23      17.270 -14.559  -9.572  1.00  0.00           C  
ATOM    380  HE1 PHE    23      16.605 -14.683 -10.414  1.00  0.00           H  
ATOM    381  CZ  PHE    23      18.514 -13.934  -9.754  1.00  0.00           C  
ATOM    382  HZ  PHE    23      18.808 -13.582 -10.733  1.00  0.00           H  
ATOM    383  CE2 PHE    23      19.365 -13.738  -8.655  1.00  0.00           C  
ATOM    384  HE2 PHE    23      20.313 -13.242  -8.794  1.00  0.00           H  
ATOM    385  CD2 PHE    23      18.974 -14.162  -7.373  1.00  0.00           C  
ATOM    386  HD2 PHE    23      19.625 -13.986  -6.530  1.00  0.00           H  
ATOM    387  C   PHE    23      16.479 -16.720  -4.017  1.00  0.00           C  
ATOM    388  O   PHE    23      15.281 -16.441  -4.063  1.00  0.00           O  
ATOM    389  N   ASP    24      17.036 -17.135  -2.876  1.00  0.00           N  
ATOM    390  H   ASP    24      17.993 -17.461  -2.880  1.00  0.00           H  
ATOM    391  CA  ASP    24      16.390 -16.951  -1.562  1.00  0.00           C  
ATOM    392  HA  ASP    24      16.043 -15.919  -1.512  1.00  0.00           H  
ATOM    393  CB  ASP    24      15.156 -17.853  -1.361  1.00  0.00           C  
ATOM    394  HB2 ASP    24      14.554 -17.417  -0.562  1.00  0.00           H  
ATOM    395  HB3 ASP    24      14.525 -17.873  -2.245  1.00  0.00           H  
ATOM    396  CG  ASP    24      15.511 -19.282  -0.974  1.00  0.00           C  
ATOM    397  OD1 ASP    24      15.034 -19.724   0.091  1.00  0.00           O  
ATOM    398  OD2 ASP    24      16.269 -19.967  -1.688  1.00  0.00           O  
ATOM    399  C   ASP    24      17.343 -17.175  -0.375  1.00  0.00           C  
ATOM    400  O   ASP    24      18.375 -17.840  -0.476  1.00  0.00           O  
ATOM    401  N   CYS    25      16.946 -16.668   0.792  1.00  0.00           N  
ATOM    402  H   CYS    25      16.127 -16.080   0.812  1.00  0.00           H  
ATOM    403  CA  CYS    25      17.697 -16.788   2.042  1.00  0.00           C  
ATOM    404  HA  CYS    25      18.718 -16.440   1.871  1.00  0.00           H  
ATOM    405  CB  CYS    25      17.062 -15.853   3.077  1.00  0.00           C  
ATOM    406  HB2 CYS    25      16.069 -16.214   3.347  1.00  0.00           H  
ATOM    407  HB3 CYS    25      17.690 -15.822   3.972  1.00  0.00           H  
ATOM    408  SG  CYS    25      16.933 -14.183   2.372  1.00  0.00           S  
ATOM    409  HG  CYS    25      18.217 -13.834   2.591  1.00  0.00           H  
ATOM    410  C   CYS    25      17.800 -18.231   2.569  1.00  0.00           C  
ATOM    411  O   CYS    25      18.774 -18.549   3.237  1.00  0.00           O  
ATOM    412  N   THR    26      16.894 -19.161   2.228  1.00  0.00           N  
ATOM    413  H   THR    26      16.139 -18.915   1.595  1.00  0.00           H  
ATOM    414  CA  THR    26      17.065 -20.597   2.562  1.00  0.00           C  
ATOM    415  HA  THR    26      17.605 -20.636   3.509  1.00  0.00           H  
ATOM    416  CB  THR    26      15.741 -21.339   2.848  1.00  0.00           C  
ATOM    417  HB  THR    26      15.990 -22.271   3.357  1.00  0.00           H  
ATOM    418  CG2 THR    26      14.801 -20.551   3.761  1.00  0.00           C  
ATOM    419 HG21 THR    26      14.440 -19.656   3.254  1.00  0.00           H  
ATOM    420 HG22 THR    26      13.949 -21.176   4.026  1.00  0.00           H  
ATOM    421 HG23 THR    26      15.328 -20.265   4.672  1.00  0.00           H  
ATOM    422  OG1 THR    26      15.011 -21.674   1.693  1.00  0.00           O  
ATOM    423  HG1 THR    26      14.924 -20.846   1.156  1.00  0.00           H  
ATOM    424  C   THR    26      17.987 -21.331   1.569  1.00  0.00           C  
ATOM    425  O   THR    26      17.843 -22.533   1.333  1.00  0.00           O  
ATOM    426  N   MET    27      18.926 -20.601   0.957  1.00  0.00           N  
ATOM    427  H   MET    27      18.915 -19.609   1.141  1.00  0.00           H  
ATOM    428  CA  MET    27      20.046 -21.122   0.162  1.00  0.00           C  
ATOM    429  HA  MET    27      20.369 -22.063   0.610  1.00  0.00           H  
ATOM    430  CB  MET    27      19.558 -21.402  -1.271  1.00  0.00           C  
ATOM    431  HB2 MET    27      18.547 -21.795  -1.220  1.00  0.00           H  
ATOM    432  HB3 MET    27      19.519 -20.476  -1.846  1.00  0.00           H  
ATOM    433  CG  MET    27      20.406 -22.452  -2.001  1.00  0.00           C  
ATOM    434  HG2 MET    27      21.343 -22.013  -2.337  1.00  0.00           H  
ATOM    435  HG3 MET    27      20.652 -23.247  -1.296  1.00  0.00           H  
ATOM    436  SD  MET    27      19.566 -23.232  -3.411  1.00  0.00           S  
ATOM    437  CE  MET    27      19.375 -21.825  -4.543  1.00  0.00           C  
ATOM    438  HE1 MET    27      20.356 -21.473  -4.856  1.00  0.00           H  
ATOM    439  HE2 MET    27      18.815 -22.137  -5.424  1.00  0.00           H  
ATOM    440  HE3 MET    27      18.836 -21.012  -4.055  1.00  0.00           H  
ATOM    441  C   MET    27      21.253 -20.161   0.193  1.00  0.00           C  
ATOM    442  O   MET    27      22.389 -20.605   0.365  1.00  0.00           O  
ATOM    443  N   LEU    28      21.007 -18.846   0.108  1.00  0.00           N  
ATOM    444  H   LEU    28      20.063 -18.552  -0.126  1.00  0.00           H  
ATOM    445  CA  LEU    28      21.997 -17.779   0.343  1.00  0.00           C  
ATOM    446  HA  LEU    28      22.919 -18.020  -0.187  1.00  0.00           H  
ATOM    447  CB  LEU    28      21.438 -16.448  -0.201  1.00  0.00           C  
ATOM    448  HB2 LEU    28      20.431 -16.311   0.194  1.00  0.00           H  
ATOM    449  HB3 LEU    28      22.038 -15.618   0.177  1.00  0.00           H  
ATOM    450  CG  LEU    28      21.410 -16.362  -1.737  1.00  0.00           C  
ATOM    451  HG  LEU    28      21.134 -17.326  -2.161  1.00  0.00           H  
ATOM    452  CD1 LEU    28      20.375 -15.341  -2.189  1.00  0.00           C  
ATOM    453 HD11 LEU    28      20.640 -14.366  -1.785  1.00  0.00           H  
ATOM    454 HD12 LEU    28      20.372 -15.285  -3.279  1.00  0.00           H  
ATOM    455 HD13 LEU    28      19.386 -15.629  -1.840  1.00  0.00           H  
ATOM    456  CD2 LEU    28      22.769 -15.921  -2.282  1.00  0.00           C  
ATOM    457 HD21 LEU    28      23.559 -16.584  -1.937  1.00  0.00           H  
ATOM    458 HD22 LEU    28      22.752 -15.930  -3.373  1.00  0.00           H  
ATOM    459 HD23 LEU    28      23.001 -14.906  -1.956  1.00  0.00           H  
ATOM    460  C   LEU    28      22.375 -17.597   1.825  1.00  0.00           C  
ATOM    461  O   LEU    28      23.352 -16.917   2.114  1.00  0.00           O  
ATOM    462  N   THR    29      21.600 -18.175   2.747  1.00  0.00           N  
ATOM    463  H   THR    29      20.817 -18.704   2.404  1.00  0.00           H  
ATOM    464  CA  THR    29      21.678 -18.080   4.221  1.00  0.00           C  
ATOM    465  HA  THR    29      20.857 -18.679   4.609  1.00  0.00           H  
ATOM    466  CB  THR    29      22.961 -18.707   4.788  1.00  0.00           C  
ATOM    467  HB  THR    29      23.753 -17.961   4.771  1.00  0.00           H  
ATOM    468  CG2 THR    29      22.756 -19.213   6.216  1.00  0.00           C  
ATOM    469 HG21 THR    29      22.165 -20.129   6.202  1.00  0.00           H  
ATOM    470 HG22 THR    29      23.726 -19.415   6.671  1.00  0.00           H  
ATOM    471 HG23 THR    29      22.223 -18.474   6.809  1.00  0.00           H  
ATOM    472  OG1 THR    29      23.385 -19.840   4.064  1.00  0.00           O  
ATOM    473  HG1 THR    29      24.341 -19.894   4.244  1.00  0.00           H  
ATOM    474  C   THR    29      21.463 -16.671   4.797  1.00  0.00           C  
ATOM    475  O   THR    29      20.707 -16.520   5.756  1.00  0.00           O  
ATOM    476  N   LEU    30      22.084 -15.644   4.210  1.00  0.00           N  
ATOM    477  H   LEU    30      22.730 -15.868   3.463  1.00  0.00           H  
ATOM    478  CA  LEU    30      21.972 -14.234   4.585  1.00  0.00           C  
ATOM    479  HA  LEU    30      22.300 -14.140   5.617  1.00  0.00           H  
ATOM    480  CB  LEU    30      22.940 -13.429   3.698  1.00  0.00           C  
ATOM    481  HB2 LEU    30      23.919 -13.909   3.734  1.00  0.00           H  
ATOM    482  HB3 LEU    30      22.584 -13.481   2.668  1.00  0.00           H  
ATOM    483  CG  LEU    30      23.116 -11.951   4.088  1.00  0.00           C  
ATOM    484  HG  LEU    30      22.161 -11.433   4.005  1.00  0.00           H  
ATOM    485  CD1 LEU    30      23.662 -11.790   5.509  1.00  0.00           C  
ATOM    486 HD11 LEU    30      24.529 -12.435   5.650  1.00  0.00           H  
ATOM    487 HD12 LEU    30      23.954 -10.755   5.685  1.00  0.00           H  
ATOM    488 HD13 LEU    30      22.893 -12.046   6.234  1.00  0.00           H  
ATOM    489  CD2 LEU    30      24.115 -11.294   3.135  1.00  0.00           C  
ATOM    490 HD21 LEU    30      23.783 -11.420   2.106  1.00  0.00           H  
ATOM    491 HD22 LEU    30      24.190 -10.230   3.353  1.00  0.00           H  
ATOM    492 HD23 LEU    30      25.097 -11.754   3.249  1.00  0.00           H  
ATOM    493  C   LEU    30      20.519 -13.739   4.511  1.00  0.00           C  
ATOM    494  O   LEU    30      19.799 -14.023   3.550  1.00  0.00           O  
ATOM    495  N   ALA    31      20.084 -13.041   5.559  1.00  0.00           N  
ATOM    496  H   ALA    31      20.739 -12.879   6.315  1.00  0.00           H  
ATOM    497  CA  ALA    31      18.673 -12.829   5.866  1.00  0.00           C  
ATOM    498  HA  ALA    31      18.197 -13.810   5.845  1.00  0.00           H  
ATOM    499  CB  ALA    31      18.587 -12.314   7.309  1.00  0.00           C  
ATOM    500  HB1 ALA    31      19.101 -11.356   7.394  1.00  0.00           H  
ATOM    501  HB2 ALA    31      17.547 -12.184   7.608  1.00  0.00           H  
ATOM    502  HB3 ALA    31      19.061 -13.028   7.984  1.00  0.00           H  
ATOM    503  C   ALA    31      17.872 -11.933   4.892  1.00  0.00           C  
ATOM    504  O   ALA    31      18.396 -11.159   4.082  1.00  0.00           O  
ATOM    505  N   LEU    32      16.545 -12.030   5.031  1.00  0.00           N  
ATOM    506  H   LEU    32      16.212 -12.667   5.735  1.00  0.00           H  
ATOM    507  CA  LEU    32      15.571 -11.076   4.494  1.00  0.00           C  
ATOM    508  HA  LEU    32      15.777 -10.936   3.436  1.00  0.00           H  
ATOM    509  CB  LEU    32      14.156 -11.656   4.676  1.00  0.00           C  
ATOM    510  HB2 LEU    32      14.044 -11.951   5.720  1.00  0.00           H  
ATOM    511  HB3 LEU    32      13.422 -10.878   4.475  1.00  0.00           H  
ATOM    512  CG  LEU    32      13.829 -12.862   3.780  1.00  0.00           C  
ATOM    513  HG  LEU    32      14.559 -13.652   3.946  1.00  0.00           H  
ATOM    514  CD1 LEU    32      12.449 -13.412   4.144  1.00  0.00           C  
ATOM    515 HD11 LEU    32      11.689 -12.651   3.976  1.00  0.00           H  
ATOM    516 HD12 LEU    32      12.230 -14.287   3.534  1.00  0.00           H  
ATOM    517 HD13 LEU    32      12.437 -13.703   5.195  1.00  0.00           H  
ATOM    518  CD2 LEU    32      13.808 -12.485   2.297  1.00  0.00           C  
ATOM    519 HD21 LEU    32      14.801 -12.183   1.967  1.00  0.00           H  
ATOM    520 HD22 LEU    32      13.504 -13.346   1.703  1.00  0.00           H  
ATOM    521 HD23 LEU    32      13.113 -11.664   2.131  1.00  0.00           H  
ATOM    522  C   LEU    32      15.705  -9.699   5.182  1.00  0.00           C  
ATOM    523  O   LEU    32      16.293  -9.625   6.266  1.00  0.00           O  
ATOM    524  N   PRO    33      15.173  -8.611   4.586  1.00  0.00           N  
ATOM    525  CD  PRO    33      14.453  -8.547   3.316  1.00  0.00           C  
ATOM    526  HD2 PRO    33      13.408  -8.810   3.480  1.00  0.00           H  
ATOM    527  HD3 PRO    33      14.893  -9.196   2.560  1.00  0.00           H  
ATOM    528  CG  PRO    33      14.540  -7.088   2.860  1.00  0.00           C  
ATOM    529  HG2 PRO    33      13.682  -6.791   2.261  1.00  0.00           H  
ATOM    530  HG3 PRO    33      15.464  -6.922   2.308  1.00  0.00           H  
ATOM    531  CB  PRO    33      14.600  -6.335   4.183  1.00  0.00           C  
ATOM    532  HB2 PRO    33      13.598  -6.233   4.606  1.00  0.00           H  
ATOM    533  HB3 PRO    33      15.093  -5.375   4.088  1.00  0.00           H  
ATOM    534  CA  PRO    33      15.462  -7.252   5.031  1.00  0.00           C  
ATOM    535  HA  PRO    33      16.497  -7.058   4.773  1.00  0.00           H  
ATOM    536  C   PRO    33      15.276  -6.988   6.524  1.00  0.00           C  
ATOM    537  O   PRO    33      14.216  -7.257   7.084  1.00  0.00           O  
ATOM    538  N   THR    34      16.352  -6.495   7.148  1.00  0.00           N  
ATOM    539  H   THR    34      17.148  -6.278   6.570  1.00  0.00           H  
ATOM    540  CA  THR    34      16.471  -6.118   8.572  1.00  0.00           C  
ATOM    541  HA  THR    34      17.538  -6.079   8.785  1.00  0.00           H  
ATOM    542  CB  THR    34      15.956  -4.684   8.799  1.00  0.00           C  
ATOM    543  HB  THR    34      14.871  -4.651   8.696  1.00  0.00           H  
ATOM    544  CG2 THR    34      16.375  -4.040  10.123  1.00  0.00           C  
ATOM    545 HG21 THR    34      17.444  -4.179  10.289  1.00  0.00           H  
ATOM    546 HG22 THR    34      16.159  -2.973  10.097  1.00  0.00           H  
ATOM    547 HG23 THR    34      15.818  -4.470  10.953  1.00  0.00           H  
ATOM    548  OG1 THR    34      16.552  -3.864   7.815  1.00  0.00           O  
ATOM    549  HG1 THR    34      15.949  -3.829   7.050  1.00  0.00           H  
ATOM    550  C   THR    34      15.925  -7.181   9.544  1.00  0.00           C  
ATOM    551  O   THR    34      15.488  -6.882  10.651  1.00  0.00           O  
ATOM    552  N   PHE    35      15.960  -8.453   9.126  1.00  0.00           N  
ATOM    553  H   PHE    35      16.294  -8.605   8.183  1.00  0.00           H  
ATOM    554  CA  PHE    35      15.418  -9.639   9.805  1.00  0.00           C  
ATOM    555  HA  PHE    35      15.619 -10.479   9.141  1.00  0.00           H  
ATOM    556  CB  PHE    35      16.193  -9.917  11.107  1.00  0.00           C  
ATOM    557  HB2 PHE    35      15.875  -9.201  11.866  1.00  0.00           H  
ATOM    558  HB3 PHE    35      15.913 -10.906  11.469  1.00  0.00           H  
ATOM    559  CG  PHE    35      17.709  -9.857  10.986  1.00  0.00           C  
ATOM    560  CD1 PHE    35      18.407  -8.691  11.363  1.00  0.00           C  
ATOM    561  HD1 PHE    35      17.865  -7.834  11.740  1.00  0.00           H  
ATOM    562  CE1 PHE    35      19.808  -8.636  11.249  1.00  0.00           C  
ATOM    563  HE1 PHE    35      20.344  -7.740  11.537  1.00  0.00           H  
ATOM    564  CZ  PHE    35      20.518  -9.746  10.761  1.00  0.00           C  
ATOM    565  HZ  PHE    35      21.595  -9.698  10.677  1.00  0.00           H  
ATOM    566  CE2 PHE    35      19.827 -10.910  10.379  1.00  0.00           C  
ATOM    567  HE2 PHE    35      20.374 -11.760   9.994  1.00  0.00           H  
ATOM    568  CD2 PHE    35      18.425 -10.965  10.495  1.00  0.00           C  
ATOM    569  HD2 PHE    35      17.898 -11.862  10.205  1.00  0.00           H  
ATOM    570  C   PHE    35      13.889  -9.657  10.024  1.00  0.00           C  
ATOM    571  O   PHE    35      13.314 -10.745  10.053  1.00  0.00           O  
ATOM    572  N   ASP    36      13.216  -8.507  10.149  1.00  0.00           N  
ATOM    573  H   ASP    36      13.746  -7.642  10.143  1.00  0.00           H  
ATOM    574  CA  ASP    36      11.760  -8.406  10.341  1.00  0.00           C  
ATOM    575  HA  ASP    36      11.443  -9.281  10.909  1.00  0.00           H  
ATOM    576  CB  ASP    36      11.411  -7.178  11.200  1.00  0.00           C  
ATOM    577  HB2 ASP    36      10.387  -7.304  11.557  1.00  0.00           H  
ATOM    578  HB3 ASP    36      12.058  -7.171  12.079  1.00  0.00           H  
ATOM    579  CG  ASP    36      11.502  -5.809  10.511  1.00  0.00           C  
ATOM    580  OD1 ASP    36      11.010  -4.838  11.120  1.00  0.00           O  
ATOM    581  OD2 ASP    36      12.002  -5.694   9.367  1.00  0.00           O  
ATOM    582  C   ASP    36      10.943  -8.437   9.034  1.00  0.00           C  
ATOM    583  O   ASP    36       9.725  -8.614   9.080  1.00  0.00           O  
ATOM    584  N   VAL    37      11.603  -8.337   7.872  1.00  0.00           N  
ATOM    585  H   VAL    37      12.587  -8.090   7.929  1.00  0.00           H  
ATOM    586  CA  VAL    37      10.990  -8.376   6.528  1.00  0.00           C  
ATOM    587  HA  VAL    37      11.821  -8.259   5.834  1.00  0.00           H  
ATOM    588  CB  VAL    37      10.343  -9.758   6.225  1.00  0.00           C  
ATOM    589  HB  VAL    37       9.343  -9.789   6.658  1.00  0.00           H  
ATOM    590  CG1 VAL    37      10.216 -10.043   4.719  1.00  0.00           C  
ATOM    591 HG11 VAL    37      11.195  -9.998   4.245  1.00  0.00           H  
ATOM    592 HG12 VAL    37       9.778 -11.028   4.568  1.00  0.00           H  
ATOM    593 HG13 VAL    37       9.553  -9.315   4.256  1.00  0.00           H  
ATOM    594  CG2 VAL    37      11.140 -10.938   6.811  1.00  0.00           C  
ATOM    595 HG21 VAL    37      11.056 -10.938   7.898  1.00  0.00           H  
ATOM    596 HG22 VAL    37      10.746 -11.888   6.453  1.00  0.00           H  
ATOM    597 HG23 VAL    37      12.189 -10.843   6.546  1.00  0.00           H  
ATOM    598  C   VAL    37      10.071  -7.165   6.260  1.00  0.00           C  
ATOM    599  O   VAL    37       9.109  -7.252   5.497  1.00  0.00           O  
ATOM    600  N   SER    38      10.351  -6.026   6.900  1.00  0.00           N  
ATOM    601  H   SER    38      11.129  -6.030   7.558  1.00  0.00           H  
ATOM    602  CA  SER    38       9.579  -4.781   6.781  1.00  0.00           C  
ATOM    603  HA  SER    38       8.539  -5.028   6.566  1.00  0.00           H  
ATOM    604  CB  SER    38       9.618  -4.057   8.135  1.00  0.00           C  
ATOM    605  HB2 SER    38       8.879  -3.255   8.144  1.00  0.00           H  
ATOM    606  HB3 SER    38       9.371  -4.755   8.936  1.00  0.00           H  
ATOM    607  OG  SER    38      10.900  -3.504   8.353  1.00  0.00           O  
ATOM    608  HG  SER    38      11.399  -4.201   8.851  1.00  0.00           H  
ATOM    609  C   SER    38      10.072  -3.831   5.671  1.00  0.00           C  
ATOM    610  O   SER    38      10.990  -4.123   4.901  1.00  0.00           O  
ATOM    611  N   LYS    39       9.491  -2.622   5.649  1.00  0.00           N  
ATOM    612  H   LYS    39       8.659  -2.533   6.212  1.00  0.00           H  
ATOM    613  CA  LYS    39       9.893  -1.438   4.869  1.00  0.00           C  
ATOM    614  HA  LYS    39       9.768  -1.675   3.812  1.00  0.00           H  
ATOM    615  CB  LYS    39       8.933  -0.284   5.247  1.00  0.00           C  
ATOM    616  HB2 LYS    39       8.004  -0.715   5.626  1.00  0.00           H  
ATOM    617  HB3 LYS    39       9.366   0.297   6.064  1.00  0.00           H  
ATOM    618  CG  LYS    39       8.510   0.670   4.114  1.00  0.00           C  
ATOM    619  HG2 LYS    39       8.056   0.084   3.313  1.00  0.00           H  
ATOM    620  HG3 LYS    39       7.742   1.334   4.513  1.00  0.00           H  
ATOM    621  CD  LYS    39       9.629   1.537   3.526  1.00  0.00           C  
ATOM    622  HD2 LYS    39      10.166   2.052   4.324  1.00  0.00           H  
ATOM    623  HD3 LYS    39      10.318   0.899   2.981  1.00  0.00           H  
ATOM    624  CE  LYS    39       9.059   2.561   2.542  1.00  0.00           C  
ATOM    625  HE2 LYS    39       8.382   2.047   1.855  1.00  0.00           H  
ATOM    626  HE3 LYS    39       8.486   3.315   3.086  1.00  0.00           H  
ATOM    627  NZ  LYS    39      10.137   3.203   1.761  1.00  0.00           N  
ATOM    628  HZ1 LYS    39      10.749   2.556   1.274  1.00  0.00           H  
ATOM    629  HZ2 LYS    39       9.785   3.755   0.972  1.00  0.00           H  
ATOM    630  HZ3 LYS    39      10.744   3.825   2.289  1.00  0.00           H  
ATOM    631  C   LYS    39      11.369  -1.051   5.085  1.00  0.00           C  
ATOM    632  O   LYS    39      11.918  -0.293   4.292  1.00  0.00           O  
ATOM    633  N   MET    40      12.045  -1.575   6.111  1.00  0.00           N  
ATOM    634  H   MET    40      11.552  -2.217   6.723  1.00  0.00           H  
ATOM    635  CA  MET    40      13.499  -1.464   6.296  1.00  0.00           C  
ATOM    636  HA  MET    40      13.788  -0.430   6.103  1.00  0.00           H  
ATOM    637  CB  MET    40      13.857  -1.775   7.760  1.00  0.00           C  
ATOM    638  HB2 MET    40      13.562  -2.797   8.000  1.00  0.00           H  
ATOM    639  HB3 MET    40      14.934  -1.683   7.886  1.00  0.00           H  
ATOM    640  CG  MET    40      13.189  -0.800   8.737  1.00  0.00           C  
ATOM    641  HG2 MET    40      13.368   0.216   8.384  1.00  0.00           H  
ATOM    642  HG3 MET    40      12.112  -0.974   8.742  1.00  0.00           H  
ATOM    643  SD  MET    40      13.798  -0.901  10.442  1.00  0.00           S  
ATOM    644  CE  MET    40      13.105  -2.510  10.920  1.00  0.00           C  
ATOM    645  HE1 MET    40      13.490  -3.299  10.273  1.00  0.00           H  
ATOM    646  HE2 MET    40      13.374  -2.739  11.950  1.00  0.00           H  
ATOM    647  HE3 MET    40      12.019  -2.485  10.833  1.00  0.00           H  
ATOM    648  C   MET    40      14.279  -2.332   5.281  1.00  0.00           C  
ATOM    649  O   MET    40      15.058  -3.208   5.656  1.00  0.00           O  
ATOM    650  N   VAL    41      14.063  -2.077   3.985  1.00  0.00           N  
ATOM    651  H   VAL    41      13.405  -1.334   3.775  1.00  0.00           H  
ATOM    652  CA  VAL    41      14.637  -2.810   2.843  1.00  0.00           C  
ATOM    653  HA  VAL    41      14.414  -3.863   2.957  1.00  0.00           H  
ATOM    654  CB  VAL    41      13.976  -2.370   1.517  1.00  0.00           C  
ATOM    655  HB  VAL    41      14.041  -1.286   1.424  1.00  0.00           H  
ATOM    656  CG1 VAL    41      14.643  -3.000   0.284  1.00  0.00           C  
ATOM    657 HG11 VAL    41      14.668  -4.086   0.382  1.00  0.00           H  
ATOM    658 HG12 VAL    41      14.109  -2.705  -0.617  1.00  0.00           H  
ATOM    659 HG13 VAL    41      15.666  -2.637   0.182  1.00  0.00           H  
ATOM    660  CG2 VAL    41      12.490  -2.760   1.507  1.00  0.00           C  
ATOM    661 HG21 VAL    41      11.963  -2.266   2.322  1.00  0.00           H  
ATOM    662 HG22 VAL    41      12.032  -2.450   0.569  1.00  0.00           H  
ATOM    663 HG23 VAL    41      12.383  -3.839   1.623  1.00  0.00           H  
ATOM    664  C   VAL    41      16.159  -2.660   2.800  1.00  0.00           C  
ATOM    665  O   VAL    41      16.906  -3.605   3.035  1.00  0.00           O  
ATOM    666  N   ASP    42      16.620  -1.441   2.541  1.00  0.00           N  
ATOM    667  H   ASP    42      15.940  -0.710   2.341  1.00  0.00           H  
ATOM    668  CA  ASP    42      18.019  -1.117   2.224  1.00  0.00           C  
ATOM    669  HA  ASP    42      18.412  -1.904   1.577  1.00  0.00           H  
ATOM    670  CB  ASP    42      18.048   0.204   1.429  1.00  0.00           C  
ATOM    671  HB2 ASP    42      18.136   1.036   2.130  1.00  0.00           H  
ATOM    672  HB3 ASP    42      18.923   0.215   0.778  1.00  0.00           H  
ATOM    673  CG  ASP    42      16.771   0.406   0.602  1.00  0.00           C  
ATOM    674  OD1 ASP    42      15.787   0.941   1.163  1.00  0.00           O  
ATOM    675  OD2 ASP    42      16.674  -0.096  -0.533  1.00  0.00           O  
ATOM    676  C   ASP    42      18.907  -1.053   3.483  1.00  0.00           C  
ATOM    677  O   ASP    42      20.138  -1.073   3.418  1.00  0.00           O  
ATOM    678  N   ARG    43      18.265  -1.030   4.657  1.00  0.00           N  
ATOM    679  H   ARG    43      17.257  -1.075   4.595  1.00  0.00           H  
ATOM    680  CA  ARG    43      18.865  -0.979   5.999  1.00  0.00           C  
ATOM    681  HA  ARG    43      19.510  -0.103   6.045  1.00  0.00           H  
ATOM    682  CB  ARG    43      17.698  -0.813   6.991  1.00  0.00           C  
ATOM    683  HB2 ARG    43      17.189   0.128   6.778  1.00  0.00           H  
ATOM    684  HB3 ARG    43      16.984  -1.611   6.807  1.00  0.00           H  
ATOM    685  CG  ARG    43      18.067  -0.836   8.480  1.00  0.00           C  
ATOM    686  HG2 ARG    43      17.153  -0.770   9.072  1.00  0.00           H  
ATOM    687  HG3 ARG    43      18.547  -1.785   8.724  1.00  0.00           H  
ATOM    688  CD  ARG    43      18.985   0.332   8.856  1.00  0.00           C  
ATOM    689  HD2 ARG    43      19.829   0.367   8.167  1.00  0.00           H  
ATOM    690  HD3 ARG    43      18.419   1.262   8.785  1.00  0.00           H  
ATOM    691  NE  ARG    43      19.508   0.152  10.214  1.00  0.00           N  
ATOM    692  HE  ARG    43      19.387  -0.781  10.622  1.00  0.00           H  
ATOM    693  CZ  ARG    43      20.228   0.983  10.928  1.00  0.00           C  
ATOM    694  NH1 ARG    43      20.427   2.217  10.554  1.00  0.00           N  
ATOM    695 HH11 ARG    43      20.004   2.512   9.694  1.00  0.00           H  
ATOM    696 HH12 ARG    43      20.980   2.828  11.117  1.00  0.00           H  
ATOM    697  NH2 ARG    43      20.781   0.581  12.028  1.00  0.00           N  
ATOM    698 HH21 ARG    43      20.820  -0.444  12.146  1.00  0.00           H  
ATOM    699 HH22 ARG    43      21.429   1.134  12.538  1.00  0.00           H  
ATOM    700  C   ARG    43      19.769  -2.184   6.319  1.00  0.00           C  
ATOM    701  O   ARG    43      20.645  -2.068   7.178  1.00  0.00           O  
ATOM    702  N   ILE    44      19.655  -3.277   5.559  1.00  0.00           N  
ATOM    703  H   ILE    44      18.900  -3.292   4.887  1.00  0.00           H  
ATOM    704  CA  ILE    44      20.601  -4.410   5.555  1.00  0.00           C  
ATOM    705  HA  ILE    44      20.553  -4.902   6.528  1.00  0.00           H  
ATOM    706  CB  ILE    44      20.203  -5.438   4.473  1.00  0.00           C  
ATOM    707  HB  ILE    44      20.934  -6.245   4.513  1.00  0.00           H  
ATOM    708  CG2 ILE    44      18.844  -6.041   4.846  1.00  0.00           C  
ATOM    709 HG21 ILE    44      18.048  -5.312   4.689  1.00  0.00           H  
ATOM    710 HG22 ILE    44      18.658  -6.924   4.235  1.00  0.00           H  
ATOM    711 HG23 ILE    44      18.864  -6.349   5.890  1.00  0.00           H  
ATOM    712  CG1 ILE    44      20.229  -4.867   3.033  1.00  0.00           C  
ATOM    713 HG12 ILE    44      19.591  -3.986   2.970  1.00  0.00           H  
ATOM    714 HG13 ILE    44      21.247  -4.565   2.789  1.00  0.00           H  
ATOM    715  CD1 ILE    44      19.777  -5.856   1.952  1.00  0.00           C  
ATOM    716 HD11 ILE    44      18.713  -6.066   2.059  1.00  0.00           H  
ATOM    717 HD12 ILE    44      19.944  -5.417   0.969  1.00  0.00           H  
ATOM    718 HD13 ILE    44      20.347  -6.782   2.033  1.00  0.00           H  
ATOM    719  C   ILE    44      22.063  -3.986   5.356  1.00  0.00           C  
ATOM    720  O   ILE    44      22.960  -4.619   5.906  1.00  0.00           O  
ATOM    721  N   THR    45      22.305  -2.879   4.645  1.00  0.00           N  
ATOM    722  H   THR    45      21.515  -2.399   4.227  1.00  0.00           H  
ATOM    723  CA  THR    45      23.637  -2.269   4.476  1.00  0.00           C  
ATOM    724  HA  THR    45      24.300  -2.993   4.004  1.00  0.00           H  
ATOM    725  CB  THR    45      23.558  -1.025   3.576  1.00  0.00           C  
ATOM    726  HB  THR    45      24.531  -0.533   3.576  1.00  0.00           H  
ATOM    727  CG2 THR    45      23.206  -1.367   2.128  1.00  0.00           C  
ATOM    728 HG21 THR    45      22.252  -1.890   2.070  1.00  0.00           H  
ATOM    729 HG22 THR    45      23.146  -0.449   1.542  1.00  0.00           H  
ATOM    730 HG23 THR    45      23.984  -2.002   1.705  1.00  0.00           H  
ATOM    731  OG1 THR    45      22.597  -0.112   4.061  1.00  0.00           O  
ATOM    732  HG1 THR    45      21.728  -0.388   3.718  1.00  0.00           H  
ATOM    733  C   THR    45      24.298  -1.861   5.798  1.00  0.00           C  
ATOM    734  O   THR    45      25.521  -1.736   5.848  1.00  0.00           O  
ATOM    735  N   ILE    46      23.516  -1.683   6.870  1.00  0.00           N  
ATOM    736  H   ILE    46      22.520  -1.814   6.745  1.00  0.00           H  
ATOM    737  CA  ILE    46      23.995  -1.383   8.223  1.00  0.00           C  
ATOM    738  HA  ILE    46      25.047  -1.102   8.172  1.00  0.00           H  
ATOM    739  CB  ILE    46      23.219  -0.187   8.824  1.00  0.00           C  
ATOM    740  HB  ILE    46      22.185  -0.498   8.980  1.00  0.00           H  
ATOM    741  CG2 ILE    46      23.797   0.191  10.199  1.00  0.00           C  
ATOM    742 HG21 ILE    46      24.873   0.350  10.128  1.00  0.00           H  
ATOM    743 HG22 ILE    46      23.322   1.096  10.571  1.00  0.00           H  
ATOM    744 HG23 ILE    46      23.611  -0.614  10.913  1.00  0.00           H  
ATOM    745  CG1 ILE    46      23.172   1.055   7.900  1.00  0.00           C  
ATOM    746 HG12 ILE    46      22.638   0.800   6.984  1.00  0.00           H  
ATOM    747 HG13 ILE    46      22.592   1.834   8.395  1.00  0.00           H  
ATOM    748  CD1 ILE    46      24.536   1.646   7.516  1.00  0.00           C  
ATOM    749 HD11 ILE    46      25.131   0.909   6.976  1.00  0.00           H  
ATOM    750 HD12 ILE    46      24.382   2.508   6.866  1.00  0.00           H  
ATOM    751 HD13 ILE    46      25.076   1.970   8.404  1.00  0.00           H  
ATOM    752  C   ILE    46      23.914  -2.622   9.126  1.00  0.00           C  
ATOM    753  O   ILE    46      24.928  -3.038   9.683  1.00  0.00           O  
ATOM    754  N   ASP    47      22.733  -3.228   9.262  1.00  0.00           N  
ATOM    755  H   ASP    47      21.945  -2.871   8.736  1.00  0.00           H  
ATOM    756  CA  ASP    47      22.459  -4.190  10.346  1.00  0.00           C  
ATOM    757  HA  ASP    47      23.031  -3.868  11.219  1.00  0.00           H  
ATOM    758  CB  ASP    47      20.976  -4.111  10.749  1.00  0.00           C  
ATOM    759  HB2 ASP    47      20.357  -4.311   9.872  1.00  0.00           H  
ATOM    760  HB3 ASP    47      20.764  -4.877  11.496  1.00  0.00           H  
ATOM    761  CG  ASP    47      20.597  -2.752  11.350  1.00  0.00           C  
ATOM    762  OD1 ASP    47      19.412  -2.366  11.284  1.00  0.00           O  
ATOM    763  OD2 ASP    47      21.472  -2.012  11.853  1.00  0.00           O  
ATOM    764  C   ASP    47      22.933  -5.634  10.092  1.00  0.00           C  
ATOM    765  O   ASP    47      22.817  -6.475  10.981  1.00  0.00           O  
ATOM    766  N   PHE    48      23.498  -5.943   8.919  1.00  0.00           N  
ATOM    767  H   PHE    48      23.510  -5.243   8.187  1.00  0.00           H  
ATOM    768  CA  PHE    48      24.163  -7.234   8.663  1.00  0.00           C  
ATOM    769  HA  PHE    48      23.744  -7.988   9.331  1.00  0.00           H  
ATOM    770  CB  PHE    48      23.870  -7.697   7.223  1.00  0.00           C  
ATOM    771  HB2 PHE    48      24.193  -6.916   6.535  1.00  0.00           H  
ATOM    772  HB3 PHE    48      24.489  -8.572   7.021  1.00  0.00           H  
ATOM    773  CG  PHE    48      22.435  -8.093   6.875  1.00  0.00           C  
ATOM    774  CD1 PHE    48      21.390  -8.099   7.827  1.00  0.00           C  
ATOM    775  HD1 PHE    48      21.563  -7.789   8.845  1.00  0.00           H  
ATOM    776  CE1 PHE    48      20.101  -8.532   7.470  1.00  0.00           C  
ATOM    777  HE1 PHE    48      19.314  -8.547   8.212  1.00  0.00           H  
ATOM    778  CZ  PHE    48      19.844  -8.971   6.162  1.00  0.00           C  
ATOM    779  HZ  PHE    48      18.856  -9.312   5.892  1.00  0.00           H  
ATOM    780  CE2 PHE    48      20.875  -8.974   5.208  1.00  0.00           C  
ATOM    781  HE2 PHE    48      20.676  -9.324   4.206  1.00  0.00           H  
ATOM    782  CD2 PHE    48      22.161  -8.529   5.563  1.00  0.00           C  
ATOM    783  HD2 PHE    48      22.951  -8.534   4.827  1.00  0.00           H  
ATOM    784  C   PHE    48      25.676  -7.231   8.982  1.00  0.00           C  
ATOM    785  O   PHE    48      26.323  -8.271   8.868  1.00  0.00           O  
ATOM    786  N   ASN    49      26.258  -6.096   9.392  1.00  0.00           N  
ATOM    787  H   ASN    49      25.674  -5.280   9.512  1.00  0.00           H  
ATOM    788  CA  ASN    49      27.682  -5.980   9.741  1.00  0.00           C  
ATOM    789  HA  ASN    49      28.261  -6.591   9.044  1.00  0.00           H  
ATOM    790  CB  ASN    49      28.140  -4.520   9.565  1.00  0.00           C  
ATOM    791  HB2 ASN    49      27.550  -3.872  10.214  1.00  0.00           H  
ATOM    792  HB3 ASN    49      29.182  -4.439   9.873  1.00  0.00           H  
ATOM    793  CG  ASN    49      28.051  -4.028   8.133  1.00  0.00           C  
ATOM    794  OD1 ASN    49      28.908  -4.294   7.308  1.00  0.00           O  
ATOM    795  ND2 ASN    49      27.026  -3.276   7.818  1.00  0.00           N  
ATOM    796 HD21 ASN    49      26.318  -3.094   8.516  1.00  0.00           H  
ATOM    797 HD22 ASN    49      26.934  -2.930   6.873  1.00  0.00           H  
ATOM    798  C   ASN    49      27.981  -6.517  11.160  1.00  0.00           C  
ATOM    799  O   ASN    49      28.153  -5.740  12.101  1.00  0.00           O  
ATOM    800  N   LEU    50      28.045  -7.843  11.311  1.00  0.00           N  
ATOM    801  H   LEU    50      27.863  -8.422  10.498  1.00  0.00           H  
ATOM    802  CA  LEU    50      28.290  -8.549  12.578  1.00  0.00           C  
ATOM    803  HA  LEU    50      28.922  -7.928  13.214  1.00  0.00           H  
ATOM    804  CB  LEU    50      26.922  -8.753  13.266  1.00  0.00           C  
ATOM    805  HB2 LEU    50      26.457  -7.776  13.407  1.00  0.00           H  
ATOM    806  HB3 LEU    50      26.289  -9.324  12.585  1.00  0.00           H  
ATOM    807  CG  LEU    50      26.935  -9.483  14.623  1.00  0.00           C  
ATOM    808  HG  LEU    50      27.361 -10.475  14.501  1.00  0.00           H  
ATOM    809  CD1 LEU    50      27.729  -8.721  15.687  1.00  0.00           C  
ATOM    810 HD11 LEU    50      27.325  -7.718  15.811  1.00  0.00           H  
ATOM    811 HD12 LEU    50      27.673  -9.264  16.630  1.00  0.00           H  
ATOM    812 HD13 LEU    50      28.779  -8.658  15.401  1.00  0.00           H  
ATOM    813  CD2 LEU    50      25.501  -9.646  15.126  1.00  0.00           C  
ATOM    814 HD21 LEU    50      24.918 -10.195  14.388  1.00  0.00           H  
ATOM    815 HD22 LEU    50      25.512 -10.226  16.050  1.00  0.00           H  
ATOM    816 HD23 LEU    50      25.046  -8.672  15.302  1.00  0.00           H  
ATOM    817  C   LEU    50      29.029  -9.879  12.331  1.00  0.00           C  
ATOM    818  O   LEU    50      28.916 -10.448  11.248  1.00  0.00           O  
ATOM    819  N   ASP    51      29.755 -10.399  13.324  1.00  0.00           N  
ATOM    820  H   ASP    51      29.942  -9.842  14.155  1.00  0.00           H  
ATOM    821  CA  ASP    51      30.440 -11.700  13.265  1.00  0.00           C  
ATOM    822  HA  ASP    51      31.200 -11.644  12.486  1.00  0.00           H  
ATOM    823  CB  ASP    51      31.155 -11.993  14.602  1.00  0.00           C  
ATOM    824  HB2 ASP    51      30.397 -12.197  15.361  1.00  0.00           H  
ATOM    825  HB3 ASP    51      31.745 -12.904  14.480  1.00  0.00           H  
ATOM    826  CG  ASP    51      32.063 -10.870  15.138  1.00  0.00           C  
ATOM    827  OD1 ASP    51      33.244 -11.173  15.427  1.00  0.00           O  
ATOM    828  OD2 ASP    51      31.574  -9.725  15.291  1.00  0.00           O  
ATOM    829  C   ASP    51      29.495 -12.866  12.896  1.00  0.00           C  
ATOM    830  O   ASP    51      29.883 -13.761  12.146  1.00  0.00           O  
ATOM    831  N   ASP    52      28.236 -12.825  13.347  1.00  0.00           N  
ATOM    832  H   ASP    52      28.024 -12.139  14.061  1.00  0.00           H  
ATOM    833  CA  ASP    52      27.146 -13.745  12.977  1.00  0.00           C  
ATOM    834  HA  ASP    52      27.555 -14.755  13.019  1.00  0.00           H  
ATOM    835  CB  ASP    52      26.013 -13.670  14.022  1.00  0.00           C  
ATOM    836  HB2 ASP    52      25.509 -12.707  13.920  1.00  0.00           H  
ATOM    837  HB3 ASP    52      25.281 -14.450  13.809  1.00  0.00           H  
ATOM    838  CG  ASP    52      26.486 -13.825  15.471  1.00  0.00           C  
ATOM    839  OD1 ASP    52      26.919 -12.803  16.050  1.00  0.00           O  
ATOM    840  OD2 ASP    52      26.374 -14.956  16.001  1.00  0.00           O  
ATOM    841  C   ASP    52      26.589 -13.560  11.539  1.00  0.00           C  
ATOM    842  O   ASP    52      25.468 -13.992  11.240  1.00  0.00           O  
ATOM    843  N   ILE    53      27.319 -12.906  10.624  1.00  0.00           N  
ATOM    844  H   ILE    53      28.217 -12.531  10.913  1.00  0.00           H  
ATOM    845  CA  ILE    53      26.919 -12.753   9.215  1.00  0.00           C  
ATOM    846  HA  ILE    53      25.935 -12.287   9.229  1.00  0.00           H  
ATOM    847  CB  ILE    53      27.840 -11.772   8.452  1.00  0.00           C  
ATOM    848  HB  ILE    53      27.809 -10.822   8.984  1.00  0.00           H  
ATOM    849  CG2 ILE    53      29.309 -12.235   8.394  1.00  0.00           C  
ATOM    850 HG21 ILE    53      29.411 -13.114   7.760  1.00  0.00           H  
ATOM    851 HG22 ILE    53      29.936 -11.433   8.008  1.00  0.00           H  
ATOM    852 HG23 ILE    53      29.663 -12.478   9.397  1.00  0.00           H  
ATOM    853  CG1 ILE    53      27.269 -11.520   7.038  1.00  0.00           C  
ATOM    854 HG12 ILE    53      27.355 -12.424   6.434  1.00  0.00           H  
ATOM    855 HG13 ILE    53      26.212 -11.272   7.134  1.00  0.00           H  
ATOM    856  CD1 ILE    53      27.943 -10.363   6.290  1.00  0.00           C  
ATOM    857 HD11 ILE    53      28.978 -10.611   6.059  1.00  0.00           H  
ATOM    858 HD12 ILE    53      27.410 -10.181   5.356  1.00  0.00           H  
ATOM    859 HD13 ILE    53      27.911  -9.457   6.897  1.00  0.00           H  
ATOM    860  C   ILE    53      26.767 -14.125   8.530  1.00  0.00           C  
ATOM    861  O   ILE    53      27.685 -14.943   8.468  1.00  0.00           O  
ATOM    862  N   GLN    54      25.558 -14.410   8.043  1.00  0.00           N  
ATOM    863  H   GLN    54      24.844 -13.700   8.108  1.00  0.00           H  
ATOM    864  CA  GLN    54      25.154 -15.779   7.718  1.00  0.00           C  
ATOM    865  HA  GLN    54      25.590 -16.433   8.475  1.00  0.00           H  
ATOM    866  CB  GLN    54      23.627 -15.947   7.828  1.00  0.00           C  
ATOM    867  HB2 GLN    54      23.144 -15.547   6.943  1.00  0.00           H  
ATOM    868  HB3 GLN    54      23.439 -17.016   7.854  1.00  0.00           H  
ATOM    869  CG  GLN    54      22.965 -15.341   9.079  1.00  0.00           C  
ATOM    870  HG2 GLN    54      22.020 -15.855   9.251  1.00  0.00           H  
ATOM    871  HG3 GLN    54      23.598 -15.511   9.950  1.00  0.00           H  
ATOM    872  CD  GLN    54      22.648 -13.854   8.928  1.00  0.00           C  
ATOM    873  OE1 GLN    54      21.827 -13.440   8.124  1.00  0.00           O  
ATOM    874  NE2 GLN    54      23.303 -12.994   9.674  1.00  0.00           N  
ATOM    875 HE21 GLN    54      23.989 -13.323  10.358  1.00  0.00           H  
ATOM    876 HE22 GLN    54      23.066 -12.022   9.587  1.00  0.00           H  
ATOM    877  C   GLN    54      25.698 -16.228   6.348  1.00  0.00           C  
ATOM    878  O   GLN    54      25.164 -15.864   5.303  1.00  0.00           O  
ATOM    879  N   GLY    55      26.767 -17.031   6.354  1.00  0.00           N  
ATOM    880  H   GLY    55      27.207 -17.201   7.246  1.00  0.00           H  
ATOM    881  CA  GLY    55      27.466 -17.484   5.143  1.00  0.00           C  
ATOM    882  HA2 GLY    55      27.781 -16.603   4.583  1.00  0.00           H  
ATOM    883  HA3 GLY    55      28.363 -18.032   5.430  1.00  0.00           H  
ATOM    884  C   GLY    55      26.638 -18.388   4.216  1.00  0.00           C  
ATOM    885  O   GLY    55      26.002 -19.346   4.662  1.00  0.00           O  
ATOM    886  N   ALA    56      26.671 -18.087   2.917  1.00  0.00           N  
ATOM    887  H   ALA    56      27.200 -17.279   2.637  1.00  0.00           H  
ATOM    888  CA  ALA    56      25.920 -18.774   1.864  1.00  0.00           C  
ATOM    889  HA  ALA    56      24.883 -18.857   2.183  1.00  0.00           H  
ATOM    890  CB  ALA    56      25.970 -17.892   0.607  1.00  0.00           C  
ATOM    891  HB1 ALA    56      26.992 -17.848   0.227  1.00  0.00           H  
ATOM    892  HB2 ALA    56      25.325 -18.310  -0.166  1.00  0.00           H  
ATOM    893  HB3 ALA    56      25.630 -16.881   0.838  1.00  0.00           H  
ATOM    894  C   ALA    56      26.416 -20.197   1.536  1.00  0.00           C  
ATOM    895  O   ALA    56      27.578 -20.539   1.759  1.00  0.00           O  
ATOM    896  N   SER    57      25.539 -20.994   0.912  1.00  0.00           N  
ATOM    897  H   SER    57      24.598 -20.644   0.796  1.00  0.00           H  
ATOM    898  CA  SER    57      25.954 -22.112   0.044  1.00  0.00           C  
ATOM    899  HA  SER    57      26.767 -22.657   0.526  1.00  0.00           H  
ATOM    900  CB  SER    57      24.787 -23.094  -0.141  1.00  0.00           C  
ATOM    901  HB2 SER    57      25.146 -23.985  -0.659  1.00  0.00           H  
ATOM    902  HB3 SER    57      24.414 -23.399   0.838  1.00  0.00           H  
ATOM    903  OG  SER    57      23.730 -22.526  -0.891  1.00  0.00           O  
ATOM    904  HG  SER    57      23.294 -21.842  -0.347  1.00  0.00           H  
ATOM    905  C   SER    57      26.488 -21.595  -1.309  1.00  0.00           C  
ATOM    906  O   SER    57      26.647 -20.390  -1.506  1.00  0.00           O  
ATOM    907  N   GLU    58      26.752 -22.479  -2.274  1.00  0.00           N  
ATOM    908  H   GLU    58      26.623 -23.472  -2.067  1.00  0.00           H  
ATOM    909  CA  GLU    58      27.331 -22.154  -3.589  1.00  0.00           C  
ATOM    910  HA  GLU    58      28.329 -21.744  -3.429  1.00  0.00           H  
ATOM    911  CB  GLU    58      27.473 -23.443  -4.423  1.00  0.00           C  
ATOM    912  HB2 GLU    58      26.494 -23.902  -4.572  1.00  0.00           H  
ATOM    913  HB3 GLU    58      27.846 -23.152  -5.406  1.00  0.00           H  
ATOM    914  CG  GLU    58      28.463 -24.482  -3.854  1.00  0.00           C  
ATOM    915  HG2 GLU    58      28.934 -24.979  -4.705  1.00  0.00           H  
ATOM    916  HG3 GLU    58      29.256 -23.965  -3.309  1.00  0.00           H  
ATOM    917  CD  GLU    58      27.825 -25.559  -2.955  1.00  0.00           C  
ATOM    918  OE1 GLU    58      28.264 -26.726  -3.060  1.00  0.00           O  
ATOM    919  OE2 GLU    58      26.923 -25.215  -2.155  1.00  0.00           O  
ATOM    920  C   GLU    58      26.552 -21.090  -4.394  1.00  0.00           C  
ATOM    921  O   GLU    58      27.134 -20.411  -5.246  1.00  0.00           O  
ATOM    922  N   ILE    59      25.264 -20.869  -4.091  1.00  0.00           N  
ATOM    923  H   ILE    59      24.858 -21.437  -3.359  1.00  0.00           H  
ATOM    924  CA  ILE    59      24.464 -19.758  -4.642  1.00  0.00           C  
ATOM    925  HA  ILE    59      24.576 -19.801  -5.725  1.00  0.00           H  
ATOM    926  CB  ILE    59      22.966 -19.963  -4.312  1.00  0.00           C  
ATOM    927  HB  ILE    59      22.715 -21.005  -4.519  1.00  0.00           H  
ATOM    928  CG2 ILE    59      22.713 -19.709  -2.821  1.00  0.00           C  
ATOM    929 HG21 ILE    59      22.985 -18.693  -2.557  1.00  0.00           H  
ATOM    930 HG22 ILE    59      21.658 -19.845  -2.602  1.00  0.00           H  
ATOM    931 HG23 ILE    59      23.304 -20.393  -2.219  1.00  0.00           H  
ATOM    932  CG1 ILE    59      21.985 -19.084  -5.124  1.00  0.00           C  
ATOM    933 HG12 ILE    59      20.973 -19.259  -4.760  1.00  0.00           H  
ATOM    934 HG13 ILE    59      22.193 -18.026  -4.972  1.00  0.00           H  
ATOM    935  CD1 ILE    59      21.991 -19.390  -6.626  1.00  0.00           C  
ATOM    936 HD11 ILE    59      21.778 -20.446  -6.791  1.00  0.00           H  
ATOM    937 HD12 ILE    59      21.222 -18.793  -7.116  1.00  0.00           H  
ATOM    938 HD13 ILE    59      22.956 -19.140  -7.065  1.00  0.00           H  
ATOM    939  C   ILE    59      24.972 -18.365  -4.214  1.00  0.00           C  
ATOM    940  O   ILE    59      24.565 -17.372  -4.798  1.00  0.00           O  
ATOM    941  N   GLY    60      25.916 -18.260  -3.270  1.00  0.00           N  
ATOM    942  H   GLY    60      26.196 -19.100  -2.773  1.00  0.00           H  
ATOM    943  CA  GLY    60      26.665 -17.021  -2.995  1.00  0.00           C  
ATOM    944  HA2 GLY    60      25.966 -16.240  -2.694  1.00  0.00           H  
ATOM    945  HA3 GLY    60      27.359 -17.202  -2.176  1.00  0.00           H  
ATOM    946  C   GLY    60      27.472 -16.494  -4.196  1.00  0.00           C  
ATOM    947  O   GLY    60      28.009 -15.393  -4.149  1.00  0.00           O  
ATOM    948  N   SER    61      27.525 -17.255  -5.293  1.00  0.00           N  
ATOM    949  H   SER    61      27.095 -18.166  -5.228  1.00  0.00           H  
ATOM    950  CA  SER    61      27.892 -16.804  -6.643  1.00  0.00           C  
ATOM    951  HA  SER    61      28.731 -16.114  -6.557  1.00  0.00           H  
ATOM    952  CB  SER    61      28.361 -18.024  -7.452  1.00  0.00           C  
ATOM    953  HB2 SER    61      28.645 -17.702  -8.455  1.00  0.00           H  
ATOM    954  HB3 SER    61      29.240 -18.455  -6.972  1.00  0.00           H  
ATOM    955  OG  SER    61      27.355 -19.018  -7.552  1.00  0.00           O  
ATOM    956  HG  SER    61      27.331 -19.546  -6.730  1.00  0.00           H  
ATOM    957  C   SER    61      26.765 -16.039  -7.379  1.00  0.00           C  
ATOM    958  O   SER    61      26.787 -15.932  -8.604  1.00  0.00           O  
ATOM    959  N   THR    62      25.742 -15.543  -6.674  1.00  0.00           N  
ATOM    960  H   THR    62      25.746 -15.674  -5.670  1.00  0.00           H  
ATOM    961  CA  THR    62      24.516 -14.933  -7.226  1.00  0.00           C  
ATOM    962  HA  THR    62      24.785 -14.337  -8.098  1.00  0.00           H  
ATOM    963  CB  THR    62      23.571 -16.059  -7.698  1.00  0.00           C  
ATOM    964  HB  THR    62      23.585 -16.872  -6.977  1.00  0.00           H  
ATOM    965  CG2 THR    62      22.114 -15.687  -7.958  1.00  0.00           C  
ATOM    966 HG21 THR    62      22.063 -14.872  -8.678  1.00  0.00           H  
ATOM    967 HG22 THR    62      21.588 -16.551  -8.364  1.00  0.00           H  
ATOM    968 HG23 THR    62      21.632 -15.404  -7.023  1.00  0.00           H  
ATOM    969  OG1 THR    62      24.049 -16.536  -8.936  1.00  0.00           O  
ATOM    970  HG1 THR    62      25.019 -16.537  -8.889  1.00  0.00           H  
ATOM    971  C   THR    62      23.871 -13.964  -6.214  1.00  0.00           C  
ATOM    972  O   THR    62      24.170 -13.998  -5.023  1.00  0.00           O  
ATOM    973  N   LEU    63      23.035 -13.047  -6.715  1.00  0.00           N  
ATOM    974  H   LEU    63      22.822 -13.117  -7.696  1.00  0.00           H  
ATOM    975  CA  LEU    63      22.558 -11.835  -6.028  1.00  0.00           C  
ATOM    976  HA  LEU    63      23.436 -11.251  -5.746  1.00  0.00           H  
ATOM    977  CB  LEU    63      21.706 -10.979  -6.991  1.00  0.00           C  
ATOM    978  HB2 LEU    63      20.702 -11.407  -7.019  1.00  0.00           H  
ATOM    979  HB3 LEU    63      21.619  -9.975  -6.572  1.00  0.00           H  
ATOM    980  CG  LEU    63      22.196 -10.858  -8.446  1.00  0.00           C  
ATOM    981  HG  LEU    63      22.230 -11.850  -8.896  1.00  0.00           H  
ATOM    982  CD1 LEU    63      21.189 -10.033  -9.243  1.00  0.00           C  
ATOM    983 HD11 LEU    63      21.206  -9.001  -8.887  1.00  0.00           H  
ATOM    984 HD12 LEU    63      21.444 -10.054 -10.300  1.00  0.00           H  
ATOM    985 HD13 LEU    63      20.185 -10.436  -9.123  1.00  0.00           H  
ATOM    986  CD2 LEU    63      23.588 -10.240  -8.554  1.00  0.00           C  
ATOM    987 HD21 LEU    63      24.318 -10.832  -8.007  1.00  0.00           H  
ATOM    988 HD22 LEU    63      23.892 -10.184  -9.597  1.00  0.00           H  
ATOM    989 HD23 LEU    63      23.578  -9.229  -8.137  1.00  0.00           H  
ATOM    990  C   LEU    63      21.736 -12.097  -4.750  1.00  0.00           C  
ATOM    991  O   LEU    63      20.962 -13.051  -4.670  1.00  0.00           O  
ATOM    992  N   LEU    64      21.819 -11.173  -3.786  1.00  0.00           N  
ATOM    993  H   LEU    64      22.447 -10.397  -3.933  1.00  0.00           H  
ATOM    994  CA  LEU    64      20.976 -11.153  -2.585  1.00  0.00           C  
ATOM    995  HA  LEU    64      20.856 -12.179  -2.246  1.00  0.00           H  
ATOM    996  CB  LEU    64      21.735 -10.379  -1.487  1.00  0.00           C  
ATOM    997  HB2 LEU    64      22.696 -10.864  -1.309  1.00  0.00           H  
ATOM    998  HB3 LEU    64      21.939  -9.374  -1.859  1.00  0.00           H  
ATOM    999  CG  LEU    64      20.983 -10.257  -0.148  1.00  0.00           C  
ATOM   1000  HG  LEU    64      19.979  -9.880  -0.330  1.00  0.00           H  
ATOM   1001  CD1 LEU    64      20.874 -11.598   0.581  1.00  0.00           C  
ATOM   1002 HD11 LEU    64      21.868 -12.012   0.750  1.00  0.00           H  
ATOM   1003 HD12 LEU    64      20.378 -11.460   1.544  1.00  0.00           H  
ATOM   1004 HD13 LEU    64      20.292 -12.305  -0.003  1.00  0.00           H  
ATOM   1005  CD2 LEU    64      21.698  -9.265   0.767  1.00  0.00           C  
ATOM   1006 HD21 LEU    64      21.714  -8.280   0.298  1.00  0.00           H  
ATOM   1007 HD22 LEU    64      21.179  -9.193   1.721  1.00  0.00           H  
ATOM   1008 HD23 LEU    64      22.725  -9.587   0.939  1.00  0.00           H  
ATOM   1009  C   LEU    64      19.586 -10.537  -2.888  1.00  0.00           C  
ATOM   1010  O   LEU    64      19.497  -9.325  -3.087  1.00  0.00           O  
ATOM   1011  N   PRO    65      18.468 -11.295  -2.853  1.00  0.00           N  
ATOM   1012  CD  PRO    65      18.371 -12.708  -2.528  1.00  0.00           C  
ATOM   1013  HD2 PRO    65      18.869 -12.935  -1.587  1.00  0.00           H  
ATOM   1014  HD3 PRO    65      18.799 -13.295  -3.340  1.00  0.00           H  
ATOM   1015  CG  PRO    65      16.880 -13.014  -2.401  1.00  0.00           C  
ATOM   1016  HG2 PRO    65      16.549 -12.819  -1.380  1.00  0.00           H  
ATOM   1017  HG3 PRO    65      16.654 -14.037  -2.695  1.00  0.00           H  
ATOM   1018  CB  PRO    65      16.247 -12.004  -3.353  1.00  0.00           C  
ATOM   1019  HB2 PRO    65      15.205 -11.809  -3.102  1.00  0.00           H  
ATOM   1020  HB3 PRO    65      16.325 -12.374  -4.375  1.00  0.00           H  
ATOM   1021  CA  PRO    65      17.139 -10.769  -3.191  1.00  0.00           C  
ATOM   1022  HA  PRO    65      17.193 -10.245  -4.147  1.00  0.00           H  
ATOM   1023  C   PRO    65      16.575  -9.779  -2.155  1.00  0.00           C  
ATOM   1024  O   PRO    65      15.529  -9.182  -2.393  1.00  0.00           O  
ATOM   1025  N   SER    66      17.243  -9.587  -1.015  1.00  0.00           N  
ATOM   1026  H   SER    66      18.046 -10.165  -0.825  1.00  0.00           H  
ATOM   1027  CA  SER    66      16.923  -8.546  -0.027  1.00  0.00           C  
ATOM   1028  HA  SER    66      15.856  -8.590   0.191  1.00  0.00           H  
ATOM   1029  CB  SER    66      17.684  -8.828   1.281  1.00  0.00           C  
ATOM   1030  HB2 SER    66      18.749  -8.660   1.129  1.00  0.00           H  
ATOM   1031  HB3 SER    66      17.335  -8.155   2.064  1.00  0.00           H  
ATOM   1032  OG  SER    66      17.467 -10.174   1.676  1.00  0.00           O  
ATOM   1033  HG  SER    66      17.949 -10.372   2.504  1.00  0.00           H  
ATOM   1034  C   SER    66      17.224  -7.119  -0.530  1.00  0.00           C  
ATOM   1035  O   SER    66      16.739  -6.162   0.065  1.00  0.00           O  
ATOM   1036  N   MET    67      18.001  -6.967  -1.612  1.00  0.00           N  
ATOM   1037  H   MET    67      18.356  -7.799  -2.067  1.00  0.00           H  
ATOM   1038  CA  MET    67      18.336  -5.678  -2.243  1.00  0.00           C  
ATOM   1039  HA  MET    67      18.560  -4.961  -1.452  1.00  0.00           H  
ATOM   1040  CB  MET    67      19.606  -5.844  -3.095  1.00  0.00           C  
ATOM   1041  HB2 MET    67      19.425  -6.568  -3.890  1.00  0.00           H  
ATOM   1042  HB3 MET    67      19.862  -4.889  -3.551  1.00  0.00           H  
ATOM   1043  CG  MET    67      20.790  -6.305  -2.233  1.00  0.00           C  
ATOM   1044  HG2 MET    67      20.819  -5.688  -1.334  1.00  0.00           H  
ATOM   1045  HG3 MET    67      20.625  -7.335  -1.922  1.00  0.00           H  
ATOM   1046  SD  MET    67      22.426  -6.199  -3.002  1.00  0.00           S  
ATOM   1047  CE  MET    67      22.195  -7.217  -4.487  1.00  0.00           C  
ATOM   1048  HE1 MET    67      21.545  -6.701  -5.195  1.00  0.00           H  
ATOM   1049  HE2 MET    67      23.160  -7.383  -4.965  1.00  0.00           H  
ATOM   1050  HE3 MET    67      21.755  -8.176  -4.220  1.00  0.00           H  
ATOM   1051  C   MET    67      17.175  -5.076  -3.064  1.00  0.00           C  
ATOM   1052  O   MET    67      16.155  -5.727  -3.290  1.00  0.00           O  
ATOM   1053  N   SER    68      17.312  -3.811  -3.471  1.00  0.00           N  
ATOM   1054  H   SER    68      18.194  -3.348  -3.300  1.00  0.00           H  
ATOM   1055  CA  SER    68      16.276  -2.965  -4.090  1.00  0.00           C  
ATOM   1056  HA  SER    68      15.302  -3.259  -3.708  1.00  0.00           H  
ATOM   1057  CB  SER    68      16.548  -1.543  -3.603  1.00  0.00           C  
ATOM   1058  HB2 SER    68      15.707  -0.903  -3.854  1.00  0.00           H  
ATOM   1059  HB3 SER    68      16.662  -1.544  -2.520  1.00  0.00           H  
ATOM   1060  OG  SER    68      17.729  -1.055  -4.197  1.00  0.00           O  
ATOM   1061  HG  SER    68      17.673  -0.064  -4.124  1.00  0.00           H  
ATOM   1062  C   SER    68      16.212  -3.056  -5.636  1.00  0.00           C  
ATOM   1063  O   SER    68      16.673  -4.043  -6.208  1.00  0.00           O  
ATOM   1064  N   ILE    69      15.604  -2.073  -6.328  1.00  0.00           N  
ATOM   1065  H   ILE    69      15.338  -1.230  -5.823  1.00  0.00           H  
ATOM   1066  CA  ILE    69      15.604  -1.950  -7.811  1.00  0.00           C  
ATOM   1067  HA  ILE    69      15.893  -2.914  -8.226  1.00  0.00           H  
ATOM   1068  CB  ILE    69      14.171  -1.621  -8.334  1.00  0.00           C  
ATOM   1069  HB  ILE    69      13.466  -2.211  -7.749  1.00  0.00           H  
ATOM   1070  CG2 ILE    69      13.774  -0.143  -8.164  1.00  0.00           C  
ATOM   1071 HG21 ILE    69      14.370   0.491  -8.822  1.00  0.00           H  
ATOM   1072 HG22 ILE    69      12.720  -0.003  -8.401  1.00  0.00           H  
ATOM   1073 HG23 ILE    69      13.935   0.185  -7.144  1.00  0.00           H  
ATOM   1074  CG1 ILE    69      13.905  -1.963  -9.821  1.00  0.00           C  
ATOM   1075 HG12 ILE    69      12.949  -1.529 -10.119  1.00  0.00           H  
ATOM   1076 HG13 ILE    69      14.666  -1.517 -10.458  1.00  0.00           H  
ATOM   1077  CD1 ILE    69      13.810  -3.461 -10.114  1.00  0.00           C  
ATOM   1078 HD11 ILE    69      12.989  -3.888  -9.541  1.00  0.00           H  
ATOM   1079 HD12 ILE    69      13.611  -3.610 -11.176  1.00  0.00           H  
ATOM   1080 HD13 ILE    69      14.744  -3.956  -9.859  1.00  0.00           H  
ATOM   1081  C   ILE    69      16.679  -0.948  -8.292  1.00  0.00           C  
ATOM   1082  O   ILE    69      16.724  -0.590  -9.464  1.00  0.00           O  
ATOM   1083  N   ASP    70      17.514  -0.460  -7.372  1.00  0.00           N  
ATOM   1084  H   ASP    70      17.408  -0.825  -6.437  1.00  0.00           H  
ATOM   1085  CA  ASP    70      18.171   0.851  -7.482  1.00  0.00           C  
ATOM   1086  HA  ASP    70      18.279   1.119  -8.534  1.00  0.00           H  
ATOM   1087  CB  ASP    70      17.257   1.904  -6.814  1.00  0.00           C  
ATOM   1088  HB2 ASP    70      17.814   2.829  -6.657  1.00  0.00           H  
ATOM   1089  HB3 ASP    70      16.436   2.126  -7.497  1.00  0.00           H  
ATOM   1090  CG  ASP    70      16.662   1.420  -5.484  1.00  0.00           C  
ATOM   1091  OD1 ASP    70      15.557   0.830  -5.493  1.00  0.00           O  
ATOM   1092  OD2 ASP    70      17.366   1.478  -4.454  1.00  0.00           O  
ATOM   1093  C   ASP    70      19.594   0.884  -6.886  1.00  0.00           C  
ATOM   1094  O   ASP    70      20.411   1.694  -7.318  1.00  0.00           O  
ATOM   1095  N   VAL    71      19.924  -0.012  -5.945  1.00  0.00           N  
ATOM   1096  H   VAL    71      19.190  -0.598  -5.571  1.00  0.00           H  
ATOM   1097  CA  VAL    71      21.264  -0.122  -5.330  1.00  0.00           C  
ATOM   1098  HA  VAL    71      21.655   0.889  -5.214  1.00  0.00           H  
ATOM   1099  CB  VAL    71      21.127  -0.733  -3.917  1.00  0.00           C  
ATOM   1100  HB  VAL    71      20.287  -0.242  -3.424  1.00  0.00           H  
ATOM   1101  CG1 VAL    71      20.845  -2.243  -3.933  1.00  0.00           C  
ATOM   1102 HG11 VAL    71      21.716  -2.790  -4.297  1.00  0.00           H  
ATOM   1103 HG12 VAL    71      20.616  -2.577  -2.922  1.00  0.00           H  
ATOM   1104 HG13 VAL    71      19.997  -2.459  -4.581  1.00  0.00           H  
ATOM   1105  CG2 VAL    71      22.355  -0.484  -3.034  1.00  0.00           C  
ATOM   1106 HG21 VAL    71      22.580   0.582  -3.016  1.00  0.00           H  
ATOM   1107 HG22 VAL    71      22.149  -0.819  -2.018  1.00  0.00           H  
ATOM   1108 HG23 VAL    71      23.219  -1.026  -3.418  1.00  0.00           H  
ATOM   1109  C   VAL    71      22.283  -0.886  -6.196  1.00  0.00           C  
ATOM   1110  O   VAL    71      23.485  -0.798  -5.958  1.00  0.00           O  
ATOM   1111  N   GLU    72      21.819  -1.637  -7.198  1.00  0.00           N  
ATOM   1112  H   GLU    72      20.830  -1.608  -7.391  1.00  0.00           H  
ATOM   1113  CA  GLU    72      22.634  -2.503  -8.060  1.00  0.00           C  
ATOM   1114  HA  GLU    72      23.623  -2.056  -8.177  1.00  0.00           H  
ATOM   1115  CB  GLU    72      22.804  -3.874  -7.373  1.00  0.00           C  
ATOM   1116  HB2 GLU    72      23.140  -3.723  -6.346  1.00  0.00           H  
ATOM   1117  HB3 GLU    72      21.826  -4.348  -7.330  1.00  0.00           H  
ATOM   1118  CG  GLU    72      23.802  -4.823  -8.058  1.00  0.00           C  
ATOM   1119  HG2 GLU    72      23.642  -4.802  -9.135  1.00  0.00           H  
ATOM   1120  HG3 GLU    72      24.818  -4.473  -7.863  1.00  0.00           H  
ATOM   1121  CD  GLU    72      23.625  -6.274  -7.584  1.00  0.00           C  
ATOM   1122  OE1 GLU    72      24.575  -6.850  -7.011  1.00  0.00           O  
ATOM   1123  OE2 GLU    72      22.527  -6.827  -7.825  1.00  0.00           O  
ATOM   1124  C   GLU    72      21.990  -2.616  -9.457  1.00  0.00           C  
ATOM   1125  O   GLU    72      20.761  -2.667  -9.583  1.00  0.00           O  
ATOM   1126  N   ASP    73      22.804  -2.652 -10.517  1.00  0.00           N  
ATOM   1127  H   ASP    73      23.805  -2.741 -10.371  1.00  0.00           H  
ATOM   1128  CA  ASP    73      22.344  -2.836 -11.899  1.00  0.00           C  
ATOM   1129  HA  ASP    73      21.523  -2.149 -12.088  1.00  0.00           H  
ATOM   1130  CB  ASP    73      23.461  -2.496 -12.909  1.00  0.00           C  
ATOM   1131  HB2 ASP    73      23.072  -2.664 -13.915  1.00  0.00           H  
ATOM   1132  HB3 ASP    73      23.681  -1.431 -12.820  1.00  0.00           H  
ATOM   1133  CG  ASP    73      24.785  -3.265 -12.757  1.00  0.00           C  
ATOM   1134  OD1 ASP    73      24.998  -3.896 -11.695  1.00  0.00           O  
ATOM   1135  OD2 ASP    73      25.580  -3.210 -13.720  1.00  0.00           O  
ATOM   1136  C   ASP    73      21.811  -4.259 -12.125  1.00  0.00           C  
ATOM   1137  O   ASP    73      20.718  -4.442 -12.664  1.00  0.00           O  
ATOM   1138  N   MET    74      22.542  -5.268 -11.651  1.00  0.00           N  
ATOM   1139  H   MET    74      23.469  -5.027 -11.297  1.00  0.00           H  
ATOM   1140  CA  MET    74      22.160  -6.678 -11.716  1.00  0.00           C  
ATOM   1141  HA  MET    74      22.031  -6.948 -12.761  1.00  0.00           H  
ATOM   1142  CB  MET    74      23.299  -7.534 -11.149  1.00  0.00           C  
ATOM   1143  HB2 MET    74      23.614  -7.132 -10.189  1.00  0.00           H  
ATOM   1144  HB3 MET    74      22.941  -8.545 -10.990  1.00  0.00           H  
ATOM   1145  CG  MET    74      24.516  -7.584 -12.083  1.00  0.00           C  
ATOM   1146  HG2 MET    74      24.823  -6.564 -12.318  1.00  0.00           H  
ATOM   1147  HG3 MET    74      25.338  -8.052 -11.542  1.00  0.00           H  
ATOM   1148  SD  MET    74      24.276  -8.491 -13.643  1.00  0.00           S  
ATOM   1149  CE  MET    74      24.006 -10.174 -13.027  1.00  0.00           C  
ATOM   1150  HE1 MET    74      23.065 -10.220 -12.479  1.00  0.00           H  
ATOM   1151  HE2 MET    74      23.960 -10.861 -13.871  1.00  0.00           H  
ATOM   1152  HE3 MET    74      24.828 -10.459 -12.370  1.00  0.00           H  
ATOM   1153  C   MET    74      20.817  -6.952 -11.014  1.00  0.00           C  
ATOM   1154  O   MET    74      19.957  -7.623 -11.589  1.00  0.00           O  
ATOM   1155  N   ALA    75      20.566  -6.356  -9.842  1.00  0.00           N  
ATOM   1156  H   ALA    75      21.356  -5.983  -9.324  1.00  0.00           H  
ATOM   1157  CA  ALA    75      19.280  -6.425  -9.140  1.00  0.00           C  
ATOM   1158  HA  ALA    75      19.059  -7.478  -8.964  1.00  0.00           H  
ATOM   1159  CB  ALA    75      19.403  -5.732  -7.777  1.00  0.00           C  
ATOM   1160  HB1 ALA    75      19.614  -4.671  -7.916  1.00  0.00           H  
ATOM   1161  HB2 ALA    75      18.471  -5.836  -7.223  1.00  0.00           H  
ATOM   1162  HB3 ALA    75      20.199  -6.191  -7.192  1.00  0.00           H  
ATOM   1163  C   ALA    75      18.085  -5.837  -9.918  1.00  0.00           C  
ATOM   1164  O   ALA    75      16.943  -6.042  -9.493  1.00  0.00           O  
ATOM   1165  N   ASN    76      18.297  -5.138 -11.042  1.00  0.00           N  
ATOM   1166  H   ASN    76      19.258  -4.969 -11.327  1.00  0.00           H  
ATOM   1167  CA  ASN    76      17.230  -4.614 -11.903  1.00  0.00           C  
ATOM   1168  HA  ASN    76      16.314  -5.144 -11.646  1.00  0.00           H  
ATOM   1169  CB  ASN    76      16.987  -3.126 -11.575  1.00  0.00           C  
ATOM   1170  HB2 ASN    76      15.972  -2.876 -11.874  1.00  0.00           H  
ATOM   1171  HB3 ASN    76      17.072  -2.965 -10.502  1.00  0.00           H  
ATOM   1172  CG  ASN    76      17.890  -2.141 -12.301  1.00  0.00           C  
ATOM   1173  OD1 ASN    76      17.566  -1.670 -13.384  1.00  0.00           O  
ATOM   1174  ND2 ASN    76      19.019  -1.780 -11.747  1.00  0.00           N  
ATOM   1175 HD21 ASN    76      19.336  -2.165 -10.861  1.00  0.00           H  
ATOM   1176 HD22 ASN    76      19.561  -1.092 -12.230  1.00  0.00           H  
ATOM   1177  C   ASN    76      17.427  -4.895 -13.408  1.00  0.00           C  
ATOM   1178  O   ASN    76      16.741  -4.279 -14.222  1.00  0.00           O  
ATOM   1179  N   PHE    77      18.332  -5.803 -13.784  1.00  0.00           N  
ATOM   1180  H   PHE    77      18.825  -6.292 -13.046  1.00  0.00           H  
ATOM   1181  CA  PHE    77      18.967  -5.849 -15.110  1.00  0.00           C  
ATOM   1182  HA  PHE    77      19.556  -4.934 -15.194  1.00  0.00           H  
ATOM   1183  CB  PHE    77      19.949  -7.030 -15.143  1.00  0.00           C  
ATOM   1184  HB2 PHE    77      20.387  -7.159 -14.156  1.00  0.00           H  
ATOM   1185  HB3 PHE    77      19.403  -7.946 -15.372  1.00  0.00           H  
ATOM   1186  CG  PHE    77      21.094  -6.850 -16.119  1.00  0.00           C  
ATOM   1187  CD1 PHE    77      22.138  -5.959 -15.805  1.00  0.00           C  
ATOM   1188  HD1 PHE    77      22.132  -5.422 -14.866  1.00  0.00           H  
ATOM   1189  CE1 PHE    77      23.202  -5.771 -16.704  1.00  0.00           C  
ATOM   1190  HE1 PHE    77      24.006  -5.093 -16.447  1.00  0.00           H  
ATOM   1191  CZ  PHE    77      23.224  -6.473 -17.922  1.00  0.00           C  
ATOM   1192  HZ  PHE    77      24.044  -6.328 -18.611  1.00  0.00           H  
ATOM   1193  CE2 PHE    77      22.187  -7.369 -18.236  1.00  0.00           C  
ATOM   1194  HE2 PHE    77      22.204  -7.913 -19.170  1.00  0.00           H  
ATOM   1195  CD2 PHE    77      21.125  -7.560 -17.334  1.00  0.00           C  
ATOM   1196  HD2 PHE    77      20.333  -8.254 -17.576  1.00  0.00           H  
ATOM   1197  C   PHE    77      18.016  -5.888 -16.327  1.00  0.00           C  
ATOM   1198  O   PHE    77      16.866  -6.326 -16.240  1.00  0.00           O  
ATOM   1199  N   VAL    78      18.501  -5.432 -17.489  1.00  0.00           N  
ATOM   1200  H   VAL    78      19.471  -5.151 -17.513  1.00  0.00           H  
ATOM   1201  CA  VAL    78      17.763  -5.475 -18.767  1.00  0.00           C  
ATOM   1202  HA  VAL    78      16.804  -4.986 -18.602  1.00  0.00           H  
ATOM   1203  CB  VAL    78      18.505  -4.673 -19.858  1.00  0.00           C  
ATOM   1204  HB  VAL    78      18.713  -3.686 -19.445  1.00  0.00           H  
ATOM   1205  CG1 VAL    78      19.844  -5.291 -20.278  1.00  0.00           C  
ATOM   1206 HG11 VAL    78      19.695  -6.270 -20.733  1.00  0.00           H  
ATOM   1207 HG12 VAL    78      20.331  -4.638 -21.003  1.00  0.00           H  
ATOM   1208 HG13 VAL    78      20.498  -5.391 -19.413  1.00  0.00           H  
ATOM   1209  CG2 VAL    78      17.643  -4.484 -21.112  1.00  0.00           C  
ATOM   1210 HG21 VAL    78      16.672  -4.069 -20.844  1.00  0.00           H  
ATOM   1211 HG22 VAL    78      18.134  -3.777 -21.783  1.00  0.00           H  
ATOM   1212 HG23 VAL    78      17.513  -5.423 -21.649  1.00  0.00           H  
ATOM   1213  C   VAL    78      17.474  -6.918 -19.202  1.00  0.00           C  
ATOM   1214  O   VAL    78      18.251  -7.831 -18.931  1.00  0.00           O  
ATOM   1215  N   HIE    79      16.356  -7.153 -19.897  1.00  0.00           N  
ATOM   1216  H   HIE    79      15.784  -6.369 -20.173  1.00  0.00           H  
ATOM   1217  CA  HIE    79      15.892  -8.505 -20.247  1.00  0.00           C  
ATOM   1218  HA  HIE    79      16.162  -9.140 -19.407  1.00  0.00           H  
ATOM   1219  CB  HIE    79      14.359  -8.527 -20.331  1.00  0.00           C  
ATOM   1220  HB2 HIE    79      14.039  -9.560 -20.455  1.00  0.00           H  
ATOM   1221  HB3 HIE    79      13.963  -8.184 -19.375  1.00  0.00           H  
ATOM   1222  CG  HIE    79      13.720  -7.702 -21.425  1.00  0.00           C  
ATOM   1223  ND1 HIE    79      14.217  -7.517 -22.717  1.00  0.00           N  
ATOM   1224  CE1 HIE    79      13.221  -6.974 -23.430  1.00  0.00           C  
ATOM   1225  HE1 HIE    79      13.285  -6.707 -24.479  1.00  0.00           H  
ATOM   1226  NE2 HIE    79      12.129  -6.822 -22.663  1.00  0.00           N  
ATOM   1227  HE2 HIE    79      11.235  -6.445 -22.979  1.00  0.00           H  
ATOM   1228  CD2 HIE    79      12.424  -7.277 -21.397  1.00  0.00           C  
ATOM   1229  HD2 HIE    79      11.739  -7.368 -20.568  1.00  0.00           H  
ATOM   1230  C   HIE    79      16.611  -9.158 -21.451  1.00  0.00           C  
ATOM   1231  O   HIE    79      15.995  -9.850 -22.263  1.00  0.00           O  
ATOM   1232  N   ASP    80      17.923  -8.924 -21.570  1.00  0.00           N  
ATOM   1233  H   ASP    80      18.372  -8.449 -20.795  1.00  0.00           H  
ATOM   1234  CA  ASP    80      18.782  -9.352 -22.692  1.00  0.00           C  
ATOM   1235  HA  ASP    80      19.741  -8.850 -22.559  1.00  0.00           H  
ATOM   1236  CB  ASP    80      19.043 -10.867 -22.594  1.00  0.00           C  
ATOM   1237  HB2 ASP    80      19.165 -11.128 -21.542  1.00  0.00           H  
ATOM   1238  HB3 ASP    80      18.172 -11.404 -22.972  1.00  0.00           H  
ATOM   1239  CG  ASP    80      20.303 -11.356 -23.320  1.00  0.00           C  
ATOM   1240  OD1 ASP    80      21.175 -10.523 -23.651  1.00  0.00           O  
ATOM   1241  OD2 ASP    80      20.406 -12.598 -23.465  1.00  0.00           O  
ATOM   1242  C   ASP    80      18.248  -8.890 -24.067  1.00  0.00           C  
ATOM   1243  O   ASP    80      18.390  -9.565 -25.086  1.00  0.00           O  
ATOM   1244  N   PHE    81      17.518  -7.763 -24.067  1.00  0.00           N  
ATOM   1245  H   PHE    81      17.437  -7.284 -23.185  1.00  0.00           H  
ATOM   1246  CA  PHE    81      16.800  -7.173 -25.211  1.00  0.00           C  
ATOM   1247  HA  PHE    81      16.176  -6.380 -24.801  1.00  0.00           H  
ATOM   1248  CB  PHE    81      17.806  -6.496 -26.161  1.00  0.00           C  
ATOM   1249  HB2 PHE    81      18.330  -7.269 -26.726  1.00  0.00           H  
ATOM   1250  HB3 PHE    81      17.257  -5.882 -26.876  1.00  0.00           H  
ATOM   1251  CG  PHE    81      18.832  -5.627 -25.449  1.00  0.00           C  
ATOM   1252  CD1 PHE    81      20.084  -6.164 -25.087  1.00  0.00           C  
ATOM   1253  HD1 PHE    81      20.330  -7.186 -25.345  1.00  0.00           H  
ATOM   1254  CE1 PHE    81      21.004  -5.388 -24.357  1.00  0.00           C  
ATOM   1255  HE1 PHE    81      21.953  -5.813 -24.064  1.00  0.00           H  
ATOM   1256  CZ  PHE    81      20.677  -4.070 -23.991  1.00  0.00           C  
ATOM   1257  HZ  PHE    81      21.373  -3.474 -23.417  1.00  0.00           H  
ATOM   1258  CE2 PHE    81      19.434  -3.529 -24.356  1.00  0.00           C  
ATOM   1259  HE2 PHE    81      19.171  -2.520 -24.057  1.00  0.00           H  
ATOM   1260  CD2 PHE    81      18.514  -4.305 -25.084  1.00  0.00           C  
ATOM   1261  HD2 PHE    81      17.554  -3.882 -25.341  1.00  0.00           H  
ATOM   1262  C   PHE    81      15.818  -8.138 -25.917  1.00  0.00           C  
ATOM   1263  O   PHE    81      15.338  -7.862 -27.016  1.00  0.00           O  
ATOM   1264  N   THR    82      15.507  -9.268 -25.273  1.00  0.00           N  
ATOM   1265  H   THR    82      15.934  -9.383 -24.359  1.00  0.00           H  
ATOM   1266  CA  THR    82      14.863 -10.461 -25.856  1.00  0.00           C  
ATOM   1267  HA  THR    82      14.539 -10.237 -26.872  1.00  0.00           H  
ATOM   1268  CB  THR    82      15.909 -11.596 -25.932  1.00  0.00           C  
ATOM   1269  HB  THR    82      16.285 -11.799 -24.929  1.00  0.00           H  
ATOM   1270  CG2 THR    82      15.412 -12.910 -26.539  1.00  0.00           C  
ATOM   1271 HG21 THR    82      14.867 -12.707 -27.461  1.00  0.00           H  
ATOM   1272 HG22 THR    82      16.262 -13.556 -26.758  1.00  0.00           H  
ATOM   1273 HG23 THR    82      14.765 -13.426 -25.832  1.00  0.00           H  
ATOM   1274  OG1 THR    82      16.993 -11.206 -26.742  1.00  0.00           O  
ATOM   1275  HG1 THR    82      17.546 -10.593 -26.216  1.00  0.00           H  
ATOM   1276  C   THR    82      13.618 -10.890 -25.064  1.00  0.00           C  
ATOM   1277  O   THR    82      12.869 -11.767 -25.489  1.00  0.00           O  
ATOM   1278  N   PHE    83      13.378 -10.257 -23.913  1.00  0.00           N  
ATOM   1279  H   PHE    83      14.043  -9.535 -23.656  1.00  0.00           H  
ATOM   1280  CA  PHE    83      12.376 -10.561 -22.890  1.00  0.00           C  
ATOM   1281  HA  PHE    83      12.618  -9.888 -22.079  1.00  0.00           H  
ATOM   1282  CB  PHE    83      10.948 -10.130 -23.296  1.00  0.00           C  
ATOM   1283  HB2 PHE    83      10.422  -9.845 -22.385  1.00  0.00           H  
ATOM   1284  HB3 PHE    83      11.013  -9.226 -23.903  1.00  0.00           H  
ATOM   1285  CG  PHE    83      10.072 -11.144 -24.012  1.00  0.00           C  
ATOM   1286  CD1 PHE    83       9.426 -12.158 -23.281  1.00  0.00           C  
ATOM   1287  HD1 PHE    83       9.570 -12.235 -22.213  1.00  0.00           H  
ATOM   1288  CE1 PHE    83       8.622 -13.107 -23.934  1.00  0.00           C  
ATOM   1289  HE1 PHE    83       8.165 -13.907 -23.362  1.00  0.00           H  
ATOM   1290  CZ  PHE    83       8.434 -13.026 -25.324  1.00  0.00           C  
ATOM   1291  HZ  PHE    83       7.819 -13.760 -25.825  1.00  0.00           H  
ATOM   1292  CE2 PHE    83       9.057 -12.001 -26.058  1.00  0.00           C  
ATOM   1293  HE2 PHE    83       8.923 -11.943 -27.128  1.00  0.00           H  
ATOM   1294  CD2 PHE    83       9.876 -11.063 -25.403  1.00  0.00           C  
ATOM   1295  HD2 PHE    83      10.374 -10.292 -25.973  1.00  0.00           H  
ATOM   1296  C   PHE    83      12.513 -11.947 -22.244  1.00  0.00           C  
ATOM   1297  O   PHE    83      12.781 -12.008 -21.046  1.00  0.00           O  
ATOM   1298  N   GLY    84      12.342 -13.038 -22.994  1.00  0.00           N  
ATOM   1299  H   GLY    84      12.218 -12.873 -23.989  1.00  0.00           H  
ATOM   1300  CA  GLY    84      11.919 -14.347 -22.474  1.00  0.00           C  
ATOM   1301  HA2 GLY    84      10.850 -14.317 -22.271  1.00  0.00           H  
ATOM   1302  HA3 GLY    84      12.086 -15.100 -23.243  1.00  0.00           H  
ATOM   1303  C   GLY    84      12.627 -14.804 -21.197  1.00  0.00           C  
ATOM   1304  O   GLY    84      12.038 -14.834 -20.118  1.00  0.00           O  
ATOM   1305  N   HIE    85      13.919 -15.116 -21.290  1.00  0.00           N  
ATOM   1306  H   HIE    85      14.390 -14.976 -22.179  1.00  0.00           H  
ATOM   1307  CA  HIE    85      14.708 -15.717 -20.207  1.00  0.00           C  
ATOM   1308  HA  HIE    85      14.121 -16.543 -19.805  1.00  0.00           H  
ATOM   1309  CB  HIE    85      15.994 -16.328 -20.798  1.00  0.00           C  
ATOM   1310  HB2 HIE    85      16.658 -16.641 -19.992  1.00  0.00           H  
ATOM   1311  HB3 HIE    85      15.714 -17.227 -21.348  1.00  0.00           H  
ATOM   1312  CG  HIE    85      16.758 -15.446 -21.758  1.00  0.00           C  
ATOM   1313  ND1 HIE    85      16.318 -15.087 -23.036  1.00  0.00           N  
ATOM   1314  CE1 HIE    85      17.305 -14.344 -23.564  1.00  0.00           C  
ATOM   1315  HE1 HIE    85      17.291 -13.892 -24.547  1.00  0.00           H  
ATOM   1316  NE2 HIE    85      18.327 -14.239 -22.703  1.00  0.00           N  
ATOM   1317  HE2 HIE    85      19.187 -13.706 -22.891  1.00  0.00           H  
ATOM   1318  CD2 HIE    85      18.004 -14.928 -21.555  1.00  0.00           C  
ATOM   1319  HD2 HIE    85      18.616 -15.034 -20.672  1.00  0.00           H  
ATOM   1320  C   HIE    85      14.970 -14.817 -18.983  1.00  0.00           C  
ATOM   1321  O   HIE    85      15.590 -15.293 -18.032  1.00  0.00           O  
ATOM   1322  N   LEU    86      14.479 -13.570 -18.952  1.00  0.00           N  
ATOM   1323  H   LEU    86      13.978 -13.254 -19.775  1.00  0.00           H  
ATOM   1324  CA  LEU    86      14.487 -12.694 -17.767  1.00  0.00           C  
ATOM   1325  HA  LEU    86      14.880 -13.235 -16.909  1.00  0.00           H  
ATOM   1326  CB  LEU    86      15.384 -11.460 -18.007  1.00  0.00           C  
ATOM   1327  HB2 LEU    86      15.031 -10.968 -18.910  1.00  0.00           H  
ATOM   1328  HB3 LEU    86      15.211 -10.769 -17.179  1.00  0.00           H  
ATOM   1329  CG  LEU    86      16.915 -11.627 -18.120  1.00  0.00           C  
ATOM   1330  HG  LEU    86      17.341 -10.624 -18.112  1.00  0.00           H  
ATOM   1331  CD1 LEU    86      17.517 -12.385 -16.939  1.00  0.00           C  
ATOM   1332 HD11 LEU    86      17.176 -13.417 -16.947  1.00  0.00           H  
ATOM   1333 HD12 LEU    86      18.604 -12.358 -17.014  1.00  0.00           H  
ATOM   1334 HD13 LEU    86      17.220 -11.892 -16.013  1.00  0.00           H  
ATOM   1335  CD2 LEU    86      17.377 -12.293 -19.413  1.00  0.00           C  
ATOM   1336 HD21 LEU    86      16.887 -11.836 -20.272  1.00  0.00           H  
ATOM   1337 HD22 LEU    86      18.453 -12.164 -19.519  1.00  0.00           H  
ATOM   1338 HD23 LEU    86      17.158 -13.356 -19.396  1.00  0.00           H  
ATOM   1339  C   LEU    86      13.066 -12.241 -17.376  1.00  0.00           C  
ATOM   1340  O   LEU    86      12.654 -12.381 -16.224  1.00  0.00           O  
ATOM   1341  N   ALA    87      12.294 -11.719 -18.332  1.00  0.00           N  
ATOM   1342  H   ALA    87      12.653 -11.697 -19.279  1.00  0.00           H  
ATOM   1343  CA  ALA    87      10.939 -11.216 -18.114  1.00  0.00           C  
ATOM   1344  HA  ALA    87      10.957 -10.517 -17.276  1.00  0.00           H  
ATOM   1345  CB  ALA    87      10.485 -10.456 -19.367  1.00  0.00           C  
ATOM   1346  HB1 ALA    87      10.391 -11.148 -20.204  1.00  0.00           H  
ATOM   1347  HB2 ALA    87       9.514  -9.995 -19.186  1.00  0.00           H  
ATOM   1348  HB3 ALA    87      11.209  -9.679 -19.616  1.00  0.00           H  
ATOM   1349  C   ALA    87       9.946 -12.333 -17.760  1.00  0.00           C  
ATOM   1350  O   ALA    87       9.065 -12.117 -16.934  1.00  0.00           O  
ATOM   1351  N   ASP    88      10.096 -13.540 -18.313  1.00  0.00           N  
ATOM   1352  H   ASP    88      10.813 -13.685 -19.019  1.00  0.00           H  
ATOM   1353  CA  ASP    88       9.214 -14.677 -17.999  1.00  0.00           C  
ATOM   1354  HA  ASP    88       8.202 -14.290 -17.885  1.00  0.00           H  
ATOM   1355  CB  ASP    88       9.153 -15.686 -19.164  1.00  0.00           C  
ATOM   1356  HB2 ASP    88      10.103 -16.216 -19.226  1.00  0.00           H  
ATOM   1357  HB3 ASP    88       8.388 -16.428 -18.929  1.00  0.00           H  
ATOM   1358  CG  ASP    88       8.815 -15.079 -20.541  1.00  0.00           C  
ATOM   1359  OD1 ASP    88       8.918 -15.819 -21.540  1.00  0.00           O  
ATOM   1360  OD2 ASP    88       8.411 -13.889 -20.609  1.00  0.00           O  
ATOM   1361  C   ASP    88       9.548 -15.335 -16.645  1.00  0.00           C  
ATOM   1362  O   ASP    88       8.777 -16.158 -16.154  1.00  0.00           O  
ATOM   1363  N   LYS    89      10.646 -14.918 -15.989  1.00  0.00           N  
ATOM   1364  H   LYS    89      11.253 -14.265 -16.468  1.00  0.00           H  
ATOM   1365  CA  LYS    89      10.850 -15.118 -14.542  1.00  0.00           C  
ATOM   1366  HA  LYS    89      10.497 -16.109 -14.252  1.00  0.00           H  
ATOM   1367  CB  LYS    89      12.323 -14.961 -14.158  1.00  0.00           C  
ATOM   1368  HB2 LYS    89      12.541 -13.892 -14.181  1.00  0.00           H  
ATOM   1369  HB3 LYS    89      12.401 -15.270 -13.119  1.00  0.00           H  
ATOM   1370  CG  LYS    89      13.425 -15.703 -14.936  1.00  0.00           C  
ATOM   1371  HG2 LYS    89      13.419 -16.765 -14.688  1.00  0.00           H  
ATOM   1372  HG3 LYS    89      13.317 -15.556 -16.011  1.00  0.00           H  
ATOM   1373  CD  LYS    89      14.713 -15.029 -14.446  1.00  0.00           C  
ATOM   1374  HD2 LYS    89      14.654 -13.998 -14.789  1.00  0.00           H  
ATOM   1375  HD3 LYS    89      14.714 -15.028 -13.356  1.00  0.00           H  
ATOM   1376  CE  LYS    89      16.069 -15.554 -14.895  1.00  0.00           C  
ATOM   1377  HE2 LYS    89      16.203 -16.583 -14.551  1.00  0.00           H  
ATOM   1378  HE3 LYS    89      16.112 -15.533 -15.983  1.00  0.00           H  
ATOM   1379  NZ  LYS    89      17.107 -14.659 -14.326  1.00  0.00           N  
ATOM   1380  HZ1 LYS    89      17.167 -14.758 -13.324  1.00  0.00           H  
ATOM   1381  HZ2 LYS    89      18.007 -14.761 -14.765  1.00  0.00           H  
ATOM   1382  HZ3 LYS    89      16.802 -13.681 -14.424  1.00  0.00           H  
ATOM   1383  C   LYS    89      10.104 -14.085 -13.683  1.00  0.00           C  
ATOM   1384  O   LYS    89       9.783 -14.376 -12.536  1.00  0.00           O  
ATOM   1385  N   THR    90       9.845 -12.892 -14.232  1.00  0.00           N  
ATOM   1386  H   THR    90      10.000 -12.818 -15.227  1.00  0.00           H  
ATOM   1387  CA  THR    90       9.466 -11.633 -13.546  1.00  0.00           C  
ATOM   1388  HA  THR    90       9.140 -10.973 -14.348  1.00  0.00           H  
ATOM   1389  CB  THR    90       8.237 -11.776 -12.610  1.00  0.00           C  
ATOM   1390  HB  THR    90       8.580 -11.985 -11.597  1.00  0.00           H  
ATOM   1391  CG2 THR    90       7.347 -10.530 -12.587  1.00  0.00           C  
ATOM   1392 HG21 THR    90       6.921 -10.363 -13.575  1.00  0.00           H  
ATOM   1393 HG22 THR    90       6.541 -10.681 -11.869  1.00  0.00           H  
ATOM   1394 HG23 THR    90       7.923  -9.656 -12.287  1.00  0.00           H  
ATOM   1395  OG1 THR    90       7.388 -12.833 -13.001  1.00  0.00           O  
ATOM   1396  HG1 THR    90       7.893 -13.631 -12.796  1.00  0.00           H  
ATOM   1397  C   THR    90      10.627 -10.864 -12.871  1.00  0.00           C  
ATOM   1398  O   THR    90      10.384 -10.093 -11.950  1.00  0.00           O  
ATOM   1399  N   ASP    91      11.888 -10.999 -13.319  1.00  0.00           N  
ATOM   1400  H   ASP    91      12.074 -11.638 -14.080  1.00  0.00           H  
ATOM   1401  CA  ASP    91      13.048 -10.365 -12.640  1.00  0.00           C  
ATOM   1402  HA  ASP    91      13.133 -10.796 -11.642  1.00  0.00           H  
ATOM   1403  CB  ASP    91      14.366 -10.636 -13.401  1.00  0.00           C  
ATOM   1404  HB2 ASP    91      14.185 -10.549 -14.474  1.00  0.00           H  
ATOM   1405  HB3 ASP    91      15.087  -9.862 -13.132  1.00  0.00           H  
ATOM   1406  CG  ASP    91      15.038 -11.978 -13.106  1.00  0.00           C  
ATOM   1407  OD1 ASP    91      16.076 -12.268 -13.747  1.00  0.00           O  
ATOM   1408  OD2 ASP    91      14.537 -12.757 -12.270  1.00  0.00           O  
ATOM   1409  C   ASP    91      12.936  -8.838 -12.439  1.00  0.00           C  
ATOM   1410  O   ASP    91      13.245  -8.336 -11.356  1.00  0.00           O  
ATOM   1411  N   ARG    92      12.509  -8.091 -13.467  1.00  0.00           N  
ATOM   1412  H   ARG    92      12.174  -8.588 -14.278  1.00  0.00           H  
ATOM   1413  CA  ARG    92      12.431  -6.614 -13.472  1.00  0.00           C  
ATOM   1414  HA  ARG    92      12.521  -6.267 -12.443  1.00  0.00           H  
ATOM   1415  CB  ARG    92      13.624  -6.016 -14.259  1.00  0.00           C  
ATOM   1416  HB2 ARG    92      13.681  -4.953 -14.021  1.00  0.00           H  
ATOM   1417  HB3 ARG    92      14.548  -6.460 -13.884  1.00  0.00           H  
ATOM   1418  CG  ARG    92      13.584  -6.202 -15.797  1.00  0.00           C  
ATOM   1419  HG2 ARG    92      14.403  -6.858 -16.086  1.00  0.00           H  
ATOM   1420  HG3 ARG    92      12.665  -6.711 -16.086  1.00  0.00           H  
ATOM   1421  CD  ARG    92      13.682  -4.892 -16.612  1.00  0.00           C  
ATOM   1422  HD2 ARG    92      13.774  -5.145 -17.670  1.00  0.00           H  
ATOM   1423  HD3 ARG    92      12.756  -4.330 -16.478  1.00  0.00           H  
ATOM   1424  NE  ARG    92      14.823  -4.046 -16.212  1.00  0.00           N  
ATOM   1425  HE  ARG    92      15.544  -4.478 -15.636  1.00  0.00           H  
ATOM   1426  CZ  ARG    92      14.981  -2.750 -16.421  1.00  0.00           C  
ATOM   1427  NH1 ARG    92      14.245  -2.078 -17.254  1.00  0.00           N  
ATOM   1428 HH11 ARG    92      13.811  -2.580 -18.017  1.00  0.00           H  
ATOM   1429 HH12 ARG    92      14.494  -1.108 -17.405  1.00  0.00           H  
ATOM   1430  NH2 ARG    92      15.895  -2.072 -15.796  1.00  0.00           N  
ATOM   1431 HH21 ARG    92      16.461  -2.517 -15.071  1.00  0.00           H  
ATOM   1432 HH22 ARG    92      16.028  -1.092 -15.984  1.00  0.00           H  
ATOM   1433  C   ARG    92      11.068  -6.111 -13.957  1.00  0.00           C  
ATOM   1434  O   ARG    92      10.133  -6.892 -14.122  1.00  0.00           O  
ATOM   1435  N   LEU    93      10.964  -4.803 -14.210  1.00  0.00           N  
ATOM   1436  H   LEU    93      11.779  -4.232 -14.056  1.00  0.00           H  
ATOM   1437  CA  LEU    93       9.814  -4.202 -14.895  1.00  0.00           C  
ATOM   1438  HA  LEU    93       8.946  -4.283 -14.241  1.00  0.00           H  
ATOM   1439  CB  LEU    93      10.079  -2.713 -15.187  1.00  0.00           C  
ATOM   1440  HB2 LEU    93      10.911  -2.644 -15.890  1.00  0.00           H  
ATOM   1441  HB3 LEU    93       9.197  -2.297 -15.676  1.00  0.00           H  
ATOM   1442  CG  LEU    93      10.414  -1.849 -13.957  1.00  0.00           C  
ATOM   1443  HG  LEU    93      11.323  -2.226 -13.487  1.00  0.00           H  
ATOM   1444  CD1 LEU    93      10.670  -0.410 -14.396  1.00  0.00           C  
ATOM   1445 HD11 LEU    93       9.774   0.012 -14.850  1.00  0.00           H  
ATOM   1446 HD12 LEU    93      10.952   0.193 -13.532  1.00  0.00           H  
ATOM   1447 HD13 LEU    93      11.483  -0.389 -15.121  1.00  0.00           H  
ATOM   1448  CD2 LEU    93       9.289  -1.848 -12.920  1.00  0.00           C  
ATOM   1449 HD21 LEU    93       9.162  -2.845 -12.501  1.00  0.00           H  
ATOM   1450 HD22 LEU    93       9.548  -1.169 -12.108  1.00  0.00           H  
ATOM   1451 HD23 LEU    93       8.357  -1.520 -13.379  1.00  0.00           H  
ATOM   1452  C   LEU    93       9.498  -4.983 -16.184  1.00  0.00           C  
ATOM   1453  O   LEU    93      10.401  -5.366 -16.930  1.00  0.00           O  
ATOM   1454  N   LEU    94       8.219  -5.290 -16.402  1.00  0.00           N  
ATOM   1455  H   LEU    94       7.526  -4.917 -15.774  1.00  0.00           H  
ATOM   1456  CA  LEU    94       7.807  -6.372 -17.298  1.00  0.00           C  
ATOM   1457  HA  LEU    94       8.599  -7.120 -17.269  1.00  0.00           H  
ATOM   1458  CB  LEU    94       6.526  -7.013 -16.722  1.00  0.00           C  
ATOM   1459  HB2 LEU    94       6.602  -7.044 -15.634  1.00  0.00           H  
ATOM   1460  HB3 LEU    94       5.672  -6.386 -16.975  1.00  0.00           H  
ATOM   1461  CG  LEU    94       6.265  -8.447 -17.217  1.00  0.00           C  
ATOM   1462  HG  LEU    94       6.255  -8.469 -18.305  1.00  0.00           H  
ATOM   1463  CD1 LEU    94       7.333  -9.417 -16.705  1.00  0.00           C  
ATOM   1464 HD11 LEU    94       7.465  -9.300 -15.630  1.00  0.00           H  
ATOM   1465 HD12 LEU    94       7.040 -10.443 -16.912  1.00  0.00           H  
ATOM   1466 HD13 LEU    94       8.284  -9.236 -17.201  1.00  0.00           H  
ATOM   1467  CD2 LEU    94       4.917  -8.938 -16.684  1.00  0.00           C  
ATOM   1468 HD21 LEU    94       4.121  -8.346 -17.137  1.00  0.00           H  
ATOM   1469 HD22 LEU    94       4.756  -9.979 -16.949  1.00  0.00           H  
ATOM   1470 HD23 LEU    94       4.884  -8.842 -15.599  1.00  0.00           H  
ATOM   1471  C   LEU    94       7.697  -5.909 -18.761  1.00  0.00           C  
ATOM   1472  O   LEU    94       6.601  -5.829 -19.314  1.00  0.00           O  
ATOM   1473  N   MET    95       8.835  -5.541 -19.365  1.00  0.00           N  
ATOM   1474  H   MET    95       9.666  -5.568 -18.784  1.00  0.00           H  
ATOM   1475  CA  MET    95       8.946  -4.838 -20.659  1.00  0.00           C  
ATOM   1476  HA  MET    95       8.221  -4.022 -20.633  1.00  0.00           H  
ATOM   1477  CB  MET    95      10.331  -4.178 -20.821  1.00  0.00           C  
ATOM   1478  HB2 MET    95      11.051  -4.932 -21.122  1.00  0.00           H  
ATOM   1479  HB3 MET    95      10.262  -3.444 -21.622  1.00  0.00           H  
ATOM   1480  CG  MET    95      10.925  -3.484 -19.593  1.00  0.00           C  
ATOM   1481  HG2 MET    95      11.230  -4.244 -18.880  1.00  0.00           H  
ATOM   1482  HG3 MET    95      11.828  -2.976 -19.916  1.00  0.00           H  
ATOM   1483  SD  MET    95       9.896  -2.264 -18.743  1.00  0.00           S  
ATOM   1484  CE  MET    95       9.811  -0.990 -20.025  1.00  0.00           C  
ATOM   1485  HE1 MET    95       9.159  -1.326 -20.832  1.00  0.00           H  
ATOM   1486  HE2 MET    95       9.408  -0.076 -19.592  1.00  0.00           H  
ATOM   1487  HE3 MET    95      10.808  -0.789 -20.418  1.00  0.00           H  
ATOM   1488  C   MET    95       8.577  -5.694 -21.898  1.00  0.00           C  
ATOM   1489  O   MET    95       9.378  -5.889 -22.815  1.00  0.00           O  
ATOM   1490  N   ARG    96       7.343  -6.201 -21.907  1.00  0.00           N  
ATOM   1491  H   ARG    96       6.821  -6.046 -21.054  1.00  0.00           H  
ATOM   1492  CA  ARG    96       6.571  -6.691 -23.060  1.00  0.00           C  
ATOM   1493  HA  ARG    96       6.954  -6.202 -23.957  1.00  0.00           H  
ATOM   1494  CB  ARG    96       6.732  -8.213 -23.277  1.00  0.00           C  
ATOM   1495  HB2 ARG    96       5.903  -8.554 -23.899  1.00  0.00           H  
ATOM   1496  HB3 ARG    96       7.651  -8.382 -23.841  1.00  0.00           H  
ATOM   1497  CG  ARG    96       6.802  -9.082 -22.010  1.00  0.00           C  
ATOM   1498  HG2 ARG    96       7.801  -9.001 -21.580  1.00  0.00           H  
ATOM   1499  HG3 ARG    96       6.083  -8.717 -21.281  1.00  0.00           H  
ATOM   1500  CD  ARG    96       6.503 -10.558 -22.340  1.00  0.00           C  
ATOM   1501  HD2 ARG    96       5.451 -10.663 -22.609  1.00  0.00           H  
ATOM   1502  HD3 ARG    96       7.092 -10.843 -23.211  1.00  0.00           H  
ATOM   1503  NE  ARG    96       6.825 -11.481 -21.230  1.00  0.00           N  
ATOM   1504  HE  ARG    96       7.505 -12.219 -21.401  1.00  0.00           H  
ATOM   1505  CZ  ARG    96       6.318 -11.482 -20.013  1.00  0.00           C  
ATOM   1506  NH1 ARG    96       5.333 -10.728 -19.636  1.00  0.00           N  
ATOM   1507 HH11 ARG    96       4.822 -10.164 -20.329  1.00  0.00           H  
ATOM   1508 HH12 ARG    96       5.005 -10.698 -18.699  1.00  0.00           H  
ATOM   1509  NH2 ARG    96       6.837 -12.275 -19.131  1.00  0.00           N  
ATOM   1510 HH21 ARG    96       7.548 -12.923 -19.480  1.00  0.00           H  
ATOM   1511 HH22 ARG    96       6.586 -12.245 -18.165  1.00  0.00           H  
ATOM   1512  C   ARG    96       5.101  -6.244 -22.980  1.00  0.00           C  
ATOM   1513  O   ARG    96       4.504  -6.002 -24.023  1.00  0.00           O  
ATOM   1514  N   GLU    97       4.554  -6.024 -21.777  1.00  0.00           N  
ATOM   1515  H   GLU    97       4.997  -6.435 -20.964  1.00  0.00           H  
ATOM   1516  CA  GLU    97       3.268  -5.324 -21.564  1.00  0.00           C  
ATOM   1517  HA  GLU    97       2.884  -4.994 -22.529  1.00  0.00           H  
ATOM   1518  CB  GLU    97       2.197  -6.244 -20.942  1.00  0.00           C  
ATOM   1519  HB2 GLU    97       2.307  -6.253 -19.858  1.00  0.00           H  
ATOM   1520  HB3 GLU    97       1.225  -5.794 -21.149  1.00  0.00           H  
ATOM   1521  CG  GLU    97       2.158  -7.695 -21.449  1.00  0.00           C  
ATOM   1522  HG2 GLU    97       1.202  -8.131 -21.152  1.00  0.00           H  
ATOM   1523  HG3 GLU    97       2.196  -7.691 -22.541  1.00  0.00           H  
ATOM   1524  CD  GLU    97       3.284  -8.574 -20.883  1.00  0.00           C  
ATOM   1525  OE1 GLU    97       3.948  -8.190 -19.894  1.00  0.00           O  
ATOM   1526  OE2 GLU    97       3.538  -9.660 -21.445  1.00  0.00           O  
ATOM   1527  C   GLU    97       3.396  -4.057 -20.696  1.00  0.00           C  
ATOM   1528  O   GLU    97       2.551  -3.166 -20.782  1.00  0.00           O  
ATOM   1529  N   PHE    98       4.434  -3.949 -19.858  1.00  0.00           N  
ATOM   1530  H   PHE    98       5.096  -4.712 -19.802  1.00  0.00           H  
ATOM   1531  CA  PHE    98       4.735  -2.732 -19.095  1.00  0.00           C  
ATOM   1532  HA  PHE    98       3.822  -2.421 -18.591  1.00  0.00           H  
ATOM   1533  CB  PHE    98       5.788  -3.062 -18.028  1.00  0.00           C  
ATOM   1534  HB2 PHE    98       5.482  -3.970 -17.507  1.00  0.00           H  
ATOM   1535  HB3 PHE    98       6.735  -3.271 -18.527  1.00  0.00           H  
ATOM   1536  CG  PHE    98       6.030  -1.986 -16.989  1.00  0.00           C  
ATOM   1537  CD1 PHE    98       5.346  -2.018 -15.759  1.00  0.00           C  
ATOM   1538  HD1 PHE    98       4.636  -2.807 -15.560  1.00  0.00           H  
ATOM   1539  CE1 PHE    98       5.590  -1.030 -14.787  1.00  0.00           C  
ATOM   1540  HE1 PHE    98       5.067  -1.055 -13.842  1.00  0.00           H  
ATOM   1541  CZ  PHE    98       6.533  -0.017 -15.037  1.00  0.00           C  
ATOM   1542  HZ  PHE    98       6.739   0.732 -14.284  1.00  0.00           H  
ATOM   1543  CE2 PHE    98       7.220   0.010 -16.262  1.00  0.00           C  
ATOM   1544  HE2 PHE    98       7.960   0.773 -16.460  1.00  0.00           H  
ATOM   1545  CD2 PHE    98       6.959  -0.962 -17.240  1.00  0.00           C  
ATOM   1546  HD2 PHE    98       7.478  -0.920 -18.187  1.00  0.00           H  
ATOM   1547  C   PHE    98       5.198  -1.604 -20.044  1.00  0.00           C  
ATOM   1548  O   PHE    98       5.968  -1.880 -20.970  1.00  0.00           O  
ATOM   1549  N   PRO    99       4.757  -0.342 -19.855  1.00  0.00           N  
ATOM   1550  CD  PRO    99       3.913   0.146 -18.773  1.00  0.00           C  
ATOM   1551  HD2 PRO    99       4.214  -0.250 -17.805  1.00  0.00           H  
ATOM   1552  HD3 PRO    99       2.874  -0.116 -18.980  1.00  0.00           H  
ATOM   1553  CG  PRO    99       4.078   1.663 -18.787  1.00  0.00           C  
ATOM   1554  HG2 PRO    99       4.974   1.940 -18.230  1.00  0.00           H  
ATOM   1555  HG3 PRO    99       3.200   2.171 -18.388  1.00  0.00           H  
ATOM   1556  CB  PRO    99       4.278   1.969 -20.271  1.00  0.00           C  
ATOM   1557  HB2 PRO    99       4.837   2.895 -20.417  1.00  0.00           H  
ATOM   1558  HB3 PRO    99       3.305   2.034 -20.760  1.00  0.00           H  
ATOM   1559  CA  PRO    99       5.032   0.742 -20.799  1.00  0.00           C  
ATOM   1560  HA  PRO    99       4.613   0.469 -21.768  1.00  0.00           H  
ATOM   1561  C   PRO    99       6.531   1.015 -20.981  1.00  0.00           C  
ATOM   1562  O   PRO    99       7.286   1.129 -20.016  1.00  0.00           O  
ATOM   1563  N   MET   100       6.948   1.151 -22.242  1.00  0.00           N  
ATOM   1564  H   MET   100       6.264   1.044 -22.972  1.00  0.00           H  
ATOM   1565  CA  MET   100       8.338   1.367 -22.658  1.00  0.00           C  
ATOM   1566  HA  MET   100       8.978   0.668 -22.122  1.00  0.00           H  
ATOM   1567  CB  MET   100       8.476   1.064 -24.161  1.00  0.00           C  
ATOM   1568  HB2 MET   100       7.727   1.632 -24.714  1.00  0.00           H  
ATOM   1569  HB3 MET   100       9.460   1.383 -24.504  1.00  0.00           H  
ATOM   1570  CG  MET   100       8.298  -0.432 -24.466  1.00  0.00           C  
ATOM   1571  HG2 MET   100       7.350  -0.771 -24.048  1.00  0.00           H  
ATOM   1572  HG3 MET   100       8.248  -0.561 -25.547  1.00  0.00           H  
ATOM   1573  SD  MET   100       9.617  -1.503 -23.830  1.00  0.00           S  
ATOM   1574  CE  MET   100      10.937  -1.101 -25.010  1.00  0.00           C  
ATOM   1575  HE1 MET   100      11.040  -0.024 -25.093  1.00  0.00           H  
ATOM   1576  HE2 MET   100      11.885  -1.512 -24.669  1.00  0.00           H  
ATOM   1577  HE3 MET   100      10.701  -1.517 -25.989  1.00  0.00           H  
ATOM   1578  C   MET   100       8.836   2.779 -22.315  1.00  0.00           C  
ATOM   1579  O   MET   100       8.797   3.686 -23.141  1.00  0.00           O  
ATOM   1580  N   MET   101       9.318   2.950 -21.081  1.00  0.00           N  
ATOM   1581  H   MET   101       9.179   2.189 -20.430  1.00  0.00           H  
ATOM   1582  CA  MET   101       9.923   4.195 -20.574  1.00  0.00           C  
ATOM   1583  HA  MET   101       9.219   5.015 -20.730  1.00  0.00           H  
ATOM   1584  CB  MET   101      10.172   4.047 -19.064  1.00  0.00           C  
ATOM   1585  HB2 MET   101      10.814   3.184 -18.883  1.00  0.00           H  
ATOM   1586  HB3 MET   101      10.674   4.940 -18.691  1.00  0.00           H  
ATOM   1587  CG  MET   101       8.844   3.867 -18.316  1.00  0.00           C  
ATOM   1588  HG2 MET   101       8.239   4.759 -18.474  1.00  0.00           H  
ATOM   1589  HG3 MET   101       8.303   3.028 -18.748  1.00  0.00           H  
ATOM   1590  SD  MET   101       8.971   3.547 -16.537  1.00  0.00           S  
ATOM   1591  CE  MET   101       7.198   3.453 -16.180  1.00  0.00           C  
ATOM   1592  HE1 MET   101       6.732   2.709 -16.825  1.00  0.00           H  
ATOM   1593  HE2 MET   101       7.049   3.172 -15.139  1.00  0.00           H  
ATOM   1594  HE3 MET   101       6.735   4.420 -16.371  1.00  0.00           H  
ATOM   1595  C   MET   101      11.219   4.585 -21.313  1.00  0.00           C  
ATOM   1596  O   MET   101      11.573   5.762 -21.360  1.00  0.00           O  
ATOM   1597  N   ASN   102      11.871   3.608 -21.948  1.00  0.00           N  
ATOM   1598  H   ASN   102      11.529   2.667 -21.834  1.00  0.00           H  
ATOM   1599  CA  ASN   102      12.821   3.788 -23.040  1.00  0.00           C  
ATOM   1600  HA  ASN   102      12.519   4.664 -23.617  1.00  0.00           H  
ATOM   1601  CB  ASN   102      14.233   4.028 -22.477  1.00  0.00           C  
ATOM   1602  HB2 ASN   102      14.238   4.925 -21.859  1.00  0.00           H  
ATOM   1603  HB3 ASN   102      14.536   3.174 -21.871  1.00  0.00           H  
ATOM   1604  CG  ASN   102      15.229   4.194 -23.605  1.00  0.00           C  
ATOM   1605  OD1 ASN   102      16.027   3.323 -23.881  1.00  0.00           O  
ATOM   1606  ND2 ASN   102      15.087   5.231 -24.395  1.00  0.00           N  
ATOM   1607 HD21 ASN   102      14.393   5.924 -24.207  1.00  0.00           H  
ATOM   1608 HD22 ASN   102      15.411   5.071 -25.353  1.00  0.00           H  
ATOM   1609  C   ASN   102      12.757   2.570 -23.989  1.00  0.00           C  
ATOM   1610  O   ASN   102      12.335   1.486 -23.580  1.00  0.00           O  
ATOM   1611  N   ASP   103      13.158   2.749 -25.250  1.00  0.00           N  
ATOM   1612  H   ASP   103      13.597   3.630 -25.514  1.00  0.00           H  
ATOM   1613  CA  ASP   103      13.190   1.720 -26.293  1.00  0.00           C  
ATOM   1614  HA  ASP   103      12.220   1.228 -26.292  1.00  0.00           H  
ATOM   1615  CB  ASP   103      13.343   2.336 -27.708  1.00  0.00           C  
ATOM   1616  HB2 ASP   103      13.631   1.544 -28.402  1.00  0.00           H  
ATOM   1617  HB3 ASP   103      12.347   2.661 -28.013  1.00  0.00           H  
ATOM   1618  CG  ASP   103      14.276   3.547 -27.921  1.00  0.00           C  
ATOM   1619  OD1 ASP   103      14.535   3.838 -29.109  1.00  0.00           O  
ATOM   1620  OD2 ASP   103      14.666   4.226 -26.941  1.00  0.00           O  
ATOM   1621  C   ASP   103      14.210   0.590 -26.043  1.00  0.00           C  
ATOM   1622  O   ASP   103      14.002  -0.518 -26.536  1.00  0.00           O  
ATOM   1623  N   GLY   104      15.244   0.802 -25.220  1.00  0.00           N  
ATOM   1624  H   GLY   104      15.396   1.740 -24.855  1.00  0.00           H  
ATOM   1625  CA  GLY   104      16.223  -0.225 -24.830  1.00  0.00           C  
ATOM   1626  HA2 GLY   104      16.569  -0.740 -25.725  1.00  0.00           H  
ATOM   1627  HA3 GLY   104      17.079   0.273 -24.373  1.00  0.00           H  
ATOM   1628  C   GLY   104      15.723  -1.291 -23.839  1.00  0.00           C  
ATOM   1629  O   GLY   104      16.488  -2.175 -23.460  1.00  0.00           O  
ATOM   1630  N   PHE   105      14.452  -1.240 -23.412  1.00  0.00           N  
ATOM   1631  H   PHE   105      13.884  -0.499 -23.800  1.00  0.00           H  
ATOM   1632  CA  PHE   105      13.855  -2.082 -22.351  1.00  0.00           C  
ATOM   1633  HA  PHE   105      12.824  -1.748 -22.245  1.00  0.00           H  
ATOM   1634  CB  PHE   105      13.805  -3.570 -22.755  1.00  0.00           C  
ATOM   1635  HB2 PHE   105      14.804  -3.994 -22.640  1.00  0.00           H  
ATOM   1636  HB3 PHE   105      13.173  -4.094 -22.038  1.00  0.00           H  
ATOM   1637  CG  PHE   105      13.312  -3.911 -24.151  1.00  0.00           C  
ATOM   1638  CD1 PHE   105      14.238  -4.123 -25.189  1.00  0.00           C  
ATOM   1639  HD1 PHE   105      15.290  -3.964 -25.009  1.00  0.00           H  
ATOM   1640  CE1 PHE   105      13.801  -4.556 -26.453  1.00  0.00           C  
ATOM   1641  HE1 PHE   105      14.521  -4.721 -27.244  1.00  0.00           H  
ATOM   1642  CZ  PHE   105      12.433  -4.776 -26.688  1.00  0.00           C  
ATOM   1643  HZ  PHE   105      12.101  -5.106 -27.661  1.00  0.00           H  
ATOM   1644  CE2 PHE   105      11.503  -4.564 -25.656  1.00  0.00           C  
ATOM   1645  HE2 PHE   105      10.449  -4.731 -25.829  1.00  0.00           H  
ATOM   1646  CD2 PHE   105      11.943  -4.136 -24.391  1.00  0.00           C  
ATOM   1647  HD2 PHE   105      11.224  -3.988 -23.602  1.00  0.00           H  
ATOM   1648  C   PHE   105      14.497  -1.916 -20.951  1.00  0.00           C  
ATOM   1649  O   PHE   105      14.192  -2.670 -20.021  1.00  0.00           O  
ATOM   1650  N   ASP   106      15.375  -0.930 -20.780  1.00  0.00           N  
ATOM   1651  H   ASP   106      15.612  -0.363 -21.593  1.00  0.00           H  
ATOM   1652  CA  ASP   106      16.272  -0.733 -19.641  1.00  0.00           C  
ATOM   1653  HA  ASP   106      16.185  -1.584 -18.968  1.00  0.00           H  
ATOM   1654  CB  ASP   106      17.742  -0.723 -20.119  1.00  0.00           C  
ATOM   1655  HB2 ASP   106      18.378  -0.410 -19.290  1.00  0.00           H  
ATOM   1656  HB3 ASP   106      18.013  -1.746 -20.369  1.00  0.00           H  
ATOM   1657  CG  ASP   106      18.059   0.139 -21.352  1.00  0.00           C  
ATOM   1658  OD1 ASP   106      17.126   0.802 -21.864  1.00  0.00           O  
ATOM   1659  OD2 ASP   106      19.248   0.167 -21.742  1.00  0.00           O  
ATOM   1660  C   ASP   106      15.912   0.523 -18.824  1.00  0.00           C  
ATOM   1661  O   ASP   106      15.542   0.391 -17.650  1.00  0.00           O  
ATOM   1662  N   HIE   107      15.982   1.722 -19.414  1.00  0.00           N  
ATOM   1663  H   HIE   107      16.307   1.733 -20.383  1.00  0.00           H  
ATOM   1664  CA  HIE   107      15.939   2.997 -18.675  1.00  0.00           C  
ATOM   1665  HA  HIE   107      16.525   2.857 -17.765  1.00  0.00           H  
ATOM   1666  CB  HIE   107      16.650   4.117 -19.458  1.00  0.00           C  
ATOM   1667  HB2 HIE   107      16.115   4.319 -20.384  1.00  0.00           H  
ATOM   1668  HB3 HIE   107      16.653   5.026 -18.857  1.00  0.00           H  
ATOM   1669  CG  HIE   107      18.071   3.768 -19.785  1.00  0.00           C  
ATOM   1670  ND1 HIE   107      19.076   3.559 -18.840  1.00  0.00           N  
ATOM   1671  CE1 HIE   107      20.058   2.925 -19.503  1.00  0.00           C  
ATOM   1672  HE1 HIE   107      20.936   2.504 -19.034  1.00  0.00           H  
ATOM   1673  NE2 HIE   107      19.728   2.755 -20.794  1.00  0.00           N  
ATOM   1674  HE2 HIE   107      20.090   2.005 -21.387  1.00  0.00           H  
ATOM   1675  CD2 HIE   107      18.488   3.309 -20.995  1.00  0.00           C  
ATOM   1676  HD2 HIE   107      17.872   3.181 -21.879  1.00  0.00           H  
ATOM   1677  C   HIE   107      14.535   3.437 -18.239  1.00  0.00           C  
ATOM   1678  O   HIE   107      13.851   4.193 -18.927  1.00  0.00           O  
ATOM   1679  N   LEU   108      14.158   3.097 -17.004  1.00  0.00           N  
ATOM   1680  H   LEU   108      14.725   2.408 -16.532  1.00  0.00           H  
ATOM   1681  CA  LEU   108      13.066   3.728 -16.241  1.00  0.00           C  
ATOM   1682  HA  LEU   108      12.225   3.837 -16.926  1.00  0.00           H  
ATOM   1683  CB  LEU   108      12.582   2.779 -15.114  1.00  0.00           C  
ATOM   1684  HB2 LEU   108      11.804   3.303 -14.558  1.00  0.00           H  
ATOM   1685  HB3 LEU   108      12.081   1.942 -15.599  1.00  0.00           H  
ATOM   1686  CG  LEU   108      13.565   2.183 -14.073  1.00  0.00           C  
ATOM   1687  HG  LEU   108      12.946   1.714 -13.309  1.00  0.00           H  
ATOM   1688  CD1 LEU   108      14.471   1.079 -14.626  1.00  0.00           C  
ATOM   1689 HD11 LEU   108      15.306   1.498 -15.184  1.00  0.00           H  
ATOM   1690 HD12 LEU   108      14.886   0.509 -13.793  1.00  0.00           H  
ATOM   1691 HD13 LEU   108      13.898   0.402 -15.259  1.00  0.00           H  
ATOM   1692  CD2 LEU   108      14.451   3.204 -13.363  1.00  0.00           C  
ATOM   1693 HD21 LEU   108      13.827   3.949 -12.869  1.00  0.00           H  
ATOM   1694 HD22 LEU   108      15.052   2.702 -12.603  1.00  0.00           H  
ATOM   1695 HD23 LEU   108      15.116   3.696 -14.072  1.00  0.00           H  
ATOM   1696  C   LEU   108      13.385   5.178 -15.781  1.00  0.00           C  
ATOM   1697  O   LEU   108      13.012   5.591 -14.687  1.00  0.00           O  
ATOM   1698  N   SER   109      14.107   5.945 -16.609  1.00  0.00           N  
ATOM   1699  H   SER   109      14.233   5.577 -17.545  1.00  0.00           H  
ATOM   1700  CA  SER   109      14.918   7.117 -16.228  1.00  0.00           C  
ATOM   1701  HA  SER   109      15.792   6.732 -15.708  1.00  0.00           H  
ATOM   1702  CB  SER   109      15.410   7.825 -17.496  1.00  0.00           C  
ATOM   1703  HB2 SER   109      16.044   7.145 -18.066  1.00  0.00           H  
ATOM   1704  HB3 SER   109      14.553   8.107 -18.110  1.00  0.00           H  
ATOM   1705  OG  SER   109      16.146   8.990 -17.168  1.00  0.00           O  
ATOM   1706  HG  SER   109      16.540   9.339 -17.976  1.00  0.00           H  
ATOM   1707  C   SER   109      14.206   8.148 -15.330  1.00  0.00           C  
ATOM   1708  O   SER   109      13.088   8.555 -15.662  1.00  0.00           O  
ATOM   1709  N   PRO   110      14.850   8.653 -14.252  1.00  0.00           N  
ATOM   1710  CD  PRO   110      16.198   8.320 -13.808  1.00  0.00           C  
ATOM   1711  HD2 PRO   110      16.904   8.293 -14.638  1.00  0.00           H  
ATOM   1712  HD3 PRO   110      16.181   7.357 -13.294  1.00  0.00           H  
ATOM   1713  CG  PRO   110      16.600   9.421 -12.829  1.00  0.00           C  
ATOM   1714  HG2 PRO   110      17.020  10.266 -13.377  1.00  0.00           H  
ATOM   1715  HG3 PRO   110      17.303   9.059 -12.079  1.00  0.00           H  
ATOM   1716  CB  PRO   110      15.263   9.820 -12.209  1.00  0.00           C  
ATOM   1717  HB2 PRO   110      15.286  10.837 -11.814  1.00  0.00           H  
ATOM   1718  HB3 PRO   110      15.007   9.115 -11.416  1.00  0.00           H  
ATOM   1719  CA  PRO   110      14.268   9.665 -13.365  1.00  0.00           C  
ATOM   1720  HA  PRO   110      13.330   9.299 -12.960  1.00  0.00           H  
ATOM   1721  C   PRO   110      13.994  11.007 -14.062  1.00  0.00           C  
ATOM   1722  O   PRO   110      13.039  11.691 -13.700  1.00  0.00           O  
ATOM   1723  N   ASP   111      14.759  11.355 -15.104  1.00  0.00           N  
ATOM   1724  H   ASP   111      15.505  10.733 -15.382  1.00  0.00           H  
ATOM   1725  CA  ASP   111      14.520  12.555 -15.922  1.00  0.00           C  
ATOM   1726  HA  ASP   111      14.532  13.435 -15.277  1.00  0.00           H  
ATOM   1727  CB  ASP   111      15.660  12.694 -16.942  1.00  0.00           C  
ATOM   1728  HB2 ASP   111      16.614  12.729 -16.414  1.00  0.00           H  
ATOM   1729  HB3 ASP   111      15.665  11.824 -17.601  1.00  0.00           H  
ATOM   1730  CG  ASP   111      15.504  13.966 -17.776  1.00  0.00           C  
ATOM   1731  OD1 ASP   111      15.727  15.075 -17.241  1.00  0.00           O  
ATOM   1732  OD2 ASP   111      15.083  13.878 -18.952  1.00  0.00           O  
ATOM   1733  C   ASP   111      13.155  12.515 -16.638  1.00  0.00           C  
ATOM   1734  O   ASP   111      12.531  13.549 -16.873  1.00  0.00           O  
ATOM   1735  N   MET   112      12.662  11.308 -16.938  1.00  0.00           N  
ATOM   1736  H   MET   112      13.202  10.496 -16.670  1.00  0.00           H  
ATOM   1737  CA  MET   112      11.321  11.084 -17.476  1.00  0.00           C  
ATOM   1738  HA  MET   112      11.060  11.922 -18.120  1.00  0.00           H  
ATOM   1739  CB  MET   112      11.323   9.813 -18.344  1.00  0.00           C  
ATOM   1740  HB2 MET   112      11.782   8.998 -17.794  1.00  0.00           H  
ATOM   1741  HB3 MET   112      10.298   9.525 -18.565  1.00  0.00           H  
ATOM   1742  CG  MET   112      12.085   9.950 -19.668  1.00  0.00           C  
ATOM   1743  HG2 MET   112      13.138  10.139 -19.456  1.00  0.00           H  
ATOM   1744  HG3 MET   112      12.024   8.989 -20.180  1.00  0.00           H  
ATOM   1745  SD  MET   112      11.472  11.219 -20.814  1.00  0.00           S  
ATOM   1746  CE  MET   112      12.697  12.521 -20.513  1.00  0.00           C  
ATOM   1747  HE1 MET   112      13.693  12.160 -20.770  1.00  0.00           H  
ATOM   1748  HE2 MET   112      12.464  13.392 -21.124  1.00  0.00           H  
ATOM   1749  HE3 MET   112      12.689  12.805 -19.462  1.00  0.00           H  
ATOM   1750  C   MET   112      10.229  11.048 -16.389  1.00  0.00           C  
ATOM   1751  O   MET   112       9.077  11.326 -16.715  1.00  0.00           O  
ATOM   1752  N   ILE   113      10.550  10.794 -15.109  1.00  0.00           N  
ATOM   1753  H   ILE   113      11.515  10.594 -14.886  1.00  0.00           H  
ATOM   1754  CA  ILE   113       9.561  10.817 -14.008  1.00  0.00           C  
ATOM   1755  HA  ILE   113       8.682  10.251 -14.319  1.00  0.00           H  
ATOM   1756  CB  ILE   113      10.099  10.189 -12.694  1.00  0.00           C  
ATOM   1757  HB  ILE   113      10.950  10.776 -12.345  1.00  0.00           H  
ATOM   1758  CG2 ILE   113       9.009  10.235 -11.603  1.00  0.00           C  
ATOM   1759 HG21 ILE   113       8.145   9.648 -11.918  1.00  0.00           H  
ATOM   1760 HG22 ILE   113       9.391   9.847 -10.660  1.00  0.00           H  
ATOM   1761 HG23 ILE   113       8.688  11.260 -11.415  1.00  0.00           H  
ATOM   1762  CG1 ILE   113      10.572   8.736 -12.906  1.00  0.00           C  
ATOM   1763 HG12 ILE   113       9.743   8.149 -13.291  1.00  0.00           H  
ATOM   1764 HG13 ILE   113      11.358   8.735 -13.656  1.00  0.00           H  
ATOM   1765  CD1 ILE   113      11.135   8.030 -11.666  1.00  0.00           C  
ATOM   1766 HD11 ILE   113      10.337   7.807 -10.958  1.00  0.00           H  
ATOM   1767 HD12 ILE   113      11.598   7.090 -11.970  1.00  0.00           H  
ATOM   1768 HD13 ILE   113      11.886   8.657 -11.186  1.00  0.00           H  
ATOM   1769  C   ILE   113       9.114  12.259 -13.765  1.00  0.00           C  
ATOM   1770  O   ILE   113       7.925  12.568 -13.785  1.00  0.00           O  
ATOM   1771  N   ILE   114      10.081  13.176 -13.654  1.00  0.00           N  
ATOM   1772  H   ILE   114      11.041  12.847 -13.666  1.00  0.00           H  
ATOM   1773  CA  ILE   114       9.851  14.626 -13.516  1.00  0.00           C  
ATOM   1774  HA  ILE   114       9.110  14.761 -12.727  1.00  0.00           H  
ATOM   1775  CB  ILE   114      11.148  15.324 -13.050  1.00  0.00           C  
ATOM   1776  HB  ILE   114      10.890  16.365 -12.891  1.00  0.00           H  
ATOM   1777  CG2 ILE   114      11.606  14.760 -11.692  1.00  0.00           C  
ATOM   1778 HG21 ILE   114      12.019  13.757 -11.810  1.00  0.00           H  
ATOM   1779 HG22 ILE   114      12.368  15.409 -11.261  1.00  0.00           H  
ATOM   1780 HG23 ILE   114      10.765  14.725 -10.999  1.00  0.00           H  
ATOM   1781  CG1 ILE   114      12.267  15.257 -14.114  1.00  0.00           C  
ATOM   1782 HG12 ILE   114      12.525  14.215 -14.287  1.00  0.00           H  
ATOM   1783 HG13 ILE   114      11.894  15.672 -15.046  1.00  0.00           H  
ATOM   1784  CD1 ILE   114      13.557  16.011 -13.770  1.00  0.00           C  
ATOM   1785 HD11 ILE   114      14.024  15.585 -12.883  1.00  0.00           H  
ATOM   1786 HD12 ILE   114      14.254  15.923 -14.604  1.00  0.00           H  
ATOM   1787 HD13 ILE   114      13.344  17.066 -13.604  1.00  0.00           H  
ATOM   1788  C   ILE   114       9.237  15.287 -14.773  1.00  0.00           C  
ATOM   1789  O   ILE   114       9.048  16.507 -14.810  1.00  0.00           O  
ATOM   1790  N   LYS   115       8.926  14.478 -15.799  1.00  0.00           N  
ATOM   1791  H   LYS   115       9.156  13.502 -15.669  1.00  0.00           H  
ATOM   1792  CA  LYS   115       8.261  14.828 -17.067  1.00  0.00           C  
ATOM   1793  HA  LYS   115       7.795  15.808 -16.957  1.00  0.00           H  
ATOM   1794  CB  LYS   115       9.313  14.918 -18.195  1.00  0.00           C  
ATOM   1795  HB2 LYS   115       9.810  13.951 -18.283  1.00  0.00           H  
ATOM   1796  HB3 LYS   115       8.820  15.139 -19.144  1.00  0.00           H  
ATOM   1797  CG  LYS   115      10.361  16.013 -17.923  1.00  0.00           C  
ATOM   1798  HG2 LYS   115       9.893  16.996 -17.990  1.00  0.00           H  
ATOM   1799  HG3 LYS   115      10.733  15.891 -16.911  1.00  0.00           H  
ATOM   1800  CD  LYS   115      11.572  15.955 -18.862  1.00  0.00           C  
ATOM   1801  HD2 LYS   115      11.784  14.917 -19.116  1.00  0.00           H  
ATOM   1802  HD3 LYS   115      11.371  16.522 -19.771  1.00  0.00           H  
ATOM   1803  CE  LYS   115      12.778  16.530 -18.110  1.00  0.00           C  
ATOM   1804  HE2 LYS   115      12.602  17.582 -17.875  1.00  0.00           H  
ATOM   1805  HE3 LYS   115      12.874  15.978 -17.169  1.00  0.00           H  
ATOM   1806  NZ  LYS   115      14.038  16.369 -18.861  1.00  0.00           N  
ATOM   1807  HZ1 LYS   115      14.145  17.014 -19.623  1.00  0.00           H  
ATOM   1808  HZ2 LYS   115      14.828  16.414 -18.213  1.00  0.00           H  
ATOM   1809  HZ3 LYS   115      14.156  15.399 -19.168  1.00  0.00           H  
ATOM   1810  C   LYS   115       7.109  13.854 -17.395  1.00  0.00           C  
ATOM   1811  O   LYS   115       6.649  13.798 -18.531  1.00  0.00           O  
ATOM   1812  N   THR   116       6.621  13.100 -16.404  1.00  0.00           N  
ATOM   1813  H   THR   116       7.083  13.192 -15.507  1.00  0.00           H  
ATOM   1814  CA  THR   116       5.519  12.107 -16.435  1.00  0.00           C  
ATOM   1815  HA  THR   116       5.426  11.772 -15.404  1.00  0.00           H  
ATOM   1816  CB  THR   116       4.156  12.735 -16.782  1.00  0.00           C  
ATOM   1817  HB  THR   116       3.381  12.005 -16.547  1.00  0.00           H  
ATOM   1818  CG2 THR   116       3.847  14.011 -15.998  1.00  0.00           C  
ATOM   1819 HG21 THR   116       4.525  14.814 -16.283  1.00  0.00           H  
ATOM   1820 HG22 THR   116       2.825  14.322 -16.210  1.00  0.00           H  
ATOM   1821 HG23 THR   116       3.942  13.816 -14.930  1.00  0.00           H  
ATOM   1822  OG1 THR   116       4.063  13.034 -18.156  1.00  0.00           O  
ATOM   1823  HG1 THR   116       4.906  13.432 -18.432  1.00  0.00           H  
ATOM   1824  C   THR   116       5.726  10.818 -17.252  1.00  0.00           C  
ATOM   1825  O   THR   116       5.106   9.801 -16.935  1.00  0.00           O  
ATOM   1826  N   THR   117       6.605  10.822 -18.258  1.00  0.00           N  
ATOM   1827  H   THR   117       7.031  11.712 -18.484  1.00  0.00           H  
ATOM   1828  CA  THR   117       6.869   9.718 -19.206  1.00  0.00           C  
ATOM   1829  HA  THR   117       5.947   9.503 -19.745  1.00  0.00           H  
ATOM   1830  CB  THR   117       7.909  10.207 -20.231  1.00  0.00           C  
ATOM   1831  HB  THR   117       8.798  10.533 -19.695  1.00  0.00           H  
ATOM   1832  CG2 THR   117       8.325   9.199 -21.303  1.00  0.00           C  
ATOM   1833 HG21 THR   117       7.439   8.775 -21.776  1.00  0.00           H  
ATOM   1834 HG22 THR   117       8.941   9.687 -22.058  1.00  0.00           H  
ATOM   1835 HG23 THR   117       8.913   8.398 -20.855  1.00  0.00           H  
ATOM   1836  OG1 THR   117       7.402  11.323 -20.923  1.00  0.00           O  
ATOM   1837  HG1 THR   117       8.137  11.722 -21.394  1.00  0.00           H  
ATOM   1838  C   THR   117       7.330   8.395 -18.566  1.00  0.00           C  
ATOM   1839  O   THR   117       7.193   7.337 -19.181  1.00  0.00           O  
ATOM   1840  N   SER   118       7.851   8.407 -17.337  1.00  0.00           N  
ATOM   1841  H   SER   118       7.914   9.293 -16.849  1.00  0.00           H  
ATOM   1842  CA  SER   118       8.259   7.199 -16.601  1.00  0.00           C  
ATOM   1843  HA  SER   118       7.779   6.335 -17.054  1.00  0.00           H  
ATOM   1844  CB  SER   118       9.778   7.001 -16.718  1.00  0.00           C  
ATOM   1845  HB2 SER   118      10.059   6.013 -16.360  1.00  0.00           H  
ATOM   1846  HB3 SER   118      10.088   7.105 -17.758  1.00  0.00           H  
ATOM   1847  OG  SER   118      10.421   7.958 -15.920  1.00  0.00           O  
ATOM   1848  HG  SER   118      11.388   7.842 -15.922  1.00  0.00           H  
ATOM   1849  C   SER   118       7.798   7.236 -15.137  1.00  0.00           C  
ATOM   1850  O   SER   118       7.166   8.192 -14.697  1.00  0.00           O  
ATOM   1851  N   GLY   119       8.090   6.179 -14.371  1.00  0.00           N  
ATOM   1852  H   GLY   119       8.607   5.422 -14.794  1.00  0.00           H  
ATOM   1853  CA  GLY   119       7.839   6.121 -12.925  1.00  0.00           C  
ATOM   1854  HA2 GLY   119       8.797   5.980 -12.424  1.00  0.00           H  
ATOM   1855  HA3 GLY   119       7.424   7.066 -12.569  1.00  0.00           H  
ATOM   1856  C   GLY   119       6.894   5.000 -12.494  1.00  0.00           C  
ATOM   1857  O   GLY   119       6.018   4.561 -13.244  1.00  0.00           O  
ATOM   1858  N   MET   120       7.078   4.521 -11.260  1.00  0.00           N  
ATOM   1859  H   MET   120       7.807   4.940 -10.700  1.00  0.00           H  
ATOM   1860  CA  MET   120       6.459   3.286 -10.753  1.00  0.00           C  
ATOM   1861  HA  MET   120       6.730   2.470 -11.426  1.00  0.00           H  
ATOM   1862  CB  MET   120       7.018   2.956  -9.356  1.00  0.00           C  
ATOM   1863  HB2 MET   120       6.842   3.802  -8.690  1.00  0.00           H  
ATOM   1864  HB3 MET   120       6.486   2.095  -8.951  1.00  0.00           H  
ATOM   1865  CG  MET   120       8.520   2.639  -9.372  1.00  0.00           C  
ATOM   1866  HG2 MET   120       9.060   3.497  -9.773  1.00  0.00           H  
ATOM   1867  HG3 MET   120       8.856   2.496  -8.344  1.00  0.00           H  
ATOM   1868  SD  MET   120       8.995   1.172 -10.333  1.00  0.00           S  
ATOM   1869  CE  MET   120       8.393  -0.154  -9.251  1.00  0.00           C  
ATOM   1870  HE1 MET   120       7.309  -0.093  -9.151  1.00  0.00           H  
ATOM   1871  HE2 MET   120       8.657  -1.121  -9.681  1.00  0.00           H  
ATOM   1872  HE3 MET   120       8.856  -0.065  -8.268  1.00  0.00           H  
ATOM   1873  C   MET   120       4.924   3.307 -10.707  1.00  0.00           C  
ATOM   1874  O   MET   120       4.309   2.247 -10.785  1.00  0.00           O  
ATOM   1875  N   TYR   121       4.284   4.482 -10.646  1.00  0.00           N  
ATOM   1876  H   TYR   121       4.831   5.329 -10.645  1.00  0.00           H  
ATOM   1877  CA  TYR   121       2.818   4.611 -10.617  1.00  0.00           C  
ATOM   1878  HA  TYR   121       2.445   4.091  -9.734  1.00  0.00           H  
ATOM   1879  CB  TYR   121       2.436   6.093 -10.484  1.00  0.00           C  
ATOM   1880  HB2 TYR   121       1.352   6.186 -10.568  1.00  0.00           H  
ATOM   1881  HB3 TYR   121       2.701   6.420  -9.477  1.00  0.00           H  
ATOM   1882  CG  TYR   121       3.085   7.033 -11.486  1.00  0.00           C  
ATOM   1883  CD1 TYR   121       2.607   7.109 -12.811  1.00  0.00           C  
ATOM   1884  HD1 TYR   121       1.773   6.498 -13.129  1.00  0.00           H  
ATOM   1885  CE1 TYR   121       3.184   8.015 -13.723  1.00  0.00           C  
ATOM   1886  HE1 TYR   121       2.805   8.098 -14.731  1.00  0.00           H  
ATOM   1887  CZ  TYR   121       4.228   8.865 -13.302  1.00  0.00           C  
ATOM   1888  OH  TYR   121       4.737   9.798 -14.141  1.00  0.00           O  
ATOM   1889  HH  TYR   121       4.858   9.476 -15.046  1.00  0.00           H  
ATOM   1890  CE2 TYR   121       4.710   8.785 -11.980  1.00  0.00           C  
ATOM   1891  HE2 TYR   121       5.496   9.459 -11.672  1.00  0.00           H  
ATOM   1892  CD2 TYR   121       4.145   7.868 -11.075  1.00  0.00           C  
ATOM   1893  HD2 TYR   121       4.496   7.846 -10.052  1.00  0.00           H  
ATOM   1894  C   TYR   121       2.120   3.967 -11.828  1.00  0.00           C  
ATOM   1895  O   TYR   121       0.988   3.501 -11.703  1.00  0.00           O  
ATOM   1896  N   ASN   122       2.811   3.839 -12.968  1.00  0.00           N  
ATOM   1897  H   ASN   122       3.739   4.243 -12.999  1.00  0.00           H  
ATOM   1898  CA  ASN   122       2.329   3.128 -14.159  1.00  0.00           C  
ATOM   1899  HA  ASN   122       1.445   3.643 -14.543  1.00  0.00           H  
ATOM   1900  CB  ASN   122       3.433   3.190 -15.228  1.00  0.00           C  
ATOM   1901  HB2 ASN   122       4.398   2.917 -14.801  1.00  0.00           H  
ATOM   1902  HB3 ASN   122       3.200   2.475 -16.016  1.00  0.00           H  
ATOM   1903  CG  ASN   122       3.511   4.558 -15.879  1.00  0.00           C  
ATOM   1904  OD1 ASN   122       2.724   4.878 -16.749  1.00  0.00           O  
ATOM   1905  ND2 ASN   122       4.432   5.402 -15.479  1.00  0.00           N  
ATOM   1906 HD21 ASN   122       5.063   5.171 -14.722  1.00  0.00           H  
ATOM   1907 HD22 ASN   122       4.444   6.306 -15.924  1.00  0.00           H  
ATOM   1908  C   ASN   122       1.901   1.669 -13.885  1.00  0.00           C  
ATOM   1909  O   ASN   122       1.103   1.110 -14.642  1.00  0.00           O  
ATOM   1910  N   ILE   123       2.367   1.063 -12.784  1.00  0.00           N  
ATOM   1911  H   ILE   123       3.007   1.580 -12.188  1.00  0.00           H  
ATOM   1912  CA  ILE   123       1.995  -0.291 -12.359  1.00  0.00           C  
ATOM   1913  HA  ILE   123       2.344  -0.971 -13.134  1.00  0.00           H  
ATOM   1914  CB  ILE   123       2.735  -0.637 -11.040  1.00  0.00           C  
ATOM   1915  HB  ILE   123       3.767  -0.296 -11.133  1.00  0.00           H  
ATOM   1916  CG2 ILE   123       2.131   0.076  -9.815  1.00  0.00           C  
ATOM   1917 HG21 ILE   123       1.159  -0.347  -9.559  1.00  0.00           H  
ATOM   1918 HG22 ILE   123       2.799  -0.045  -8.960  1.00  0.00           H  
ATOM   1919 HG23 ILE   123       2.025   1.143 -10.009  1.00  0.00           H  
ATOM   1920  CG1 ILE   123       2.782  -2.153 -10.751  1.00  0.00           C  
ATOM   1921 HG12 ILE   123       3.020  -2.312  -9.697  1.00  0.00           H  
ATOM   1922 HG13 ILE   123       1.811  -2.607 -10.944  1.00  0.00           H  
ATOM   1923  CD1 ILE   123       3.863  -2.872 -11.567  1.00  0.00           C  
ATOM   1924 HD11 ILE   123       4.847  -2.489 -11.293  1.00  0.00           H  
ATOM   1925 HD12 ILE   123       3.828  -3.940 -11.352  1.00  0.00           H  
ATOM   1926 HD13 ILE   123       3.707  -2.716 -12.631  1.00  0.00           H  
ATOM   1927  C   ILE   123       0.471  -0.485 -12.243  1.00  0.00           C  
ATOM   1928  O   ILE   123      -0.021  -1.563 -12.577  1.00  0.00           O  
ATOM   1929  N   VAL   124      -0.300   0.531 -11.820  1.00  0.00           N  
ATOM   1930  H   VAL   124       0.142   1.420 -11.607  1.00  0.00           H  
ATOM   1931  CA  VAL   124      -1.758   0.388 -11.599  1.00  0.00           C  
ATOM   1932  HA  VAL   124      -1.913  -0.549 -11.065  1.00  0.00           H  
ATOM   1933  CB  VAL   124      -2.345   1.507 -10.711  1.00  0.00           C  
ATOM   1934  HB  VAL   124      -3.356   1.203 -10.438  1.00  0.00           H  
ATOM   1935  CG1 VAL   124      -1.551   1.658  -9.408  1.00  0.00           C  
ATOM   1936 HG11 VAL   124      -0.562   2.070  -9.609  1.00  0.00           H  
ATOM   1937 HG12 VAL   124      -2.079   2.335  -8.735  1.00  0.00           H  
ATOM   1938 HG13 VAL   124      -1.449   0.689  -8.920  1.00  0.00           H  
ATOM   1939  CG2 VAL   124      -2.461   2.873 -11.398  1.00  0.00           C  
ATOM   1940 HG21 VAL   124      -3.177   2.831 -12.219  1.00  0.00           H  
ATOM   1941 HG22 VAL   124      -2.813   3.618 -10.686  1.00  0.00           H  
ATOM   1942 HG23 VAL   124      -1.496   3.189 -11.788  1.00  0.00           H  
ATOM   1943  C   VAL   124      -2.554   0.279 -12.901  1.00  0.00           C  
ATOM   1944  O   VAL   124      -3.605  -0.361 -12.926  1.00  0.00           O  
ATOM   1945  N   GLU   125      -2.045   0.875 -13.981  1.00  0.00           N  
ATOM   1946  H   GLU   125      -1.166   1.366 -13.879  1.00  0.00           H  
ATOM   1947  CA  GLU   125      -2.626   0.792 -15.323  1.00  0.00           C  
ATOM   1948  HA  GLU   125      -3.712   0.787 -15.247  1.00  0.00           H  
ATOM   1949  CB  GLU   125      -2.191   2.011 -16.159  1.00  0.00           C  
ATOM   1950  HB2 GLU   125      -1.104   2.019 -16.243  1.00  0.00           H  
ATOM   1951  HB3 GLU   125      -2.600   1.905 -17.164  1.00  0.00           H  
ATOM   1952  CG  GLU   125      -2.643   3.365 -15.581  1.00  0.00           C  
ATOM   1953  HG2 GLU   125      -2.136   3.533 -14.628  1.00  0.00           H  
ATOM   1954  HG3 GLU   125      -2.325   4.154 -16.267  1.00  0.00           H  
ATOM   1955  CD  GLU   125      -4.163   3.463 -15.384  1.00  0.00           C  
ATOM   1956  OE1 GLU   125      -4.916   2.846 -16.177  1.00  0.00           O  
ATOM   1957  OE2 GLU   125      -4.610   4.138 -14.432  1.00  0.00           O  
ATOM   1958  C   GLU   125      -2.224  -0.517 -16.011  1.00  0.00           C  
ATOM   1959  O   GLU   125      -3.089  -1.257 -16.477  1.00  0.00           O  
ATOM   1960  N   PHE   126      -0.927  -0.850 -15.985  1.00  0.00           N  
ATOM   1961  H   PHE   126      -0.277  -0.187 -15.574  1.00  0.00           H  
ATOM   1962  CA  PHE   126      -0.371  -2.095 -16.533  1.00  0.00           C  
ATOM   1963  HA  PHE   126      -0.597  -2.142 -17.600  1.00  0.00           H  
ATOM   1964  CB  PHE   126       1.162  -2.048 -16.377  1.00  0.00           C  
ATOM   1965  HB2 PHE   126       1.588  -1.597 -17.275  1.00  0.00           H  
ATOM   1966  HB3 PHE   126       1.420  -1.389 -15.547  1.00  0.00           H  
ATOM   1967  CG  PHE   126       1.846  -3.377 -16.120  1.00  0.00           C  
ATOM   1968  CD1 PHE   126       2.173  -4.241 -17.181  1.00  0.00           C  
ATOM   1969  HD1 PHE   126       1.921  -3.974 -18.198  1.00  0.00           H  
ATOM   1970  CE1 PHE   126       2.825  -5.460 -16.916  1.00  0.00           C  
ATOM   1971  HE1 PHE   126       3.085  -6.125 -17.730  1.00  0.00           H  
ATOM   1972  CZ  PHE   126       3.133  -5.822 -15.593  1.00  0.00           C  
ATOM   1973  HZ  PHE   126       3.623  -6.762 -15.391  1.00  0.00           H  
ATOM   1974  CE2 PHE   126       2.794  -4.968 -14.532  1.00  0.00           C  
ATOM   1975  HE2 PHE   126       3.025  -5.252 -13.515  1.00  0.00           H  
ATOM   1976  CD2 PHE   126       2.152  -3.747 -14.798  1.00  0.00           C  
ATOM   1977  HD2 PHE   126       1.888  -3.091 -13.985  1.00  0.00           H  
ATOM   1978  C   PHE   126      -1.004  -3.353 -15.907  1.00  0.00           C  
ATOM   1979  O   PHE   126      -1.423  -4.255 -16.627  1.00  0.00           O  
ATOM   1980  N   THR   127      -1.161  -3.394 -14.579  1.00  0.00           N  
ATOM   1981  H   THR   127      -0.788  -2.631 -14.028  1.00  0.00           H  
ATOM   1982  CA  THR   127      -1.888  -4.483 -13.893  1.00  0.00           C  
ATOM   1983  HA  THR   127      -1.576  -5.438 -14.317  1.00  0.00           H  
ATOM   1984  CB  THR   127      -1.601  -4.509 -12.384  1.00  0.00           C  
ATOM   1985  HB  THR   127      -2.233  -5.269 -11.924  1.00  0.00           H  
ATOM   1986  CG2 THR   127      -0.153  -4.855 -12.046  1.00  0.00           C  
ATOM   1987 HG21 THR   127       0.524  -4.113 -12.458  1.00  0.00           H  
ATOM   1988 HG22 THR   127      -0.032  -4.891 -10.964  1.00  0.00           H  
ATOM   1989 HG23 THR   127       0.093  -5.831 -12.464  1.00  0.00           H  
ATOM   1990  OG1 THR   127      -1.913  -3.265 -11.796  1.00  0.00           O  
ATOM   1991  HG1 THR   127      -1.189  -2.656 -12.029  1.00  0.00           H  
ATOM   1992  C   THR   127      -3.408  -4.403 -14.054  1.00  0.00           C  
ATOM   1993  O   THR   127      -4.101  -5.366 -13.734  1.00  0.00           O  
ATOM   1994  N   THR   128      -3.953  -3.256 -14.481  1.00  0.00           N  
ATOM   1995  H   THR   128      -3.336  -2.523 -14.809  1.00  0.00           H  
ATOM   1996  CA  THR   128      -5.395  -2.955 -14.406  1.00  0.00           C  
ATOM   1997  HA  THR   128      -5.491  -1.888 -14.604  1.00  0.00           H  
ATOM   1998  CB  THR   128      -6.146  -3.666 -15.555  1.00  0.00           C  
ATOM   1999  HB  THR   128      -5.857  -4.716 -15.588  1.00  0.00           H  
ATOM   2000  CG2 THR   128      -7.673  -3.583 -15.614  1.00  0.00           C  
ATOM   2001 HG21 THR   128      -8.005  -2.559 -15.458  1.00  0.00           H  
ATOM   2002 HG22 THR   128      -8.023  -3.931 -16.586  1.00  0.00           H  
ATOM   2003 HG23 THR   128      -8.109  -4.229 -14.855  1.00  0.00           H  
ATOM   2004  OG1 THR   128      -5.738  -3.034 -16.751  1.00  0.00           O  
ATOM   2005  HG1 THR   128      -4.769  -3.014 -16.754  1.00  0.00           H  
ATOM   2006  C   THR   128      -5.949  -3.110 -12.971  1.00  0.00           C  
ATOM   2007  O   THR   128      -7.123  -3.388 -12.749  1.00  0.00           O  
ATOM   2008  N   PHE   129      -5.115  -2.831 -11.957  1.00  0.00           N  
ATOM   2009  H   PHE   129      -4.141  -2.658 -12.176  1.00  0.00           H  
ATOM   2010  CA  PHE   129      -5.576  -2.515 -10.596  1.00  0.00           C  
ATOM   2011  HA  PHE   129      -6.156  -3.353 -10.210  1.00  0.00           H  
ATOM   2012  CB  PHE   129      -4.347  -2.306  -9.701  1.00  0.00           C  
ATOM   2013  HB2 PHE   129      -3.752  -3.220  -9.708  1.00  0.00           H  
ATOM   2014  HB3 PHE   129      -3.732  -1.514 -10.127  1.00  0.00           H  
ATOM   2015  CG  PHE   129      -4.662  -1.952  -8.260  1.00  0.00           C  
ATOM   2016  CD1 PHE   129      -4.972  -2.969  -7.338  1.00  0.00           C  
ATOM   2017  HD1 PHE   129      -4.996  -4.000  -7.660  1.00  0.00           H  
ATOM   2018  CE1 PHE   129      -5.252  -2.646  -5.997  1.00  0.00           C  
ATOM   2019  HE1 PHE   129      -5.491  -3.428  -5.292  1.00  0.00           H  
ATOM   2020  CZ  PHE   129      -5.221  -1.304  -5.576  1.00  0.00           C  
ATOM   2021  HZ  PHE   129      -5.434  -1.054  -4.547  1.00  0.00           H  
ATOM   2022  CE2 PHE   129      -4.914  -0.286  -6.496  1.00  0.00           C  
ATOM   2023  HE2 PHE   129      -4.894   0.746  -6.175  1.00  0.00           H  
ATOM   2024  CD2 PHE   129      -4.636  -0.609  -7.836  1.00  0.00           C  
ATOM   2025  HD2 PHE   129      -4.405   0.178  -8.538  1.00  0.00           H  
ATOM   2026  C   PHE   129      -6.496  -1.277 -10.606  1.00  0.00           C  
ATOM   2027  O   PHE   129      -7.509  -1.230  -9.907  1.00  0.00           O  
ATOM   2028  N   ARG   130      -6.214  -0.327 -11.508  1.00  0.00           N  
ATOM   2029  H   ARG   130      -5.332  -0.421 -12.005  1.00  0.00           H  
ATOM   2030  CA  ARG   130      -7.204   0.590 -12.090  1.00  0.00           C  
ATOM   2031  HA  ARG   130      -7.752   1.097 -11.294  1.00  0.00           H  
ATOM   2032  CB  ARG   130      -6.429   1.635 -12.912  1.00  0.00           C  
ATOM   2033  HB2 ARG   130      -5.702   2.136 -12.269  1.00  0.00           H  
ATOM   2034  HB3 ARG   130      -5.855   1.122 -13.680  1.00  0.00           H  
ATOM   2035  CG  ARG   130      -7.331   2.683 -13.580  1.00  0.00           C  
ATOM   2036  HG2 ARG   130      -6.916   2.940 -14.552  1.00  0.00           H  
ATOM   2037  HG3 ARG   130      -8.333   2.289 -13.749  1.00  0.00           H  
ATOM   2038  CD  ARG   130      -7.424   3.956 -12.742  1.00  0.00           C  
ATOM   2039  HD2 ARG   130      -7.908   3.724 -11.792  1.00  0.00           H  
ATOM   2040  HD3 ARG   130      -6.422   4.339 -12.538  1.00  0.00           H  
ATOM   2041  NE  ARG   130      -8.222   4.960 -13.452  1.00  0.00           N  
ATOM   2042  HE  ARG   130      -9.237   4.833 -13.404  1.00  0.00           H  
ATOM   2043  CZ  ARG   130      -7.785   5.907 -14.256  1.00  0.00           C  
ATOM   2044  NH1 ARG   130      -6.525   6.078 -14.539  1.00  0.00           N  
ATOM   2045 HH11 ARG   130      -5.859   5.336 -14.287  1.00  0.00           H  
ATOM   2046 HH12 ARG   130      -6.219   6.794 -15.158  1.00  0.00           H  
ATOM   2047  NH2 ARG   130      -8.641   6.705 -14.817  1.00  0.00           N  
ATOM   2048 HH21 ARG   130      -9.634   6.459 -14.705  1.00  0.00           H  
ATOM   2049 HH22 ARG   130      -8.354   7.417 -15.448  1.00  0.00           H  
ATOM   2050  C   ARG   130      -8.207  -0.227 -12.929  1.00  0.00           C  
ATOM   2051  O   ARG   130      -8.016  -0.404 -14.132  1.00  0.00           O  
ATOM   2052  N   GLY   131      -9.209  -0.794 -12.255  1.00  0.00           N  
ATOM   2053  H   GLY   131      -9.178  -0.662 -11.253  1.00  0.00           H  
ATOM   2054  CA  GLY   131     -10.025  -1.909 -12.750  1.00  0.00           C  
ATOM   2055  HA2 GLY   131      -9.379  -2.610 -13.277  1.00  0.00           H  
ATOM   2056  HA3 GLY   131     -10.440  -2.441 -11.894  1.00  0.00           H  
ATOM   2057  C   GLY   131     -11.169  -1.558 -13.704  1.00  0.00           C  
ATOM   2058  O   GLY   131     -11.025  -1.657 -14.922  1.00  0.00           O  
ATOM   2059  N   ASP   132     -12.354  -1.259 -13.159  1.00  0.00           N  
ATOM   2060  H   ASP   132     -12.409  -1.161 -12.158  1.00  0.00           H  
ATOM   2061  CA  ASP   132     -13.628  -1.381 -13.896  1.00  0.00           C  
ATOM   2062  HA  ASP   132     -13.645  -2.387 -14.310  1.00  0.00           H  
ATOM   2063  CB  ASP   132     -14.818  -1.259 -12.924  1.00  0.00           C  
ATOM   2064  HB2 ASP   132     -14.509  -1.622 -11.941  1.00  0.00           H  
ATOM   2065  HB3 ASP   132     -15.092  -0.208 -12.817  1.00  0.00           H  
ATOM   2066  CG  ASP   132     -16.047  -2.086 -13.341  1.00  0.00           C  
ATOM   2067  OD1 ASP   132     -15.895  -3.122 -14.026  1.00  0.00           O  
ATOM   2068  OD2 ASP   132     -17.166  -1.751 -12.901  1.00  0.00           O  
ATOM   2069  C   ASP   132     -13.779  -0.418 -15.092  1.00  0.00           C  
ATOM   2070  O   ASP   132     -14.532  -0.703 -16.017  1.00  0.00           O  
ATOM   2071  N   GLU   133     -12.992   0.660 -15.157  1.00  0.00           N  
ATOM   2072  H   GLU   133     -12.384   0.855 -14.374  1.00  0.00           H  
ATOM   2073  CA  GLU   133     -12.889   1.531 -16.344  1.00  0.00           C  
ATOM   2074  HA  GLU   133     -13.874   1.940 -16.572  1.00  0.00           H  
ATOM   2075  CB  GLU   133     -11.935   2.696 -16.035  1.00  0.00           C  
ATOM   2076  HB2 GLU   133     -10.995   2.279 -15.667  1.00  0.00           H  
ATOM   2077  HB3 GLU   133     -11.723   3.249 -16.950  1.00  0.00           H  
ATOM   2078  CG  GLU   133     -12.513   3.676 -14.999  1.00  0.00           C  
ATOM   2079  HG2 GLU   133     -13.192   4.370 -15.500  1.00  0.00           H  
ATOM   2080  HG3 GLU   133     -13.090   3.132 -14.248  1.00  0.00           H  
ATOM   2081  CD  GLU   133     -11.391   4.433 -14.286  1.00  0.00           C  
ATOM   2082  OE1 GLU   133     -11.111   5.598 -14.646  1.00  0.00           O  
ATOM   2083  OE2 GLU   133     -10.751   3.837 -13.393  1.00  0.00           O  
ATOM   2084  C   GLU   133     -12.422   0.778 -17.609  1.00  0.00           C  
ATOM   2085  O   GLU   133     -12.743   1.186 -18.725  1.00  0.00           O  
ATOM   2086  N   ARG   134     -11.715  -0.350 -17.441  1.00  0.00           N  
ATOM   2087  H   ARG   134     -11.450  -0.577 -16.487  1.00  0.00           H  
ATOM   2088  CA  ARG   134     -11.504  -1.383 -18.475  1.00  0.00           C  
ATOM   2089  HA  ARG   134     -11.828  -1.000 -19.444  1.00  0.00           H  
ATOM   2090  CB  ARG   134     -10.004  -1.724 -18.551  1.00  0.00           C  
ATOM   2091  HB2 ARG   134      -9.623  -1.899 -17.544  1.00  0.00           H  
ATOM   2092  HB3 ARG   134      -9.876  -2.641 -19.129  1.00  0.00           H  
ATOM   2093  CG  ARG   134      -9.195  -0.609 -19.236  1.00  0.00           C  
ATOM   2094  HG2 ARG   134      -9.533  -0.520 -20.269  1.00  0.00           H  
ATOM   2095  HG3 ARG   134      -9.372   0.345 -18.736  1.00  0.00           H  
ATOM   2096  CD  ARG   134      -7.688  -0.904 -19.236  1.00  0.00           C  
ATOM   2097  HD2 ARG   134      -7.519  -1.930 -19.569  1.00  0.00           H  
ATOM   2098  HD3 ARG   134      -7.199  -0.238 -19.948  1.00  0.00           H  
ATOM   2099  NE  ARG   134      -7.108  -0.722 -17.895  1.00  0.00           N  
ATOM   2100  HE  ARG   134      -7.096  -1.528 -17.278  1.00  0.00           H  
ATOM   2101  CZ  ARG   134      -6.512   0.352 -17.415  1.00  0.00           C  
ATOM   2102  NH1 ARG   134      -6.117   1.355 -18.140  1.00  0.00           N  
ATOM   2103 HH11 ARG   134      -6.167   1.322 -19.133  1.00  0.00           H  
ATOM   2104 HH12 ARG   134      -5.635   2.106 -17.635  1.00  0.00           H  
ATOM   2105  NH2 ARG   134      -6.301   0.486 -16.151  1.00  0.00           N  
ATOM   2106 HH21 ARG   134      -6.807  -0.082 -15.482  1.00  0.00           H  
ATOM   2107 HH22 ARG   134      -5.844   1.353 -15.866  1.00  0.00           H  
ATOM   2108  C   ARG   134     -12.344  -2.644 -18.227  1.00  0.00           C  
ATOM   2109  O   ARG   134     -12.731  -3.315 -19.181  1.00  0.00           O  
ATOM   2110  N   GLY   135     -12.629  -2.971 -16.966  1.00  0.00           N  
ATOM   2111  H   GLY   135     -12.241  -2.377 -16.244  1.00  0.00           H  
ATOM   2112  CA  GLY   135     -13.331  -4.189 -16.540  1.00  0.00           C  
ATOM   2113  HA2 GLY   135     -12.861  -5.049 -17.015  1.00  0.00           H  
ATOM   2114  HA3 GLY   135     -13.210  -4.295 -15.463  1.00  0.00           H  
ATOM   2115  C   GLY   135     -14.838  -4.260 -16.833  1.00  0.00           C  
ATOM   2116  O   GLY   135     -15.388  -5.360 -16.787  1.00  0.00           O  
ATOM   2117  N   ALA   136     -15.496  -3.147 -17.189  1.00  0.00           N  
ATOM   2118  H   ALA   136     -14.974  -2.280 -17.108  1.00  0.00           H  
ATOM   2119  CA  ALA   136     -16.960  -2.986 -17.231  1.00  0.00           C  
ATOM   2120  HA  ALA   136     -17.325  -3.057 -16.204  1.00  0.00           H  
ATOM   2121  CB  ALA   136     -17.267  -1.569 -17.731  1.00  0.00           C  
ATOM   2122  HB1 ALA   136     -16.844  -1.421 -18.726  1.00  0.00           H  
ATOM   2123  HB2 ALA   136     -18.346  -1.418 -17.769  1.00  0.00           H  
ATOM   2124  HB3 ALA   136     -16.845  -0.834 -17.045  1.00  0.00           H  
ATOM   2125  C   ALA   136     -17.754  -4.023 -18.058  1.00  0.00           C  
ATOM   2126  O   ALA   136     -18.965  -4.162 -17.873  1.00  0.00           O  
ATOM   2127  N   PHE   137     -17.109  -4.810 -18.926  1.00  0.00           N  
ATOM   2128  H   PHE   137     -16.104  -4.710 -18.974  1.00  0.00           H  
ATOM   2129  CA  PHE   137     -17.717  -5.993 -19.552  1.00  0.00           C  
ATOM   2130  HA  PHE   137     -18.592  -5.665 -20.115  1.00  0.00           H  
ATOM   2131  CB  PHE   137     -16.723  -6.610 -20.546  1.00  0.00           C  
ATOM   2132  HB2 PHE   137     -17.202  -7.457 -21.038  1.00  0.00           H  
ATOM   2133  HB3 PHE   137     -16.506  -5.873 -21.321  1.00  0.00           H  
ATOM   2134  CG  PHE   137     -15.412  -7.078 -19.938  1.00  0.00           C  
ATOM   2135  CD1 PHE   137     -15.310  -8.368 -19.381  1.00  0.00           C  
ATOM   2136  HD1 PHE   137     -16.162  -9.032 -19.391  1.00  0.00           H  
ATOM   2137  CE1 PHE   137     -14.099  -8.795 -18.807  1.00  0.00           C  
ATOM   2138  HE1 PHE   137     -14.021  -9.783 -18.376  1.00  0.00           H  
ATOM   2139  CZ  PHE   137     -12.986  -7.937 -18.794  1.00  0.00           C  
ATOM   2140  HZ  PHE   137     -12.054  -8.262 -18.351  1.00  0.00           H  
ATOM   2141  CE2 PHE   137     -13.082  -6.654 -19.358  1.00  0.00           C  
ATOM   2142  HE2 PHE   137     -12.228  -5.990 -19.349  1.00  0.00           H  
ATOM   2143  CD2 PHE   137     -14.292  -6.224 -19.928  1.00  0.00           C  
ATOM   2144  HD2 PHE   137     -14.352  -5.231 -20.352  1.00  0.00           H  
ATOM   2145  C   PHE   137     -18.220  -7.033 -18.524  1.00  0.00           C  
ATOM   2146  O   PHE   137     -19.119  -7.820 -18.835  1.00  0.00           O  
ATOM   2147  N   GLN   138     -17.738  -6.988 -17.274  1.00  0.00           N  
ATOM   2148  H   GLN   138     -16.955  -6.362 -17.093  1.00  0.00           H  
ATOM   2149  CA  GLN   138     -18.306  -7.710 -16.127  1.00  0.00           C  
ATOM   2150  HA  GLN   138     -18.164  -8.774 -16.305  1.00  0.00           H  
ATOM   2151  CB  GLN   138     -17.514  -7.356 -14.851  1.00  0.00           C  
ATOM   2152  HB2 GLN   138     -17.877  -7.966 -14.022  1.00  0.00           H  
ATOM   2153  HB3 GLN   138     -16.478  -7.652 -15.027  1.00  0.00           H  
ATOM   2154  CG  GLN   138     -17.498  -5.872 -14.425  1.00  0.00           C  
ATOM   2155  HG2 GLN   138     -16.596  -5.707 -13.835  1.00  0.00           H  
ATOM   2156  HG3 GLN   138     -17.431  -5.228 -15.297  1.00  0.00           H  
ATOM   2157  CD  GLN   138     -18.676  -5.397 -13.580  1.00  0.00           C  
ATOM   2158  OE1 GLN   138     -19.622  -6.119 -13.293  1.00  0.00           O  
ATOM   2159  NE2 GLN   138     -18.672  -4.153 -13.167  1.00  0.00           N  
ATOM   2160 HE21 GLN   138     -17.872  -3.529 -13.354  1.00  0.00           H  
ATOM   2161 HE22 GLN   138     -19.417  -3.827 -12.591  1.00  0.00           H  
ATOM   2162  C   GLN   138     -19.823  -7.486 -15.960  1.00  0.00           C  
ATOM   2163  O   GLN   138     -20.534  -8.414 -15.564  1.00  0.00           O  
ATOM   2164  N   ALA   139     -20.353  -6.333 -16.390  1.00  0.00           N  
ATOM   2165  H   ALA   139     -19.732  -5.602 -16.725  1.00  0.00           H  
ATOM   2166  CA  ALA   139     -21.786  -6.049 -16.379  1.00  0.00           C  
ATOM   2167  HA  ALA   139     -22.132  -6.111 -15.346  1.00  0.00           H  
ATOM   2168  CB  ALA   139     -21.999  -4.611 -16.862  1.00  0.00           C  
ATOM   2169  HB1 ALA   139     -21.672  -4.508 -17.898  1.00  0.00           H  
ATOM   2170  HB2 ALA   139     -23.056  -4.353 -16.793  1.00  0.00           H  
ATOM   2171  HB3 ALA   139     -21.426  -3.922 -16.238  1.00  0.00           H  
ATOM   2172  C   ALA   139     -22.606  -7.053 -17.216  1.00  0.00           C  
ATOM   2173  O   ALA   139     -23.728  -7.388 -16.838  1.00  0.00           O  
ATOM   2174  N   ALA   140     -22.056  -7.607 -18.305  1.00  0.00           N  
ATOM   2175  H   ALA   140     -21.108  -7.344 -18.556  1.00  0.00           H  
ATOM   2176  CA  ALA   140     -22.693  -8.697 -19.055  1.00  0.00           C  
ATOM   2177  HA  ALA   140     -23.749  -8.459 -19.197  1.00  0.00           H  
ATOM   2178  CB  ALA   140     -22.032  -8.787 -20.435  1.00  0.00           C  
ATOM   2179  HB1 ALA   140     -20.984  -9.075 -20.335  1.00  0.00           H  
ATOM   2180  HB2 ALA   140     -22.548  -9.533 -21.039  1.00  0.00           H  
ATOM   2181  HB3 ALA   140     -22.092  -7.822 -20.940  1.00  0.00           H  
ATOM   2182  C   ALA   140     -22.613 -10.041 -18.302  1.00  0.00           C  
ATOM   2183  O   ALA   140     -23.564 -10.830 -18.293  1.00  0.00           O  
ATOM   2184  N   MET   141     -21.503 -10.283 -17.598  1.00  0.00           N  
ATOM   2185  H   MET   141     -20.779  -9.575 -17.604  1.00  0.00           H  
ATOM   2186  CA  MET   141     -21.281 -11.487 -16.785  1.00  0.00           C  
ATOM   2187  HA  MET   141     -21.499 -12.346 -17.413  1.00  0.00           H  
ATOM   2188  CB  MET   141     -19.807 -11.602 -16.358  1.00  0.00           C  
ATOM   2189  HB2 MET   141     -19.586 -10.855 -15.596  1.00  0.00           H  
ATOM   2190  HB3 MET   141     -19.648 -12.585 -15.916  1.00  0.00           H  
ATOM   2191  CG  MET   141     -18.819 -11.419 -17.523  1.00  0.00           C  
ATOM   2192  HG2 MET   141     -18.837 -10.373 -17.829  1.00  0.00           H  
ATOM   2193  HG3 MET   141     -17.813 -11.630 -17.161  1.00  0.00           H  
ATOM   2194  SD  MET   141     -19.125 -12.426 -19.006  1.00  0.00           S  
ATOM   2195  CE  MET   141     -18.779 -14.093 -18.391  1.00  0.00           C  
ATOM   2196  HE1 MET   141     -19.509 -14.363 -17.630  1.00  0.00           H  
ATOM   2197  HE2 MET   141     -18.847 -14.802 -19.217  1.00  0.00           H  
ATOM   2198  HE3 MET   141     -17.774 -14.129 -17.970  1.00  0.00           H  
ATOM   2199  C   MET   141     -22.232 -11.587 -15.580  1.00  0.00           C  
ATOM   2200  O   MET   141     -22.410 -12.678 -15.026  1.00  0.00           O  
ATOM   2201  N   THR   142     -22.936 -10.502 -15.230  1.00  0.00           N  
ATOM   2202  H   THR   142     -22.692  -9.618 -15.662  1.00  0.00           H  
ATOM   2203  CA  THR   142     -24.084 -10.545 -14.308  1.00  0.00           C  
ATOM   2204  HA  THR   142     -23.712 -10.796 -13.316  1.00  0.00           H  
ATOM   2205  CB  THR   142     -24.817  -9.200 -14.188  1.00  0.00           C  
ATOM   2206  HB  THR   142     -25.624  -9.328 -13.464  1.00  0.00           H  
ATOM   2207  CG2 THR   142     -23.925  -8.068 -13.684  1.00  0.00           C  
ATOM   2208 HG21 THR   142     -23.038  -7.965 -14.306  1.00  0.00           H  
ATOM   2209 HG22 THR   142     -24.481  -7.130 -13.693  1.00  0.00           H  
ATOM   2210 HG23 THR   142     -23.609  -8.278 -12.663  1.00  0.00           H  
ATOM   2211  OG1 THR   142     -25.409  -8.836 -15.410  1.00  0.00           O  
ATOM   2212  HG1 THR   142     -24.795  -8.243 -15.891  1.00  0.00           H  
ATOM   2213  C   THR   142     -25.087 -11.630 -14.712  1.00  0.00           C  
ATOM   2214  O   THR   142     -25.447 -12.429 -13.847  1.00  0.00           O  
ATOM   2215  N   LYS   143     -25.439 -11.753 -16.006  1.00  0.00           N  
ATOM   2216  H   LYS   143     -25.097 -11.041 -16.644  1.00  0.00           H  
ATOM   2217  CA  LYS   143     -26.259 -12.855 -16.547  1.00  0.00           C  
ATOM   2218  HA  LYS   143     -26.791 -13.316 -15.714  1.00  0.00           H  
ATOM   2219  CB  LYS   143     -27.327 -12.313 -17.521  1.00  0.00           C  
ATOM   2220  HB2 LYS   143     -27.873 -11.503 -17.033  1.00  0.00           H  
ATOM   2221  HB3 LYS   143     -26.849 -11.923 -18.422  1.00  0.00           H  
ATOM   2222  CG  LYS   143     -28.319 -13.431 -17.897  1.00  0.00           C  
ATOM   2223  HG2 LYS   143     -27.792 -14.194 -18.472  1.00  0.00           H  
ATOM   2224  HG3 LYS   143     -28.681 -13.890 -16.975  1.00  0.00           H  
ATOM   2225  CD  LYS   143     -29.538 -12.980 -18.718  1.00  0.00           C  
ATOM   2226  HD2 LYS   143     -30.089 -12.211 -18.174  1.00  0.00           H  
ATOM   2227  HD3 LYS   143     -29.212 -12.596 -19.687  1.00  0.00           H  
ATOM   2228  CE  LYS   143     -30.406 -14.233 -18.900  1.00  0.00           C  
ATOM   2229  HE2 LYS   143     -29.803 -14.993 -19.409  1.00  0.00           H  
ATOM   2230  HE3 LYS   143     -30.639 -14.629 -17.908  1.00  0.00           H  
ATOM   2231  NZ  LYS   143     -31.673 -14.025 -19.648  1.00  0.00           N  
ATOM   2232  HZ1 LYS   143     -31.490 -13.771 -20.609  1.00  0.00           H  
ATOM   2233  HZ2 LYS   143     -32.203 -14.897 -19.651  1.00  0.00           H  
ATOM   2234  HZ3 LYS   143     -32.250 -13.321 -19.211  1.00  0.00           H  
ATOM   2235  C   LYS   143     -25.437 -13.987 -17.179  1.00  0.00           C  
ATOM   2236  O   LYS   143     -25.773 -15.146 -16.947  1.00  0.00           O  
ATOM   2237  N   LEU   144     -24.381 -13.691 -17.945  1.00  0.00           N  
ATOM   2238  H   LEU   144     -24.163 -12.716 -18.123  1.00  0.00           H  
ATOM   2239  CA  LEU   144     -23.668 -14.732 -18.710  1.00  0.00           C  
ATOM   2240  HA  LEU   144     -24.408 -15.287 -19.286  1.00  0.00           H  
ATOM   2241  CB  LEU   144     -22.671 -14.109 -19.704  1.00  0.00           C  
ATOM   2242  HB2 LEU   144     -21.944 -13.523 -19.149  1.00  0.00           H  
ATOM   2243  HB3 LEU   144     -22.131 -14.918 -20.198  1.00  0.00           H  
ATOM   2244  CG  LEU   144     -23.301 -13.218 -20.792  1.00  0.00           C  
ATOM   2245  HG  LEU   144     -23.921 -12.453 -20.328  1.00  0.00           H  
ATOM   2246  CD1 LEU   144     -22.194 -12.520 -21.581  1.00  0.00           C  
ATOM   2247 HD11 LEU   144     -21.563 -13.261 -22.073  1.00  0.00           H  
ATOM   2248 HD12 LEU   144     -22.631 -11.866 -22.334  1.00  0.00           H  
ATOM   2249 HD13 LEU   144     -21.580 -11.921 -20.908  1.00  0.00           H  
ATOM   2250  CD2 LEU   144     -24.164 -14.007 -21.777  1.00  0.00           C  
ATOM   2251 HD21 LEU   144     -25.007 -14.466 -21.262  1.00  0.00           H  
ATOM   2252 HD22 LEU   144     -24.545 -13.348 -22.555  1.00  0.00           H  
ATOM   2253 HD23 LEU   144     -23.576 -14.804 -22.236  1.00  0.00           H  
ATOM   2254  C   LEU   144     -22.984 -15.767 -17.800  1.00  0.00           C  
ATOM   2255  O   LEU   144     -23.162 -16.971 -17.966  1.00  0.00           O  
ATOM   2256  N   ALA   145     -22.327 -15.326 -16.720  1.00  0.00           N  
ATOM   2257  H   ALA   145     -22.254 -14.330 -16.572  1.00  0.00           H  
ATOM   2258  CA  ALA   145     -21.847 -16.221 -15.660  1.00  0.00           C  
ATOM   2259  HA  ALA   145     -21.442 -17.115 -16.141  1.00  0.00           H  
ATOM   2260  CB  ALA   145     -20.681 -15.559 -14.908  1.00  0.00           C  
ATOM   2261  HB1 ALA   145     -21.020 -14.679 -14.367  1.00  0.00           H  
ATOM   2262  HB2 ALA   145     -20.259 -16.270 -14.196  1.00  0.00           H  
ATOM   2263  HB3 ALA   145     -19.898 -15.275 -15.610  1.00  0.00           H  
ATOM   2264  C   ALA   145     -22.992 -16.712 -14.739  1.00  0.00           C  
ATOM   2265  O   ALA   145     -22.850 -16.695 -13.515  1.00  0.00           O  
ATOM   2266  N   LYS   146     -24.142 -17.076 -15.326  1.00  0.00           N  
ATOM   2267  H   LYS   146     -24.123 -17.018 -16.340  1.00  0.00           H  
ATOM   2268  CA  LYS   146     -25.325 -17.740 -14.734  1.00  0.00           C  
ATOM   2269  HA  LYS   146     -25.007 -18.367 -13.900  1.00  0.00           H  
ATOM   2270  CB  LYS   146     -26.415 -16.749 -14.245  1.00  0.00           C  
ATOM   2271  HB2 LYS   146     -27.010 -16.437 -15.103  1.00  0.00           H  
ATOM   2272  HB3 LYS   146     -27.095 -17.285 -13.581  1.00  0.00           H  
ATOM   2273  CG  LYS   146     -25.962 -15.460 -13.551  1.00  0.00           C  
ATOM   2274  HG2 LYS   146     -25.218 -14.983 -14.184  1.00  0.00           H  
ATOM   2275  HG3 LYS   146     -26.818 -14.786 -13.494  1.00  0.00           H  
ATOM   2276  CD  LYS   146     -25.425 -15.658 -12.124  1.00  0.00           C  
ATOM   2277  HD2 LYS   146     -26.271 -15.816 -11.453  1.00  0.00           H  
ATOM   2278  HD3 LYS   146     -24.807 -16.552 -12.072  1.00  0.00           H  
ATOM   2279  CE  LYS   146     -24.619 -14.443 -11.632  1.00  0.00           C  
ATOM   2280  HE2 LYS   146     -25.281 -13.572 -11.594  1.00  0.00           H  
ATOM   2281  HE3 LYS   146     -24.269 -14.656 -10.618  1.00  0.00           H  
ATOM   2282  NZ  LYS   146     -23.462 -14.149 -12.515  1.00  0.00           N  
ATOM   2283  HZ1 LYS   146     -23.791 -13.725 -13.380  1.00  0.00           H  
ATOM   2284  HZ2 LYS   146     -22.809 -13.508 -12.090  1.00  0.00           H  
ATOM   2285  HZ3 LYS   146     -22.985 -15.016 -12.758  1.00  0.00           H  
ATOM   2286  C   LYS   146     -25.981 -18.660 -15.775  1.00  0.00           C  
ATOM   2287  O   LYS   146     -26.364 -19.774 -15.444  1.00  0.00           O  
ATOM   2288  N   TYR   147     -26.128 -18.175 -17.013  1.00  0.00           N  
ATOM   2289  H   TYR   147     -25.807 -17.232 -17.195  1.00  0.00           H  
ATOM   2290  CA  TYR   147     -26.821 -18.861 -18.111  1.00  0.00           C  
ATOM   2291  HA  TYR   147     -27.688 -19.389 -17.712  1.00  0.00           H  
ATOM   2292  CB  TYR   147     -27.310 -17.811 -19.126  1.00  0.00           C  
ATOM   2293  HB2 TYR   147     -26.722 -16.895 -19.043  1.00  0.00           H  
ATOM   2294  HB3 TYR   147     -27.143 -18.203 -20.130  1.00  0.00           H  
ATOM   2295  CG  TYR   147     -28.780 -17.467 -19.013  1.00  0.00           C  
ATOM   2296  CD1 TYR   147     -29.394 -17.310 -17.753  1.00  0.00           C  
ATOM   2297  HD1 TYR   147     -28.805 -17.371 -16.849  1.00  0.00           H  
ATOM   2298  CE1 TYR   147     -30.788 -17.138 -17.669  1.00  0.00           C  
ATOM   2299  HE1 TYR   147     -31.281 -17.062 -16.712  1.00  0.00           H  
ATOM   2300  CZ  TYR   147     -31.558 -17.119 -18.849  1.00  0.00           C  
ATOM   2301  OH  TYR   147     -32.894 -16.933 -18.780  1.00  0.00           O  
ATOM   2302  HH  TYR   147     -33.302 -17.818 -18.927  1.00  0.00           H  
ATOM   2303  CE2 TYR   147     -30.941 -17.228 -20.110  1.00  0.00           C  
ATOM   2304  HE2 TYR   147     -31.547 -17.256 -21.006  1.00  0.00           H  
ATOM   2305  CD2 TYR   147     -29.548 -17.393 -20.190  1.00  0.00           C  
ATOM   2306  HD2 TYR   147     -29.073 -17.532 -21.153  1.00  0.00           H  
ATOM   2307  C   TYR   147     -25.962 -19.925 -18.802  1.00  0.00           C  
ATOM   2308  O   TYR   147     -26.391 -21.072 -18.914  1.00  0.00           O  
ATOM   2309  N   GLU   148     -24.761 -19.559 -19.244  1.00  0.00           N  
ATOM   2310  H   GLU   148     -24.550 -18.559 -19.261  1.00  0.00           H  
ATOM   2311  CA  GLU   148     -23.812 -20.424 -19.961  1.00  0.00           C  
ATOM   2312  HA  GLU   148     -24.369 -21.109 -20.600  1.00  0.00           H  
ATOM   2313  CB  GLU   148     -22.919 -19.547 -20.866  1.00  0.00           C  
ATOM   2314  HB2 GLU   148     -22.440 -18.773 -20.264  1.00  0.00           H  
ATOM   2315  HB3 GLU   148     -22.127 -20.173 -21.278  1.00  0.00           H  
ATOM   2316  CG  GLU   148     -23.640 -18.897 -22.068  1.00  0.00           C  
ATOM   2317  HG2 GLU   148     -22.888 -18.394 -22.679  1.00  0.00           H  
ATOM   2318  HG3 GLU   148     -24.068 -19.697 -22.677  1.00  0.00           H  
ATOM   2319  CD  GLU   148     -24.737 -17.876 -21.715  1.00  0.00           C  
ATOM   2320  OE1 GLU   148     -25.745 -17.822 -22.453  1.00  0.00           O  
ATOM   2321  OE2 GLU   148     -24.603 -17.176 -20.685  1.00  0.00           O  
ATOM   2322  C   GLU   148     -22.976 -21.317 -19.017  1.00  0.00           C  
ATOM   2323  O   GLU   148     -22.070 -22.028 -19.454  1.00  0.00           O  
ATOM   2324  N   VAL   149     -23.269 -21.285 -17.713  1.00  0.00           N  
ATOM   2325  H   VAL   149     -24.078 -20.744 -17.449  1.00  0.00           H  
ATOM   2326  CA  VAL   149     -22.582 -22.054 -16.665  1.00  0.00           C  
ATOM   2327  HA  VAL   149     -21.514 -21.907 -16.800  1.00  0.00           H  
ATOM   2328  CB  VAL   149     -22.972 -21.512 -15.274  1.00  0.00           C  
ATOM   2329  HB  VAL   149     -24.059 -21.482 -15.199  1.00  0.00           H  
ATOM   2330  CG1 VAL   149     -22.441 -22.349 -14.101  1.00  0.00           C  
ATOM   2331 HG11 VAL   149     -21.353 -22.400 -14.134  1.00  0.00           H  
ATOM   2332 HG12 VAL   149     -22.746 -21.893 -13.159  1.00  0.00           H  
ATOM   2333 HG13 VAL   149     -22.855 -23.356 -14.135  1.00  0.00           H  
ATOM   2334  CG2 VAL   149     -22.433 -20.086 -15.095  1.00  0.00           C  
ATOM   2335 HG21 VAL   149     -22.809 -19.445 -15.891  1.00  0.00           H  
ATOM   2336 HG22 VAL   149     -22.759 -19.686 -14.135  1.00  0.00           H  
ATOM   2337 HG23 VAL   149     -21.343 -20.090 -15.133  1.00  0.00           H  
ATOM   2338  C   VAL   149     -22.911 -23.553 -16.778  1.00  0.00           C  
ATOM   2339  O   VAL   149     -24.092 -23.894 -16.866  1.00  0.00           O  
ATOM   2340  N   PRO   150     -21.914 -24.462 -16.710  1.00  0.00           N  
ATOM   2341  CD  PRO   150     -20.486 -24.176 -16.626  1.00  0.00           C  
ATOM   2342  HD2 PRO   150     -20.256 -23.512 -15.794  1.00  0.00           H  
ATOM   2343  HD3 PRO   150     -20.151 -23.729 -17.563  1.00  0.00           H  
ATOM   2344  CG  PRO   150     -19.790 -25.519 -16.422  1.00  0.00           C  
ATOM   2345  HG2 PRO   150     -19.732 -25.746 -15.357  1.00  0.00           H  
ATOM   2346  HG3 PRO   150     -18.797 -25.532 -16.875  1.00  0.00           H  
ATOM   2347  CB  PRO   150     -20.739 -26.495 -17.109  1.00  0.00           C  
ATOM   2348  HB2 PRO   150     -20.618 -27.512 -16.735  1.00  0.00           H  
ATOM   2349  HB3 PRO   150     -20.564 -26.472 -18.185  1.00  0.00           H  
ATOM   2350  CA  PRO   150     -22.125 -25.908 -16.811  1.00  0.00           C  
ATOM   2351  HA  PRO   150     -22.768 -26.110 -17.662  1.00  0.00           H  
ATOM   2352  C   PRO   150     -22.791 -26.494 -15.550  1.00  0.00           C  
ATOM   2353  O   PRO   150     -22.139 -27.075 -14.683  1.00  0.00           O  
ATOM   2354  N   CYS   151     -24.107 -26.310 -15.415  1.00  0.00           N  
ATOM   2355  H   CYS   151     -24.574 -25.738 -16.113  1.00  0.00           H  
ATOM   2356  CA  CYS   151     -24.898 -26.773 -14.271  1.00  0.00           C  
ATOM   2357  HA  CYS   151     -24.475 -27.710 -13.910  1.00  0.00           H  
ATOM   2358  CB  CYS   151     -24.777 -25.729 -13.152  1.00  0.00           C  
ATOM   2359  HB2 CYS   151     -23.720 -25.547 -12.948  1.00  0.00           H  
ATOM   2360  HB3 CYS   151     -25.243 -24.797 -13.480  1.00  0.00           H  
ATOM   2361  SG  CYS   151     -25.582 -26.323 -11.636  1.00  0.00           S  
ATOM   2362  HG  CYS   151     -25.315 -25.252 -10.881  1.00  0.00           H  
ATOM   2363  C   CYS   151     -26.366 -27.030 -14.660  1.00  0.00           C  
ATOM   2364  O   CYS   151     -26.940 -26.281 -15.449  1.00  0.00           O  
ATOM   2365  N   GLU   152     -26.984 -28.073 -14.089  1.00  0.00           N  
ATOM   2366  H   GLU   152     -26.467 -28.607 -13.410  1.00  0.00           H  
ATOM   2367  CA  GLU   152     -28.406 -28.420 -14.287  1.00  0.00           C  
ATOM   2368  HA  GLU   152     -28.557 -29.427 -13.896  1.00  0.00           H  
ATOM   2369  CB  GLU   152     -29.266 -27.451 -13.431  1.00  0.00           C  
ATOM   2370  HB2 GLU   152     -28.628 -26.924 -12.719  1.00  0.00           H  
ATOM   2371  HB3 GLU   152     -29.717 -26.689 -14.068  1.00  0.00           H  
ATOM   2372  CG  GLU   152     -30.358 -28.150 -12.604  1.00  0.00           C  
ATOM   2373  HG2 GLU   152     -29.878 -28.784 -11.855  1.00  0.00           H  
ATOM   2374  HG3 GLU   152     -30.941 -27.392 -12.076  1.00  0.00           H  
ATOM   2375  CD  GLU   152     -31.281 -28.993 -13.482  1.00  0.00           C  
ATOM   2376  OE1 GLU   152     -31.074 -30.219 -13.555  1.00  0.00           O  
ATOM   2377  OE2 GLU   152     -32.085 -28.402 -14.237  1.00  0.00           O  
ATOM   2378  C   GLU   152     -28.792 -28.488 -15.791  1.00  0.00           C  
ATOM   2379  O   GLU   152     -27.942 -28.714 -16.655  1.00  0.00           O  
ATOM   2380  N   ASN   153     -30.055 -28.281 -16.166  1.00  0.00           N  
ATOM   2381  H   ASN   153     -30.769 -28.162 -15.449  1.00  0.00           H  
ATOM   2382  CA  ASN   153     -30.504 -28.287 -17.557  1.00  0.00           C  
ATOM   2383  HA  ASN   153     -30.052 -29.159 -18.033  1.00  0.00           H  
ATOM   2384  CB  ASN   153     -32.029 -28.501 -17.611  1.00  0.00           C  
ATOM   2385  HB2 ASN   153     -32.528 -27.883 -16.864  1.00  0.00           H  
ATOM   2386  HB3 ASN   153     -32.410 -28.221 -18.592  1.00  0.00           H  
ATOM   2387  CG  ASN   153     -32.389 -29.962 -17.399  1.00  0.00           C  
ATOM   2388  OD1 ASN   153     -32.433 -30.749 -18.337  1.00  0.00           O  
ATOM   2389  ND2 ASN   153     -32.620 -30.377 -16.180  1.00  0.00           N  
ATOM   2390 HD21 ASN   153     -32.471 -29.744 -15.384  1.00  0.00           H  
ATOM   2391 HD22 ASN   153     -32.741 -31.354 -16.011  1.00  0.00           H  
ATOM   2392  C   ASN   153     -30.007 -27.090 -18.398  1.00  0.00           C  
ATOM   2393  O   ASN   153     -30.400 -26.997 -19.561  1.00  0.00           O  
ATOM   2394  N   ARG   154     -29.080 -26.240 -17.916  1.00  0.00           N  
ATOM   2395  H   ARG   154     -28.732 -26.385 -16.973  1.00  0.00           H  
ATOM   2396  CA  ARG   154     -28.303 -25.367 -18.825  1.00  0.00           C  
ATOM   2397  HA  ARG   154     -28.990 -24.780 -19.437  1.00  0.00           H  
ATOM   2398  CB  ARG   154     -27.362 -24.401 -18.071  1.00  0.00           C  
ATOM   2399  HB2 ARG   154     -26.534 -24.967 -17.643  1.00  0.00           H  
ATOM   2400  HB3 ARG   154     -26.922 -23.727 -18.808  1.00  0.00           H  
ATOM   2401  CG  ARG   154     -27.972 -23.547 -16.945  1.00  0.00           C  
ATOM   2402  HG2 ARG   154     -28.178 -24.186 -16.089  1.00  0.00           H  
ATOM   2403  HG3 ARG   154     -27.231 -22.809 -16.633  1.00  0.00           H  
ATOM   2404  CD  ARG   154     -29.275 -22.825 -17.298  1.00  0.00           C  
ATOM   2405  HD2 ARG   154     -30.041 -23.570 -17.522  1.00  0.00           H  
ATOM   2406  HD3 ARG   154     -29.593 -22.257 -16.422  1.00  0.00           H  
ATOM   2407  NE  ARG   154     -29.133 -21.910 -18.442  1.00  0.00           N  
ATOM   2408  HE  ARG   154     -28.209 -21.814 -18.855  1.00  0.00           H  
ATOM   2409  CZ  ARG   154     -30.105 -21.185 -18.963  1.00  0.00           C  
ATOM   2410  NH1 ARG   154     -31.287 -21.114 -18.425  1.00  0.00           N  
ATOM   2411 HH11 ARG   154     -31.499 -21.626 -17.598  1.00  0.00           H  
ATOM   2412 HH12 ARG   154     -31.990 -20.499 -18.850  1.00  0.00           H  
ATOM   2413  NH2 ARG   154     -29.925 -20.510 -20.045  1.00  0.00           N  
ATOM   2414 HH21 ARG   154     -29.082 -20.603 -20.590  1.00  0.00           H  
ATOM   2415 HH22 ARG   154     -30.753 -20.100 -20.490  1.00  0.00           H  
ATOM   2416  C   ARG   154     -27.468 -26.216 -19.789  1.00  0.00           C  
ATOM   2417  O   ARG   154     -27.516 -25.990 -20.998  1.00  0.00           O  
ATOM   2418  N   SER   155     -26.782 -27.225 -19.240  1.00  0.00           N  
ATOM   2419  H   SER   155     -26.850 -27.307 -18.236  1.00  0.00           H  
ATOM   2420  CA  SER   155     -25.680 -27.936 -19.912  1.00  0.00           C  
ATOM   2421  HA  SER   155     -25.838 -27.927 -20.990  1.00  0.00           H  
ATOM   2422  CB  SER   155     -24.366 -27.210 -19.603  1.00  0.00           C  
ATOM   2423  HB2 SER   155     -24.171 -27.314 -18.538  1.00  0.00           H  
ATOM   2424  HB3 SER   155     -23.548 -27.671 -20.157  1.00  0.00           H  
ATOM   2425  OG  SER   155     -24.437 -25.833 -19.914  1.00  0.00           O  
ATOM   2426  HG  SER   155     -23.721 -25.630 -20.532  1.00  0.00           H  
ATOM   2427  C   SER   155     -25.484 -29.396 -19.477  1.00  0.00           C  
ATOM   2428  O   SER   155     -24.631 -30.078 -20.031  1.00  0.00           O  
ATOM   2429  N   GLN   156     -26.214 -29.885 -18.467  1.00  0.00           N  
ATOM   2430  H   GLN   156     -26.882 -29.268 -18.020  1.00  0.00           H  
ATOM   2431  CA  GLN   156     -25.957 -31.171 -17.794  1.00  0.00           C  
ATOM   2432  HA  GLN   156     -25.143 -31.676 -18.311  1.00  0.00           H  
ATOM   2433  CB  GLN   156     -25.494 -30.939 -16.340  1.00  0.00           C  
ATOM   2434  HB2 GLN   156     -26.357 -30.657 -15.736  1.00  0.00           H  
ATOM   2435  HB3 GLN   156     -25.116 -31.882 -15.944  1.00  0.00           H  
ATOM   2436  CG  GLN   156     -24.412 -29.859 -16.154  1.00  0.00           C  
ATOM   2437  HG2 GLN   156     -24.849 -28.884 -16.362  1.00  0.00           H  
ATOM   2438  HG3 GLN   156     -24.091 -29.870 -15.112  1.00  0.00           H  
ATOM   2439  CD  GLN   156     -23.175 -30.026 -17.032  1.00  0.00           C  
ATOM   2440  OE1 GLN   156     -22.664 -29.074 -17.592  1.00  0.00           O  
ATOM   2441  NE2 GLN   156     -22.656 -31.220 -17.220  1.00  0.00           N  
ATOM   2442 HE21 GLN   156     -23.066 -32.034 -16.805  1.00  0.00           H  
ATOM   2443 HE22 GLN   156     -21.881 -31.252 -17.859  1.00  0.00           H  
ATOM   2444  C   GLN   156     -27.142 -32.154 -17.829  1.00  0.00           C  
ATOM   2445  O   GLN   156     -26.993 -33.293 -17.393  1.00  0.00           O  
ATOM   2446  N   GLY   157     -28.303 -31.739 -18.350  1.00  0.00           N  
ATOM   2447  H   GLY   157     -28.344 -30.790 -18.691  1.00  0.00           H  
ATOM   2448  CA  GLY   157     -29.437 -32.627 -18.635  1.00  0.00           C  
ATOM   2449  HA2 GLY   157     -29.472 -33.442 -17.911  1.00  0.00           H  
ATOM   2450  HA3 GLY   157     -30.359 -32.057 -18.544  1.00  0.00           H  
ATOM   2451  C   GLY   157     -29.349 -33.225 -20.043  1.00  0.00           C  
ATOM   2452  O   GLY   157     -28.260 -33.510 -20.543  1.00  0.00           O  
ATOM   2453  N   ARG   158     -30.480 -33.307 -20.764  1.00  0.00           N  
ATOM   2454  H   ARG   158     -31.350 -33.056 -20.314  1.00  0.00           H  
ATOM   2455  CA  ARG   158     -30.463 -33.546 -22.233  1.00  0.00           C  
ATOM   2456  HA  ARG   158     -30.064 -34.540 -22.439  1.00  0.00           H  
ATOM   2457  CB  ARG   158     -31.875 -33.430 -22.831  1.00  0.00           C  
ATOM   2458  HB2 ARG   158     -32.233 -32.405 -22.715  1.00  0.00           H  
ATOM   2459  HB3 ARG   158     -31.797 -33.635 -23.900  1.00  0.00           H  
ATOM   2460  CG  ARG   158     -32.919 -34.387 -22.241  1.00  0.00           C  
ATOM   2461  HG2 ARG   158     -32.544 -35.410 -22.270  1.00  0.00           H  
ATOM   2462  HG3 ARG   158     -33.136 -34.112 -21.209  1.00  0.00           H  
ATOM   2463  CD  ARG   158     -34.197 -34.287 -23.083  1.00  0.00           C  
ATOM   2464  HD2 ARG   158     -34.547 -33.255 -23.109  1.00  0.00           H  
ATOM   2465  HD3 ARG   158     -33.955 -34.572 -24.107  1.00  0.00           H  
ATOM   2466  NE  ARG   158     -35.263 -35.177 -22.600  1.00  0.00           N  
ATOM   2467  HE  ARG   158     -35.332 -36.098 -23.044  1.00  0.00           H  
ATOM   2468  CZ  ARG   158     -36.256 -34.893 -21.785  1.00  0.00           C  
ATOM   2469  NH1 ARG   158     -36.332 -33.749 -21.161  1.00  0.00           N  
ATOM   2470 HH11 ARG   158     -35.627 -33.065 -21.352  1.00  0.00           H  
ATOM   2471 HH12 ARG   158     -37.107 -33.559 -20.560  1.00  0.00           H  
ATOM   2472  NH2 ARG   158     -37.202 -35.753 -21.572  1.00  0.00           N  
ATOM   2473 HH21 ARG   158     -37.237 -36.591 -22.175  1.00  0.00           H  
ATOM   2474 HH22 ARG   158     -38.013 -35.542 -21.038  1.00  0.00           H  
ATOM   2475  C   ARG   158     -29.548 -32.541 -22.953  1.00  0.00           C  
ATOM   2476  O   ARG   158     -28.845 -32.856 -23.914  1.00  0.00           O  
ATOM   2477  N   THR   159     -29.502 -31.337 -22.389  1.00  0.00           N  
ATOM   2478  H   THR   159     -30.078 -31.195 -21.574  1.00  0.00           H  
ATOM   2479  CA  THR   159     -28.688 -30.192 -22.784  1.00  0.00           C  
ATOM   2480  HA  THR   159     -28.867 -30.034 -23.844  1.00  0.00           H  
ATOM   2481  CB  THR   159     -29.171 -28.940 -22.042  1.00  0.00           C  
ATOM   2482  HB  THR   159     -28.524 -28.095 -22.275  1.00  0.00           H  
ATOM   2483  CG2 THR   159     -30.608 -28.589 -22.437  1.00  0.00           C  
ATOM   2484 HG21 THR   159     -31.311 -29.299 -22.001  1.00  0.00           H  
ATOM   2485 HG22 THR   159     -30.848 -27.587 -22.082  1.00  0.00           H  
ATOM   2486 HG23 THR   159     -30.713 -28.609 -23.521  1.00  0.00           H  
ATOM   2487  OG1 THR   159     -29.179 -29.167 -20.653  1.00  0.00           O  
ATOM   2488  HG1 THR   159     -29.606 -28.370 -20.288  1.00  0.00           H  
ATOM   2489  C   THR   159     -27.172 -30.366 -22.639  1.00  0.00           C  
ATOM   2490  O   THR   159     -26.450 -29.466 -23.054  1.00  0.00           O  
ATOM   2491  N   VAL   160     -26.655 -31.533 -22.225  1.00  0.00           N  
ATOM   2492  H   VAL   160     -27.265 -32.232 -21.815  1.00  0.00           H  
ATOM   2493  CA  VAL   160     -25.263 -31.923 -22.551  1.00  0.00           C  
ATOM   2494  HA  VAL   160     -24.568 -31.231 -22.082  1.00  0.00           H  
ATOM   2495  CB  VAL   160     -24.943 -33.349 -22.051  1.00  0.00           C  
ATOM   2496  HB  VAL   160     -25.734 -34.025 -22.378  1.00  0.00           H  
ATOM   2497  CG1 VAL   160     -23.605 -33.890 -22.580  1.00  0.00           C  
ATOM   2498 HG11 VAL   160     -22.801 -33.194 -22.336  1.00  0.00           H  
ATOM   2499 HG12 VAL   160     -23.391 -34.858 -22.127  1.00  0.00           H  
ATOM   2500 HG13 VAL   160     -23.647 -34.026 -23.660  1.00  0.00           H  
ATOM   2501  CG2 VAL   160     -24.864 -33.390 -20.523  1.00  0.00           C  
ATOM   2502 HG21 VAL   160     -25.799 -33.036 -20.100  1.00  0.00           H  
ATOM   2503 HG22 VAL   160     -24.700 -34.412 -20.182  1.00  0.00           H  
ATOM   2504 HG23 VAL   160     -24.051 -32.753 -20.174  1.00  0.00           H  
ATOM   2505  C   VAL   160     -25.020 -31.813 -24.057  1.00  0.00           C  
ATOM   2506  O   VAL   160     -24.029 -31.229 -24.492  1.00  0.00           O  
ATOM   2507  N   VAL   161     -25.960 -32.300 -24.874  1.00  0.00           N  
ATOM   2508  H   VAL   161     -26.788 -32.727 -24.472  1.00  0.00           H  
ATOM   2509  CA  VAL   161     -25.843 -32.198 -26.336  1.00  0.00           C  
ATOM   2510  HA  VAL   161     -24.820 -32.464 -26.600  1.00  0.00           H  
ATOM   2511  CB  VAL   161     -26.770 -33.202 -27.056  1.00  0.00           C  
ATOM   2512  HB  VAL   161     -27.793 -32.829 -27.032  1.00  0.00           H  
ATOM   2513  CG1 VAL   161     -26.340 -33.397 -28.517  1.00  0.00           C  
ATOM   2514 HG11 VAL   161     -25.349 -33.851 -28.556  1.00  0.00           H  
ATOM   2515 HG12 VAL   161     -27.051 -34.046 -29.029  1.00  0.00           H  
ATOM   2516 HG13 VAL   161     -26.299 -32.444 -29.040  1.00  0.00           H  
ATOM   2517  CG2 VAL   161     -26.750 -34.596 -26.408  1.00  0.00           C  
ATOM   2518 HG21 VAL   161     -27.187 -34.557 -25.410  1.00  0.00           H  
ATOM   2519 HG22 VAL   161     -27.338 -35.294 -27.004  1.00  0.00           H  
ATOM   2520 HG23 VAL   161     -25.725 -34.961 -26.336  1.00  0.00           H  
ATOM   2521  C   VAL   161     -26.061 -30.753 -26.816  1.00  0.00           C  
ATOM   2522  O   VAL   161     -25.470 -30.354 -27.814  1.00  0.00           O  
ATOM   2523  N   LEU   162     -26.839 -29.940 -26.085  1.00  0.00           N  
ATOM   2524  H   LEU   162     -27.238 -30.311 -25.239  1.00  0.00           H  
ATOM   2525  CA  LEU   162     -27.011 -28.502 -26.358  1.00  0.00           C  
ATOM   2526  HA  LEU   162     -27.331 -28.382 -27.387  1.00  0.00           H  
ATOM   2527  CB  LEU   162     -28.134 -27.927 -25.477  1.00  0.00           C  
ATOM   2528  HB2 LEU   162     -28.977 -28.612 -25.543  1.00  0.00           H  
ATOM   2529  HB3 LEU   162     -27.811 -27.888 -24.440  1.00  0.00           H  
ATOM   2530  CG  LEU   162     -28.628 -26.526 -25.890  1.00  0.00           C  
ATOM   2531  HG  LEU   162     -28.643 -26.451 -26.977  1.00  0.00           H  
ATOM   2532  CD1 LEU   162     -30.056 -26.337 -25.375  1.00  0.00           C  
ATOM   2533 HD11 LEU   162     -30.068 -26.448 -24.293  1.00  0.00           H  
ATOM   2534 HD12 LEU   162     -30.427 -25.347 -25.636  1.00  0.00           H  
ATOM   2535 HD13 LEU   162     -30.711 -27.083 -25.828  1.00  0.00           H  
ATOM   2536  CD2 LEU   162     -27.780 -25.390 -25.307  1.00  0.00           C  
ATOM   2537 HD21 LEU   162     -26.812 -25.346 -25.801  1.00  0.00           H  
ATOM   2538 HD22 LEU   162     -28.273 -24.432 -25.462  1.00  0.00           H  
ATOM   2539 HD23 LEU   162     -27.630 -25.539 -24.237  1.00  0.00           H  
ATOM   2540  C   LEU   162     -25.686 -27.750 -26.181  1.00  0.00           C  
ATOM   2541  O   LEU   162     -25.279 -26.979 -27.047  1.00  0.00           O  
ATOM   2542  N   TYR   163     -24.974 -28.030 -25.089  1.00  0.00           N  
ATOM   2543  H   TYR   163     -25.372 -28.657 -24.398  1.00  0.00           H  
ATOM   2544  CA  TYR   163     -23.652 -27.467 -24.825  1.00  0.00           C  
ATOM   2545  HA  TYR   163     -23.734 -26.383 -24.890  1.00  0.00           H  
ATOM   2546  CB  TYR   163     -23.239 -27.855 -23.393  1.00  0.00           C  
ATOM   2547  HB2 TYR   163     -24.136 -28.036 -22.800  1.00  0.00           H  
ATOM   2548  HB3 TYR   163     -22.690 -28.798 -23.423  1.00  0.00           H  
ATOM   2549  CG  TYR   163     -22.441 -26.813 -22.626  1.00  0.00           C  
ATOM   2550  CD1 TYR   163     -22.934 -25.497 -22.492  1.00  0.00           C  
ATOM   2551  HD1 TYR   163     -23.847 -25.204 -22.993  1.00  0.00           H  
ATOM   2552  CE1 TYR   163     -22.262 -24.565 -21.677  1.00  0.00           C  
ATOM   2553  HE1 TYR   163     -22.640 -23.558 -21.571  1.00  0.00           H  
ATOM   2554  CZ  TYR   163     -21.090 -24.945 -20.989  1.00  0.00           C  
ATOM   2555  OH  TYR   163     -20.465 -24.071 -20.160  1.00  0.00           O  
ATOM   2556  HH  TYR   163     -21.014 -23.285 -19.980  1.00  0.00           H  
ATOM   2557  CE2 TYR   163     -20.591 -26.256 -21.132  1.00  0.00           C  
ATOM   2558  HE2 TYR   163     -19.696 -26.538 -20.599  1.00  0.00           H  
ATOM   2559  CD2 TYR   163     -21.267 -27.188 -21.944  1.00  0.00           C  
ATOM   2560  HD2 TYR   163     -20.893 -28.199 -22.024  1.00  0.00           H  
ATOM   2561  C   TYR   163     -22.635 -27.908 -25.894  1.00  0.00           C  
ATOM   2562  O   TYR   163     -21.831 -27.093 -26.339  1.00  0.00           O  
ATOM   2563  N   VAL   164     -22.732 -29.144 -26.404  1.00  0.00           N  
ATOM   2564  H   VAL   164     -23.383 -29.786 -25.968  1.00  0.00           H  
ATOM   2565  CA  VAL   164     -21.924 -29.616 -27.547  1.00  0.00           C  
ATOM   2566  HA  VAL   164     -20.879 -29.394 -27.329  1.00  0.00           H  
ATOM   2567  CB  VAL   164     -22.040 -31.146 -27.718  1.00  0.00           C  
ATOM   2568  HB  VAL   164     -23.090 -31.429 -27.720  1.00  0.00           H  
ATOM   2569  CG1 VAL   164     -21.410 -31.668 -29.017  1.00  0.00           C  
ATOM   2570 HG11 VAL   164     -20.373 -31.338 -29.087  1.00  0.00           H  
ATOM   2571 HG12 VAL   164     -21.445 -32.757 -29.036  1.00  0.00           H  
ATOM   2572 HG13 VAL   164     -21.962 -31.296 -29.880  1.00  0.00           H  
ATOM   2573  CG2 VAL   164     -21.340 -31.868 -26.558  1.00  0.00           C  
ATOM   2574 HG21 VAL   164     -21.748 -31.538 -25.604  1.00  0.00           H  
ATOM   2575 HG22 VAL   164     -21.492 -32.943 -26.644  1.00  0.00           H  
ATOM   2576 HG23 VAL   164     -20.272 -31.651 -26.573  1.00  0.00           H  
ATOM   2577  C   VAL   164     -22.239 -28.868 -28.853  1.00  0.00           C  
ATOM   2578  O   VAL   164     -21.305 -28.405 -29.505  1.00  0.00           O  
ATOM   2579  N   VAL   165     -23.510 -28.703 -29.253  1.00  0.00           N  
ATOM   2580  H   VAL   165     -24.262 -29.096 -28.695  1.00  0.00           H  
ATOM   2581  CA  VAL   165     -23.839 -27.945 -30.487  1.00  0.00           C  
ATOM   2582  HA  VAL   165     -23.176 -28.303 -31.274  1.00  0.00           H  
ATOM   2583  CB  VAL   165     -25.277 -28.162 -31.004  1.00  0.00           C  
ATOM   2584  HB  VAL   165     -25.371 -27.625 -31.943  1.00  0.00           H  
ATOM   2585  CG1 VAL   165     -25.569 -29.642 -31.291  1.00  0.00           C  
ATOM   2586 HG11 VAL   165     -25.568 -30.216 -30.367  1.00  0.00           H  
ATOM   2587 HG12 VAL   165     -26.544 -29.726 -31.770  1.00  0.00           H  
ATOM   2588 HG13 VAL   165     -24.810 -30.039 -31.962  1.00  0.00           H  
ATOM   2589  CG2 VAL   165     -26.355 -27.621 -30.069  1.00  0.00           C  
ATOM   2590 HG21 VAL   165     -26.233 -26.547 -29.932  1.00  0.00           H  
ATOM   2591 HG22 VAL   165     -27.338 -27.802 -30.498  1.00  0.00           H  
ATOM   2592 HG23 VAL   165     -26.272 -28.126 -29.118  1.00  0.00           H  
ATOM   2593  C   VAL   165     -23.539 -26.448 -30.362  1.00  0.00           C  
ATOM   2594  O   VAL   165     -23.260 -25.798 -31.367  1.00  0.00           O  
ATOM   2595  N   SER   166     -23.483 -25.901 -29.140  1.00  0.00           N  
ATOM   2596  H   SER   166     -23.785 -26.456 -28.348  1.00  0.00           H  
ATOM   2597  CA  SER   166     -23.086 -24.503 -28.915  1.00  0.00           C  
ATOM   2598  HA  SER   166     -23.801 -23.880 -29.449  1.00  0.00           H  
ATOM   2599  CB  SER   166     -23.190 -24.124 -27.433  1.00  0.00           C  
ATOM   2600  HB2 SER   166     -23.293 -23.040 -27.371  1.00  0.00           H  
ATOM   2601  HB3 SER   166     -24.082 -24.573 -26.995  1.00  0.00           H  
ATOM   2602  OG  SER   166     -22.047 -24.482 -26.685  1.00  0.00           O  
ATOM   2603  HG  SER   166     -21.969 -25.454 -26.612  1.00  0.00           H  
ATOM   2604  C   SER   166     -21.697 -24.168 -29.485  1.00  0.00           C  
ATOM   2605  O   SER   166     -21.467 -23.023 -29.866  1.00  0.00           O  
ATOM   2606  N   ALA   167     -20.818 -25.164 -29.670  1.00  0.00           N  
ATOM   2607  H   ALA   167     -21.078 -26.092 -29.362  1.00  0.00           H  
ATOM   2608  CA  ALA   167     -19.518 -25.017 -30.333  1.00  0.00           C  
ATOM   2609  HA  ALA   167     -18.975 -24.215 -29.830  1.00  0.00           H  
ATOM   2610  CB  ALA   167     -18.738 -26.322 -30.135  1.00  0.00           C  
ATOM   2611  HB1 ALA   167     -19.235 -27.137 -30.662  1.00  0.00           H  
ATOM   2612  HB2 ALA   167     -17.728 -26.206 -30.529  1.00  0.00           H  
ATOM   2613  HB3 ALA   167     -18.678 -26.562 -29.072  1.00  0.00           H  
ATOM   2614  C   ALA   167     -19.591 -24.631 -31.832  1.00  0.00           C  
ATOM   2615  O   ALA   167     -18.575 -24.237 -32.401  1.00  0.00           O  
ATOM   2616  N   TYR   168     -20.766 -24.712 -32.472  1.00  0.00           N  
ATOM   2617  H   TYR   168     -21.555 -25.118 -31.978  1.00  0.00           H  
ATOM   2618  CA  TYR   168     -21.042 -24.110 -33.788  1.00  0.00           C  
ATOM   2619  HA  TYR   168     -20.176 -23.511 -34.072  1.00  0.00           H  
ATOM   2620  CB  TYR   168     -21.187 -25.208 -34.861  1.00  0.00           C  
ATOM   2621  HB2 TYR   168     -21.190 -24.725 -35.839  1.00  0.00           H  
ATOM   2622  HB3 TYR   168     -20.297 -25.838 -34.830  1.00  0.00           H  
ATOM   2623  CG  TYR   168     -22.420 -26.098 -34.773  1.00  0.00           C  
ATOM   2624  CD1 TYR   168     -23.637 -25.674 -35.343  1.00  0.00           C  
ATOM   2625  HD1 TYR   168     -23.700 -24.711 -35.827  1.00  0.00           H  
ATOM   2626  CE1 TYR   168     -24.782 -26.487 -35.262  1.00  0.00           C  
ATOM   2627  HE1 TYR   168     -25.720 -26.147 -35.665  1.00  0.00           H  
ATOM   2628  CZ  TYR   168     -24.716 -27.745 -34.630  1.00  0.00           C  
ATOM   2629  OH  TYR   168     -25.843 -28.500 -34.511  1.00  0.00           O  
ATOM   2630  HH  TYR   168     -26.610 -27.893 -34.417  1.00  0.00           H  
ATOM   2631  CE2 TYR   168     -23.484 -28.197 -34.107  1.00  0.00           C  
ATOM   2632  HE2 TYR   168     -23.431 -29.162 -33.633  1.00  0.00           H  
ATOM   2633  CD2 TYR   168     -22.344 -27.368 -34.165  1.00  0.00           C  
ATOM   2634  HD2 TYR   168     -21.412 -27.698 -33.729  1.00  0.00           H  
ATOM   2635  C   TYR   168     -22.220 -23.113 -33.753  1.00  0.00           C  
ATOM   2636  O   TYR   168     -22.724 -22.694 -34.799  1.00  0.00           O  
ATOM   2637  N   ARG   169     -22.669 -22.725 -32.551  1.00  0.00           N  
ATOM   2638  H   ARG   169     -22.133 -23.013 -31.739  1.00  0.00           H  
ATOM   2639  CA  ARG   169     -23.890 -21.944 -32.309  1.00  0.00           C  
ATOM   2640  HA  ARG   169     -24.019 -21.262 -33.148  1.00  0.00           H  
ATOM   2641  CB  ARG   169     -25.086 -22.925 -32.272  1.00  0.00           C  
ATOM   2642  HB2 ARG   169     -24.942 -23.694 -33.033  1.00  0.00           H  
ATOM   2643  HB3 ARG   169     -25.111 -23.447 -31.315  1.00  0.00           H  
ATOM   2644  CG  ARG   169     -26.441 -22.240 -32.518  1.00  0.00           C  
ATOM   2645  HG2 ARG   169     -27.231 -22.839 -32.064  1.00  0.00           H  
ATOM   2646  HG3 ARG   169     -26.451 -21.262 -32.037  1.00  0.00           H  
ATOM   2647  CD  ARG   169     -26.747 -22.059 -34.012  1.00  0.00           C  
ATOM   2648  HD2 ARG   169     -27.571 -21.350 -34.095  1.00  0.00           H  
ATOM   2649  HD3 ARG   169     -25.871 -21.643 -34.515  1.00  0.00           H  
ATOM   2650  NE  ARG   169     -27.125 -23.340 -34.644  1.00  0.00           N  
ATOM   2651  HE  ARG   169     -26.789 -24.179 -34.160  1.00  0.00           H  
ATOM   2652  CZ  ARG   169     -27.940 -23.522 -35.669  1.00  0.00           C  
ATOM   2653  NH1 ARG   169     -28.465 -22.518 -36.314  1.00  0.00           N  
ATOM   2654 HH11 ARG   169     -28.189 -21.594 -36.052  1.00  0.00           H  
ATOM   2655 HH12 ARG   169     -29.247 -22.668 -36.944  1.00  0.00           H  
ATOM   2656  NH2 ARG   169     -28.284 -24.711 -36.066  1.00  0.00           N  
ATOM   2657 HH21 ARG   169     -27.978 -25.527 -35.523  1.00  0.00           H  
ATOM   2658 HH22 ARG   169     -28.842 -24.840 -36.886  1.00  0.00           H  
ATOM   2659  C   ARG   169     -23.721 -21.051 -31.067  1.00  0.00           C  
ATOM   2660  O   ARG   169     -22.836 -20.203 -31.050  1.00  0.00           O  
ATOM   2661  N   HIE   170     -24.580 -21.202 -30.056  1.00  0.00           N  
ATOM   2662  H   HIE   170     -25.283 -21.919 -30.150  1.00  0.00           H  
ATOM   2663  CA  HIE   170     -24.539 -20.509 -28.762  1.00  0.00           C  
ATOM   2664  HA  HIE   170     -23.517 -20.538 -28.379  1.00  0.00           H  
ATOM   2665  CB  HIE   170     -24.958 -19.034 -28.951  1.00  0.00           C  
ATOM   2666  HB2 HIE   170     -24.628 -18.472 -28.076  1.00  0.00           H  
ATOM   2667  HB3 HIE   170     -24.443 -18.603 -29.809  1.00  0.00           H  
ATOM   2668  CG  HIE   170     -26.441 -18.809 -29.121  1.00  0.00           C  
ATOM   2669  ND1 HIE   170     -27.220 -19.204 -30.211  1.00  0.00           N  
ATOM   2670  CE1 HIE   170     -28.470 -18.816 -29.923  1.00  0.00           C  
ATOM   2671  HE1 HIE   170     -29.319 -18.977 -30.572  1.00  0.00           H  
ATOM   2672  NE2 HIE   170     -28.518 -18.230 -28.715  1.00  0.00           N  
ATOM   2673  HE2 HIE   170     -29.350 -17.891 -28.233  1.00  0.00           H  
ATOM   2674  CD2 HIE   170     -27.246 -18.208 -28.199  1.00  0.00           C  
ATOM   2675  HD2 HIE   170     -26.946 -17.813 -27.237  1.00  0.00           H  
ATOM   2676  C   HIE   170     -25.462 -21.231 -27.757  1.00  0.00           C  
ATOM   2677  O   HIE   170     -25.977 -22.313 -28.051  1.00  0.00           O  
ATOM   2678  N   GLY   171     -25.718 -20.629 -26.589  1.00  0.00           N  
ATOM   2679  H   GLY   171     -25.237 -19.767 -26.382  1.00  0.00           H  
ATOM   2680  CA  GLY   171     -26.783 -21.035 -25.662  1.00  0.00           C  
ATOM   2681  HA2 GLY   171     -26.641 -22.077 -25.372  1.00  0.00           H  
ATOM   2682  HA3 GLY   171     -26.716 -20.419 -24.767  1.00  0.00           H  
ATOM   2683  C   GLY   171     -28.192 -20.870 -26.257  1.00  0.00           C  
ATOM   2684  O   GLY   171     -28.910 -19.917 -25.951  1.00  0.00           O  
ATOM   2685  N   VAL   172     -28.598 -21.793 -27.135  1.00  0.00           N  
ATOM   2686  H   VAL   172     -27.901 -22.480 -27.409  1.00  0.00           H  
ATOM   2687  CA  VAL   172     -29.802 -21.664 -27.982  1.00  0.00           C  
ATOM   2688  HA  VAL   172     -29.688 -20.738 -28.540  1.00  0.00           H  
ATOM   2689  CB  VAL   172     -29.849 -22.808 -29.015  1.00  0.00           C  
ATOM   2690  HB  VAL   172     -28.856 -22.906 -29.456  1.00  0.00           H  
ATOM   2691  CG1 VAL   172     -30.219 -24.145 -28.367  1.00  0.00           C  
ATOM   2692 HG11 VAL   172     -31.226 -24.116 -27.951  1.00  0.00           H  
ATOM   2693 HG12 VAL   172     -30.176 -24.940 -29.105  1.00  0.00           H  
ATOM   2694 HG13 VAL   172     -29.502 -24.369 -27.583  1.00  0.00           H  
ATOM   2695  CG2 VAL   172     -30.828 -22.524 -30.160  1.00  0.00           C  
ATOM   2696 HG21 VAL   172     -30.593 -21.563 -30.615  1.00  0.00           H  
ATOM   2697 HG22 VAL   172     -30.729 -23.301 -30.916  1.00  0.00           H  
ATOM   2698 HG23 VAL   172     -31.857 -22.518 -29.800  1.00  0.00           H  
ATOM   2699  C   VAL   172     -31.122 -21.530 -27.206  1.00  0.00           C  
ATOM   2700  O   VAL   172     -32.084 -20.969 -27.738  1.00  0.00           O  
ATOM   2701  N   TRP   173     -31.170 -21.951 -25.934  1.00  0.00           N  
ATOM   2702  H   TRP   173     -30.339 -22.355 -25.527  1.00  0.00           H  
ATOM   2703  CA  TRP   173     -32.317 -21.712 -25.048  1.00  0.00           C  
ATOM   2704  HA  TRP   173     -33.198 -22.123 -25.541  1.00  0.00           H  
ATOM   2705  CB  TRP   173     -32.179 -22.463 -23.706  1.00  0.00           C  
ATOM   2706  HB2 TRP   173     -32.689 -21.897 -22.926  1.00  0.00           H  
ATOM   2707  HB3 TRP   173     -32.736 -23.394 -23.811  1.00  0.00           H  
ATOM   2708  CG  TRP   173     -30.811 -22.826 -23.193  1.00  0.00           C  
ATOM   2709  CD1 TRP   173     -30.438 -24.068 -22.807  1.00  0.00           C  
ATOM   2710  HD1 TRP   173     -31.075 -24.943 -22.843  1.00  0.00           H  
ATOM   2711  NE1 TRP   173     -29.143 -24.048 -22.329  1.00  0.00           N  
ATOM   2712  HE1 TRP   173     -28.646 -24.868 -21.977  1.00  0.00           H  
ATOM   2713  CE2 TRP   173     -28.624 -22.777 -22.338  1.00  0.00           C  
ATOM   2714  CZ2 TRP   173     -27.396 -22.250 -21.919  1.00  0.00           C  
ATOM   2715  HZ2 TRP   173     -26.636 -22.899 -21.504  1.00  0.00           H  
ATOM   2716  CH2 TRP   173     -27.166 -20.873 -22.055  1.00  0.00           C  
ATOM   2717  HH2 TRP   173     -26.221 -20.439 -21.762  1.00  0.00           H  
ATOM   2718  CZ3 TRP   173     -28.168 -20.045 -22.583  1.00  0.00           C  
ATOM   2719  HZ3 TRP   173     -27.973 -18.985 -22.695  1.00  0.00           H  
ATOM   2720  CE3 TRP   173     -29.406 -20.583 -22.979  1.00  0.00           C  
ATOM   2721  HE3 TRP   173     -30.175 -19.923 -23.340  1.00  0.00           H  
ATOM   2722  CD2 TRP   173     -29.667 -21.967 -22.885  1.00  0.00           C  
ATOM   2723  C   TRP   173     -32.651 -20.221 -24.850  1.00  0.00           C  
ATOM   2724  O   TRP   173     -33.780 -19.910 -24.482  1.00  0.00           O  
ATOM   2725  N   SER   174     -31.768 -19.286 -25.233  1.00  0.00           N  
ATOM   2726  H   SER   174     -30.847 -19.586 -25.540  1.00  0.00           H  
ATOM   2727  CA  SER   174     -32.050 -17.841 -25.237  1.00  0.00           C  
ATOM   2728  HA  SER   174     -32.236 -17.528 -24.209  1.00  0.00           H  
ATOM   2729  CB  SER   174     -30.830 -17.074 -25.768  1.00  0.00           C  
ATOM   2730  HB2 SER   174     -30.925 -16.023 -25.493  1.00  0.00           H  
ATOM   2731  HB3 SER   174     -29.923 -17.470 -25.309  1.00  0.00           H  
ATOM   2732  OG  SER   174     -30.732 -17.167 -27.184  1.00  0.00           O  
ATOM   2733  HG  SER   174     -31.379 -16.556 -27.562  1.00  0.00           H  
ATOM   2734  C   SER   174     -33.279 -17.445 -26.071  1.00  0.00           C  
ATOM   2735  O   SER   174     -33.802 -16.353 -25.891  1.00  0.00           O  
ATOM   2736  N   ASN   175     -33.707 -18.300 -27.006  1.00  0.00           N  
ATOM   2737  H   ASN   175     -33.185 -19.160 -27.110  1.00  0.00           H  
ATOM   2738  CA  ASN   175     -34.888 -18.113 -27.856  1.00  0.00           C  
ATOM   2739  HA  ASN   175     -35.099 -17.046 -27.958  1.00  0.00           H  
ATOM   2740  CB  ASN   175     -34.582 -18.692 -29.245  1.00  0.00           C  
ATOM   2741  HB2 ASN   175     -34.540 -19.779 -29.177  1.00  0.00           H  
ATOM   2742  HB3 ASN   175     -35.407 -18.424 -29.905  1.00  0.00           H  
ATOM   2743  CG  ASN   175     -33.299 -18.192 -29.877  1.00  0.00           C  
ATOM   2744  OD1 ASN   175     -33.259 -17.193 -30.569  1.00  0.00           O  
ATOM   2745  ND2 ASN   175     -32.200 -18.885 -29.701  1.00  0.00           N  
ATOM   2746 HD21 ASN   175     -32.201 -19.701 -29.098  1.00  0.00           H  
ATOM   2747 HD22 ASN   175     -31.376 -18.503 -30.118  1.00  0.00           H  
ATOM   2748  C   ASN   175     -36.163 -18.785 -27.302  1.00  0.00           C  
ATOM   2749  O   ASN   175     -37.239 -18.613 -27.868  1.00  0.00           O  
ATOM   2750  N   LEU   176     -36.020 -19.605 -26.256  1.00  0.00           N  
ATOM   2751  H   LEU   176     -35.105 -19.650 -25.826  1.00  0.00           H  
ATOM   2752  CA  LEU   176     -37.066 -20.451 -25.664  1.00  0.00           C  
ATOM   2753  HA  LEU   176     -37.985 -20.361 -26.246  1.00  0.00           H  
ATOM   2754  CB  LEU   176     -36.598 -21.920 -25.690  1.00  0.00           C  
ATOM   2755  HB2 LEU   176     -35.736 -22.013 -25.027  1.00  0.00           H  
ATOM   2756  HB3 LEU   176     -37.397 -22.539 -25.278  1.00  0.00           H  
ATOM   2757  CG  LEU   176     -36.209 -22.474 -27.076  1.00  0.00           C  
ATOM   2758  HG  LEU   176     -35.402 -21.875 -27.499  1.00  0.00           H  
ATOM   2759  CD1 LEU   176     -35.700 -23.910 -26.933  1.00  0.00           C  
ATOM   2760 HD11 LEU   176     -36.489 -24.548 -26.536  1.00  0.00           H  
ATOM   2761 HD12 LEU   176     -35.387 -24.287 -27.907  1.00  0.00           H  
ATOM   2762 HD13 LEU   176     -34.845 -23.933 -26.258  1.00  0.00           H  
ATOM   2763  CD2 LEU   176     -37.387 -22.480 -28.052  1.00  0.00           C  
ATOM   2764 HD21 LEU   176     -37.704 -21.457 -28.254  1.00  0.00           H  
ATOM   2765 HD22 LEU   176     -37.083 -22.936 -28.994  1.00  0.00           H  
ATOM   2766 HD23 LEU   176     -38.222 -23.039 -27.629  1.00  0.00           H  
ATOM   2767  C   LEU   176     -37.414 -20.018 -24.231  1.00  0.00           C  
ATOM   2768  O   LEU   176     -38.526 -20.241 -23.769  1.00  0.00           O  
ATOM   2769  N   GLU   177     -36.487 -19.356 -23.537  1.00  0.00           N  
ATOM   2770  H   GLU   177     -35.559 -19.296 -23.936  1.00  0.00           H  
ATOM   2771  CA  GLU   177     -36.706 -18.655 -22.264  1.00  0.00           C  
ATOM   2772  HA  GLU   177     -37.383 -19.252 -21.651  1.00  0.00           H  
ATOM   2773  CB  GLU   177     -35.364 -18.539 -21.516  1.00  0.00           C  
ATOM   2774  HB2 GLU   177     -34.661 -17.972 -22.129  1.00  0.00           H  
ATOM   2775  HB3 GLU   177     -35.520 -18.001 -20.580  1.00  0.00           H  
ATOM   2776  CG  GLU   177     -34.751 -19.907 -21.181  1.00  0.00           C  
ATOM   2777  HG2 GLU   177     -35.429 -20.449 -20.518  1.00  0.00           H  
ATOM   2778  HG3 GLU   177     -34.620 -20.504 -22.084  1.00  0.00           H  
ATOM   2779  CD  GLU   177     -33.399 -19.725 -20.494  1.00  0.00           C  
ATOM   2780  OE1 GLU   177     -33.372 -19.475 -19.267  1.00  0.00           O  
ATOM   2781  OE2 GLU   177     -32.340 -19.815 -21.151  1.00  0.00           O  
ATOM   2782  C   GLU   177     -37.396 -17.284 -22.465  1.00  0.00           C  
ATOM   2783  O   GLU   177     -37.045 -16.297 -21.819  1.00  0.00           O  
ATOM   2784  N   LEU   178     -38.343 -17.220 -23.409  1.00  0.00           N  
ATOM   2785  H   LEU   178     -38.649 -18.101 -23.810  1.00  0.00           H  
ATOM   2786  CA  LEU   178     -39.049 -16.030 -23.897  1.00  0.00           C  
ATOM   2787  HA  LEU   178     -39.129 -15.297 -23.094  1.00  0.00           H  
ATOM   2788  CB  LEU   178     -38.286 -15.413 -25.091  1.00  0.00           C  
ATOM   2789  HB2 LEU   178     -38.131 -16.199 -25.831  1.00  0.00           H  
ATOM   2790  HB3 LEU   178     -38.916 -14.648 -25.547  1.00  0.00           H  
ATOM   2791  CG  LEU   178     -36.920 -14.775 -24.777  1.00  0.00           C  
ATOM   2792  HG  LEU   178     -36.255 -15.516 -24.335  1.00  0.00           H  
ATOM   2793  CD1 LEU   178     -36.287 -14.281 -26.078  1.00  0.00           C  
ATOM   2794 HD11 LEU   178     -36.890 -13.486 -26.510  1.00  0.00           H  
ATOM   2795 HD12 LEU   178     -35.283 -13.908 -25.877  1.00  0.00           H  
ATOM   2796 HD13 LEU   178     -36.211 -15.106 -26.786  1.00  0.00           H  
ATOM   2797  CD2 LEU   178     -37.039 -13.568 -23.842  1.00  0.00           C  
ATOM   2798 HD21 LEU   178     -37.395 -13.893 -22.865  1.00  0.00           H  
ATOM   2799 HD22 LEU   178     -36.063 -13.104 -23.715  1.00  0.00           H  
ATOM   2800 HD23 LEU   178     -37.741 -12.842 -24.253  1.00  0.00           H  
ATOM   2801  C   LEU   178     -40.480 -16.402 -24.325  1.00  0.00           C  
ATOM   2802  O   LEU   178     -40.786 -17.567 -24.574  1.00  0.00           O  
ATOM   2803  N   GLU   179     -41.352 -15.404 -24.443  1.00  0.00           N  
ATOM   2804  H   GLU   179     -41.038 -14.451 -24.259  1.00  0.00           H  
ATOM   2805  CA  GLU   179     -42.782 -15.544 -24.746  1.00  0.00           C  
ATOM   2806  HA  GLU   179     -42.991 -16.571 -25.048  1.00  0.00           H  
ATOM   2807  CB  GLU   179     -43.579 -15.287 -23.443  1.00  0.00           C  
ATOM   2808  HB2 GLU   179     -44.643 -15.261 -23.678  1.00  0.00           H  
ATOM   2809  HB3 GLU   179     -43.435 -16.146 -22.786  1.00  0.00           H  
ATOM   2810  CG  GLU   179     -43.228 -14.023 -22.631  1.00  0.00           C  
ATOM   2811  HG2 GLU   179     -44.067 -13.782 -21.974  1.00  0.00           H  
ATOM   2812  HG3 GLU   179     -42.375 -14.256 -21.988  1.00  0.00           H  
ATOM   2813  CD  GLU   179     -42.871 -12.811 -23.495  1.00  0.00           C  
ATOM   2814  OE1 GLU   179     -41.679 -12.659 -23.842  1.00  0.00           O  
ATOM   2815  OE2 GLU   179     -43.795 -12.058 -23.879  1.00  0.00           O  
ATOM   2816  C   GLU   179     -43.195 -14.661 -25.947  1.00  0.00           C  
ATOM   2817  O   GLU   179     -42.354 -14.251 -26.750  1.00  0.00           O  
ATOM   2818  N   ASP   180     -44.493 -14.394 -26.118  1.00  0.00           N  
ATOM   2819  H   ASP   180     -45.152 -14.828 -25.484  1.00  0.00           H  
ATOM   2820  CA  ASP   180     -45.075 -13.691 -27.269  1.00  0.00           C  
ATOM   2821  HA  ASP   180     -44.923 -14.324 -28.143  1.00  0.00           H  
ATOM   2822  CB  ASP   180     -46.598 -13.519 -27.084  1.00  0.00           C  
ATOM   2823  HB2 ASP   180     -46.770 -12.892 -26.208  1.00  0.00           H  
ATOM   2824  HB3 ASP   180     -46.987 -12.982 -27.951  1.00  0.00           H  
ATOM   2825  CG  ASP   180     -47.424 -14.806 -26.926  1.00  0.00           C  
ATOM   2826  OD1 ASP   180     -48.664 -14.690 -27.019  1.00  0.00           O  
ATOM   2827  OD2 ASP   180     -46.854 -15.908 -26.766  1.00  0.00           O  
ATOM   2828  C   ASP   180     -44.443 -12.319 -27.599  1.00  0.00           C  
ATOM   2829  O   ASP   180     -44.603 -11.844 -28.729  1.00  0.00           O  
ATOM   2830  N   SER   181     -43.702 -11.678 -26.687  1.00  0.00           N  
ATOM   2831  H   SER   181     -43.652 -12.076 -25.748  1.00  0.00           H  
ATOM   2832  CA  SER   181     -42.911 -10.458 -26.937  1.00  0.00           C  
ATOM   2833  HA  SER   181     -43.580  -9.691 -27.319  1.00  0.00           H  
ATOM   2834  CB  SER   181     -42.318  -9.908 -25.637  1.00  0.00           C  
ATOM   2835  HB2 SER   181     -41.608 -10.620 -25.217  1.00  0.00           H  
ATOM   2836  HB3 SER   181     -41.791  -8.977 -25.850  1.00  0.00           H  
ATOM   2837  OG  SER   181     -43.351  -9.647 -24.711  1.00  0.00           O  
ATOM   2838  HG  SER   181     -43.574 -10.527 -24.309  1.00  0.00           H  
ATOM   2839  C   SER   181     -41.774 -10.649 -27.954  1.00  0.00           C  
ATOM   2840  O   SER   181     -41.415  -9.687 -28.636  1.00  0.00           O  
ATOM   2841  N   GLU   182     -41.281 -11.876 -28.148  1.00  0.00           N  
ATOM   2842  H   GLU   182     -41.635 -12.615 -27.542  1.00  0.00           H  
ATOM   2843  CA  GLU   182     -40.231 -12.210 -29.130  1.00  0.00           C  
ATOM   2844  HA  GLU   182     -40.266 -11.496 -29.954  1.00  0.00           H  
ATOM   2845  CB  GLU   182     -38.852 -12.071 -28.450  1.00  0.00           C  
ATOM   2846  HB2 GLU   182     -38.674 -11.013 -28.254  1.00  0.00           H  
ATOM   2847  HB3 GLU   182     -38.887 -12.580 -27.486  1.00  0.00           H  
ATOM   2848  CG  GLU   182     -37.643 -12.633 -29.227  1.00  0.00           C  
ATOM   2849  HG2 GLU   182     -36.729 -12.318 -28.719  1.00  0.00           H  
ATOM   2850  HG3 GLU   182     -37.683 -13.724 -29.180  1.00  0.00           H  
ATOM   2851  CD  GLU   182     -37.570 -12.198 -30.697  1.00  0.00           C  
ATOM   2852  OE1 GLU   182     -37.985 -11.065 -31.040  1.00  0.00           O  
ATOM   2853  OE2 GLU   182     -37.143 -13.002 -31.560  1.00  0.00           O  
ATOM   2854  C   GLU   182     -40.412 -13.607 -29.747  1.00  0.00           C  
ATOM   2855  O   GLU   182     -40.376 -13.757 -30.971  1.00  0.00           O  
ATOM   2856  N   ALA   183     -40.656 -14.628 -28.922  1.00  0.00           N  
ATOM   2857  H   ALA   183     -40.836 -14.423 -27.944  1.00  0.00           H  
ATOM   2858  CA  ALA   183     -40.558 -16.043 -29.278  1.00  0.00           C  
ATOM   2859  HA  ALA   183     -39.563 -16.208 -29.696  1.00  0.00           H  
ATOM   2860  CB  ALA   183     -40.663 -16.871 -27.992  1.00  0.00           C  
ATOM   2861  HB1 ALA   183     -41.660 -16.777 -27.559  1.00  0.00           H  
ATOM   2862  HB2 ALA   183     -40.468 -17.922 -28.206  1.00  0.00           H  
ATOM   2863  HB3 ALA   183     -39.926 -16.529 -27.268  1.00  0.00           H  
ATOM   2864  C   ALA   183     -41.570 -16.534 -30.330  1.00  0.00           C  
ATOM   2865  O   ALA   183     -41.477 -17.685 -30.753  1.00  0.00           O  
ATOM   2866  N   GLU   184     -42.504 -15.699 -30.809  1.00  0.00           N  
ATOM   2867  H   GLU   184     -42.507 -14.758 -30.443  1.00  0.00           H  
ATOM   2868  CA  GLU   184     -43.512 -16.090 -31.809  1.00  0.00           C  
ATOM   2869  HA  GLU   184     -44.129 -16.857 -31.348  1.00  0.00           H  
ATOM   2870  CB  GLU   184     -44.396 -14.884 -32.203  1.00  0.00           C  
ATOM   2871  HB2 GLU   184     -44.562 -14.239 -31.339  1.00  0.00           H  
ATOM   2872  HB3 GLU   184     -43.863 -14.316 -32.959  1.00  0.00           H  
ATOM   2873  CG  GLU   184     -45.762 -15.298 -32.776  1.00  0.00           C  
ATOM   2874  HG2 GLU   184     -45.684 -16.288 -33.226  1.00  0.00           H  
ATOM   2875  HG3 GLU   184     -46.463 -15.355 -31.945  1.00  0.00           H  
ATOM   2876  CD  GLU   184     -46.331 -14.361 -33.844  1.00  0.00           C  
ATOM   2877  OE1 GLU   184     -47.331 -13.667 -33.563  1.00  0.00           O  
ATOM   2878  OE2 GLU   184     -45.852 -14.377 -35.003  1.00  0.00           O  
ATOM   2879  C   GLU   184     -42.885 -16.699 -33.074  1.00  0.00           C  
ATOM   2880  O   GLU   184     -43.431 -17.640 -33.649  1.00  0.00           O  
ATOM   2881  N   GLU   185     -41.708 -16.209 -33.482  1.00  0.00           N  
ATOM   2882  H   GLU   185     -41.283 -15.484 -32.916  1.00  0.00           H  
ATOM   2883  CA  GLU   185     -40.975 -16.719 -34.648  1.00  0.00           C  
ATOM   2884  HA  GLU   185     -41.676 -16.743 -35.478  1.00  0.00           H  
ATOM   2885  CB  GLU   185     -39.831 -15.751 -35.000  1.00  0.00           C  
ATOM   2886  HB2 GLU   185     -40.093 -14.740 -34.685  1.00  0.00           H  
ATOM   2887  HB3 GLU   185     -38.931 -16.042 -34.458  1.00  0.00           H  
ATOM   2888  CG  GLU   185     -39.540 -15.728 -36.508  1.00  0.00           C  
ATOM   2889  HG2 GLU   185     -38.630 -15.148 -36.678  1.00  0.00           H  
ATOM   2890  HG3 GLU   185     -39.362 -16.742 -36.869  1.00  0.00           H  
ATOM   2891  CD  GLU   185     -40.691 -15.083 -37.288  1.00  0.00           C  
ATOM   2892  OE1 GLU   185     -41.331 -15.747 -38.137  1.00  0.00           O  
ATOM   2893  OE2 GLU   185     -41.015 -13.899 -37.047  1.00  0.00           O  
ATOM   2894  C   GLU   185     -40.450 -18.159 -34.465  1.00  0.00           C  
ATOM   2895  O   GLU   185     -40.179 -18.852 -35.452  1.00  0.00           O  
ATOM   2896  N   MET   186     -40.337 -18.620 -33.213  1.00  0.00           N  
ATOM   2897  H   MET   186     -40.600 -17.990 -32.461  1.00  0.00           H  
ATOM   2898  CA  MET   186     -40.193 -20.029 -32.848  1.00  0.00           C  
ATOM   2899  HA  MET   186     -39.807 -20.572 -33.709  1.00  0.00           H  
ATOM   2900  CB  MET   186     -39.193 -20.225 -31.693  1.00  0.00           C  
ATOM   2901  HB2 MET   186     -39.482 -19.632 -30.825  1.00  0.00           H  
ATOM   2902  HB3 MET   186     -39.219 -21.277 -31.404  1.00  0.00           H  
ATOM   2903  CG  MET   186     -37.756 -19.872 -32.085  1.00  0.00           C  
ATOM   2904  HG2 MET   186     -37.646 -19.984 -33.159  1.00  0.00           H  
ATOM   2905  HG3 MET   186     -37.567 -18.830 -31.827  1.00  0.00           H  
ATOM   2906  SD  MET   186     -36.508 -20.922 -31.296  1.00  0.00           S  
ATOM   2907  CE  MET   186     -35.014 -20.274 -32.084  1.00  0.00           C  
ATOM   2908  HE1 MET   186     -35.002 -19.187 -32.020  1.00  0.00           H  
ATOM   2909  HE2 MET   186     -34.134 -20.667 -31.577  1.00  0.00           H  
ATOM   2910  HE3 MET   186     -34.993 -20.574 -33.129  1.00  0.00           H  
ATOM   2911  C   MET   186     -41.547 -20.666 -32.515  1.00  0.00           C  
ATOM   2912  O   MET   186     -42.062 -21.432 -33.320  1.00  0.00           O  
ATOM   2913  N   VAL   187     -42.128 -20.363 -31.352  1.00  0.00           N  
ATOM   2914  H   VAL   187     -41.725 -19.604 -30.809  1.00  0.00           H  
ATOM   2915  CA  VAL   187     -43.137 -21.209 -30.685  1.00  0.00           C  
ATOM   2916  HA  VAL   187     -42.747 -22.227 -30.699  1.00  0.00           H  
ATOM   2917  CB  VAL   187     -43.249 -20.800 -29.199  1.00  0.00           C  
ATOM   2918  HB  VAL   187     -42.237 -20.647 -28.822  1.00  0.00           H  
ATOM   2919  CG1 VAL   187     -44.028 -19.500 -28.992  1.00  0.00           C  
ATOM   2920 HG11 VAL   187     -45.079 -19.662 -29.221  1.00  0.00           H  
ATOM   2921 HG12 VAL   187     -43.946 -19.186 -27.951  1.00  0.00           H  
ATOM   2922 HG13 VAL   187     -43.633 -18.709 -29.626  1.00  0.00           H  
ATOM   2923  CG2 VAL   187     -43.889 -21.892 -28.337  1.00  0.00           C  
ATOM   2924 HG21 VAL   187     -43.356 -22.833 -28.471  1.00  0.00           H  
ATOM   2925 HG22 VAL   187     -43.832 -21.605 -27.286  1.00  0.00           H  
ATOM   2926 HG23 VAL   187     -44.937 -22.029 -28.603  1.00  0.00           H  
ATOM   2927  C   VAL   187     -44.497 -21.287 -31.399  1.00  0.00           C  
ATOM   2928  O   VAL   187     -45.244 -22.238 -31.167  1.00  0.00           O  
ATOM   2929  N   TYR   188     -44.797 -20.366 -32.327  1.00  0.00           N  
ATOM   2930  H   TYR   188     -44.143 -19.611 -32.469  1.00  0.00           H  
ATOM   2931  CA  TYR   188     -45.988 -20.465 -33.187  1.00  0.00           C  
ATOM   2932  HA  TYR   188     -46.467 -21.427 -33.005  1.00  0.00           H  
ATOM   2933  CB  TYR   188     -47.035 -19.403 -32.827  1.00  0.00           C  
ATOM   2934  HB2 TYR   188     -46.734 -18.458 -33.279  1.00  0.00           H  
ATOM   2935  HB3 TYR   188     -47.982 -19.685 -33.289  1.00  0.00           H  
ATOM   2936  CG  TYR   188     -47.278 -19.170 -31.345  1.00  0.00           C  
ATOM   2937  CD1 TYR   188     -46.730 -18.026 -30.747  1.00  0.00           C  
ATOM   2938  HD1 TYR   188     -46.115 -17.379 -31.326  1.00  0.00           H  
ATOM   2939  CE1 TYR   188     -46.972 -17.719 -29.401  1.00  0.00           C  
ATOM   2940  HE1 TYR   188     -46.545 -16.834 -28.958  1.00  0.00           H  
ATOM   2941  CZ  TYR   188     -47.764 -18.579 -28.618  1.00  0.00           C  
ATOM   2942  OH  TYR   188     -48.000 -18.282 -27.315  1.00  0.00           O  
ATOM   2943  HH  TYR   188     -47.620 -17.410 -27.064  1.00  0.00           H  
ATOM   2944  CE2 TYR   188     -48.297 -19.752 -29.203  1.00  0.00           C  
ATOM   2945  HE2 TYR   188     -48.891 -20.411 -28.589  1.00  0.00           H  
ATOM   2946  CD2 TYR   188     -48.058 -20.047 -30.565  1.00  0.00           C  
ATOM   2947  HD2 TYR   188     -48.471 -20.945 -31.002  1.00  0.00           H  
ATOM   2948  C   TYR   188     -45.673 -20.444 -34.690  1.00  0.00           C  
ATOM   2949  O   TYR   188     -46.261 -21.234 -35.423  1.00  0.00           O  
ATOM   2950  N   ARG   189     -44.764 -19.583 -35.184  1.00  0.00           N  
ATOM   2951  H   ARG   189     -44.316 -18.936 -34.539  1.00  0.00           H  
ATOM   2952  CA  ARG   189     -44.427 -19.501 -36.626  1.00  0.00           C  
ATOM   2953  HA  ARG   189     -45.315 -19.795 -37.185  1.00  0.00           H  
ATOM   2954  CB  ARG   189     -44.080 -18.068 -37.078  1.00  0.00           C  
ATOM   2955  HB2 ARG   189     -43.088 -17.800 -36.719  1.00  0.00           H  
ATOM   2956  HB3 ARG   189     -44.048 -18.077 -38.167  1.00  0.00           H  
ATOM   2957  CG  ARG   189     -45.080 -16.984 -36.646  1.00  0.00           C  
ATOM   2958  HG2 ARG   189     -46.051 -17.445 -36.460  1.00  0.00           H  
ATOM   2959  HG3 ARG   189     -44.732 -16.540 -35.715  1.00  0.00           H  
ATOM   2960  CD  ARG   189     -45.292 -15.884 -37.703  1.00  0.00           C  
ATOM   2961  HD2 ARG   189     -45.697 -16.344 -38.606  1.00  0.00           H  
ATOM   2962  HD3 ARG   189     -46.035 -15.193 -37.311  1.00  0.00           H  
ATOM   2963  NE  ARG   189     -44.077 -15.121 -38.052  1.00  0.00           N  
ATOM   2964  HE  ARG   189     -43.170 -15.512 -37.800  1.00  0.00           H  
ATOM   2965  CZ  ARG   189     -44.023 -13.963 -38.685  1.00  0.00           C  
ATOM   2966  NH1 ARG   189     -45.064 -13.303 -39.097  1.00  0.00           N  
ATOM   2967 HH11 ARG   189     -45.977 -13.646 -38.895  1.00  0.00           H  
ATOM   2968 HH12 ARG   189     -44.926 -12.405 -39.560  1.00  0.00           H  
ATOM   2969  NH2 ARG   189     -42.881 -13.425 -38.961  1.00  0.00           N  
ATOM   2970 HH21 ARG   189     -42.077 -13.782 -38.431  1.00  0.00           H  
ATOM   2971 HH22 ARG   189     -42.899 -12.442 -39.215  1.00  0.00           H  
ATOM   2972  C   ARG   189     -43.318 -20.463 -37.071  1.00  0.00           C  
ATOM   2973  O   ARG   189     -43.181 -20.690 -38.267  1.00  0.00           O  
ATOM   2974  N   TYR   190     -42.503 -20.985 -36.156  1.00  0.00           N  
ATOM   2975  H   TYR   190     -42.709 -20.781 -35.185  1.00  0.00           H  
ATOM   2976  CA  TYR   190     -41.410 -21.950 -36.371  1.00  0.00           C  
ATOM   2977  HA  TYR   190     -40.853 -21.946 -35.436  1.00  0.00           H  
ATOM   2978  CB  TYR   190     -41.960 -23.383 -36.514  1.00  0.00           C  
ATOM   2979  HB2 TYR   190     -42.626 -23.428 -37.371  1.00  0.00           H  
ATOM   2980  HB3 TYR   190     -41.139 -24.072 -36.714  1.00  0.00           H  
ATOM   2981  CG  TYR   190     -42.685 -23.879 -35.278  1.00  0.00           C  
ATOM   2982  CD1 TYR   190     -44.039 -23.556 -35.076  1.00  0.00           C  
ATOM   2983  HD1 TYR   190     -44.577 -22.999 -35.825  1.00  0.00           H  
ATOM   2984  CE1 TYR   190     -44.677 -23.905 -33.872  1.00  0.00           C  
ATOM   2985  HE1 TYR   190     -45.704 -23.621 -33.692  1.00  0.00           H  
ATOM   2986  CZ  TYR   190     -43.963 -24.594 -32.871  1.00  0.00           C  
ATOM   2987  OH  TYR   190     -44.545 -24.847 -31.674  1.00  0.00           O  
ATOM   2988  HH  TYR   190     -45.030 -24.063 -31.369  1.00  0.00           H  
ATOM   2989  CE2 TYR   190     -42.628 -24.982 -33.102  1.00  0.00           C  
ATOM   2990  HE2 TYR   190     -42.096 -25.519 -32.330  1.00  0.00           H  
ATOM   2991  CD2 TYR   190     -41.987 -24.619 -34.301  1.00  0.00           C  
ATOM   2992  HD2 TYR   190     -40.952 -24.886 -34.454  1.00  0.00           H  
ATOM   2993  C   TYR   190     -40.335 -21.625 -37.431  1.00  0.00           C  
ATOM   2994  O   TYR   190     -39.438 -22.441 -37.623  1.00  0.00           O  
ATOM   2995  N   ARG   191     -40.318 -20.455 -38.088  1.00  0.00           N  
ATOM   2996  H   ARG   191     -41.053 -19.794 -37.886  1.00  0.00           H  
ATOM   2997  CA  ARG   191     -39.255 -20.112 -39.063  1.00  0.00           C  
ATOM   2998  HA  ARG   191     -39.140 -20.948 -39.757  1.00  0.00           H  
ATOM   2999  CB  ARG   191     -39.606 -18.852 -39.879  1.00  0.00           C  
ATOM   3000  HB2 ARG   191     -39.773 -18.004 -39.213  1.00  0.00           H  
ATOM   3001  HB3 ARG   191     -38.743 -18.614 -40.504  1.00  0.00           H  
ATOM   3002  CG  ARG   191     -40.813 -19.055 -40.815  1.00  0.00           C  
ATOM   3003  HG2 ARG   191     -40.614 -18.567 -41.771  1.00  0.00           H  
ATOM   3004  HG3 ARG   191     -40.944 -20.120 -41.012  1.00  0.00           H  
ATOM   3005  CD  ARG   191     -42.117 -18.494 -40.235  1.00  0.00           C  
ATOM   3006  HD2 ARG   191     -42.965 -19.013 -40.684  1.00  0.00           H  
ATOM   3007  HD3 ARG   191     -42.132 -18.695 -39.167  1.00  0.00           H  
ATOM   3008  NE  ARG   191     -42.237 -17.037 -40.432  1.00  0.00           N  
ATOM   3009  HE  ARG   191     -41.812 -16.460 -39.703  1.00  0.00           H  
ATOM   3010  CZ  ARG   191     -42.853 -16.407 -41.418  1.00  0.00           C  
ATOM   3011  NH1 ARG   191     -43.487 -17.040 -42.365  1.00  0.00           N  
ATOM   3012 HH11 ARG   191     -43.517 -18.041 -42.347  1.00  0.00           H  
ATOM   3013 HH12 ARG   191     -44.014 -16.536 -43.068  1.00  0.00           H  
ATOM   3014  NH2 ARG   191     -42.854 -15.109 -41.476  1.00  0.00           N  
ATOM   3015 HH21 ARG   191     -42.412 -14.579 -40.737  1.00  0.00           H  
ATOM   3016 HH22 ARG   191     -43.286 -14.641 -42.250  1.00  0.00           H  
ATOM   3017  C   ARG   191     -37.886 -19.969 -38.390  1.00  0.00           C  
ATOM   3018  O   ARG   191     -36.887 -20.480 -38.899  1.00  0.00           O  
ATOM   3019  N   LEU   192     -37.842 -19.339 -37.215  1.00  0.00           N  
ATOM   3020  H   LEU   192     -38.706 -18.983 -36.821  1.00  0.00           H  
ATOM   3021  CA  LEU   192     -36.618 -19.254 -36.418  1.00  0.00           C  
ATOM   3022  HA  LEU   192     -35.793 -19.031 -37.096  1.00  0.00           H  
ATOM   3023  CB  LEU   192     -36.751 -18.082 -35.429  1.00  0.00           C  
ATOM   3024  HB2 LEU   192     -37.083 -17.198 -35.973  1.00  0.00           H  
ATOM   3025  HB3 LEU   192     -37.517 -18.330 -34.696  1.00  0.00           H  
ATOM   3026  CG  LEU   192     -35.451 -17.718 -34.688  1.00  0.00           C  
ATOM   3027  HG  LEU   192     -35.043 -18.606 -34.217  1.00  0.00           H  
ATOM   3028  CD1 LEU   192     -34.390 -17.139 -35.625  1.00  0.00           C  
ATOM   3029 HD11 LEU   192     -34.784 -16.271 -36.153  1.00  0.00           H  
ATOM   3030 HD12 LEU   192     -33.521 -16.834 -35.041  1.00  0.00           H  
ATOM   3031 HD13 LEU   192     -34.066 -17.892 -36.341  1.00  0.00           H  
ATOM   3032  CD2 LEU   192     -35.751 -16.684 -33.604  1.00  0.00           C  
ATOM   3033 HD21 LEU   192     -36.494 -17.068 -32.907  1.00  0.00           H  
ATOM   3034 HD22 LEU   192     -34.842 -16.466 -33.039  1.00  0.00           H  
ATOM   3035 HD23 LEU   192     -36.121 -15.759 -34.047  1.00  0.00           H  
ATOM   3036  C   LEU   192     -36.292 -20.603 -35.748  1.00  0.00           C  
ATOM   3037  O   LEU   192     -35.127 -20.980 -35.694  1.00  0.00           O  
ATOM   3038  N   ALA   193     -37.306 -21.373 -35.331  1.00  0.00           N  
ATOM   3039  H   ALA   193     -38.244 -21.016 -35.421  1.00  0.00           H  
ATOM   3040  CA  ALA   193     -37.122 -22.715 -34.763  1.00  0.00           C  
ATOM   3041  HA  ALA   193     -36.434 -22.649 -33.918  1.00  0.00           H  
ATOM   3042  CB  ALA   193     -38.465 -23.236 -34.240  1.00  0.00           C  
ATOM   3043  HB1 ALA   193     -39.177 -23.321 -35.056  1.00  0.00           H  
ATOM   3044  HB2 ALA   193     -38.328 -24.224 -33.802  1.00  0.00           H  
ATOM   3045  HB3 ALA   193     -38.853 -22.575 -33.469  1.00  0.00           H  
ATOM   3046  C   ALA   193     -36.517 -23.703 -35.778  1.00  0.00           C  
ATOM   3047  O   ALA   193     -35.583 -24.428 -35.455  1.00  0.00           O  
ATOM   3048  N   LEU   194     -36.993 -23.692 -37.028  1.00  0.00           N  
ATOM   3049  H   LEU   194     -37.800 -23.113 -37.229  1.00  0.00           H  
ATOM   3050  CA  LEU   194     -36.438 -24.493 -38.122  1.00  0.00           C  
ATOM   3051  HA  LEU   194     -36.461 -25.537 -37.819  1.00  0.00           H  
ATOM   3052  CB  LEU   194     -37.344 -24.324 -39.356  1.00  0.00           C  
ATOM   3053  HB2 LEU   194     -38.350 -24.654 -39.092  1.00  0.00           H  
ATOM   3054  HB3 LEU   194     -37.395 -23.263 -39.606  1.00  0.00           H  
ATOM   3055  CG  LEU   194     -36.883 -25.093 -40.610  1.00  0.00           C  
ATOM   3056  HG  LEU   194     -35.908 -24.725 -40.926  1.00  0.00           H  
ATOM   3057  CD1 LEU   194     -36.794 -26.603 -40.376  1.00  0.00           C  
ATOM   3058 HD11 LEU   194     -37.735 -26.983 -39.983  1.00  0.00           H  
ATOM   3059 HD12 LEU   194     -36.563 -27.109 -41.313  1.00  0.00           H  
ATOM   3060 HD13 LEU   194     -35.991 -26.823 -39.673  1.00  0.00           H  
ATOM   3061  CD2 LEU   194     -37.877 -24.845 -41.746  1.00  0.00           C  
ATOM   3062 HD21 LEU   194     -37.939 -23.776 -41.951  1.00  0.00           H  
ATOM   3063 HD22 LEU   194     -37.536 -25.353 -42.648  1.00  0.00           H  
ATOM   3064 HD23 LEU   194     -38.863 -25.219 -41.473  1.00  0.00           H  
ATOM   3065  C   LEU   194     -34.974 -24.122 -38.411  1.00  0.00           C  
ATOM   3066  O   LEU   194     -34.149 -25.001 -38.641  1.00  0.00           O  
ATOM   3067  N   SER   195     -34.632 -22.834 -38.302  1.00  0.00           N  
ATOM   3068  H   SER   195     -35.362 -22.173 -38.082  1.00  0.00           H  
ATOM   3069  CA  SER   195     -33.253 -22.329 -38.428  1.00  0.00           C  
ATOM   3070  HA  SER   195     -32.847 -22.682 -39.376  1.00  0.00           H  
ATOM   3071  CB  SER   195     -33.258 -20.795 -38.464  1.00  0.00           C  
ATOM   3072  HB2 SER   195     -33.572 -20.397 -37.500  1.00  0.00           H  
ATOM   3073  HB3 SER   195     -32.243 -20.446 -38.660  1.00  0.00           H  
ATOM   3074  OG  SER   195     -34.113 -20.303 -39.484  1.00  0.00           O  
ATOM   3075  HG  SER   195     -35.043 -20.441 -39.242  1.00  0.00           H  
ATOM   3076  C   SER   195     -32.304 -22.832 -37.318  1.00  0.00           C  
ATOM   3077  O   SER   195     -31.082 -22.707 -37.441  1.00  0.00           O  
ATOM   3078  N   VAL   196     -32.848 -23.438 -36.255  1.00  0.00           N  
ATOM   3079  H   VAL   196     -33.859 -23.473 -36.201  1.00  0.00           H  
ATOM   3080  CA  VAL   196     -32.119 -24.108 -35.164  1.00  0.00           C  
ATOM   3081  HA  VAL   196     -31.075 -24.197 -35.458  1.00  0.00           H  
ATOM   3082  CB  VAL   196     -32.139 -23.282 -33.856  1.00  0.00           C  
ATOM   3083  HB  VAL   196     -31.512 -23.787 -33.126  1.00  0.00           H  
ATOM   3084  CG1 VAL   196     -31.551 -21.878 -34.046  1.00  0.00           C  
ATOM   3085 HG11 VAL   196     -32.178 -21.289 -34.716  1.00  0.00           H  
ATOM   3086 HG12 VAL   196     -31.494 -21.373 -33.082  1.00  0.00           H  
ATOM   3087 HG13 VAL   196     -30.547 -21.956 -34.460  1.00  0.00           H  
ATOM   3088  CG2 VAL   196     -33.533 -23.148 -33.240  1.00  0.00           C  
ATOM   3089 HG21 VAL   196     -33.992 -24.125 -33.111  1.00  0.00           H  
ATOM   3090 HG22 VAL   196     -33.450 -22.684 -32.259  1.00  0.00           H  
ATOM   3091 HG23 VAL   196     -34.163 -22.544 -33.886  1.00  0.00           H  
ATOM   3092  C   VAL   196     -32.597 -25.554 -34.940  1.00  0.00           C  
ATOM   3093  O   VAL   196     -32.404 -26.098 -33.857  1.00  0.00           O  
ATOM   3094  N   MET   197     -33.206 -26.212 -35.936  1.00  0.00           N  
ATOM   3095  H   MET   197     -33.375 -25.728 -36.810  1.00  0.00           H  
ATOM   3096  CA  MET   197     -33.778 -27.560 -35.761  1.00  0.00           C  
ATOM   3097  HA  MET   197     -34.517 -27.505 -34.964  1.00  0.00           H  
ATOM   3098  CB  MET   197     -34.491 -27.983 -37.053  1.00  0.00           C  
ATOM   3099  HB2 MET   197     -35.199 -27.210 -37.335  1.00  0.00           H  
ATOM   3100  HB3 MET   197     -33.758 -28.079 -37.856  1.00  0.00           H  
ATOM   3101  CG  MET   197     -35.248 -29.310 -36.916  1.00  0.00           C  
ATOM   3102  HG2 MET   197     -35.727 -29.529 -37.870  1.00  0.00           H  
ATOM   3103  HG3 MET   197     -34.529 -30.107 -36.722  1.00  0.00           H  
ATOM   3104  SD  MET   197     -36.520 -29.369 -35.617  1.00  0.00           S  
ATOM   3105  CE  MET   197     -37.661 -28.077 -36.176  1.00  0.00           C  
ATOM   3106  HE1 MET   197     -37.944 -28.268 -37.210  1.00  0.00           H  
ATOM   3107  HE2 MET   197     -38.552 -28.088 -35.548  1.00  0.00           H  
ATOM   3108  HE3 MET   197     -37.182 -27.101 -36.098  1.00  0.00           H  
ATOM   3109  C   MET   197     -32.730 -28.602 -35.335  1.00  0.00           C  
ATOM   3110  O   MET   197     -32.988 -29.448 -34.481  1.00  0.00           O  
ATOM   3111  N   ASP   198     -31.512 -28.475 -35.859  1.00  0.00           N  
ATOM   3112  H   ASP   198     -31.380 -27.810 -36.606  1.00  0.00           H  
ATOM   3113  CA  ASP   198     -30.338 -29.237 -35.431  1.00  0.00           C  
ATOM   3114  HA  ASP   198     -30.553 -30.291 -35.579  1.00  0.00           H  
ATOM   3115  CB  ASP   198     -29.174 -28.846 -36.346  1.00  0.00           C  
ATOM   3116  HB2 ASP   198     -29.187 -27.771 -36.539  1.00  0.00           H  
ATOM   3117  HB3 ASP   198     -28.226 -29.086 -35.867  1.00  0.00           H  
ATOM   3118  CG  ASP   198     -29.283 -29.629 -37.648  1.00  0.00           C  
ATOM   3119  OD1 ASP   198     -29.690 -29.024 -38.659  1.00  0.00           O  
ATOM   3120  OD2 ASP   198     -29.004 -30.852 -37.577  1.00  0.00           O  
ATOM   3121  C   ASP   198     -29.972 -29.071 -33.947  1.00  0.00           C  
ATOM   3122  O   ASP   198     -29.416 -29.980 -33.333  1.00  0.00           O  
ATOM   3123  N   GLU   199     -30.352 -27.956 -33.335  1.00  0.00           N  
ATOM   3124  H   GLU   199     -30.840 -27.256 -33.878  1.00  0.00           H  
ATOM   3125  CA  GLU   199     -30.163 -27.697 -31.911  1.00  0.00           C  
ATOM   3126  HA  GLU   199     -29.290 -28.251 -31.566  1.00  0.00           H  
ATOM   3127  CB  GLU   199     -29.908 -26.204 -31.655  1.00  0.00           C  
ATOM   3128  HB2 GLU   199     -30.862 -25.715 -31.453  1.00  0.00           H  
ATOM   3129  HB3 GLU   199     -29.294 -26.124 -30.759  1.00  0.00           H  
ATOM   3130  CG  GLU   199     -29.223 -25.417 -32.780  1.00  0.00           C  
ATOM   3131  HG2 GLU   199     -29.888 -25.361 -33.641  1.00  0.00           H  
ATOM   3132  HG3 GLU   199     -29.081 -24.390 -32.436  1.00  0.00           H  
ATOM   3133  CD  GLU   199     -27.882 -25.989 -33.241  1.00  0.00           C  
ATOM   3134  OE1 GLU   199     -26.859 -25.465 -32.776  1.00  0.00           O  
ATOM   3135  OE2 GLU   199     -27.836 -26.722 -34.258  1.00  0.00           O  
ATOM   3136  C   GLU   199     -31.380 -28.184 -31.114  1.00  0.00           C  
ATOM   3137  O   GLU   199     -31.234 -28.694 -30.006  1.00  0.00           O  
ATOM   3138  N   LEU   200     -32.586 -28.126 -31.691  1.00  0.00           N  
ATOM   3139  H   LEU   200     -32.651 -27.683 -32.602  1.00  0.00           H  
ATOM   3140  CA  LEU   200     -33.791 -28.733 -31.114  1.00  0.00           C  
ATOM   3141  HA  LEU   200     -33.877 -28.392 -30.082  1.00  0.00           H  
ATOM   3142  CB  LEU   200     -35.048 -28.269 -31.874  1.00  0.00           C  
ATOM   3143  HB2 LEU   200     -34.971 -28.601 -32.909  1.00  0.00           H  
ATOM   3144  HB3 LEU   200     -35.919 -28.757 -31.435  1.00  0.00           H  
ATOM   3145  CG  LEU   200     -35.277 -26.744 -31.852  1.00  0.00           C  
ATOM   3146  HG  LEU   200     -34.403 -26.242 -32.255  1.00  0.00           H  
ATOM   3147  CD1 LEU   200     -36.475 -26.375 -32.722  1.00  0.00           C  
ATOM   3148 HD11 LEU   200     -37.381 -26.844 -32.336  1.00  0.00           H  
ATOM   3149 HD12 LEU   200     -36.591 -25.293 -32.726  1.00  0.00           H  
ATOM   3150 HD13 LEU   200     -36.302 -26.708 -33.744  1.00  0.00           H  
ATOM   3151  CD2 LEU   200     -35.539 -26.197 -30.446  1.00  0.00           C  
ATOM   3152 HD21 LEU   200     -34.667 -26.352 -29.814  1.00  0.00           H  
ATOM   3153 HD22 LEU   200     -35.732 -25.125 -30.500  1.00  0.00           H  
ATOM   3154 HD23 LEU   200     -36.404 -26.695 -30.007  1.00  0.00           H  
ATOM   3155  C   LEU   200     -33.692 -30.268 -31.034  1.00  0.00           C  
ATOM   3156  O   LEU   200     -34.292 -30.857 -30.135  1.00  0.00           O  
ATOM   3157  N   ARG   201     -32.828 -30.915 -31.841  1.00  0.00           N  
ATOM   3158  H   ARG   201     -32.435 -30.385 -32.613  1.00  0.00           H  
ATOM   3159  CA  ARG   201     -32.410 -32.323 -31.630  1.00  0.00           C  
ATOM   3160  HA  ARG   201     -33.268 -32.975 -31.803  1.00  0.00           H  
ATOM   3161  CB  ARG   201     -31.259 -32.722 -32.578  1.00  0.00           C  
ATOM   3162  HB2 ARG   201     -30.423 -32.045 -32.418  1.00  0.00           H  
ATOM   3163  HB3 ARG   201     -30.931 -33.722 -32.289  1.00  0.00           H  
ATOM   3164  CG  ARG   201     -31.609 -32.768 -34.075  1.00  0.00           C  
ATOM   3165  HG2 ARG   201     -32.535 -33.334 -34.181  1.00  0.00           H  
ATOM   3166  HG3 ARG   201     -31.789 -31.764 -34.452  1.00  0.00           H  
ATOM   3167  CD  ARG   201     -30.529 -33.473 -34.928  1.00  0.00           C  
ATOM   3168  HD2 ARG   201     -30.128 -34.332 -34.386  1.00  0.00           H  
ATOM   3169  HD3 ARG   201     -31.026 -33.863 -35.818  1.00  0.00           H  
ATOM   3170  NE  ARG   201     -29.429 -32.600 -35.395  1.00  0.00           N  
ATOM   3171  HE  ARG   201     -29.526 -32.183 -36.324  1.00  0.00           H  
ATOM   3172  CZ  ARG   201     -28.293 -32.271 -34.804  1.00  0.00           C  
ATOM   3173  NH1 ARG   201     -27.988 -32.629 -33.590  1.00  0.00           N  
ATOM   3174 HH11 ARG   201     -28.707 -33.049 -33.041  1.00  0.00           H  
ATOM   3175 HH12 ARG   201     -27.190 -32.200 -33.162  1.00  0.00           H  
ATOM   3176  NH2 ARG   201     -27.435 -31.547 -35.455  1.00  0.00           N  
ATOM   3177 HH21 ARG   201     -27.740 -31.233 -36.380  1.00  0.00           H  
ATOM   3178 HH22 ARG   201     -26.699 -31.049 -34.987  1.00  0.00           H  
ATOM   3179  C   ARG   201     -31.945 -32.591 -30.191  1.00  0.00           C  
ATOM   3180  O   ARG   201     -32.107 -33.702 -29.695  1.00  0.00           O  
ATOM   3181  N   THR   202     -31.367 -31.593 -29.520  1.00  0.00           N  
ATOM   3182  H   THR   202     -31.307 -30.690 -29.976  1.00  0.00           H  
ATOM   3183  CA  THR   202     -30.819 -31.705 -28.154  1.00  0.00           C  
ATOM   3184  HA  THR   202     -30.344 -32.681 -28.065  1.00  0.00           H  
ATOM   3185  CB  THR   202     -29.720 -30.662 -27.902  1.00  0.00           C  
ATOM   3186  HB  THR   202     -29.182 -30.956 -27.001  1.00  0.00           H  
ATOM   3187  CG2 THR   202     -28.728 -30.590 -29.069  1.00  0.00           C  
ATOM   3188 HG21 THR   202     -29.188 -30.176 -29.963  1.00  0.00           H  
ATOM   3189 HG22 THR   202     -27.888 -29.957 -28.804  1.00  0.00           H  
ATOM   3190 HG23 THR   202     -28.366 -31.588 -29.300  1.00  0.00           H  
ATOM   3191  OG1 THR   202     -30.248 -29.379 -27.688  1.00  0.00           O  
ATOM   3192  HG1 THR   202     -30.609 -29.054 -28.537  1.00  0.00           H  
ATOM   3193  C   THR   202     -31.881 -31.659 -27.049  1.00  0.00           C  
ATOM   3194  O   THR   202     -31.576 -31.969 -25.900  1.00  0.00           O  
ATOM   3195  N   LEU   203     -33.142 -31.367 -27.394  1.00  0.00           N  
ATOM   3196  H   LEU   203     -33.328 -31.088 -28.351  1.00  0.00           H  
ATOM   3197  CA  LEU   203     -34.313 -31.611 -26.538  1.00  0.00           C  
ATOM   3198  HA  LEU   203     -34.041 -31.392 -25.505  1.00  0.00           H  
ATOM   3199  CB  LEU   203     -35.456 -30.663 -26.950  1.00  0.00           C  
ATOM   3200  HB2 LEU   203     -35.824 -30.972 -27.930  1.00  0.00           H  
ATOM   3201  HB3 LEU   203     -36.274 -30.787 -26.240  1.00  0.00           H  
ATOM   3202  CG  LEU   203     -35.082 -29.167 -27.019  1.00  0.00           C  
ATOM   3203  HG  LEU   203     -34.315 -29.014 -27.778  1.00  0.00           H  
ATOM   3204  CD1 LEU   203     -36.309 -28.348 -27.422  1.00  0.00           C  
ATOM   3205 HD11 LEU   203     -37.097 -28.461 -26.677  1.00  0.00           H  
ATOM   3206 HD12 LEU   203     -36.039 -27.296 -27.504  1.00  0.00           H  
ATOM   3207 HD13 LEU   203     -36.676 -28.695 -28.388  1.00  0.00           H  
ATOM   3208  CD2 LEU   203     -34.564 -28.626 -25.684  1.00  0.00           C  
ATOM   3209 HD21 LEU   203     -33.627 -29.117 -25.424  1.00  0.00           H  
ATOM   3210 HD22 LEU   203     -34.374 -27.556 -25.771  1.00  0.00           H  
ATOM   3211 HD23 LEU   203     -35.300 -28.800 -24.899  1.00  0.00           H  
ATOM   3212  C   LEU   203     -34.772 -33.088 -26.564  1.00  0.00           C  
ATOM   3213  O   LEU   203     -35.609 -33.473 -25.754  1.00  0.00           O  
ATOM   3214  N   PHE   204     -34.164 -33.889 -27.450  1.00  0.00           N  
ATOM   3215  H   PHE   204     -33.493 -33.429 -28.045  1.00  0.00           H  
ATOM   3216  CA  PHE   204     -34.372 -35.312 -27.755  1.00  0.00           C  
ATOM   3217  HA  PHE   204     -33.583 -35.545 -28.465  1.00  0.00           H  
ATOM   3218  CB  PHE   204     -34.102 -36.227 -26.545  1.00  0.00           C  
ATOM   3219  HB2 PHE   204     -34.844 -36.006 -25.777  1.00  0.00           H  
ATOM   3220  HB3 PHE   204     -34.284 -37.253 -26.865  1.00  0.00           H  
ATOM   3221  CG  PHE   204     -32.722 -36.212 -25.892  1.00  0.00           C  
ATOM   3222  CD1 PHE   204     -31.651 -35.420 -26.363  1.00  0.00           C  
ATOM   3223  HD1 PHE   204     -31.767 -34.782 -27.223  1.00  0.00           H  
ATOM   3224  CE1 PHE   204     -30.409 -35.439 -25.707  1.00  0.00           C  
ATOM   3225  HE1 PHE   204     -29.610 -34.800 -26.051  1.00  0.00           H  
ATOM   3226  CZ  PHE   204     -30.208 -36.275 -24.596  1.00  0.00           C  
ATOM   3227  HZ  PHE   204     -29.249 -36.291 -24.097  1.00  0.00           H  
ATOM   3228  CE2 PHE   204     -31.261 -37.082 -24.133  1.00  0.00           C  
ATOM   3229  HE2 PHE   204     -31.115 -37.726 -23.277  1.00  0.00           H  
ATOM   3230  CD2 PHE   204     -32.512 -37.043 -24.774  1.00  0.00           C  
ATOM   3231  HD2 PHE   204     -33.324 -37.657 -24.405  1.00  0.00           H  
ATOM   3232  C   PHE   204     -35.712 -35.645 -28.456  1.00  0.00           C  
ATOM   3233  O   PHE   204     -36.773 -35.175 -28.046  1.00  0.00           O  
ATOM   3234  N   PRO   205     -35.705 -36.493 -29.510  1.00  0.00           N  
ATOM   3235  CD  PRO   205     -34.529 -37.103 -30.123  1.00  0.00           C  
ATOM   3236  HD2 PRO   205     -33.972 -37.702 -29.402  1.00  0.00           H  
ATOM   3237  HD3 PRO   205     -33.890 -36.320 -30.537  1.00  0.00           H  
ATOM   3238  CG  PRO   205     -35.042 -37.988 -31.260  1.00  0.00           C  
ATOM   3239  HG2 PRO   205     -35.239 -38.994 -30.886  1.00  0.00           H  
ATOM   3240  HG3 PRO   205     -34.343 -38.017 -32.096  1.00  0.00           H  
ATOM   3241  CB  PRO   205     -36.355 -37.310 -31.641  1.00  0.00           C  
ATOM   3242  HB2 PRO   205     -37.026 -37.979 -32.181  1.00  0.00           H  
ATOM   3243  HB3 PRO   205     -36.146 -36.427 -32.248  1.00  0.00           H  
ATOM   3244  CA  PRO   205     -36.900 -36.871 -30.275  1.00  0.00           C  
ATOM   3245  HA  PRO   205     -37.537 -35.997 -30.414  1.00  0.00           H  
ATOM   3246  C   PRO   205     -37.740 -37.954 -29.563  1.00  0.00           C  
ATOM   3247  O   PRO   205     -38.110 -38.968 -30.153  1.00  0.00           O  
ATOM   3248  N   GLU   206     -38.047 -37.763 -28.279  1.00  0.00           N  
ATOM   3249  H   GLU   206     -37.741 -36.897 -27.844  1.00  0.00           H  
ATOM   3250  CA  GLU   206     -38.743 -38.754 -27.434  1.00  0.00           C  
ATOM   3251  HA  GLU   206     -38.233 -39.712 -27.541  1.00  0.00           H  
ATOM   3252  CB  GLU   206     -38.634 -38.339 -25.956  1.00  0.00           C  
ATOM   3253  HB2 GLU   206     -38.971 -37.306 -25.848  1.00  0.00           H  
ATOM   3254  HB3 GLU   206     -39.274 -38.983 -25.351  1.00  0.00           H  
ATOM   3255  CG  GLU   206     -37.186 -38.474 -25.451  1.00  0.00           C  
ATOM   3256  HG2 GLU   206     -36.903 -39.529 -25.475  1.00  0.00           H  
ATOM   3257  HG3 GLU   206     -36.521 -37.937 -26.131  1.00  0.00           H  
ATOM   3258  CD  GLU   206     -36.971 -37.926 -24.034  1.00  0.00           C  
ATOM   3259  OE1 GLU   206     -35.809 -37.635 -23.676  1.00  0.00           O  
ATOM   3260  OE2 GLU   206     -37.942 -37.735 -23.270  1.00  0.00           O  
ATOM   3261  C   GLU   206     -40.204 -39.024 -27.850  1.00  0.00           C  
ATOM   3262  O   GLU   206     -40.809 -39.989 -27.391  1.00  0.00           O  
ATOM   3263  N   LEU   207     -40.750 -38.235 -28.784  1.00  0.00           N  
ATOM   3264  H   LEU   207     -40.187 -37.469 -29.117  1.00  0.00           H  
ATOM   3265  CA  LEU   207     -42.017 -38.514 -29.477  1.00  0.00           C  
ATOM   3266  HA  LEU   207     -42.770 -38.770 -28.730  1.00  0.00           H  
ATOM   3267  CB  LEU   207     -42.473 -37.251 -30.235  1.00  0.00           C  
ATOM   3268  HB2 LEU   207     -41.741 -37.038 -31.016  1.00  0.00           H  
ATOM   3269  HB3 LEU   207     -43.422 -37.473 -30.727  1.00  0.00           H  
ATOM   3270  CG  LEU   207     -42.655 -35.986 -29.374  1.00  0.00           C  
ATOM   3271  HG  LEU   207     -41.704 -35.718 -28.912  1.00  0.00           H  
ATOM   3272  CD1 LEU   207     -43.095 -34.822 -30.263  1.00  0.00           C  
ATOM   3273 HD11 LEU   207     -44.055 -35.047 -30.728  1.00  0.00           H  
ATOM   3274 HD12 LEU   207     -43.185 -33.916 -29.666  1.00  0.00           H  
ATOM   3275 HD13 LEU   207     -42.351 -34.653 -31.042  1.00  0.00           H  
ATOM   3276  CD2 LEU   207     -43.705 -36.169 -28.276  1.00  0.00           C  
ATOM   3277 HD21 LEU   207     -43.367 -36.920 -27.562  1.00  0.00           H  
ATOM   3278 HD22 LEU   207     -43.845 -35.230 -27.741  1.00  0.00           H  
ATOM   3279 HD23 LEU   207     -44.653 -36.483 -28.712  1.00  0.00           H  
ATOM   3280  C   LEU   207     -41.944 -39.717 -30.444  1.00  0.00           C  
ATOM   3281  O   LEU   207     -42.988 -40.208 -30.875  1.00  0.00           O  
ATOM   3282  N   SER   208     -40.740 -40.216 -30.756  1.00  0.00           N  
ATOM   3283  H   SER   208     -39.936 -39.741 -30.361  1.00  0.00           H  
ATOM   3284  CA  SER   208     -40.451 -41.290 -31.724  1.00  0.00           C  
ATOM   3285  HA  SER   208     -39.370 -41.425 -31.710  1.00  0.00           H  
ATOM   3286  CB  SER   208     -41.046 -42.623 -31.237  1.00  0.00           C  
ATOM   3287  HB2 SER   208     -40.517 -43.449 -31.715  1.00  0.00           H  
ATOM   3288  HB3 SER   208     -40.913 -42.710 -30.157  1.00  0.00           H  
ATOM   3289  OG  SER   208     -42.416 -42.723 -31.557  1.00  0.00           O  
ATOM   3290  HG  SER   208     -42.835 -41.887 -31.266  1.00  0.00           H  
ATOM   3291  C   SER   208     -40.797 -40.941 -33.187  1.00  0.00           C  
ATOM   3292  O   SER   208     -40.994 -39.776 -33.532  1.00  0.00           O  
ATOM   3293  N   SER   209     -40.781 -41.937 -34.081  1.00  0.00           N  
ATOM   3294  H   SER   209     -40.668 -42.881 -33.742  1.00  0.00           H  
ATOM   3295  CA  SER   209     -40.889 -41.762 -35.536  1.00  0.00           C  
ATOM   3296  HA  SER   209     -41.595 -40.959 -35.749  1.00  0.00           H  
ATOM   3297  CB  SER   209     -39.519 -41.380 -36.113  1.00  0.00           C  
ATOM   3298  HB2 SER   209     -39.604 -41.256 -37.194  1.00  0.00           H  
ATOM   3299  HB3 SER   209     -39.192 -40.433 -35.679  1.00  0.00           H  
ATOM   3300  OG  SER   209     -38.556 -42.382 -35.828  1.00  0.00           O  
ATOM   3301  HG  SER   209     -38.959 -43.247 -35.985  1.00  0.00           H  
ATOM   3302  C   SER   209     -41.369 -43.042 -36.229  1.00  0.00           C  
ATOM   3303  O   SER   209     -40.975 -44.138 -35.836  1.00  0.00           O  
ATOM   3304  N   THR   210     -42.141 -42.904 -37.308  1.00  0.00           N  
ATOM   3305  H   THR   210     -42.390 -41.973 -37.613  1.00  0.00           H  
ATOM   3306  CA  THR   210     -42.670 -44.008 -38.132  1.00  0.00           C  
ATOM   3307  HA  THR   210     -41.959 -44.834 -38.109  1.00  0.00           H  
ATOM   3308  CB  THR   210     -44.015 -44.554 -37.585  1.00  0.00           C  
ATOM   3309  HB  THR   210     -43.801 -45.232 -36.758  1.00  0.00           H  
ATOM   3310  CG2 THR   210     -44.950 -43.455 -37.068  1.00  0.00           C  
ATOM   3311 HG21 THR   210     -45.087 -42.691 -37.834  1.00  0.00           H  
ATOM   3312 HG22 THR   210     -45.918 -43.889 -36.817  1.00  0.00           H  
ATOM   3313 HG23 THR   210     -44.537 -43.003 -36.167  1.00  0.00           H  
ATOM   3314  OG1 THR   210     -44.790 -45.245 -38.547  1.00  0.00           O  
ATOM   3315  HG1 THR   210     -44.310 -46.000 -38.954  1.00  0.00           H  
ATOM   3316  C   THR   210     -42.797 -43.565 -39.590  1.00  0.00           C  
ATOM   3317  O   THR   210     -43.000 -42.391 -39.886  1.00  0.00           O  
ATOM   3318  N   ASP   211     -42.706 -44.536 -40.490  1.00  0.00           N  
ATOM   3319  H   ASP   211     -42.636 -45.480 -40.121  1.00  0.00           H  
ATOM   3320  CA  ASP   211     -43.111 -44.505 -41.895  1.00  0.00           C  
ATOM   3321  HA  ASP   211     -42.405 -43.885 -42.446  1.00  0.00           H  
ATOM   3322  CB  ASP   211     -43.033 -45.944 -42.464  1.00  0.00           C  
ATOM   3323  HB2 ASP   211     -43.558 -45.969 -43.420  1.00  0.00           H  
ATOM   3324  HB3 ASP   211     -41.982 -46.141 -42.681  1.00  0.00           H  
ATOM   3325  CG  ASP   211     -43.533 -47.118 -41.582  1.00  0.00           C  
ATOM   3326  OD1 ASP   211     -43.681 -48.212 -42.163  1.00  0.00           O  
ATOM   3327  OD2 ASP   211     -43.691 -46.962 -40.341  1.00  0.00           O  
ATOM   3328  C   ASP   211     -44.511 -43.905 -42.149  1.00  0.00           C  
ATOM   3329  O   ASP   211     -44.718 -43.280 -43.189  1.00  0.00           O  
ATOM   3330  N   GLU   212     -45.445 -43.985 -41.197  1.00  0.00           N  
ATOM   3331  H   GLU   212     -45.242 -44.540 -40.369  1.00  0.00           H  
ATOM   3332  CA  GLU   212     -46.754 -43.310 -41.270  1.00  0.00           C  
ATOM   3333  HA  GLU   212     -47.278 -43.653 -42.163  1.00  0.00           H  
ATOM   3334  CB  GLU   212     -47.592 -43.688 -40.036  1.00  0.00           C  
ATOM   3335  HB2 GLU   212     -46.999 -43.491 -39.143  1.00  0.00           H  
ATOM   3336  HB3 GLU   212     -48.473 -43.045 -39.985  1.00  0.00           H  
ATOM   3337  CG  GLU   212     -48.055 -45.155 -40.010  1.00  0.00           C  
ATOM   3338  HG2 GLU   212     -47.276 -45.812 -40.400  1.00  0.00           H  
ATOM   3339  HG3 GLU   212     -48.236 -45.435 -38.970  1.00  0.00           H  
ATOM   3340  CD  GLU   212     -49.352 -45.336 -40.805  1.00  0.00           C  
ATOM   3341  OE1 GLU   212     -50.430 -45.496 -40.188  1.00  0.00           O  
ATOM   3342  OE2 GLU   212     -49.361 -45.175 -42.045  1.00  0.00           O  
ATOM   3343  C   GLU   212     -46.641 -41.771 -41.375  1.00  0.00           C  
ATOM   3344  O   GLU   212     -47.557 -41.114 -41.879  1.00  0.00           O  
ATOM   3345  N   GLU   213     -45.506 -41.184 -40.969  1.00  0.00           N  
ATOM   3346  H   GLU   213     -44.773 -41.782 -40.597  1.00  0.00           H  
ATOM   3347  CA  GLU   213     -45.176 -39.763 -41.171  1.00  0.00           C  
ATOM   3348  HA  GLU   213     -45.926 -39.158 -40.665  1.00  0.00           H  
ATOM   3349  CB  GLU   213     -43.797 -39.483 -40.531  1.00  0.00           C  
ATOM   3350  HB2 GLU   213     -43.812 -39.911 -39.527  1.00  0.00           H  
ATOM   3351  HB3 GLU   213     -43.025 -40.002 -41.100  1.00  0.00           H  
ATOM   3352  CG  GLU   213     -43.388 -38.010 -40.356  1.00  0.00           C  
ATOM   3353  HG2 GLU   213     -44.176 -37.505 -39.801  1.00  0.00           H  
ATOM   3354  HG3 GLU   213     -42.487 -37.981 -39.740  1.00  0.00           H  
ATOM   3355  CD  GLU   213     -43.103 -37.252 -41.658  1.00  0.00           C  
ATOM   3356  OE1 GLU   213     -42.538 -37.838 -42.614  1.00  0.00           O  
ATOM   3357  OE2 GLU   213     -43.531 -36.079 -41.786  1.00  0.00           O  
ATOM   3358  C   GLU   213     -45.206 -39.386 -42.661  1.00  0.00           C  
ATOM   3359  O   GLU   213     -45.672 -38.303 -43.027  1.00  0.00           O  
ATOM   3360  N   LEU   214     -44.809 -40.300 -43.554  1.00  0.00           N  
ATOM   3361  H   LEU   214     -44.535 -41.217 -43.208  1.00  0.00           H  
ATOM   3362  CA  LEU   214     -44.819 -40.080 -45.004  1.00  0.00           C  
ATOM   3363  HA  LEU   214     -44.196 -39.216 -45.224  1.00  0.00           H  
ATOM   3364  CB  LEU   214     -44.217 -41.303 -45.720  1.00  0.00           C  
ATOM   3365  HB2 LEU   214     -44.862 -42.163 -45.536  1.00  0.00           H  
ATOM   3366  HB3 LEU   214     -44.225 -41.113 -46.794  1.00  0.00           H  
ATOM   3367  CG  LEU   214     -42.778 -41.663 -45.293  1.00  0.00           C  
ATOM   3368  HG  LEU   214     -42.737 -41.848 -44.221  1.00  0.00           H  
ATOM   3369  CD1 LEU   214     -42.334 -42.937 -46.013  1.00  0.00           C  
ATOM   3370 HD11 LEU   214     -42.347 -42.788 -47.092  1.00  0.00           H  
ATOM   3371 HD12 LEU   214     -41.330 -43.210 -45.690  1.00  0.00           H  
ATOM   3372 HD13 LEU   214     -43.012 -43.751 -45.748  1.00  0.00           H  
ATOM   3373  CD2 LEU   214     -41.781 -40.550 -45.630  1.00  0.00           C  
ATOM   3374 HD21 LEU   214     -41.992 -39.673 -45.017  1.00  0.00           H  
ATOM   3375 HD22 LEU   214     -40.771 -40.883 -45.393  1.00  0.00           H  
ATOM   3376 HD23 LEU   214     -41.842 -40.293 -46.686  1.00  0.00           H  
ATOM   3377  C   LEU   214     -46.228 -39.759 -45.532  1.00  0.00           C  
ATOM   3378  O   LEU   214     -46.356 -38.997 -46.489  1.00  0.00           O  
ATOM   3379  N   GLY   215     -47.280 -40.230 -44.853  1.00  0.00           N  
ATOM   3380  H   GLY   215     -47.087 -40.783 -44.023  1.00  0.00           H  
ATOM   3381  CA  GLY   215     -48.685 -39.933 -45.149  1.00  0.00           C  
ATOM   3382  HA2 GLY   215     -48.857 -40.086 -46.215  1.00  0.00           H  
ATOM   3383  HA3 GLY   215     -49.307 -40.639 -44.598  1.00  0.00           H  
ATOM   3384  C   GLY   215     -49.158 -38.513 -44.797  1.00  0.00           C  
ATOM   3385  O   GLY   215     -50.361 -38.266 -44.836  1.00  0.00           O  
ATOM   3386  N   LYS   216     -48.252 -37.585 -44.455  1.00  0.00           N  
ATOM   3387  H   LYS   216     -47.298 -37.922 -44.401  1.00  0.00           H  
ATOM   3388  CA  LYS   216     -48.492 -36.214 -43.943  1.00  0.00           C  
ATOM   3389  HA  LYS   216     -48.798 -36.305 -42.903  1.00  0.00           H  
ATOM   3390  CB  LYS   216     -47.162 -35.434 -43.981  1.00  0.00           C  
ATOM   3391  HB2 LYS   216     -47.303 -34.471 -43.489  1.00  0.00           H  
ATOM   3392  HB3 LYS   216     -46.419 -35.973 -43.400  1.00  0.00           H  
ATOM   3393  CG  LYS   216     -46.654 -35.183 -45.419  1.00  0.00           C  
ATOM   3394  HG2 LYS   216     -46.729 -36.092 -46.017  1.00  0.00           H  
ATOM   3395  HG3 LYS   216     -47.304 -34.435 -45.876  1.00  0.00           H  
ATOM   3396  CD  LYS   216     -45.211 -34.660 -45.507  1.00  0.00           C  
ATOM   3397  HD2 LYS   216     -45.134 -34.047 -46.406  1.00  0.00           H  
ATOM   3398  HD3 LYS   216     -44.991 -34.022 -44.651  1.00  0.00           H  
ATOM   3399  CE  LYS   216     -44.155 -35.768 -45.610  1.00  0.00           C  
ATOM   3400  HE2 LYS   216     -44.415 -36.442 -46.431  1.00  0.00           H  
ATOM   3401  HE3 LYS   216     -43.190 -35.305 -45.834  1.00  0.00           H  
ATOM   3402  NZ  LYS   216     -44.040 -36.528 -44.353  1.00  0.00           N  
ATOM   3403  HZ1 LYS   216     -44.855 -37.083 -44.114  1.00  0.00           H  
ATOM   3404  HZ2 LYS   216     -43.242 -37.159 -44.276  1.00  0.00           H  
ATOM   3405  HZ3 LYS   216     -43.885 -35.949 -43.523  1.00  0.00           H  
ATOM   3406  C   LYS   216     -49.585 -35.365 -44.610  1.00  0.00           C  
ATOM   3407  O   LYS   216     -50.071 -34.431 -43.970  1.00  0.00           O  
ATOM   3408  N   THR   217     -49.952 -35.642 -45.862  1.00  0.00           N  
ATOM   3409  H   THR   217     -49.521 -36.423 -46.331  1.00  0.00           H  
ATOM   3410  CA  THR   217     -51.013 -34.917 -46.579  1.00  0.00           C  
ATOM   3411  HA  THR   217     -50.979 -33.880 -46.261  1.00  0.00           H  
ATOM   3412  CB  THR   217     -50.774 -34.920 -48.097  1.00  0.00           C  
ATOM   3413  HB  THR   217     -51.527 -34.295 -48.576  1.00  0.00           H  
ATOM   3414  CG2 THR   217     -49.393 -34.375 -48.466  1.00  0.00           C  
ATOM   3415 HG21 THR   217     -48.609 -35.028 -48.085  1.00  0.00           H  
ATOM   3416 HG22 THR   217     -49.310 -34.328 -49.550  1.00  0.00           H  
ATOM   3417 HG23 THR   217     -49.272 -33.373 -48.054  1.00  0.00           H  
ATOM   3418  OG1 THR   217     -50.881 -36.220 -48.619  1.00  0.00           O  
ATOM   3419  HG1 THR   217     -51.801 -36.270 -48.974  1.00  0.00           H  
ATOM   3420  C   THR   217     -52.412 -35.453 -46.251  1.00  0.00           C  
ATOM   3421  O   THR   217     -53.335 -34.668 -46.073  1.00  0.00           O  
ATOM   3422  N   GLU   218     -52.567 -36.772 -46.089  1.00  0.00           N  
ATOM   3423  H   GLU   218     -51.753 -37.355 -46.230  1.00  0.00           H  
ATOM   3424  CA  GLU   218     -53.851 -37.438 -45.791  1.00  0.00           C  
ATOM   3425  HA  GLU   218     -54.656 -36.706 -45.891  1.00  0.00           H  
ATOM   3426  CB  GLU   218     -54.139 -38.555 -46.813  1.00  0.00           C  
ATOM   3427  HB2 GLU   218     -53.555 -39.435 -46.538  1.00  0.00           H  
ATOM   3428  HB3 GLU   218     -55.192 -38.824 -46.725  1.00  0.00           H  
ATOM   3429  CG  GLU   218     -53.847 -38.248 -48.295  1.00  0.00           C  
ATOM   3430  HG2 GLU   218     -52.771 -38.360 -48.452  1.00  0.00           H  
ATOM   3431  HG3 GLU   218     -54.334 -39.011 -48.907  1.00  0.00           H  
ATOM   3432  CD  GLU   218     -54.283 -36.856 -48.784  1.00  0.00           C  
ATOM   3433  OE1 GLU   218     -53.417 -36.152 -49.353  1.00  0.00           O  
ATOM   3434  OE2 GLU   218     -55.476 -36.501 -48.629  1.00  0.00           O  
ATOM   3435  C   GLU   218     -53.933 -37.972 -44.340  1.00  0.00           C  
ATOM   3436  O   GLU   218     -54.936 -38.559 -43.937  1.00  0.00           O  
ATOM   3437  N   ARG   219     -52.889 -37.753 -43.526  1.00  0.00           N  
ATOM   3438  H   ARG   219     -52.067 -37.342 -43.957  1.00  0.00           H  
ATOM   3439  CA  ARG   219     -52.862 -37.943 -42.060  1.00  0.00           C  
ATOM   3440  HA  ARG   219     -53.822 -38.344 -41.733  1.00  0.00           H  
ATOM   3441  CB  ARG   219     -51.732 -38.910 -41.662  1.00  0.00           C  
ATOM   3442  HB2 ARG   219     -50.773 -38.421 -41.845  1.00  0.00           H  
ATOM   3443  HB3 ARG   219     -51.801 -39.103 -40.590  1.00  0.00           H  
ATOM   3444  CG  ARG   219     -51.709 -40.257 -42.397  1.00  0.00           C  
ATOM   3445  HG2 ARG   219     -51.499 -40.097 -43.453  1.00  0.00           H  
ATOM   3446  HG3 ARG   219     -50.885 -40.843 -41.984  1.00  0.00           H  
ATOM   3447  CD  ARG   219     -53.009 -41.063 -42.282  1.00  0.00           C  
ATOM   3448  HD2 ARG   219     -53.311 -41.128 -41.235  1.00  0.00           H  
ATOM   3449  HD3 ARG   219     -53.800 -40.552 -42.833  1.00  0.00           H  
ATOM   3450  NE  ARG   219     -52.815 -42.410 -42.847  1.00  0.00           N  
ATOM   3451  HE  ARG   219     -53.020 -42.530 -43.823  1.00  0.00           H  
ATOM   3452  CZ  ARG   219     -52.203 -43.413 -42.242  1.00  0.00           C  
ATOM   3453  NH1 ARG   219     -51.944 -43.402 -40.971  1.00  0.00           N  
ATOM   3454 HH11 ARG   219     -52.157 -42.619 -40.397  1.00  0.00           H  
ATOM   3455 HH12 ARG   219     -51.434 -44.210 -40.589  1.00  0.00           H  
ATOM   3456  NH2 ARG   219     -51.807 -44.450 -42.911  1.00  0.00           N  
ATOM   3457 HH21 ARG   219     -51.841 -44.475 -43.905  1.00  0.00           H  
ATOM   3458 HH22 ARG   219     -51.059 -44.998 -42.456  1.00  0.00           H  
ATOM   3459  C   ARG   219     -52.646 -36.601 -41.358  1.00  0.00           C  
ATOM   3460  O   ARG   219     -51.945 -35.750 -41.893  1.00  0.00           O  
ATOM   3461  N   GLU   220     -53.188 -36.402 -40.156  1.00  0.00           N  
ATOM   3462  H   GLU   220     -53.755 -37.136 -39.766  1.00  0.00           H  
ATOM   3463  CA  GLU   220     -53.026 -35.170 -39.345  1.00  0.00           C  
ATOM   3464  HA  GLU   220     -53.111 -34.314 -40.012  1.00  0.00           H  
ATOM   3465  CB  GLU   220     -54.165 -35.066 -38.305  1.00  0.00           C  
ATOM   3466  HB2 GLU   220     -54.258 -36.026 -37.794  1.00  0.00           H  
ATOM   3467  HB3 GLU   220     -53.921 -34.316 -37.552  1.00  0.00           H  
ATOM   3468  CG  GLU   220     -55.531 -34.688 -38.908  1.00  0.00           C  
ATOM   3469  HG2 GLU   220     -55.744 -35.343 -39.757  1.00  0.00           H  
ATOM   3470  HG3 GLU   220     -56.294 -34.874 -38.149  1.00  0.00           H  
ATOM   3471  CD  GLU   220     -55.633 -33.216 -39.352  1.00  0.00           C  
ATOM   3472  OE1 GLU   220     -56.753 -32.789 -39.711  1.00  0.00           O  
ATOM   3473  OE2 GLU   220     -54.590 -32.519 -39.377  1.00  0.00           O  
ATOM   3474  C   GLU   220     -51.621 -35.016 -38.715  1.00  0.00           C  
ATOM   3475  O   GLU   220     -51.461 -34.827 -37.509  1.00  0.00           O  
ATOM   3476  N   LEU   221     -50.570 -35.107 -39.536  1.00  0.00           N  
ATOM   3477  H   LEU   221     -50.756 -35.237 -40.525  1.00  0.00           H  
ATOM   3478  CA  LEU   221     -49.173 -35.038 -39.109  1.00  0.00           C  
ATOM   3479  HA  LEU   221     -49.088 -35.626 -38.196  1.00  0.00           H  
ATOM   3480  CB  LEU   221     -48.295 -35.703 -40.194  1.00  0.00           C  
ATOM   3481  HB2 LEU   221     -48.850 -36.537 -40.625  1.00  0.00           H  
ATOM   3482  HB3 LEU   221     -48.118 -34.988 -40.999  1.00  0.00           H  
ATOM   3483  CG  LEU   221     -46.938 -36.274 -39.732  1.00  0.00           C  
ATOM   3484  HG  LEU   221     -46.417 -36.633 -40.618  1.00  0.00           H  
ATOM   3485  CD1 LEU   221     -46.055 -35.233 -39.051  1.00  0.00           C  
ATOM   3486 HD11 LEU   221     -46.473 -34.945 -38.091  1.00  0.00           H  
ATOM   3487 HD12 LEU   221     -45.058 -35.642 -38.890  1.00  0.00           H  
ATOM   3488 HD13 LEU   221     -45.959 -34.369 -39.704  1.00  0.00           H  
ATOM   3489  CD2 LEU   221     -47.117 -37.458 -38.777  1.00  0.00           C  
ATOM   3490 HD21 LEU   221     -47.734 -38.223 -39.249  1.00  0.00           H  
ATOM   3491 HD22 LEU   221     -46.143 -37.892 -38.549  1.00  0.00           H  
ATOM   3492 HD23 LEU   221     -47.578 -37.145 -37.842  1.00  0.00           H  
ATOM   3493  C   LEU   221     -48.782 -33.586 -38.762  1.00  0.00           C  
ATOM   3494  O   LEU   221     -48.272 -32.830 -39.587  1.00  0.00           O  
ATOM   3495  N   LEU   222     -49.051 -33.188 -37.515  1.00  0.00           N  
ATOM   3496  H   LEU   222     -49.593 -33.823 -36.940  1.00  0.00           H  
ATOM   3497  CA  LEU   222     -48.737 -31.858 -36.976  1.00  0.00           C  
ATOM   3498  HA  LEU   222     -49.197 -31.119 -37.633  1.00  0.00           H  
ATOM   3499  CB  LEU   222     -49.387 -31.702 -35.584  1.00  0.00           C  
ATOM   3500  HB2 LEU   222     -49.383 -30.635 -35.357  1.00  0.00           H  
ATOM   3501  HB3 LEU   222     -50.432 -32.011 -35.646  1.00  0.00           H  
ATOM   3502  CG  LEU   222     -48.727 -32.420 -34.386  1.00  0.00           C  
ATOM   3503  HG  LEU   222     -47.687 -32.107 -34.298  1.00  0.00           H  
ATOM   3504  CD1 LEU   222     -49.452 -32.015 -33.103  1.00  0.00           C  
ATOM   3505 HD11 LEU   222     -50.495 -32.328 -33.143  1.00  0.00           H  
ATOM   3506 HD12 LEU   222     -48.969 -32.479 -32.243  1.00  0.00           H  
ATOM   3507 HD13 LEU   222     -49.405 -30.932 -32.979  1.00  0.00           H  
ATOM   3508  CD2 LEU   222     -48.779 -33.949 -34.484  1.00  0.00           C  
ATOM   3509 HD21 LEU   222     -48.141 -34.303 -35.289  1.00  0.00           H  
ATOM   3510 HD22 LEU   222     -48.411 -34.387 -33.556  1.00  0.00           H  
ATOM   3511 HD23 LEU   222     -49.804 -34.280 -34.650  1.00  0.00           H  
ATOM   3512  C   LEU   222     -47.230 -31.533 -36.951  1.00  0.00           C  
ATOM   3513  O   LEU   222     -46.854 -30.385 -37.158  1.00  0.00           O  
ATOM   3514  N   ALA   223     -46.373 -32.538 -36.749  1.00  0.00           N  
ATOM   3515  H   ALA   223     -46.761 -33.455 -36.608  1.00  0.00           H  
ATOM   3516  CA  ALA   223     -44.911 -32.424 -36.692  1.00  0.00           C  
ATOM   3517  HA  ALA   223     -44.663 -31.490 -36.181  1.00  0.00           H  
ATOM   3518  CB  ALA   223     -44.382 -33.579 -35.829  1.00  0.00           C  
ATOM   3519  HB1 ALA   223     -44.563 -34.534 -36.326  1.00  0.00           H  
ATOM   3520  HB2 ALA   223     -43.308 -33.460 -35.678  1.00  0.00           H  
ATOM   3521  HB3 ALA   223     -44.872 -33.574 -34.855  1.00  0.00           H  
ATOM   3522  C   ALA   223     -44.223 -32.347 -38.078  1.00  0.00           C  
ATOM   3523  O   ALA   223     -43.053 -32.698 -38.224  1.00  0.00           O  
ATOM   3524  N   MET   224     -44.944 -31.914 -39.119  1.00  0.00           N  
ATOM   3525  H   MET   224     -45.901 -31.644 -38.941  1.00  0.00           H  
ATOM   3526  CA  MET   224     -44.409 -31.684 -40.467  1.00  0.00           C  
ATOM   3527  HA  MET   224     -43.765 -32.524 -40.737  1.00  0.00           H  
ATOM   3528  CB  MET   224     -45.585 -31.652 -41.453  1.00  0.00           C  
ATOM   3529  HB2 MET   224     -46.119 -32.601 -41.391  1.00  0.00           H  
ATOM   3530  HB3 MET   224     -46.268 -30.854 -41.160  1.00  0.00           H  
ATOM   3531  CG  MET   224     -45.147 -31.443 -42.907  1.00  0.00           C  
ATOM   3532  HG2 MET   224     -44.725 -30.444 -43.022  1.00  0.00           H  
ATOM   3533  HG3 MET   224     -44.368 -32.169 -43.139  1.00  0.00           H  
ATOM   3534  SD  MET   224     -46.479 -31.641 -44.119  1.00  0.00           S  
ATOM   3535  CE  MET   224     -47.580 -30.300 -43.610  1.00  0.00           C  
ATOM   3536  HE1 MET   224     -47.058 -29.347 -43.687  1.00  0.00           H  
ATOM   3537  HE2 MET   224     -48.455 -30.292 -44.256  1.00  0.00           H  
ATOM   3538  HE3 MET   224     -47.903 -30.456 -42.584  1.00  0.00           H  
ATOM   3539  C   MET   224     -43.552 -30.404 -40.469  1.00  0.00           C  
ATOM   3540  O   MET   224     -43.999 -29.333 -40.882  1.00  0.00           O  
ATOM   3541  N   VAL   225     -42.361 -30.501 -39.868  1.00  0.00           N  
ATOM   3542  H   VAL   225     -42.132 -31.437 -39.545  1.00  0.00           H  
ATOM   3543  CA  VAL   225     -41.743 -29.424 -39.071  1.00  0.00           C  
ATOM   3544  HA  VAL   225     -40.882 -29.863 -38.566  1.00  0.00           H  
ATOM   3545  CB  VAL   225     -41.202 -28.241 -39.908  1.00  0.00           C  
ATOM   3546  HB  VAL   225     -42.015 -27.774 -40.463  1.00  0.00           H  
ATOM   3547  CG1 VAL   225     -40.564 -27.160 -39.024  1.00  0.00           C  
ATOM   3548 HG11 VAL   225     -39.749 -27.589 -38.443  1.00  0.00           H  
ATOM   3549 HG12 VAL   225     -40.181 -26.353 -39.647  1.00  0.00           H  
ATOM   3550 HG13 VAL   225     -41.301 -26.739 -38.340  1.00  0.00           H  
ATOM   3551  CG2 VAL   225     -40.144 -28.714 -40.913  1.00  0.00           C  
ATOM   3552 HG21 VAL   225     -40.588 -29.427 -41.608  1.00  0.00           H  
ATOM   3553 HG22 VAL   225     -39.770 -27.865 -41.486  1.00  0.00           H  
ATOM   3554 HG23 VAL   225     -39.316 -29.192 -40.390  1.00  0.00           H  
ATOM   3555  C   VAL   225     -42.698 -29.014 -37.945  1.00  0.00           C  
ATOM   3556  O   VAL   225     -42.570 -29.521 -36.838  1.00  0.00           O  
ATOM   3557  N   SER   226     -43.694 -28.185 -38.264  1.00  0.00           N  
ATOM   3558  H   SER   226     -43.781 -27.939 -39.242  1.00  0.00           H  
ATOM   3559  CA  SER   226     -44.800 -27.787 -37.388  1.00  0.00           C  
ATOM   3560  HA  SER   226     -45.093 -28.634 -36.767  1.00  0.00           H  
ATOM   3561  CB  SER   226     -44.397 -26.628 -36.466  1.00  0.00           C  
ATOM   3562  HB2 SER   226     -43.903 -25.858 -37.057  1.00  0.00           H  
ATOM   3563  HB3 SER   226     -45.290 -26.205 -36.003  1.00  0.00           H  
ATOM   3564  OG  SER   226     -43.524 -27.046 -35.444  1.00  0.00           O  
ATOM   3565  HG  SER   226     -43.338 -26.302 -34.855  1.00  0.00           H  
ATOM   3566  C   SER   226     -46.004 -27.333 -38.219  1.00  0.00           C  
ATOM   3567  O   SER   226     -45.862 -26.704 -39.275  1.00  0.00           O  
ATOM   3568  N   SER   227     -47.214 -27.543 -37.707  1.00  0.00           N  
ATOM   3569  H   SER   227     -47.301 -28.150 -36.898  1.00  0.00           H  
ATOM   3570  CA  SER   227     -48.421 -26.847 -38.155  1.00  0.00           C  
ATOM   3571  HA  SER   227     -48.413 -26.798 -39.244  1.00  0.00           H  
ATOM   3572  CB  SER   227     -49.664 -27.654 -37.755  1.00  0.00           C  
ATOM   3573  HB2 SER   227     -50.560 -27.086 -38.006  1.00  0.00           H  
ATOM   3574  HB3 SER   227     -49.670 -28.579 -38.330  1.00  0.00           H  
ATOM   3575  OG  SER   227     -49.703 -28.004 -36.390  1.00  0.00           O  
ATOM   3576  HG  SER   227     -50.360 -28.722 -36.313  1.00  0.00           H  
ATOM   3577  C   SER   227     -48.421 -25.404 -37.624  1.00  0.00           C  
ATOM   3578  O   SER   227     -49.077 -25.076 -36.643  1.00  0.00           O  
ATOM   3579  N   ILE   228     -47.673 -24.510 -38.286  1.00  0.00           N  
ATOM   3580  H   ILE   228     -47.084 -24.889 -39.016  1.00  0.00           H  
ATOM   3581  CA  ILE   228     -47.350 -23.140 -37.807  1.00  0.00           C  
ATOM   3582  HA  ILE   228     -46.995 -23.272 -36.784  1.00  0.00           H  
ATOM   3583  CB  ILE   228     -46.157 -22.527 -38.590  1.00  0.00           C  
ATOM   3584  HB  ILE   228     -45.729 -21.760 -37.954  1.00  0.00           H  
ATOM   3585  CG2 ILE   228     -45.048 -23.570 -38.811  1.00  0.00           C  
ATOM   3586 HG21 ILE   228     -45.307 -24.257 -39.613  1.00  0.00           H  
ATOM   3587 HG22 ILE   228     -44.115 -23.073 -39.075  1.00  0.00           H  
ATOM   3588 HG23 ILE   228     -44.886 -24.128 -37.893  1.00  0.00           H  
ATOM   3589  CG1 ILE   228     -46.570 -21.831 -39.906  1.00  0.00           C  
ATOM   3590 HG12 ILE   228     -47.262 -22.480 -40.431  1.00  0.00           H  
ATOM   3591 HG13 ILE   228     -47.100 -20.908 -39.670  1.00  0.00           H  
ATOM   3592  CD1 ILE   228     -45.398 -21.461 -40.832  1.00  0.00           C  
ATOM   3593 HD11 ILE   228     -44.925 -22.358 -41.232  1.00  0.00           H  
ATOM   3594 HD12 ILE   228     -45.745 -20.860 -41.667  1.00  0.00           H  
ATOM   3595 HD13 ILE   228     -44.666 -20.872 -40.285  1.00  0.00           H  
ATOM   3596  C   ILE   228     -48.542 -22.158 -37.671  1.00  0.00           C  
ATOM   3597  O   ILE   228     -48.357 -20.960 -37.458  1.00  0.00           O  
ATOM   3598  N   GLN   229     -49.779 -22.644 -37.798  1.00  0.00           N  
ATOM   3599  H   GLN   229     -49.843 -23.639 -37.953  1.00  0.00           H  
ATOM   3600  CA  GLN   229     -50.975 -22.000 -37.242  1.00  0.00           C  
ATOM   3601  HA  GLN   229     -50.689 -21.644 -36.253  1.00  0.00           H  
ATOM   3602  CB  GLN   229     -51.379 -20.779 -38.098  1.00  0.00           C  
ATOM   3603  HB2 GLN   229     -50.497 -20.293 -38.510  1.00  0.00           H  
ATOM   3604  HB3 GLN   229     -51.975 -21.114 -38.944  1.00  0.00           H  
ATOM   3605  CG  GLN   229     -52.158 -19.717 -37.307  1.00  0.00           C  
ATOM   3606  HG2 GLN   229     -52.438 -18.921 -37.997  1.00  0.00           H  
ATOM   3607  HG3 GLN   229     -53.069 -20.171 -36.928  1.00  0.00           H  
ATOM   3608  CD  GLN   229     -51.419 -19.068 -36.129  1.00  0.00           C  
ATOM   3609  OE1 GLN   229     -52.023 -18.410 -35.304  1.00  0.00           O  
ATOM   3610  NE2 GLN   229     -50.116 -19.193 -35.972  1.00  0.00           N  
ATOM   3611 HE21 GLN   229     -49.543 -19.758 -36.593  1.00  0.00           H  
ATOM   3612 HE22 GLN   229     -49.740 -18.768 -35.145  1.00  0.00           H  
ATOM   3613  C   GLN   229     -52.102 -23.024 -36.972  1.00  0.00           C  
ATOM   3614  O   GLN   229     -53.258 -22.804 -37.323  1.00  0.00           O  
ATOM   3615  N   ILE   230     -51.701 -24.149 -36.363  1.00  0.00           N  
ATOM   3616  H   ILE   230     -50.709 -24.200 -36.157  1.00  0.00           H  
ATOM   3617  CA  ILE   230     -52.446 -25.355 -35.952  1.00  0.00           C  
ATOM   3618  HA  ILE   230     -51.642 -26.019 -35.627  1.00  0.00           H  
ATOM   3619  CB  ILE   230     -53.294 -25.168 -34.655  1.00  0.00           C  
ATOM   3620  HB  ILE   230     -53.059 -26.045 -34.047  1.00  0.00           H  
ATOM   3621  CG2 ILE   230     -52.860 -23.966 -33.792  1.00  0.00           C  
ATOM   3622 HG21 ILE   230     -53.091 -23.026 -34.292  1.00  0.00           H  
ATOM   3623 HG22 ILE   230     -53.387 -23.989 -32.837  1.00  0.00           H  
ATOM   3624 HG23 ILE   230     -51.789 -24.018 -33.592  1.00  0.00           H  
ATOM   3625  CG1 ILE   230     -54.834 -25.210 -34.777  1.00  0.00           C  
ATOM   3626 HG12 ILE   230     -55.135 -26.180 -35.167  1.00  0.00           H  
ATOM   3627 HG13 ILE   230     -55.252 -25.143 -33.771  1.00  0.00           H  
ATOM   3628  CD1 ILE   230     -55.499 -24.125 -35.624  1.00  0.00           C  
ATOM   3629 HD11 ILE   230     -55.239 -24.264 -36.670  1.00  0.00           H  
ATOM   3630 HD12 ILE   230     -56.579 -24.210 -35.515  1.00  0.00           H  
ATOM   3631 HD13 ILE   230     -55.191 -23.134 -35.292  1.00  0.00           H  
ATOM   3632  C   ILE   230     -53.106 -26.159 -37.091  1.00  0.00           C  
ATOM   3633  O   ILE   230     -53.294 -25.679 -38.208  1.00  0.00           O  
ATOM   3634  N   ASN   231     -53.399 -27.438 -36.830  1.00  0.00           N  
ATOM   3635  H   ASN   231     -53.154 -27.810 -35.926  1.00  0.00           H  
ATOM   3636  CA  ASN   231     -54.118 -28.319 -37.756  1.00  0.00           C  
ATOM   3637  HA  ASN   231     -53.704 -28.207 -38.758  1.00  0.00           H  
ATOM   3638  CB  ASN   231     -53.981 -29.791 -37.322  1.00  0.00           C  
ATOM   3639  HB2 ASN   231     -54.339 -29.911 -36.300  1.00  0.00           H  
ATOM   3640  HB3 ASN   231     -54.625 -30.394 -37.962  1.00  0.00           H  
ATOM   3641  CG  ASN   231     -52.575 -30.356 -37.390  1.00  0.00           C  
ATOM   3642  OD1 ASN   231     -51.640 -29.826 -36.810  1.00  0.00           O  
ATOM   3643  ND2 ASN   231     -52.386 -31.451 -38.080  1.00  0.00           N  
ATOM   3644 HD21 ASN   231     -53.190 -31.882 -38.554  1.00  0.00           H  
ATOM   3645 HD22 ASN   231     -51.502 -31.918 -38.007  1.00  0.00           H  
ATOM   3646  C   ASN   231     -55.610 -27.966 -37.818  1.00  0.00           C  
ATOM   3647  O   ASN   231     -56.281 -27.929 -36.783  1.00  0.00           O  
ATOM   3648  N   TRP   232     -56.157 -27.796 -39.018  1.00  0.00           N  
ATOM   3649  H   TRP   232     -55.551 -27.805 -39.834  1.00  0.00           H  
ATOM   3650  CA  TRP   232     -57.598 -27.747 -39.268  1.00  0.00           C  
ATOM   3651  HA  TRP   232     -58.130 -27.585 -38.331  1.00  0.00           H  
ATOM   3652  CB  TRP   232     -57.944 -26.583 -40.204  1.00  0.00           C  
ATOM   3653  HB2 TRP   232     -57.463 -26.765 -41.167  1.00  0.00           H  
ATOM   3654  HB3 TRP   232     -59.016 -26.633 -40.347  1.00  0.00           H  
ATOM   3655  CG  TRP   232     -57.636 -25.162 -39.808  1.00  0.00           C  
ATOM   3656  CD1 TRP   232     -56.533 -24.721 -39.161  1.00  0.00           C  
ATOM   3657  HD1 TRP   232     -55.716 -25.338 -38.811  1.00  0.00           H  
ATOM   3658  NE1 TRP   232     -56.555 -23.347 -39.061  1.00  0.00           N  
ATOM   3659  HE1 TRP   232     -55.832 -22.821 -38.584  1.00  0.00           H  
ATOM   3660  CE2 TRP   232     -57.671 -22.814 -39.663  1.00  0.00           C  
ATOM   3661  CZ2 TRP   232     -58.135 -21.502 -39.827  1.00  0.00           C  
ATOM   3662  HZ2 TRP   232     -57.546 -20.676 -39.466  1.00  0.00           H  
ATOM   3663  CH2 TRP   232     -59.381 -21.283 -40.437  1.00  0.00           C  
ATOM   3664  HH2 TRP   232     -59.757 -20.276 -40.552  1.00  0.00           H  
ATOM   3665  CZ3 TRP   232     -60.141 -22.378 -40.882  1.00  0.00           C  
ATOM   3666  HZ3 TRP   232     -61.103 -22.208 -41.342  1.00  0.00           H  
ATOM   3667  CE3 TRP   232     -59.653 -23.691 -40.734  1.00  0.00           C  
ATOM   3668  HE3 TRP   232     -60.255 -24.514 -41.072  1.00  0.00           H  
ATOM   3669  CD2 TRP   232     -58.402 -23.950 -40.125  1.00  0.00           C  
ATOM   3670  C   TRP   232     -58.056 -29.095 -39.857  1.00  0.00           C  
ATOM   3671  O   TRP   232     -57.353 -29.661 -40.687  1.00  0.00           O  
ATOM   3672  N   SER   233     -59.227 -29.598 -39.445  1.00  0.00           N  
ATOM   3673  H   SER   233     -59.830 -29.011 -38.889  1.00  0.00           H  
ATOM   3674  CA  SER   233     -59.682 -31.007 -39.537  1.00  0.00           C  
ATOM   3675  HA  SER   233     -58.856 -31.627 -39.187  1.00  0.00           H  
ATOM   3676  CB  SER   233     -60.834 -31.218 -38.539  1.00  0.00           C  
ATOM   3677  HB2 SER   233     -61.299 -32.194 -38.689  1.00  0.00           H  
ATOM   3678  HB3 SER   233     -60.435 -31.183 -37.526  1.00  0.00           H  
ATOM   3679  OG  SER   233     -61.791 -30.190 -38.685  1.00  0.00           O  
ATOM   3680  HG  SER   233     -62.611 -30.423 -38.180  1.00  0.00           H  
ATOM   3681  C   SER   233     -60.025 -31.562 -40.940  1.00  0.00           C  
ATOM   3682  O   SER   233     -61.077 -32.166 -41.151  1.00  0.00           O  
ATOM   3683  N   VAL   234     -59.109 -31.410 -41.899  1.00  0.00           N  
ATOM   3684  H   VAL   234     -58.292 -30.870 -41.630  1.00  0.00           H  
ATOM   3685  CA  VAL   234     -58.952 -32.275 -43.090  1.00  0.00           C  
ATOM   3686  HA  VAL   234     -59.312 -33.269 -42.825  1.00  0.00           H  
ATOM   3687  CB  VAL   234     -59.756 -31.810 -44.332  1.00  0.00           C  
ATOM   3688  HB  VAL   234     -59.526 -32.480 -45.160  1.00  0.00           H  
ATOM   3689  CG1 VAL   234     -61.269 -31.929 -44.154  1.00  0.00           C  
ATOM   3690 HG11 VAL   234     -61.620 -31.166 -43.462  1.00  0.00           H  
ATOM   3691 HG12 VAL   234     -61.743 -31.837 -45.127  1.00  0.00           H  
ATOM   3692 HG13 VAL   234     -61.503 -32.914 -43.747  1.00  0.00           H  
ATOM   3693  CG2 VAL   234     -59.408 -30.385 -44.786  1.00  0.00           C  
ATOM   3694 HG21 VAL   234     -58.336 -30.308 -44.970  1.00  0.00           H  
ATOM   3695 HG22 VAL   234     -59.929 -30.153 -45.713  1.00  0.00           H  
ATOM   3696 HG23 VAL   234     -59.687 -29.675 -44.012  1.00  0.00           H  
ATOM   3697  C   VAL   234     -57.471 -32.466 -43.456  1.00  0.00           C  
ATOM   3698  O   VAL   234     -57.172 -32.733 -44.614  1.00  0.00           O  
ATOM   3699  N   THR   235     -56.538 -32.288 -42.514  1.00  0.00           N  
ATOM   3700  H   THR   235     -56.834 -32.165 -41.545  1.00  0.00           H  
ATOM   3701  CA  THR   235     -55.080 -32.322 -42.737  1.00  0.00           C  
ATOM   3702  HA  THR   235     -54.657 -31.780 -41.892  1.00  0.00           H  
ATOM   3703  CB  THR   235     -54.482 -33.731 -42.618  1.00  0.00           C  
ATOM   3704  HB  THR   235     -54.507 -34.009 -41.570  1.00  0.00           H  
ATOM   3705  CG2 THR   235     -55.212 -34.839 -43.370  1.00  0.00           C  
ATOM   3706 HG21 THR   235     -55.280 -34.622 -44.433  1.00  0.00           H  
ATOM   3707 HG22 THR   235     -54.688 -35.771 -43.220  1.00  0.00           H  
ATOM   3708 HG23 THR   235     -56.218 -34.958 -42.970  1.00  0.00           H  
ATOM   3709  OG1 THR   235     -53.131 -33.693 -43.016  1.00  0.00           O  
ATOM   3710  HG1 THR   235     -52.701 -34.526 -42.740  1.00  0.00           H  
ATOM   3711  C   THR   235     -54.623 -31.516 -43.961  1.00  0.00           C  
ATOM   3712  O   THR   235     -54.492 -30.303 -43.828  1.00  0.00           O  
ATOM   3713  N   GLU   236     -54.369 -32.131 -45.125  1.00  0.00           N  
ATOM   3714  H   GLU   236     -54.379 -33.148 -45.131  1.00  0.00           H  
ATOM   3715  CA  GLU   236     -54.066 -31.479 -46.411  1.00  0.00           C  
ATOM   3716  HA  GLU   236     -54.144 -30.420 -46.261  1.00  0.00           H  
ATOM   3717  CB  GLU   236     -52.619 -31.775 -46.838  1.00  0.00           C  
ATOM   3718  HB2 GLU   236     -52.105 -32.118 -45.950  1.00  0.00           H  
ATOM   3719  HB3 GLU   236     -52.608 -32.592 -47.558  1.00  0.00           H  
ATOM   3720  CG  GLU   236     -51.854 -30.577 -47.438  1.00  0.00           C  
ATOM   3721  HG2 GLU   236     -51.998 -30.576 -48.521  1.00  0.00           H  
ATOM   3722  HG3 GLU   236     -52.280 -29.650 -47.058  1.00  0.00           H  
ATOM   3723  CD  GLU   236     -50.348 -30.560 -47.104  1.00  0.00           C  
ATOM   3724  OE1 GLU   236     -49.599 -29.917 -47.874  1.00  0.00           O  
ATOM   3725  OE2 GLU   236     -49.943 -31.133 -46.065  1.00  0.00           O  
ATOM   3726  C   GLU   236     -55.076 -31.803 -47.523  1.00  0.00           C  
ATOM   3727  O   GLU   236     -54.971 -31.261 -48.624  1.00  0.00           O  
ATOM   3728  N   SER   237     -56.086 -32.627 -47.235  1.00  0.00           N  
ATOM   3729  H   SER   237     -56.126 -32.990 -46.286  1.00  0.00           H  
ATOM   3730  CA  SER   237     -57.070 -33.209 -48.156  1.00  0.00           C  
ATOM   3731  HA  SER   237     -56.521 -33.616 -49.004  1.00  0.00           H  
ATOM   3732  CB  SER   237     -57.773 -34.391 -47.467  1.00  0.00           C  
ATOM   3733  HB2 SER   237     -58.442 -34.009 -46.696  1.00  0.00           H  
ATOM   3734  HB3 SER   237     -58.364 -34.940 -48.202  1.00  0.00           H  
ATOM   3735  OG  SER   237     -56.855 -35.274 -46.856  1.00  0.00           O  
ATOM   3736  HG  SER   237     -56.314 -35.725 -47.559  1.00  0.00           H  
ATOM   3737  C   SER   237     -58.102 -32.196 -48.699  1.00  0.00           C  
ATOM   3738  O   SER   237     -59.313 -32.382 -48.575  1.00  0.00           O  
ATOM   3739  N   VAL   238     -57.642 -31.116 -49.346  1.00  0.00           N  
ATOM   3740  H   VAL   238     -56.633 -30.988 -49.327  1.00  0.00           H  
ATOM   3741  CA  VAL   238     -58.479 -30.058 -49.963  1.00  0.00           C  
ATOM   3742  HA  VAL   238     -59.033 -29.543 -49.178  1.00  0.00           H  
ATOM   3743  CB  VAL   238     -57.588 -29.029 -50.701  1.00  0.00           C  
ATOM   3744  HB  VAL   238     -56.958 -29.557 -51.419  1.00  0.00           H  
ATOM   3745  CG1 VAL   238     -58.379 -27.959 -51.469  1.00  0.00           C  
ATOM   3746 HG11 VAL   238     -59.067 -27.450 -50.796  1.00  0.00           H  
ATOM   3747 HG12 VAL   238     -57.693 -27.233 -51.909  1.00  0.00           H  
ATOM   3748 HG13 VAL   238     -58.942 -28.406 -52.286  1.00  0.00           H  
ATOM   3749  CG2 VAL   238     -56.684 -28.280 -49.724  1.00  0.00           C  
ATOM   3750 HG21 VAL   238     -55.986 -28.966 -49.249  1.00  0.00           H  
ATOM   3751 HG22 VAL   238     -56.112 -27.522 -50.254  1.00  0.00           H  
ATOM   3752 HG23 VAL   238     -57.297 -27.798 -48.968  1.00  0.00           H  
ATOM   3753  C   VAL   238     -59.502 -30.618 -50.956  1.00  0.00           C  
ATOM   3754  O   VAL   238     -60.619 -30.110 -51.051  1.00  0.00           O  
ATOM   3755  N   PHE   239     -59.093 -31.639 -51.715  1.00  0.00           N  
ATOM   3756  H   PHE   239     -58.179 -32.002 -51.517  1.00  0.00           H  
ATOM   3757  CA  PHE   239     -59.840 -32.204 -52.840  1.00  0.00           C  
ATOM   3758  HA  PHE   239     -60.898 -32.136 -52.581  1.00  0.00           H  
ATOM   3759  CB  PHE   239     -59.614 -31.303 -54.076  1.00  0.00           C  
ATOM   3760  HB2 PHE   239     -59.064 -30.405 -53.789  1.00  0.00           H  
ATOM   3761  HB3 PHE   239     -58.985 -31.811 -54.800  1.00  0.00           H  
ATOM   3762  CG  PHE   239     -60.883 -30.860 -54.779  1.00  0.00           C  
ATOM   3763  CD1 PHE   239     -61.403 -29.572 -54.550  1.00  0.00           C  
ATOM   3764  HD1 PHE   239     -60.925 -28.911 -53.839  1.00  0.00           H  
ATOM   3765  CE1 PHE   239     -62.542 -29.135 -55.248  1.00  0.00           C  
ATOM   3766  HE1 PHE   239     -62.922 -28.137 -55.078  1.00  0.00           H  
ATOM   3767  CZ  PHE   239     -63.183 -29.992 -56.159  1.00  0.00           C  
ATOM   3768  HZ  PHE   239     -64.064 -29.658 -56.688  1.00  0.00           H  
ATOM   3769  CE2 PHE   239     -62.682 -31.289 -56.372  1.00  0.00           C  
ATOM   3770  HE2 PHE   239     -63.175 -31.956 -57.064  1.00  0.00           H  
ATOM   3771  CD2 PHE   239     -61.533 -31.720 -55.685  1.00  0.00           C  
ATOM   3772  HD2 PHE   239     -61.145 -32.712 -55.862  1.00  0.00           H  
ATOM   3773  C   PHE   239     -59.594 -33.710 -53.154  1.00  0.00           C  
ATOM   3774  O   PHE   239     -60.436 -34.262 -53.868  1.00  0.00           O  
ATOM   3775  N   PRO   240     -58.536 -34.424 -52.676  1.00  0.00           N  
ATOM   3776  CD  PRO   240     -58.472 -35.875 -52.852  1.00  0.00           C  
ATOM   3777  HD2 PRO   240     -58.876 -36.187 -53.816  1.00  0.00           H  
ATOM   3778  HD3 PRO   240     -59.027 -36.356 -52.046  1.00  0.00           H  
ATOM   3779  CG  PRO   240     -57.000 -36.267 -52.764  1.00  0.00           C  
ATOM   3780  HG2 PRO   240     -56.521 -36.140 -53.736  1.00  0.00           H  
ATOM   3781  HG3 PRO   240     -56.872 -37.285 -52.395  1.00  0.00           H  
ATOM   3782  CB  PRO   240     -56.464 -35.237 -51.781  1.00  0.00           C  
ATOM   3783  HB2 PRO   240     -55.382 -35.133 -51.862  1.00  0.00           H  
ATOM   3784  HB3 PRO   240     -56.734 -35.533 -50.766  1.00  0.00           H  
ATOM   3785  CA  PRO   240     -57.228 -33.960 -52.158  1.00  0.00           C  
ATOM   3786  HA  PRO   240     -57.354 -33.383 -51.247  1.00  0.00           H  
ATOM   3787  C   PRO   240     -56.465 -33.122 -53.210  1.00  0.00           C  
ATOM   3788  O   PRO   240     -56.881 -33.107 -54.365  1.00  0.00           O  
ATOM   3789  N   PRO   241     -55.379 -32.398 -52.873  1.00  0.00           N  
ATOM   3790  CD  PRO   241     -54.688 -32.422 -51.590  1.00  0.00           C  
ATOM   3791  HD2 PRO   241     -53.985 -33.257 -51.567  1.00  0.00           H  
ATOM   3792  HD3 PRO   241     -55.381 -32.501 -50.755  1.00  0.00           H  
ATOM   3793  CG  PRO   241     -53.915 -31.107 -51.513  1.00  0.00           C  
ATOM   3794  HG2 PRO   241     -53.022 -31.197 -50.899  1.00  0.00           H  
ATOM   3795  HG3 PRO   241     -54.562 -30.316 -51.131  1.00  0.00           H  
ATOM   3796  CB  PRO   241     -53.588 -30.833 -52.978  1.00  0.00           C  
ATOM   3797  HB2 PRO   241     -52.751 -31.458 -53.294  1.00  0.00           H  
ATOM   3798  HB3 PRO   241     -53.366 -29.780 -53.143  1.00  0.00           H  
ATOM   3799  CA  PRO   241     -54.875 -31.276 -53.681  1.00  0.00           C  
ATOM   3800  HA  PRO   241     -55.601 -30.466 -53.598  1.00  0.00           H  
ATOM   3801  C   PRO   241     -54.654 -31.542 -55.183  1.00  0.00           C  
ATOM   3802  O   PRO   241     -55.017 -30.699 -56.003  1.00  0.00           O  
ATOM   3803  N   PHE   242     -54.140 -32.717 -55.565  1.00  0.00           N  
ATOM   3804  H   PHE   242     -53.842 -33.363 -54.850  1.00  0.00           H  
ATOM   3805  CA  PHE   242     -53.949 -33.099 -56.976  1.00  0.00           C  
ATOM   3806  HA  PHE   242     -53.367 -32.333 -57.482  1.00  0.00           H  
ATOM   3807  CB  PHE   242     -53.151 -34.412 -57.016  1.00  0.00           C  
ATOM   3808  HB2 PHE   242     -52.197 -34.256 -56.511  1.00  0.00           H  
ATOM   3809  HB3 PHE   242     -53.695 -35.177 -56.461  1.00  0.00           H  
ATOM   3810  CG  PHE   242     -52.875 -34.929 -58.417  1.00  0.00           C  
ATOM   3811  CD1 PHE   242     -51.769 -34.444 -59.139  1.00  0.00           C  
ATOM   3812  HD1 PHE   242     -51.108 -33.715 -58.691  1.00  0.00           H  
ATOM   3813  CE1 PHE   242     -51.526 -34.894 -60.449  1.00  0.00           C  
ATOM   3814  HE1 PHE   242     -50.681 -34.508 -61.002  1.00  0.00           H  
ATOM   3815  CZ  PHE   242     -52.386 -35.836 -61.040  1.00  0.00           C  
ATOM   3816  HZ  PHE   242     -52.203 -36.176 -62.049  1.00  0.00           H  
ATOM   3817  CE2 PHE   242     -53.487 -36.330 -60.318  1.00  0.00           C  
ATOM   3818  HE2 PHE   242     -54.151 -37.050 -60.774  1.00  0.00           H  
ATOM   3819  CD2 PHE   242     -53.731 -35.878 -59.009  1.00  0.00           C  
ATOM   3820  HD2 PHE   242     -54.584 -36.253 -58.464  1.00  0.00           H  
ATOM   3821  C   PHE   242     -55.267 -33.226 -57.760  1.00  0.00           C  
ATOM   3822  O   PHE   242     -55.341 -32.869 -58.935  1.00  0.00           O  
ATOM   3823  N   SER   243     -56.336 -33.674 -57.093  1.00  0.00           N  
ATOM   3824  H   SER   243     -56.236 -33.802 -56.092  1.00  0.00           H  
ATOM   3825  CA  SER   243     -57.649 -33.976 -57.681  1.00  0.00           C  
ATOM   3826  HA  SER   243     -57.534 -34.792 -58.394  1.00  0.00           H  
ATOM   3827  CB  SER   243     -58.573 -34.451 -56.552  1.00  0.00           C  
ATOM   3828  HB2 SER   243     -58.101 -35.283 -56.027  1.00  0.00           H  
ATOM   3829  HB3 SER   243     -58.711 -33.634 -55.853  1.00  0.00           H  
ATOM   3830  OG  SER   243     -59.851 -34.854 -56.988  1.00  0.00           O  
ATOM   3831  HG  SER   243     -60.378 -35.025 -56.196  1.00  0.00           H  
ATOM   3832  C   SER   243     -58.265 -32.788 -58.435  1.00  0.00           C  
ATOM   3833  O   SER   243     -59.013 -32.991 -59.396  1.00  0.00           O  
ATOM   3834  N   ARG   244     -57.909 -31.538 -58.081  1.00  0.00           N  
ATOM   3835  H   ARG   244     -57.243 -31.429 -57.325  1.00  0.00           H  
ATOM   3836  CA  ARG   244     -58.362 -30.346 -58.820  1.00  0.00           C  
ATOM   3837  HA  ARG   244     -58.530 -30.695 -59.825  1.00  0.00           H  
ATOM   3838  CB  ARG   244     -59.733 -29.864 -58.310  1.00  0.00           C  
ATOM   3839  HB2 ARG   244     -60.243 -30.690 -57.817  1.00  0.00           H  
ATOM   3840  HB3 ARG   244     -59.598 -29.071 -57.575  1.00  0.00           H  
ATOM   3841  CG  ARG   244     -60.646 -29.374 -59.450  1.00  0.00           C  
ATOM   3842  HG2 ARG   244     -61.565 -29.001 -58.996  1.00  0.00           H  
ATOM   3843  HG3 ARG   244     -60.170 -28.536 -59.961  1.00  0.00           H  
ATOM   3844  CD  ARG   244     -61.029 -30.475 -60.469  1.00  0.00           C  
ATOM   3845  HD2 ARG   244     -60.733 -31.455 -60.097  1.00  0.00           H  
ATOM   3846  HD3 ARG   244     -62.117 -30.491 -60.551  1.00  0.00           H  
ATOM   3847  NE  ARG   244     -60.472 -30.225 -61.819  1.00  0.00           N  
ATOM   3848  HE  ARG   244     -60.891 -29.469 -62.329  1.00  0.00           H  
ATOM   3849  CZ  ARG   244     -59.451 -30.815 -62.427  1.00  0.00           C  
ATOM   3850  NH1 ARG   244     -58.770 -31.820 -61.962  1.00  0.00           N  
ATOM   3851 HH11 ARG   244     -59.010 -32.280 -61.088  1.00  0.00           H  
ATOM   3852 HH12 ARG   244     -57.893 -32.047 -62.436  1.00  0.00           H  
ATOM   3853  NH2 ARG   244     -59.031 -30.367 -63.570  1.00  0.00           N  
ATOM   3854 HH21 ARG   244     -59.434 -29.574 -64.023  1.00  0.00           H  
ATOM   3855 HH22 ARG   244     -58.133 -30.752 -63.880  1.00  0.00           H  
ATOM   3856  C   ARG   244     -57.320 -29.261 -59.092  1.00  0.00           C  
ATOM   3857  O   ARG   244     -57.601 -28.074 -58.977  1.00  0.00           O  
ATOM   3858  N   GLU   245     -56.180 -29.692 -59.634  1.00  0.00           N  
ATOM   3859  H   GLU   245     -55.995 -30.687 -59.560  1.00  0.00           H  
ATOM   3860  CA  GLU   245     -55.400 -28.969 -60.666  1.00  0.00           C  
ATOM   3861  HA  GLU   245     -54.616 -29.657 -60.978  1.00  0.00           H  
ATOM   3862  CB  GLU   245     -56.327 -28.699 -61.879  1.00  0.00           C  
ATOM   3863  HB2 GLU   245     -57.243 -29.278 -61.782  1.00  0.00           H  
ATOM   3864  HB3 GLU   245     -56.626 -27.650 -61.878  1.00  0.00           H  
ATOM   3865  CG  GLU   245     -55.720 -29.032 -63.243  1.00  0.00           C  
ATOM   3866  HG2 GLU   245     -56.420 -28.718 -64.021  1.00  0.00           H  
ATOM   3867  HG3 GLU   245     -54.795 -28.469 -63.382  1.00  0.00           H  
ATOM   3868  CD  GLU   245     -55.472 -30.536 -63.368  1.00  0.00           C  
ATOM   3869  OE1 GLU   245     -56.478 -31.276 -63.494  1.00  0.00           O  
ATOM   3870  OE2 GLU   245     -54.285 -30.923 -63.278  1.00  0.00           O  
ATOM   3871  C   GLU   245     -54.666 -27.667 -60.278  1.00  0.00           C  
ATOM   3872  O   GLU   245     -53.811 -27.203 -61.037  1.00  0.00           O  
ATOM   3873  N   MET   246     -55.013 -27.047 -59.150  1.00  0.00           N  
ATOM   3874  H   MET   246     -55.788 -27.448 -58.633  1.00  0.00           H  
ATOM   3875  CA  MET   246     -54.552 -25.710 -58.750  1.00  0.00           C  
ATOM   3876  HA  MET   246     -53.625 -25.497 -59.282  1.00  0.00           H  
ATOM   3877  CB  MET   246     -55.579 -24.631 -59.146  1.00  0.00           C  
ATOM   3878  HB2 MET   246     -56.453 -24.716 -58.498  1.00  0.00           H  
ATOM   3879  HB3 MET   246     -55.117 -23.661 -58.973  1.00  0.00           H  
ATOM   3880  CG  MET   246     -56.055 -24.678 -60.604  1.00  0.00           C  
ATOM   3881  HG2 MET   246     -55.189 -24.746 -61.263  1.00  0.00           H  
ATOM   3882  HG3 MET   246     -56.656 -25.577 -60.738  1.00  0.00           H  
ATOM   3883  SD  MET   246     -57.064 -23.251 -61.107  1.00  0.00           S  
ATOM   3884  CE  MET   246     -55.774 -22.000 -61.361  1.00  0.00           C  
ATOM   3885  HE1 MET   246     -55.124 -22.307 -62.181  1.00  0.00           H  
ATOM   3886  HE2 MET   246     -56.239 -21.048 -61.613  1.00  0.00           H  
ATOM   3887  HE3 MET   246     -55.182 -21.880 -60.455  1.00  0.00           H  
ATOM   3888  C   MET   246     -54.215 -25.618 -57.253  1.00  0.00           C  
ATOM   3889  O   MET   246     -54.243 -24.528 -56.682  1.00  0.00           O  
ATOM   3890  N   PHE   247     -53.906 -26.749 -56.611  1.00  0.00           N  
ATOM   3891  H   PHE   247     -53.832 -27.600 -57.157  1.00  0.00           H  
ATOM   3892  CA  PHE   247     -53.609 -26.814 -55.175  1.00  0.00           C  
ATOM   3893  HA  PHE   247     -53.504 -25.804 -54.780  1.00  0.00           H  
ATOM   3894  CB  PHE   247     -54.764 -27.496 -54.423  1.00  0.00           C  
ATOM   3895  HB2 PHE   247     -54.771 -28.544 -54.704  1.00  0.00           H  
ATOM   3896  HB3 PHE   247     -54.561 -27.455 -53.353  1.00  0.00           H  
ATOM   3897  CG  PHE   247     -56.156 -26.937 -54.666  1.00  0.00           C  
ATOM   3898  CD1 PHE   247     -57.202 -27.803 -55.043  1.00  0.00           C  
ATOM   3899  HD1 PHE   247     -57.011 -28.858 -55.179  1.00  0.00           H  
ATOM   3900  CE1 PHE   247     -58.499 -27.299 -55.245  1.00  0.00           C  
ATOM   3901  HE1 PHE   247     -59.298 -27.966 -55.530  1.00  0.00           H  
ATOM   3902  CZ  PHE   247     -58.757 -25.928 -55.081  1.00  0.00           C  
ATOM   3903  HZ  PHE   247     -59.756 -25.545 -55.237  1.00  0.00           H  
ATOM   3904  CE2 PHE   247     -57.713 -25.058 -54.721  1.00  0.00           C  
ATOM   3905  HE2 PHE   247     -57.907 -24.001 -54.607  1.00  0.00           H  
ATOM   3906  CD2 PHE   247     -56.418 -25.562 -54.505  1.00  0.00           C  
ATOM   3907  HD2 PHE   247     -55.621 -24.886 -54.229  1.00  0.00           H  
ATOM   3908  C   PHE   247     -52.271 -27.512 -54.922  1.00  0.00           C  
ATOM   3909  O   PHE   247     -51.365 -26.893 -54.374  1.00  0.00           O  
ATOM   3910  N   ASP   248     -52.128 -28.739 -55.426  1.00  0.00           N  
ATOM   3911  H   ASP   248     -52.897 -29.094 -55.978  1.00  0.00           H  
ATOM   3912  CA  ASP   248     -50.907 -29.560 -55.462  1.00  0.00           C  
ATOM   3913  HA  ASP   248     -50.702 -29.959 -54.471  1.00  0.00           H  
ATOM   3914  CB  ASP   248     -51.127 -30.757 -56.405  1.00  0.00           C  
ATOM   3915  HB2 ASP   248     -50.194 -31.317 -56.480  1.00  0.00           H  
ATOM   3916  HB3 ASP   248     -51.856 -31.415 -55.940  1.00  0.00           H  
ATOM   3917  CG  ASP   248     -51.614 -30.401 -57.821  1.00  0.00           C  
ATOM   3918  OD1 ASP   248     -52.155 -29.293 -58.047  1.00  0.00           O  
ATOM   3919  OD2 ASP   248     -51.405 -31.220 -58.741  1.00  0.00           O  
ATOM   3920  C   ASP   248     -49.653 -28.802 -55.921  1.00  0.00           C  
ATOM   3921  O   ASP   248     -48.603 -28.909 -55.294  1.00  0.00           O  
ATOM   3922  N   ARG   249     -49.756 -27.973 -56.970  1.00  0.00           N  
ATOM   3923  H   ARG   249     -50.650 -27.976 -57.455  1.00  0.00           H  
ATOM   3924  CA  ARG   249     -48.638 -27.153 -57.491  1.00  0.00           C  
ATOM   3925  HA  ARG   249     -47.773 -27.811 -57.598  1.00  0.00           H  
ATOM   3926  CB  ARG   249     -48.995 -26.601 -58.889  1.00  0.00           C  
ATOM   3927  HB2 ARG   249     -49.881 -25.970 -58.817  1.00  0.00           H  
ATOM   3928  HB3 ARG   249     -48.171 -25.975 -59.235  1.00  0.00           H  
ATOM   3929  CG  ARG   249     -49.207 -27.724 -59.931  1.00  0.00           C  
ATOM   3930  HG2 ARG   249     -48.540 -27.552 -60.777  1.00  0.00           H  
ATOM   3931  HG3 ARG   249     -48.915 -28.680 -59.491  1.00  0.00           H  
ATOM   3932  CD  ARG   249     -50.646 -27.826 -60.470  1.00  0.00           C  
ATOM   3933  HD2 ARG   249     -51.338 -27.393 -59.745  1.00  0.00           H  
ATOM   3934  HD3 ARG   249     -50.726 -27.266 -61.402  1.00  0.00           H  
ATOM   3935  NE  ARG   249     -51.033 -29.234 -60.661  1.00  0.00           N  
ATOM   3936  HE  ARG   249     -50.929 -29.833 -59.844  1.00  0.00           H  
ATOM   3937  CZ  ARG   249     -51.817 -29.788 -61.557  1.00  0.00           C  
ATOM   3938  NH1 ARG   249     -52.300 -29.157 -62.579  1.00  0.00           N  
ATOM   3939 HH11 ARG   249     -52.389 -28.161 -62.481  1.00  0.00           H  
ATOM   3940 HH12 ARG   249     -52.977 -29.692 -63.122  1.00  0.00           H  
ATOM   3941  NH2 ARG   249     -52.196 -31.017 -61.404  1.00  0.00           N  
ATOM   3942 HH21 ARG   249     -51.987 -31.450 -60.502  1.00  0.00           H  
ATOM   3943 HH22 ARG   249     -52.914 -31.384 -62.027  1.00  0.00           H  
ATOM   3944  C   ARG   249     -48.148 -26.056 -56.520  1.00  0.00           C  
ATOM   3945  O   ARG   249     -47.263 -25.270 -56.868  1.00  0.00           O  
ATOM   3946  N   PHE   250     -48.711 -26.003 -55.309  1.00  0.00           N  
ATOM   3947  H   PHE   250     -49.412 -26.704 -55.111  1.00  0.00           H  
ATOM   3948  CA  PHE   250     -48.428 -25.016 -54.266  1.00  0.00           C  
ATOM   3949  HA  PHE   250     -47.452 -24.579 -54.463  1.00  0.00           H  
ATOM   3950  CB  PHE   250     -49.469 -23.881 -54.338  1.00  0.00           C  
ATOM   3951  HB2 PHE   250     -50.398 -24.219 -53.875  1.00  0.00           H  
ATOM   3952  HB3 PHE   250     -49.104 -23.031 -53.761  1.00  0.00           H  
ATOM   3953  CG  PHE   250     -49.773 -23.427 -55.758  1.00  0.00           C  
ATOM   3954  CD1 PHE   250     -50.929 -23.892 -56.413  1.00  0.00           C  
ATOM   3955  HD1 PHE   250     -51.645 -24.497 -55.877  1.00  0.00           H  
ATOM   3956  CE1 PHE   250     -51.137 -23.603 -57.773  1.00  0.00           C  
ATOM   3957  HE1 PHE   250     -52.025 -23.963 -58.270  1.00  0.00           H  
ATOM   3958  CZ  PHE   250     -50.187 -22.853 -58.486  1.00  0.00           C  
ATOM   3959  HZ  PHE   250     -50.345 -22.637 -59.533  1.00  0.00           H  
ATOM   3960  CE2 PHE   250     -49.042 -22.368 -57.830  1.00  0.00           C  
ATOM   3961  HE2 PHE   250     -48.314 -21.789 -58.376  1.00  0.00           H  
ATOM   3962  CD2 PHE   250     -48.838 -22.650 -56.468  1.00  0.00           C  
ATOM   3963  HD2 PHE   250     -47.942 -22.307 -55.976  1.00  0.00           H  
ATOM   3964  C   PHE   250     -48.352 -25.650 -52.866  1.00  0.00           C  
ATOM   3965  O   PHE   250     -47.384 -25.413 -52.144  1.00  0.00           O  
ATOM   3966  N   ARG   251     -49.318 -26.494 -52.475  1.00  0.00           N  
ATOM   3967  H   ARG   251     -50.055 -26.708 -53.143  1.00  0.00           H  
ATOM   3968  CA  ARG   251     -49.396 -27.196 -51.175  1.00  0.00           C  
ATOM   3969  HA  ARG   251     -48.397 -27.261 -50.747  1.00  0.00           H  
ATOM   3970  CB  ARG   251     -50.296 -26.440 -50.183  1.00  0.00           C  
ATOM   3971  HB2 ARG   251     -51.334 -26.683 -50.401  1.00  0.00           H  
ATOM   3972  HB3 ARG   251     -50.077 -26.828 -49.192  1.00  0.00           H  
ATOM   3973  CG  ARG   251     -50.147 -24.901 -50.200  1.00  0.00           C  
ATOM   3974  HG2 ARG   251     -49.148 -24.597 -50.499  1.00  0.00           H  
ATOM   3975  HG3 ARG   251     -50.833 -24.513 -50.954  1.00  0.00           H  
ATOM   3976  CD  ARG   251     -50.480 -24.244 -48.852  1.00  0.00           C  
ATOM   3977  HD2 ARG   251     -51.128 -23.399 -49.069  1.00  0.00           H  
ATOM   3978  HD3 ARG   251     -51.056 -24.933 -48.234  1.00  0.00           H  
ATOM   3979  NE  ARG   251     -49.320 -23.720 -48.089  1.00  0.00           N  
ATOM   3980  HE  ARG   251     -49.451 -22.840 -47.605  1.00  0.00           H  
ATOM   3981  CZ  ARG   251     -48.106 -24.206 -47.900  1.00  0.00           C  
ATOM   3982  NH1 ARG   251     -47.658 -25.284 -48.470  1.00  0.00           N  
ATOM   3983 HH11 ARG   251     -48.210 -25.768 -49.142  1.00  0.00           H  
ATOM   3984 HH12 ARG   251     -46.717 -25.620 -48.240  1.00  0.00           H  
ATOM   3985  NH2 ARG   251     -47.315 -23.582 -47.093  1.00  0.00           N  
ATOM   3986 HH21 ARG   251     -47.646 -22.759 -46.599  1.00  0.00           H  
ATOM   3987 HH22 ARG   251     -46.357 -23.908 -46.942  1.00  0.00           H  
ATOM   3988  C   ARG   251     -49.866 -28.643 -51.388  1.00  0.00           C  
ATOM   3989  O   ARG   251     -50.559 -28.910 -52.360  1.00  0.00           O  
ATOM   3990  N   SER   252     -49.441 -29.583 -50.544  1.00  0.00           N  
ATOM   3991  H   SER   252     -49.219 -29.333 -49.581  1.00  0.00           H  
ATOM   3992  CA  SER   252     -49.021 -30.934 -50.960  1.00  0.00           C  
ATOM   3993  HA  SER   252     -48.603 -31.416 -50.075  1.00  0.00           H  
ATOM   3994  CB  SER   252     -50.219 -31.796 -51.393  1.00  0.00           C  
ATOM   3995  HB2 SER   252     -50.899 -31.911 -50.548  1.00  0.00           H  
ATOM   3996  HB3 SER   252     -50.745 -31.314 -52.214  1.00  0.00           H  
ATOM   3997  OG  SER   252     -49.806 -33.071 -51.829  1.00  0.00           O  
ATOM   3998  HG  SER   252     -49.124 -32.922 -52.505  1.00  0.00           H  
ATOM   3999  C   SER   252     -47.879 -30.859 -51.992  1.00  0.00           C  
ATOM   4000  O   SER   252     -47.826 -31.636 -52.945  1.00  0.00           O  
ATOM   4001  N   SER   253     -46.984 -29.876 -51.819  1.00  0.00           N  
ATOM   4002  H   SER   253     -47.053 -29.317 -50.980  1.00  0.00           H  
ATOM   4003  CA  SER   253     -46.132 -29.318 -52.879  1.00  0.00           C  
ATOM   4004  HA  SER   253     -46.797 -28.926 -53.647  1.00  0.00           H  
ATOM   4005  CB  SER   253     -45.310 -28.130 -52.356  1.00  0.00           C  
ATOM   4006  HB2 SER   253     -44.341 -28.482 -52.011  1.00  0.00           H  
ATOM   4007  HB3 SER   253     -45.150 -27.420 -53.168  1.00  0.00           H  
ATOM   4008  OG  SER   253     -45.942 -27.469 -51.275  1.00  0.00           O  
ATOM   4009  HG  SER   253     -46.378 -26.660 -51.609  1.00  0.00           H  
ATOM   4010  C   SER   253     -45.236 -30.361 -53.574  1.00  0.00           C  
ATOM   4011  O   SER   253     -45.260 -30.410 -54.804  1.00  0.00           O  
ATOM   4012  N   PRO   254     -44.506 -31.244 -52.856  1.00  0.00           N  
ATOM   4013  CD  PRO   254     -44.483 -32.643 -53.260  1.00  0.00           C  
ATOM   4014  HD2 PRO   254     -43.550 -32.870 -53.775  1.00  0.00           H  
ATOM   4015  HD3 PRO   254     -45.330 -32.872 -53.909  1.00  0.00           H  
ATOM   4016  CG  PRO   254     -44.591 -33.464 -51.968  1.00  0.00           C  
ATOM   4017  HG2 PRO   254     -43.701 -34.083 -51.853  1.00  0.00           H  
ATOM   4018  HG3 PRO   254     -45.485 -34.089 -51.976  1.00  0.00           H  
ATOM   4019  CB  PRO   254     -44.666 -32.430 -50.835  1.00  0.00           C  
ATOM   4020  HB2 PRO   254     -44.110 -32.755 -49.954  1.00  0.00           H  
ATOM   4021  HB3 PRO   254     -45.710 -32.256 -50.574  1.00  0.00           H  
ATOM   4022  CA  PRO   254     -44.075 -31.161 -51.454  1.00  0.00           C  
ATOM   4023  HA  PRO   254     -44.508 -30.302 -50.954  1.00  0.00           H  
ATOM   4024  C   PRO   254     -42.527 -31.148 -51.303  1.00  0.00           C  
ATOM   4025  O   PRO   254     -41.858 -31.988 -51.911  1.00  0.00           O  
ATOM   4026  N   PRO   255     -41.916 -30.307 -50.438  1.00  0.00           N  
ATOM   4027  CD  PRO   255     -40.517 -30.496 -50.058  1.00  0.00           C  
ATOM   4028  HD2 PRO   255     -39.855 -30.239 -50.886  1.00  0.00           H  
ATOM   4029  HD3 PRO   255     -40.358 -31.534 -49.763  1.00  0.00           H  
ATOM   4030  CG  PRO   255     -40.249 -29.580 -48.862  1.00  0.00           C  
ATOM   4031  HG2 PRO   255     -39.774 -28.659 -49.203  1.00  0.00           H  
ATOM   4032  HG3 PRO   255     -39.634 -30.072 -48.108  1.00  0.00           H  
ATOM   4033  CB  PRO   255     -41.651 -29.277 -48.336  1.00  0.00           C  
ATOM   4034  HB2 PRO   255     -41.681 -28.343 -47.773  1.00  0.00           H  
ATOM   4035  HB3 PRO   255     -41.997 -30.104 -47.713  1.00  0.00           H  
ATOM   4036  CA  PRO   255     -42.479 -29.224 -49.624  1.00  0.00           C  
ATOM   4037  HA  PRO   255     -43.523 -29.407 -49.371  1.00  0.00           H  
ATOM   4038  C   PRO   255     -42.357 -27.830 -50.279  1.00  0.00           C  
ATOM   4039  O   PRO   255     -41.646 -27.634 -51.265  1.00  0.00           O  
ATOM   4040  N   ASP   256     -43.021 -26.852 -49.666  1.00  0.00           N  
ATOM   4041  H   ASP   256     -43.631 -27.124 -48.899  1.00  0.00           H  
ATOM   4042  CA  ASP   256     -43.198 -25.449 -50.060  1.00  0.00           C  
ATOM   4043  HA  ASP   256     -44.136 -25.389 -50.614  1.00  0.00           H  
ATOM   4044  CB  ASP   256     -43.372 -24.590 -48.783  1.00  0.00           C  
ATOM   4045  HB2 ASP   256     -42.430 -24.578 -48.233  1.00  0.00           H  
ATOM   4046  HB3 ASP   256     -43.594 -23.565 -49.081  1.00  0.00           H  
ATOM   4047  CG  ASP   256     -44.452 -25.055 -47.802  1.00  0.00           C  
ATOM   4048  OD1 ASP   256     -44.715 -24.315 -46.834  1.00  0.00           O  
ATOM   4049  OD2 ASP   256     -45.102 -26.098 -48.032  1.00  0.00           O  
ATOM   4050  C   ASP   256     -42.113 -24.829 -50.963  1.00  0.00           C  
ATOM   4051  O   ASP   256     -42.323 -24.641 -52.164  1.00  0.00           O  
ATOM   4052  N   SER   257     -40.963 -24.469 -50.383  1.00  0.00           N  
ATOM   4053  H   SER   257     -40.824 -24.744 -49.421  1.00  0.00           H  
ATOM   4054  CA  SER   257     -40.045 -23.451 -50.921  1.00  0.00           C  
ATOM   4055  HA  SER   257     -40.612 -22.532 -51.075  1.00  0.00           H  
ATOM   4056  CB  SER   257     -38.965 -23.167 -49.869  1.00  0.00           C  
ATOM   4057  HB2 SER   257     -38.498 -22.208 -50.071  1.00  0.00           H  
ATOM   4058  HB3 SER   257     -39.439 -23.090 -48.889  1.00  0.00           H  
ATOM   4059  OG  SER   257     -37.985 -24.189 -49.825  1.00  0.00           O  
ATOM   4060  HG  SER   257     -37.294 -24.005 -50.490  1.00  0.00           H  
ATOM   4061  C   SER   257     -39.412 -23.824 -52.266  1.00  0.00           C  
ATOM   4062  O   SER   257     -39.012 -22.957 -53.044  1.00  0.00           O  
ATOM   4063  N   GLU   258     -39.343 -25.121 -52.568  1.00  0.00           N  
ATOM   4064  H   GLU   258     -39.696 -25.773 -51.878  1.00  0.00           H  
ATOM   4065  CA  GLU   258     -38.752 -25.641 -53.801  1.00  0.00           C  
ATOM   4066  HA  GLU   258     -38.265 -24.819 -54.313  1.00  0.00           H  
ATOM   4067  CB  GLU   258     -37.654 -26.662 -53.464  1.00  0.00           C  
ATOM   4068  HB2 GLU   258     -38.107 -27.555 -53.031  1.00  0.00           H  
ATOM   4069  HB3 GLU   258     -37.157 -26.952 -54.390  1.00  0.00           H  
ATOM   4070  CG  GLU   258     -36.590 -26.119 -52.489  1.00  0.00           C  
ATOM   4071  HG2 GLU   258     -36.993 -26.166 -51.476  1.00  0.00           H  
ATOM   4072  HG3 GLU   258     -35.719 -26.778 -52.522  1.00  0.00           H  
ATOM   4073  CD  GLU   258     -36.147 -24.678 -52.793  1.00  0.00           C  
ATOM   4074  OE1 GLU   258     -35.817 -24.374 -53.961  1.00  0.00           O  
ATOM   4075  OE2 GLU   258     -36.072 -23.831 -51.868  1.00  0.00           O  
ATOM   4076  C   GLU   258     -39.790 -26.171 -54.801  1.00  0.00           C  
ATOM   4077  O   GLU   258     -39.439 -26.510 -55.934  1.00  0.00           O  
ATOM   4078  N   TYR   259     -41.073 -26.204 -54.434  1.00  0.00           N  
ATOM   4079  H   TYR   259     -41.311 -25.883 -53.498  1.00  0.00           H  
ATOM   4080  CA  TYR   259     -42.150 -26.773 -55.252  1.00  0.00           C  
ATOM   4081  HA  TYR   259     -41.754 -27.105 -56.211  1.00  0.00           H  
ATOM   4082  CB  TYR   259     -42.711 -28.015 -54.555  1.00  0.00           C  
ATOM   4083  HB2 TYR   259     -42.886 -27.768 -53.512  1.00  0.00           H  
ATOM   4084  HB3 TYR   259     -43.678 -28.246 -55.004  1.00  0.00           H  
ATOM   4085  CG  TYR   259     -41.846 -29.264 -54.618  1.00  0.00           C  
ATOM   4086  CD1 TYR   259     -40.674 -29.372 -53.843  1.00  0.00           C  
ATOM   4087  HD1 TYR   259     -40.380 -28.559 -53.194  1.00  0.00           H  
ATOM   4088  CE1 TYR   259     -39.919 -30.559 -53.855  1.00  0.00           C  
ATOM   4089  HE1 TYR   259     -39.040 -30.651 -53.234  1.00  0.00           H  
ATOM   4090  CZ  TYR   259     -40.364 -31.666 -54.606  1.00  0.00           C  
ATOM   4091  OH  TYR   259     -39.674 -32.830 -54.592  1.00  0.00           O  
ATOM   4092  HH  TYR   259     -39.475 -33.087 -53.686  1.00  0.00           H  
ATOM   4093  CE2 TYR   259     -41.522 -31.557 -55.400  1.00  0.00           C  
ATOM   4094  HE2 TYR   259     -41.885 -32.424 -55.933  1.00  0.00           H  
ATOM   4095  CD2 TYR   259     -42.248 -30.352 -55.419  1.00  0.00           C  
ATOM   4096  HD2 TYR   259     -43.159 -30.287 -56.001  1.00  0.00           H  
ATOM   4097  C   TYR   259     -43.266 -25.777 -55.601  1.00  0.00           C  
ATOM   4098  O   TYR   259     -43.855 -25.941 -56.664  1.00  0.00           O  
ATOM   4099  N   ILE   260     -43.515 -24.729 -54.800  1.00  0.00           N  
ATOM   4100  H   ILE   260     -43.012 -24.660 -53.920  1.00  0.00           H  
ATOM   4101  CA  ILE   260     -44.496 -23.667 -55.110  1.00  0.00           C  
ATOM   4102  HA  ILE   260     -45.484 -24.121 -55.164  1.00  0.00           H  
ATOM   4103  CB  ILE   260     -44.516 -22.600 -53.982  1.00  0.00           C  
ATOM   4104  HB  ILE   260     -43.483 -22.385 -53.709  1.00  0.00           H  
ATOM   4105  CG2 ILE   260     -45.183 -21.273 -54.401  1.00  0.00           C  
ATOM   4106 HG21 ILE   260     -46.218 -21.439 -54.692  1.00  0.00           H  
ATOM   4107 HG22 ILE   260     -45.164 -20.561 -53.574  1.00  0.00           H  
ATOM   4108 HG23 ILE   260     -44.638 -20.801 -55.218  1.00  0.00           H  
ATOM   4109  CG1 ILE   260     -45.247 -23.166 -52.745  1.00  0.00           C  
ATOM   4110 HG12 ILE   260     -46.319 -23.175 -52.939  1.00  0.00           H  
ATOM   4111 HG13 ILE   260     -44.929 -24.193 -52.574  1.00  0.00           H  
ATOM   4112  CD1 ILE   260     -44.997 -22.385 -51.450  1.00  0.00           C  
ATOM   4113 HD11 ILE   260     -45.436 -21.391 -51.513  1.00  0.00           H  
ATOM   4114 HD12 ILE   260     -45.463 -22.914 -50.618  1.00  0.00           H  
ATOM   4115 HD13 ILE   260     -43.926 -22.300 -51.265  1.00  0.00           H  
ATOM   4116  C   ILE   260     -44.194 -23.066 -56.490  1.00  0.00           C  
ATOM   4117  O   ILE   260     -43.181 -22.390 -56.678  1.00  0.00           O  
ATOM   4118  N   THR   261     -45.058 -23.346 -57.472  1.00  0.00           N  
ATOM   4119  H   THR   261     -45.825 -23.969 -57.227  1.00  0.00           H  
ATOM   4120  CA  THR   261     -44.785 -23.211 -58.920  1.00  0.00           C  
ATOM   4121  HA  THR   261     -45.638 -23.649 -59.438  1.00  0.00           H  
ATOM   4122  CB  THR   261     -44.705 -21.740 -59.369  1.00  0.00           C  
ATOM   4123  HB  THR   261     -43.829 -21.265 -58.925  1.00  0.00           H  
ATOM   4124  CG2 THR   261     -44.628 -21.590 -60.887  1.00  0.00           C  
ATOM   4125 HG21 THR   261     -45.483 -22.081 -61.351  1.00  0.00           H  
ATOM   4126 HG22 THR   261     -44.636 -20.531 -61.146  1.00  0.00           H  
ATOM   4127 HG23 THR   261     -43.707 -22.034 -61.263  1.00  0.00           H  
ATOM   4128  OG1 THR   261     -45.853 -21.040 -58.949  1.00  0.00           O  
ATOM   4129  HG1 THR   261     -45.856 -21.081 -57.987  1.00  0.00           H  
ATOM   4130  C   THR   261     -43.561 -24.027 -59.372  1.00  0.00           C  
ATOM   4131  O   THR   261     -43.720 -25.022 -60.075  1.00  0.00           O  
ATOM   4132  N   ARG   262     -42.349 -23.602 -58.977  1.00  0.00           N  
ATOM   4133  H   ARG   262     -42.376 -22.755 -58.418  1.00  0.00           H  
ATOM   4134  CA  ARG   262     -41.110 -24.391 -58.829  1.00  0.00           C  
ATOM   4135  HA  ARG   262     -41.310 -25.163 -58.086  1.00  0.00           H  
ATOM   4136  CB  ARG   262     -40.670 -25.036 -60.167  1.00  0.00           C  
ATOM   4137  HB2 ARG   262     -41.228 -24.592 -60.993  1.00  0.00           H  
ATOM   4138  HB3 ARG   262     -39.616 -24.830 -60.358  1.00  0.00           H  
ATOM   4139  CG  ARG   262     -40.877 -26.561 -60.190  1.00  0.00           C  
ATOM   4140  HG2 ARG   262     -41.904 -26.793 -59.905  1.00  0.00           H  
ATOM   4141  HG3 ARG   262     -40.715 -26.921 -61.206  1.00  0.00           H  
ATOM   4142  CD  ARG   262     -39.917 -27.298 -59.245  1.00  0.00           C  
ATOM   4143  HD2 ARG   262     -38.893 -27.168 -59.600  1.00  0.00           H  
ATOM   4144  HD3 ARG   262     -39.998 -26.855 -58.257  1.00  0.00           H  
ATOM   4145  NE  ARG   262     -40.228 -28.737 -59.173  1.00  0.00           N  
ATOM   4146  HE  ARG   262     -40.584 -29.163 -60.010  1.00  0.00           H  
ATOM   4147  CZ  ARG   262     -40.154 -29.513 -58.104  1.00  0.00           C  
ATOM   4148  NH1 ARG   262     -39.743 -29.097 -56.942  1.00  0.00           N  
ATOM   4149 HH11 ARG   262     -39.513 -28.120 -56.796  1.00  0.00           H  
ATOM   4150 HH12 ARG   262     -39.873 -29.671 -56.122  1.00  0.00           H  
ATOM   4151  NH2 ARG   262     -40.510 -30.762 -58.181  1.00  0.00           N  
ATOM   4152 HH21 ARG   262     -40.876 -31.146 -59.031  1.00  0.00           H  
ATOM   4153 HH22 ARG   262     -40.496 -31.315 -57.339  1.00  0.00           H  
ATOM   4154  C   ARG   262     -39.985 -23.495 -58.290  1.00  0.00           C  
ATOM   4155  O   ARG   262     -39.788 -22.390 -58.791  1.00  0.00           O  
ATOM   4156  N   ILE   263     -39.195 -24.004 -57.338  1.00  0.00           N  
ATOM   4157  H   ILE   263     -39.424 -24.920 -56.973  1.00  0.00           H  
ATOM   4158  CA  ILE   263     -37.928 -23.401 -56.864  1.00  0.00           C  
ATOM   4159  HA  ILE   263     -37.611 -23.968 -55.994  1.00  0.00           H  
ATOM   4160  CB  ILE   263     -36.794 -23.599 -57.923  1.00  0.00           C  
ATOM   4161  HB  ILE   263     -36.988 -22.908 -58.744  1.00  0.00           H  
ATOM   4162  CG2 ILE   263     -35.377 -23.300 -57.390  1.00  0.00           C  
ATOM   4163 HG21 ILE   263     -35.209 -23.848 -56.463  1.00  0.00           H  
ATOM   4164 HG22 ILE   263     -34.628 -23.604 -58.122  1.00  0.00           H  
ATOM   4165 HG23 ILE   263     -35.239 -22.238 -57.209  1.00  0.00           H  
ATOM   4166  CG1 ILE   263     -36.755 -25.018 -58.550  1.00  0.00           C  
ATOM   4167 HG12 ILE   263     -37.712 -25.239 -59.016  1.00  0.00           H  
ATOM   4168 HG13 ILE   263     -36.021 -25.023 -59.357  1.00  0.00           H  
ATOM   4169  CD1 ILE   263     -36.405 -26.162 -57.587  1.00  0.00           C  
ATOM   4170 HD11 ILE   263     -37.044 -26.130 -56.709  1.00  0.00           H  
ATOM   4171 HD12 ILE   263     -36.545 -27.117 -58.094  1.00  0.00           H  
ATOM   4172 HD13 ILE   263     -35.364 -26.087 -57.272  1.00  0.00           H  
ATOM   4173  C   ILE   263     -38.110 -21.951 -56.346  1.00  0.00           C  
ATOM   4174  O   ILE   263     -37.219 -21.117 -56.516  1.00  0.00           O  
ATOM   4175  N   VAL   264     -39.275 -21.597 -55.771  1.00  0.00           N  
ATOM   4176  H   VAL   264     -39.949 -22.319 -55.562  1.00  0.00           H  
ATOM   4177  CA  VAL   264     -39.681 -20.189 -55.538  1.00  0.00           C  
ATOM   4178  HA  VAL   264     -39.762 -19.728 -56.521  1.00  0.00           H  
ATOM   4179  CB  VAL   264     -41.091 -20.066 -54.910  1.00  0.00           C  
ATOM   4180  HB  VAL   264     -41.780 -20.614 -55.548  1.00  0.00           H  
ATOM   4181  CG1 VAL   264     -41.223 -20.630 -53.493  1.00  0.00           C  
ATOM   4182 HG11 VAL   264     -40.489 -20.186 -52.822  1.00  0.00           H  
ATOM   4183 HG12 VAL   264     -42.219 -20.415 -53.103  1.00  0.00           H  
ATOM   4184 HG13 VAL   264     -41.102 -21.710 -53.519  1.00  0.00           H  
ATOM   4185  CG2 VAL   264     -41.571 -18.609 -54.889  1.00  0.00           C  
ATOM   4186 HG21 VAL   264     -41.533 -18.190 -55.894  1.00  0.00           H  
ATOM   4187 HG22 VAL   264     -42.605 -18.566 -54.541  1.00  0.00           H  
ATOM   4188 HG23 VAL   264     -40.959 -18.009 -54.215  1.00  0.00           H  
ATOM   4189  C   VAL   264     -38.627 -19.372 -54.784  1.00  0.00           C  
ATOM   4190  O   VAL   264     -38.336 -18.255 -55.211  1.00  0.00           O  
ATOM   4191  N   SER   265     -37.931 -19.968 -53.807  1.00  0.00           N  
ATOM   4192  H   SER   265     -38.230 -20.894 -53.512  1.00  0.00           H  
ATOM   4193  CA  SER   265     -36.824 -19.365 -53.037  1.00  0.00           C  
ATOM   4194  HA  SER   265     -37.228 -18.677 -52.295  1.00  0.00           H  
ATOM   4195  CB  SER   265     -36.060 -20.481 -52.322  1.00  0.00           C  
ATOM   4196  HB2 SER   265     -35.566 -21.090 -53.077  1.00  0.00           H  
ATOM   4197  HB3 SER   265     -35.308 -20.051 -51.659  1.00  0.00           H  
ATOM   4198  OG  SER   265     -36.912 -21.318 -51.586  1.00  0.00           O  
ATOM   4199  HG  SER   265     -36.640 -22.254 -51.722  1.00  0.00           H  
ATOM   4200  C   SER   265     -35.766 -18.628 -53.870  1.00  0.00           C  
ATOM   4201  O   SER   265     -35.135 -17.691 -53.389  1.00  0.00           O  
ATOM   4202  N   ARG   266     -35.524 -19.078 -55.109  1.00  0.00           N  
ATOM   4203  H   ARG   266     -36.113 -19.844 -55.421  1.00  0.00           H  
ATOM   4204  CA  ARG   266     -34.511 -18.528 -56.034  1.00  0.00           C  
ATOM   4205  HA  ARG   266     -34.139 -17.581 -55.639  1.00  0.00           H  
ATOM   4206  CB  ARG   266     -33.327 -19.513 -56.103  1.00  0.00           C  
ATOM   4207  HB2 ARG   266     -33.716 -20.525 -56.219  1.00  0.00           H  
ATOM   4208  HB3 ARG   266     -32.712 -19.284 -56.975  1.00  0.00           H  
ATOM   4209  CG  ARG   266     -32.435 -19.422 -54.845  1.00  0.00           C  
ATOM   4210  HG2 ARG   266     -31.751 -18.582 -54.977  1.00  0.00           H  
ATOM   4211  HG3 ARG   266     -33.040 -19.200 -53.966  1.00  0.00           H  
ATOM   4212  CD  ARG   266     -31.611 -20.693 -54.564  1.00  0.00           C  
ATOM   4213  HD2 ARG   266     -31.607 -21.346 -55.438  1.00  0.00           H  
ATOM   4214  HD3 ARG   266     -30.578 -20.392 -54.378  1.00  0.00           H  
ATOM   4215  NE  ARG   266     -32.100 -21.417 -53.367  1.00  0.00           N  
ATOM   4216  HE  ARG   266     -31.639 -21.209 -52.496  1.00  0.00           H  
ATOM   4217  CZ  ARG   266     -33.134 -22.238 -53.289  1.00  0.00           C  
ATOM   4218  NH1 ARG   266     -33.796 -22.612 -54.340  1.00  0.00           N  
ATOM   4219 HH11 ARG   266     -33.493 -22.355 -55.253  1.00  0.00           H  
ATOM   4220 HH12 ARG   266     -34.580 -23.267 -54.221  1.00  0.00           H  
ATOM   4221  NH2 ARG   266     -33.547 -22.683 -52.139  1.00  0.00           N  
ATOM   4222 HH21 ARG   266     -33.096 -22.445 -51.277  1.00  0.00           H  
ATOM   4223 HH22 ARG   266     -34.421 -23.219 -52.099  1.00  0.00           H  
ATOM   4224  C   ARG   266     -35.095 -18.190 -57.411  1.00  0.00           C  
ATOM   4225  O   ARG   266     -34.655 -17.241 -58.055  1.00  0.00           O  
ATOM   4226  N   CYS   267     -36.133 -18.908 -57.838  1.00  0.00           N  
ATOM   4227  H   CYS   267     -36.456 -19.665 -57.251  1.00  0.00           H  
ATOM   4228  CA  CYS   267     -36.893 -18.639 -59.057  1.00  0.00           C  
ATOM   4229  HA  CYS   267     -36.212 -18.632 -59.909  1.00  0.00           H  
ATOM   4230  CB  CYS   267     -37.891 -19.789 -59.241  1.00  0.00           C  
ATOM   4231  HB2 CYS   267     -37.356 -20.738 -59.258  1.00  0.00           H  
ATOM   4232  HB3 CYS   267     -38.594 -19.807 -58.409  1.00  0.00           H  
ATOM   4233  SG  CYS   267     -38.821 -19.620 -60.785  1.00  0.00           S  
ATOM   4234  HG  CYS   267     -39.608 -20.688 -60.572  1.00  0.00           H  
ATOM   4235  C   CYS   267     -37.595 -17.271 -59.012  1.00  0.00           C  
ATOM   4236  O   CYS   267     -37.608 -16.563 -60.020  1.00  0.00           O  
ATOM   4237  N   LEU   268     -38.110 -16.852 -57.850  1.00  0.00           N  
ATOM   4238  H   LEU   268     -38.071 -17.466 -57.041  1.00  0.00           H  
ATOM   4239  CA  LEU   268     -38.797 -15.569 -57.681  1.00  0.00           C  
ATOM   4240  HA  LEU   268     -39.634 -15.532 -58.379  1.00  0.00           H  
ATOM   4241  CB  LEU   268     -39.338 -15.513 -56.243  1.00  0.00           C  
ATOM   4242  HB2 LEU   268     -39.965 -16.387 -56.068  1.00  0.00           H  
ATOM   4243  HB3 LEU   268     -38.499 -15.566 -55.548  1.00  0.00           H  
ATOM   4244  CG  LEU   268     -40.159 -14.258 -55.923  1.00  0.00           C  
ATOM   4245  HG  LEU   268     -39.596 -13.359 -56.175  1.00  0.00           H  
ATOM   4246  CD1 LEU   268     -41.467 -14.273 -56.709  1.00  0.00           C  
ATOM   4247 HD11 LEU   268     -41.958 -15.242 -56.611  1.00  0.00           H  
ATOM   4248 HD12 LEU   268     -42.132 -13.516 -56.307  1.00  0.00           H  
ATOM   4249 HD13 LEU   268     -41.276 -14.055 -57.759  1.00  0.00           H  
ATOM   4250  CD2 LEU   268     -40.454 -14.230 -54.429  1.00  0.00           C  
ATOM   4251 HD21 LEU   268     -39.521 -14.196 -53.867  1.00  0.00           H  
ATOM   4252 HD22 LEU   268     -41.035 -13.344 -54.179  1.00  0.00           H  
ATOM   4253 HD23 LEU   268     -41.009 -15.123 -54.137  1.00  0.00           H  
ATOM   4254  C   LEU   268     -37.880 -14.376 -57.987  1.00  0.00           C  
ATOM   4255  O   LEU   268     -38.150 -13.595 -58.901  1.00  0.00           O  
ATOM   4256  N   ILE   269     -36.762 -14.282 -57.260  1.00  0.00           N  
ATOM   4257  H   ILE   269     -36.624 -14.959 -56.525  1.00  0.00           H  
ATOM   4258  CA  ILE   269     -35.762 -13.213 -57.407  1.00  0.00           C  
ATOM   4259  HA  ILE   269     -36.286 -12.256 -57.370  1.00  0.00           H  
ATOM   4260  CB  ILE   269     -34.760 -13.237 -56.228  1.00  0.00           C  
ATOM   4261  HB  ILE   269     -34.047 -12.427 -56.393  1.00  0.00           H  
ATOM   4262  CG2 ILE   269     -35.505 -12.933 -54.915  1.00  0.00           C  
ATOM   4263 HG21 ILE   269     -36.139 -13.771 -54.624  1.00  0.00           H  
ATOM   4264 HG22 ILE   269     -34.791 -12.740 -54.114  1.00  0.00           H  
ATOM   4265 HG23 ILE   269     -36.122 -12.041 -55.031  1.00  0.00           H  
ATOM   4266  CG1 ILE   269     -33.965 -14.561 -56.145  1.00  0.00           C  
ATOM   4267 HG12 ILE   269     -34.654 -15.384 -55.960  1.00  0.00           H  
ATOM   4268 HG13 ILE   269     -33.464 -14.739 -57.095  1.00  0.00           H  
ATOM   4269  CD1 ILE   269     -32.888 -14.584 -55.053  1.00  0.00           C  
ATOM   4270 HD11 ILE   269     -33.347 -14.555 -54.065  1.00  0.00           H  
ATOM   4271 HD12 ILE   269     -32.311 -15.505 -55.137  1.00  0.00           H  
ATOM   4272 HD13 ILE   269     -32.218 -13.732 -55.172  1.00  0.00           H  
ATOM   4273  C   ILE   269     -35.056 -13.252 -58.770  1.00  0.00           C  
ATOM   4274  O   ILE   269     -34.713 -12.205 -59.311  1.00  0.00           O  
ATOM   4275  N   ASN   270     -34.917 -14.431 -59.388  1.00  0.00           N  
ATOM   4276  H   ASN   270     -35.150 -15.277 -58.882  1.00  0.00           H  
ATOM   4277  CA  ASN   270     -34.484 -14.541 -60.781  1.00  0.00           C  
ATOM   4278  HA  ASN   270     -33.518 -14.046 -60.892  1.00  0.00           H  
ATOM   4279  CB  ASN   270     -34.328 -16.034 -61.133  1.00  0.00           C  
ATOM   4280  HB2 ASN   270     -33.439 -16.432 -60.644  1.00  0.00           H  
ATOM   4281  HB3 ASN   270     -35.185 -16.592 -60.767  1.00  0.00           H  
ATOM   4282  CG  ASN   270     -34.208 -16.266 -62.630  1.00  0.00           C  
ATOM   4283  OD1 ASN   270     -33.200 -15.958 -63.247  1.00  0.00           O  
ATOM   4284  ND2 ASN   270     -35.248 -16.726 -63.287  1.00  0.00           N  
ATOM   4285 HD21 ASN   270     -36.150 -16.840 -62.840  1.00  0.00           H  
ATOM   4286 HD22 ASN   270     -35.140 -16.908 -64.267  1.00  0.00           H  
ATOM   4287  C   ASN   270     -35.463 -13.859 -61.756  1.00  0.00           C  
ATOM   4288  O   ASN   270     -35.022 -13.276 -62.750  1.00  0.00           O  
ATOM   4289  N   SER   271     -36.770 -13.999 -61.520  1.00  0.00           N  
ATOM   4290  H   SER   271     -37.057 -14.446 -60.656  1.00  0.00           H  
ATOM   4291  CA  SER   271     -37.794 -13.794 -62.551  1.00  0.00           C  
ATOM   4292  HA  SER   271     -37.318 -13.837 -63.531  1.00  0.00           H  
ATOM   4293  CB  SER   271     -38.820 -14.931 -62.523  1.00  0.00           C  
ATOM   4294  HB2 SER   271     -39.418 -14.866 -61.612  1.00  0.00           H  
ATOM   4295  HB3 SER   271     -39.480 -14.841 -63.387  1.00  0.00           H  
ATOM   4296  OG  SER   271     -38.158 -16.183 -62.562  1.00  0.00           O  
ATOM   4297  HG  SER   271     -38.053 -16.458 -61.628  1.00  0.00           H  
ATOM   4298  C   SER   271     -38.507 -12.446 -62.471  1.00  0.00           C  
ATOM   4299  O   SER   271     -38.844 -11.907 -63.521  1.00  0.00           O  
ATOM   4300  N   GLN   272     -38.705 -11.866 -61.279  1.00  0.00           N  
ATOM   4301  H   GLN   272     -38.425 -12.358 -60.436  1.00  0.00           H  
ATOM   4302  CA  GLN   272     -39.445 -10.600 -61.147  1.00  0.00           C  
ATOM   4303  HA  GLN   272     -40.418 -10.748 -61.615  1.00  0.00           H  
ATOM   4304  CB  GLN   272     -39.664 -10.259 -59.660  1.00  0.00           C  
ATOM   4305  HB2 GLN   272     -40.268 -11.045 -59.203  1.00  0.00           H  
ATOM   4306  HB3 GLN   272     -38.694 -10.253 -59.161  1.00  0.00           H  
ATOM   4307  CG  GLN   272     -40.341  -8.895 -59.397  1.00  0.00           C  
ATOM   4308  HG2 GLN   272     -40.345  -8.730 -58.319  1.00  0.00           H  
ATOM   4309  HG3 GLN   272     -39.758  -8.088 -59.840  1.00  0.00           H  
ATOM   4310  CD  GLN   272     -41.785  -8.789 -59.893  1.00  0.00           C  
ATOM   4311  OE1 GLN   272     -42.251  -9.540 -60.735  1.00  0.00           O  
ATOM   4312  NE2 GLN   272     -42.567  -7.888 -59.350  1.00  0.00           N  
ATOM   4313 HE21 GLN   272     -42.258  -7.288 -58.608  1.00  0.00           H  
ATOM   4314 HE22 GLN   272     -43.568  -8.046 -59.513  1.00  0.00           H  
ATOM   4315  C   GLN   272     -38.768  -9.449 -61.903  1.00  0.00           C  
ATOM   4316  O   GLN   272     -39.406  -8.775 -62.704  1.00  0.00           O  
ATOM   4317  N   GLU   273     -37.455  -9.274 -61.735  1.00  0.00           N  
ATOM   4318  H   GLU   273     -36.973  -9.827 -61.043  1.00  0.00           H  
ATOM   4319  CA  GLU   273     -36.688  -8.273 -62.493  1.00  0.00           C  
ATOM   4320  HA  GLU   273     -37.136  -7.294 -62.327  1.00  0.00           H  
ATOM   4321  CB  GLU   273     -35.249  -8.251 -61.944  1.00  0.00           C  
ATOM   4322  HB2 GLU   273     -35.281  -7.906 -60.909  1.00  0.00           H  
ATOM   4323  HB3 GLU   273     -34.873  -9.276 -61.933  1.00  0.00           H  
ATOM   4324  CG  GLU   273     -34.223  -7.397 -62.711  1.00  0.00           C  
ATOM   4325  HG2 GLU   273     -33.268  -7.472 -62.188  1.00  0.00           H  
ATOM   4326  HG3 GLU   273     -34.082  -7.842 -63.699  1.00  0.00           H  
ATOM   4327  CD  GLU   273     -34.579  -5.910 -62.882  1.00  0.00           C  
ATOM   4328  OE1 GLU   273     -35.640  -5.467 -62.399  1.00  0.00           O  
ATOM   4329  OE2 GLU   273     -33.812  -5.221 -63.595  1.00  0.00           O  
ATOM   4330  C   GLU   273     -36.743  -8.545 -64.009  1.00  0.00           C  
ATOM   4331  O   GLU   273     -36.858  -7.631 -64.827  1.00  0.00           O  
ATOM   4332  N   LYS   274     -36.763  -9.818 -64.423  1.00  0.00           N  
ATOM   4333  H   LYS   274     -36.780 -10.545 -63.722  1.00  0.00           H  
ATOM   4334  CA  LYS   274     -36.916 -10.178 -65.840  1.00  0.00           C  
ATOM   4335  HA  LYS   274     -36.234  -9.554 -66.420  1.00  0.00           H  
ATOM   4336  CB  LYS   274     -36.517 -11.644 -66.078  1.00  0.00           C  
ATOM   4337  HB2 LYS   274     -37.099 -12.305 -65.437  1.00  0.00           H  
ATOM   4338  HB3 LYS   274     -36.719 -11.900 -67.120  1.00  0.00           H  
ATOM   4339  CG  LYS   274     -35.015 -11.828 -65.803  1.00  0.00           C  
ATOM   4340  HG2 LYS   274     -34.456 -11.125 -66.423  1.00  0.00           H  
ATOM   4341  HG3 LYS   274     -34.810 -11.595 -64.758  1.00  0.00           H  
ATOM   4342  CD  LYS   274     -34.519 -13.247 -66.110  1.00  0.00           C  
ATOM   4343  HD2 LYS   274     -35.078 -13.980 -65.525  1.00  0.00           H  
ATOM   4344  HD3 LYS   274     -34.677 -13.451 -67.171  1.00  0.00           H  
ATOM   4345  CE  LYS   274     -33.017 -13.349 -65.803  1.00  0.00           C  
ATOM   4346  HE2 LYS   274     -32.607 -14.230 -66.306  1.00  0.00           H  
ATOM   4347  HE3 LYS   274     -32.523 -12.464 -66.214  1.00  0.00           H  
ATOM   4348  NZ  LYS   274     -32.763 -13.448 -64.345  1.00  0.00           N  
ATOM   4349  HZ1 LYS   274     -32.894 -14.408 -64.028  1.00  0.00           H  
ATOM   4350  HZ2 LYS   274     -31.827 -13.162 -64.099  1.00  0.00           H  
ATOM   4351  HZ3 LYS   274     -33.445 -12.905 -63.819  1.00  0.00           H  
ATOM   4352  C   LYS   274     -38.309  -9.837 -66.383  1.00  0.00           C  
ATOM   4353  O   LYS   274     -38.384  -9.448 -67.544  1.00  0.00           O  
ATOM   4354  N   LEU   275     -39.366  -9.896 -65.566  1.00  0.00           N  
ATOM   4355  H   LEU   275     -39.207 -10.258 -64.632  1.00  0.00           H  
ATOM   4356  CA  LEU   275     -40.734  -9.439 -65.879  1.00  0.00           C  
ATOM   4357  HA  LEU   275     -40.946  -9.694 -66.919  1.00  0.00           H  
ATOM   4358  CB  LEU   275     -41.703 -10.225 -64.971  1.00  0.00           C  
ATOM   4359  HB2 LEU   275     -41.498 -11.291 -65.083  1.00  0.00           H  
ATOM   4360  HB3 LEU   275     -41.490  -9.958 -63.934  1.00  0.00           H  
ATOM   4361  CG  LEU   275     -43.208  -9.993 -65.222  1.00  0.00           C  
ATOM   4362  HG  LEU   275     -43.445  -8.942 -65.101  1.00  0.00           H  
ATOM   4363  CD1 LEU   275     -43.654 -10.440 -66.616  1.00  0.00           C  
ATOM   4364 HD11 LEU   275     -43.413 -11.492 -66.768  1.00  0.00           H  
ATOM   4365 HD12 LEU   275     -44.728 -10.292 -66.722  1.00  0.00           H  
ATOM   4366 HD13 LEU   275     -43.152  -9.840 -67.374  1.00  0.00           H  
ATOM   4367  CD2 LEU   275     -44.028 -10.759 -64.187  1.00  0.00           C  
ATOM   4368 HD21 LEU   275     -43.752 -10.407 -63.192  1.00  0.00           H  
ATOM   4369 HD22 LEU   275     -45.089 -10.566 -64.340  1.00  0.00           H  
ATOM   4370 HD23 LEU   275     -43.831 -11.828 -64.259  1.00  0.00           H  
ATOM   4371  C   LEU   275     -40.924  -7.907 -65.752  1.00  0.00           C  
ATOM   4372  O   LEU   275     -41.908  -7.356 -66.249  1.00  0.00           O  
ATOM   4373  N   ILE   276     -39.992  -7.202 -65.103  1.00  0.00           N  
ATOM   4374  H   ILE   276     -39.293  -7.714 -64.577  1.00  0.00           H  
ATOM   4375  CA  ILE   276     -39.919  -5.734 -65.104  1.00  0.00           C  
ATOM   4376  HA  ILE   276     -40.931  -5.339 -65.065  1.00  0.00           H  
ATOM   4377  CB  ILE   276     -39.187  -5.232 -63.835  1.00  0.00           C  
ATOM   4378  HB  ILE   276     -38.310  -5.856 -63.671  1.00  0.00           H  
ATOM   4379  CG2 ILE   276     -38.693  -3.779 -63.958  1.00  0.00           C  
ATOM   4380 HG21 ILE   276     -39.524  -3.105 -64.152  1.00  0.00           H  
ATOM   4381 HG22 ILE   276     -38.196  -3.479 -63.035  1.00  0.00           H  
ATOM   4382 HG23 ILE   276     -37.957  -3.696 -64.756  1.00  0.00           H  
ATOM   4383  CG1 ILE   276     -40.138  -5.386 -62.624  1.00  0.00           C  
ATOM   4384 HG12 ILE   276     -40.927  -4.635 -62.681  1.00  0.00           H  
ATOM   4385 HG13 ILE   276     -40.615  -6.366 -62.660  1.00  0.00           H  
ATOM   4386  CD1 ILE   276     -39.443  -5.278 -61.262  1.00  0.00           C  
ATOM   4387 HD11 ILE   276     -39.082  -4.263 -61.096  1.00  0.00           H  
ATOM   4388 HD12 ILE   276     -40.156  -5.532 -60.478  1.00  0.00           H  
ATOM   4389 HD13 ILE   276     -38.606  -5.973 -61.212  1.00  0.00           H  
ATOM   4390  C   ILE   276     -39.315  -5.237 -66.426  1.00  0.00           C  
ATOM   4391  O   ILE   276     -39.949  -4.451 -67.131  1.00  0.00           O  
ATOM   4392  N   ASN   277     -38.138  -5.740 -66.819  1.00  0.00           N  
ATOM   4393  H   ASN   277     -37.658  -6.366 -66.184  1.00  0.00           H  
ATOM   4394  CA  ASN   277     -37.516  -5.388 -68.107  1.00  0.00           C  
ATOM   4395  HA  ASN   277     -37.516  -4.300 -68.208  1.00  0.00           H  
ATOM   4396  CB  ASN   277     -36.053  -5.871 -68.154  1.00  0.00           C  
ATOM   4397  HB2 ASN   277     -36.020  -6.954 -68.045  1.00  0.00           H  
ATOM   4398  HB3 ASN   277     -35.635  -5.618 -69.129  1.00  0.00           H  
ATOM   4399  CG  ASN   277     -35.159  -5.240 -67.101  1.00  0.00           C  
ATOM   4400  OD1 ASN   277     -34.498  -4.236 -67.308  1.00  0.00           O  
ATOM   4401  ND2 ASN   277     -35.095  -5.825 -65.936  1.00  0.00           N  
ATOM   4402 HD21 ASN   277     -35.701  -6.593 -65.693  1.00  0.00           H  
ATOM   4403 HD22 ASN   277     -34.538  -5.408 -65.191  1.00  0.00           H  
ATOM   4404  C   ASN   277     -38.319  -5.939 -69.303  1.00  0.00           C  
ATOM   4405  O   ASN   277     -38.574  -5.220 -70.264  1.00  0.00           O  
ATOM   4406  N   SER   278     -38.770  -7.196 -69.233  1.00  0.00           N  
ATOM   4407  H   SER   278     -38.539  -7.747 -68.417  1.00  0.00           H  
ATOM   4408  CA  SER   278     -39.722  -7.786 -70.190  1.00  0.00           C  
ATOM   4409  HA  SER   278     -39.567  -7.338 -71.173  1.00  0.00           H  
ATOM   4410  CB  SER   278     -39.533  -9.308 -70.343  1.00  0.00           C  
ATOM   4411  HB2 SER   278     -40.013  -9.837 -69.519  1.00  0.00           H  
ATOM   4412  HB3 SER   278     -39.997  -9.632 -71.276  1.00  0.00           H  
ATOM   4413  OG  SER   278     -38.167  -9.667 -70.343  1.00  0.00           O  
ATOM   4414  HG  SER   278     -37.900  -9.627 -69.413  1.00  0.00           H  
ATOM   4415  C   SER   278     -41.141  -7.448 -69.723  1.00  0.00           C  
ATOM   4416  O   SER   278     -41.823  -8.298 -69.156  1.00  0.00           O  
ATOM   4417  N   SER   279     -41.529  -6.177 -69.869  1.00  0.00           N  
ATOM   4418  H   SER   279     -40.847  -5.557 -70.296  1.00  0.00           H  
ATOM   4419  CA  SER   279     -42.628  -5.488 -69.164  1.00  0.00           C  
ATOM   4420  HA  SER   279     -42.457  -5.599 -68.093  1.00  0.00           H  
ATOM   4421  CB  SER   279     -42.540  -3.995 -69.494  1.00  0.00           C  
ATOM   4422  HB2 SER   279     -42.819  -3.844 -70.534  1.00  0.00           H  
ATOM   4423  HB3 SER   279     -43.252  -3.452 -68.875  1.00  0.00           H  
ATOM   4424  OG  SER   279     -41.233  -3.479 -69.321  1.00  0.00           O  
ATOM   4425  HG  SER   279     -40.846  -3.795 -68.480  1.00  0.00           H  
ATOM   4426  C   SER   279     -44.060  -6.001 -69.442  1.00  0.00           C  
ATOM   4427  O   SER   279     -44.914  -5.258 -69.938  1.00  0.00           O  
ATOM   4428  N   PHE   280     -44.320  -7.276 -69.153  1.00  0.00           N  
ATOM   4429  H   PHE   280     -43.534  -7.796 -68.775  1.00  0.00           H  
ATOM   4430  CA  PHE   280     -45.501  -8.073 -69.507  1.00  0.00           C  
ATOM   4431  HA  PHE   280     -45.225  -9.106 -69.296  1.00  0.00           H  
ATOM   4432  CB  PHE   280     -46.689  -7.745 -68.585  1.00  0.00           C  
ATOM   4433  HB2 PHE   280     -46.388  -7.943 -67.555  1.00  0.00           H  
ATOM   4434  HB3 PHE   280     -46.901  -6.678 -68.662  1.00  0.00           H  
ATOM   4435  CG  PHE   280     -47.976  -8.513 -68.852  1.00  0.00           C  
ATOM   4436  CD1 PHE   280     -49.214  -7.884 -68.616  1.00  0.00           C  
ATOM   4437  HD1 PHE   280     -49.244  -6.868 -68.254  1.00  0.00           H  
ATOM   4438  CE1 PHE   280     -50.419  -8.569 -68.852  1.00  0.00           C  
ATOM   4439  HE1 PHE   280     -51.363  -8.078 -68.664  1.00  0.00           H  
ATOM   4440  CZ  PHE   280     -50.394  -9.890 -69.331  1.00  0.00           C  
ATOM   4441  HZ  PHE   280     -51.314 -10.426 -69.515  1.00  0.00           H  
ATOM   4442  CE2 PHE   280     -49.164 -10.528 -69.560  1.00  0.00           C  
ATOM   4443  HE2 PHE   280     -49.151 -11.544 -69.931  1.00  0.00           H  
ATOM   4444  CD2 PHE   280     -47.959  -9.847 -69.315  1.00  0.00           C  
ATOM   4445  HD2 PHE   280     -47.026 -10.358 -69.501  1.00  0.00           H  
ATOM   4446  C   PHE   280     -45.824  -8.053 -71.013  1.00  0.00           C  
ATOM   4447  O   PHE   280     -45.461  -8.986 -71.720  1.00  0.00           O  
ATOM   4448  N   PHE   281     -46.457  -6.987 -71.511  1.00  0.00           N  
ATOM   4449  H   PHE   281     -46.672  -6.244 -70.864  1.00  0.00           H  
ATOM   4450  CA  PHE   281     -46.598  -6.727 -72.949  1.00  0.00           C  
ATOM   4451  HA  PHE   281     -46.796  -7.664 -73.476  1.00  0.00           H  
ATOM   4452  CB  PHE   281     -47.775  -5.764 -73.185  1.00  0.00           C  
ATOM   4453  HB2 PHE   281     -47.712  -4.934 -72.480  1.00  0.00           H  
ATOM   4454  HB3 PHE   281     -47.676  -5.335 -74.184  1.00  0.00           H  
ATOM   4455  CG  PHE   281     -49.151  -6.391 -73.108  1.00  0.00           C  
ATOM   4456  CD1 PHE   281     -49.689  -7.020 -74.247  1.00  0.00           C  
ATOM   4457  HD1 PHE   281     -49.104  -7.090 -75.155  1.00  0.00           H  
ATOM   4458  CE1 PHE   281     -50.986  -7.562 -74.209  1.00  0.00           C  
ATOM   4459  HE1 PHE   281     -51.386  -8.071 -75.076  1.00  0.00           H  
ATOM   4460  CZ  PHE   281     -51.750  -7.474 -73.032  1.00  0.00           C  
ATOM   4461  HZ  PHE   281     -52.735  -7.918 -72.998  1.00  0.00           H  
ATOM   4462  CE2 PHE   281     -51.218  -6.841 -71.895  1.00  0.00           C  
ATOM   4463  HE2 PHE   281     -51.799  -6.787 -70.984  1.00  0.00           H  
ATOM   4464  CD2 PHE   281     -49.919  -6.303 -71.932  1.00  0.00           C  
ATOM   4465  HD2 PHE   281     -49.513  -5.828 -71.052  1.00  0.00           H  
ATOM   4466  C   PHE   281     -45.340  -6.107 -73.577  1.00  0.00           C  
ATOM   4467  O   PHE   281     -45.074  -6.354 -74.750  1.00  0.00           O  
ATOM   4468  N   ALA   282     -44.641  -5.223 -72.847  1.00  0.00           N  
ATOM   4469  H   ALA   282     -44.875  -5.174 -71.862  1.00  0.00           H  
ATOM   4470  CA  ALA   282     -43.762  -4.149 -73.355  1.00  0.00           C  
ATOM   4471  HA  ALA   282     -43.462  -3.553 -72.496  1.00  0.00           H  
ATOM   4472  CB  ALA   282     -42.471  -4.742 -73.936  1.00  0.00           C  
ATOM   4473  HB1 ALA   282     -42.684  -5.319 -74.836  1.00  0.00           H  
ATOM   4474  HB2 ALA   282     -41.783  -3.934 -74.191  1.00  0.00           H  
ATOM   4475  HB3 ALA   282     -41.995  -5.389 -73.198  1.00  0.00           H  
ATOM   4476  C   ALA   282     -44.474  -3.151 -74.301  1.00  0.00           C  
ATOM   4477  O   ALA   282     -44.491  -1.950 -74.035  1.00  0.00           O  
ATOM   4478  N   GLU   283     -45.190  -3.657 -75.306  1.00  0.00           N  
ATOM   4479  H   GLU   283     -45.099  -4.661 -75.439  1.00  0.00           H  
ATOM   4480  CA  GLU   283     -46.090  -2.971 -76.248  1.00  0.00           C  
ATOM   4481  HA  GLU   283     -45.494  -2.298 -76.870  1.00  0.00           H  
ATOM   4482  CB  GLU   283     -46.662  -4.083 -77.160  1.00  0.00           C  
ATOM   4483  HB2 GLU   283     -45.834  -4.440 -77.774  1.00  0.00           H  
ATOM   4484  HB3 GLU   283     -46.976  -4.930 -76.550  1.00  0.00           H  
ATOM   4485  CG  GLU   283     -47.809  -3.717 -78.119  1.00  0.00           C  
ATOM   4486  HG2 GLU   283     -47.591  -2.752 -78.581  1.00  0.00           H  
ATOM   4487  HG3 GLU   283     -47.825  -4.461 -78.919  1.00  0.00           H  
ATOM   4488  CD  GLU   283     -49.205  -3.696 -77.473  1.00  0.00           C  
ATOM   4489  OE1 GLU   283     -50.151  -3.214 -78.148  1.00  0.00           O  
ATOM   4490  OE2 GLU   283     -49.349  -4.099 -76.296  1.00  0.00           O  
ATOM   4491  C   GLU   283     -47.177  -2.093 -75.582  1.00  0.00           C  
ATOM   4492  O   GLU   283     -47.791  -1.261 -76.249  1.00  0.00           O  
ATOM   4493  N   GLY   284     -47.365  -2.182 -74.259  1.00  0.00           N  
ATOM   4494  H   GLY   284     -46.803  -2.860 -73.771  1.00  0.00           H  
ATOM   4495  CA  GLY   284     -48.129  -1.212 -73.464  1.00  0.00           C  
ATOM   4496  HA2 GLY   284     -49.173  -1.227 -73.772  1.00  0.00           H  
ATOM   4497  HA3 GLY   284     -48.074  -1.507 -72.421  1.00  0.00           H  
ATOM   4498  C   GLY   284     -47.605   0.231 -73.556  1.00  0.00           C  
ATOM   4499  O   GLY   284     -48.403   1.170 -73.542  1.00  0.00           O  
ATOM   4500  N   ASN   285     -46.291   0.412 -73.753  1.00  0.00           N  
ATOM   4501  H   ASN   285     -45.693  -0.409 -73.782  1.00  0.00           H  
ATOM   4502  CA  ASN   285     -45.692   1.689 -74.166  1.00  0.00           C  
ATOM   4503  HA  ASN   285     -45.792   2.432 -73.374  1.00  0.00           H  
ATOM   4504  CB  ASN   285     -44.197   1.443 -74.454  1.00  0.00           C  
ATOM   4505  HB2 ASN   285     -43.656   1.316 -73.517  1.00  0.00           H  
ATOM   4506  HB3 ASN   285     -44.078   0.530 -75.039  1.00  0.00           H  
ATOM   4507  CG  ASN   285     -43.559   2.584 -75.233  1.00  0.00           C  
ATOM   4508  OD1 ASN   285     -43.328   3.663 -74.712  1.00  0.00           O  
ATOM   4509  ND2 ASN   285     -43.296   2.395 -76.504  1.00  0.00           N  
ATOM   4510 HD21 ASN   285     -43.562   1.528 -76.985  1.00  0.00           H  
ATOM   4511 HD22 ASN   285     -42.910   3.151 -77.032  1.00  0.00           H  
ATOM   4512  C   ASN   285     -46.399   2.235 -75.416  1.00  0.00           C  
ATOM   4513  O   ASN   285     -46.831   3.385 -75.469  1.00  0.00           O  
ATOM   4514  N   ASP   286     -46.578   1.376 -76.410  1.00  0.00           N  
ATOM   4515  H   ASP   286     -46.138   0.465 -76.339  1.00  0.00           H  
ATOM   4516  CA  ASP   286     -47.174   1.717 -77.689  1.00  0.00           C  
ATOM   4517  HA  ASP   286     -46.824   2.713 -77.943  1.00  0.00           H  
ATOM   4518  CB  ASP   286     -46.612   0.788 -78.768  1.00  0.00           C  
ATOM   4519  HB2 ASP   286     -46.878  -0.246 -78.550  1.00  0.00           H  
ATOM   4520  HB3 ASP   286     -47.029   1.062 -79.739  1.00  0.00           H  
ATOM   4521  CG  ASP   286     -45.092   0.931 -78.791  1.00  0.00           C  
ATOM   4522  OD1 ASP   286     -44.438   0.255 -77.963  1.00  0.00           O  
ATOM   4523  OD2 ASP   286     -44.621   1.819 -79.529  1.00  0.00           O  
ATOM   4524  C   ASP   286     -48.705   1.767 -77.643  1.00  0.00           C  
ATOM   4525  O   ASP   286     -49.299   2.516 -78.421  1.00  0.00           O  
ATOM   4526  N   LYS   287     -49.367   1.040 -76.725  1.00  0.00           N  
ATOM   4527  H   LYS   287     -48.830   0.361 -76.188  1.00  0.00           H  
ATOM   4528  CA  LYS   287     -50.799   1.241 -76.420  1.00  0.00           C  
ATOM   4529  HA  LYS   287     -51.376   1.158 -77.340  1.00  0.00           H  
ATOM   4530  CB  LYS   287     -51.347   0.221 -75.402  1.00  0.00           C  
ATOM   4531  HB2 LYS   287     -50.811   0.321 -74.457  1.00  0.00           H  
ATOM   4532  HB3 LYS   287     -52.387   0.494 -75.221  1.00  0.00           H  
ATOM   4533  CG  LYS   287     -51.330  -1.257 -75.829  1.00  0.00           C  
ATOM   4534  HG2 LYS   287     -51.658  -1.343 -76.865  1.00  0.00           H  
ATOM   4535  HG3 LYS   287     -50.319  -1.644 -75.737  1.00  0.00           H  
ATOM   4536  CD  LYS   287     -52.289  -2.065 -74.935  1.00  0.00           C  
ATOM   4537  HD2 LYS   287     -52.103  -1.813 -73.895  1.00  0.00           H  
ATOM   4538  HD3 LYS   287     -53.308  -1.762 -75.175  1.00  0.00           H  
ATOM   4539  CE  LYS   287     -52.202  -3.591 -75.087  1.00  0.00           C  
ATOM   4540  HE2 LYS   287     -53.141  -4.027 -74.739  1.00  0.00           H  
ATOM   4541  HE3 LYS   287     -52.068  -3.843 -76.145  1.00  0.00           H  
ATOM   4542  NZ  LYS   287     -51.088  -4.160 -74.298  1.00  0.00           N  
ATOM   4543  HZ1 LYS   287     -51.050  -3.784 -73.349  1.00  0.00           H  
ATOM   4544  HZ2 LYS   287     -51.143  -5.169 -74.237  1.00  0.00           H  
ATOM   4545  HZ3 LYS   287     -50.216  -3.973 -74.801  1.00  0.00           H  
ATOM   4546  C   LYS   287     -51.031   2.654 -75.883  1.00  0.00           C  
ATOM   4547  O   LYS   287     -52.000   3.304 -76.265  1.00  0.00           O  
ATOM   4548  N   ALA   288     -50.123   3.150 -75.042  1.00  0.00           N  
ATOM   4549  H   ALA   288     -49.377   2.539 -74.725  1.00  0.00           H  
ATOM   4550  CA  ALA   288     -50.103   4.543 -74.612  1.00  0.00           C  
ATOM   4551  HA  ALA   288     -51.109   4.825 -74.296  1.00  0.00           H  
ATOM   4552  CB  ALA   288     -49.181   4.639 -73.396  1.00  0.00           C  
ATOM   4553  HB1 ALA   288     -48.212   4.197 -73.611  1.00  0.00           H  
ATOM   4554  HB2 ALA   288     -49.030   5.682 -73.136  1.00  0.00           H  
ATOM   4555  HB3 ALA   288     -49.625   4.112 -72.551  1.00  0.00           H  
ATOM   4556  C   ALA   288     -49.698   5.510 -75.746  1.00  0.00           C  
ATOM   4557  O   ALA   288     -50.304   6.571 -75.892  1.00  0.00           O  
ATOM   4558  N   LEU   289     -48.734   5.157 -76.606  1.00  0.00           N  
ATOM   4559  H   LEU   289     -48.178   4.333 -76.389  1.00  0.00           H  
ATOM   4560  CA  LEU   289     -48.341   5.991 -77.751  1.00  0.00           C  
ATOM   4561  HA  LEU   289     -48.048   6.963 -77.357  1.00  0.00           H  
ATOM   4562  CB  LEU   289     -47.127   5.360 -78.456  1.00  0.00           C  
ATOM   4563  HB2 LEU   289     -46.362   5.125 -77.712  1.00  0.00           H  
ATOM   4564  HB3 LEU   289     -47.457   4.431 -78.917  1.00  0.00           H  
ATOM   4565  CG  LEU   289     -46.490   6.208 -79.572  1.00  0.00           C  
ATOM   4566  HG  LEU   289     -47.230   6.398 -80.349  1.00  0.00           H  
ATOM   4567  CD1 LEU   289     -45.953   7.549 -79.064  1.00  0.00           C  
ATOM   4568 HD11 LEU   289     -45.239   7.374 -78.258  1.00  0.00           H  
ATOM   4569 HD12 LEU   289     -45.448   8.068 -79.878  1.00  0.00           H  
ATOM   4570 HD13 LEU   289     -46.771   8.171 -78.709  1.00  0.00           H  
ATOM   4571  CD2 LEU   289     -45.327   5.437 -80.192  1.00  0.00           C  
ATOM   4572 HD21 LEU   289     -45.676   4.476 -80.576  1.00  0.00           H  
ATOM   4573 HD22 LEU   289     -44.893   6.002 -81.016  1.00  0.00           H  
ATOM   4574 HD23 LEU   289     -44.558   5.239 -79.445  1.00  0.00           H  
ATOM   4575  C   LEU   289     -49.506   6.217 -78.731  1.00  0.00           C  
ATOM   4576  O   LEU   289     -49.668   7.335 -79.227  1.00  0.00           O  
ATOM   4577  N   ARG   290     -50.348   5.194 -78.938  1.00  0.00           N  
ATOM   4578  H   ARG   290     -50.087   4.309 -78.509  1.00  0.00           H  
ATOM   4579  CA  ARG   290     -51.591   5.210 -79.739  1.00  0.00           C  
ATOM   4580  HA  ARG   290     -51.360   5.551 -80.749  1.00  0.00           H  
ATOM   4581  CB  ARG   290     -52.144   3.767 -79.814  1.00  0.00           C  
ATOM   4582  HB2 ARG   290     -51.919   3.239 -78.887  1.00  0.00           H  
ATOM   4583  HB3 ARG   290     -53.231   3.793 -79.916  1.00  0.00           H  
ATOM   4584  CG  ARG   290     -51.587   2.976 -81.011  1.00  0.00           C  
ATOM   4585  HG2 ARG   290     -52.085   3.334 -81.913  1.00  0.00           H  
ATOM   4586  HG3 ARG   290     -50.518   3.169 -81.119  1.00  0.00           H  
ATOM   4587  CD  ARG   290     -51.819   1.457 -80.887  1.00  0.00           C  
ATOM   4588  HD2 ARG   290     -52.763   1.269 -80.371  1.00  0.00           H  
ATOM   4589  HD3 ARG   290     -51.880   1.034 -81.892  1.00  0.00           H  
ATOM   4590  NE  ARG   290     -50.699   0.815 -80.179  1.00  0.00           N  
ATOM   4591  HE  ARG   290     -49.935   1.428 -79.920  1.00  0.00           H  
ATOM   4592  CZ  ARG   290     -50.576  -0.426 -79.746  1.00  0.00           C  
ATOM   4593  NH1 ARG   290     -51.519  -1.319 -79.752  1.00  0.00           N  
ATOM   4594 HH11 ARG   290     -52.418  -1.126 -80.140  1.00  0.00           H  
ATOM   4595 HH12 ARG   290     -51.290  -2.211 -79.303  1.00  0.00           H  
ATOM   4596  NH2 ARG   290     -49.457  -0.834 -79.249  1.00  0.00           N  
ATOM   4597 HH21 ARG   290     -48.630  -0.272 -79.230  1.00  0.00           H  
ATOM   4598 HH22 ARG   290     -49.458  -1.761 -78.820  1.00  0.00           H  
ATOM   4599  C   ARG   290     -52.679   6.177 -79.238  1.00  0.00           C  
ATOM   4600  O   ARG   290     -53.594   6.468 -79.997  1.00  0.00           O  
ATOM   4601  N   PHE   291     -52.596   6.695 -78.010  1.00  0.00           N  
ATOM   4602  H   PHE   291     -51.819   6.413 -77.428  1.00  0.00           H  
ATOM   4603  CA  PHE   291     -53.612   7.582 -77.421  1.00  0.00           C  
ATOM   4604  HA  PHE   291     -54.564   7.049 -77.415  1.00  0.00           H  
ATOM   4605  CB  PHE   291     -53.206   7.869 -75.968  1.00  0.00           C  
ATOM   4606  HB2 PHE   291     -53.217   6.934 -75.404  1.00  0.00           H  
ATOM   4607  HB3 PHE   291     -52.185   8.247 -75.970  1.00  0.00           H  
ATOM   4608  CG  PHE   291     -54.073   8.880 -75.247  1.00  0.00           C  
ATOM   4609  CD1 PHE   291     -55.451   8.641 -75.092  1.00  0.00           C  
ATOM   4610  HD1 PHE   291     -55.900   7.727 -75.452  1.00  0.00           H  
ATOM   4611  CE1 PHE   291     -56.257   9.593 -74.450  1.00  0.00           C  
ATOM   4612  HE1 PHE   291     -57.315   9.402 -74.302  1.00  0.00           H  
ATOM   4613  CZ  PHE   291     -55.688  10.768 -73.937  1.00  0.00           C  
ATOM   4614  HZ  PHE   291     -56.316  11.457 -73.392  1.00  0.00           H  
ATOM   4615  CE2 PHE   291     -54.309  11.002 -74.069  1.00  0.00           C  
ATOM   4616  HE2 PHE   291     -53.871  11.886 -73.630  1.00  0.00           H  
ATOM   4617  CD2 PHE   291     -53.504  10.065 -74.738  1.00  0.00           C  
ATOM   4618  HD2 PHE   291     -52.444  10.248 -74.833  1.00  0.00           H  
ATOM   4619  C   PHE   291     -53.826   8.904 -78.191  1.00  0.00           C  
ATOM   4620  O   PHE   291     -52.866   9.512 -78.671  1.00  0.00           O  
ATOM   4621  N   SER   292     -55.058   9.419 -78.202  1.00  0.00           N  
ATOM   4622  H   SER   292     -55.812   8.854 -77.832  1.00  0.00           H  
ATOM   4623  CA  SER   292     -55.509  10.651 -78.878  1.00  0.00           C  
ATOM   4624  HA  SER   292     -55.276  10.556 -79.939  1.00  0.00           H  
ATOM   4625  CB  SER   292     -57.040  10.737 -78.757  1.00  0.00           C  
ATOM   4626  HB2 SER   292     -57.307  10.857 -77.708  1.00  0.00           H  
ATOM   4627  HB3 SER   292     -57.404  11.594 -79.325  1.00  0.00           H  
ATOM   4628  OG  SER   292     -57.676   9.570 -79.233  1.00  0.00           O  
ATOM   4629  HG  SER   292     -58.644   9.780 -79.297  1.00  0.00           H  
ATOM   4630  C   SER   292     -54.883  11.983 -78.396  1.00  0.00           C  
ATOM   4631  O   SER   292     -55.279  13.046 -78.864  1.00  0.00           O  
ATOM   4632  N   LYS   293     -53.899  11.984 -77.473  1.00  0.00           N  
ATOM   4633  H   LYS   293     -53.646  11.065 -77.137  1.00  0.00           H  
ATOM   4634  CA  LYS   293     -53.310  13.165 -76.765  1.00  0.00           C  
ATOM   4635  HA  LYS   293     -52.513  12.786 -76.126  1.00  0.00           H  
ATOM   4636  CB  LYS   293     -52.632  14.139 -77.771  1.00  0.00           C  
ATOM   4637  HB2 LYS   293     -51.593  13.828 -77.850  1.00  0.00           H  
ATOM   4638  HB3 LYS   293     -53.037  14.009 -78.772  1.00  0.00           H  
ATOM   4639  CG  LYS   293     -52.617  15.655 -77.461  1.00  0.00           C  
ATOM   4640  HG2 LYS   293     -52.242  15.804 -76.447  1.00  0.00           H  
ATOM   4641  HG3 LYS   293     -51.891  16.109 -78.136  1.00  0.00           H  
ATOM   4642  CD  LYS   293     -53.935  16.448 -77.624  1.00  0.00           C  
ATOM   4643  HD2 LYS   293     -54.613  16.205 -76.811  1.00  0.00           H  
ATOM   4644  HD3 LYS   293     -53.703  17.509 -77.528  1.00  0.00           H  
ATOM   4645  CE  LYS   293     -54.645  16.223 -78.969  1.00  0.00           C  
ATOM   4646  HE2 LYS   293     -54.005  16.582 -79.777  1.00  0.00           H  
ATOM   4647  HE3 LYS   293     -54.803  15.153 -79.121  1.00  0.00           H  
ATOM   4648  NZ  LYS   293     -55.962  16.899 -79.035  1.00  0.00           N  
ATOM   4649  HZ1 LYS   293     -55.948  17.889 -78.871  1.00  0.00           H  
ATOM   4650  HZ2 LYS   293     -56.424  16.726 -79.936  1.00  0.00           H  
ATOM   4651  HZ3 LYS   293     -56.675  16.454 -78.450  1.00  0.00           H  
ATOM   4652  C   LYS   293     -54.259  13.830 -75.754  1.00  0.00           C  
ATOM   4653  O   LYS   293     -53.826  14.238 -74.682  1.00  0.00           O  
ATOM   4654  N   ASN   294     -55.537  13.870 -76.083  1.00  0.00           N  
ATOM   4655  H   ASN   294     -55.762  13.568 -77.028  1.00  0.00           H  
ATOM   4656  CA  ASN   294     -56.716  14.068 -75.246  1.00  0.00           C  
ATOM   4657  HA  ASN   294     -56.547  13.727 -74.224  1.00  0.00           H  
ATOM   4658  CB  ASN   294     -57.120  15.560 -75.265  1.00  0.00           C  
ATOM   4659  HB2 ASN   294     -56.541  16.107 -74.523  1.00  0.00           H  
ATOM   4660  HB3 ASN   294     -56.911  15.979 -76.248  1.00  0.00           H  
ATOM   4661  CG  ASN   294     -58.602  15.773 -74.996  1.00  0.00           C  
ATOM   4662  OD1 ASN   294     -59.053  15.826 -73.866  1.00  0.00           O  
ATOM   4663  ND2 ASN   294     -59.413  15.867 -76.015  1.00  0.00           N  
ATOM   4664 HD21 ASN   294     -59.046  15.780 -76.970  1.00  0.00           H  
ATOM   4665 HD22 ASN   294     -60.392  15.711 -75.853  1.00  0.00           H  
ATOM   4666  C   ASN   294     -57.769  13.178 -75.916  1.00  0.00           C  
ATOM   4667  O   ASN   294     -57.788  13.155 -77.142  1.00  0.00           O  
ATOM   4668  N   ALA   295     -58.620  12.463 -75.182  1.00  0.00           N  
ATOM   4669  H   ALA   295     -58.567  12.434 -74.175  1.00  0.00           H  
ATOM   4670  CA  ALA   295     -59.754  11.805 -75.822  1.00  0.00           C  
ATOM   4671  HA  ALA   295     -59.398  11.184 -76.646  1.00  0.00           H  
ATOM   4672  CB  ALA   295     -60.398  10.865 -74.804  1.00  0.00           C  
ATOM   4673  HB1 ALA   295     -60.692  11.412 -73.915  1.00  0.00           H  
ATOM   4674  HB2 ALA   295     -61.264  10.379 -75.252  1.00  0.00           H  
ATOM   4675  HB3 ALA   295     -59.684  10.095 -74.513  1.00  0.00           H  
ATOM   4676  C   ALA   295     -60.682  12.888 -76.421  1.00  0.00           C  
ATOM   4677  O   ALA   295     -61.339  13.655 -75.708  1.00  0.00           O  
ATOM   4678  N   GLU   296     -60.631  13.047 -77.744  1.00  0.00           N  
ATOM   4679  H   GLU   296     -60.084  12.372 -78.271  1.00  0.00           H  
ATOM   4680  CA  GLU   296     -61.333  14.100 -78.494  1.00  0.00           C  
ATOM   4681  HA  GLU   296     -61.202  15.060 -77.997  1.00  0.00           H  
ATOM   4682  CB  GLU   296     -60.774  14.198 -79.930  1.00  0.00           C  
ATOM   4683  HB2 GLU   296     -61.182  13.357 -80.494  1.00  0.00           H  
ATOM   4684  HB3 GLU   296     -61.159  15.107 -80.393  1.00  0.00           H  
ATOM   4685  CG  GLU   296     -59.249  14.151 -80.139  1.00  0.00           C  
ATOM   4686  HG2 GLU   296     -58.825  13.306 -79.600  1.00  0.00           H  
ATOM   4687  HG3 GLU   296     -59.077  13.951 -81.200  1.00  0.00           H  
ATOM   4688  CD  GLU   296     -58.496  15.436 -79.768  1.00  0.00           C  
ATOM   4689  OE1 GLU   296     -57.850  16.038 -80.657  1.00  0.00           O  
ATOM   4690  OE2 GLU   296     -58.415  15.826 -78.575  1.00  0.00           O  
ATOM   4691  C   GLU   296     -62.839  13.798 -78.593  1.00  0.00           C  
ATOM   4692  O   GLU   296     -63.660  14.667 -78.884  1.00  0.00           O  
ATOM   4693  N   GLU   297     -63.208  12.533 -78.401  1.00  0.00           N  
ATOM   4694  H   GLU   297     -62.504  11.902 -78.014  1.00  0.00           H  
ATOM   4695  CA  GLU   297     -64.342  11.886 -79.051  1.00  0.00           C  
ATOM   4696  HA  GLU   297     -64.520  12.414 -79.989  1.00  0.00           H  
ATOM   4697  CB  GLU   297     -63.976  10.430 -79.419  1.00  0.00           C  
ATOM   4698  HB2 GLU   297     -64.092   9.804 -78.541  1.00  0.00           H  
ATOM   4699  HB3 GLU   297     -64.706  10.090 -80.154  1.00  0.00           H  
ATOM   4700  CG  GLU   297     -62.561  10.193 -80.010  1.00  0.00           C  
ATOM   4701  HG2 GLU   297     -62.564   9.217 -80.500  1.00  0.00           H  
ATOM   4702  HG3 GLU   297     -62.372  10.946 -80.780  1.00  0.00           H  
ATOM   4703  CD  GLU   297     -61.417  10.203 -78.970  1.00  0.00           C  
ATOM   4704  OE1 GLU   297     -61.727  10.188 -77.759  1.00  0.00           O  
ATOM   4705  OE2 GLU   297     -60.228  10.307 -79.356  1.00  0.00           O  
ATOM   4706  C   GLU   297     -65.642  12.016 -78.232  1.00  0.00           C  
ATOM   4707  O   GLU   297     -66.454  11.094 -78.174  1.00  0.00           O  
ATOM   4708  N   CYS   298     -65.846  13.173 -77.592  1.00  0.00           N  
ATOM   4709  H   CYS   298     -65.129  13.879 -77.727  1.00  0.00           H  
ATOM   4710  CA  CYS   298     -66.952  13.473 -76.669  1.00  0.00           C  
ATOM   4711  HA  CYS   298     -66.814  12.905 -75.746  1.00  0.00           H  
ATOM   4712  CB  CYS   298     -66.853  14.970 -76.331  1.00  0.00           C  
ATOM   4713  HB2 CYS   298     -65.894  15.163 -75.848  1.00  0.00           H  
ATOM   4714  HB3 CYS   298     -66.907  15.556 -77.251  1.00  0.00           H  
ATOM   4715  SG  CYS   298     -68.190  15.489 -75.218  1.00  0.00           S  
ATOM   4716  HG  CYS   298     -67.826  16.771 -75.102  1.00  0.00           H  
ATOM   4717  C   CYS   298     -68.337  13.088 -77.229  1.00  0.00           C  
ATOM   4718  O   CYS   298     -69.134  12.446 -76.544  1.00  0.00           O  
ATOM   4719  N   SER   299     -68.603  13.365 -78.510  1.00  0.00           N  
ATOM   4720  H   SER   299     -67.954  13.935 -79.031  1.00  0.00           H  
ATOM   4721  CA  SER   299     -69.857  12.978 -79.176  1.00  0.00           C  
ATOM   4722  HA  SER   299     -70.689  13.449 -78.653  1.00  0.00           H  
ATOM   4723  CB  SER   299     -69.859  13.472 -80.626  1.00  0.00           C  
ATOM   4724  HB2 SER   299     -69.156  12.882 -81.217  1.00  0.00           H  
ATOM   4725  HB3 SER   299     -70.861  13.352 -81.043  1.00  0.00           H  
ATOM   4726  OG  SER   299     -69.478  14.835 -80.684  1.00  0.00           O  
ATOM   4727  HG  SER   299     -69.729  15.195 -81.540  1.00  0.00           H  
ATOM   4728  C   SER   299     -70.098  11.462 -79.172  1.00  0.00           C  
ATOM   4729  O   SER   299     -71.234  11.027 -79.006  1.00  0.00           O  
ATOM   4730  N   LEU   300     -69.039  10.653 -79.302  1.00  0.00           N  
ATOM   4731  H   LEU   300     -68.117  11.073 -79.297  1.00  0.00           H  
ATOM   4732  CA  LEU   300     -69.099   9.186 -79.233  1.00  0.00           C  
ATOM   4733  HA  LEU   300     -70.003   8.850 -79.741  1.00  0.00           H  
ATOM   4734  CB  LEU   300     -67.894   8.567 -79.967  1.00  0.00           C  
ATOM   4735  HB2 LEU   300     -66.987   8.794 -79.406  1.00  0.00           H  
ATOM   4736  HB3 LEU   300     -68.023   7.485 -79.961  1.00  0.00           H  
ATOM   4737  CG  LEU   300     -67.690   9.029 -81.422  1.00  0.00           C  
ATOM   4738  HG  LEU   300     -67.418  10.085 -81.432  1.00  0.00           H  
ATOM   4739  CD1 LEU   300     -66.546   8.232 -82.052  1.00  0.00           C  
ATOM   4740 HD11 LEU   300     -66.810   7.178 -82.111  1.00  0.00           H  
ATOM   4741 HD12 LEU   300     -66.348   8.610 -83.055  1.00  0.00           H  
ATOM   4742 HD13 LEU   300     -65.642   8.346 -81.454  1.00  0.00           H  
ATOM   4743  CD2 LEU   300     -68.932   8.832 -82.293  1.00  0.00           C  
ATOM   4744 HD21 LEU   300     -69.740   9.475 -81.945  1.00  0.00           H  
ATOM   4745 HD22 LEU   300     -68.710   9.093 -83.327  1.00  0.00           H  
ATOM   4746 HD23 LEU   300     -69.270   7.797 -82.245  1.00  0.00           H  
ATOM   4747  C   LEU   300     -69.184   8.661 -77.788  1.00  0.00           C  
ATOM   4748  O   LEU   300     -69.498   7.493 -77.575  1.00  0.00           O  
ATOM   4749  N   ALA   301     -68.918   9.505 -76.789  1.00  0.00           N  
ATOM   4750  H   ALA   301     -68.627  10.446 -77.022  1.00  0.00           H  
ATOM   4751  CA  ALA   301     -69.233   9.220 -75.392  1.00  0.00           C  
ATOM   4752  HA  ALA   301     -69.023   8.170 -75.190  1.00  0.00           H  
ATOM   4753  CB  ALA   301     -68.335  10.083 -74.499  1.00  0.00           C  
ATOM   4754  HB1 ALA   301     -68.727  11.097 -74.411  1.00  0.00           H  
ATOM   4755  HB2 ALA   301     -68.277   9.643 -73.505  1.00  0.00           H  
ATOM   4756  HB3 ALA   301     -67.337  10.134 -74.926  1.00  0.00           H  
ATOM   4757  C   ALA   301     -70.724   9.451 -75.115  1.00  0.00           C  
ATOM   4758  O   ALA   301     -71.395   8.564 -74.589  1.00  0.00           O  
ATOM   4759  N   VAL   302     -71.258  10.604 -75.541  1.00  0.00           N  
ATOM   4760  H   VAL   302     -70.627  11.287 -75.952  1.00  0.00           H  
ATOM   4761  CA  VAL   302     -72.691  10.939 -75.460  1.00  0.00           C  
ATOM   4762  HA  VAL   302     -72.998  10.927 -74.416  1.00  0.00           H  
ATOM   4763  CB  VAL   302     -72.959  12.354 -76.012  1.00  0.00           C  
ATOM   4764  HB  VAL   302     -72.548  12.431 -77.019  1.00  0.00           H  
ATOM   4765  CG1 VAL   302     -74.455  12.688 -76.076  1.00  0.00           C  
ATOM   4766 HG11 VAL   302     -74.915  12.554 -75.096  1.00  0.00           H  
ATOM   4767 HG12 VAL   302     -74.594  13.720 -76.400  1.00  0.00           H  
ATOM   4768 HG13 VAL   302     -74.957  12.044 -76.798  1.00  0.00           H  
ATOM   4769  CG2 VAL   302     -72.287  13.416 -75.130  1.00  0.00           C  
ATOM   4770 HG21 VAL   302     -71.211  13.249 -75.083  1.00  0.00           H  
ATOM   4771 HG22 VAL   302     -72.455  14.406 -75.554  1.00  0.00           H  
ATOM   4772 HG23 VAL   302     -72.698  13.382 -74.121  1.00  0.00           H  
ATOM   4773  C   VAL   302     -73.535   9.879 -76.170  1.00  0.00           C  
ATOM   4774  O   VAL   302     -74.419   9.297 -75.547  1.00  0.00           O  
ATOM   4775  N   GLU   303     -73.182   9.531 -77.411  1.00  0.00           N  
ATOM   4776  H   GLU   303     -72.444  10.063 -77.864  1.00  0.00           H  
ATOM   4777  CA  GLU   303     -73.797   8.449 -78.198  1.00  0.00           C  
ATOM   4778  HA  GLU   303     -74.807   8.743 -78.487  1.00  0.00           H  
ATOM   4779  CB  GLU   303     -72.954   8.275 -79.478  1.00  0.00           C  
ATOM   4780  HB2 GLU   303     -72.958   9.224 -80.015  1.00  0.00           H  
ATOM   4781  HB3 GLU   303     -71.928   8.074 -79.173  1.00  0.00           H  
ATOM   4782  CG  GLU   303     -73.399   7.179 -80.465  1.00  0.00           C  
ATOM   4783  HG2 GLU   303     -74.375   6.788 -80.178  1.00  0.00           H  
ATOM   4784  HG3 GLU   303     -73.525   7.638 -81.449  1.00  0.00           H  
ATOM   4785  CD  GLU   303     -72.365   6.049 -80.588  1.00  0.00           C  
ATOM   4786  OE1 GLU   303     -72.612   4.924 -80.097  1.00  0.00           O  
ATOM   4787  OE2 GLU   303     -71.266   6.284 -81.142  1.00  0.00           O  
ATOM   4788  C   GLU   303     -73.915   7.128 -77.419  1.00  0.00           C  
ATOM   4789  O   GLU   303     -74.870   6.382 -77.615  1.00  0.00           O  
ATOM   4790  N   ARG   304     -72.998   6.852 -76.483  1.00  0.00           N  
ATOM   4791  H   ARG   304     -72.269   7.535 -76.321  1.00  0.00           H  
ATOM   4792  CA  ARG   304     -72.918   5.568 -75.769  1.00  0.00           C  
ATOM   4793  HA  ARG   304     -73.565   4.856 -76.280  1.00  0.00           H  
ATOM   4794  CB  ARG   304     -71.494   5.006 -75.880  1.00  0.00           C  
ATOM   4795  HB2 ARG   304     -70.767   5.734 -75.516  1.00  0.00           H  
ATOM   4796  HB3 ARG   304     -71.417   4.082 -75.309  1.00  0.00           H  
ATOM   4797  CG  ARG   304     -71.266   4.706 -77.369  1.00  0.00           C  
ATOM   4798  HG2 ARG   304     -71.986   3.953 -77.693  1.00  0.00           H  
ATOM   4799  HG3 ARG   304     -71.457   5.620 -77.928  1.00  0.00           H  
ATOM   4800  CD  ARG   304     -69.880   4.258 -77.801  1.00  0.00           C  
ATOM   4801  HD2 ARG   304     -69.138   4.907 -77.333  1.00  0.00           H  
ATOM   4802  HD3 ARG   304     -69.714   3.222 -77.502  1.00  0.00           H  
ATOM   4803  NE  ARG   304     -69.824   4.402 -79.264  1.00  0.00           N  
ATOM   4804  HE  ARG   304     -70.720   4.612 -79.718  1.00  0.00           H  
ATOM   4805  CZ  ARG   304     -68.765   4.560 -80.020  1.00  0.00           C  
ATOM   4806  NH1 ARG   304     -67.562   4.322 -79.577  1.00  0.00           N  
ATOM   4807 HH11 ARG   304     -67.485   4.025 -78.622  1.00  0.00           H  
ATOM   4808 HH12 ARG   304     -66.768   4.453 -80.168  1.00  0.00           H  
ATOM   4809  NH2 ARG   304     -68.910   4.978 -81.239  1.00  0.00           N  
ATOM   4810 HH21 ARG   304     -69.842   5.370 -81.444  1.00  0.00           H  
ATOM   4811 HH22 ARG   304     -68.145   5.153 -81.848  1.00  0.00           H  
ATOM   4812  C   ARG   304     -73.495   5.600 -74.361  1.00  0.00           C  
ATOM   4813  O   ARG   304     -73.919   4.553 -73.891  1.00  0.00           O  
ATOM   4814  N   ALA   305     -73.670   6.780 -73.763  1.00  0.00           N  
ATOM   4815  H   ALA   305     -73.276   7.599 -74.209  1.00  0.00           H  
ATOM   4816  CA  ALA   305     -74.662   6.965 -72.700  1.00  0.00           C  
ATOM   4817  HA  ALA   305     -74.503   6.208 -71.928  1.00  0.00           H  
ATOM   4818  CB  ALA   305     -74.465   8.347 -72.071  1.00  0.00           C  
ATOM   4819  HB1 ALA   305     -74.599   9.129 -72.820  1.00  0.00           H  
ATOM   4820  HB2 ALA   305     -75.193   8.488 -71.271  1.00  0.00           H  
ATOM   4821  HB3 ALA   305     -73.465   8.414 -71.648  1.00  0.00           H  
ATOM   4822  C   ALA   305     -76.097   6.787 -73.242  1.00  0.00           C  
ATOM   4823  O   ALA   305     -76.933   6.168 -72.585  1.00  0.00           O  
ATOM   4824  N   LEU   306     -76.374   7.268 -74.463  1.00  0.00           N  
ATOM   4825  H   LEU   306     -75.660   7.815 -74.935  1.00  0.00           H  
ATOM   4826  CA  LEU   306     -77.643   7.041 -75.170  1.00  0.00           C  
ATOM   4827  HA  LEU   306     -78.471   7.324 -74.518  1.00  0.00           H  
ATOM   4828  CB  LEU   306     -77.698   7.908 -76.446  1.00  0.00           C  
ATOM   4829  HB2 LEU   306     -76.699   8.012 -76.866  1.00  0.00           H  
ATOM   4830  HB3 LEU   306     -78.307   7.383 -77.184  1.00  0.00           H  
ATOM   4831  CG  LEU   306     -78.316   9.304 -76.267  1.00  0.00           C  
ATOM   4832  HG  LEU   306     -79.332   9.179 -75.898  1.00  0.00           H  
ATOM   4833  CD1 LEU   306     -77.549  10.210 -75.301  1.00  0.00           C  
ATOM   4834 HD11 LEU   306     -76.563  10.418 -75.703  1.00  0.00           H  
ATOM   4835 HD12 LEU   306     -78.075  11.157 -75.201  1.00  0.00           H  
ATOM   4836 HD13 LEU   306     -77.463   9.741 -74.325  1.00  0.00           H  
ATOM   4837  CD2 LEU   306     -78.358   9.991 -77.634  1.00  0.00           C  
ATOM   4838 HD21 LEU   306     -78.965   9.405 -78.323  1.00  0.00           H  
ATOM   4839 HD22 LEU   306     -78.811  10.978 -77.534  1.00  0.00           H  
ATOM   4840 HD23 LEU   306     -77.351  10.100 -78.035  1.00  0.00           H  
ATOM   4841  C   LEU   306     -77.839   5.552 -75.508  1.00  0.00           C  
ATOM   4842  O   LEU   306     -78.828   4.959 -75.078  1.00  0.00           O  
ATOM   4843  N   ASN   307     -76.896   4.943 -76.234  1.00  0.00           N  
ATOM   4844  H   ASN   307     -76.151   5.513 -76.622  1.00  0.00           H  
ATOM   4845  CA  ASN   307     -76.967   3.538 -76.654  1.00  0.00           C  
ATOM   4846  HA  ASN   307     -77.962   3.363 -77.069  1.00  0.00           H  
ATOM   4847  CB  ASN   307     -75.940   3.276 -77.777  1.00  0.00           C  
ATOM   4848  HB2 ASN   307     -74.956   3.627 -77.475  1.00  0.00           H  
ATOM   4849  HB3 ASN   307     -75.875   2.204 -77.957  1.00  0.00           H  
ATOM   4850  CG  ASN   307     -76.326   3.923 -79.102  1.00  0.00           C  
ATOM   4851  OD1 ASN   307     -77.491   4.103 -79.417  1.00  0.00           O  
ATOM   4852  ND2 ASN   307     -75.387   4.271 -79.949  1.00  0.00           N  
ATOM   4853 HD21 ASN   307     -74.395   4.268 -79.714  1.00  0.00           H  
ATOM   4854 HD22 ASN   307     -75.701   4.716 -80.787  1.00  0.00           H  
ATOM   4855  C   ASN   307     -76.844   2.532 -75.491  1.00  0.00           C  
ATOM   4856  O   ASN   307     -77.260   1.387 -75.648  1.00  0.00           O  
ATOM   4857  N   GLN   308     -76.344   2.945 -74.320  1.00  0.00           N  
ATOM   4858  H   GLN   308     -75.893   3.848 -74.274  1.00  0.00           H  
ATOM   4859  CA  GLN   308     -76.622   2.261 -73.054  1.00  0.00           C  
ATOM   4860  HA  GLN   308     -76.484   1.188 -73.194  1.00  0.00           H  
ATOM   4861  CB  GLN   308     -75.635   2.730 -71.957  1.00  0.00           C  
ATOM   4862  HB2 GLN   308     -74.651   2.324 -72.195  1.00  0.00           H  
ATOM   4863  HB3 GLN   308     -75.565   3.818 -71.961  1.00  0.00           H  
ATOM   4864  CG  GLN   308     -76.038   2.287 -70.537  1.00  0.00           C  
ATOM   4865  HG2 GLN   308     -76.818   2.945 -70.158  1.00  0.00           H  
ATOM   4866  HG3 GLN   308     -76.442   1.275 -70.589  1.00  0.00           H  
ATOM   4867  CD  GLN   308     -74.892   2.282 -69.527  1.00  0.00           C  
ATOM   4868  OE1 GLN   308     -73.931   3.042 -69.597  1.00  0.00           O  
ATOM   4869  NE2 GLN   308     -74.939   1.421 -68.537  1.00  0.00           N  
ATOM   4870 HE21 GLN   308     -75.803   0.883 -68.372  1.00  0.00           H  
ATOM   4871 HE22 GLN   308     -74.098   1.225 -68.022  1.00  0.00           H  
ATOM   4872  C   GLN   308     -78.091   2.471 -72.654  1.00  0.00           C  
ATOM   4873  O   GLN   308     -78.903   1.548 -72.701  1.00  0.00           O  
ATOM   4874  N   TYR   309     -78.446   3.689 -72.239  1.00  0.00           N  
ATOM   4875  H   TYR   309     -77.775   4.447 -72.305  1.00  0.00           H  
ATOM   4876  CA  TYR   309     -79.609   3.873 -71.377  1.00  0.00           C  
ATOM   4877  HA  TYR   309     -79.545   3.117 -70.597  1.00  0.00           H  
ATOM   4878  CB  TYR   309     -79.525   5.239 -70.701  1.00  0.00           C  
ATOM   4879  HB2 TYR   309     -78.521   5.374 -70.295  1.00  0.00           H  
ATOM   4880  HB3 TYR   309     -79.691   6.021 -71.443  1.00  0.00           H  
ATOM   4881  CG  TYR   309     -80.515   5.377 -69.566  1.00  0.00           C  
ATOM   4882  CD1 TYR   309     -80.400   4.539 -68.439  1.00  0.00           C  
ATOM   4883  HD1 TYR   309     -79.634   3.772 -68.405  1.00  0.00           H  
ATOM   4884  CE1 TYR   309     -81.284   4.683 -67.357  1.00  0.00           C  
ATOM   4885  HE1 TYR   309     -81.195   4.043 -66.492  1.00  0.00           H  
ATOM   4886  CZ  TYR   309     -82.302   5.653 -67.413  1.00  0.00           C  
ATOM   4887  OH  TYR   309     -83.129   5.821 -66.352  1.00  0.00           O  
ATOM   4888  HH  TYR   309     -83.453   4.964 -65.997  1.00  0.00           H  
ATOM   4889  CE2 TYR   309     -82.452   6.456 -68.563  1.00  0.00           C  
ATOM   4890  HE2 TYR   309     -83.238   7.195 -68.600  1.00  0.00           H  
ATOM   4891  CD2 TYR   309     -81.555   6.319 -69.639  1.00  0.00           C  
ATOM   4892  HD2 TYR   309     -81.661   6.945 -70.512  1.00  0.00           H  
ATOM   4893  C   TYR   309     -80.957   3.673 -72.081  1.00  0.00           C  
ATOM   4894  O   TYR   309     -81.909   3.192 -71.467  1.00  0.00           O  
ATOM   4895  N   ARG   310     -81.040   3.967 -73.387  1.00  0.00           N  
ATOM   4896  H   ARG   310     -80.196   4.292 -73.855  1.00  0.00           H  
ATOM   4897  CA  ARG   310     -82.258   3.754 -74.194  1.00  0.00           C  
ATOM   4898  HA  ARG   310     -83.107   4.144 -73.631  1.00  0.00           H  
ATOM   4899  CB  ARG   310     -82.169   4.530 -75.523  1.00  0.00           C  
ATOM   4900  HB2 ARG   310     -81.319   4.167 -76.104  1.00  0.00           H  
ATOM   4901  HB3 ARG   310     -83.079   4.344 -76.094  1.00  0.00           H  
ATOM   4902  CG  ARG   310     -82.030   6.048 -75.299  1.00  0.00           C  
ATOM   4903  HG2 ARG   310     -82.797   6.375 -74.599  1.00  0.00           H  
ATOM   4904  HG3 ARG   310     -81.057   6.262 -74.859  1.00  0.00           H  
ATOM   4905  CD  ARG   310     -82.158   6.857 -76.600  1.00  0.00           C  
ATOM   4906  HD2 ARG   310     -81.723   7.844 -76.446  1.00  0.00           H  
ATOM   4907  HD3 ARG   310     -81.578   6.367 -77.384  1.00  0.00           H  
ATOM   4908  NE  ARG   310     -83.567   6.996 -77.025  1.00  0.00           N  
ATOM   4909  HE  ARG   310     -83.899   6.352 -77.719  1.00  0.00           H  
ATOM   4910  CZ  ARG   310     -84.458   7.842 -76.529  1.00  0.00           C  
ATOM   4911  NH1 ARG   310     -84.164   8.753 -75.657  1.00  0.00           N  
ATOM   4912 HH11 ARG   310     -83.196   9.041 -75.504  1.00  0.00           H  
ATOM   4913 HH12 ARG   310     -84.894   9.396 -75.345  1.00  0.00           H  
ATOM   4914  NH2 ARG   310     -85.701   7.775 -76.898  1.00  0.00           N  
ATOM   4915 HH21 ARG   310     -86.032   7.089 -77.539  1.00  0.00           H  
ATOM   4916 HH22 ARG   310     -86.380   8.383 -76.419  1.00  0.00           H  
ATOM   4917  C   ARG   310     -82.604   2.270 -74.411  1.00  0.00           C  
ATOM   4918  O   ARG   310     -83.666   1.986 -74.958  1.00  0.00           O  
ATOM   4919  N   ALA   311     -81.751   1.346 -73.959  1.00  0.00           N  
ATOM   4920  H   ALA   311     -80.865   1.662 -73.585  1.00  0.00           H  
ATOM   4921  CA  ALA   311     -82.006  -0.096 -73.897  1.00  0.00           C  
ATOM   4922  HA  ALA   311     -83.006  -0.300 -74.282  1.00  0.00           H  
ATOM   4923  CB  ALA   311     -80.994  -0.785 -74.823  1.00  0.00           C  
ATOM   4924  HB1 ALA   311     -79.979  -0.612 -74.458  1.00  0.00           H  
ATOM   4925  HB2 ALA   311     -81.186  -1.858 -74.845  1.00  0.00           H  
ATOM   4926  HB3 ALA   311     -81.085  -0.388 -75.834  1.00  0.00           H  
ATOM   4927  C   ALA   311     -81.969  -0.671 -72.458  1.00  0.00           C  
ATOM   4928  O   ALA   311     -82.105  -1.880 -72.280  1.00  0.00           O  
ATOM   4929  N   GLU   312     -81.775   0.167 -71.432  1.00  0.00           N  
ATOM   4930  H   GLU   312     -81.701   1.156 -71.634  1.00  0.00           H  
ATOM   4931  CA  GLU   312     -81.487  -0.256 -70.048  1.00  0.00           C  
ATOM   4932  HA  GLU   312     -81.348  -1.337 -70.018  1.00  0.00           H  
ATOM   4933  CB  GLU   312     -80.164   0.406 -69.641  1.00  0.00           C  
ATOM   4934  HB2 GLU   312     -79.444   0.265 -70.447  1.00  0.00           H  
ATOM   4935  HB3 GLU   312     -80.350   1.472 -69.521  1.00  0.00           H  
ATOM   4936  CG  GLU   312     -79.522  -0.131 -68.356  1.00  0.00           C  
ATOM   4937  HG2 GLU   312     -80.172   0.077 -67.503  1.00  0.00           H  
ATOM   4938  HG3 GLU   312     -79.397  -1.213 -68.443  1.00  0.00           H
[truncated: 2,296,277 more chars]
